# Supplementary material for: Secreted HLA-Fc fusion profiles immunopeptidome in hypoxic PDAC and cellular senescence
Source: PNAS Nexus. 2023 Dec 14;2(12):pgad400. doi: 10.1093/pnasnexus/pgad400 (PMC10720946; doi:10.1093/pnasnexus/pgad400)
Supplement: pgad400_Supplementary_Data [file pgad400_supplementary_data.zip]

Archive with 7 entries (7 files):
- PNASNEXUS-PNASNEXUS-2023-00672R-s04.xlsx
- PNASNEXUS-PNASNEXUS-2023-00672R-s05.xlsx
- PNASNEXUS-PNASNEXUS-2023-00672R-s06.xlsx
- media-1.zip
- PNASNEXUS-PNASNEXUS-2023-00672R-s01.xlsx
- PNASNEXUS-PNASNEXUS-2023-00672R-s02.xlsx
- PNASNEXUS-PNASNEXUS-2023-00672R-s03.xlsx
