# Supplementary material for: Secreted HLA-Fc fusion profiles immunopeptidome in hypoxic PDAC and cellular senescence
Source: PNAS Nexus. 2023 Dec 14;2(12):pgad400. doi: 10.1093/pnasnexus/pgad400 (PMC10720946; doi:10.1093/pnasnexus/pgad400)
Supplement: pgad400_Supplementary_Data [file pgad400_supplementary_data.zip › PNASNEXUS-PNASNEXUS-2023-00672R-s04.xlsx]

## Sheet: HighConfidence Hypox. Exclusive
	Peptide_Sequence	Protein_Name.x	UniProtID.x	Peptide_Length.x	Peptide_PTM.x	Peptide_Mass.x
1	AAVDAGM(+15.99)AM	PTBP1_HUMAN	P26599|PTBP1_HUMAN	9	Oxidation (M)	851.352
2	DAHRSHPF	COPE_HUMAN	O14579|COPE_HUMAN	8		965.447
3	DAIETQAY	DPOLQ_HUMAN	O75417|DPOLQ_HUMAN	8		909.408
4	DPNEIKVVY	RL12_HUMAN	P30050|RL12_HUMAN	9		1075.55
5	DPVKGFAEY	LONF3_HUMAN	Q496Y0|LONF3_HUMAN	9		1024.49
6	EAIDQLHLEY	ACTN4_HUMAN	O43707|ACTN4_HUMAN	10		1229.59
7	EPAESLSEF	CBX4_HUMAN	O00257|CBX4_HUMAN	9		1007.44
8	FPASADRTVIDY	PDIA1_HUMAN	P07237|PDIA1_HUMAN	12		1353.66
9	FPYEESKEKF	HDGF_HUMAN	P51858|HDGF_HUMAN	10		1302.61
10	FPYPM(+15.99)YSRDYVY	STAR7_HUMAN	Q9NQZ5|STAR7_HUMAN	12	Oxidation (M)	1615.7
11	IILDLISESPIK	HNRPK_HUMAN	P61978|HNRPK_HUMAN	12		1339.8
12	IPVSPHIY	ZN395_HUMAN	Q9H8N7|ZN395_HUMAN	8		924.507
13	KPFNPVLGETY	OSBL6_HUMAN;Q9BZF2|OSBL7_HUMAN;Q9H4L5|OSBL3_HUMAN	Q9BZF3|OSBL6_HUMAN;Q9BZF2|OSBL7_HUMAN;Q9H4L5|OSBL3_HUMAN	11		1263.65
14	KPVDKYIEY	ARV1_HUMAN	Q9H2C2|ARV1_HUMAN	9		1153.6
15	LPAPTPSDF	BICRA_HUMAN	Q9NZM4|BICRA_HUMAN	9		943.465
16	LPDEFSPAV	RN213_HUMAN	Q63HN8|RN213_HUMAN	9		973.476
17	LPDPYESERVY	SETD7_HUMAN	Q8WTS6|SETD7_HUMAN	11		1366.64
18	LPEAM(+15.99)PASF	SYMPK_HUMAN	Q92797|SYMPK_HUMAN	9	Oxidation (M)	977.453
19	LPM(+15.99)GVVVDY	NU214_HUMAN	P35658|NU214_HUMAN	9	Oxidation (M)	1007.5
20	LPSRGILKY	MYO10_HUMAN	Q9HD67|MYO10_HUMAN	9		1045.63
21	M(+15.99)PKSDVNKEYY	RBM22_HUMAN	Q9NW64|RBM22_HUMAN	11	Oxidation (M)	1388.63
22	M(+15.99)SHEDPGNVSY	PRS10_HUMAN	P62333|PRS10_HUMAN	11	Oxidation (M)	1250.49
23	Q(-17.03)PYDPNFYDETY	HNRPK_HUMAN	P61978|HNRPK_HUMAN	12	Pyro-glu from Q	1533.59
24	QPATKTEDY	MED12_HUMAN	Q93074|MED12_HUMAN	9		1051.48
25	SPAPENPHY	DOCK7_HUMAN	Q96N67|DOCK7_HUMAN	9		1010.45
26	SPM(+15.99)PTVSSY	CUX1_HUMAN	P39880|CUX1_HUMAN	9	Oxidation (M)	983.427
27	TGEEKKDVSI			10		1104.57
28	TPAPPDLTL	PGGHG_HUMAN	Q32M88|PGGHG_HUMAN	9		923.496
29	TPNNGKFVY	ZN292_HUMAN	O60281|ZN292_HUMAN	9		1038.51
30	VAVDPTEEY	DMXL1_HUMAN	Q9Y485|DMXL1_HUMAN	9		1021.46
31	YPRGGSSEIAF	RETST_HUMAN	Q6NUM9|RETST_HUMAN	11		1182.57
32	APVKMLPTY	HXK2_HUMAN	P52789|HXK2_HUMAN	9		1018.55
33	HPPVFSQQVY	FAT4_HUMAN	Q6V0I7|FAT4_HUMAN	10		1200.59
34	HPWELFVKY	RUND1_HUMAN	Q96C34|RUND1_HUMAN	9		1217.62
35	KPFDEIGGPAF	M3K7_HUMAN	O43318|M3K7_HUMAN	11		1176.58
36	LPTEAAIL	PCAT1_HUMAN	Q8NF37|PCAT1_HUMAN	8		826.48
37	MPGPSSESL	EXO5_HUMAN	Q9H790|EXO5_HUMAN	9		903.401
38	MPHVQDPSL	PTPRF_HUMAN	P10586|PTPRF_HUMAN	9		1022.49
39	MPRIGEPVW	FNIP1_HUMAN	Q8TF40|FNIP1_HUMAN	9		1083.55
40	MPWYKFDENY	ABC3B_HUMAN	Q9UH17|ABC3B_HUMAN	10		1391.59
41	SPWPHGTATF	CPLN1_HUMAN	Q9H799|CPLN1_HUMAN	10		1099.51
42	TAWPDHGVPEY	PTPRS_HUMAN	Q13332|PTPRS_HUMAN	11		1270.56
43	TPVPGAPSQTC(+119.00)F	FBX17_HUMAN	Q96EF6|FBX17_HUMAN	12	Cysteinylation	1322.56
44	VPYVTTDY	NOL9_HUMAN	Q5SY16|NOL9_HUMAN	8		956.449
45	YPVIEPLLKY	TATD2_HUMAN	Q93075|TATD2_HUMAN	10		1233.7
46	DPNPYVKTY	P3C2A_HUMAN	O00443|P3C2A_HUMAN	9		1095.52
47	EANDALNAY	INT3_HUMAN	Q68E01|INT3_HUMAN	9		979.425
48	EPVDISTAM	SON_HUMAN	P18583|SON_HUMAN	9		961.443
49	HADPTELAL	GCP2_HUMAN	Q9BSJ2|GCP2_HUMAN	9		965.482
50	IILGALLLLLLI	ILDR1_HUMAN	Q86SU0|ILDR1_HUMAN	12		1276.91
51	LLIIILII			8		922.683
52	LLLQLLLLLLLL	BST1_HUMAN	Q10588|BST1_HUMAN	12		1389.99
53	LPMKETGLM(+15.99)Y	PRKDC_HUMAN	P78527|PRKDC_HUMAN	10	Oxidation (M)	1197.58
54	NPHEVQPAY	EGLN1_HUMAN	Q9GZT9|EGLN1_HUMAN	9		1053.49
55	AASTAIYVY	TM9S3_HUMAN	Q9HD45|TM9S3_HUMAN	9		957.481
56	APFKNVTEY	IGF1R_HUMAN	P08069|IGF1R_HUMAN	9		1067.53
57	APIAGETKVWQY(+21.98)	NOG2_HUMAN	Q13823|NOG2_HUMAN	12	Sodium adduct	1383.68
58	DAHMLDTQY	HELZ2_HUMAN	Q9BYK8|HELZ2_HUMAN	9		1092.45
59	DPFLN(+0.98)SGTY	YAP1_HUMAN	P46937|YAP1_HUMAN	9	Deamidation (NQ)	1013.43
60	DSWPHYPEY	LOXL2_HUMAN	Q9Y4K0|LOXL2_HUMAN	9		1192.48
61	EAAELAEIY	ABCF3_HUMAN	Q9NUQ8|ABCF3_HUMAN	9		1007.48
62	EPSASSPQY	ERC6L_HUMAN	Q2NKX8|ERC6L_HUMAN	9		964.414
63	FPDTGSDHSY	THA11_HUMAN	Q96EK4|THA11_HUMAN	10		1124.44
64	FPEVFTTY	PRKDC_HUMAN	P78527|PRKDC_HUMAN	8		1002.47
65	FPNSFNDKF	TRRAP_HUMAN	Q9Y4A5|TRRAP_HUMAN	9		1114.51
66	FPPREIVTY	DC1I2_HUMAN	Q13409|DC1I2_HUMAN	9		1120.59
67	FPQLDSTSF	FAS_HUMAN	P49327|FAS_HUMAN	9		1040.48
68	FPYDYSASE(+21.98)Y	ACOD_HUMAN	O00767|ACOD_HUMAN	10	Sodium adduct	1262.47
69	GALDRIVEY	LNP_HUMAN	Q9C0E8|LNP_HUMAN	9		1034.54
70	GPAPSQPSY	FA156_HUMAN	Q8NDB6|FA156_HUMAN	9		902.413
71	HAVEISAVH	TIRR_HUMAN	Q9BRJ7|TIRR_HUMAN	9		961.498
72	HPAPHQPGQPGF	TLE3_HUMAN	Q04726|TLE3_HUMAN	12		1268.61
73	HPSKSYTDY	GLGB_HUMAN	Q04446|GLGB_HUMAN	9		1096.48
74	IPDGGVHII	RB12B_HUMAN	Q8IXT5|RB12B_HUMAN	9		919.513
75	IPLDSETHNY	KBTB7_HUMAN	Q8WVZ9|KBTB7_HUMAN	10		1187.55
76	IPYEAGTY	FLNA_HUMAN	P21333|FLNA_HUMAN	8		912.423
77	LPDPFTPNL	CNOT1_HUMAN	A5YKK6|CNOT1_HUMAN	9		1012.52
78	LPLAVGIAF			9		899.548
79	LPQGPLGTSF	TXNIP_HUMAN	Q9H3M7|TXNIP_HUMAN	10		1015.53
80	LPSDHSVKY			9		1044.52
81	LPSEEEGRLY	GRB7_HUMAN	Q14451|GRB7_HUMAN	10		1191.58
82	LPYEAGQRFLEF	DESP_HUMAN	P15924|DESP_HUMAN	12		1468.73
83	MATKIKNYY	TAF1L_HUMAN;P21675|TAF1_HUMAN	Q8IZX4|TAF1L_HUMAN;P21675|TAF1_HUMAN	9		1130.58
84	NAHDENVLSYY	ITPR3_HUMAN	Q14573|ITPR3_HUMAN	11		1323.57
85	NPLN(+0.98)SSQGY	MPRI_HUMAN	P11717|MPRI_HUMAN	9	Deamidation (NQ)	979.425
86	QPYDPNFYDET(-18.01)Y	HNRPK_HUMAN	P61978|HNRPK_HUMAN	12	Dehydration	1532.61
87	SPADVQAAF	PACS2_HUMAN	Q86VP3|PACS2_HUMAN	9		904.429
88	SPDNKPVWY	CO5A2_HUMAN	P05997|CO5A2_HUMAN	9		1104.52
89	SPLWIDRQWQY	MED15_HUMAN	Q96RN5|MED15_HUMAN	11		1490.73
90	SPTTLYDRY			9		1114.53
91	TASPQTEEF	GPSM1_HUMAN	Q86YR5|GPSM1_HUMAN	9		1008.44
92	TPFRNFEEF	SBNO2_HUMAN	Q9Y2G9|SBNO2_HUMAN	9		1185.55
93	TPLHLAAGY	TNKS2_HUMAN;O95271|TNKS1_HUMAN	Q9H2K2|TNKS2_HUMAN;O95271|TNKS1_HUMAN	9		941.497
94	VPDISGSVY	UBP2L_HUMAN	Q14157|UBP2L_HUMAN	9		935.46
95	VPQPHPQTL	TCRG1_HUMAN	O14776|TCRG1_HUMAN	9		1015.54
96	VPSEIDAAF	MMP11_HUMAN	P24347|MMP11_HUMAN	9		947.46
97	VPVTEGVVY	CABYR_HUMAN	O75952|CABYR_HUMAN	9		961.512
98	YPDGHNDYGY	SSXT_HUMAN	Q15532|SSXT_HUMAN	10		1199.45
99	YPPNTSKVY	NAMPT_HUMAN	P43490|NAMPT_HUMAN	9		1067.53

## Sheet: Normoxia Rep 1
Peptide	-10LgP	Mass	Length	ppm	m/z	z	RT	1/k0 Range	Area Normoxia-1	Intensity Normoxia-1	Scan	Precursor Id	Source File	#Spec	Accession	PTM	AScore	Decoy
A(+42.01)STSTTIRSHSS	22.56	1275.61	12	0.2	638.806	2	4.3945	0.9633-0.9857			204905	1967	210210_MiaPaca2_sHLA_Normoxia_1_Slot2-3_1_871.d	1	P04259|K2C6B_HUMAN;P48668|K2C6C_HUMAN;P02538|K2C6A_HUMAN	Acetylation (N-term)	A1:Acetylation (N-term):1001.00	FALSE
AAAAAAAQY	28.96	806.392	9	6.2	807.399	1	5.4248	1.2851-1.3072			253673	3353	210210_MiaPaca2_sHLA_Normoxia_1_Slot2-3_1_871.d	1	Q96KR1|ZFR_HUMAN			FALSE
AAAAAALLY	24.94	833.465	9	-0.7	834.466	1	25.8375	1.3640-1.3860			1214358	25338	210210_MiaPaca2_sHLA_Normoxia_1_Slot2-3_1_871.d	2	P47974|TISD_HUMAN			FALSE
AAAAAVVAY	26.63	805.433	9	8.3	806.442	1	14.2118	1.3209-1.3429			666670	12262	210210_MiaPaca2_sHLA_Normoxia_1_Slot2-3_1_871.d	1	Q04724|TLE1_HUMAN			FALSE
AAAALPTLY	27.37	889.491	9	7.2	890.498	1	30.4058	1.3787-1.4006			1429710	30600	210210_MiaPaca2_sHLA_Normoxia_1_Slot2-3_1_871.d	1	O95319|CELF2_HUMAN;Q92879|CELF1_HUMAN			FALSE
AAAAPSPVM(+15.99)	32.5	829.4	9	0.2	830.402	1	6.0276	1.2925-1.3145			281992	3958	210210_MiaPaca2_sHLA_Normoxia_1_Slot2-3_1_871.d	1	Q9BWG4|SSBP4_HUMAN	Oxidation (M)	M9:Oxidation (M):1001.00	FALSE
AAAAVPLSY	32.27	861.46	9	-1.3	862.46	1	21.6384	1.3659-1.3878			1016185	20269	210210_MiaPaca2_sHLA_Normoxia_1_Slot2-3_1_871.d	1	O75665|OFD1_HUMAN			FALSE
AAANPTLAF	36.56	874.455	9	3.5	875.459	1	24.3794	1.3338-1.3558			1145400	23430	210210_MiaPaca2_sHLA_Normoxia_1_Slot2-3_1_871.d	3	Q8TB72|PUM2_HUMAN			FALSE
AAAPAIM(+15.99)SY	37.83	909.427	9	7.9	910.435	1	12.5205	1.3878-1.4098			587083	10453	210210_MiaPaca2_sHLA_Normoxia_1_Slot2-3_1_871.d	1	Q8N3X1|FNBP4_HUMAN	Oxidation (M)	M7:Oxidation (M):1001.00	FALSE
AAAPAIMSY	43.02	893.432	9	-2.4	894.431	1	22.3188	1.3805-1.4025			1048170	20964	210210_MiaPaca2_sHLA_Normoxia_1_Slot2-3_1_871.d	2	Q8N3X1|FNBP4_HUMAN			FALSE
AAAPEAPVY	38.68	887.439	9	1.8	888.441	1	13.0065	1.3622-1.3842			609975	10995	210210_MiaPaca2_sHLA_Normoxia_1_Slot2-3_1_871.d	1	P17535|JUND_HUMAN			FALSE
AAFAYTVKY	30.71	1032.53	9	1.1	517.268	2	17.6167	0.8384-0.8610	293	6320	826743	15885	210210_MiaPaca2_sHLA_Normoxia_1_Slot2-3_1_871.d	1	Q8N2K1|UB2J2_HUMAN			FALSE
AAFPGASLY	29.99	895.444	9	0	896.445	1	29.1616	1.3768-1.3988			1371195	29301	210210_MiaPaca2_sHLA_Normoxia_1_Slot2-3_1_871.d	2	Q15038|DAZP2_HUMAN			FALSE
AAGKTTILY	19.73	936.528	9	-1.1	469.267	2	9.3131	0.8083-0.8309	130	4400	436250	7130	210210_MiaPaca2_sHLA_Normoxia_1_Slot2-3_1_871.d	1	P61204|ARF3_HUMAN;P18085|ARF4_HUMAN			FALSE
AAIGEIDKVQY	27.91	1205.63	11	5.3	603.821	2	17.7893	0.8939-0.9164			834988	16084	210210_MiaPaca2_sHLA_Normoxia_1_Slot2-3_1_871.d	1	Q9P2H3|IFT80_HUMAN			FALSE
AALEGTATY	23.39	895.429	9	2.7	896.432	1	10.7515	1.4134-1.4353			503882	8606	210210_MiaPaca2_sHLA_Normoxia_1_Slot2-3_1_871.d	1	Q9NRV9|HEBP1_HUMAN			FALSE
AAMPRPVSY	33.41	990.496	9	1.4	496.252	2	9.7018	0.8083-0.8309			454526	7526	210210_MiaPaca2_sHLA_Normoxia_1_Slot2-3_1_871.d	2	Q6TFL4|KLH24_HUMAN			FALSE
AANPHSFVF	32.27	988.477	9	1.7	495.243	2	17.4049	0.8337-0.8563	1380	17100	813917	15575	210210_MiaPaca2_sHLA_Normoxia_1_Slot2-3_1_871.d	1	Q9NQ55|SSF1_HUMAN			FALSE
AAQEGAVAF	21.1	862.418	9	-1.3	863.418	1	14.2312	1.3860-1.4079			667592	12290	210210_MiaPaca2_sHLA_Normoxia_1_Slot2-3_1_871.d	1	O15533|TPSN_HUMAN			FALSE
AASTARHLY	27.77	988.509	9	-7.2	495.255	2	3.2864	0.8375-0.8601			152932	952	210210_MiaPaca2_sHLA_Normoxia_1_Slot2-3_1_871.d	2	P39019|RS19_HUMAN			FALSE
AATAVTQAL	19.41	844.465	9	-0.5	845.466	1	13.5314	1.3558-1.3778			634657	11539	210210_MiaPaca2_sHLA_Normoxia_1_Slot2-3_1_871.d	1	Q9Y490|TLN1_HUMAN			FALSE
AAVDAGMAM	37.95	835.357	9	-0.9	836.357	1	15.0867	1.3274-1.3494			707859	13221	210210_MiaPaca2_sHLA_Normoxia_1_Slot2-3_1_871.d	1	P26599|PTBP1_HUMAN			FALSE
AAVDAGMAM(+15.99)	41.49	851.352	9	-6.7	852.347	1	7.0191	1.3154-1.3374			328532	4904	210210_MiaPaca2_sHLA_Normoxia_1_Slot2-3_1_871.d	2	P26599|PTBP1_HUMAN	Oxidation (M)	M9:Oxidation (M):45.01	FALSE
AAVDDFRNEF	28.52	1182.53	10	1.8	592.269	2	20.8356	0.8873-0.9099	787	10800	975897	19317	210210_MiaPaca2_sHLA_Normoxia_1_Slot2-3_1_871.d	1	Q9H8V3|ECT2_HUMAN			FALSE
AAYGYGIRY	34.25	1032.5	9	2.3	517.256	2	13.3298	0.8469-0.8695	134	2440	623677	11287	210210_MiaPaca2_sHLA_Normoxia_1_Slot2-3_1_871.d	1	P11216|PYGB_HUMAN;P06737|PYGL_HUMAN			FALSE
ADLINNLGTIAK	44.41	1241.7	12	3	621.854	2	25.4504	0.9249-0.9473	129	3910	1195031	24785	210210_MiaPaca2_sHLA_Normoxia_1_Slot2-3_1_871.d	1	P07900|HS90A_HUMAN;Q14568|HS902_HUMAN;P08238|HS90B_HUMAN;Q58FF8|H90B2_HUMAN			FALSE
AEVNADRITWL	20.03	1286.66	11	-13.8	644.325	2	28.7728	0.9277-0.9502			1352868	28854	210210_MiaPaca2_sHLA_Normoxia_1_Slot2-3_1_871.d	1	Q08188|TGM3_HUMAN			FALSE
AGFAGDDAPR	25.27	975.441	10	-1.1	488.724	2	4.9971	0.8205-0.8432			233536	2884	210210_MiaPaca2_sHLA_Normoxia_1_Slot2-3_1_871.d	1	P60709|ACTB_HUMAN;Q6S8J3|POTEE_HUMAN;P63267|ACTH_HUMAN;P68133|ACTS_HUMAN;P62736|ACTA_HUMAN;A5A3E0|POTEF_HUMAN;P0CG39|POTEJ_HUMAN;P63261|ACTG_HUMAN;P68032|ACTC_HUMAN;P0CG38|POTEI_HUMAN			FALSE
AGFEDKSAY	46.5	986.434	9	-2.9	494.22	2	5.9304	0.8026-0.8253			277446	3882	210210_MiaPaca2_sHLA_Normoxia_1_Slot2-3_1_871.d	1	Q9BY32|ITPA_HUMAN			FALSE
AGLQFPVGR	33.22	943.524	9	1.1	472.766	2	17.7689	0.7979-0.8205	830	29400	831314	15986	210210_MiaPaca2_sHLA_Normoxia_1_Slot2-3_1_871.d	2	Q7L7L0|H2A3_HUMAN;Q96QV6|H2A1A_HUMAN;P0C0S8|H2A1_HUMAN;Q99878|H2A1J_HUMAN;Q8IUE6|H2A2B_HUMAN;P04908|H2A1B_HUMAN;P0C0S5|H2AZ_HUMAN;P16104|H2AX_HUMAN;Q93077|H2A1C_HUMAN;Q96KK5|H2A1H_HUMAN;Q9BTM1|H2AJ_HUMAN;Q71UI9|H2AV_HUMAN;Q16777|H2A2C_HUMAN;Q6FI13|H2A2A_HUMAN;P20671|H2A1D_HUMAN			FALSE
ALLPVVHEY	31.57	1039.57	9	-1.2	520.788	2	24.0424	0.8685-0.8911	387	15100	1127022	22932	210210_MiaPaca2_sHLA_Normoxia_1_Slot2-3_1_871.d	3	Q9UNH6|SNX7_HUMAN			FALSE
ALQALTIY	20.6	891.506	8	-2.2	892.506	1	34.119	1.4061-1.4280			1604029	34165	210210_MiaPaca2_sHLA_Normoxia_1_Slot2-3_1_871.d	2	Q14204|DYHC1_HUMAN			FALSE
APAAAVPTL	30.8	809.465	9	-18.6	810.451	1	21.7161	1.3145-1.3365			1019850	20358	210210_MiaPaca2_sHLA_Normoxia_1_Slot2-3_1_871.d	4	O95273|CCDB1_HUMAN			FALSE
APAADPPRY	23.31	956.472	9	-3	479.238	2	5.1631	0.7960-0.8187	285	7230	240864	3060	210210_MiaPaca2_sHLA_Normoxia_1_Slot2-3_1_871.d	1	Q9NR12|PDLI7_HUMAN			FALSE
APAADPPRYTF	38.44	1204.59	11	-1.8	603.296	2	14.4586	0.8836-0.9061	2040	44300	677670	12534	210210_MiaPaca2_sHLA_Normoxia_1_Slot2-3_1_871.d	2	Q9NR12|PDLI7_HUMAN			FALSE
APAESVAY	28.04	806.381	8	-0.5	807.382	1	8.4577	1.3016-1.3237			396100	6316	210210_MiaPaca2_sHLA_Normoxia_1_Slot2-3_1_871.d	1	Q9H2P0|ADNP_HUMAN			FALSE
APAFAQPEY	28.03	992.46	9	-11.2	993.449	1	18.217	1.4599-1.4818			855097	16525	210210_MiaPaca2_sHLA_Normoxia_1_Slot2-3_1_871.d	1	Q9UN72|PCDA7_HUMAN;Q9Y5H6|PCDA8_HUMAN;Q9Y5H9|PCDA2_HUMAN;O60330|PCDGC_HUMAN;Q9UN75|PCDAC_HUMAN;Q9Y5I0|PCDAD_HUMAN;Q9Y5I3|PCDA1_HUMAN;Q9UN74|PCDA4_HUMAN;Q9UN73|PCDA6_HUMAN;Q9Y5I1|PCDAB_HUMAN			FALSE
APAGVLPEL	22.09	865.491	9	-10	866.483	1	33.2053	1.3787-1.4006			1561083	33237	210210_MiaPaca2_sHLA_Normoxia_1_Slot2-3_1_871.d	4	Q8TBC5|ZSC18_HUMAN			FALSE
APALPGPAL	28.74	805.47	9	-2.7	806.469	1	27.0038	1.3191-1.3411			1269440	26780	210210_MiaPaca2_sHLA_Normoxia_1_Slot2-3_1_871.d	1	O00303|EIF3F_HUMAN			FALSE
APAPAAHVA	20.62	803.429	9	6.1	402.721	2	4.2973	0.7450-0.7677			200282	1814	210210_MiaPaca2_sHLA_Normoxia_1_Slot2-3_1_871.d	1	P16989|YBOX3_HUMAN			FALSE
APAPAPIHNQF	36.86	1161.59	11	10.4	581.806	2	10.6652	0.8582-0.8808	374	16100	499306	8500	210210_MiaPaca2_sHLA_Normoxia_1_Slot2-3_1_871.d	2	Q15011|HERP1_HUMAN			FALSE
APAPESITL	31.32	897.481	9	-8.4	898.474	1	23.3297	1.3961-1.4180			1095920	22226	210210_MiaPaca2_sHLA_Normoxia_1_Slot2-3_1_871.d	3	Q9HCK8|CHD8_HUMAN			FALSE
APAPESITLHDY	45.42	1312.63	12	6.6	657.322	2	17.5172	0.9342-0.9567			822157	15769	210210_MiaPaca2_sHLA_Normoxia_1_Slot2-3_1_871.d	1	Q9HCK8|CHD8_HUMAN			FALSE
APAPGTGNVGY	21.41	1002.48	11	1.5	1003.48	1	9.3714	1.4408-1.4627			438987	7185	210210_MiaPaca2_sHLA_Normoxia_1_Slot2-3_1_871.d	1	Q6MZP7|LIN54_HUMAN			FALSE
APAPIHNQF	32.55	993.503	9	11.6	497.761	2	7.7773	0.8271-0.8497			364163	5669	210210_MiaPaca2_sHLA_Normoxia_1_Slot2-3_1_871.d	1	Q15011|HERP1_HUMAN			FALSE
APAPKAYVL	34.65	928.538	9	-2.7	465.272	2	11.879	0.8121-0.8347			556890	9762	210210_MiaPaca2_sHLA_Normoxia_1_Slot2-3_1_871.d	1	A6NDG6|PGP_HUMAN			FALSE
APAPPASQY	42.45	900.434	9	2.1	901.437	1	7.1552	1.3668-1.3887			334926	5040	210210_MiaPaca2_sHLA_Normoxia_1_Slot2-3_1_871.d	2	P56945|BCAR1_HUMAN			FALSE
APAPPPPLLG	20.26	928.538	10	4.6	465.275	2	11.8596	0.8111-0.8337			555987	9753	210210_MiaPaca2_sHLA_Normoxia_1_Slot2-3_1_871.d	1	Q9NP08|HMX1_HUMAN			FALSE
APAPSTVHF	36.41	925.466	9	-8.5	463.733	2	10.5183	0.8177-0.8403	1650	20200	492925	8377	210210_MiaPaca2_sHLA_Normoxia_1_Slot2-3_1_871.d	4	Q13118|KLF10_HUMAN			FALSE
APAPVIISS	33.67	853.491	9	-2.8	854.49	1	18.1198	1.3631-1.3851			850526	16424	210210_MiaPaca2_sHLA_Normoxia_1_Slot2-3_1_871.d	2	Q14671|PUM1_HUMAN			FALSE
APARLFALL	30.8	970.596	9	-3.5	486.3	2	37.8711	0.8253-0.8479			1781495	39089	210210_MiaPaca2_sHLA_Normoxia_1_Slot2-3_1_871.d	1	P31431|SDC4_HUMAN			FALSE
APARPGPAA	28.81	806.44	9	5.5	404.227	2	3.7919	0.7119-0.7346			176338	1114	210210_MiaPaca2_sHLA_Normoxia_1_Slot2-3_1_871.d	3	Q04637|IF4G1_HUMAN			FALSE
APASSQPAF	29.79	874.418	9	1.1	875.42	1	9.0409	1.3466-1.3686			423487	6883	210210_MiaPaca2_sHLA_Normoxia_1_Slot2-3_1_871.d	2	Q96HA1|P121A_HUMAN;A8CG34|P121C_HUMAN;A6NF01|P121B_HUMAN			FALSE
APASVLVDSRY	39.07	1176.61	11	4	589.312	2	14.5501	0.8892-0.9117	165	3380	682244	12638	210210_MiaPaca2_sHLA_Normoxia_1_Slot2-3_1_871.d	1	Q9BQ52|RNZ2_HUMAN			FALSE
APATGAHNY	28.94	900.409	9	-1.4	451.208	2	1.9838	0.7696-0.7923			92625	543	210210_MiaPaca2_sHLA_Normoxia_1_Slot2-3_1_871.d	1	O75643|U520_HUMAN			FALSE
APATSILEY	24.18	963.491	9	3.3	964.495	1	26.5956	1.4399-1.4618			1250142	26256	210210_MiaPaca2_sHLA_Normoxia_1_Slot2-3_1_871.d	2	Q96PU8|QKI_HUMAN			FALSE
APDAKSFVL	23.39	946.512	9	-5.1	474.258	2	18.8002	0.7941-0.8168			882545	17153	210210_MiaPaca2_sHLA_Normoxia_1_Slot2-3_1_871.d	1	P09382|LEG1_HUMAN			FALSE
APDELHYTY	51.45	1107.49	9	-0.4	554.747	2	12.5845	0.8629-0.8855	2830	110000	587092	10462	210210_MiaPaca2_sHLA_Normoxia_1_Slot2-3_1_871.d	4	P04843|RPN1_HUMAN			FALSE
APDIPTPVL	22.09	921.517	9	7.1	922.524	1	35.4799	1.4034-1.4253			1668257	35813	210210_MiaPaca2_sHLA_Normoxia_1_Slot2-3_1_871.d	2	Q14667|K0100_HUMAN			FALSE
APDKRIYQF	22.91	1136.6	9	-2.2	569.301	2	8.6504	0.8629-0.8855	534	8670	402499	6457	210210_MiaPaca2_sHLA_Normoxia_1_Slot2-3_1_871.d	1	O75563|SKAP2_HUMAN			FALSE
APDNIIKFY	44.68	1079.57	9	1.7	540.787	2	26.5323	0.8610-0.8836	1350	18700	1247396	26192	210210_MiaPaca2_sHLA_Normoxia_1_Slot2-3_1_871.d	2	Q3T8J9|GON4L_HUMAN;Q9H869|YYAP1_HUMAN			FALSE
APDPMPAAL	37.94	881.432	9	-1.7	882.431	1	24.2239	1.3759-1.3979			1138043	23225	210210_MiaPaca2_sHLA_Normoxia_1_Slot2-3_1_871.d	2	Q9HCJ3|RAVR2_HUMAN			FALSE
APEEHPVLL	48.88	1003.53	9	2	502.772	2	14.632	0.8187-0.8413	31800	1080000	683155	12655	210210_MiaPaca2_sHLA_Normoxia_1_Slot2-3_1_871.d	5	P60709|ACTB_HUMAN;A5A3E0|POTEF_HUMAN;P63261|ACTG_HUMAN			FALSE
APESATVIF	27.08	933.481	9	0.3	934.482	1	27.7815	1.4244-1.4463			1306106	27686	210210_MiaPaca2_sHLA_Normoxia_1_Slot2-3_1_871.d	1	O95551|TYDP2_HUMAN			FALSE
APEVSQHVY	26.6	1028.49	9	5.3	515.253	2	6.1297	0.8450-0.8676	126	4840	287481	4083	210210_MiaPaca2_sHLA_Normoxia_1_Slot2-3_1_871.d	1	Q10567|AP1B1_HUMAN			FALSE
APFDWKILY	34.85	1151.6	9	1.3	576.805	2	42.3189	0.9127-0.9352	270	4150	1989531	45081	210210_MiaPaca2_sHLA_Normoxia_1_Slot2-3_1_871.d	1	Q96RK4|BBS4_HUMAN			FALSE
APFEGLGKVY	38.89	1079.57	10	3.1	540.788	2	22.5683	0.8591-0.8817	560	11600	1058252	21212	210210_MiaPaca2_sHLA_Normoxia_1_Slot2-3_1_871.d	1	P26006|ITA3_HUMAN			FALSE
APFEGLGKVYIY	52.5	1355.71	12	2.5	678.86	2	35.4967	0.9679-0.9904	950	11100	1667341	35791	210210_MiaPaca2_sHLA_Normoxia_1_Slot2-3_1_871.d	2	P26006|ITA3_HUMAN			FALSE
APFEQAGQKY	38.15	1137.55	10	-1.8	569.775	2	6.7081	0.8422-0.8648			313956	4632	210210_MiaPaca2_sHLA_Normoxia_1_Slot2-3_1_871.d	1	Q9H6S3|ES8L2_HUMAN			FALSE
APFGPIKSIDM	47.09	1174.61	11	-0.3	588.306	2	27.7731	0.8892-0.9117	349	6550	1304281	27649	210210_MiaPaca2_sHLA_Normoxia_1_Slot2-3_1_871.d	1	Q9UHX1|PUF60_HUMAN			FALSE
APFGPIKSIDM(+15.99)	37.84	1190.6	11	0	596.303	2	19.4378	0.8911-0.9136	389	4650	911844	17844	210210_MiaPaca2_sHLA_Normoxia_1_Slot2-3_1_871.d	1	Q9UHX1|PUF60_HUMAN	Oxidation (M)	M11:Oxidation (M):1001.00	FALSE
APFNEHWRQVY	44.45	1445.68	11	-2.5	482.897	3	14.4839	0.7355-0.7583	497	7390	679499	12575	210210_MiaPaca2_sHLA_Normoxia_1_Slot2-3_1_871.d	5	Q9NRB3|CHSTC_HUMAN			FALSE
APFPHPLWL	34.18	1076.58	9	-4.5	539.291	2	39.4846	0.8450-0.8676			1857815	41207	210210_MiaPaca2_sHLA_Normoxia_1_Slot2-3_1_871.d	3	Q6NUJ5|PWP2B_HUMAN			FALSE
APFSKVITF	45.15	1008.56	9	0.6	505.286	2	30.2093	0.8526-0.8751	13500	363000	1417836	30348	210210_MiaPaca2_sHLA_Normoxia_1_Slot2-3_1_871.d	5				FALSE
APFSKVLTF	45.15	1008.56	9	0.6	505.286	2	30.2093	0.8526-0.8751	13500	363000	1417836	30348	210210_MiaPaca2_sHLA_Normoxia_1_Slot2-3_1_871.d	5	Q92598|HS105_HUMAN;P34932|HSP74_HUMAN			FALSE
APFSKVLTFY	41.24	1171.63	10	2.9	586.819	2	34.9526	0.9146-0.9370	158	5000	1642569	35157	210210_MiaPaca2_sHLA_Normoxia_1_Slot2-3_1_871.d	2	P34932|HSP74_HUMAN			FALSE
APFTEGISF	36.96	967.465	9	1.4	968.467	1	36.7047	1.4280-1.4499			1726227	37461	210210_MiaPaca2_sHLA_Normoxia_1_Slot2-3_1_871.d	2	Q9BQE5|APOL2_HUMAN			FALSE
APFTGITDF	35.09	967.465	9	2.1	968.467	1	37.3851	1.4527-1.4745			1758547	38491	210210_MiaPaca2_sHLA_Normoxia_1_Slot2-3_1_871.d	1	Q6P9H4|CNKR3_HUMAN;G9CGD6|CNIPF_HUMAN			FALSE
APHPFPHPAF	30.11	1116.55	10	-8.8	559.274	2	12.6954	0.8535-0.8761			595337	10661	210210_MiaPaca2_sHLA_Normoxia_1_Slot2-3_1_871.d	1	Q14687|GSE1_HUMAN			FALSE
APIAGETKVWQY	64.67	1361.7	12	1.3	681.852	2	20.3596	0.9530-0.9754	10800	396000	953896	18772	210210_MiaPaca2_sHLA_Normoxia_1_Slot2-3_1_871.d	5	Q13823|NOG2_HUMAN			FALSE
APIAKVGVL	30.79	866.559	9	-10.3	434.279	2	16.3313	0.7762-0.7989			766390	14536	210210_MiaPaca2_sHLA_Normoxia_1_Slot2-3_1_871.d	1	Q9UHB6|LIMA1_HUMAN			FALSE
APIDWGEEY	41.94	1078.46	9	3.4	1079.46	1	27.9758	1.4672-1.4891			1315261	27901	210210_MiaPaca2_sHLA_Normoxia_1_Slot2-3_1_871.d	1	Q96TA1|NIBA2_HUMAN			FALSE
APIPGSPLY	44.98	913.491	9	-0.7	914.491	1	25.643	1.3997-1.4216			1205123	25043	210210_MiaPaca2_sHLA_Normoxia_1_Slot2-3_1_871.d	6	Q15029|U5S1_HUMAN			FALSE
APIPHDGNLY	46.77	1095.53	10	1.5	548.772	2	12.2449	0.8488-0.8714	12600	258000	572447	10121	210210_MiaPaca2_sHLA_Normoxia_1_Slot2-3_1_871.d	4	O00560|SDCB1_HUMAN			FALSE
APIPTLSGF	28.83	901.491	9	6.8	902.498	1	38.1627	1.4098-1.4317			1795312	39496	210210_MiaPaca2_sHLA_Normoxia_1_Slot2-3_1_871.d	1	Q9UMZ2|SYNRG_HUMAN			FALSE
APIRPDIVNF	41.82	1140.63	10	1.2	571.318	2	26.5644	0.8808-0.9033	8170	165000	1244646	26124	210210_MiaPaca2_sHLA_Normoxia_1_Slot2-3_1_871.d	2	P36578|RL4_HUMAN			FALSE
APISEPIEWKY	42.93	1331.68	11	0.7	666.841	2	27.9953	0.9445-0.9670			1316169	27915	210210_MiaPaca2_sHLA_Normoxia_1_Slot2-3_1_871.d	1	Q6IA69|NADE_HUMAN			FALSE
APISVIPTYVY	23.03	1221.66	11	5.1	611.838	2	43.6842	0.9164-0.9389			2056691	46979	210210_MiaPaca2_sHLA_Normoxia_1_Slot2-3_1_871.d	1	Q9UBH6|XPR1_HUMAN			FALSE
APIVAHLWEY	42.69	1197.62	10	8.4	599.817	2	32.6768	0.9071-0.9296	135	2850	1535463	32649	210210_MiaPaca2_sHLA_Normoxia_1_Slot2-3_1_871.d	1	P50416|CPT1A_HUMAN			FALSE
APIWDKLGETY	49.41	1291.64	11	3.1	646.827	2	29.0998	0.9183-0.9408	7510	139000	1362960	29112	210210_MiaPaca2_sHLA_Normoxia_1_Slot2-3_1_871.d	2	P07237|PDIA1_HUMAN			FALSE
APLDSIHSL	38.36	951.503	9	-2	952.501	1	18.9362	1.4481-1.4700	3180	88800	888935	17285	210210_MiaPaca2_sHLA_Normoxia_1_Slot2-3_1_871.d	5	P49327|FAS_HUMAN			FALSE
APLDSIHSLAAY	28.73	1256.64	12	-12.2	629.315	2	28.1314	0.9296-0.9520			1322607	28095	210210_MiaPaca2_sHLA_Normoxia_1_Slot2-3_1_871.d	2	P49327|FAS_HUMAN			FALSE
APLEDEATL	41.03	957.466	9	2.2	958.468	1	19.0529	1.4244-1.4463			894436	17422	210210_MiaPaca2_sHLA_Normoxia_1_Slot2-3_1_871.d	2	P35544|UBIM_HUMAN			FALSE
APLGPKGLIHLY	42.38	1277.75	12	0.9	639.878	2	24.4326	0.9679-0.9904	769	9940	1145402	23432	210210_MiaPaca2_sHLA_Normoxia_1_Slot2-3_1_871.d	2	O00213|APBB1_HUMAN			FALSE
APLKLPRVSY	40.72	1142.68	10	0	572.344	2	17.2199	0.9005-0.9230	9060	71400	803881	15373	210210_MiaPaca2_sHLA_Normoxia_1_Slot2-3_1_871.d	5	Q96BF6|NACC2_HUMAN			FALSE
APLKLQM(+15.99)EF	35.51	1091.57	9	0.5	546.788	2	18.329	0.8629-0.8855	343	7620	858776	16628	210210_MiaPaca2_sHLA_Normoxia_1_Slot2-3_1_871.d	1	Q9Y244|POMP_HUMAN	Oxidation (M)	M7:Oxidation (M):1001.00	FALSE
APLKLQMEF	39.38	1075.57	9	-2.1	538.789	2	29.7206	0.8657-0.8883	705	19500	1394045	29801	210210_MiaPaca2_sHLA_Normoxia_1_Slot2-3_1_871.d	2	Q9Y244|POMP_HUMAN			FALSE
APLKSKM(+15.99)IY	38.79	1065.59	9	1.3	533.799	2	4.5903	0.8629-0.8855	2860	242000	213252	2268	210210_MiaPaca2_sHLA_Normoxia_1_Slot2-3_1_871.d	2	P23528|COF1_HUMAN;P60981|DEST_HUMAN;Q9Y281|COF2_HUMAN	Oxidation (M)	M7:Oxidation (M):1001.00	FALSE
APLKSKMIY	45.91	1049.59	9	-2.1	525.8	2	6.2325	0.8610-0.8836	3970	141000	289302	4116	210210_MiaPaca2_sHLA_Normoxia_1_Slot2-3_1_871.d	2	P23528|COF1_HUMAN;P60981|DEST_HUMAN;Q9Y281|COF2_HUMAN			FALSE
APLPAQAVF	32.96	912.507	9	0.1	913.508	1	30.2309	1.4116-1.4335			1421497	30433	210210_MiaPaca2_sHLA_Normoxia_1_Slot2-3_1_871.d	1	Q92508|PIEZ1_HUMAN			FALSE
APLPPAPAY	23.01	895.48	9	-10.4	896.472	1	20.3553	1.3951-1.4171			955729	18817	210210_MiaPaca2_sHLA_Normoxia_1_Slot2-3_1_871.d	1	Q9Y6K9|NEMO_HUMAN			FALSE
APLQEKVVF	42.52	1029.59	9	1.8	515.798	2	18.7407	0.8422-0.8648	2560	62300	878887	17071	210210_MiaPaca2_sHLA_Normoxia_1_Slot2-3_1_871.d	3	Q96A54|PAQR1_HUMAN;Q86V24|PAQR2_HUMAN			FALSE
APLYPHSPGSQY	46.86	1315.62	12	3.2	658.815	2	10.3045	0.9296-0.9520			482860	8146	210210_MiaPaca2_sHLA_Normoxia_1_Slot2-3_1_871.d	1	Q93008|USP9X_HUMAN			FALSE
APNPVVFVA	36.15	912.507	9	10.5	913.517	1	29.8227	1.3915-1.4134			1402262	29972	210210_MiaPaca2_sHLA_Normoxia_1_Slot2-3_1_871.d	1	O94776|MTA2_HUMAN			FALSE
APNSSKFIF	41.7	1009.52	9	0.1	505.765	2	18.6275	0.8149-0.8375	5520	110000	872502	16944	210210_MiaPaca2_sHLA_Normoxia_1_Slot2-3_1_871.d	3	P28370|SMCA1_HUMAN			FALSE
APPDGAVAEY	41.48	988.45	10	-1	989.449	1	11.568	1.4408-1.4627			542285	9461	210210_MiaPaca2_sHLA_Normoxia_1_Slot2-3_1_871.d	5	Q6UX04|CWC27_HUMAN			FALSE
APRADAKAY	26.79	961.498	9	2.3	481.754	2	1.1672	0.8017-0.8243			54849	315	210210_MiaPaca2_sHLA_Normoxia_1_Slot2-3_1_871.d	1	Q15149|PLEC_HUMAN			FALSE
APREPGAVSY	30.56	1045.52	10	-3.4	523.761	2	5.7164	0.7998-0.8224	1580	47000	267376	3646	210210_MiaPaca2_sHLA_Normoxia_1_Slot2-3_1_871.d	4	Q92542|NICA_HUMAN			FALSE
APSADAPM(+15.99)F	35.71	921.39	9	5.2	922.396	1	14.5034	1.3832-1.4052			680409	12591	210210_MiaPaca2_sHLA_Normoxia_1_Slot2-3_1_871.d	3	P04406|G3P_HUMAN	Oxidation (M)	M8:Oxidation (M):1001.00	FALSE
APSESQPTL	25.4	928.45	9	4	929.455	1	8.866	1.3823-1.4043			415278	6720	210210_MiaPaca2_sHLA_Normoxia_1_Slot2-3_1_871.d	2	O15417|TNC18_HUMAN			FALSE
APSIPTPAY	23.06	915.47	9	-7	916.465	1	22.5326	1.3979-1.4198			1058255	21215	210210_MiaPaca2_sHLA_Normoxia_1_Slot2-3_1_871.d	1	Q8WUM4|PDC6I_HUMAN			FALSE
APSLVAPAL	22.43	837.496	9	1.1	838.498	1	30.2503	1.3714-1.3933			1422409	30451	210210_MiaPaca2_sHLA_Normoxia_1_Slot2-3_1_871.d	1	Q15691|MARE1_HUMAN			FALSE
APSPLQPAL	36.28	892.502	9	-2.9	893.5	1	23.5824	1.3897-1.4116			1107779	22463	210210_MiaPaca2_sHLA_Normoxia_1_Slot2-3_1_871.d	4	Q9BW85|YJU2_HUMAN			FALSE
APSVVKVSY	44.34	948.528	9	-2.8	475.267	2	10.9936	0.7989-0.8215	682	11500	513954	8844	210210_MiaPaca2_sHLA_Normoxia_1_Slot2-3_1_871.d	1	P51532|SMCA4_HUMAN			FALSE
APTEVGLHEM	40.09	1082.51	10	1.9	542.258	2	10.9374	0.8685-0.8911	625	13600	511209	8781	210210_MiaPaca2_sHLA_Normoxia_1_Slot2-3_1_871.d	1	O75369|FLNB_HUMAN			FALSE
APTEVGLHEM(+15.99)	31.39	1098.5	10	2.8	550.256	2	6.0257	0.8864-0.9089	517	10400	280172	3926	210210_MiaPaca2_sHLA_Normoxia_1_Slot2-3_1_871.d	1	O75369|FLNB_HUMAN	Oxidation (M)	M10:Oxidation (M):1001.00	FALSE
APTGSGKTLAF	35.92	1048.56	11	5.2	525.284	2	10.465	0.8526-0.8751	133	3450	489265	8293	210210_MiaPaca2_sHLA_Normoxia_1_Slot2-3_1_871.d	1	Q8N8A6|DDX51_HUMAN;Q9Y2R4|DDX52_HUMAN			FALSE
APTPAPSTI	22.28	853.455	9	-1.6	854.454	1	12.2677	1.3365-1.3585			575188	10180	210210_MiaPaca2_sHLA_Normoxia_1_Slot2-3_1_871.d	1	P46695|IEX1_HUMAN			FALSE
APTSSAYEF	34.98	971.424	9	4.5	972.428	1	16.0397	1.4372-1.4590			752641	14197	210210_MiaPaca2_sHLA_Normoxia_1_Slot2-3_1_871.d	1	Q71SY5|MED25_HUMAN			FALSE
APTTHTEEY	24.14	1047.45	9	-3.7	524.727	2	4.2195	0.8328-0.8554			196538	1646	210210_MiaPaca2_sHLA_Normoxia_1_Slot2-3_1_871.d	1	O14744|ANM5_HUMAN			FALSE
APVAGLPAF	23.4	841.47	9	-3.3	842.468	1	34.9938	1.3466-1.3686			1645301	35207	210210_MiaPaca2_sHLA_Normoxia_1_Slot2-3_1_871.d	1	Q14656|TM187_HUMAN			FALSE
APVDPPVVY	45.37	955.501	9	-6	956.496	1	23.8351	1.4317-1.4536			1119689	22751	210210_MiaPaca2_sHLA_Normoxia_1_Slot2-3_1_871.d	6	Q8NDX5|PHC3_HUMAN			FALSE
APVEVTHNF	46.68	1012.5	9	-1.1	507.252	2	9.9898	0.8262-0.8488	7370	230000	467332	7816	210210_MiaPaca2_sHLA_Normoxia_1_Slot2-3_1_871.d	4	Q92900|RENT1_HUMAN			FALSE
APVFPLGY	23.69	862.459	8	-3	863.457	1	38.1433	1.3723-1.3942			1794394	39472	210210_MiaPaca2_sHLA_Normoxia_1_Slot2-3_1_871.d	1	Q9UN36|NDRG2_HUMAN			FALSE
APVGESLRYAEY	58.89	1353.66	12	-0.5	677.83	2	16.3897	0.9511-0.9735			769127	14591	210210_MiaPaca2_sHLA_Normoxia_1_Slot2-3_1_871.d	3	Q9Y5T4|DJC15_HUMAN			FALSE
APVGGHILSY	41.17	1012.53	10	2.3	507.272	2	15.1185	0.8036-0.8262	10700	587000	705121	13165	210210_MiaPaca2_sHLA_Normoxia_1_Slot2-3_1_871.d	5	O00159|MYO1C_HUMAN			FALSE
APVGHSGIWSF	35.41	1156.57	11	2.2	579.288	2	26.5513	0.8930-0.9155	11100	315000	1248321	26223	210210_MiaPaca2_sHLA_Normoxia_1_Slot2-3_1_871.d	4	Q8IWZ3|ANKH1_HUMAN			FALSE
APVHIDVGGHM(+15.99)Y	56.21	1310.61	12	11.1	656.314	2	11.8013	0.9473-0.9698			553240	9688	210210_MiaPaca2_sHLA_Normoxia_1_Slot2-3_1_871.d	2	Q96SI1|KCD15_HUMAN;Q719H9|KCTD1_HUMAN	Oxidation (M)	M11:Oxidation (M):1001.00	FALSE
APVHIDVGGHMY	48.29	1294.61	12	2.7	648.311	2	15.9229	0.9380-0.9604	425	8330	745326	14034	210210_MiaPaca2_sHLA_Normoxia_1_Slot2-3_1_871.d	4	Q96SI1|KCD15_HUMAN;Q719H9|KCTD1_HUMAN			FALSE
APVLETSHVF	25.67	1098.57	10	4.4	550.291	2	20.4551	0.8883-0.9108	129	3710	959402	18914	210210_MiaPaca2_sHLA_Normoxia_1_Slot2-3_1_871.d	1	Q6IA86|ELP2_HUMAN			FALSE
APVNIAVIKY	39.14	1086.64	10	1.3	544.326	2	24.3713	0.8610-0.8836	1290	19900	1142659	23371	210210_MiaPaca2_sHLA_Normoxia_1_Slot2-3_1_871.d	1	P53602|MVD1_HUMAN			FALSE
APVNVTTEV	44.5	928.486	9	-2.9	929.485	1	15.476	1.3979-1.4198			726148	13630	210210_MiaPaca2_sHLA_Normoxia_1_Slot2-3_1_871.d	3	Q5VTE0|EF1A3_HUMAN;P68104|EF1A1_HUMAN			FALSE
APVPIHPSL	39.79	929.533	9	-8.6	465.767	2	16.8951	0.8017-0.8243	692	10100	792922	15142	210210_MiaPaca2_sHLA_Normoxia_1_Slot2-3_1_871.d	2	Q8TAX0|OSR1_HUMAN			FALSE
APVPTGEVY	43.53	931.465	9	-2.4	932.463	1	15.8453	1.3988-1.4207			743492	13988	210210_MiaPaca2_sHLA_Normoxia_1_Slot2-3_1_871.d	7	P27824|CALX_HUMAN			FALSE
APVPTVGEGY	50.77	988.486	10	-2.9	989.484	1	17.7699	1.4317-1.4536			834053	16043	210210_MiaPaca2_sHLA_Normoxia_1_Slot2-3_1_871.d	1	Q9BWF3|RBM4_HUMAN			FALSE
APVQPSQVEY	21.71	1116.55	10	-1.3	559.275	2	13.2009	0.8479-0.8704	3330	96000	619126	11206	210210_MiaPaca2_sHLA_Normoxia_1_Slot2-3_1_871.d	3	Q12872|SFSWA_HUMAN			FALSE
APVSSPEY	35.85	848.392	8	10.9	849.402	1	8.2828	1.3209-1.3429			387871	6133	210210_MiaPaca2_sHLA_Normoxia_1_Slot2-3_1_871.d	3	P61086|UBE2K_HUMAN			FALSE
APWFREEEVQY	32.23	1452.67	11	1	727.337	2	24.8774	0.9829-1.0053	236	5650	1167484	24058	210210_MiaPaca2_sHLA_Normoxia_1_Slot2-3_1_871.d	1	O95786|DDX58_HUMAN			FALSE
APWIEQEGPEY	30.72	1317.59	11	-8.5	659.791	2	27.1399	0.9286-0.9511			1275863	26945	210210_MiaPaca2_sHLA_Normoxia_1_Slot2-3_1_871.d	1	P04439|HLAA_HUMAN;P01889|HLAB_HUMAN			FALSE
APWKPTWPAY	28.8	1215.61	10	-0.2	608.807	2	28.3452	0.8845-0.9071			1332693	28347	210210_MiaPaca2_sHLA_Normoxia_1_Slot2-3_1_871.d	1	O95084|PRS23_HUMAN			FALSE
APWPLGQGY	19.41	987.481	9	1.3	988.483	1	34.1967	1.4481-1.4700			1607674	34234	210210_MiaPaca2_sHLA_Normoxia_1_Slot2-3_1_871.d	1	P54792|DVLP1_HUMAN;O14640|DVL1_HUMAN			FALSE
APWVEQEGPEY	30.51	1303.57	11	4.9	652.792	2	23.1829	0.9174-0.9399	127	9400	1089497	22061	210210_MiaPaca2_sHLA_Normoxia_1_Slot2-3_1_871.d	3	P10321|HLAC_HUMAN			FALSE
APYDPNGKPERF	38.31	1389.67	12	-3.4	695.834	2	6.0604	0.9333-0.9558	514	13100	281995	3961	210210_MiaPaca2_sHLA_Normoxia_1_Slot2-3_1_871.d	3	P19387|RPB3_HUMAN			FALSE
APYFGAEDY	52.11	1031.42	9	-0.1	1032.42	1	22.6687	1.4763-1.4982			1064678	21380	210210_MiaPaca2_sHLA_Normoxia_1_Slot2-3_1_871.d	3	P41252|SYIC_HUMAN			FALSE
APYGGPIAL	36.65	857.465	9	3.5	858.469	1	28.4618	1.3613-1.3832			1338196	28486	210210_MiaPaca2_sHLA_Normoxia_1_Slot2-3_1_871.d	2	Q9H269|VPS16_HUMAN			FALSE
APYGNPKNM(+15.99)AY	34.91	1240.55	11	8.4	621.285	2	4.9582	0.9033-0.9258			231695	2831	210210_MiaPaca2_sHLA_Normoxia_1_Slot2-3_1_871.d	1	Q92567|F168A_HUMAN	Oxidation (M)	M9:Oxidation (M):1001.00	FALSE
APYGNPKNMAY	37.6	1224.56	11	-8.3	613.278	2	8.2633	0.8911-0.9136			386961	6117	210210_MiaPaca2_sHLA_Normoxia_1_Slot2-3_1_871.d	3	Q92567|F168A_HUMAN			FALSE
APYRITVPDTY	28.12	1294.66	11	-3.1	648.329	2	22.1438	0.9164-0.9389			1039961	20801	210210_MiaPaca2_sHLA_Normoxia_1_Slot2-3_1_871.d	1	P42356|PI4KA_HUMAN			FALSE
ARFEELNADLFR	21.22	1479.75	12	6.4	740.88	2	24.8071	1.0249-1.0473			1165655	24017	210210_MiaPaca2_sHLA_Normoxia_1_Slot2-3_1_871.d	1	P11142|HSP7C_HUMAN			FALSE
ATAILEDQ	19.87	859.429	8	2.8	860.432	1	10.6544	1.3154-1.3374			499302	8496	210210_MiaPaca2_sHLA_Normoxia_1_Slot2-3_1_871.d	1	P46939|UTRO_HUMAN			FALSE
ATFDAISKTYSY	19.49	1365.65	12	-5.8	683.821	2	21.3662	0.9661-0.9885			1003383	19983	210210_MiaPaca2_sHLA_Normoxia_1_Slot2-3_1_871.d	1	P15880|RS2_HUMAN			FALSE
AVAAAAASVY	25.84	892.465	10	-8	893.459	1	11.8013	1.3823-1.4043			553235	9683	210210_MiaPaca2_sHLA_Normoxia_1_Slot2-3_1_871.d	1	Q9BWF3|RBM4_HUMAN			FALSE
AVHDITVAY	28.07	987.503	9	0.3	988.503	1	12.4428	1.4554-1.4773	4790	64700	583429	10375	210210_MiaPaca2_sHLA_Normoxia_1_Slot2-3_1_871.d	8	Q6UWP7|LCLT1_HUMAN			FALSE
AVIEDTWHY	22.2	1132.52	9	0.8	567.263	2	21.0379	0.8535-0.8761	2570	74300	985022	19502	210210_MiaPaca2_sHLA_Normoxia_1_Slot2-3_1_871.d	2	Q15800|MSMO1_HUMAN			FALSE
AVSAVVHEY	33.06	973.487	9	-1.9	487.746	2	7.83	0.8243-0.8469	444	9970	365080	5692	210210_MiaPaca2_sHLA_Normoxia_1_Slot2-3_1_871.d	1	P35610|SOAT1_HUMAN			FALSE
AVSSVAEAY	21.24	895.429	9	7.3	896.436	1	10.7904	1.3723-1.3942			505711	8647	210210_MiaPaca2_sHLA_Normoxia_1_Slot2-3_1_871.d	1	Q8NAP3|ZBT38_HUMAN			FALSE
DAADIRFVY	38.03	1068.52	9	2.6	535.267	2	27.1594	0.8366-0.8591			1276780	26968	210210_MiaPaca2_sHLA_Normoxia_1_Slot2-3_1_871.d	1	P01033|TIMP1_HUMAN			FALSE
DAAEAATAF	31.25	865.382	9	-4.9	866.379	1	16.1953	1.3420-1.3640			759974	14378	210210_MiaPaca2_sHLA_Normoxia_1_Slot2-3_1_871.d	3	Q96S55|WRIP1_HUMAN			FALSE
DAAGAPAYSF	48.9	968.424	10	-3.1	969.421	1	22.241	1.4226-1.4445			1044512	20882	210210_MiaPaca2_sHLA_Normoxia_1_Slot2-3_1_871.d	4	P36956|SRBP1_HUMAN			FALSE
DAAGPHEAF	40.64	913.393	9	-9.2	914.385	1	6.6887	1.3823-1.4043			313041	4611	210210_MiaPaca2_sHLA_Normoxia_1_Slot2-3_1_871.d	2	P17040|ZSC20_HUMAN			FALSE
DAAHEFTVY	19.07	1051.46	9	-1.3	526.733	2	18.703	0.8253-0.8479			877979	17057	210210_MiaPaca2_sHLA_Normoxia_1_Slot2-3_1_871.d	1	Q969V3|NCLN_HUMAN			FALSE
DAALTHEL	29.74	868.429	8	-2.3	869.428	1	11.4514	1.4171-1.4390			536811	9351	210210_MiaPaca2_sHLA_Normoxia_1_Slot2-3_1_871.d	1	Q9UPN7|PP6R1_HUMAN			FALSE
DAAPGPSAAF	22.45	902.413	10	6.6	903.42	1	17.4783	1.3594-1.3814			820331	15731	210210_MiaPaca2_sHLA_Normoxia_1_Slot2-3_1_871.d	1	Q9UKN8|TF3C4_HUMAN			FALSE
DAAPIPNQY	38.71	987.466	9	-3.1	988.463	1	16.3119	1.4445-1.4663			765464	14504	210210_MiaPaca2_sHLA_Normoxia_1_Slot2-3_1_871.d	3	Q9Y2G8|DJC16_HUMAN			FALSE
DADDAVYEL	27.32	1009.42	9	-6.5	1010.42	1	28.2869	1.4572-1.4791			1329935	28271	210210_MiaPaca2_sHLA_Normoxia_1_Slot2-3_1_871.d	2	Q08170|SRSF4_HUMAN			FALSE
DADGSIVSY	29.68	925.403	9	-1.5	926.402	1	18.5474	1.3842-1.4061			870665	16895	210210_MiaPaca2_sHLA_Normoxia_1_Slot2-3_1_871.d	1	P16157|ANK1_HUMAN			FALSE
DADPYNPVL	37.33	1002.47	9	0.8	1003.47	1	27.2954	1.4098-1.4317			1283203	27133	210210_MiaPaca2_sHLA_Normoxia_1_Slot2-3_1_871.d	1	Q9H6T3|RPAP3_HUMAN			FALSE
DAFAPVAY	31.76	852.402	8	-6.5	853.397	1	27.3538	1.3778-1.3997			1285943	27191	210210_MiaPaca2_sHLA_Normoxia_1_Slot2-3_1_871.d	6	Q7L8W6|DPH6_HUMAN			FALSE
DAFDDVVKY	42.95	1070.49	9	0.3	536.25	2	25.0035	0.8224-0.8450	2540	130000	1172112	24216	210210_MiaPaca2_sHLA_Normoxia_1_Slot2-3_1_871.d	4	Q96PY5|FMNL2_HUMAN			FALSE
DAFHFVSY	29.61	984.434	8	0.6	985.435	1	28.1897	1.4344-1.4563			1325364	28170	210210_MiaPaca2_sHLA_Normoxia_1_Slot2-3_1_871.d	2	Q9Y5K5|UCHL5_HUMAN			FALSE
DAFKSGIVQY	33.29	1126.57	10	1.6	564.287	2	19.2158	0.8685-0.8911	2720	33500	899948	17570	210210_MiaPaca2_sHLA_Normoxia_1_Slot2-3_1_871.d	1	Q9NZ08|ERAP1_HUMAN			FALSE
DAFLNDSY	32.29	943.392	8	5.5	944.398	1	24.5739	1.4116-1.4335			1154560	23650	210210_MiaPaca2_sHLA_Normoxia_1_Slot2-3_1_871.d	1	Q8N3U4|STAG2_HUMAN;Q8WVM7|STAG1_HUMAN			FALSE
DAFLTEQY	26.7	985.439	8	14.4	986.454	1	26.6539	1.4499-1.4718			1252896	26328	210210_MiaPaca2_sHLA_Normoxia_1_Slot2-3_1_871.d	1	Q7Z3T8|ZFY16_HUMAN			FALSE
DAFPDQVAI	28.15	974.471	9	-4.8	975.467	1	34.0412	1.4317-1.4536			1600372	34084	210210_MiaPaca2_sHLA_Normoxia_1_Slot2-3_1_871.d	1	P06737|PYGL_HUMAN			FALSE
DAFPVAGQKLIY	34.6	1320.71	12	-0.9	661.356	2	31.9027	0.9492-0.9717			1499835	31887	210210_MiaPaca2_sHLA_Normoxia_1_Slot2-3_1_871.d	2	P54727|RD23B_HUMAN;P54725|RD23A_HUMAN			FALSE
DAFQHMQHF	20.4	1159.49	9	3.4	580.749	2	11.0743	0.8798-0.9024	300	6570	517632	8946	210210_MiaPaca2_sHLA_Normoxia_1_Slot2-3_1_871.d	1	P42345|MTOR_HUMAN			FALSE
DAFSDAKFVEF	29.93	1274.58	11	-1	638.293	2	37.8128	0.9221-0.9445			1778738	39014	210210_MiaPaca2_sHLA_Normoxia_1_Slot2-3_1_871.d	1	O15055|PER2_HUMAN			FALSE
DAFSKDHQL	37.68	1059.5	9	-0.6	530.752	2	5.4442	0.8582-0.8808			254589	3375	210210_MiaPaca2_sHLA_Normoxia_1_Slot2-3_1_871.d	2	Q9UJT0|TBE_HUMAN			FALSE
DAGEM(+15.99)VIEY	29.53	1041.43	9	4.5	1042.44	1	20.6663	1.4454-1.4672			970377	19161	210210_MiaPaca2_sHLA_Normoxia_1_Slot2-3_1_871.d	3	Q03164|KMT2A_HUMAN;Q9UMN6|KMT2B_HUMAN	Oxidation (M)	M5:Oxidation (M):1001.00	FALSE
DAHGVVIVF	31.31	955.513	9	1.3	956.514	1	32.2721	1.4590-1.4809	1920	15300	1517175	32241	210210_MiaPaca2_sHLA_Normoxia_1_Slot2-3_1_871.d	2	Q9H7X7|IFT22_HUMAN			FALSE
DAHKGVAL	25.21	809.439	8	2.2	405.725	2	4.3167	0.7639-0.7866			201199	1837	210210_MiaPaca2_sHLA_Normoxia_1_Slot2-3_1_871.d	1	Q86Y07|VRK2_HUMAN			FALSE
DAHPTLVTY	45.16	1015.5	9	6.4	1016.5	1	14.4645	1.4499-1.4718	9860	238000	678575	12545	210210_MiaPaca2_sHLA_Normoxia_1_Slot2-3_1_871.d	6	Q86U44|MTA70_HUMAN			FALSE
DAIINENY	20.53	950.434	8	1.4	951.436	1	18.4503	1.4079-1.4299			866086	16786	210210_MiaPaca2_sHLA_Normoxia_1_Slot2-3_1_871.d	1	P52948|NUP98_HUMAN			FALSE
DAIITDPPY	36.6	1003.49	9	-2.5	1004.48	1	27.762	1.4554-1.4773			1305191	27665	210210_MiaPaca2_sHLA_Normoxia_1_Slot2-3_1_871.d	2	Q7Z4G4|TRM11_HUMAN			FALSE
DAILVEDY	27.77	936.444	8	-9.3	937.436	1	28.9478	1.4152-1.4372			1361114	29054	210210_MiaPaca2_sHLA_Normoxia_1_Slot2-3_1_871.d	2	Q00403|TF2B_HUMAN			FALSE
DAISKTYSY	35.32	1046.49	9	2.1	524.251	2	9.0765	0.8319-0.8544	1050	20100	423492	6888	210210_MiaPaca2_sHLA_Normoxia_1_Slot2-3_1_871.d	1	P15880|RS2_HUMAN			FALSE
DAKNAVEEY	28.29	1037.47	9	5.8	519.74	2	6.1249	0.8017-0.8243			286567	4063	210210_MiaPaca2_sHLA_Normoxia_1_Slot2-3_1_871.d	1	Q92598|HS105_HUMAN;P34932|HSP74_HUMAN			FALSE
DALDSSNSM	20.79	938.365	9	4.5	939.37	1	9.5852	1.3942-1.4162			449034	7398	210210_MiaPaca2_sHLA_Normoxia_1_Slot2-3_1_871.d	1	P05783|K1C18_HUMAN			FALSE
DALGHFFQY	32.57	1096.5	9	-1.9	549.251	2	33.5941	0.8629-0.8855	1530	38400	1579366	33640	210210_MiaPaca2_sHLA_Normoxia_1_Slot2-3_1_871.d	3	Q9Y6X2|PIAS3_HUMAN			FALSE
DALISSNY	22.45	881.413	8	-4.5	882.41	1	19.15	1.3640-1.3860			899024	17540	210210_MiaPaca2_sHLA_Normoxia_1_Slot2-3_1_871.d	1	Q92609|TBCD5_HUMAN			FALSE
DALKAMKQY	38.97	1066.55	9	5.5	534.28	2	6.6109	0.8535-0.8761			309403	4549	210210_MiaPaca2_sHLA_Normoxia_1_Slot2-3_1_871.d	1	Q86V81|THOC4_HUMAN			FALSE
DALLSETAF	34.06	965.471	9	-0.1	966.471	1	36.3741	1.4517-1.4736			1710558	36990	210210_MiaPaca2_sHLA_Normoxia_1_Slot2-3_1_871.d	2	Q14789|GOGB1_HUMAN			FALSE
DALPEYSTF	43.63	1041.47	9	-1.8	1042.46	1	31.0279	1.4618-1.4836			1458830	31112	210210_MiaPaca2_sHLA_Normoxia_1_Slot2-3_1_871.d	3	P49406|RM19_HUMAN			FALSE
DALPGQKTEF	21.69	1104.55	10	-0.8	553.275	2	12.3788	0.8497-0.8723	247	4600	578858	10274	210210_MiaPaca2_sHLA_Normoxia_1_Slot2-3_1_871.d	1	P35613|BASI_HUMAN			FALSE
DALVITHY	38.42	930.481	8	6.8	931.488	1	18.3142	1.4481-1.4700	3840	50600	859681	16639	210210_MiaPaca2_sHLA_Normoxia_1_Slot2-3_1_871.d	5	O75312|ZPR1_HUMAN			FALSE
DANPETHAF	38.85	1000.42	9	-3.5	1001.42	1	6.9997	1.4171-1.4390	1350	29200	327614	4880	210210_MiaPaca2_sHLA_Normoxia_1_Slot2-3_1_871.d	2	Q99798|ACON_HUMAN			FALSE
DANRPSTAF	23.97	977.457	9	10.2	489.737	2	6.4748	0.7989-0.8215			302987	4391	210210_MiaPaca2_sHLA_Normoxia_1_Slot2-3_1_871.d	2	Q96JG8|MAGD4_HUMAN			FALSE
DANRQISEY	26.6	1094.5	9	-2.6	548.252	2	5.7021	0.8271-0.8497	279	20300	266460	3624	210210_MiaPaca2_sHLA_Normoxia_1_Slot2-3_1_871.d	2	Q9Y608|LRRF2_HUMAN			FALSE
DANSEVTVY	27.97	996.44	9	-0.6	997.44	1	15.0672	1.4317-1.4536			706940	13196	210210_MiaPaca2_sHLA_Normoxia_1_Slot2-3_1_871.d	3	O43847|NRDC_HUMAN			FALSE
DASALRILF	31.79	1004.57	9	-3.8	503.284	2	41.7009	0.8375-0.8601			1962837	44313	210210_MiaPaca2_sHLA_Normoxia_1_Slot2-3_1_871.d	2	P55060|XPO2_HUMAN			FALSE
DASGAKLDY	44.27	938.434	9	-7.6	939.428	1	7.2718	1.3887-1.4107			340407	5157	210210_MiaPaca2_sHLA_Normoxia_1_Slot2-3_1_871.d	2	Q7L1Q6|BZW1_HUMAN			FALSE
DASGPDPQL	40.29	898.403	9	6.6	899.41	1	12.7538	1.3503-1.3723			598066	10708	210210_MiaPaca2_sHLA_Normoxia_1_Slot2-3_1_871.d	1	Q9NW82|WDR70_HUMAN			FALSE
DASKVVTVF	36.51	964.523	9	1.7	965.525	1	21.3273	1.4654-1.4873	5850	130000	1001547	19935	210210_MiaPaca2_sHLA_Normoxia_1_Slot2-3_1_871.d	6	O75083|WDR1_HUMAN			FALSE
DASPVQAVF	36.83	932.46	9	0.2	933.461	1	30.7558	1.3695-1.3915			1446121	30919	210210_MiaPaca2_sHLA_Normoxia_1_Slot2-3_1_871.d	4	Q9H977|WDR54_HUMAN			FALSE
DASRPELLY	22.58	1062.53	9	-2.6	532.269	2	18.7807	0.8432-0.8657			881639	17141	210210_MiaPaca2_sHLA_Normoxia_1_Slot2-3_1_871.d	1	P26572|MGAT1_HUMAN			FALSE
DATDPFVAF	22.45	981.444	9	6.8	982.451	1	44.9285	1.4508-1.4727			2115618	48690	210210_MiaPaca2_sHLA_Normoxia_1_Slot2-3_1_871.d	2	O60427|FADS1_HUMAN			FALSE
DAVDVTQDY	37.85	1024.43	9	2.5	1025.44	1	16.6424	1.4280-1.4499			781003	14845	210210_MiaPaca2_sHLA_Normoxia_1_Slot2-3_1_871.d	2	P50542|PEX5_HUMAN			FALSE
DAVHADVY	37.3	888.398	8	-10.4	889.389	1	7.6412	1.3832-1.4052			357788	5552	210210_MiaPaca2_sHLA_Normoxia_1_Slot2-3_1_871.d	3	Q15003|CND2_HUMAN			FALSE
DAVHDITVAY	24.06	1102.53	10	-4.5	552.266	2	20.9191	0.8469-0.8695			982288	19450	210210_MiaPaca2_sHLA_Normoxia_1_Slot2-3_1_871.d	1	Q6UWP7|LCLT1_HUMAN			FALSE
DAVPFPISL	24.7	957.517	9	-11.8	958.506	1	52.3772	1.4362-1.4581			2470728	61398	210210_MiaPaca2_sHLA_Normoxia_1_Slot2-3_1_871.d	2	Q92598|HS105_HUMAN			FALSE
DAVPRIDHY	30.35	1084.53	9	16.8	543.278	2	9.2159	0.8488-0.8714			431697	7047	210210_MiaPaca2_sHLA_Normoxia_1_Slot2-3_1_871.d	1	P55011|S12A2_HUMAN			FALSE
DAVRELDNLQY	29.75	1334.65	11	2	668.327	2	24.1294	0.9773-0.9997	1990	97500	1130707	23041	210210_MiaPaca2_sHLA_Normoxia_1_Slot2-3_1_871.d	4	Q9H2K8|TAOK3_HUMAN;Q9UL54|TAOK2_HUMAN;Q7L7X3|TAOK1_HUMAN			FALSE
DAVRTKMVY	27.13	1081.56	9	1.1	541.784	2	5.9887	0.8535-0.8761			280181	3935	210210_MiaPaca2_sHLA_Normoxia_1_Slot2-3_1_871.d	2	Q7L2H7|EIF3M_HUMAN			FALSE
DAVTFITY	19.43	928.454	8	1.3	929.456	1	36.4519	1.4289-1.4508			1714228	37084	210210_MiaPaca2_sHLA_Normoxia_1_Slot2-3_1_871.d	1	Q14204|DYHC1_HUMAN			FALSE
DAWEGKGVSY	45.59	1110.5	10	1	556.253	2	12.9151	0.8535-0.8761	1840	25400	603576	10854	210210_MiaPaca2_sHLA_Normoxia_1_Slot2-3_1_871.d	1	Q6PI47|KCD18_HUMAN			FALSE
DAWFEEKQQQF	57.03	1454.65	11	0.2	728.326	2	24.7405	0.9735-0.9960	7090	234000	1160078	23804	210210_MiaPaca2_sHLA_Normoxia_1_Slot2-3_1_871.d	3	O60749|SNX2_HUMAN			FALSE
DAWIEHDVW	26.76	1169.51	9	1.2	585.761	2	33.6913	0.8751-0.8977			1583940	33744	210210_MiaPaca2_sHLA_Normoxia_1_Slot2-3_1_871.d	1	Q9UHE8|STEA1_HUMAN;Q6NZ63|STEAL_HUMAN			FALSE
DAYAINSY	27.19	915.397	8	-4.5	916.394	1	17.3228	1.4116-1.4335			813000	15552	210210_MiaPaca2_sHLA_Normoxia_1_Slot2-3_1_871.d	2	P24752|THIL_HUMAN			FALSE
DAYENKKPF	30.14	1110.53	9	-2.6	556.269	2	5.2304	0.8620-0.8845			244532	3152	210210_MiaPaca2_sHLA_Normoxia_1_Slot2-3_1_871.d	1	P23381|SYWC_HUMAN			FALSE
DAYKDQISV	20.71	1037.5	9	-0.6	519.755	2	11.3658	0.8657-0.8883	342	7350	532254	9264	210210_MiaPaca2_sHLA_Normoxia_1_Slot2-3_1_871.d	1	O60271|JIP4_HUMAN			FALSE
DAYPEIEKF	44.98	1110.52	9	1.6	556.266	2	22.8822	0.8582-0.8808	208000	9110000	1068373	21499	210210_MiaPaca2_sHLA_Normoxia_1_Slot2-3_1_871.d	12	Q9NZH5|PTTG2_HUMAN;O95997|PTTG1_HUMAN			FALSE
DAYPQRIKF	33.51	1136.6	9	-0.4	569.302	2	12.1211	0.8845-0.9071	324	7050	566935	9973	210210_MiaPaca2_sHLA_Normoxia_1_Slot2-3_1_871.d	2	O75665|OFD1_HUMAN			FALSE
DAYREFDRKY	32.92	1361.64	10	-3	454.882	3	5.5026	0.7337-0.7564			257330	3434	210210_MiaPaca2_sHLA_Normoxia_1_Slot2-3_1_871.d	1	Q07960|RHG01_HUMAN			FALSE
DAYRQGHFTY	37.42	1256.56	10	0.2	629.282	2	6.9664	0.8845-0.9071	2610	51900	324877	4825	210210_MiaPaca2_sHLA_Normoxia_1_Slot2-3_1_871.d	1	Q96SB8|SMC6_HUMAN			FALSE
DAYTHLETF	34.85	1095.49	9	4.7	548.75	2	21.0286	0.8582-0.8808	558	10500	986852	19544	210210_MiaPaca2_sHLA_Normoxia_1_Slot2-3_1_871.d	1	Q9BYX4|IFIH1_HUMAN			FALSE
DAYTSRLGY	26.65	1044.49	9	6.8	523.251	2	12.3844	0.8337-0.8563			580693	10321	210210_MiaPaca2_sHLA_Normoxia_1_Slot2-3_1_871.d	1	O75153|CLU_HUMAN			FALSE
DFFKERTSF	30.25	1175.56	9	0.4	588.784	2	17.3097	0.9014-0.9239	1150	20000	810268	15502	210210_MiaPaca2_sHLA_Normoxia_1_Slot2-3_1_871.d	1	O14494|PLPP1_HUMAN			FALSE
DGAPHYVAF	24.75	975.445	9	-0.4	488.726	2	18.6446	0.7904-0.8130			875243	17003	210210_MiaPaca2_sHLA_Normoxia_1_Slot2-3_1_871.d	1	O15230|LAMA5_HUMAN			FALSE
DGFKEQGVTF	42.58	1126.53	10	-1.8	564.267	2	19.0334	0.8563-0.8789	23100	754000	893539	17419	210210_MiaPaca2_sHLA_Normoxia_1_Slot2-3_1_871.d	4	P49327|FAS_HUMAN			FALSE
DGHLFQVEY	24.41	1106.5	9	0.8	554.255	2	25.9004	0.8535-0.8761	2400	25900	1214354	25334	210210_MiaPaca2_sHLA_Normoxia_1_Slot2-3_1_871.d	1	O14818|PSA7_HUMAN;Q8TAA3|PSMA8_HUMAN			FALSE
DGIRPLPEY	32.06	1058.54	9	0.3	530.274	2	19.4596	0.8554-0.8779	2680	58800	910012	17800	210210_MiaPaca2_sHLA_Normoxia_1_Slot2-3_1_871.d	2	Q15648|MED1_HUMAN			FALSE
DGM(+15.99)PPGVSF	36.87	921.39	9	-2.8	922.388	1	21.6967	1.3704-1.3924			1018929	20331	210210_MiaPaca2_sHLA_Normoxia_1_Slot2-3_1_871.d	1	P78347|GTF2I_HUMAN	Oxidation (M)	M3:Oxidation (M):1001.00	FALSE
DGMPPGVSF	22.43	905.395	9	0	906.396	1	31.164	1.3659-1.3878			1465219	31243	210210_MiaPaca2_sHLA_Normoxia_1_Slot2-3_1_871.d	2	P78347|GTF2I_HUMAN			FALSE
DGNVSNIY	20.65	880.393	8	0.8	881.394	1	13.1231	1.3631-1.3851			615461	11117	210210_MiaPaca2_sHLA_Normoxia_1_Slot2-3_1_871.d	1	Q96F07|CYFP2_HUMAN			FALSE
DGSVSNIY	26.7	853.382	8	1.8	854.385	1	13.8618	1.3420-1.3640			650201	11885	210210_MiaPaca2_sHLA_Normoxia_1_Slot2-3_1_871.d	2	Q7L576|CYFP1_HUMAN			FALSE
DGVVVQVM	20.81	845.432	8	2.4	846.435	1	27.6843	1.3622-1.3842			1301512	27562	210210_MiaPaca2_sHLA_Normoxia_1_Slot2-3_1_871.d	2	Q9UN86|G3BP2_HUMAN			FALSE
DGVVVQVM(+15.99)	31.72	861.427	8	-4.6	862.424	1	16.3897	1.3594-1.3814			769133	14597	210210_MiaPaca2_sHLA_Normoxia_1_Slot2-3_1_871.d	2	Q9UN86|G3BP2_HUMAN	Oxidation (M)	M8:Oxidation (M):1001.00	FALSE
DGWSGAFDY	32.32	1016.39	9	-1.6	1017.39	1	35.4021	1.4326-1.4545			1664575	35707	210210_MiaPaca2_sHLA_Normoxia_1_Slot2-3_1_871.d	1	Q9UQR0|SCML2_HUMAN			FALSE
DIAPPLIAF	28.67	955.538	9	-8.9	956.53	1	52.9411	1.4508-1.4727			2497578	62322	210210_MiaPaca2_sHLA_Normoxia_1_Slot2-3_1_871.d	1	Q86WI3|NLRC5_HUMAN			FALSE
DIGPSVVM(+15.99)	24.53	832.4	8	-7.4	833.395	1	16.7007	1.3163-1.3384			783757	14917	210210_MiaPaca2_sHLA_Normoxia_1_Slot2-3_1_871.d	1	Q9UKF6|CPSF3_HUMAN	Oxidation (M)	M8:Oxidation (M):1001.00	FALSE
DIIDHHDNTY	33.37	1241.53	10	1	621.769	2	6.747	0.9042-0.9267			315778	4666	210210_MiaPaca2_sHLA_Normoxia_1_Slot2-3_1_871.d	1	P21333|FLNA_HUMAN			FALSE
DIWEEKHIAF	43.68	1286.63	10	0.7	644.318	2	25.643	0.9361-0.9586			1205144	25064	210210_MiaPaca2_sHLA_Normoxia_1_Slot2-3_1_871.d	1	Q5H9R7|PP6R3_HUMAN			FALSE
DLFKDIINM(+15.99)	19.98	1123.56	9	-7.2	562.778	2	35.5771	0.8798-0.9024			1672878	35964	210210_MiaPaca2_sHLA_Normoxia_1_Slot2-3_1_871.d	1	P06737|PYGL_HUMAN	Oxidation (M)	M9:Oxidation (M):1001.00	FALSE
DLFKDIQSL	27.57	1077.57	9	-10.9	539.783	2	41.0205	0.8751-0.8977	1290	19000	1930731	43497	210210_MiaPaca2_sHLA_Normoxia_1_Slot2-3_1_871.d	2	Q9H4M9|EHD1_HUMAN			FALSE
DLFRDIQSL	20.39	1105.58	9	2.1	553.793	2	40.8066	0.8732-0.8958			1920622	43222	210210_MiaPaca2_sHLA_Normoxia_1_Slot2-3_1_871.d	1	Q9NZN3|EHD3_HUMAN			FALSE
DLLDIRSEY	22.23	1122.56	9	1.2	562.282	2	29.1965	0.8798-0.9024	560	11000	1371202	29308	210210_MiaPaca2_sHLA_Normoxia_1_Slot2-3_1_871.d	1	P50995|ANX11_HUMAN			FALSE
DLWLEREVF	29.99	1205.61	9	-5.8	603.803	2	43.5802	0.9080-0.9305	243	4780	2050285	46831	210210_MiaPaca2_sHLA_Normoxia_1_Slot2-3_1_871.d	1	Q5VSL9|STRP1_HUMAN			FALSE
DLYNDSAHY	34.35	1096.45	9	-2.7	549.225	2	10.2072	0.8911-0.9136			478307	8063	210210_MiaPaca2_sHLA_Normoxia_1_Slot2-3_1_871.d	1	Q7L576|CYFP1_HUMAN			FALSE
DM(+15.99)AKVFVEY	24.93	1116.52	9	-5	559.259	2	18.9669	0.8704-0.8930	367	4180	888946	17296	210210_MiaPaca2_sHLA_Normoxia_1_Slot2-3_1_871.d	1	Q14139|UBE4A_HUMAN	Oxidation (M)	M2:Oxidation (M):1001.00	FALSE
DM(+15.99)FAHPYQY	38.37	1186.48	9	-1.3	594.24	2	13.2077	0.8808-0.9033	745	9790	617296	11164	210210_MiaPaca2_sHLA_Normoxia_1_Slot2-3_1_871.d	1	Q01780|EXOSX_HUMAN	Oxidation (M)	M2:Oxidation (M):1001.00	FALSE
DMFAHPYQY	39.14	1170.48	9	-0.6	586.243	2	20.9223	0.8817-0.9042	825	13300	980458	19408	210210_MiaPaca2_sHLA_Normoxia_1_Slot2-3_1_871.d	1	Q01780|EXOSX_HUMAN			FALSE
DPAAAAYLF	23.58	937.455	9	0.9	938.456	1	39.8734	1.4326-1.4545			1876147	41659	210210_MiaPaca2_sHLA_Normoxia_1_Slot2-3_1_871.d	1	O75376|NCOR1_HUMAN			FALSE
DPADIIHDF	32.29	1041.48	9	1	521.742	2	33.5756	0.8413-0.8638	708	15100	1575714	33564	210210_MiaPaca2_sHLA_Normoxia_1_Slot2-3_1_871.d	3	Q9NQX7|ITM2C_HUMAN			FALSE
DPAFQALF	22.71	907.444	8	2.8	908.447	1	45.3368	1.4015-1.4235			2134914	49212	210210_MiaPaca2_sHLA_Normoxia_1_Slot2-3_1_871.d	2	Q14207|NPAT_HUMAN			FALSE
DPANIVHDF	43.67	1026.48	9	2.2	1027.48	1	22.5132	1.4645-1.4864	3530	61000	1057342	21196	210210_MiaPaca2_sHLA_Normoxia_1_Slot2-3_1_871.d	7	Q9Y287|ITM2B_HUMAN			FALSE
DPAPATTF	39.97	818.381	8	-2.4	819.381	1	15.2427	1.3145-1.3365			715170	13380	210210_MiaPaca2_sHLA_Normoxia_1_Slot2-3_1_871.d	1	P06576|ATPB_HUMAN			FALSE
DPAQAEAY	37.43	863.366	8	-5	864.363	1	6.8636	1.3301-1.3521			321226	4750	210210_MiaPaca2_sHLA_Normoxia_1_Slot2-3_1_871.d	2	P63279|UBC9_HUMAN			FALSE
DPARPDGSWTF	19.57	1247.56	11	1.5	624.782	2	23.9518	0.8892-0.9117			1125188	22886	210210_MiaPaca2_sHLA_Normoxia_1_Slot2-3_1_871.d	1	Q9ULW3|ABT1_HUMAN			FALSE
DPASEPISY	39.86	977.434	9	-3.3	978.431	1	16.9729	1.4362-1.4581			796573	15217	210210_MiaPaca2_sHLA_Normoxia_1_Slot2-3_1_871.d	4	Q9BXC9|BBS2_HUMAN			FALSE
DPDNPLVL	28.43	881.449	8	1.4	882.452	1	33.497	1.3787-1.4006			1574796	33540	210210_MiaPaca2_sHLA_Normoxia_1_Slot2-3_1_871.d	2	P39656|OST48_HUMAN			FALSE
DPDVGNFHY	35.73	1062.44	9	0.5	532.224	2	16.8017	0.8394-0.8620	510	5270	786520	14998	210210_MiaPaca2_sHLA_Normoxia_1_Slot2-3_1_871.d	1	O15379|HDAC3_HUMAN			FALSE
DPEGLRVFY	34.37	1094.54	9	11.7	548.28	2	28.2869	0.8573-0.8798			1329944	28280	210210_MiaPaca2_sHLA_Normoxia_1_Slot2-3_1_871.d	1	Q96A72|MGN2_HUMAN;P61326|MGN_HUMAN			FALSE
DPENGHIF	41.49	927.409	8	-12.2	928.398	1	12.0345	1.3842-1.4061			564184	9904	210210_MiaPaca2_sHLA_Normoxia_1_Slot2-3_1_871.d	4	O14880|MGST3_HUMAN			FALSE
DPESVAGEY	52.14	965.398	9	-2.6	966.396	1	12.6371	1.3933-1.4152			592575	10581	210210_MiaPaca2_sHLA_Normoxia_1_Slot2-3_1_871.d	2	Q9Y262|EIF3L_HUMAN			FALSE
DPFGEDGSLWSF	24.45	1355.57	12	2.1	678.787	2	55.8191	0.9455-0.9679			2634273	66705	210210_MiaPaca2_sHLA_Normoxia_1_Slot2-3_1_871.d	1	Q9H063|MAF1_HUMAN			FALSE
DPFGTSVNY	41.48	998.434	9	-2.2	999.433	1	24.3017	1.4517-1.4736			1141726	23332	210210_MiaPaca2_sHLA_Normoxia_1_Slot2-3_1_871.d	2	Q7Z2T5|TRM1L_HUMAN			FALSE
DPFKDIILY	41.97	1122.6	9	-0.4	562.301	2	41.487	0.8836-0.9061	49100	1900000	1948167	43947	210210_MiaPaca2_sHLA_Normoxia_1_Slot2-3_1_871.d	5	Q7L1Q6|BZW1_HUMAN			FALSE
DPFNSEPETLEY	19.24	1439.61	12	-1.6	720.806	2	32.3693	0.9558-0.9782			1521762	32358	210210_MiaPaca2_sHLA_Normoxia_1_Slot2-3_1_871.d	1	Q16760|DGKD_HUMAN			FALSE
DPFPAAIIL	38.42	955.538	9	1.5	956.54	1	53.7578	1.4490-1.4709			2536397	63593	210210_MiaPaca2_sHLA_Normoxia_1_Slot2-3_1_871.d	8	Q96KB5|TOPK_HUMAN			FALSE
DPFPDHVVF	27.86	1071.5	9	1	536.755	2	35.2351	0.8422-0.8648	2590	47300	1654496	35462	210210_MiaPaca2_sHLA_Normoxia_1_Slot2-3_1_871.d	2	Q13315|ATM_HUMAN			FALSE
DPFRDLHSL	24.2	1098.55	9	0.5	550.277	2	20.2218	0.8610-0.8836	999	12200	947497	18631	210210_MiaPaca2_sHLA_Normoxia_1_Slot2-3_1_871.d	2	Q96SN8|CK5P2_HUMAN			FALSE
DPFRDWYPH	22.19	1231.54	9	3.1	616.775	2	23.1238	0.8958-0.9183	1080	11500	1082186	21902	210210_MiaPaca2_sHLA_Normoxia_1_Slot2-3_1_871.d	3	P04792|HSPB1_HUMAN			FALSE
DPFSEGIM(+15.99)F	34.51	1057.44	9	7.8	1058.45	1	42.051	1.4636-1.4854			1979381	44765	210210_MiaPaca2_sHLA_Normoxia_1_Slot2-3_1_871.d	2	Q9NTJ3|SMC4_HUMAN	Oxidation (M)	M8:Oxidation (M):1001.00	FALSE
DPFSTGIGF	37.72	939.434	9	-3.4	940.431	1	41.6038	1.4162-1.4381			1958268	44214	210210_MiaPaca2_sHLA_Normoxia_1_Slot2-3_1_871.d	2	Q9UPY5|XCT_HUMAN			FALSE
DPFTSDPF	20.03	924.386	8	6.1	925.393	1	34.5272	1.3988-1.4207			1623249	34611	210210_MiaPaca2_sHLA_Normoxia_1_Slot2-3_1_871.d	1	Q9UBC2|EP15R_HUMAN			FALSE
DPFVDRIGY	41.37	1080.52	9	-0.4	541.265	2	24.44	0.8347-0.8573	3720	84200	1144490	23414	210210_MiaPaca2_sHLA_Normoxia_1_Slot2-3_1_871.d	4	Q5SRE5|NU188_HUMAN			FALSE
DPFVDRIGYF	43.7	1227.59	10	1.8	614.8	2	38.5728	0.9080-0.9305	4890	92700	1810049	39929	210210_MiaPaca2_sHLA_Normoxia_1_Slot2-3_1_871.d	2	Q5SRE5|NU188_HUMAN			FALSE
DPGHWDRYHY	33.96	1344.56	10	-5.5	449.19	3	6.747	0.7213-0.7441			315776	4664	210210_MiaPaca2_sHLA_Normoxia_1_Slot2-3_1_871.d	3	O15027|SC16A_HUMAN			FALSE
DPGSVIVAF	29.75	903.47	9	-1.4	904.47	1	40.1261	1.3924-1.4143			1888220	42110	210210_MiaPaca2_sHLA_Normoxia_1_Slot2-3_1_871.d	4	Q9BY66|KDM5D_HUMAN;P41229|KDM5C_HUMAN			FALSE
DPHAMFAEF	21.73	1063.44	9	-1.4	532.724	2	30.4822	0.8648-0.8873	6280	121000	1430630	30626	210210_MiaPaca2_sHLA_Normoxia_1_Slot2-3_1_871.d	2	P25685|DNJB1_HUMAN			FALSE
DPHQQIYTF	19.09	1147.53	9	0	574.768	2	18.6157	0.8742-0.8967	1870	20900	871585	16921	210210_MiaPaca2_sHLA_Normoxia_1_Slot2-3_1_871.d	1	Q8NFZ0|FBH1_HUMAN			FALSE
DPIDRIIEF	33.34	1116.58	9	19.3	559.305	2	39.2708	0.8638-0.8864			1847698	40924	210210_MiaPaca2_sHLA_Normoxia_1_Slot2-3_1_871.d	1	Q13085|ACACA_HUMAN			FALSE
DPIERLVSY	31.21	1090.57	9	6.2	546.29	2	25.5011	0.8573-0.8798	247	7170	1196861	24827	210210_MiaPaca2_sHLA_Normoxia_1_Slot2-3_1_871.d	2	Q7LGA3|HS2ST_HUMAN			FALSE
DPIHGHIEL	30.01	1029.52	9	6.8	515.769	2	13.7063	0.8224-0.8450			642901	11737	210210_MiaPaca2_sHLA_Normoxia_1_Slot2-3_1_871.d	1	Q9Y3Z3|SAMH1_HUMAN			FALSE
DPIHTFDLY	20.54	1119.52	9	-0.9	560.765	2	32.7387	0.8798-0.9024	1670	18700	1539118	32728	210210_MiaPaca2_sHLA_Normoxia_1_Slot2-3_1_871.d	2	Q562E7|WDR81_HUMAN			FALSE
DPIPAAHSF	39.97	953.461	9	1.5	954.463	1	14.4645	1.4034-1.4253	1530	21500	678576	12546	210210_MiaPaca2_sHLA_Normoxia_1_Slot2-3_1_871.d	4	Q6PJG6|BRAT1_HUMAN			FALSE
DPIRGFGSY	33.01	1010.48	9	4.7	506.247	2	17.731	0.8102-0.8328			832232	16010	210210_MiaPaca2_sHLA_Normoxia_1_Slot2-3_1_871.d	2	Q9UKK3|PARP4_HUMAN			FALSE
DPIVGEPGY	20.92	945.444	9	18.1	946.462	1	19.811	1.3823-1.4043			930105	18225	210210_MiaPaca2_sHLA_Normoxia_1_Slot2-3_1_871.d	1	Q9NPI1|BRD7_HUMAN			FALSE
DPLERSFLY	19.64	1138.57	9	-5.8	570.283	2	28.4035	0.8845-0.9071			1335450	28422	210210_MiaPaca2_sHLA_Normoxia_1_Slot2-3_1_871.d	1	Q7Z5J4|RAI1_HUMAN			FALSE
DPLGEWERY	38.09	1163.52	9	2.1	582.767	2	26.4494	0.8761-0.8986	8180	133000	1237300	25930	210210_MiaPaca2_sHLA_Normoxia_1_Slot2-3_1_871.d	3	O43683|BUB1_HUMAN			FALSE
DPLPSAELY	40.06	1003.49	9	7.4	1004.49	1	30.7752	1.4718-1.4936			1447030	30934	210210_MiaPaca2_sHLA_Normoxia_1_Slot2-3_1_871.d	3	O95671|ASML_HUMAN			FALSE
DPLTGEWHY	30.43	1116.49	9	-13.3	559.24	2	24.9237	0.8620-0.8845			1171181	24179	210210_MiaPaca2_sHLA_Normoxia_1_Slot2-3_1_871.d	2	Q9BZF1|OSBL8_HUMAN			FALSE
DPM(+15.99)GKEGDFVY	28.01	1272.53	11	0.3	637.27	2	13.8713	0.9155-0.9380	484	9030	649290	11868	210210_MiaPaca2_sHLA_Normoxia_1_Slot2-3_1_871.d	2	O94885|SASH1_HUMAN	Oxidation (M)	M3:Oxidation (M):1001.00	FALSE
DPM(+15.99)KARVVL	34.66	1043.58	9	-3.5	522.792	2	6.0681	0.8573-0.8798	272	8080	282908	3980	210210_MiaPaca2_sHLA_Normoxia_1_Slot2-3_1_871.d	1	P49458|SRP09_HUMAN	Oxidation (M)	M3:Oxidation (M):1001.00	FALSE
DPMGKEGDFVY	42.67	1256.54	11	2.7	629.274	2	20.1998	0.9127-0.9352	210	5810	948421	18661	210210_MiaPaca2_sHLA_Normoxia_1_Slot2-3_1_871.d	2	O94885|SASH1_HUMAN			FALSE
DPMIDNNRY	23.91	1136.49	9	-3.9	569.247	2	8.9827	0.8732-0.8958			420747	6825	210210_MiaPaca2_sHLA_Normoxia_1_Slot2-3_1_871.d	1	O14744|ANM5_HUMAN			FALSE
DPMKARVVL	38.13	1027.58	9	-0.9	514.796	2	10.9783	0.8601-0.8826	592	12200	513038	8822	210210_MiaPaca2_sHLA_Normoxia_1_Slot2-3_1_871.d	1	P49458|SRP09_HUMAN			FALSE
DPNAAWAAY	27.57	977.424	9	-4.5	978.42	1	24.6127	1.4299-1.4517			1156398	23700	210210_MiaPaca2_sHLA_Normoxia_1_Slot2-3_1_871.d	1	Q92945|FUBP2_HUMAN			FALSE
DPNSGFVF	29.16	881.392	8	0.1	882.393	1	34.2356	1.3594-1.3814			1609512	34284	210210_MiaPaca2_sHLA_Normoxia_1_Slot2-3_1_871.d	2	P11717|MPRI_HUMAN			FALSE
DPQEGGQVY	46.91	991.425	9	2.6	992.428	1	7.8939	1.4006-1.4226			369646	5788	210210_MiaPaca2_sHLA_Normoxia_1_Slot2-3_1_871.d	2	P28072|PSB6_HUMAN			FALSE
DPQHVVVLY	24.81	1068.56	9	1.6	535.284	2	21.9991	0.8535-0.8761	2370	25900	1029903	20577	210210_MiaPaca2_sHLA_Normoxia_1_Slot2-3_1_871.d	1	Q63HR2|TNS2_HUMAN			FALSE
DPQPSPEM	27.27	899.369	8	-1.2	900.369	1	9.0992	1.3567-1.3787			426219	6933	210210_MiaPaca2_sHLA_Normoxia_1_Slot2-3_1_871.d	1	Q9H000|MKRN2_HUMAN			FALSE
DPQPSPEM(+15.99)	36.74	915.364	8	-9.1	916.357	1	4.6861	1.3429-1.3649			218800	2452	210210_MiaPaca2_sHLA_Normoxia_1_Slot2-3_1_871.d	1	Q9H000|MKRN2_HUMAN	Oxidation (M)	M8:Oxidation (M):1001.00	FALSE
DPSAVYSEL	25.35	979.45	9	-0.8	980.449	1	26.304	1.4445-1.4663			1236372	25896	210210_MiaPaca2_sHLA_Normoxia_1_Slot2-3_1_871.d	2	Q9Y485|DMXL1_HUMAN			FALSE
DPSDYVRAM	27.79	1052.46	9	-7.3	527.23	2	17.1672	0.8413-0.8638			805720	15424	210210_MiaPaca2_sHLA_Normoxia_1_Slot2-3_1_871.d	1	Q9BTD8|RBM42_HUMAN			FALSE
DPSGQLNEY	44.75	1021.44	9	6.7	1022.44	1	12.19	1.4481-1.4700			571517	10085	210210_MiaPaca2_sHLA_Normoxia_1_Slot2-3_1_871.d	1	Q15393|SF3B3_HUMAN			FALSE
DPSGVSYGY	46.3	943.392	9	-1.8	944.391	1	14.2701	1.4043-1.4262			669424	12334	210210_MiaPaca2_sHLA_Normoxia_1_Slot2-3_1_871.d	2	P25788|PSA3_HUMAN			FALSE
DPSQSEVM	36.5	891.364	8	-3.4	892.362	1	8.6326	1.3594-1.3814			404321	6491	210210_MiaPaca2_sHLA_Normoxia_1_Slot2-3_1_871.d	1	Q9Y244|POMP_HUMAN			FALSE
DPSQSEVM(+15.99)	42.17	907.359	8	6.5	908.366	1	4.55	1.3539-1.3759			212317	2227	210210_MiaPaca2_sHLA_Normoxia_1_Slot2-3_1_871.d	2	Q9Y244|POMP_HUMAN	Oxidation (M)	M8:Oxidation (M):1001.00	FALSE
DPTAVGPVL	32.09	867.47	9	-1.1	868.47	1	26.9455	1.3365-1.3585			1266684	26706	210210_MiaPaca2_sHLA_Normoxia_1_Slot2-3_1_871.d	3	Q5VV67|PPRC1_HUMAN			FALSE
DPTVSQTF	23.31	893.413	8	-1.6	894.413	1	15.8842	1.3768-1.3988			745322	14030	210210_MiaPaca2_sHLA_Normoxia_1_Slot2-3_1_871.d	2	Q9UKN8|TF3C4_HUMAN			FALSE
DPVALEDVY	43.5	1019.48	9	-0.7	1020.48	1	31.65	1.4490-1.4709			1487991	31665	210210_MiaPaca2_sHLA_Normoxia_1_Slot2-3_1_871.d	1	Q12789|TF3C1_HUMAN			FALSE
DPVEPHGEM	40.57	1009.42	9	7.5	1010.43	1	5.9887	1.4143-1.4362	747	42900	280167	3921	210210_MiaPaca2_sHLA_Normoxia_1_Slot2-3_1_871.d	3	Q13263|TIF1B_HUMAN			FALSE
DPVEPHGEM(+15.99)	41.81	1025.41	9	-0.6	513.71	2	4.2791	0.8045-0.8271	711	68600	198436	1756	210210_MiaPaca2_sHLA_Normoxia_1_Slot2-3_1_871.d	2	Q13263|TIF1B_HUMAN	Oxidation (M)	M9:Oxidation (M):1001.00	FALSE
DPVGDIVSF	40.16	947.46	9	1.9	948.462	1	40.0484	1.4207-1.4426			1884494	41960	210210_MiaPaca2_sHLA_Normoxia_1_Slot2-3_1_871.d	16	Q96CS3|FAF2_HUMAN			FALSE
DPVHAVVY	32.34	898.455	8	4.6	899.46	1	13.0454	1.4125-1.4344			611805	11037	210210_MiaPaca2_sHLA_Normoxia_1_Slot2-3_1_871.d	2	P61619|S61A1_HUMAN			FALSE
DPVYAEAY	31.15	926.402	8	-5	927.398	1	17.5755	1.4162-1.4381			824894	15824	210210_MiaPaca2_sHLA_Normoxia_1_Slot2-3_1_871.d	1	P53618|COPB_HUMAN			FALSE
DPWARGSYSY	43.79	1200.52	10	6	601.267	2	15.1714	0.8779-0.9005	406	12200	709707	13281	210210_MiaPaca2_sHLA_Normoxia_1_Slot2-3_1_871.d	2	O60341|KDM1A_HUMAN			FALSE
DPWNSPVGNQL	30.83	1225.57	11	6.2	613.793	2	31.3196	0.8836-0.9061			1472513	31385	210210_MiaPaca2_sHLA_Normoxia_1_Slot2-3_1_871.d	1	Q96S59|RANB9_HUMAN			FALSE
DPYGGVAPAL	33.51	958.476	10	1.1	959.477	1	27.3927	1.4353-1.4572			1287794	27254	210210_MiaPaca2_sHLA_Normoxia_1_Slot2-3_1_871.d	2	Q7KYR7|BT2A1_HUMAN			FALSE
DPYHSGYEM	28.44	1097.41	9	3.2	549.711	2	9.5383	0.8319-0.8544	291	6440	445389	7329	210210_MiaPaca2_sHLA_Normoxia_1_Slot2-3_1_871.d	1	Q9BXP5|SRRT_HUMAN			FALSE
DPYHSGYEM(+15.99)	27.18	1113.41	9	0.5	557.707	2	4.9971	0.8337-0.8563			233529	2877	210210_MiaPaca2_sHLA_Normoxia_1_Slot2-3_1_871.d	1	Q9BXP5|SRRT_HUMAN	Oxidation (M)	M9:Oxidation (M):1001.00	FALSE
DPYQGTIVL	42.42	1004.52	9	1.3	1005.52	1	33.1276	1.4517-1.4736			1557430	33160	210210_MiaPaca2_sHLA_Normoxia_1_Slot2-3_1_871.d	3	Q99707|METH_HUMAN			FALSE
DPYRLGHDAY	42.74	1205.55	10	-0.7	603.776	2	7.6911	0.9146-0.9370	335	7220	358692	5562	210210_MiaPaca2_sHLA_Normoxia_1_Slot2-3_1_871.d	1	P18583|SON_HUMAN			FALSE
DPYSGDIY	46.3	928.381	8	-4.3	929.378	1	20.6469	1.3622-1.3842			969472	19150	210210_MiaPaca2_sHLA_Normoxia_1_Slot2-3_1_871.d	3	Q8WVZ9|KBTB7_HUMAN			FALSE
DPYSGDLY	46.3	928.381	8	-4.3	929.378	1	20.6469	1.3622-1.3842			969472	19150	210210_MiaPaca2_sHLA_Normoxia_1_Slot2-3_1_871.d	3	Q86V97|KBTB6_HUMAN			FALSE
DPYSGKLISLF	21.12	1238.65	11	6.9	620.335	2	43.9175	0.9183-0.9408			2067664	47224	210210_MiaPaca2_sHLA_Normoxia_1_Slot2-3_1_871.d	2	Q15149|PLEC_HUMAN			FALSE
DQVANSAFVER	25.7	1234.59	11	-2.5	618.298	2	9.1187	0.8845-0.9071			427145	6965	210210_MiaPaca2_sHLA_Normoxia_1_Slot2-3_1_871.d	1	P07900|HS90A_HUMAN			FALSE
DSDGSFFLY	32.54	1049.43	9	-11.4	1050.42	1	44.5201	1.4572-1.4791			2096243	48089	210210_MiaPaca2_sHLA_Normoxia_1_Slot2-3_1_871.d	2	P01859|IGHG2_HUMAN;P01857|IGHG1_HUMAN;P01861|IGHG4_HUMAN;P01860|IGHG3_HUMAN;P0DOX5|IGG1_HUMAN			FALSE
DSFHEPSAF	26.77	1035.43	9	-1	518.718	2	16.3533	0.8300-0.8526	1190	18900	765471	14511	210210_MiaPaca2_sHLA_Normoxia_1_Slot2-3_1_871.d	2	O14977|AZIN1_HUMAN			FALSE
DSFLHTVAH	37.67	1025.49	9	4.1	513.752	2	9.6435	0.8319-0.8544			451784	7466	210210_MiaPaca2_sHLA_Normoxia_1_Slot2-3_1_871.d	1	Q5U4P2|ASPH1_HUMAN			FALSE
DSFRSELISY	23.36	1215.58	10	-15.8	608.782	2	25.3132	0.9014-0.9239	4130	15900	1193191	24733	210210_MiaPaca2_sHLA_Normoxia_1_Slot2-3_1_871.d	1	Q9UMD9|COHA1_HUMAN			FALSE
DSIHILNEEY	31.27	1231.57	10	-2.5	616.787	2	24.631	0.9014-0.9239	497	14500	1155472	23668	210210_MiaPaca2_sHLA_Normoxia_1_Slot2-3_1_871.d	2	Q13439|GOGA4_HUMAN			FALSE
DSLKEALTY	24.85	1038.52	9	0.7	520.266	2	17.6305	0.8629-0.8855	361	6980	825823	15859	210210_MiaPaca2_sHLA_Normoxia_1_Slot2-3_1_871.d	1	Q15056|IF4H_HUMAN			FALSE
DSNGTFFVY	25.21	1048.45	9	-6.1	1049.44	1	38.085	1.4654-1.4873			1791636	39396	210210_MiaPaca2_sHLA_Normoxia_1_Slot2-3_1_871.d	1	Q12800|TFCP2_HUMAN			FALSE
DSYVGDEAQSK	31.98	1197.51	11	4	599.763	2	4.5694	0.8808-0.9033			213256	2272	210210_MiaPaca2_sHLA_Normoxia_1_Slot2-3_1_871.d	1	P60709|ACTB_HUMAN;P63267|ACTH_HUMAN;P68133|ACTS_HUMAN;P62736|ACTA_HUMAN;P63261|ACTG_HUMAN;P68032|ACTC_HUMAN			FALSE
DTFRDQSTY	23.8	1131.48	9	-1.6	566.744	2	6.5889	0.8582-0.8808	235	7290	307577	4511	210210_MiaPaca2_sHLA_Normoxia_1_Slot2-3_1_871.d	1	Q9UBU9|NXF1_HUMAN			FALSE
DTLDKVFTY	39.44	1100.54	9	-0.5	551.273	2	27.9065	0.8667-0.8892	1000	12400	1308857	27755	210210_MiaPaca2_sHLA_Normoxia_1_Slot2-3_1_871.d	2	O95573|ACSL3_HUMAN			FALSE
DTQFVRFDSD	26.18	1228.54	10	2.4	615.272	2	19.3547	0.8949-0.9174	258	5890	907259	17729	210210_MiaPaca2_sHLA_Normoxia_1_Slot2-3_1_871.d	2	P04439|HLAA_HUMAN;P10321|HLAC_HUMAN;P01889|HLAB_HUMAN			FALSE
DTVRFVHVY	25.78	1134.58	9	0.3	568.294	2	15.1501	0.9052-0.9277	891	11700	707864	13226	210210_MiaPaca2_sHLA_Normoxia_1_Slot2-3_1_871.d	1	Q9Y2G8|DJC16_HUMAN			FALSE
DVAGIIADY	25.09	935.46	9	0.5	936.461	1	35.752	1.4025-1.4244			1681128	36168	210210_MiaPaca2_sHLA_Normoxia_1_Slot2-3_1_871.d	2	Q9ULI2|RIMKB_HUMAN			FALSE
DVAPTHILY	39.84	1027.53	9	1	514.771	2	22.1822	0.8290-0.8516	2910	65000	1038127	20755	210210_MiaPaca2_sHLA_Normoxia_1_Slot2-3_1_871.d	2	Q5SY16|NOL9_HUMAN			FALSE
DVDRSGTMNSY	36.98	1243.51	11	5.8	622.763	2	5.971	0.8808-0.9033	277	8530	278360	3902	210210_MiaPaca2_sHLA_Normoxia_1_Slot2-3_1_871.d	1	P17655|CAN2_HUMAN			FALSE
DVEHTGATSEFY	39.72	1354.57	12	2.2	678.288	2	14.6006	0.9192-0.9417			684989	12701	210210_MiaPaca2_sHLA_Normoxia_1_Slot2-3_1_871.d	1	O95155|UBE4B_HUMAN			FALSE
DVFNEKGWNY	50.48	1270.56	10	3.5	636.286	2	25.6625	0.9277-0.9502			1206064	25090	210210_MiaPaca2_sHLA_Normoxia_1_Slot2-3_1_871.d	4	P43490|NAMPT_HUMAN			FALSE
DVFPEGWDKRY	32.75	1410.66	11	2.2	706.332	2	22.2394	0.9586-0.9810	984	28800	1045433	20909	210210_MiaPaca2_sHLA_Normoxia_1_Slot2-3_1_871.d	3	Q92871|PMM1_HUMAN			FALSE
DVFRTIADY	29.22	1098.53	9	0.7	550.271	2	28.734	0.8544-0.8770			1351037	28811	210210_MiaPaca2_sHLA_Normoxia_1_Slot2-3_1_871.d	1	Q5TB30|DEP1A_HUMAN			FALSE
DVFSEPRAIFY	45.02	1342.66	11	0.5	672.331	2	38.1835	0.9483-0.9707	598	16500	1793484	39456	210210_MiaPaca2_sHLA_Normoxia_1_Slot2-3_1_871.d	2	Q16512|PKN1_HUMAN			FALSE
DVFSEPRAVFY	47.03	1328.64	11	2.8	665.324	2	34.353	0.9389-0.9614	2460	55200	1612258	34348	210210_MiaPaca2_sHLA_Normoxia_1_Slot2-3_1_871.d	2	Q16513|PKN2_HUMAN			FALSE
DVHGPDWHL	30.91	1074.49	9	8.1	538.252	2	16.6424	0.8384-0.8610			781020	14862	210210_MiaPaca2_sHLA_Normoxia_1_Slot2-3_1_871.d	1	Q09666|AHNK_HUMAN			FALSE
DVIRLIM(+15.99)QY	35.36	1165.62	9	0.2	583.812	2	33.3297	0.8855-0.9080	671	11800	1564754	33332	210210_MiaPaca2_sHLA_Normoxia_1_Slot2-3_1_871.d	3	Q2TAY7|SMU1_HUMAN	Oxidation (M)	M7:Oxidation (M):1001.00	FALSE
DVIRLIMQY	39.26	1149.62	9	1.9	575.815	2	43.762	0.8902-0.9127			2060360	47072	210210_MiaPaca2_sHLA_Normoxia_1_Slot2-3_1_871.d	1	Q2TAY7|SMU1_HUMAN			FALSE
DVLKEEGVSF	22.17	1121.56	10	7.1	561.788	2	23.9129	0.8714-0.8939			1123363	22849	210210_MiaPaca2_sHLA_Normoxia_1_Slot2-3_1_871.d	1	P78527|PRKDC_HUMAN			FALSE
DVREEGKENAF	49.65	1292.6	11	3.4	647.305	2	4.9776	0.9183-0.9408	8710	337000	231679	2815	210210_MiaPaca2_sHLA_Normoxia_1_Slot2-3_1_871.d	2	Q7KZ85|SPT6H_HUMAN			FALSE
DVSPVVSTY	48.63	965.471	9	2.5	966.473	1	20.0832	1.4299-1.4517			942906	18510	210210_MiaPaca2_sHLA_Normoxia_1_Slot2-3_1_871.d	5	Q8IWC1|MA7D3_HUMAN			FALSE
EAAAAAIGY	36.62	835.408	9	-6.5	836.404	1	13.5703	1.3329-1.3549			636491	11585	210210_MiaPaca2_sHLA_Normoxia_1_Slot2-3_1_871.d	2	Q96EB6|SIR1_HUMAN			FALSE
EAAAGVLEY	25.75	921.444	9	-0.9	922.444	1	20.8024	1.3842-1.4061			976800	19326	210210_MiaPaca2_sHLA_Normoxia_1_Slot2-3_1_871.d	1	P42345|MTOR_HUMAN			FALSE
EAAAVFKTL	29.14	948.528	9	2.1	475.269	2	18.247	0.7998-0.8224	204	4320	855108	16536	210210_MiaPaca2_sHLA_Normoxia_1_Slot2-3_1_871.d	1	Q8IWZ6|BBS7_HUMAN			FALSE
EAAEAFLGF	35.35	953.449	9	-1.8	954.448	1	42.1482	1.4344-1.4563			1984011	44925	210210_MiaPaca2_sHLA_Normoxia_1_Slot2-3_1_871.d	2	O00141|SGK1_HUMAN			FALSE
EAAGEGPAL	35.17	813.387	9	0.4	814.389	1	9.2742	1.2787-1.3007			434420	7088	210210_MiaPaca2_sHLA_Normoxia_1_Slot2-3_1_871.d	1	P27695|APEX1_HUMAN			FALSE
EAAGLREQL	19.53	985.519	9	1	493.764	2	6.6237	0.8177-0.8403	3890	87600	308493	4533	210210_MiaPaca2_sHLA_Normoxia_1_Slot2-3_1_871.d	1	Q7Z406|MYH14_HUMAN			FALSE
EAAGVGGKELVF	32.05	1175.62	12	3.3	588.814	2	20.7052	0.9042-0.9267			972219	19215	210210_MiaPaca2_sHLA_Normoxia_1_Slot2-3_1_871.d	1	Q7Z2K6|ERMP1_HUMAN			FALSE
EAAKGTLTY	42.48	952.486	9	-1.9	953.485	1	5.6386	1.4353-1.4572	2960	145000	263726	3572	210210_MiaPaca2_sHLA_Normoxia_1_Slot2-3_1_871.d	3	O00141|SGK1_HUMAN			FALSE
EAAKVGEVY	38.08	964.486	9	-9.4	965.478	1	6.2415	1.4280-1.4499	448	14600	292046	4178	210210_MiaPaca2_sHLA_Normoxia_1_Slot2-3_1_871.d	3	A8MT19|RHN2P_HUMAN;Q8IUC4|RHPN2_HUMAN			FALSE
EAALVEKGEF	25.88	1091.55	10	-0.2	546.778	2	13.534	0.8685-0.8911	293	5170	634675	11557	210210_MiaPaca2_sHLA_Normoxia_1_Slot2-3_1_871.d	1	P49454|CENPF_HUMAN			FALSE
EAANTM(+15.99)VNY	43.37	1027.43	9	0.3	1028.43	1	7.0191	1.4490-1.4709			328529	4901	210210_MiaPaca2_sHLA_Normoxia_1_Slot2-3_1_871.d	1	P26599|PTBP1_HUMAN	Oxidation (M)	M6:Oxidation (M):1001.00	FALSE
EAANTMVNY	40.12	1011.43	9	0.7	1012.43	1	12.4233	1.4554-1.4773			582510	10350	210210_MiaPaca2_sHLA_Normoxia_1_Slot2-3_1_871.d	2	P26599|PTBP1_HUMAN			FALSE
EAAPDGPAL	40.42	839.403	9	-6.4	840.398	1	12.1511	1.3127-1.3347			569675	10031	210210_MiaPaca2_sHLA_Normoxia_1_Slot2-3_1_871.d	3	Q8N8A6|DDX51_HUMAN			FALSE
EAAPPGELY	26.26	945.444	9	3.1	946.448	1	16.1953	1.3906-1.4125			759973	14377	210210_MiaPaca2_sHLA_Normoxia_1_Slot2-3_1_871.d	3	Q9BW71|HIRP3_HUMAN			FALSE
EAAPPTQEA	26.62	912.419	9	11.5	913.43	1	4.725	1.3393-1.3613			220659	2523	210210_MiaPaca2_sHLA_Normoxia_1_Slot2-3_1_871.d	3	Q8N163|CCAR2_HUMAN			FALSE
EAAQVAAEY	19.32	950.434	9	3.2	951.438	1	9.3519	1.4025-1.4244			438084	7176	210210_MiaPaca2_sHLA_Normoxia_1_Slot2-3_1_871.d	1	Q8TCX5|RHPN1_HUMAN			FALSE
EAASVPVVY	44.86	933.481	9	1.8	934.483	1	22.5715	1.3878-1.4098			1060068	21240	210210_MiaPaca2_sHLA_Normoxia_1_Slot2-3_1_871.d	7	P49327|FAS_HUMAN			FALSE
EAAVAIKAM	33.36	902.49	9	3.7	903.494	1	10.4405	1.3851-1.4070	3900	59000	489256	8284	210210_MiaPaca2_sHLA_Normoxia_1_Slot2-3_1_871.d	3	P63241|IF5A1_HUMAN;Q6IS14|IF5AL_HUMAN			FALSE
EAAVAIKAM(+15.99)	28.3	918.484	9	1.8	460.247	2	5.4248	0.7790-0.8017	3220	105000	253684	3364	210210_MiaPaca2_sHLA_Normoxia_1_Slot2-3_1_871.d	4	P63241|IF5A1_HUMAN;Q6IS14|IF5AL_HUMAN	Oxidation (M)	M9:Oxidation (M):1001.00	FALSE
EADKTIKVY	40.61	1065.57	9	-3.8	533.787	2	5.4396	0.8544-0.8770	440	14100	253677	3357	210210_MiaPaca2_sHLA_Normoxia_1_Slot2-3_1_871.d	1	O43660|PLRG1_HUMAN			FALSE
EADRTLIYI	20.09	1092.58	9	4.7	547.297	2	26.304	0.8770-0.8995			1236383	25907	210210_MiaPaca2_sHLA_Normoxia_1_Slot2-3_1_871.d	2	O15145|ARPC3_HUMAN			FALSE
EAEDGIIAY	20.56	979.45	9	8	980.458	1	22.8437	1.4426-1.4645			1072969	21625	210210_MiaPaca2_sHLA_Normoxia_1_Slot2-3_1_871.d	2	O75534|CSDE1_HUMAN			FALSE
EAEGSSAEY	38.86	941.361	9	7.8	942.369	1	4.6278	1.3604-1.3823			216015	2349	210210_MiaPaca2_sHLA_Normoxia_1_Slot2-3_1_871.d	1	P49321|NASP_HUMAN			FALSE
EAEKSQLIM(+15.99)	20.74	1063.52	9	3.3	532.766	2	5.2941	0.8441-0.8667	1820	51100	246354	3186	210210_MiaPaca2_sHLA_Normoxia_1_Slot2-3_1_871.d	1	O75955|FLOT1_HUMAN	Oxidation (M)	M9:Oxidation (M):1001.00	FALSE
EAEPHPLWEY	27.28	1269.57	10	2.4	635.788	2	24.3524	0.9033-0.9258	980	6490	1139892	23286	210210_MiaPaca2_sHLA_Normoxia_1_Slot2-3_1_871.d	1	Q9NVM4|ANM7_HUMAN			FALSE
EAFAEAVKTVF	38.28	1210.62	11	-3.6	606.312	2	32.3499	0.9061-0.9286			1520843	32333	210210_MiaPaca2_sHLA_Normoxia_1_Slot2-3_1_871.d	1	Q460N5|PAR14_HUMAN			FALSE
EAFAGLTSL	25.72	907.465	9	-8	908.459	1	36.4519	1.4207-1.4426			1714250	37106	210210_MiaPaca2_sHLA_Normoxia_1_Slot2-3_1_871.d	1	O94898|LRIG2_HUMAN			FALSE
EAFDSTSRF	19.87	1058.47	9	0.1	530.237	2	10.7117	0.8356-0.8582	1530	24600	500225	8525	210210_MiaPaca2_sHLA_Normoxia_1_Slot2-3_1_871.d	1	P04035|HMDH_HUMAN			FALSE
EAFEHENKF	43.66	1149.51	9	1	575.758	2	5.1592	0.8591-0.8817	675	27000	240863	3059	210210_MiaPaca2_sHLA_Normoxia_1_Slot2-3_1_871.d	1	Q9UBQ0|VPS29_HUMAN			FALSE
EAFFSHVL	20.06	948.471	8	-1.3	475.239	2	28.8312	0.8205-0.8432			1355613	28917	210210_MiaPaca2_sHLA_Normoxia_1_Slot2-3_1_871.d	1	Q15345|LRC41_HUMAN			FALSE
EAFKAIGTAY	25.17	1069.54	10	0.3	535.776	2	14.8146	0.8573-0.8798	638	10600	693212	12878	210210_MiaPaca2_sHLA_Normoxia_1_Slot2-3_1_871.d	1	Q9NXW2|DJB12_HUMAN			FALSE
EAFKDSEGYIY	28.02	1320.59	11	1.5	661.297	2	17.6586	0.9361-0.9586	377	6450	826741	15883	210210_MiaPaca2_sHLA_Normoxia_1_Slot2-3_1_871.d	1	Q03154|ACY1_HUMAN			FALSE
EAFLNNQEY	29.76	1126.49	9	2.5	564.251	2	20.0387	0.8620-0.8845	3370	36900	939252	18432	210210_MiaPaca2_sHLA_Normoxia_1_Slot2-3_1_871.d	1	Q01082|SPTB2_HUMAN			FALSE
EAFNAPNSSKF	29.6	1210.56	11	2.9	606.286	2	11.0368	0.8836-0.9061	597	11900	515783	8885	210210_MiaPaca2_sHLA_Normoxia_1_Slot2-3_1_871.d	1	P28370|SMCA1_HUMAN			FALSE
EAFQGTKVF	46.93	1025.52	9	-0.6	513.762	2	15.6818	0.8271-0.8497	3080	78400	734378	13814	210210_MiaPaca2_sHLA_Normoxia_1_Slot2-3_1_871.d	2	P61289|PSME3_HUMAN			FALSE
EAFQGTKVFVM(+15.99)	21.85	1271.62	11	-9.9	636.807	2	18.2559	0.9230-0.9455			856949	16589	210210_MiaPaca2_sHLA_Normoxia_1_Slot2-3_1_871.d	1	P61289|PSME3_HUMAN	Oxidation (M)	M11:Oxidation (M):1001.00	FALSE
EAFSPVYKY	32.01	1102.53	9	-2.5	552.269	2	16.6293	0.8573-0.8798	5390	267000	779176	14806	210210_MiaPaca2_sHLA_Normoxia_1_Slot2-3_1_871.d	4	P19447|ERCC3_HUMAN			FALSE
EAFTDIKNYY	40.67	1262.58	10	1	632.294	2	23.4463	0.9117-0.9342			1101390	22332	210210_MiaPaca2_sHLA_Normoxia_1_Slot2-3_1_871.d	1	O95995|DRC4_HUMAN			FALSE
EAGPSAEAL	21.58	843.397	9	-2	844.397	1	10.2072	1.3118-1.3338			478292	8048	210210_MiaPaca2_sHLA_Normoxia_1_Slot2-3_1_871.d	2	Q96RE7|NACC1_HUMAN			FALSE
EAGTAVVY	23.08	808.397	8	-6.3	809.393	1	10.9654	1.2998-1.3218			513945	8835	210210_MiaPaca2_sHLA_Normoxia_1_Slot2-3_1_871.d	1	Q13685|AAMP_HUMAN			FALSE
EAIDSEGHSY	31.96	1106.45	10	0.8	554.23	2	4.9971	0.8544-0.8770			233531	2879	210210_MiaPaca2_sHLA_Normoxia_1_Slot2-3_1_871.d	1	Q96KF7|SMIM8_HUMAN			FALSE
EAIEQILKY	32.5	1105.6	9	1.2	553.805	2	26.9765	0.8601-0.8826	1680	18300	1264838	26648	210210_MiaPaca2_sHLA_Normoxia_1_Slot2-3_1_871.d	1	Q6PI26|SHQ1_HUMAN			FALSE
EAIGAVIHY	30.95	971.508	9	1.2	486.758	2	18.8339	0.8366-0.8591	452	8140	882547	17155	210210_MiaPaca2_sHLA_Normoxia_1_Slot2-3_1_871.d	1	Q9UBB6|NCDN_HUMAN			FALSE
EAIGIISKM	37.7	960.531	9	-3.7	961.528	1	20.8607	1.4663-1.4882	1520	21800	979536	19380	210210_MiaPaca2_sHLA_Normoxia_1_Slot2-3_1_871.d	3	Q15021|CND1_HUMAN			FALSE
EAIGIISKM(+15.99)	26.95	976.526	9	-0.8	489.267	2	10.8863	0.8121-0.8347	1690	42300	508457	8711	210210_MiaPaca2_sHLA_Normoxia_1_Slot2-3_1_871.d	2	Q15021|CND1_HUMAN	Oxidation (M)	M9:Oxidation (M):1001.00	FALSE
EAIIPGSVY	24.5	947.496	9	-0.4	948.497	1	28.3841	1.3897-1.4116			1334534	28400	210210_MiaPaca2_sHLA_Normoxia_1_Slot2-3_1_871.d	2	Q92900|RENT1_HUMAN			FALSE
EAIKEGVNIRY	31.84	1290.69	11	-2.6	646.348	2	9.8962	0.9445-0.9670			463660	7720	210210_MiaPaca2_sHLA_Normoxia_1_Slot2-3_1_871.d	2	Q8WUM0|NU133_HUMAN			FALSE
EAIKILKGEY	27.09	1162.66	10	-13.8	582.325	2	12.4428	0.8977-0.9202			583430	10376	210210_MiaPaca2_sHLA_Normoxia_1_Slot2-3_1_871.d	1	Q92499|DDX1_HUMAN			FALSE
EAINVEQAF	36.07	1019.49	9	-0.7	1020.49	1	27.1982	1.4545-1.4763			1278612	27012	210210_MiaPaca2_sHLA_Normoxia_1_Slot2-3_1_871.d	2	P51149|RAB7A_HUMAN			FALSE
EAIQRTEAY	34.43	1079.52	9	0	540.766	2	4.9971	0.8130-0.8356			233532	2880	210210_MiaPaca2_sHLA_Normoxia_1_Slot2-3_1_871.d	1	O15027|SC16A_HUMAN			FALSE
EAIRISPTF	41.1	1032.56	9	1.7	517.285	2	22.8247	0.8319-0.8544	1450	39600	1070217	21555	210210_MiaPaca2_sHLA_Normoxia_1_Slot2-3_1_871.d	2	O15294|OGT1_HUMAN			FALSE
EAISDSLLRKY	40.22	1293.69	11	3.9	647.852	2	16.7979	0.9445-0.9670			788347	15037	210210_MiaPaca2_sHLA_Normoxia_1_Slot2-3_1_871.d	1	Q9H6R0|DHX33_HUMAN			FALSE
EAISQSTQF	46.19	1009.47	9	-2.8	1010.47	1	12.9287	1.4536-1.4754	327	5340	606306	10902	210210_MiaPaca2_sHLA_Normoxia_1_Slot2-3_1_871.d	3	Q03001|DYST_HUMAN			FALSE
EALGPLQSF	36.49	960.492	9	6.7	961.499	1	34.9743	1.4372-1.4590			1644398	35198	210210_MiaPaca2_sHLA_Normoxia_1_Slot2-3_1_871.d	4	P0DMN0|ST1A4_HUMAN;P50226|ST1A2_HUMAN;P50225|ST1A1_HUMAN;P0DMM9|ST1A3_HUMAN			FALSE
EALHASHGF	39.41	967.451	9	0.3	484.73	2	4.5889	0.8168-0.8394			214175	2297	210210_MiaPaca2_sHLA_Normoxia_1_Slot2-3_1_871.d	1	Q9P0J0|NDUAD_HUMAN			FALSE
EALPVTLGF	31.76	945.517	9	-2.7	946.515	1	45.5702	1.4262-1.4481			2145962	49532	210210_MiaPaca2_sHLA_Normoxia_1_Slot2-3_1_871.d	3	Q8IYA6|CKP2L_HUMAN			FALSE
EALQWRDSL	19.19	1116.56	9	2	559.283	2	21.4829	0.8751-0.8977			1008887	20123	210210_MiaPaca2_sHLA_Normoxia_1_Slot2-3_1_871.d	1	O15539|RGS5_HUMAN			FALSE
EALRDVLSY	22.7	1064.55	9	-0.1	533.279	2	22.9501	0.8789-0.9014	846	12600	1075749	21723	210210_MiaPaca2_sHLA_Normoxia_1_Slot2-3_1_871.d	1	Q9Y2A7|NCKP1_HUMAN			FALSE
EALRNVIKY	27.69	1104.63	9	0.1	553.318	2	10.3045	0.8667-0.8892			482859	8145	210210_MiaPaca2_sHLA_Normoxia_1_Slot2-3_1_871.d	1	O75165|DJC13_HUMAN			FALSE
EALRNWQVY	30.89	1177.59	9	2.5	589.799	2	19.4028	0.8920-0.9146	1800	25400	910918	17812	210210_MiaPaca2_sHLA_Normoxia_1_Slot2-3_1_871.d	1	Q6NTF9|RHBD2_HUMAN			FALSE
EALSLAHTY	33.79	1003.5	9	-4.9	502.75	2	13.5508	0.8347-0.8573			635582	11570	210210_MiaPaca2_sHLA_Normoxia_1_Slot2-3_1_871.d	1	A2RRP1|NBAS_HUMAN			FALSE
EAM(+15.99)EHPYFY	31.5	1201.47	9	3.9	601.743	2	13.5968	0.8714-0.8939	246	10200	637412	11612	210210_MiaPaca2_sHLA_Normoxia_1_Slot2-3_1_871.d	1	P19784|CSK22_HUMAN;P68400|CSK21_HUMAN	Oxidation (M)	M3:Oxidation (M):1001.00	FALSE
EAM(+15.99)RIGAEVY	31.32	1153.54	10	0.2	577.775	2	9.3706	0.8648-0.8873	1260	14200	436249	7129	210210_MiaPaca2_sHLA_Normoxia_1_Slot2-3_1_871.d	1	P06733|ENOA_HUMAN;P13929|ENOB_HUMAN	Oxidation (M)	M3:Oxidation (M):1001.00	FALSE
EAMEHPYFY	21.88	1185.48	9	0.8	593.744	2	18.6252	0.8695-0.8920			874332	16986	210210_MiaPaca2_sHLA_Normoxia_1_Slot2-3_1_871.d	1	P19784|CSK22_HUMAN;P68400|CSK21_HUMAN			FALSE
EAMPKVAKY	34.02	1035.54	9	4.9	518.777	2	5.3889	0.8384-0.8610	200	6520	250948	3310	210210_MiaPaca2_sHLA_Normoxia_1_Slot2-3_1_871.d	1	Q9NRV9|HEBP1_HUMAN			FALSE
EAMRIGAEVY	31.34	1137.55	10	-1.1	569.777	2	16.5121	0.8629-0.8855	1130	11700	770957	14633	210210_MiaPaca2_sHLA_Normoxia_1_Slot2-3_1_871.d	1	P06733|ENOA_HUMAN;P13929|ENOB_HUMAN			FALSE
EANAISVEL	22.26	944.481	9	-1.7	945.48	1	27.2566	1.4280-1.4499			1281355	27073	210210_MiaPaca2_sHLA_Normoxia_1_Slot2-3_1_871.d	1	O60333|KIF1B_HUMAN;Q12756|KIF1A_HUMAN			FALSE
EANFTVSSM(+15.99)	27.73	1000.42	9	-1	1001.42	1	10.11	1.4381-1.4599			473718	7944	210210_MiaPaca2_sHLA_Normoxia_1_Slot2-3_1_871.d	1	P38919|IF4A3_HUMAN	Oxidation (M)	M9:Oxidation (M):1001.00	FALSE
EANPAVPEV	27.91	924.455	9	6.3	925.462	1	16.1563	1.3759-1.3979			758139	14331	210210_MiaPaca2_sHLA_Normoxia_1_Slot2-3_1_871.d	1	Q04637|IF4G1_HUMAN			FALSE
EANPLSVVL	22.67	940.523	9	-1.1	941.523	1	42.4398	1.4344-1.4563			1997823	45327	210210_MiaPaca2_sHLA_Normoxia_1_Slot2-3_1_871.d	1	O60494|CUBN_HUMAN			FALSE
EANPPSDVY	31.25	990.429	9	-9	991.421	1	9.5074	1.4171-1.4390			445378	7318	210210_MiaPaca2_sHLA_Normoxia_1_Slot2-3_1_871.d	1	O60341|KDM1A_HUMAN			FALSE
EAQKGGHFY	28.42	1035.48	9	2.9	518.744	2	3.2281	0.8158-0.8384			150234	936	210210_MiaPaca2_sHLA_Normoxia_1_Slot2-3_1_871.d	1	P52701|MSH6_HUMAN			FALSE
EAQPIVTKY	25.1	1047.56	9	3.4	524.785	2	8.2257	0.8262-0.8488	831	12200	383313	6045	210210_MiaPaca2_sHLA_Normoxia_1_Slot2-3_1_871.d	1	Q1KMD3|HNRL2_HUMAN			FALSE
EAREEKVVY	22.89	1121.57	9	-0.5	561.789	2	4.4386	0.8554-0.8779	1010	63200	206765	2039	210210_MiaPaca2_sHLA_Normoxia_1_Slot2-3_1_871.d	1	Q8N9Z2|CC71L_HUMAN			FALSE
EARVQYEGF	20.67	1097.51	9	5.7	549.764	2	11.8488	0.8413-0.8638	507	9000	555070	9730	210210_MiaPaca2_sHLA_Normoxia_1_Slot2-3_1_871.d	1	Q14692|BMS1_HUMAN			FALSE
EASAVTVRF	31.75	978.513	9	-2.6	490.259	2	14.5811	0.8055-0.8281			684074	12680	210210_MiaPaca2_sHLA_Normoxia_1_Slot2-3_1_871.d	1	Q8IWE5|PKHM2_HUMAN			FALSE
EASLPSPAM	31.79	901.422	9	-0.1	902.422	1	19.5389	1.3741-1.3961			917314	17950	210210_MiaPaca2_sHLA_Normoxia_1_Slot2-3_1_871.d	1	Q96A73|P33MX_HUMAN			FALSE
EASLPSPAM(+15.99)	29.62	917.416	9	-4.1	918.413	1	10.6738	1.3723-1.3942			500214	8514	210210_MiaPaca2_sHLA_Normoxia_1_Slot2-3_1_871.d	2	Q96A73|P33MX_HUMAN	Oxidation (M)	M9:Oxidation (M):1001.00	FALSE
EASPAPLVL	31.1	895.501	9	0.9	896.503	1	30.6002	1.3723-1.3942			1438844	30794	210210_MiaPaca2_sHLA_Normoxia_1_Slot2-3_1_871.d	1	Q6PJG9|LRFN4_HUMAN			FALSE
EASPSTVTL	36.18	903.455	9	-3.6	904.452	1	15.1844	1.3668-1.3887			712432	13324	210210_MiaPaca2_sHLA_Normoxia_1_Slot2-3_1_871.d	1	Q9UBS9|SUCO_HUMAN			FALSE
EASSVSEEL	36.82	949.424	9	6.4	950.431	1	11.1598	1.3970-1.4189			523103	9053	210210_MiaPaca2_sHLA_Normoxia_1_Slot2-3_1_871.d	3	Q9C0B1|FTO_HUMAN			FALSE
EATDVKSTL	26.53	962.492	9	6	482.253	2	5.7164	0.7989-0.8215			267380	3650	210210_MiaPaca2_sHLA_Normoxia_1_Slot2-3_1_871.d	1	Q9NZM1|MYOF_HUMAN			FALSE
EATGAVIHF	25.11	943.476	9	-0.9	472.742	2	17.9059	0.8036-0.8262			840486	16218	210210_MiaPaca2_sHLA_Normoxia_1_Slot2-3_1_871.d	1	Q86Y56|DAAF5_HUMAN			FALSE
EATKAVTEM	33.55	978.469	9	3.1	979.472	1	5.0555	1.4289-1.4508			236272	2938	210210_MiaPaca2_sHLA_Normoxia_1_Slot2-3_1_871.d	1	P11940|PABP1_HUMAN;Q9H361|PABP3_HUMAN;Q13310|PABP4_HUMAN;Q4VXU2|PAP1L_HUMAN			FALSE
EAVAGAAVL	24.19	799.444	9	4	800.449	1	18.6058	1.3044-1.3264			873414	16962	210210_MiaPaca2_sHLA_Normoxia_1_Slot2-3_1_871.d	1	Q9UHX1|PUF60_HUMAN			FALSE
EAVDIDRSVAQY	49.04	1364.66	12	-1.8	683.33	2	16.7009	0.9464-0.9689	803	14200	781924	14872	210210_MiaPaca2_sHLA_Normoxia_1_Slot2-3_1_871.d	2	Q10713|MPPA_HUMAN			FALSE
EAVDKYFKL	27.69	1111.59	9	-0.5	556.799	2	18.7787	0.8591-0.8817	1020	15100	878891	17075	210210_MiaPaca2_sHLA_Normoxia_1_Slot2-3_1_871.d	2	Q9BTX1|NDC1_HUMAN			FALSE
EAVGNIVKF	33.35	975.539	9	0.8	488.774	2	21.0246	0.8130-0.8356	1050	17800	986853	19545	210210_MiaPaca2_sHLA_Normoxia_1_Slot2-3_1_871.d	2	Q9Y678|COPG1_HUMAN			FALSE
EAVGSYDTM	41.37	971.391	9	4	972.395	1	12.1706	1.4189-1.4408			570611	10073	210210_MiaPaca2_sHLA_Normoxia_1_Slot2-3_1_871.d	2	Q6PGP7|TTC37_HUMAN			FALSE
EAVGSYDTM(+15.99)	48.44	987.385	9	-3.4	988.382	1	6.2804	1.4171-1.4390			293868	4212	210210_MiaPaca2_sHLA_Normoxia_1_Slot2-3_1_871.d	1	Q6PGP7|TTC37_HUMAN	Oxidation (M)	M9:Oxidation (M):1001.00	FALSE
EAVKHIGY	22.59	915.481	8	-3.9	458.743	2	4.3945	0.7970-0.8196			204909	1971	210210_MiaPaca2_sHLA_Normoxia_1_Slot2-3_1_871.d	1	P31153|METK2_HUMAN			FALSE
EAVKIIHDF	38.95	1070.58	9	-1.6	536.291	2	13.5071	0.8676-0.8902	1230	18500	630999	11457	210210_MiaPaca2_sHLA_Normoxia_1_Slot2-3_1_871.d	1	P35244|RFA3_HUMAN			FALSE
EAVKPTVGM	42.99	930.484	9	0.8	931.486	1	7.4274	1.4043-1.4262			347722	5320	210210_MiaPaca2_sHLA_Normoxia_1_Slot2-3_1_871.d	2	Q9P2B7|CFA97_HUMAN			FALSE
EAVKPTVGM(+15.99)	40.57	946.479	9	6.8	947.486	1	4.5694	1.4152-1.4372			213237	2253	210210_MiaPaca2_sHLA_Normoxia_1_Slot2-3_1_871.d	3	Q9P2B7|CFA97_HUMAN	Oxidation (M)	M9:Oxidation (M):1001.00	FALSE
EAVPPASSF	32.57	903.434	9	7	904.441	1	16.3508	1.3503-1.3723			767305	14557	210210_MiaPaca2_sHLA_Normoxia_1_Slot2-3_1_871.d	9	P35658|NU214_HUMAN			FALSE
EAVRDYEKVY	19.75	1270.62	10	-7.6	636.308	2	7.1941	0.9342-0.9567			336762	5088	210210_MiaPaca2_sHLA_Normoxia_1_Slot2-3_1_871.d	1	Q99615|DNJC7_HUMAN			FALSE
EAVSAVVY	19.22	836.428	8	0.4	837.43	1	17.0312	1.3356-1.3576			799316	15278	210210_MiaPaca2_sHLA_Normoxia_1_Slot2-3_1_871.d	1	Q96BN2|TADA1_HUMAN			FALSE
EAVTPSPSF	33.37	933.444	9	-17.3	934.429	1	18.1781	1.3823-1.4043			853263	16479	210210_MiaPaca2_sHLA_Normoxia_1_Slot2-3_1_871.d	2	Q9UKG1|DP13A_HUMAN			FALSE
EAVWAVTNY	45.38	1051.5	9	3.8	1052.5	1	30.1531	1.4736-1.4955			1417848	30360	210210_MiaPaca2_sHLA_Normoxia_1_Slot2-3_1_871.d	2	P52292|IMA1_HUMAN			FALSE
EAWASKDATY	34.08	1140.51	10	2.2	571.259	2	7.9676	0.8469-0.8695	221	5900	372390	5850	210210_MiaPaca2_sHLA_Normoxia_1_Slot2-3_1_871.d	1	P33993|MCM7_HUMAN			FALSE
EAWLEDERSVL	21.3	1345.65	11	1.8	673.829	2	29.4155	0.9530-0.9754	1910	21800	1380361	29527	210210_MiaPaca2_sHLA_Normoxia_1_Slot2-3_1_871.d	1	A1L170|CA226_HUMAN			FALSE
EAWLEM(+15.99)NPGY	23.66	1224.51	10	4.9	613.262	2	26.5285	0.9202-0.9427	137	2900	1246482	26172	210210_MiaPaca2_sHLA_Normoxia_1_Slot2-3_1_871.d	1	P51532|SMCA4_HUMAN	Oxidation (M)	M6:Oxidation (M):1001.00	FALSE
EAWM(+15.99)SEQELY	23.59	1300.53	10	14.7	651.276	2	24.2045	0.9071-0.9296			1137138	23214	210210_MiaPaca2_sHLA_Normoxia_1_Slot2-3_1_871.d	1	Q01082|SPTB2_HUMAN	Oxidation (M)	M4:Oxidation (M):1001.00	FALSE
EAWNEEGKAVW	45.56	1317.6	11	0.3	659.802	2	20.165	0.9108-0.9333	1280	36000	944752	18568	210210_MiaPaca2_sHLA_Normoxia_1_Slot2-3_1_871.d	2	Q86V21|AACS_HUMAN			FALSE
EAWNGFVAA	33.28	963.445	9	-2.3	964.443	1	29.1616	1.4098-1.4317			1371211	29317	210210_MiaPaca2_sHLA_Normoxia_1_Slot2-3_1_871.d	4	Q9BQE5|APOL2_HUMAN;O14791|APOL1_HUMAN			FALSE
EAYGLDKIEF	39.72	1183.58	10	-0.3	592.791	2	30.6964	0.9089-0.9314	2090	42800	1442491	30865	210210_MiaPaca2_sHLA_Normoxia_1_Slot2-3_1_871.d	2	O15131|IMA6_HUMAN;P52294|IMA5_HUMAN;O60684|IMA7_HUMAN			FALSE
EAYPDHTQF	22.36	1106.47	9	1.8	554.238	2	8.7464	0.8516-0.8742	4440	158000	407067	6555	210210_MiaPaca2_sHLA_Normoxia_1_Slot2-3_1_871.d	2	Q9P016|THYN1_HUMAN			FALSE
EAYTAVVY	24.16	914.438	8	-4.4	915.435	1	19.8499	1.3970-1.4189			931938	18270	210210_MiaPaca2_sHLA_Normoxia_1_Slot2-3_1_871.d	1	Q96N67|DOCK7_HUMAN			FALSE
EAYVHVNQY	45.82	1121.51	9	-2.5	561.759	2	8.866	0.8460-0.8685	3620	130000	415287	6729	210210_MiaPaca2_sHLA_Normoxia_1_Slot2-3_1_871.d	3	P53618|COPB_HUMAN			FALSE
EDLYLKPIQR	27.66	1273.7	10	-11.5	637.847	2	12.365	0.9389-0.9614			579778	10300	210210_MiaPaca2_sHLA_Normoxia_1_Slot2-3_1_871.d	1	P13639|EF2_HUMAN			FALSE
EGFKDPALY	19.46	1038.5	9	-1.1	520.254	2	17.4977	0.8582-0.8808			821256	15762	210210_MiaPaca2_sHLA_Normoxia_1_Slot2-3_1_871.d	1	Q9UJT1|TBD_HUMAN			FALSE
EGHAYGVSY	27.39	981.419	9	1.8	491.714	2	7.0661	0.8253-0.8479	307	7560	330374	4958	210210_MiaPaca2_sHLA_Normoxia_1_Slot2-3_1_871.d	1	Q9H7D7|WDR26_HUMAN			FALSE
EGLPEGIPF	28.31	957.481	9	3.1	958.484	1	41.837	1.3860-1.4079			1969257	44475	210210_MiaPaca2_sHLA_Normoxia_1_Slot2-3_1_871.d	2	P78347|GTF2I_HUMAN			FALSE
EGLPSLPSM(+15.99)HEY	21.61	1374.61	12	-1.8	688.307	2	20.3472	0.9492-0.9717	184	4220	953901	18777	210210_MiaPaca2_sHLA_Normoxia_1_Slot2-3_1_871.d	1	Q9Y4H2|IRS2_HUMAN	Oxidation (M)	M9:Oxidation (M):1001.00	FALSE
EGLPSLPSMHEY	20.42	1358.62	12	-7.2	680.306	2	28.5979	0.9399-0.9623			1344630	28662	210210_MiaPaca2_sHLA_Normoxia_1_Slot2-3_1_871.d	1	Q9Y4H2|IRS2_HUMAN			FALSE
EGSPIKVTL	38.06	942.539	9	-0.4	472.273	2	19.1892	0.8017-0.8243	2430	49900	899949	17571	210210_MiaPaca2_sHLA_Normoxia_1_Slot2-3_1_871.d	4	P06748|NPM_HUMAN			FALSE
EGTNVSTTY	23.33	970.424	9	6	971.431	1	6.8636	1.4171-1.4390			321225	4749	210210_MiaPaca2_sHLA_Normoxia_1_Slot2-3_1_871.d	1	Q9Y6A4|CFA20_HUMAN			FALSE
EGWKDAGYEY	28.09	1216.5	10	-1.1	609.254	2	13.4497	0.8808-0.9033	1530	23400	629156	11402	210210_MiaPaca2_sHLA_Normoxia_1_Slot2-3_1_871.d	1	P06280|AGAL_HUMAN			FALSE
EGWNEKFGEAY	35.64	1328.57	11	0.6	665.287	2	19.0789	0.9277-0.9502	1630	46400	892612	17386	210210_MiaPaca2_sHLA_Normoxia_1_Slot2-3_1_871.d	2	Q2YD98|UVSSA_HUMAN			FALSE
EHALLAYTLGVK	36.54	1313.73	12	2	657.871	2	21.2575	0.9820-1.0044	152	3060	997856	19820	210210_MiaPaca2_sHLA_Normoxia_1_Slot2-3_1_871.d	1	Q5VTE0|EF1A3_HUMAN;Q05639|EF1A2_HUMAN;P68104|EF1A1_HUMAN			FALSE
EITALAPSTM(+15.99)K	22.1	1176.61	11	1.2	589.307	2	8.9874	0.8873-0.9099	110	3510	419846	6818	210210_MiaPaca2_sHLA_Normoxia_1_Slot2-3_1_871.d	1	P60709|ACTB_HUMAN;P63267|ACTH_HUMAN;P68133|ACTS_HUMAN;P62736|ACTA_HUMAN;P63261|ACTG_HUMAN;P68032|ACTC_HUMAN	Oxidation (M)	M10:Oxidation (M):1001.00	FALSE
EIVKEVSTY	26.24	1066.55	9	2.7	534.282	2	10.0836	0.8704-0.8930	407	9440	470988	7896	210210_MiaPaca2_sHLA_Normoxia_1_Slot2-3_1_871.d	1	Q5VTE0|EF1A3_HUMAN;P68104|EF1A1_HUMAN			FALSE
ELAPSLPSY	34.39	975.491	9	2.6	976.494	1	28.6173	1.4654-1.4873			1345541	28679	210210_MiaPaca2_sHLA_Normoxia_1_Slot2-3_1_871.d	3	Q86X83|COMD2_HUMAN			FALSE
ELISNASDALDK	28.02	1274.64	12	8.6	638.326	2	14.2118	0.9258-0.9483			666690	12282	210210_MiaPaca2_sHLA_Normoxia_1_Slot2-3_1_871.d	1	Q58FF6|H90B4_HUMAN;Q58FF7|H90B3_HUMAN;P14625|ENPL_HUMAN;P08238|HS90B_HUMAN;Q58FF8|H90B2_HUMAN			FALSE
ELWKNPTAF	46.82	1104.56	9	0.9	553.284	2	24.8815	0.8573-0.8798	51800	2160000	1168404	24084	210210_MiaPaca2_sHLA_Normoxia_1_Slot2-3_1_871.d	4	O00762|UBE2C_HUMAN			FALSE
EPAM(+15.99)PNTY	23.83	937.385	8	14.6	938.399	1	5.7942	1.3640-1.3860			271027	3721	210210_MiaPaca2_sHLA_Normoxia_1_Slot2-3_1_871.d	1	P49736|MCM2_HUMAN	Oxidation (M)	M4:Oxidation (M):1001.00	FALSE
EPAMPNTY	36.73	921.39	8	-4.7	922.387	1	12.8315	1.3530-1.3750			601730	10796	210210_MiaPaca2_sHLA_Normoxia_1_Slot2-3_1_871.d	4	P49736|MCM2_HUMAN			FALSE
EPANTDDNY	24.21	1037.39	9	-1.1	1038.39	1	4.8805	1.4399-1.4618			228002	2714	210210_MiaPaca2_sHLA_Normoxia_1_Slot2-3_1_871.d	1	Q14157|UBP2L_HUMAN			FALSE
EPAPASVTAL	22.74	954.502	10	-5.1	955.498	1	20.0249	1.4226-1.4445			940156	18442	210210_MiaPaca2_sHLA_Normoxia_1_Slot2-3_1_871.d	1	Q00613|HSF1_HUMAN			FALSE
EPAPVQSLRVY	27.1	1257.67	11	-17	629.828	2	19.7721	0.9202-0.9427			928285	18193	210210_MiaPaca2_sHLA_Normoxia_1_Slot2-3_1_871.d	1	Q5VSG8|MANEL_HUMAN			FALSE
EPAPVSQL	35.01	839.439	8	-14.4	840.428	1	14.8339	1.3374-1.3594			695942	12926	210210_MiaPaca2_sHLA_Normoxia_1_Slot2-3_1_871.d	3	Q9UHD8|SEPT9_HUMAN			FALSE
EPARPDITY	29.35	1060.52	9	-1.2	531.262	2	10.0141	0.8300-0.8526	15700	271000	465501	7773	210210_MiaPaca2_sHLA_Normoxia_1_Slot2-3_1_871.d	2	Q9Y6H1|CHCH2_HUMAN			FALSE
EPDFVAKFY	28.43	1114.53	9	-0.4	558.27	2	29.0576	0.8892-0.9117	5580	74400	1363873	29131	210210_MiaPaca2_sHLA_Normoxia_1_Slot2-3_1_871.d	4	Q9NWQ9|CN119_HUMAN			FALSE
EPEEAAALY	30.53	991.45	9	0.9	992.451	1	16.8951	1.4426-1.4645			792908	15128	210210_MiaPaca2_sHLA_Normoxia_1_Slot2-3_1_871.d	1	P13798|ACPH_HUMAN			FALSE
EPEGTSHEF	38.47	1031.42	9	0.1	516.713	2	4.8605	0.8224-0.8450	2910	48000	225261	2655	210210_MiaPaca2_sHLA_Normoxia_1_Slot2-3_1_871.d	1	Q9Y483|MTF2_HUMAN			FALSE
EPEPHILLF	19.25	1093.58	9	-0.6	547.793	2	38.1331	0.8695-0.8920	34100	140000	1792564	39430	210210_MiaPaca2_sHLA_Normoxia_1_Slot2-3_1_871.d	1	P33552|CKS2_HUMAN;P61024|CKS1_HUMAN			FALSE
EPEQPVRHY	23.79	1153.55	9	-3.3	577.777	2	4.1224	0.8610-0.8836			191910	1488	210210_MiaPaca2_sHLA_Normoxia_1_Slot2-3_1_871.d	1	Q8IWI9|MGAP_HUMAN			FALSE
EPFFHGHDNY	30.71	1261.52	10	1.2	631.761	2	8.6925	0.8949-0.9174	359	6710	406153	6535	210210_MiaPaca2_sHLA_Normoxia_1_Slot2-3_1_871.d	1	P68400|CSK21_HUMAN			FALSE
EPFGEISSRY	26.94	1183.55	10	-0.3	592.778	2	17.0265	0.8770-0.8995	1700	20000	796569	15213	210210_MiaPaca2_sHLA_Normoxia_1_Slot2-3_1_871.d	1	Q63HN8|RN213_HUMAN			FALSE
EPFPEERENF	19.44	1292.57	10	3.6	647.289	2	16.0009	0.9108-0.9333			750826	14170	210210_MiaPaca2_sHLA_Normoxia_1_Slot2-3_1_871.d	1	Q4LE39|ARI4B_HUMAN			FALSE
EPFSSPPEL	39.1	1001.47	9	-0.9	1002.47	1	28.1508	1.4481-1.4700	185	3410	1323509	28103	210210_MiaPaca2_sHLA_Normoxia_1_Slot2-3_1_871.d	3	Q15370|ELOB_HUMAN			FALSE
EPGPAEEL	26.89	840.386	8	1	841.389	1	12.4816	1.3118-1.3338			585251	10409	210210_MiaPaca2_sHLA_Normoxia_1_Slot2-3_1_871.d	1	Q14562|DHX8_HUMAN			FALSE
EPGPGLTF	33.2	816.402	8	1.2	817.404	1	26.304	1.3173-1.3393			1236375	25899	210210_MiaPaca2_sHLA_Normoxia_1_Slot2-3_1_871.d	1	O15417|TNC18_HUMAN			FALSE
EPGQIVETY	22.19	1034.49	9	-2.3	1035.49	1	16.6619	1.4618-1.4836			781936	14884	210210_MiaPaca2_sHLA_Normoxia_1_Slot2-3_1_871.d	1	O60716|CTND1_HUMAN			FALSE
EPHFLPDAM(+15.99)	26.03	1071.47	9	-1.4	536.737	2	16.2375	0.8413-0.8638	644	5620	759068	14366	210210_MiaPaca2_sHLA_Normoxia_1_Slot2-3_1_871.d	1	Q9Y5A9|YTHD2_HUMAN	Oxidation (M)	M9:Oxidation (M):1001.00	FALSE
EPHLM(+15.99)VEY	38.42	1032.46	8	4.3	1033.46	1	14.2896	1.4499-1.4718	12100	132000	670339	12355	210210_MiaPaca2_sHLA_Normoxia_1_Slot2-3_1_871.d	4	Q9Y244|POMP_HUMAN	Oxidation (M)	M5:Oxidation (M):1001.00	FALSE
EPHLMVEY	29.37	1016.46	8	0.5	509.236	2	19.0045	0.8422-0.8648	3430	30400	890769	17331	210210_MiaPaca2_sHLA_Normoxia_1_Slot2-3_1_871.d	3	Q9Y244|POMP_HUMAN			FALSE
EPHSKPIKF	39.32	1081.59	9	3.2	541.801	2	4.2986	0.8422-0.8648	919	48700	200269	1801	210210_MiaPaca2_sHLA_Normoxia_1_Slot2-3_1_871.d	1	O94966|UBP19_HUMAN			FALSE
EPHYQPWSY	33.52	1205.51	9	-0.7	603.76	2	17.3992	0.8836-0.9061	407	9410	815760	15630	210210_MiaPaca2_sHLA_Normoxia_1_Slot2-3_1_871.d	2	Q96C34|RUND1_HUMAN			FALSE
EPIM(+15.99)YPEINRF	23.88	1423.68	11	-6.9	712.838	2	26.9937	0.9726-0.9950	478	2620	1264836	26646	210210_MiaPaca2_sHLA_Normoxia_1_Slot2-3_1_871.d	1	Q9NV66|TYW1_HUMAN;Q6NUM6|TYW1B_HUMAN	Oxidation (M)	M4:Oxidation (M):1001.00	FALSE
EPIRLFGETDY	26.76	1338.65	11	-2.1	670.324	2	28.8312	0.9483-0.9707			1355619	28923	210210_MiaPaca2_sHLA_Normoxia_1_Slot2-3_1_871.d	2	Q99633|PRP18_HUMAN			FALSE
EPIVGSTDY	46.25	979.45	9	-0.1	980.45	1	16.1563	1.4344-1.4563			758138	14330	210210_MiaPaca2_sHLA_Normoxia_1_Slot2-3_1_871.d	4	Q13813|SPTN1_HUMAN			FALSE
EPIYPEVVHM(+15.99)F	32.59	1375.65	11	-2.2	688.825	2	28.9684	0.9848-1.0072	2270	16900	1359286	29014	210210_MiaPaca2_sHLA_Normoxia_1_Slot2-3_1_871.d	3	Q13362|2A5G_HUMAN	Oxidation (M)	M10:Oxidation (M):1001.00	FALSE
EPIYPEVVHMF	36.38	1359.65	11	-1	680.828	2	39.981	1.0025-1.0249	488	26100	1879830	41766	210210_MiaPaca2_sHLA_Normoxia_1_Slot2-3_1_871.d	4	Q13362|2A5G_HUMAN			FALSE
EPLAIVEGY	39.34	989.507	9	2.1	990.509	1	32.1361	1.4445-1.4663			1510776	32100	210210_MiaPaca2_sHLA_Normoxia_1_Slot2-3_1_871.d	1	Q9UBZ4|APEX2_HUMAN			FALSE
EPLHNVQVL	19.13	1047.57	9	-1.6	524.788	2	16.2456	0.8601-0.8826	11500	134000	759062	14360	210210_MiaPaca2_sHLA_Normoxia_1_Slot2-3_1_871.d	1	O43683|BUB1_HUMAN			FALSE
EPLPEGWEIRY	20.9	1387.68	11	-3.3	694.839	2	32.3305	0.9502-0.9726			1519925	32309	210210_MiaPaca2_sHLA_Normoxia_1_Slot2-3_1_871.d	1	Q9H0M0|WWP1_HUMAN			FALSE
EPLPENVKF	25.1	1071.56	9	-0.3	536.783	2	20.4515	0.8488-0.8714	508	4600	963971	19013	210210_MiaPaca2_sHLA_Normoxia_1_Slot2-3_1_871.d	1	P11387|TOP1_HUMAN			FALSE
EPLPQEQGNM(+15.99)EY	25.76	1449.61	12	0.1	725.806	2	12.7149	0.9642-0.9866			596243	10673	210210_MiaPaca2_sHLA_Normoxia_1_Slot2-3_1_871.d	2	Q9H583|HEAT1_HUMAN	Oxidation (M)	M10:Oxidation (M):1001.00	FALSE
EPLPQEVLKKY	25.42	1342.75	11	1.2	448.588	3	16.934	0.7630-0.7856			794745	15177	210210_MiaPaca2_sHLA_Normoxia_1_Slot2-3_1_871.d	1	P49736|MCM2_HUMAN			FALSE
EPLPSNIL	21.05	881.486	8	-2.6	882.485	1	31.7472	1.3805-1.4025			1492544	31748	210210_MiaPaca2_sHLA_Normoxia_1_Slot2-3_1_871.d	1	Q8N2K1|UB2J2_HUMAN			FALSE
EPLSGEEAL	26.71	943.45	9	3.6	944.454	1	17.0312	1.4079-1.4299			799315	15277	210210_MiaPaca2_sHLA_Normoxia_1_Slot2-3_1_871.d	1	Q8N3U4|STAG2_HUMAN			FALSE
EPLSSETQY	49.23	1052.47	9	-8.9	1053.46	1	10.6932	1.4745-1.4964	3100	25400	501130	8536	210210_MiaPaca2_sHLA_Normoxia_1_Slot2-3_1_871.d	3	A2A3N6|PIPSL_HUMAN;Q99755|PI51A_HUMAN			FALSE
EPLTKAIKY	27.7	1061.61	9	2.7	531.811	2	8.1888	0.8610-0.8836	820	13700	381483	6003	210210_MiaPaca2_sHLA_Normoxia_1_Slot2-3_1_871.d	1	Q14203|DCTN1_HUMAN			FALSE
EPLVEDMQRQW	38.2	1429.67	11	2.2	715.837	2	25.7791	0.9792-1.0016			1211600	25262	210210_MiaPaca2_sHLA_Normoxia_1_Slot2-3_1_871.d	1	P02649|APOE_HUMAN			FALSE
EPNFSVAY	30.36	925.418	8	-6.6	926.413	1	23.6796	1.3933-1.4152			1112350	22564	210210_MiaPaca2_sHLA_Normoxia_1_Slot2-3_1_871.d	4	Q04637|IF4G1_HUMAN			FALSE
EPNPDDPLM	41.46	1026.43	9	2.9	1027.44	1	20.7052	1.4517-1.4736			972211	19207	210210_MiaPaca2_sHLA_Normoxia_1_Slot2-3_1_871.d	2	Q9NPD8|UBE2T_HUMAN			FALSE
EPNPDDPLM(+15.99)	44.78	1042.43	9	-4.9	1043.42	1	13.7841	1.4609-1.4827			646531	11791	210210_MiaPaca2_sHLA_Normoxia_1_Slot2-3_1_871.d	5	Q9NPD8|UBE2T_HUMAN	Oxidation (M)	M9:Oxidation (M):1001.00	FALSE
EPNPESLEL	37.97	1026.49	9	-2.8	1027.48	1	26.0319	1.4645-1.4864			1223535	25575	210210_MiaPaca2_sHLA_Normoxia_1_Slot2-3_1_871.d	2	Q16665|HIF1A_HUMAN			FALSE
EPNPGIPGADHY	27.46	1265.57	12	-8.6	633.781	2	12.5205	0.9061-0.9286			587091	10461	210210_MiaPaca2_sHLA_Normoxia_1_Slot2-3_1_871.d	2	O15054|KDM6B_HUMAN			FALSE
EPNVSFVSH	22.38	1014.48	9	-3	508.241	2	10.7321	0.8243-0.8469			502979	8597	210210_MiaPaca2_sHLA_Normoxia_1_Slot2-3_1_871.d	1	Q12789|TF3C1_HUMAN			FALSE
EPPLFHPNVY	33.61	1211.6	10	1.7	606.803	2	24.0218	0.8995-0.9221	7450	139000	1126098	22902	210210_MiaPaca2_sHLA_Normoxia_1_Slot2-3_1_871.d	2	P63279|UBC9_HUMAN			FALSE
EPPPVSTVVHF	44.66	1207.62	11	2.1	604.816	2	26.9401	0.9052-0.9277	6280	182000	1263918	26622	210210_MiaPaca2_sHLA_Normoxia_1_Slot2-3_1_871.d	4	Q68CZ2|TENS3_HUMAN			FALSE
EPQDTYHYLPF	21.63	1408.63	11	0.5	705.318	2	32.4619	0.9633-0.9857	1170	12200	1522669	32371	210210_MiaPaca2_sHLA_Normoxia_1_Slot2-3_1_871.d	1	P10909|CLUS_HUMAN			FALSE
EPQGGSGYDY	50.58	1071.41	10	0.9	1072.42	1	7.1163	1.4454-1.4672			333101	5003	210210_MiaPaca2_sHLA_Normoxia_1_Slot2-3_1_871.d	2	P61978|HNRPK_HUMAN			FALSE
EPQGGSGYDYSY	19.92	1321.51	12	-0.9	661.757	2	12.4816	0.9164-0.9389			585264	10422	210210_MiaPaca2_sHLA_Normoxia_1_Slot2-3_1_871.d	1	P61978|HNRPK_HUMAN			FALSE
EPQHWPVQY	43.04	1182.55	9	2.4	592.277	2	16.7379	0.8723-0.8949	31900	502000	783776	14936	210210_MiaPaca2_sHLA_Normoxia_1_Slot2-3_1_871.d	5	Q9HAY2|MAGF1_HUMAN			FALSE
EPQPLSPASSSY	30.73	1261.58	12	4.9	631.797	2	15.6898	0.8930-0.9155			736202	13850	210210_MiaPaca2_sHLA_Normoxia_1_Slot2-3_1_871.d	1	P18850|ATF6A_HUMAN			FALSE
EPRPPHGELQY	38.76	1321.64	11	2.4	661.825	2	6.5028	0.9399-0.9623	7950	238000	305753	4475	210210_MiaPaca2_sHLA_Normoxia_1_Slot2-3_1_871.d	6	P04818|TYSY_HUMAN			FALSE
EPSAVALEL	32.38	927.491	9	-0.6	928.491	1	31.65	1.4107-1.4326			1487980	31654	210210_MiaPaca2_sHLA_Normoxia_1_Slot2-3_1_871.d	1	P18583|SON_HUMAN			FALSE
EPSAVPTDY	40.2	977.434	9	1.1	978.436	1	13.5508	1.4162-1.4381			635576	11564	210210_MiaPaca2_sHLA_Normoxia_1_Slot2-3_1_871.d	4	P18583|SON_HUMAN			FALSE
EPSPAAPTL	25.59	881.449	9	-1.1	882.449	1	15.651	1.3631-1.3851			734367	13803	210210_MiaPaca2_sHLA_Normoxia_1_Slot2-3_1_871.d	1	Q15149|PLEC_HUMAN			FALSE
EPSPDFPAL	31.78	971.46	9	-0.5	972.46	1	33.0109	1.4043-1.4262			1551926	33020	210210_MiaPaca2_sHLA_Normoxia_1_Slot2-3_1_871.d	5	O00459|P85B_HUMAN			FALSE
EPTAAAIAY	36.58	905.449	9	0.1	906.45	1	16.7979	1.3933-1.4152			788343	15033	210210_MiaPaca2_sHLA_Normoxia_1_Slot2-3_1_871.d	7	P11021|BIP_HUMAN;P17066|HSP76_HUMAN;P34931|HS71L_HUMAN;P0DMV9|HS71B_HUMAN;P0DMV8|HS71A_HUMAN;P11142|HSP7C_HUMAN			FALSE
EPTAAALAY	36.58	905.449	9	0.1	906.45	1	16.7979	1.3933-1.4152			788343	15033	210210_MiaPaca2_sHLA_Normoxia_1_Slot2-3_1_871.d	7	P38646|GRP75_HUMAN			FALSE
EPTPADGRIIY	24.43	1230.62	11	9.5	616.321	2	15.4372	0.8808-0.9033			724336	13606	210210_MiaPaca2_sHLA_Normoxia_1_Slot2-3_1_871.d	1	Q96AT1|K1143_HUMAN			FALSE
EPTPGGVKY	36.83	946.476	9	0	947.476	1	6.0665	1.4317-1.4536	816	17800	283814	3992	210210_MiaPaca2_sHLA_Normoxia_1_Slot2-3_1_871.d	2	P53602|MVD1_HUMAN			FALSE
EPTPSPQAY	20.76	988.45	9	4	989.454	1	9.0409	1.4253-1.4472			423486	6882	210210_MiaPaca2_sHLA_Normoxia_1_Slot2-3_1_871.d	1	O00267|SPT5H_HUMAN			FALSE
EPVDHGKIEY	25.93	1185.57	10	-1.9	593.785	2	5.3833	0.8864-0.9089	580	10300	250028	3284	210210_MiaPaca2_sHLA_Normoxia_1_Slot2-3_1_871.d	1	Q7L014|DDX46_HUMAN			FALSE
EPVDISTAM(+15.99)	30.84	977.438	9	-6.8	978.431	1	11.5486	1.4180-1.4399			541371	9441	210210_MiaPaca2_sHLA_Normoxia_1_Slot2-3_1_871.d	1	P18583|SON_HUMAN	Oxidation (M)	M9:Oxidation (M):1001.00	FALSE
EPVEVLPNVNY	24.97	1271.64	11	10.7	636.83	2	33.59	0.9183-0.9408	286	9180	1577534	33596	210210_MiaPaca2_sHLA_Normoxia_1_Slot2-3_1_871.d	2	Q9BX70|BTBD2_HUMAN			FALSE
EPVFSEEL	24.76	948.444	8	-5.4	949.439	1	28.1703	1.4335-1.4554			1324441	28141	210210_MiaPaca2_sHLA_Normoxia_1_Slot2-3_1_871.d	1	Q8N3I7|BBS5_HUMAN			FALSE
EPVPASIPNYY	19.45	1248.6	11	0.7	625.305	2	29.4103	0.9033-0.9258	1750	15900	1383100	29584	210210_MiaPaca2_sHLA_Normoxia_1_Slot2-3_1_871.d	1	Q9UPN9|TRI33_HUMAN			FALSE
EPVQPHWFY	24.17	1201.56	9	-3.5	601.779	2	26.9573	0.8742-0.8967	136	3420	1266678	26700	210210_MiaPaca2_sHLA_Normoxia_1_Slot2-3_1_871.d	1	Q9Y6Y8|S23IP_HUMAN			FALSE
EPVRTLAEHSY	37.63	1300.64	11	2	651.324	2	5.9706	0.9464-0.9689	1180	23500	277436	3872	210210_MiaPaca2_sHLA_Normoxia_1_Slot2-3_1_871.d	1	Q8NAP3|ZBT38_HUMAN			FALSE
EPVRVVWRL	25.05	1152.68	9	0	577.342	2	21.3372	0.9042-0.9267	1090	16400	999695	19871	210210_MiaPaca2_sHLA_Normoxia_1_Slot2-3_1_871.d	1	Q2T9J0|TYSD1_HUMAN			FALSE
EPVSGELVSVAH	21.98	1222.62	12	0.8	612.313	2	15.4177	0.9071-0.9296			723421	13585	210210_MiaPaca2_sHLA_Normoxia_1_Slot2-3_1_871.d	2	Q9BVG4|PBDC1_HUMAN			FALSE
EPVTFRDVAIY	20.2	1308.67	11	3.5	655.341	2	29.0797	0.9427-0.9651	253	4970	1367535	29217	210210_MiaPaca2_sHLA_Normoxia_1_Slot2-3_1_871.d	1	Q96C28|ZN707_HUMAN			FALSE
EPWDGRDGEL	20.78	1172.51	10	3.3	587.26	2	16.1807	0.8648-0.8873	456	8060	758147	14339	210210_MiaPaca2_sHLA_Normoxia_1_Slot2-3_1_871.d	1	Q15084|PDIA6_HUMAN			FALSE
EPWKEQFFESY	25.15	1488.66	11	1.5	745.331	2	31.0279	0.9922-1.0146			1458834	31116	210210_MiaPaca2_sHLA_Normoxia_1_Slot2-3_1_871.d	1	Q76L83|ASXL2_HUMAN			FALSE
EPWPGVIRF	21.99	1099.58	9	-4.4	550.792	2	36.9574	0.8526-0.8751			1738301	37913	210210_MiaPaca2_sHLA_Normoxia_1_Slot2-3_1_871.d	1	Q9P2G4|MAP10_HUMAN			FALSE
EPWPNSDPPFSF	23.42	1418.61	12	0.1	710.309	2	46.9389	0.9558-0.9782	393	2610	2210436	52320	210210_MiaPaca2_sHLA_Normoxia_1_Slot2-3_1_871.d	1	P16144|ITB4_HUMAN			FALSE
EPWVHLHYY	36.54	1242.58	9	-2.5	622.292	2	20.2387	0.9483-0.9707			950241	18693	210210_MiaPaca2_sHLA_Normoxia_1_Slot2-3_1_871.d	1	Q9NVU0|RPC5_HUMAN			FALSE
EPYGKIKNY	46.93	1110.57	9	3.3	556.291	2	4.7011	0.8751-0.8977	3840	165000	218807	2459	210210_MiaPaca2_sHLA_Normoxia_1_Slot2-3_1_871.d	2	P43243|MATR3_HUMAN			FALSE
EQVANSAFVER	28.34	1248.61	11	-0.9	625.307	2	7.8042	0.9127-0.9352	250	5830	364161	5667	210210_MiaPaca2_sHLA_Normoxia_1_Slot2-3_1_871.d	1	Q58FF7|H90B3_HUMAN;P08238|HS90B_HUMAN			FALSE
ESAPPSPQY	31.16	974.434	9	-1	975.434	1	8.0883	1.4125-1.4344			378753	5955	210210_MiaPaca2_sHLA_Normoxia_1_Slot2-3_1_871.d	2	O75223|GGCT_HUMAN			FALSE
ESQKKIVIY	20.37	1106.63	9	8	554.324	2	43.4886	0.8873-0.9099	124	4020	2046631	46753	210210_MiaPaca2_sHLA_Normoxia_1_Slot2-3_1_871.d	1	Q9UPS6|SET1B_HUMAN;O15047|SET1A_HUMAN			FALSE
ESYSIYVYK	34.28	1150.55	9	0.9	576.281	2	16.3119	0.9033-0.9258			765474	14514	210210_MiaPaca2_sHLA_Normoxia_1_Slot2-3_1_871.d	1	P33778|H2B1B_HUMAN;P23527|H2B1O_HUMAN;Q6DRA6|H2B2D_HUMAN;P06899|H2B1J_HUMAN;Q6DN03|H2B2C_HUMAN;Q16778|H2B2E_HUMAN;Q8N257|H2B3B_HUMAN			FALSE
ETFKEQGNAY	28.41	1185.53	10	0.2	593.768	2	5.2887	0.8883-0.9108			247269	3207	210210_MiaPaca2_sHLA_Normoxia_1_Slot2-3_1_871.d	1	Q99615|DNJC7_HUMAN			FALSE
ETWAGSHSM	31.35	1004.4	9	0.9	503.205	2	6.1054	0.8083-0.8309			285650	4040	210210_MiaPaca2_sHLA_Normoxia_1_Slot2-3_1_871.d	1	P01889|HLAB_HUMAN			FALSE
ETWAGSHSM(+15.99)	31.37	1020.4	9	-1.1	511.202	2	4.239	0.8045-0.8271			197490	1704	210210_MiaPaca2_sHLA_Normoxia_1_Slot2-3_1_871.d	1	P01889|HLAB_HUMAN	Oxidation (M)	M9:Oxidation (M):1001.00	FALSE
EVAPAGASY	33.45	863.403	9	-7.6	864.397	1	8.1661	1.3209-1.3429			382390	6016	210210_MiaPaca2_sHLA_Normoxia_1_Slot2-3_1_871.d	2	Q9NZM5|NOP53_HUMAN			FALSE
EVAPALSVF	38.01	931.501	9	0.1	932.502	1	39.368	1.4079-1.4299			1852289	41045	210210_MiaPaca2_sHLA_Normoxia_1_Slot2-3_1_871.d	4	O43815|STRN_HUMAN			FALSE
EVDEQM(+15.99)LNVQNK	41.57	1461.68	12	-2.2	731.839	2	6.2804	0.9586-0.9810			293862	4206	210210_MiaPaca2_sHLA_Normoxia_1_Slot2-3_1_871.d	2	Q9BVA1|TBB2B_HUMAN;Q13885|TBB2A_HUMAN;P07437|TBB5_HUMAN	Oxidation (M)	M6:Oxidation (M):1001.00	FALSE
EVDPGSAEL	35.88	915.418	9	-0.8	916.418	1	13.8035	1.3759-1.3979			647453	11819	210210_MiaPaca2_sHLA_Normoxia_1_Slot2-3_1_871.d	2	P49327|FAS_HUMAN			FALSE
EVFDKTYQF	27.9	1175.55	9	-1	588.778	2	21.0028	0.8798-0.9024	10300	236000	985937	19523	210210_MiaPaca2_sHLA_Normoxia_1_Slot2-3_1_871.d	2	Q96EU6|RRP36_HUMAN			FALSE
EVFKERIGY	29.69	1139.6	9	1.2	570.803	2	9.9401	0.8573-0.8798	1130	21000	464584	7750	210210_MiaPaca2_sHLA_Normoxia_1_Slot2-3_1_871.d	1	Q6ZNJ1|NBEL2_HUMAN;Q6ZS30|NBEL1_HUMAN			FALSE
EVFRDTVHM	31.53	1132.53	9	2.7	567.271	2	10.2624	0.8836-0.9061	404	18300	480125	8093	210210_MiaPaca2_sHLA_Normoxia_1_Slot2-3_1_871.d	2	Q9UPN3|MACF1_HUMAN			FALSE
EVFRDTVHM(+15.99)	24.84	1148.53	9	2.5	575.269	2	5.1896	0.8864-0.9089	202	6230	241784	3086	210210_MiaPaca2_sHLA_Normoxia_1_Slot2-3_1_871.d	1	Q9UPN3|MACF1_HUMAN	Oxidation (M)	M9:Oxidation (M):1001.00	FALSE
EVGDFIQRY	32.6	1125.55	9	3	563.778	2	19.4857	0.8638-0.8864	525	9080	913668	17880	210210_MiaPaca2_sHLA_Normoxia_1_Slot2-3_1_871.d	1	Q86WJ1|CHD1L_HUMAN			FALSE
EVGPTHEL	19.59	880.429	8	4.4	441.221	2	6.0082	0.7724-0.7951			281091	3951	210210_MiaPaca2_sHLA_Normoxia_1_Slot2-3_1_871.d	1	Q14692|BMS1_HUMAN			FALSE
EVIKNFIQY	38.35	1152.62	9	-1.1	577.312	2	24.5496	0.8995-0.9221	321	6710	1151810	23582	210210_MiaPaca2_sHLA_Normoxia_1_Slot2-3_1_871.d	1	Q9Y262|EIF3L_HUMAN			FALSE
EVILHHEY	37.41	1038.51	8	-3.3	520.259	2	5.4054	0.8591-0.8817			252768	3342	210210_MiaPaca2_sHLA_Normoxia_1_Slot2-3_1_871.d	1	O75643|U520_HUMAN			FALSE
EVLGLILRY	20.32	1074.64	9	12.3	538.332	2	39.3874	0.8855-0.9080			1853215	41077	210210_MiaPaca2_sHLA_Normoxia_1_Slot2-3_1_871.d	1	P78527|PRKDC_HUMAN			FALSE
EVLPPIHAY	26.77	1037.55	9	0.4	519.781	2	21.4051	0.8403-0.8629			1005214	20026	210210_MiaPaca2_sHLA_Normoxia_1_Slot2-3_1_871.d	2	Q9UK73|FEM1B_HUMAN			FALSE
EVNPNTRVM	26	1058.52	9	-0.4	530.262	2	6.0111	0.8328-0.8554	525	16200	280173	3927	210210_MiaPaca2_sHLA_Normoxia_1_Slot2-3_1_871.d	2	Q9P0S3|ORML1_HUMAN;Q8N138|ORML3_HUMAN;Q53FV1|ORML2_HUMAN			FALSE
EVNPNTRVM(+15.99)	36.2	1074.51	9	-9.8	538.255	2	4.3362	0.8300-0.8526			202129	1873	210210_MiaPaca2_sHLA_Normoxia_1_Slot2-3_1_871.d	3	Q9P0S3|ORML1_HUMAN;Q8N138|ORML3_HUMAN;Q53FV1|ORML2_HUMAN	Oxidation (M)	M9:Oxidation (M):1001.00	FALSE
EVSKIVQTY	42.05	1065.57	9	-0.9	533.788	2	9.4957	0.8497-0.8723	4520	306000	442645	7267	210210_MiaPaca2_sHLA_Normoxia_1_Slot2-3_1_871.d	4	P12814|ACTN1_HUMAN			FALSE
EVYAGSHQY	38.1	1052.46	9	2.9	527.233	2	4.7639	0.8403-0.8629			222495	2571	210210_MiaPaca2_sHLA_Normoxia_1_Slot2-3_1_871.d	1	Q9H3P7|GCP60_HUMAN			FALSE
FAAATGATPIA	41.46	989.518	11	-3.1	990.515	1	17.5949	1.4335-1.4554			825810	15846	210210_MiaPaca2_sHLA_Normoxia_1_Slot2-3_1_871.d	2	P08865|RSSA_HUMAN			FALSE
FAARSFYY	27.65	1023.48	8	-2.7	512.743	2	16.759	0.8337-0.8563			786524	15002	210210_MiaPaca2_sHLA_Normoxia_1_Slot2-3_1_871.d	1	P49327|FAS_HUMAN			FALSE
FADLSEAA	37.76	822.376	8	1.2	823.378	1	16.0397	1.3026-1.3246			752644	14200	210210_MiaPaca2_sHLA_Normoxia_1_Slot2-3_1_871.d	1	P08670|VIME_HUMAN			FALSE
FAEAVKTVF	29.8	1010.54	9	8.4	506.28	2	21.269	0.8234-0.8460			998786	19856	210210_MiaPaca2_sHLA_Normoxia_1_Slot2-3_1_871.d	2	Q460N5|PAR14_HUMAN			FALSE
FAEESDLSRQY	46.36	1343.6	11	-0.5	672.802	2	11.8596	0.9445-0.9670			555976	9742	210210_MiaPaca2_sHLA_Normoxia_1_Slot2-3_1_871.d	1	Q12789|TF3C1_HUMAN			FALSE
FAEGVGAVY	34.2	911.439	9	5.4	912.445	1	21.4051	1.4143-1.4362			1005206	20018	210210_MiaPaca2_sHLA_Normoxia_1_Slot2-3_1_871.d	1	Q6ZVD8|PHLP2_HUMAN			FALSE
FAENGTVQY	40.55	1027.46	9	-5	1028.46	1	12.9482	1.4563-1.4782			607225	10927	210210_MiaPaca2_sHLA_Normoxia_1_Slot2-3_1_871.d	1	Q92871|PMM1_HUMAN			FALSE
FAEPSSVSF	39.15	969.444	9	-0.2	970.445	1	25.6625	1.4207-1.4426			1206075	25101	210210_MiaPaca2_sHLA_Normoxia_1_Slot2-3_1_871.d	3	Q03164|KMT2A_HUMAN			FALSE
FAFEHSEEY	39.59	1157.47	9	-0.7	579.736	2	14.5127	0.8563-0.8789	2610	36400	678583	12553	210210_MiaPaca2_sHLA_Normoxia_1_Slot2-3_1_871.d	1	Q9BQ70|TCF25_HUMAN			FALSE
FAFESDLHSL	41.82	1164.55	10	0.1	583.276	2	31.3531	0.8902-0.9127	143	2850	1473427	31405	210210_MiaPaca2_sHLA_Normoxia_1_Slot2-3_1_871.d	1	Q12834|CDC20_HUMAN			FALSE
FAHDDSVM(+15.99)Y	19.99	1099.43	9	1.1	550.718	2	7.3899	0.8441-0.8667	559	12700	344080	5254	210210_MiaPaca2_sHLA_Normoxia_1_Slot2-3_1_871.d	1	Q9UNX4|WDR3_HUMAN	Oxidation (M)	M8:Oxidation (M):1001.00	FALSE
FAIGGSGSSY	48.06	944.424	10	4.4	945.429	1	17.8671	1.4152-1.4372			838637	16157	210210_MiaPaca2_sHLA_Normoxia_1_Slot2-3_1_871.d	2	P28072|PSB6_HUMAN			FALSE
FALPSELERSY	35.93	1310.65	11	-2.1	656.327	2	29.0061	0.9202-0.9427	563	10500	1363877	29135	210210_MiaPaca2_sHLA_Normoxia_1_Slot2-3_1_871.d	3	Q13616|CUL1_HUMAN			FALSE
FALVSQAY	35.02	897.46	8	-6	898.455	1	27.0232	1.4134-1.4353			1270352	26798	210210_MiaPaca2_sHLA_Normoxia_1_Slot2-3_1_871.d	1	Q99627|CSN8_HUMAN			FALSE
FANSRDTSF	31.51	1043.47	9	-0.3	522.737	2	6.4359	0.8158-0.8384			301166	4358	210210_MiaPaca2_sHLA_Normoxia_1_Slot2-3_1_871.d	2	P49327|FAS_HUMAN			FALSE
FARLPEEEF	23.89	1136.55	9	-1.1	569.278	2	22.0688	0.8667-0.8892	306	4590	1033557	20655	210210_MiaPaca2_sHLA_Normoxia_1_Slot2-3_1_871.d	2	Q13045|FLII_HUMAN			FALSE
FASADGLTY	38.1	943.429	9	2.6	944.432	1	20.8802	1.4289-1.4508			980451	19401	210210_MiaPaca2_sHLA_Normoxia_1_Slot2-3_1_871.d	2	P20839|IMDH1_HUMAN			FALSE
FASDPILY	21.27	924.459	8	7.7	925.467	1	31.0863	1.4162-1.4381			1461562	31162	210210_MiaPaca2_sHLA_Normoxia_1_Slot2-3_1_871.d	1	P14618|KPYM_HUMAN			FALSE
FASFIDKVRF	42.88	1228.66	10	0.3	615.333	2	29.3078	0.9735-0.9960	760	9750	1375793	29429	210210_MiaPaca2_sHLA_Normoxia_1_Slot2-3_1_871.d	2	P04259|K2C6B_HUMAN;P02538|K2C6A_HUMAN;P48668|K2C6C_HUMAN;P05787|K2C8_HUMAN;P04264|K2C1_HUMAN			FALSE
FASGANFEY	24.12	1004.42	9	4.4	1005.43	1	21.1329	1.4362-1.4581			992348	19676	210210_MiaPaca2_sHLA_Normoxia_1_Slot2-3_1_871.d	1	P30084|ECHM_HUMAN			FALSE
FASHVSPEV	34.57	971.471	9	-0.5	486.739	2	8.2828	0.7838-0.8064			387878	6140	210210_MiaPaca2_sHLA_Normoxia_1_Slot2-3_1_871.d	3	Q9NP61|ARFG3_HUMAN			FALSE
FATFPSSAF	33.13	973.455	9	-0.2	974.455	1	35.7909	1.4545-1.4763			1682963	36215	210210_MiaPaca2_sHLA_Normoxia_1_Slot2-3_1_871.d	5	Q14203|DCTN1_HUMAN			FALSE
FATLVSDRF	25.25	1054.54	9	8.8	528.28	2	23.874	0.8441-0.8667			1121532	22806	210210_MiaPaca2_sHLA_Normoxia_1_Slot2-3_1_871.d	1	Q9BW27|NUP85_HUMAN			FALSE
FATPPSSTY	29.7	969.444	9	2.7	970.447	1	13.5703	1.4070-1.4289			636490	11584	210210_MiaPaca2_sHLA_Normoxia_1_Slot2-3_1_871.d	2	Q96DB5|RMD1_HUMAN			FALSE
FAVDLEHHSY	50.47	1216.55	10	-1.2	609.278	2	14.2518	0.9473-0.9698	4810	147000	665756	12242	210210_MiaPaca2_sHLA_Normoxia_1_Slot2-3_1_871.d	2	Q01780|EXOSX_HUMAN			FALSE
FAWAHDSSEY	32.27	1211.49	10	2	606.748	2	15.3266	0.8836-0.9061	310	6410	717920	13448	210210_MiaPaca2_sHLA_Normoxia_1_Slot2-3_1_871.d	1	P35606|COPB2_HUMAN			FALSE
FAWEPNGSKF	28.74	1181.55	10	-1.9	591.777	2	22.8906	0.8845-0.9071	250	6190	1076678	21758	210210_MiaPaca2_sHLA_Normoxia_1_Slot2-3_1_871.d	2	P55884|EIF3B_HUMAN			FALSE
FAWHTEDM(+15.99)DLY	28.63	1442.58	11	1.6	722.294	2	25.5386	0.9717-0.9941	1130	24100	1196846	24812	210210_MiaPaca2_sHLA_Normoxia_1_Slot2-3_1_871.d	3	O94953|KDM4B_HUMAN;B2RXH2|KDM4E_HUMAN;Q9H3R0|KDM4C_HUMAN;O75164|KDM4A_HUMAN;Q6B0I6|KDM4D_HUMAN	Oxidation (M)	M8:Oxidation (M):1001.00	FALSE
FAWHTEDMDLY	27.63	1426.59	11	11.9	714.304	2	33.4386	0.9380-0.9604			1572063	33489	210210_MiaPaca2_sHLA_Normoxia_1_Slot2-3_1_871.d	2	O94953|KDM4B_HUMAN;B2RXH2|KDM4E_HUMAN;Q9H3R0|KDM4C_HUMAN;O75164|KDM4A_HUMAN;Q6B0I6|KDM4D_HUMAN			FALSE
FAYDGKDYL	41.36	1090.5	9	1.2	546.253	2	20.5514	0.8507-0.8732	8910	225000	961238	18962	210210_MiaPaca2_sHLA_Normoxia_1_Slot2-3_1_871.d	5	P13747|HLAE_HUMAN			FALSE
FEDENFILK	43.95	1153.57	9	-0.8	577.785	2	23.388	0.9005-0.9230			1098651	22275	210210_MiaPaca2_sHLA_Normoxia_1_Slot2-3_1_871.d	1	P62937|PPIA_HUMAN			FALSE
FEELNADLFR	32.12	1252.61	10	1.7	627.308	2	30.2115	0.9174-0.9399			1420599	30429	210210_MiaPaca2_sHLA_Normoxia_1_Slot2-3_1_871.d	1	P11142|HSP7C_HUMAN			FALSE
FGADVVSKF	38.2	968.497	9	-2	485.251	2	21.4926	0.8111-0.8337	404	16300	1007970	20100	210210_MiaPaca2_sHLA_Normoxia_1_Slot2-3_1_871.d	2	P62140|PP1B_HUMAN			FALSE
FGFSGSHSY	32.5	987.409	9	-4.1	494.706	2	10.8021	0.8007-0.8234	438	7340	504809	8639	210210_MiaPaca2_sHLA_Normoxia_1_Slot2-3_1_871.d	1	Q6UXD5|SE6L2_HUMAN			FALSE
FGGEPLSY	35.77	868.397	8	1	869.399	1	21.4245	1.3429-1.3649			1006123	20041	210210_MiaPaca2_sHLA_Normoxia_1_Slot2-3_1_871.d	1	P02786|TFR1_HUMAN			FALSE
FGGPGGFSF	40.38	871.386	9	4.1	872.391	1	35.752	1.3402-1.3622			1681129	36169	210210_MiaPaca2_sHLA_Normoxia_1_Slot2-3_1_871.d	1	Q99615|DNJC7_HUMAN			FALSE
FGIDDKISF	31.61	1040.52	9	2.5	521.264	2	31.9805	0.8271-0.8497			1503480	31956	210210_MiaPaca2_sHLA_Normoxia_1_Slot2-3_1_871.d	1	P12081|HARS1_HUMAN			FALSE
FGSWFTFS	19.65	977.428	8	-8.9	978.42	1	41.2148	1.4381-1.4599			1939913	43739	210210_MiaPaca2_sHLA_Normoxia_1_Slot2-3_1_871.d	1	Q9BZW2|S13A1_HUMAN			FALSE
FIFREGDGVYY	27.06	1364.64	11	-3.9	683.32	2	28.6175	0.9408-0.9633	452	7220	1343706	28632	210210_MiaPaca2_sHLA_Normoxia_1_Slot2-3_1_871.d	1	Q8N7H5|PAF1_HUMAN			FALSE
FINPKPITY	44.56	1091.6	9	-1.4	546.803	2	17.7391	0.8601-0.8826	1140	12800	830395	15961	210210_MiaPaca2_sHLA_Normoxia_1_Slot2-3_1_871.d	2	O15121|DEGS1_HUMAN			FALSE
FLHELNVPF	24.67	1114.58	9	0.6	558.294	2	35.266	0.8751-0.8977			1658162	35552	210210_MiaPaca2_sHLA_Normoxia_1_Slot2-3_1_871.d	1	Q9NR45|SIAS_HUMAN			FALSE
FLKPDDIQY	25.99	1137.57	9	-5.4	569.785	2	21.1135	0.8714-0.8939			991443	19665	210210_MiaPaca2_sHLA_Normoxia_1_Slot2-3_1_871.d	1	O75533|SF3B1_HUMAN			FALSE
FLSFPTTKTY	35.34	1203.62	10	2.8	602.813	2	25.972	0.8977-0.9202	861	9400	1218023	25427	210210_MiaPaca2_sHLA_Normoxia_1_Slot2-3_1_871.d	1	P69905|HBA_HUMAN			FALSE
FLSVVSSVLTEK	19.65	1307.73	12	5.8	654.873	2	34.1843	0.9651-0.9876	224	5260	1605858	34206	210210_MiaPaca2_sHLA_Normoxia_1_Slot2-3_1_871.d	1	P02008|HBAZ_HUMAN			FALSE
FLWAGGRASY	38.27	1126.56	10	1.2	564.282	2	21.8911	0.8714-0.8939			1028081	20543	210210_MiaPaca2_sHLA_Normoxia_1_Slot2-3_1_871.d	1	Q00839|HNRPU_HUMAN			FALSE
FLWKEPATM	43.15	1121.56	9	3.5	561.784	2	25.7803	0.8911-0.9136	784	26600	1210686	25242	210210_MiaPaca2_sHLA_Normoxia_1_Slot2-3_1_871.d	3	Q9BQ70|TCF25_HUMAN			FALSE
FLWKEPATM(+15.99)	39.75	1137.55	9	1.6	569.781	2	18.9341	0.8789-0.9014	3420	47900	887112	17250	210210_MiaPaca2_sHLA_Normoxia_1_Slot2-3_1_871.d	2	Q9BQ70|TCF25_HUMAN	Oxidation (M)	M9:Oxidation (M):1001.00	FALSE
FLWQEGHSAF	27.86	1220.56	10	-4.3	611.281	2	28.9309	0.9014-0.9239	734	9120	1358365	28987	210210_MiaPaca2_sHLA_Normoxia_1_Slot2-3_1_871.d	1	P07814|SYEP_HUMAN			FALSE
FMNCAGFL	20.6	901.383	8	-4.2	902.38	1	18.2364	1.3494-1.3714			856020	16554	210210_MiaPaca2_sHLA_Normoxia_1_Slot2-3_1_871.d	1	Q7KZ85|SPT6H_HUMAN			FALSE
FPAAPAFYPRAY	40.63	1369.68	12	-10.5	685.836	2	29.9393	0.9670-0.9894	370	6310	1407768	30114	210210_MiaPaca2_sHLA_Normoxia_1_Slot2-3_1_871.d	4	P52952|NKX25_HUMAN			FALSE
FPAAPAPKM	30.28	928.484	9	-0.2	465.246	2	13.4147	0.7772-0.7998			629152	11398	210210_MiaPaca2_sHLA_Normoxia_1_Slot2-3_1_871.d	2	A0AV96|RBM47_HUMAN			FALSE
FPADYIKYWEF	49.49	1477.69	11	1.1	739.849	2	47.7028	1.0445-1.0668	105	4180	2248633	53863	210210_MiaPaca2_sHLA_Normoxia_1_Slot2-3_1_871.d	3	Q7Z333|SETX_HUMAN			FALSE
FPAEFAM(+15.99)Y	42.11	990.416	8	-9.4	991.407	1	28.9867	1.4527-1.4745			1362949	29101	210210_MiaPaca2_sHLA_Normoxia_1_Slot2-3_1_871.d	1	Q8N752|KC1AL_HUMAN;P48729|KC1A_HUMAN	Oxidation (M)	M7:Oxidation (M):1001.00	FALSE
FPAEFAMY	21.17	974.421	8	5.9	975.427	1	38.4932	1.4563-1.4782			1810956	39942	210210_MiaPaca2_sHLA_Normoxia_1_Slot2-3_1_871.d	1	Q8N752|KC1AL_HUMAN;P48729|KC1A_HUMAN			FALSE
FPAEPLEL	37.28	914.475	8	-5.1	915.471	1	38.2211	1.3997-1.4216			1798061	39563	210210_MiaPaca2_sHLA_Normoxia_1_Slot2-3_1_871.d	5	Q7KZ85|SPT6H_HUMAN			FALSE
FPAGPPSHSL	43.99	1008.5	10	-1.6	505.254	2	11.9291	0.8262-0.8488	5670	117000	555071	9731	210210_MiaPaca2_sHLA_Normoxia_1_Slot2-3_1_871.d	4	Q96AY3|FKB10_HUMAN			FALSE
FPAGSTLIF	25.35	951.506	9	-14.9	952.493	1	44.1313	1.4381-1.4599			2077746	47472	210210_MiaPaca2_sHLA_Normoxia_1_Slot2-3_1_871.d	1	Q8NFQ8|TOIP2_HUMAN;Q5JTV8|TOIP1_HUMAN			FALSE
FPAKAVAEF	29.51	978.518	9	-1.1	490.262	2	17.3884	0.8111-0.8337	134	3670	817587	15669	210210_MiaPaca2_sHLA_Normoxia_1_Slot2-3_1_871.d	2	P05549|AP2A_HUMAN			FALSE
FPAKVTAHW	37.87	1055.56	9	1.4	528.782	2	11.4657	0.8610-0.8836	1300	7740	532259	9269	210210_MiaPaca2_sHLA_Normoxia_1_Slot2-3_1_871.d	1	Q8IUR0|TPPC5_HUMAN			FALSE
FPALFGDVKF	38.1	1139.6	10	-2.7	570.802	2	45.8812	0.8873-0.9099			2160788	50054	210210_MiaPaca2_sHLA_Normoxia_1_Slot2-3_1_871.d	1	Q16831|UPP1_HUMAN			FALSE
FPALPGSSY	23.76	937.455	9	2.7	938.458	1	29.1616	1.4189-1.4408			1371194	29300	210210_MiaPaca2_sHLA_Normoxia_1_Slot2-3_1_871.d	1	Q9NZN8|CNOT2_HUMAN			FALSE
FPANNIVKF	30.19	1048.57	9	-2	525.288	2	25.1629	0.8432-0.8657	2410	12000	1175790	24318	210210_MiaPaca2_sHLA_Normoxia_1_Slot2-3_1_871.d	1	P43307|SSRA_HUMAN			FALSE
FPAPAKAVVY	38.87	1061.59	10	0.6	531.799	2	18.058	0.8497-0.8723	760	9480	845053	16315	210210_MiaPaca2_sHLA_Normoxia_1_Slot2-3_1_871.d	1	Q8TEM1|PO210_HUMAN			FALSE
FPAPAPPQF	35.15	970.491	9	-0.6	971.491	1	32.1944	1.4517-1.4736			1513521	32163	210210_MiaPaca2_sHLA_Normoxia_1_Slot2-3_1_871.d	2	P36956|SRBP1_HUMAN			FALSE
FPAPDRKKLY	42.11	1233.69	10	0.2	617.846	2	6.4084	0.9061-0.9286	2150	52000	297514	4282	210210_MiaPaca2_sHLA_Normoxia_1_Slot2-3_1_871.d	3	A3KN83|SBNO1_HUMAN			FALSE
FPAPGKPGNY	40.61	1046.52	10	0.8	524.263	2	9.43	0.8168-0.8394	2470	71500	440824	7234	210210_MiaPaca2_sHLA_Normoxia_1_Slot2-3_1_871.d	2	Q9UGP8|SEC63_HUMAN			FALSE
FPAPGKPGNYQY	56.35	1337.64	12	3.5	669.825	2	13.8417	0.9221-0.9445	14800	551000	649297	11875	210210_MiaPaca2_sHLA_Normoxia_1_Slot2-3_1_871.d	6	Q9UGP8|SEC63_HUMAN			FALSE
FPAPPFGL	26.67	844.448	8	3.9	845.453	1	46.5424	1.3402-1.3622			2192490	51360	210210_MiaPaca2_sHLA_Normoxia_1_Slot2-3_1_871.d	4	O60902|SHOX2_HUMAN			FALSE
FPASFPNRQY	36.29	1225.59	10	-1	613.796	2	15.962	0.8939-0.9164	24500	230000	748994	14126	210210_MiaPaca2_sHLA_Normoxia_1_Slot2-3_1_871.d	7	Q8TCT9|HM13_HUMAN			FALSE
FPASIPITKF	48.61	1119.63	10	1.3	560.82	2	33.4995	0.8648-0.8873	2920	61300	1576628	33584	210210_MiaPaca2_sHLA_Normoxia_1_Slot2-3_1_871.d	3	Q12766|HMGX3_HUMAN			FALSE
FPASPPKGY	44.75	962.486	9	9.7	963.496	1	9.7018	1.4527-1.4745	21300	713000	454510	7510	210210_MiaPaca2_sHLA_Normoxia_1_Slot2-3_1_871.d	17	Q16763|UBE2S_HUMAN			FALSE
FPASPPKGYFL	37.07	1222.64	11	0.2	612.322	2	29.9094	0.9052-0.9277	13500	123000	1398609	29895	210210_MiaPaca2_sHLA_Normoxia_1_Slot2-3_1_871.d	3	Q16763|UBE2S_HUMAN			FALSE
FPASSGVSH	26.18	887.414	9	-0.9	444.711	2	4.7555	0.7800-0.8026	607	5460	219733	2491	210210_MiaPaca2_sHLA_Normoxia_1_Slot2-3_1_871.d	1	O60318|GANP_HUMAN			FALSE
FPAVGEPNIQQY	47.59	1361.66	12	0.7	681.834	2	30.1512	0.9866-1.0090	11600	300000	1413260	30242	210210_MiaPaca2_sHLA_Normoxia_1_Slot2-3_1_871.d	7	O15294|OGT1_HUMAN			FALSE
FPAVTVEV	34.93	860.464	8	3.9	861.469	1	33.2831	1.3567-1.3787			1564750	33328	210210_MiaPaca2_sHLA_Normoxia_1_Slot2-3_1_871.d	2	Q99808|S29A1_HUMAN			FALSE
FPDADSFVKF	31.34	1171.55	10	2	586.782	2	36.3538	0.8676-0.8902	310	2810	1711492	37030	210210_MiaPaca2_sHLA_Normoxia_1_Slot2-3_1_871.d	1	Q01780|EXOSX_HUMAN			FALSE
FPDARDMVRY	23.65	1268.6	10	1.6	635.302	2	18.7725	0.9127-0.9352	891	8710	877975	17053	210210_MiaPaca2_sHLA_Normoxia_1_Slot2-3_1_871.d	1	Q8IWF2|FXRD2_HUMAN			FALSE
FPDDM(+15.99)PTL	20.59	950.405	8	-6.9	951.399	1	22.5326	1.4353-1.4572			1058244	21204	210210_MiaPaca2_sHLA_Normoxia_1_Slot2-3_1_871.d	1	Q03164|KMT2A_HUMAN	Oxidation (M)	M5:Oxidation (M):1001.00	FALSE
FPDDMPTL	28.43	934.411	8	-2.5	935.409	1	35.4993	1.4271-1.4490			1669174	35836	210210_MiaPaca2_sHLA_Normoxia_1_Slot2-3_1_871.d	4	Q03164|KMT2A_HUMAN			FALSE
FPDGTNGL	26.57	819.376	8	11	820.387	1	18.1392	1.3163-1.3384			851440	16444	210210_MiaPaca2_sHLA_Normoxia_1_Slot2-3_1_871.d	2	Q99967|CITE2_HUMAN			FALSE
FPDIPIGY	29.47	920.464	8	0.3	921.465	1	42.362	1.4006-1.4226			1994134	45214	210210_MiaPaca2_sHLA_Normoxia_1_Slot2-3_1_871.d	4	Q9NR45|SIAS_HUMAN			FALSE
FPDISPPTY	21.92	1035.49	9	-11.2	1036.48	1	33.7497	1.4299-1.4517			1586673	33795	210210_MiaPaca2_sHLA_Normoxia_1_Slot2-3_1_871.d	3	Q6YP21|KAT3_HUMAN			FALSE
FPDKPITQY	51.02	1107.56	9	-0.4	554.783	2	14.9657	0.8469-0.8695	207000	2400000	711526	13312	210210_MiaPaca2_sHLA_Normoxia_1_Slot2-3_1_871.d	8	P39656|OST48_HUMAN			FALSE
FPDKVLHNIM	21.84	1212.63	10	-4.6	607.316	2	20.8802	0.8967-0.9192			980466	19416	210210_MiaPaca2_sHLA_Normoxia_1_Slot2-3_1_871.d	1	Q9H583|HEAT1_HUMAN			FALSE
FPDLRLIQY	28.51	1163.63	9	-5.4	582.817	2	39.5041	0.8911-0.9136			1858737	41235	210210_MiaPaca2_sHLA_Normoxia_1_Slot2-3_1_871.d	2	Q6ZRS2|SRCAP_HUMAN			FALSE
FPDNPRKL	27.1	985.534	8	2.5	493.772	2	5.7345	0.8356-0.8582	1240	11400	264645	3597	210210_MiaPaca2_sHLA_Normoxia_1_Slot2-3_1_871.d	1	Q9Y484|WIPI4_HUMAN			FALSE
FPDPAGKLNQF	44.92	1232.62	11	-0.3	617.312	2	25.0403	0.8855-0.9080	3440	26400	1176709	24343	210210_MiaPaca2_sHLA_Normoxia_1_Slot2-3_1_871.d	2	Q9BT22|ALG1_HUMAN;Q6GMV1|ALG1L_HUMAN			FALSE
FPDPEKPCKM(+15.99)C	29.7	1309.55	11	-0.3	437.521	3	6.3814	0.7204-0.7431	3930	49000	297518	4286	210210_MiaPaca2_sHLA_Normoxia_1_Slot2-3_1_871.d	6	O43681|GET3_HUMAN	Oxidation (M)	M10:Oxidation (M):1001.00	FALSE
FPDPKVKKY	35.38	1120.63	9	0.9	561.318	2	4.687	0.8601-0.8826	188	6250	218811	2463	210210_MiaPaca2_sHLA_Normoxia_1_Slot2-3_1_871.d	2	Q9NRD1|FBX6_HUMAN			FALSE
FPDPNVKYVF	32.63	1224.62	10	0.4	613.312	2	32.1555	0.9005-0.9230			1511693	32123	210210_MiaPaca2_sHLA_Normoxia_1_Slot2-3_1_871.d	2	P22415|USF1_HUMAN			FALSE
FPDQPVVW	34.13	986.486	8	-0.3	987.486	1	37.4045	1.4299-1.4517			1759468	38518	210210_MiaPaca2_sHLA_Normoxia_1_Slot2-3_1_871.d	3	Q9NVR2|INT10_HUMAN			FALSE
FPDRIM(+15.99)NTF	29.85	1155.54	9	1.1	578.773	2	19.4159	0.8582-0.8808	795	5540	907271	17741	210210_MiaPaca2_sHLA_Normoxia_1_Slot2-3_1_871.d	1	Q9BUF5|TBB6_HUMAN;P04350|TBB4A_HUMAN	Oxidation (M)	M6:Oxidation (M):1001.00	FALSE
FPDSPGGTSY	41.8	1026.43	10	-2.2	1027.43	1	15.0867	1.4280-1.4499			707857	13219	210210_MiaPaca2_sHLA_Normoxia_1_Slot2-3_1_871.d	3	Q9Y6M9|NDUB9_HUMAN			FALSE
FPDSVEEL	28.96	934.428	8	14.8	935.443	1	28.3452	1.3942-1.4162			1332689	28343	210210_MiaPaca2_sHLA_Normoxia_1_Slot2-3_1_871.d	1	Q15785|TOM34_HUMAN			FALSE
FPDTGIPEV	24.9	973.476	9	5.3	974.481	1	32.836	1.4408-1.4627			1543686	32826	210210_MiaPaca2_sHLA_Normoxia_1_Slot2-3_1_871.d	1	Q5VTE6|ANGE2_HUMAN			FALSE
FPDTPLAL	33.69	872.464	8	3	873.468	1	40.1456	1.3796-1.4015			1889146	42142	210210_MiaPaca2_sHLA_Normoxia_1_Slot2-3_1_871.d	3	Q12906|ILF3_HUMAN			FALSE
FPDVPDKENF	28.32	1206.56	10	-0.3	604.281	2	21.4245	0.8761-0.8986			1006132	20050	210210_MiaPaca2_sHLA_Normoxia_1_Slot2-3_1_871.d	1	Q8NG31|KNL1_HUMAN			FALSE
FPDYGKVEL	21.71	1066.53	9	0.4	534.27	2	25.0503	0.8507-0.8732	1030	5690	1169330	24116	210210_MiaPaca2_sHLA_Normoxia_1_Slot2-3_1_871.d	1	Q68CZ2|TENS3_HUMAN			FALSE
FPEAASSFRTH	38.17	1248.59	11	2.4	625.299	2	8.4802	0.9492-0.9717	2290	19500	394276	6280	210210_MiaPaca2_sHLA_Normoxia_1_Slot2-3_1_871.d	6	P22307|NLTP_HUMAN			FALSE
FPEADKVRTM	40.95	1192.59	10	-5.7	597.295	2	8.4577	0.9296-0.9520			396108	6324	210210_MiaPaca2_sHLA_Normoxia_1_Slot2-3_1_871.d	1	Q99613|EIF3C_HUMAN;B5ME19|EIFCL_HUMAN			FALSE
FPEADKVRTM(+15.99)	33.16	1208.59	10	-1.9	605.295	2	5.2693	0.9305-0.9530			246368	3200	210210_MiaPaca2_sHLA_Normoxia_1_Slot2-3_1_871.d	2	Q99613|EIF3C_HUMAN;B5ME19|EIFCL_HUMAN	Oxidation (M)	M10:Oxidation (M):1001.00	FALSE
FPEDLENDIRTF	52.73	1494.7	12	2.1	748.353	2	35.9751	0.9913-1.0137	2100	4760	1694009	36533	210210_MiaPaca2_sHLA_Normoxia_1_Slot2-3_1_871.d	3	O14929|HAT1_HUMAN			FALSE
FPEFPDPHTY	41.97	1248.55	10	2.3	625.277	2	27.7196	0.9221-0.9445	3400	39800	1294205	27407	210210_MiaPaca2_sHLA_Normoxia_1_Slot2-3_1_871.d	3	Q7Z7C8|TAF8_HUMAN			FALSE
FPEGSVEL	28.06	876.423	8	-6	877.419	1	26.9455	1.3301-1.3521			1266665	26687	210210_MiaPaca2_sHLA_Normoxia_1_Slot2-3_1_871.d	4	P23396|RS3_HUMAN			FALSE
FPEGWDKRY	34.64	1196.56	9	-9.2	599.278	2	10.9459	0.8911-0.9136	215	4820	513044	8828	210210_MiaPaca2_sHLA_Normoxia_1_Slot2-3_1_871.d	5	Q92871|PMM1_HUMAN			FALSE
FPEHIFPAL	40.9	1069.56	9	0.6	535.784	2	37.7564	0.8497-0.8723	86100	2470000	1768642	38752	210210_MiaPaca2_sHLA_Normoxia_1_Slot2-3_1_871.d	12	P61160|ARP2_HUMAN			FALSE
FPEHYAPSVF	25.39	1192.56	10	-0.7	597.28	2	24.6905	0.8770-0.8995			1160090	23816	210210_MiaPaca2_sHLA_Normoxia_1_Slot2-3_1_871.d	1	Q9HBH0|RHOF_HUMAN			FALSE
FPEIDLEKY	39.31	1152.57	9	-1.5	577.288	2	31.1397	0.8751-0.8977	7380	68400	1461566	31166	210210_MiaPaca2_sHLA_Normoxia_1_Slot2-3_1_871.d	3	P00374|DYR_HUMAN			FALSE
FPEKGYSF	23.97	973.455	8	5	487.733	2	14.9895	0.7970-0.8196			703292	13124	210210_MiaPaca2_sHLA_Normoxia_1_Slot2-3_1_871.d	1	Q01085|TIAR_HUMAN			FALSE
FPELNGGHSY	21.9	1119.5	10	2.4	560.754	2	14.3479	0.8732-0.8958			673110	12444	210210_MiaPaca2_sHLA_Normoxia_1_Slot2-3_1_871.d	1	Q01973|ROR1_HUMAN			FALSE
FPEQANNNEW	22.74	1247.52	10	2.4	624.765	2	18.6753	0.8808-0.9033	359	2820	875241	17001	210210_MiaPaca2_sHLA_Normoxia_1_Slot2-3_1_871.d	1	O43242|PSMD3_HUMAN			FALSE
FPEQIAEKL	27.51	1073.58	9	-1.5	537.79	2	20.7635	0.8309-0.8535			974969	19283	210210_MiaPaca2_sHLA_Normoxia_1_Slot2-3_1_871.d	2	Q9Y546|LRC42_HUMAN			FALSE
FPESASDAIKF	31.27	1210.59	11	6.5	606.3	2	25.5653	0.8535-0.8761			1201450	24946	210210_MiaPaca2_sHLA_Normoxia_1_Slot2-3_1_871.d	1	P78316|NOP14_HUMAN			FALSE
FPESSAIEA	34.67	949.439	9	-0.7	950.439	1	16.934	1.4006-1.4226			794735	15167	210210_MiaPaca2_sHLA_Normoxia_1_Slot2-3_1_871.d	3	P18583|SON_HUMAN			FALSE
FPETTSPHEY	37.86	1206.52	10	6.8	604.267	2	8.9632	0.9117-0.9342			419834	6806	210210_MiaPaca2_sHLA_Normoxia_1_Slot2-3_1_871.d	3	A2RRP1|NBAS_HUMAN			FALSE
FPEVVQHEEF	46.62	1259.58	10	-2.7	630.792	2	21.9745	0.9127-0.9352	440	6670	1029907	20581	210210_MiaPaca2_sHLA_Normoxia_1_Slot2-3_1_871.d	1	Q53G59|KLH12_HUMAN			FALSE
FPEYTGANKY	38.75	1188.55	10	0	595.276	2	11.2779	0.8704-0.8930	333	3390	526777	9151	210210_MiaPaca2_sHLA_Normoxia_1_Slot2-3_1_871.d	2	P04899|GNAI2_HUMAN			FALSE
FPFDPERRV	23.47	1161.59	9	-5.8	581.796	2	14.953	0.8817-0.9042	795	7860	699626	13034	210210_MiaPaca2_sHLA_Normoxia_1_Slot2-3_1_871.d	1	O94762|RECQ5_HUMAN			FALSE
FPFEAEAY	38.81	972.423	8	4.5	973.428	1	32.0777	1.4235-1.4454			1508050	32056	210210_MiaPaca2_sHLA_Normoxia_1_Slot2-3_1_871.d	3	Q13535|ATR_HUMAN			FALSE
FPFEKGSVQY	30.69	1200.58	10	2	601.295	2	20.4459	0.8967-0.9192	3450	28100	951151	18709	210210_MiaPaca2_sHLA_Normoxia_1_Slot2-3_1_871.d	3	P35659|DEK_HUMAN			FALSE
FPFEVDGL	29.42	922.444	8	-12.1	923.433	1	46.2896	1.4079-1.4299			2180279	50771	210210_MiaPaca2_sHLA_Normoxia_1_Slot2-3_1_871.d	2	O95149|SPN1_HUMAN			FALSE
FPFFDIAHY	40.74	1155.54	9	0.6	578.773	2	45.1922	0.8930-0.9155	187	3330	2127566	49016	210210_MiaPaca2_sHLA_Normoxia_1_Slot2-3_1_871.d	1	Q9NVV0|TM38B_HUMAN			FALSE
FPFGDPTKF	43.34	1054.51	9	-4.1	528.258	2	32.0852	0.8328-0.8554	677	12900	1503485	31961	210210_MiaPaca2_sHLA_Normoxia_1_Slot2-3_1_871.d	2	P62166|NCS1_HUMAN			FALSE
FPFLSGDNQHY	23.34	1323.59	11	0.3	662.797	2	27.626	0.9586-0.9810			1298783	27515	210210_MiaPaca2_sHLA_Normoxia_1_Slot2-3_1_871.d	2	O75925|PIAS1_HUMAN			FALSE
FPFNPLDF	26.85	995.475	8	1.5	996.477	1	53.8745	1.4563-1.4782			2541935	63767	210210_MiaPaca2_sHLA_Normoxia_1_Slot2-3_1_871.d	1	O95997|PTTG1_HUMAN			FALSE
FPFNPLDFESF	20.9	1358.62	11	4.5	680.315	2	58.2494	0.9539-0.9763			2749099	69781	210210_MiaPaca2_sHLA_Normoxia_1_Slot2-3_1_871.d	1	O95997|PTTG1_HUMAN			FALSE
FPFRDIFYY	19.39	1266.61	9	4.2	634.309	2	44.3646	0.9192-0.9417			2088872	47870	210210_MiaPaca2_sHLA_Normoxia_1_Slot2-3_1_871.d	1	Q15361|TTF1_HUMAN			FALSE
FPFSDKLGEL	26.9	1151.59	10	-1.8	576.795	2	36.1631	0.8836-0.9061	5480	44400	1699537	36697	210210_MiaPaca2_sHLA_Normoxia_1_Slot2-3_1_871.d	2	Q14677|EPN4_HUMAN			FALSE
FPFSQDINSH	46.47	1190.54	10	0.9	596.271	2	19.3135	0.8855-0.9080	1920	56600	905431	17689	210210_MiaPaca2_sHLA_Normoxia_1_Slot2-3_1_871.d	3	Q7L4S7|ARMX6_HUMAN			FALSE
FPFSQDINSHL	46.57	1303.62	11	-2.2	652.811	2	29.8615	0.9689-0.9913			1404107	30029	210210_MiaPaca2_sHLA_Normoxia_1_Slot2-3_1_871.d	1	Q7L4S7|ARMX6_HUMAN			FALSE
FPFWPAKAL	38.52	1075.59	9	-1	538.796	2	41.1488	0.8488-0.8714	455	9050	1934413	43603	210210_MiaPaca2_sHLA_Normoxia_1_Slot2-3_1_871.d	3	Q9ULU4|PKCB1_HUMAN			FALSE
FPFYDKPMRIQY	34.57	1603.79	12	2.5	802.896	2	28.2869	1.0454-1.0677			1329941	28277	210210_MiaPaca2_sHLA_Normoxia_1_Slot2-3_1_871.d	1	P09012|SNRPA_HUMAN			FALSE
FPFYGKPM(+15.99)RI	25.86	1270.65	10	3.6	636.332	2	15.7406	0.9239-0.9464	243	5910	736209	13857	210210_MiaPaca2_sHLA_Normoxia_1_Slot2-3_1_871.d	2	P08579|RU2B_HUMAN	Oxidation (M)	M8:Oxidation (M):1001.00	FALSE
FPFYGKPM(+15.99)RIQY	29.3	1561.78	12	2.5	781.891	2	20.1496	1.0193-1.0417	649	6770	942910	18514	210210_MiaPaca2_sHLA_Normoxia_1_Slot2-3_1_871.d	1	P08579|RU2B_HUMAN	Oxidation (M)	M8:Oxidation (M):1001.00	FALSE
FPFYGKPMRIQY	45.3	1545.78	12	1.3	773.893	2	26.2998	1.0240-1.0463	452	4210	1233618	25824	210210_MiaPaca2_sHLA_Normoxia_1_Slot2-3_1_871.d	3	P08579|RU2B_HUMAN			FALSE
FPGEAERVAF	21.02	1121.55	10	0.9	561.779	2	20.4247	0.8770-0.8995	1910	6570	957565	18865	210210_MiaPaca2_sHLA_Normoxia_1_Slot2-3_1_871.d	1	Q6ICC9|RTL6_HUMAN			FALSE
FPGLASEL	20.21	832.433	8	1.1	833.435	1	34.6438	1.3411-1.3631			1628755	34753	210210_MiaPaca2_sHLA_Normoxia_1_Slot2-3_1_871.d	2	Q8TCY9|URGCP_HUMAN			FALSE
FPGPLQAF	30.06	875.454	8	-10.9	876.446	1	40.9233	1.3869-1.4089			1926120	43356	210210_MiaPaca2_sHLA_Normoxia_1_Slot2-3_1_871.d	2	Q9ULK4|MED23_HUMAN			FALSE
FPGSTTEDY	39.98	1015.41	9	6.9	1016.42	1	13.5897	1.4390-1.4609			637405	11605	210210_MiaPaca2_sHLA_Normoxia_1_Slot2-3_1_871.d	2	Q13263|TIF1B_HUMAN			FALSE
FPHFDLSH	29.58	998.461	8	-4.8	500.232	2	17.5222	0.8234-0.8460	710	12600	822159	15771	210210_MiaPaca2_sHLA_Normoxia_1_Slot2-3_1_871.d	1	P69905|HBA_HUMAN			FALSE
FPHFDLSHG	40.31	1055.48	9	6.9	528.748	2	17.3228	0.8497-0.8723	5520	60800	813011	15563	210210_MiaPaca2_sHLA_Normoxia_1_Slot2-3_1_871.d	2	P69905|HBA_HUMAN			FALSE
FPHFDLSHGS	21.46	1142.51	10	4.6	572.263	2	16.6813	0.8620-0.8845			782851	14905	210210_MiaPaca2_sHLA_Normoxia_1_Slot2-3_1_871.d	1	P69905|HBA_HUMAN			FALSE
FPHFDLSHGSA	42.49	1213.55	11	1.3	607.779	2	17.4524	0.8855-0.9080	833	22000	816679	15655	210210_MiaPaca2_sHLA_Normoxia_1_Slot2-3_1_871.d	2	P69905|HBA_HUMAN			FALSE
FPHFDLSHGSAQ	33.19	1341.61	12	3.1	671.81	2	16.7637	0.9595-0.9820	610	17500	785598	14970	210210_MiaPaca2_sHLA_Normoxia_1_Slot2-3_1_871.d	2	P69905|HBA_HUMAN			FALSE
FPHGDLTEF	22.29	1061.48	9	0.7	531.745	2	22.6627	0.8356-0.8582	1630	8950	1058256	21216	210210_MiaPaca2_sHLA_Normoxia_1_Slot2-3_1_871.d	1	Q9Y2I1|NISCH_HUMAN			FALSE
FPHHLQEYIEY	40.35	1474.69	11	3	738.348	2	20.4096	0.9782-1.0006	4530	161000	955738	18826	210210_MiaPaca2_sHLA_Normoxia_1_Slot2-3_1_871.d	4	A5YKK6|CNOT1_HUMAN			FALSE
FPHHVIPDSF	30.09	1194.58	10	1.2	598.295	2	18.6881	0.8770-0.8995	439	10200	876152	17018	210210_MiaPaca2_sHLA_Normoxia_1_Slot2-3_1_871.d	3	Q8IYT2|CMTR2_HUMAN			FALSE
FPHLLQPVL	27.67	1062.62	9	5.2	532.318	2	37.1907	0.8742-0.8967			1749360	38244	210210_MiaPaca2_sHLA_Normoxia_1_Slot2-3_1_871.d	1	P55060|XPO2_HUMAN			FALSE
FPHLPGKTF	32.43	1042.56	9	-2.7	522.282	2	15.967	0.8319-0.8544	699	10100	747166	14086	210210_MiaPaca2_sHLA_Normoxia_1_Slot2-3_1_871.d	2	Q96JH7|VCIP1_HUMAN			FALSE
FPHLPGKTFVY	33.6	1304.69	11	-7.5	435.898	3	24.049	0.7545-0.7772			1129780	23008	210210_MiaPaca2_sHLA_Normoxia_1_Slot2-3_1_871.d	2	Q96JH7|VCIP1_HUMAN			FALSE
FPHPHIHEY	41.46	1175.55	9	-0.6	588.778	2	5.9887	0.9014-0.9239			280179	3933	210210_MiaPaca2_sHLA_Normoxia_1_Slot2-3_1_871.d	2	Q5W0V3|F16B1_HUMAN;Q86V87|F16B2_HUMAN			FALSE
FPHPKYVDLY	20.97	1277.64	10	7.8	639.83	2	20.2193	0.9296-0.9520			949335	18681	210210_MiaPaca2_sHLA_Normoxia_1_Slot2-3_1_871.d	2	Q9H497|TOR3A_HUMAN			FALSE
FPHSAHQKY	44.5	1113.54	9	-3.9	557.769	2	2.0421	0.8573-0.8798			95323	559	210210_MiaPaca2_sHLA_Normoxia_1_Slot2-3_1_871.d	2	P50914|RL14_HUMAN			FALSE
FPHTTPSM	25.5	916.411	8	-0.4	459.209	2	8.7494	0.7649-0.7875			409799	6605	210210_MiaPaca2_sHLA_Normoxia_1_Slot2-3_1_871.d	2	Q15366|PCBP2_HUMAN			FALSE
FPHTTPSM(+15.99)	35.32	932.406	8	2	467.208	2	4.7833	0.7686-0.7913			223423	2605	210210_MiaPaca2_sHLA_Normoxia_1_Slot2-3_1_871.d	3	Q15366|PCBP2_HUMAN	Oxidation (M)	M8:Oxidation (M):1001.00	FALSE
FPIDHFTHI	34.11	1125.56	9	2.3	563.785	2	22.4116	0.8930-0.9155	168	3710	1051837	21055	210210_MiaPaca2_sHLA_Normoxia_1_Slot2-3_1_871.d	1	Q9HCE1|MOV10_HUMAN			FALSE
FPIEYHDIW	37.47	1218.57	9	-1	610.288	2	36.863	0.9164-0.9389	2880	29400	1731811	37681	210210_MiaPaca2_sHLA_Normoxia_1_Slot2-3_1_871.d	3	P31350|RIR2_HUMAN			FALSE
FPIEYHDIWQM(+15.99)	39.23	1493.66	11	0.3	747.835	2	34.7543	1.0053-1.0277	504	11100	1630601	34811	210210_MiaPaca2_sHLA_Normoxia_1_Slot2-3_1_871.d	3	P31350|RIR2_HUMAN	Oxidation (M)	M11:Oxidation (M):1001.00	FALSE
FPIEYHDIWQM(+15.99)Y	50.81	1656.73	12	0.7	829.366	2	38.884	1.0510-1.0733	756	5930	1827538	40432	210210_MiaPaca2_sHLA_Normoxia_1_Slot2-3_1_871.d	2	P31350|RIR2_HUMAN	Oxidation (M)	M11:Oxidation (M):1001.00	FALSE
FPIGCEQAGV	19.06	1019.47	10	-5	510.738	2	17.0863	0.8271-0.8497	434	6160	799330	15292	210210_MiaPaca2_sHLA_Normoxia_1_Slot2-3_1_871.d	1	Q9UIW2|PLXA1_HUMAN			FALSE
FPIGSSGF	43.74	810.391	8	1	811.394	1	28.8117	1.2777-1.2998			1354692	28890	210210_MiaPaca2_sHLA_Normoxia_1_Slot2-3_1_871.d	7	P49790|NU153_HUMAN			FALSE
FPIIIHDEPTY	43.51	1343.68	11	-9.6	672.834	2	30.0559	0.9333-0.9558	200	3360	1413266	30248	210210_MiaPaca2_sHLA_Normoxia_1_Slot2-3_1_871.d	2	Q9H792|PEAK1_HUMAN			FALSE
FPIIRDQIFRY	19.4	1466.8	11	-6	489.935	3	31.2418	0.8045-0.8271			1468880	31328	210210_MiaPaca2_sHLA_Normoxia_1_Slot2-3_1_871.d	1	Q9UK99|FBX3_HUMAN			FALSE
FPIISPGRVYEY	32.67	1439.74	12	0.7	720.875	2	33.2995	0.9698-0.9922	1260	17500	1562004	33264	210210_MiaPaca2_sHLA_Normoxia_1_Slot2-3_1_871.d	2	Q9UK99|FBX3_HUMAN			FALSE
FPIPESPAATAY	23.47	1262.62	12	1.5	632.313	2	33.3079	0.9127-0.9352	2360	12100	1558341	33177	210210_MiaPaca2_sHLA_Normoxia_1_Slot2-3_1_871.d	1	A7MCY6|TBKB1_HUMAN			FALSE
FPIPGEPGF	35.11	959.475	9	5.7	960.481	1	39.5624	1.4280-1.4499			1861477	41293	210210_MiaPaca2_sHLA_Normoxia_1_Slot2-3_1_871.d	9	O15145|ARPC3_HUMAN			FALSE
FPIQAKTFHHVY	52.5	1486.77	12	-7	744.383	2	11.1014	1.0519-1.0742			520370	9002	210210_MiaPaca2_sHLA_Normoxia_1_Slot2-3_1_871.d	2	Q9NR30|DDX21_HUMAN			FALSE
FPIRAPQKHVTF	28.86	1439.8	12	-12.8	720.895	2	10.771	1.0016-1.0240			504800	8630	210210_MiaPaca2_sHLA_Normoxia_1_Slot2-3_1_871.d	2	Q86W42|THOC6_HUMAN			FALSE
FPIRDLDF	28.53	1021.52	8	-1.5	511.764	2	32.5638	0.8215-0.8441			1530888	32544	210210_MiaPaca2_sHLA_Normoxia_1_Slot2-3_1_871.d	1	P51784|UBP11_HUMAN			FALSE
FPIRDLDFSEF	39.75	1384.67	11	0.9	693.336	2	43.3386	0.9595-0.9820	9180	163000	2036561	46517	210210_MiaPaca2_sHLA_Normoxia_1_Slot2-3_1_871.d	4	P51784|UBP11_HUMAN			FALSE
FPIVNAEL	32.41	901.491	8	8	902.499	1	37.0935	1.4052-1.4271			1744732	38086	210210_MiaPaca2_sHLA_Normoxia_1_Slot2-3_1_871.d	2	P02786|TFR1_HUMAN			FALSE
FPKAPEFPSY	43.8	1181.58	10	1.4	591.792	2	25.4034	0.8873-0.9099	1160	22900	1192282	24718	210210_MiaPaca2_sHLA_Normoxia_1_Slot2-3_1_871.d	2	Q86UV5|UBP48_HUMAN			FALSE
FPKDPVYTF	34.2	1112.55	9	0.5	557.281	2	25.5133	0.8864-0.9089	1390	21400	1195023	24777	210210_MiaPaca2_sHLA_Normoxia_1_Slot2-3_1_871.d	3	Q8TAT6|NPL4_HUMAN			FALSE
FPKPLPQEY	27.41	1117.58	9	-2.8	559.792	2	17.5791	0.8563-0.8789	591	4820	823081	15799	210210_MiaPaca2_sHLA_Normoxia_1_Slot2-3_1_871.d	1	Q96KR4|LMLN_HUMAN			FALSE
FPKPVTALEY	40.79	1163.62	10	-1	582.814	2	24.0832	0.8836-0.9061	4830	84000	1127932	22948	210210_MiaPaca2_sHLA_Normoxia_1_Slot2-3_1_871.d	2	P54709|AT1B3_HUMAN			FALSE
FPKPVTALEYTF	29.74	1411.74	12	4.4	706.875	2	37.5406	0.9838-1.0062			1765891	38683	210210_MiaPaca2_sHLA_Normoxia_1_Slot2-3_1_871.d	1	P54709|AT1B3_HUMAN			FALSE
FPLETPAF	23.54	920.464	8	7.1	921.472	1	40.5733	1.4207-1.4426			1909523	42851	210210_MiaPaca2_sHLA_Normoxia_1_Slot2-3_1_871.d	2	P49915|GUAA_HUMAN			FALSE
FPLGLDSY	35.11	910.444	8	-4.7	911.44	1	37.6767	1.4143-1.4362			1772314	38848	210210_MiaPaca2_sHLA_Normoxia_1_Slot2-3_1_871.d	3	Q9Y4C2|TCAF1_HUMAN			FALSE
FPLLATAY	35.03	894.485	8	1	895.487	1	39.8345	1.4079-1.4299			1874324	41624	210210_MiaPaca2_sHLA_Normoxia_1_Slot2-3_1_871.d	3	Q15067|ACOX1_HUMAN			FALSE
FPLPAAGGSRY	30.04	1134.58	11	-0.1	568.294	2	18.326	0.8779-0.9005	7490	27500	855106	16534	210210_MiaPaca2_sHLA_Normoxia_1_Slot2-3_1_871.d	1	O75920|SERF1_HUMAN			FALSE
FPLPGLPDF	41.89	1001.52	9	-2.4	1002.52	1	54.5164	1.4627-1.4845			2572430	64760	210210_MiaPaca2_sHLA_Normoxia_1_Slot2-3_1_871.d	8	P34896|GLYC_HUMAN			FALSE
FPLQPGKVATF	25.45	1203.67	11	1.3	602.836	2	28.5753	0.9071-0.9296	750	7070	1340045	28547	210210_MiaPaca2_sHLA_Normoxia_1_Slot2-3_1_871.d	1	Q96Q05|TPPC9_HUMAN			FALSE
FPLQYTPRKF	35.65	1295.7	10	-13	432.899	3	17.9837	0.7374-0.7601			844135	16291	210210_MiaPaca2_sHLA_Normoxia_1_Slot2-3_1_871.d	3	Q15393|SF3B3_HUMAN			FALSE
FPLYEPAKM	23.77	1094.55	9	-9.9	548.271	2	23.7962	0.8507-0.8732			1117862	22712	210210_MiaPaca2_sHLA_Normoxia_1_Slot2-3_1_871.d	1	P46013|KI67_HUMAN			FALSE
FPLYEPAKM(+15.99)	25.56	1110.54	9	2.8	556.276	2	16.623	0.8450-0.8676			780096	14832	210210_MiaPaca2_sHLA_Normoxia_1_Slot2-3_1_871.d	1	P46013|KI67_HUMAN	Oxidation (M)	M9:Oxidation (M):1001.00	FALSE
FPM(+15.99)ASGPGIIRM(+15.99)	35.27	1307.64	12	-1.8	654.82	2	16.6619	0.9192-0.9417			781931	14879	210210_MiaPaca2_sHLA_Normoxia_1_Slot2-3_1_871.d	2	Q14686|NCOA6_HUMAN	Oxidation (M); Oxidation (M)	M3:Oxidation (M):1001.00;M12:Oxidation (M):1001.00	FALSE
FPM(+15.99)EIRQY	21.9	1098.52	8	-0.2	550.262	2	12.0441	0.8535-0.8761	2550	12300	556889	9761	210210_MiaPaca2_sHLA_Normoxia_1_Slot2-3_1_871.d	1	P42224|STAT1_HUMAN	Oxidation (M)	M3:Oxidation (M):1001.00	FALSE
FPM(+15.99)RDGIDDESY	23.78	1459.59	12	10.7	730.806	2	12.9676	0.9520-0.9745			608145	10953	210210_MiaPaca2_sHLA_Normoxia_1_Slot2-3_1_871.d	1	Q92769|HDAC2_HUMAN	Oxidation (M)	M3:Oxidation (M):1001.00	FALSE
FPM(+15.99)THGNTGF	38.32	1123.48	10	1.8	562.742	2	9.1655	0.8516-0.8742	5500	35600	426229	6943	210210_MiaPaca2_sHLA_Normoxia_1_Slot2-3_1_871.d	3	Q15366|PCBP2_HUMAN	Oxidation (M)	M3:Oxidation (M):1001.00	FALSE
FPMEIRQYL	22.19	1195.61	9	3.9	598.808	2	34.1923	0.8892-0.9117	198	4050	1605865	34213	210210_MiaPaca2_sHLA_Normoxia_1_Slot2-3_1_871.d	1	P42224|STAT1_HUMAN			FALSE
FPMRDGIDDESY	27.47	1443.6	12	-0.4	722.801	2	19.2084	0.9595-0.9820			901782	17616	210210_MiaPaca2_sHLA_Normoxia_1_Slot2-3_1_871.d	2	Q92769|HDAC2_HUMAN			FALSE
FPMTHGNTGF	37.41	1107.48	10	1.3	554.744	2	14.4637	0.8610-0.8836	4920	53400	668528	12332	210210_MiaPaca2_sHLA_Normoxia_1_Slot2-3_1_871.d	4	Q15366|PCBP2_HUMAN			FALSE
FPMTM(+15.99)DEKY	22.06	1176.48	9	1.4	589.245	2	11.8744	0.8779-0.9005	1760	6110	548683	9601	210210_MiaPaca2_sHLA_Normoxia_1_Slot2-3_1_871.d	1	Q13618|CUL3_HUMAN	Oxidation (M)	M5:Oxidation (M):20.63	FALSE
FPMTMDEKY	20.5	1160.49	9	-0.6	581.247	2	18.9808	0.8779-0.9005	860	5140	886200	17232	210210_MiaPaca2_sHLA_Normoxia_1_Slot2-3_1_871.d	1	Q13618|CUL3_HUMAN			FALSE
FPNAIEHTL	43.7	1040.53	9	-2.9	521.267	2	18.6835	0.8469-0.8695	12800	149000	877068	17040	210210_MiaPaca2_sHLA_Normoxia_1_Slot2-3_1_871.d	4	P22314|UBA1_HUMAN			FALSE
FPNASLIGL	28.03	930.518	9	-2.3	931.516	1	43.4509	1.4463-1.4681			2045701	46717	210210_MiaPaca2_sHLA_Normoxia_1_Slot2-3_1_871.d	1	P46063|RECQ1_HUMAN			FALSE
FPNIPGKSL	37.45	971.544	9	0.2	486.776	2	19.2297	0.8130-0.8356	13100	122000	892614	17388	210210_MiaPaca2_sHLA_Normoxia_1_Slot2-3_1_871.d	5	O15121|DEGS1_HUMAN			FALSE
FPNIVIKGSEL	41.68	1215.69	11	-2	608.845	2	31.2021	0.8873-0.9099	2460	22900	1466146	31276	210210_MiaPaca2_sHLA_Normoxia_1_Slot2-3_1_871.d	2	Q6P2Q9|PRP8_HUMAN			FALSE
FPNKPPLTF	34.24	1059.58	9	1.5	530.792	2	26.138	0.8469-0.8695	821	7890	1224443	25589	210210_MiaPaca2_sHLA_Normoxia_1_Slot2-3_1_871.d	1	Q86U86|PB1_HUMAN			FALSE
FPNKQGYVL	37.59	1064.57	9	6.7	533.29	2	14.6589	0.8582-0.8808	2620	8370	687723	12753	210210_MiaPaca2_sHLA_Normoxia_1_Slot2-3_1_871.d	2	O43684|BUB3_HUMAN			FALSE
FPNNPVEL	28.42	928.465	8	3.4	929.469	1	27.9953	1.4326-1.4545			1316176	27922	210210_MiaPaca2_sHLA_Normoxia_1_Slot2-3_1_871.d	1	Q03001|DYST_HUMAN			FALSE
FPNNYWDKF	40.63	1229.55	9	6.5	615.782	2	28.0693	0.8977-0.9202	84.5	3190	1320762	28038	210210_MiaPaca2_sHLA_Normoxia_1_Slot2-3_1_871.d	2	Q15413|RYR3_HUMAN;Q92736|RYR2_HUMAN			FALSE
FPNPEATFV	43.23	1020.49	9	-8.8	1021.48	1	33.8079	1.4563-1.4782			1589410	33850	210210_MiaPaca2_sHLA_Normoxia_1_Slot2-3_1_871.d	3	Q9Y5B9|SP16H_HUMAN			FALSE
FPNPYADYNKSL	32.31	1427.67	12	13	714.847	2	23.6018	1.0025-1.0249			1108691	22481	210210_MiaPaca2_sHLA_Normoxia_1_Slot2-3_1_871.d	2	O43813|LANC1_HUMAN			FALSE
FPNQTEEL	30.19	976.45	8	5	977.455	1	16.3508	1.4390-1.4609			767292	14544	210210_MiaPaca2_sHLA_Normoxia_1_Slot2-3_1_871.d	3	Q16626|MEA1_HUMAN			FALSE
FPNRLNLEAINY	32.13	1462.76	12	0.1	732.381	2	31.8211	0.9763-0.9988	1300	14200	1494369	31785	210210_MiaPaca2_sHLA_Normoxia_1_Slot2-3_1_871.d	2	P09382|LEG1_HUMAN			FALSE
FPNRTGFWDF	33.64	1285.59	10	0.9	643.797	2	37.6573	0.9042-0.9267			1771399	38827	210210_MiaPaca2_sHLA_Normoxia_1_Slot2-3_1_871.d	2	Q8N543|OGFD1_HUMAN			FALSE
FPQEEAIIDKY	43.45	1351.67	11	-2.9	676.833	2	23.3217	0.9324-0.9548	320	4300	1092249	22131	210210_MiaPaca2_sHLA_Normoxia_1_Slot2-3_1_871.d	2	Q6NUM9|RETST_HUMAN			FALSE
FPQFEPQRY	23.45	1210.58	9	2.2	606.293	2	20.0245	0.8949-0.9174	578	15500	937418	18386	210210_MiaPaca2_sHLA_Normoxia_1_Slot2-3_1_871.d	2	O43734|CIKS_HUMAN			FALSE
FPQKIAGELY	42.52	1164.62	10	1.6	583.313	2	21.0202	0.8930-0.9155	6020	40200	976807	19333	210210_MiaPaca2_sHLA_Normoxia_1_Slot2-3_1_871.d	2	Q9GZM5|YIPF3_HUMAN			FALSE
FPQKWPDLL	35.31	1142.61	9	-2.2	572.308	2	37.1965	0.8836-0.9061	2590	21700	1741989	38025	210210_MiaPaca2_sHLA_Normoxia_1_Slot2-3_1_871.d	4	P55060|XPO2_HUMAN			FALSE
FPQPAAVY	36.99	891.449	8	8.2	892.457	1	22.9603	1.3805-1.4025			1078520	21812	210210_MiaPaca2_sHLA_Normoxia_1_Slot2-3_1_871.d	2	Q8WWM7|ATX2L_HUMAN			FALSE
FPQPQHFDSF	48.44	1248.56	10	10.7	625.288	2	23.3491	0.9061-0.9286			1096825	22237	210210_MiaPaca2_sHLA_Normoxia_1_Slot2-3_1_871.d	2	Q9P215|POGK_HUMAN			FALSE
FPQYPDKEL	38.81	1135.55	9	0.5	568.781	2	16.9434	0.8638-0.8864	9080	81300	803882	15374	210210_MiaPaca2_sHLA_Normoxia_1_Slot2-3_1_871.d	3	A5YKK6|CNOT1_HUMAN			FALSE
FPREGFGEDL	21.47	1165.54	10	0.1	583.773	2	20.6724	0.8789-0.9014	1240	6140	964887	19035	210210_MiaPaca2_sHLA_Normoxia_1_Slot2-3_1_871.d	1	Q9HCD6|TANC2_HUMAN			FALSE
FPRFEEPAPLSY	44.65	1451.71	12	3	726.859	2	32.5672	0.9670-0.9894	769	12900	1529058	32502	210210_MiaPaca2_sHLA_Normoxia_1_Slot2-3_1_871.d	1	Q07157|ZO1_HUMAN			FALSE
FPRHIEPEL	38.23	1136.6	9	1.8	569.303	2	12.9177	0.8911-0.9136	12500	276000	603575	10853	210210_MiaPaca2_sHLA_Normoxia_1_Slot2-3_1_871.d	6	P86791|CCZ1_HUMAN;P86790|CCZ1B_HUMAN			FALSE
FPSAAATAA	25.61	805.397	9	0.1	806.399	1	9.8573	1.2805-1.3026			461826	7674	210210_MiaPaca2_sHLA_Normoxia_1_Slot2-3_1_871.d	1	Q07352|TISB_HUMAN			FALSE
FPSAKDPTW	39.64	1047.5	9	-0.5	524.755	2	16.0683	0.8441-0.8667	7180	100000	749906	14144	210210_MiaPaca2_sHLA_Normoxia_1_Slot2-3_1_871.d	3	Q6NUM9|RETST_HUMAN			FALSE
FPSAPDVKA	27.82	930.481	9	5.1	466.247	2	11.8207	0.7856-0.8083			554156	9710	210210_MiaPaca2_sHLA_Normoxia_1_Slot2-3_1_871.d	1	Q9Y3F4|STRAP_HUMAN			FALSE
FPSEITDTV	23.75	1007.48	9	-2.8	1008.48	1	26.2068	1.4490-1.4709			1231774	25768	210210_MiaPaca2_sHLA_Normoxia_1_Slot2-3_1_871.d	1	Q9H4A3|WNK1_HUMAN			FALSE
FPSFGSGF	37.23	844.375	8	2	845.379	1	37.0351	1.3292-1.3512			1741981	38017	210210_MiaPaca2_sHLA_Normoxia_1_Slot2-3_1_871.d	2	O75190|DNJB6_HUMAN			FALSE
FPSIYDVKY	46.04	1130.56	9	0.7	566.286	2	29.3366	0.8535-0.8761	3700	44900	1379452	29512	210210_MiaPaca2_sHLA_Normoxia_1_Slot2-3_1_871.d	3	Q9UFF9|CNOT8_HUMAN			FALSE
FPSM(+15.99)PIKL	24.95	947.515	8	-0.8	474.761	2	21.1524	0.7979-0.8205			993274	19708	210210_MiaPaca2_sHLA_Normoxia_1_Slot2-3_1_871.d	3	Q659A1|ICE2_HUMAN	Oxidation (M)	M4:Oxidation (M):1001.00	FALSE
FPSMPIKL	38.15	931.52	8	-0.7	466.764	2	34.1579	0.7970-0.8196			1605861	34209	210210_MiaPaca2_sHLA_Normoxia_1_Slot2-3_1_871.d	2	Q659A1|ICE2_HUMAN			FALSE
FPSNSGDRF	25.51	1025.46	9	1.4	513.733	2	7.9943	0.8300-0.8526	700	5810	374215	5887	210210_MiaPaca2_sHLA_Normoxia_1_Slot2-3_1_871.d	1	Q8WV83|S35F5_HUMAN			FALSE
FPSNSGDRFTL	20.78	1239.59	11	-5.1	620.794	2	20.6275	0.8939-0.9164			968556	19128	210210_MiaPaca2_sHLA_Normoxia_1_Slot2-3_1_871.d	1	Q8WV83|S35F5_HUMAN			FALSE
FPSPGPVAL	32.62	883.48	9	8.7	884.489	1	32.7193	1.3814-1.4034			1538196	32700	210210_MiaPaca2_sHLA_Normoxia_1_Slot2-3_1_871.d	1	Q9NRY6|PLS3_HUMAN			FALSE
FPSSGEGATF	42.58	998.434	10	0.6	999.435	1	18.5086	1.4034-1.4253			868831	16849	210210_MiaPaca2_sHLA_Normoxia_1_Slot2-3_1_871.d	6	Q08AD1|CAMP2_HUMAN			FALSE
FPSYVDKNLEL	40.83	1323.67	11	1.5	662.839	2	29.6258	0.9455-0.9679	678	9560	1389480	29706	210210_MiaPaca2_sHLA_Normoxia_1_Slot2-3_1_871.d	2	Q5T7W7|TSTD2_HUMAN			FALSE
FPTDIPGTKGNF	21.04	1292.64	12	1.3	647.323	2	23.5714	0.9089-0.9314	531	8370	1105956	22428	210210_MiaPaca2_sHLA_Normoxia_1_Slot2-3_1_871.d	1	Q2VIR3|IF2GL_HUMAN;P41091|IF2G_HUMAN			FALSE
FPTHPEFAFY	27.01	1254.57	10	1.9	628.289	2	33.5853	0.9014-0.9239	195	4280	1577540	33602	210210_MiaPaca2_sHLA_Normoxia_1_Slot2-3_1_871.d	1	Q9NS62|THSD1_HUMAN			FALSE
FPTISLEF	32.25	952.49	8	-1.9	953.489	1	50.7052	1.4417-1.4636			2390958	58512	210210_MiaPaca2_sHLA_Normoxia_1_Slot2-3_1_871.d	1	P37268|FDFT_HUMAN			FALSE
FPTPDPAAL	43.63	927.47	9	-4	928.467	1	31.3584	1.4070-1.4289			1474330	31414	210210_MiaPaca2_sHLA_Normoxia_1_Slot2-3_1_871.d	1	Q92793|CBP_HUMAN;Q09472|EP300_HUMAN			FALSE
FPTTKTYFPH	46.52	1237.61	10	2.9	619.811	2	12.5594	0.9221-0.9445	2530	20400	588923	10505	210210_MiaPaca2_sHLA_Normoxia_1_Slot2-3_1_871.d	5	P69905|HBA_HUMAN			FALSE
FPTVPGVY	34.1	878.454	8	1.6	879.456	1	32.8943	1.3787-1.4006			1546439	32897	210210_MiaPaca2_sHLA_Normoxia_1_Slot2-3_1_871.d	2	O75369|FLNB_HUMAN			FALSE
FPTVQHQEL	46.62	1097.55	9	3.1	549.78	2	12.963	0.8826-0.9052	995	59000	607235	10937	210210_MiaPaca2_sHLA_Normoxia_1_Slot2-3_1_871.d	3	Q9Y520|PRC2C_HUMAN			FALSE
FPTYPVPHY	41.36	1119.54	9	0	560.773	2	23.7629	0.8714-0.8939	1200	6270	1112356	22570	210210_MiaPaca2_sHLA_Normoxia_1_Slot2-3_1_871.d	1	Q96SI9|STRBP_HUMAN			FALSE
FPVAGQKLIY	46.52	1134.64	10	0.5	568.325	2	24.2722	0.8826-0.9052	4610	49100	1133471	23123	210210_MiaPaca2_sHLA_Normoxia_1_Slot2-3_1_871.d	2	P54727|RD23B_HUMAN;P54725|RD23A_HUMAN			FALSE
FPVEEKAVEY	30.84	1209.59	10	1.1	605.799	2	16.448	0.8911-0.9136			771870	14652	210210_MiaPaca2_sHLA_Normoxia_1_Slot2-3_1_871.d	1	Q06210|GFPT1_HUMAN			FALSE
FPVEIKSFYM(+15.99)	21.4	1275.62	10	3.3	638.815	2	31.825	0.9352-0.9576			1496195	31823	210210_MiaPaca2_sHLA_Normoxia_1_Slot2-3_1_871.d	1	O43776|SYNC_HUMAN	Oxidation (M)	M10:Oxidation (M):1001.00	FALSE
FPVEKIINL	25.77	1071.63	9	9.5	536.825	2	34.6438	0.9061-0.9286			1628761	34759	210210_MiaPaca2_sHLA_Normoxia_1_Slot2-3_1_871.d	1	Q16236|NF2L2_HUMAN			FALSE
FPVEKQLDL	29.41	1087.59	9	-0.1	544.799	2	23.1936	0.8779-0.9005			1089498	22062	210210_MiaPaca2_sHLA_Normoxia_1_Slot2-3_1_871.d	1	Q9NZQ7|PD1L1_HUMAN			FALSE
FPVGPGTGF	40.38	877.433	9	-3.3	878.432	1	30.0171	1.3439-1.3659			1411425	30195	210210_MiaPaca2_sHLA_Normoxia_1_Slot2-3_1_871.d	6	Q9BUN8|DERL1_HUMAN			FALSE
FPVGRVHRL	32.87	1079.64	9	4.3	540.823	2	5.0953	0.8751-0.8977	3490	139000	237193	2965	210210_MiaPaca2_sHLA_Normoxia_1_Slot2-3_1_871.d	2	P16104|H2AX_HUMAN;Q93077|H2A1C_HUMAN;Q96KK5|H2A1H_HUMAN;Q9BTM1|H2AJ_HUMAN;Q7L7L0|H2A3_HUMAN;P0C0S8|H2A1_HUMAN;Q99878|H2A1J_HUMAN;Q8IUE6|H2A2B_HUMAN;Q16777|H2A2C_HUMAN;Q6FI13|H2A2A_HUMAN;P04908|H2A1B_HUMAN;P20671|H2A1D_HUMAN			FALSE
FPVIYDVKY	29.31	1142.6	9	-0.3	572.304	2	30.7169	0.8704-0.8930			1444311	30897	210210_MiaPaca2_sHLA_Normoxia_1_Slot2-3_1_871.d	1	Q9UIV1|CNOT7_HUMAN			FALSE
FPVKAEEF	21.53	965.486	8	-13.4	483.74	2	16.623	0.8026-0.8253			780097	14833	210210_MiaPaca2_sHLA_Normoxia_1_Slot2-3_1_871.d	1	Q96L91|EP400_HUMAN			FALSE
FPVKGLKTGY	36.38	1108.63	10	1.5	555.318	2	9.9245	0.8958-0.9183	1380	15700	462745	7699	210210_MiaPaca2_sHLA_Normoxia_1_Slot2-3_1_871.d	2	P19174|PLCG1_HUMAN			FALSE
FPVKPHNKSF	37.72	1199.65	10	1.4	600.826	2	4.5236	0.9005-0.9230	1260	49100	210479	2177	210210_MiaPaca2_sHLA_Normoxia_1_Slot2-3_1_871.d	2	O75564|JERKY_HUMAN			FALSE
FPVLGIDY	21.98	922.48	8	1	923.482	1	43.9758	1.4207-1.4426			2070409	47287	210210_MiaPaca2_sHLA_Normoxia_1_Slot2-3_1_871.d	1	P19634|SL9A1_HUMAN			FALSE
FPVPGSGLVL	36.42	984.564	10	-7.5	985.557	1	46.3868	1.4618-1.4836			2184982	51004	210210_MiaPaca2_sHLA_Normoxia_1_Slot2-3_1_871.d	5	P13473|LAMP2_HUMAN			FALSE
FPVPKPIDY	41.71	1074.58	9	-0.4	538.291	2	25.1055	0.8526-0.8751	49900	948000	1175777	24305	210210_MiaPaca2_sHLA_Normoxia_1_Slot2-3_1_871.d	7	Q9BVS4|RIOK2_HUMAN			FALSE
FPVPKPILY	42.56	1072.63	9	-8.6	537.315	2	32.4471	0.8526-0.8751			1525412	32432	210210_MiaPaca2_sHLA_Normoxia_1_Slot2-3_1_871.d	1	Q709F0|ACD11_HUMAN			FALSE
FPVPPLLY	25.23	944.537	8	7.3	945.545	1	51.3468	1.4545-1.4763			2421533	59585	210210_MiaPaca2_sHLA_Normoxia_1_Slot2-3_1_871.d	2	O95793|STAU1_HUMAN			FALSE
FPVRDGKIKL	25.34	1171.71	10	-0.5	586.857	2	9.2228	0.9099-0.9324	4030	34100	429871	7009	210210_MiaPaca2_sHLA_Normoxia_1_Slot2-3_1_871.d	2	Q9UGL1|KDM5B_HUMAN			FALSE
FPVSDGSNY	50.79	984.419	9	-3.2	985.416	1	14.8533	1.4207-1.4426			696872	12962	210210_MiaPaca2_sHLA_Normoxia_1_Slot2-3_1_871.d	3	Q969N2|PIGT_HUMAN			FALSE
FPVSYNDKF	39.64	1115.53	9	0.4	558.768	2	19.9082	0.8704-0.8930			934676	18326	210210_MiaPaca2_sHLA_Normoxia_1_Slot2-3_1_871.d	1	Q9GZZ1|NAA50_HUMAN			FALSE
FPVWVDQQTY	24.43	1281.6	10	-4.1	641.802	2	37.5406	0.9380-0.9604			1765902	38694	210210_MiaPaca2_sHLA_Normoxia_1_Slot2-3_1_871.d	1	O43933|PEX1_HUMAN			FALSE
FPVYVLPKVEY	39.9	1352.74	11	3	677.374	2	38.7569	0.9642-0.9866	304	10800	1821998	40256	210210_MiaPaca2_sHLA_Normoxia_1_Slot2-3_1_871.d	2	Q659A1|ICE2_HUMAN			FALSE
FPWEVPKKLKY	57.56	1433.81	11	2.1	717.907	2	20.597	1.0100-1.0323	4010	102000	964884	19032	210210_MiaPaca2_sHLA_Normoxia_1_Slot2-3_1_871.d	6	P31153|METK2_HUMAN			FALSE
FPWGDGNHTL	38.92	1142.51	10	-0.2	572.26	2	24.3381	0.8667-0.8892	5110	21000	1135295	23159	210210_MiaPaca2_sHLA_Normoxia_1_Slot2-3_1_871.d	1	P12074|CX6A1_HUMAN			FALSE
FPWGDGNHTLF	36.27	1289.58	11	-0.8	645.794	2	38.9249	0.9146-0.9370	3720	12100	1826606	40394	210210_MiaPaca2_sHLA_Normoxia_1_Slot2-3_1_871.d	2	P12074|CX6A1_HUMAN			FALSE
FPWIHIGDL	26.88	1096.57	9	1.4	549.289	2	47.1345	0.8629-0.8855	180	4220	2220826	52876	210210_MiaPaca2_sHLA_Normoxia_1_Slot2-3_1_871.d	1	Q9NRG7|D39U1_HUMAN			FALSE
FPYAQRQFL	25.97	1168.6	9	-2.7	585.303	2	23.0575	0.8930-0.9155			1083099	21921	210210_MiaPaca2_sHLA_Normoxia_1_Slot2-3_1_871.d	2	Q9H173|SIL1_HUMAN			FALSE
FPYDYIYPEQF	19.5	1480.65	11	-3.9	741.327	2	47.0689	1.0081-1.0305			2218013	52745	210210_MiaPaca2_sHLA_Normoxia_1_Slot2-3_1_871.d	1	P18074|ERCC2_HUMAN			FALSE
FPYDYSASEYRW	51.7	1582.67	12	-1.5	792.337	2	30.7169	1.0090-1.0314			1444309	30895	210210_MiaPaca2_sHLA_Normoxia_1_Slot2-3_1_871.d	3	O00767|ACOD_HUMAN			FALSE
FPYGDASKF	24.31	1030.48	9	4	516.244	2	17.0701	0.8234-0.8460	2150	9950	801152	15326	210210_MiaPaca2_sHLA_Normoxia_1_Slot2-3_1_871.d	2	P84074|HPCA_HUMAN;P61601|NCALD_HUMAN;P37235|HPCL1_HUMAN			FALSE
FPYGDASKFAEH	39.61	1367.61	12	2.8	684.812	2	13.0065	1.0034-1.0258			609979	10999	210210_MiaPaca2_sHLA_Normoxia_1_Slot2-3_1_871.d	1	P84074|HPCA_HUMAN;P61601|NCALD_HUMAN;P37235|HPCL1_HUMAN			FALSE
FPYKGYIWNY	23.62	1349.64	10	2.4	675.826	2	33.2442	0.9399-0.9623			1562920	33286	210210_MiaPaca2_sHLA_Normoxia_1_Slot2-3_1_871.d	1	Q15181|IPYR_HUMAN;Q9H2U2|IPYR2_HUMAN			FALSE
FPYLHQDWEVQY	45.06	1623.74	12	-0.8	812.869	2	35.6124	1.0407-1.0631	428	17800	1674714	36012	210210_MiaPaca2_sHLA_Normoxia_1_Slot2-3_1_871.d	3	Q5BJH7|YIF1B_HUMAN			FALSE
FPYPM(+15.99)YSRDY	30.93	1353.57	10	-0.3	677.787	2	18.9217	0.9520-0.9745	1490	12100	888024	17268	210210_MiaPaca2_sHLA_Normoxia_1_Slot2-3_1_871.d	1	Q9NQZ5|STAR7_HUMAN	Oxidation (M)	M5:Oxidation (M):1001.00	FALSE
FPYPMYSRDY	36.42	1337.58	10	-2.8	669.788	2	23.5413	0.9511-0.9735	354	6790	1104129	22389	210210_MiaPaca2_sHLA_Normoxia_1_Slot2-3_1_871.d	1	Q9NQZ5|STAR7_HUMAN			FALSE
FPYPMYSRDYVY	36.71	1599.71	12	-0.3	800.855	2	31.9027	1.0202-1.0426			1499834	31886	210210_MiaPaca2_sHLA_Normoxia_1_Slot2-3_1_871.d	2	Q9NQZ5|STAR7_HUMAN			FALSE
FPYQDKLVGY	40.92	1228.61	10	-4.2	615.307	2	25.045	0.9042-0.9267	837	11900	1173941	24257	210210_MiaPaca2_sHLA_Normoxia_1_Slot2-3_1_871.d	1	Q8WUX2|CHAC2_HUMAN			FALSE
FPYSENKEKY	42.73	1303.61	10	5.7	652.811	2	5.347	0.9342-0.9567			250023	3279	210210_MiaPaca2_sHLA_Normoxia_1_Slot2-3_1_871.d	1	O75475|PSIP1_HUMAN			FALSE
FPYTHQNWEVQY	30.82	1610.72	12	-4.5	806.356	2	25.4681	1.0156-1.0379			1196845	24811	210210_MiaPaca2_sHLA_Normoxia_1_Slot2-3_1_871.d	1	O95070|YIF1A_HUMAN			FALSE
FPYYGKKLHVGY	49.74	1470.77	12	1.8	736.386	2	12.7541	1.0277-1.0500	772	17000	596242	10672	210210_MiaPaca2_sHLA_Normoxia_1_Slot2-3_1_871.d	2	P54709|AT1B3_HUMAN			FALSE
FSHDADPEVSY	46.7	1265.52	11	1.8	633.764	2	10.1094	0.8761-0.8986	2430	78000	470994	7902	210210_MiaPaca2_sHLA_Normoxia_1_Slot2-3_1_871.d	2	Q13200|PSMD2_HUMAN			FALSE
FSQDPDVHF	30.46	1090.47	9	5.5	546.242	2	16.4888	0.8347-0.8573	107	3070	773697	14691	210210_MiaPaca2_sHLA_Normoxia_1_Slot2-3_1_871.d	1	Q00610|CLH1_HUMAN			FALSE
FVAEQKVEY	39.7	1111.55	9	4	556.783	2	9.814	0.8488-0.8714	5390	171000	459094	7624	210210_MiaPaca2_sHLA_Normoxia_1_Slot2-3_1_871.d	2	Q04637|IF4G1_HUMAN			FALSE
FVDDTNVY	24.73	971.424	8	5.6	972.429	1	16.759	1.4454-1.4672			786512	14990	210210_MiaPaca2_sHLA_Normoxia_1_Slot2-3_1_871.d	1	Q6P2Q9|PRP8_HUMAN			FALSE
FVFTDIDGQVY	33.9	1302.61	11	-3.2	652.307	2	43.1786	0.9267-0.9492			2032899	46431	210210_MiaPaca2_sHLA_Normoxia_1_Slot2-3_1_871.d	1	Q9BZH6|WDR11_HUMAN			FALSE
FVNDDRHVM	33.28	1131.51	9	3.5	566.762	2	5.2102	0.8685-0.8911	242	10300	243618	3132	210210_MiaPaca2_sHLA_Normoxia_1_Slot2-3_1_871.d	1	Q12906|ILF3_HUMAN			FALSE
FVNDDRHVM(+15.99)	40.9	1147.51	9	-5.1	574.754	2	4.1418	0.8704-0.8930			192843	1527	210210_MiaPaca2_sHLA_Normoxia_1_Slot2-3_1_871.d	1	Q12906|ILF3_HUMAN	Oxidation (M)	M9:Oxidation (M):1001.00	FALSE
FVRPSADEF	32.19	1066.51	9	0.3	534.258	2	14.0007	0.8337-0.8563	317	5750	654779	11993	210210_MiaPaca2_sHLA_Normoxia_1_Slot2-3_1_871.d	1	Q9NRY4|RHG35_HUMAN			FALSE
FVWEDYDKY	23.63	1263.54	9	9.7	632.781	2	27.5871	0.9164-0.9389			1296943	27463	210210_MiaPaca2_sHLA_Normoxia_1_Slot2-3_1_871.d	1	Q9NW15|ANO10_HUMAN			FALSE
FVYDEPGHAVM	23.41	1263.56	11	-0.6	632.782	2	18.449	0.9108-0.9333	70.2	1940	865178	16772	210210_MiaPaca2_sHLA_Normoxia_1_Slot2-3_1_871.d	1	Q9NZM1|MYOF_HUMAN			FALSE
FVYDEPGHAVM(+15.99)	31.33	1279.55	11	4.5	640.783	2	11.6263	0.9042-0.9267			545029	9523	210210_MiaPaca2_sHLA_Normoxia_1_Slot2-3_1_871.d	1	Q9NZM1|MYOF_HUMAN	Oxidation (M)	M11:Oxidation (M):1001.00	FALSE
FVYKEEHPF	34.43	1194.57	9	-2	598.287	2	10.3371	0.9155-0.9380	512	9300	482855	8141	210210_MiaPaca2_sHLA_Normoxia_1_Slot2-3_1_871.d	1	O95166|GBRAP_HUMAN			FALSE
GAAGVHFIY	40.51	933.471	9	-0.9	467.739	2	19.0454	0.7866-0.8092	6240	137000	889860	17316	210210_MiaPaca2_sHLA_Normoxia_1_Slot2-3_1_871.d	4	P52597|HNRPF_HUMAN			FALSE
GADPSTVEM	26.79	905.38	9	5	906.385	1	10.4988	1.3631-1.3851			491996	8342	210210_MiaPaca2_sHLA_Normoxia_1_Slot2-3_1_871.d	1	Q9Y5B9|SP16H_HUMAN			FALSE
GADPSTVEM(+15.99)	36.46	921.375	9	-6.7	922.37	1	4.861	1.3842-1.4061			227083	2689	210210_MiaPaca2_sHLA_Normoxia_1_Slot2-3_1_871.d	2	Q9Y5B9|SP16H_HUMAN	Oxidation (M)	M9:Oxidation (M):1001.00	FALSE
GADPTLATY	33.08	907.429	9	-2.4	908.427	1	15.1256	1.3942-1.4162			709689	13263	210210_MiaPaca2_sHLA_Normoxia_1_Slot2-3_1_871.d	1	Q5H9F3|BCORL_HUMAN;Q6W2J9|BCOR_HUMAN			FALSE
GAFGEATLY	29.72	927.434	9	5.4	928.439	1	26.1096	1.4216-1.4435			1227191	25655	210210_MiaPaca2_sHLA_Normoxia_1_Slot2-3_1_871.d	1	Q8TD19|NEK9_HUMAN			FALSE
GAGPVLEAF	25.3	859.444	9	-8.4	860.438	1	30.7169	1.3549-1.3768			1444307	30893	210210_MiaPaca2_sHLA_Normoxia_1_Slot2-3_1_871.d	1	Q13459|MYO9B_HUMAN;B2RTY4|MYO9A_HUMAN			FALSE
GAHGIIVVY	35.53	927.518	9	-7.4	464.759	2	18.8585	0.8083-0.8309	4500	190000	885284	17210	210210_MiaPaca2_sHLA_Normoxia_1_Slot2-3_1_871.d	7	Q9H0U4|RAB1B_HUMAN;P62820|RAB1A_HUMAN			FALSE
GAQAAIVVY	21.18	890.486	9	6.3	891.493	1	21.755	1.4025-1.4244			1021686	20406	210210_MiaPaca2_sHLA_Normoxia_1_Slot2-3_1_871.d	1	P61020|RAB5B_HUMAN;P51148|RAB5C_HUMAN;P20339|RAB5A_HUMAN			FALSE
GAQAGQYTY	41.29	957.419	9	7.5	958.427	1	7.0774	1.4216-1.4435			331278	4968	210210_MiaPaca2_sHLA_Normoxia_1_Slot2-3_1_871.d	2	Q92841|DDX17_HUMAN			FALSE
GAQGVILVY	26.03	918.518	9	-2.9	919.516	1	30.6391	1.4262-1.4481			1440668	30830	210210_MiaPaca2_sHLA_Normoxia_1_Slot2-3_1_871.d	2	P0C0E4|RB40L_HUMAN;Q8WXH6|RB40A_HUMAN;Q9NP72|RAB18_HUMAN;Q12829|RB40B_HUMAN			FALSE
GAQGVLLVY	26.03	918.518	9	-2.9	919.516	1	30.6391	1.4262-1.4481			1440668	30830	210210_MiaPaca2_sHLA_Normoxia_1_Slot2-3_1_871.d	2	P51157|RAB28_HUMAN			FALSE
GASAVGLTAY	27.61	908.46	10	0	909.461	1	18.4891	1.4362-1.4581			867914	16826	210210_MiaPaca2_sHLA_Normoxia_1_Slot2-3_1_871.d	1	P49736|MCM2_HUMAN			FALSE
GASQAGM(+15.99)TGY	32.88	957.386	10	-1.3	958.385	1	4.4917	1.3659-1.3878			209545	2137	210210_MiaPaca2_sHLA_Normoxia_1_Slot2-3_1_871.d	1	P37802|TAGL2_HUMAN;Q9UI15|TAGL3_HUMAN	Oxidation (M)	M7:Oxidation (M):1001.00	FALSE
GAVGSVTAM(+15.99)	30.06	807.38	9	6.7	808.387	1	5.5998	1.3026-1.3246			261896	3530	210210_MiaPaca2_sHLA_Normoxia_1_Slot2-3_1_871.d	2	O43808|PM34_HUMAN	Oxidation (M)	M9:Oxidation (M):1001.00	FALSE
GAVGYQPEY	35.22	982.44	9	10.5	983.45	1	13.1426	1.4098-1.4317			616376	11138	210210_MiaPaca2_sHLA_Normoxia_1_Slot2-3_1_871.d	1	Q14494|NF2L1_HUMAN			FALSE
GAVPIFIEL	26.2	957.553	9	-2.1	958.552	1	52.7856	1.4481-1.4700			2490199	62095	210210_MiaPaca2_sHLA_Normoxia_1_Slot2-3_1_871.d	1	P52294|IMA5_HUMAN;O60684|IMA7_HUMAN			FALSE
GAYEQVIKY	37.48	1069.54	9	-5.1	535.773	2	14.0562	0.8366-0.8591			659348	12092	210210_MiaPaca2_sHLA_Normoxia_1_Slot2-3_1_871.d	1	P98194|AT2C1_HUMAN			FALSE
GFAFVQYVNER	29.17	1328.65	11	3.2	665.33	2	27.5482	0.9717-0.9941			1295114	27422	210210_MiaPaca2_sHLA_Normoxia_1_Slot2-3_1_871.d	1	P07910|HNRPC_HUMAN			FALSE
GGIILLLL	20.21	810.558	8	-14.1	811.548	1	41.1177	1.3539-1.3759			1935313	43609	210210_MiaPaca2_sHLA_Normoxia_1_Slot2-3_1_871.d	1	Q7L211|ABHDD_HUMAN			FALSE
GGLLILII	20.21	810.558	8	-14.1	811.548	1	41.1177	1.3539-1.3759			1935313	43609	210210_MiaPaca2_sHLA_Normoxia_1_Slot2-3_1_871.d	1	Q8NI17|IL31R_HUMAN			FALSE
GGLLLLLL	20.21	810.558	8	-14.1	811.548	1	41.1177	1.3539-1.3759			1935313	43609	210210_MiaPaca2_sHLA_Normoxia_1_Slot2-3_1_871.d	1	P20701|ITAL_HUMAN;Q495T6|MMEL1_HUMAN;Q9BQS2|SYT15_HUMAN			FALSE
GLVPSYAE	21.28	834.412	8	-0.8	835.413	1	11.2959	1.3310-1.3530			529506	9198	210210_MiaPaca2_sHLA_Normoxia_1_Slot2-3_1_871.d	1	P58335|ANTR2_HUMAN			FALSE
GPDPSTAIL	33.48	869.449	9	-0.2	870.45	1	21.755	1.3723-1.3942			1021677	20397	210210_MiaPaca2_sHLA_Normoxia_1_Slot2-3_1_871.d	2	P10620|MGST1_HUMAN			FALSE
GPFGRMPTY	37.38	1024.48	9	1.4	513.244	2	17.9121	0.8366-0.8591	521	5530	838651	16171	210210_MiaPaca2_sHLA_Normoxia_1_Slot2-3_1_871.d	1	Q8ND56|LS14A_HUMAN			FALSE
GPFRDVPAY	32.69	1020.5	9	-11.6	511.249	2	15.4581	0.8168-0.8394	554	17100	727068	13656	210210_MiaPaca2_sHLA_Normoxia_1_Slot2-3_1_871.d	1	P04843|RPN1_HUMAN			FALSE
GPIDLAQKF	27.74	987.539	9	1.2	494.774	2	23.077	0.8215-0.8441			1084014	21942	210210_MiaPaca2_sHLA_Normoxia_1_Slot2-3_1_871.d	1	Q9NS62|THSD1_HUMAN			FALSE
GPLPSTNSY	31.28	934.44	9	-2.2	935.438	1	13.648	1.4253-1.4472			640150	11668	210210_MiaPaca2_sHLA_Normoxia_1_Slot2-3_1_871.d	1	P54277|PMS1_HUMAN			FALSE
GPLQSVQVF	25.89	973.523	9	-3.8	974.52	1	33.5941	1.4399-1.4618			1579365	33639	210210_MiaPaca2_sHLA_Normoxia_1_Slot2-3_1_871.d	1	P62249|RS16_HUMAN			FALSE
GPSSVEDIK	30.3	930.466	9	-0.4	466.237	2	4.9582	0.7847-0.8074			231682	2818	210210_MiaPaca2_sHLA_Normoxia_1_Slot2-3_1_871.d	1	P06748|NPM_HUMAN			FALSE
GPVEERLEY	42.86	1090.53	9	-3.6	546.266	2	11.3153	0.8497-0.8723			530426	9224	210210_MiaPaca2_sHLA_Normoxia_1_Slot2-3_1_871.d	1	Q99707|METH_HUMAN			FALSE
GPVEHVPVF	22.95	979.513	9	4.5	490.762	2	20.2896	0.8055-0.8281	488	9090	951153	18711	210210_MiaPaca2_sHLA_Normoxia_1_Slot2-3_1_871.d	2	P12270|TPR_HUMAN			FALSE
GPVGVNVTY	33.2	904.465	9	-4.2	905.462	1	19.325	1.3924-1.4143			907254	17724	210210_MiaPaca2_sHLA_Normoxia_1_Slot2-3_1_871.d	2	P21333|FLNA_HUMAN			FALSE
GPVPGAVVY	30.34	857.465	9	10.3	858.475	1	21.3857	1.3218-1.3439			1004305	20011	210210_MiaPaca2_sHLA_Normoxia_1_Slot2-3_1_871.d	3	Q9H9J4|UBP42_HUMAN			FALSE
GPVSKFWAY	31.24	1053.53	9	-3.7	527.766	2	23.9129	0.8319-0.8544			1123364	22850	210210_MiaPaca2_sHLA_Normoxia_1_Slot2-3_1_871.d	2	Q9H5J4|ELOV6_HUMAN			FALSE
GPYGGGGQY	51.26	854.356	9	3.5	855.36	1	6.0082	1.3163-1.3384			281081	3941	210210_MiaPaca2_sHLA_Normoxia_1_Slot2-3_1_871.d	1	P09651|ROA1_HUMAN;Q32P51|RA1L2_HUMAN			FALSE
GSFFLYSKLTVD	42	1375.7	12	-4.8	688.85	2	37.2101	0.9810-1.0034	1130	8260	1750287	38277	210210_MiaPaca2_sHLA_Normoxia_1_Slot2-3_1_871.d	4	P01859|IGHG2_HUMAN;P01857|IGHG1_HUMAN;P01860|IGHG3_HUMAN;P0DOX5|IGG1_HUMAN			FALSE
GSVNSSPATI	24.23	931.461	10	-3.1	932.459	1	23.2908	1.4189-1.4408			1094072	22166	210210_MiaPaca2_sHLA_Normoxia_1_Slot2-3_1_871.d	1	Q8IYV9|IZUM1_HUMAN			FALSE
GVAGVGAGLAY	30.55	933.492	11	0.5	934.493	1	23.2519	1.4317-1.4536			1092257	22139	210210_MiaPaca2_sHLA_Normoxia_1_Slot2-3_1_871.d	1	Q07820|MCL1_HUMAN			FALSE
GVTHTVPIY	27.12	985.523	9	3.7	493.767	2	12.0151	0.8281-0.8507			563280	9894	210210_MiaPaca2_sHLA_Normoxia_1_Slot2-3_1_871.d	1	P60709|ACTB_HUMAN;Q6S8J3|POTEE_HUMAN;A5A3E0|POTEF_HUMAN;P0CG39|POTEJ_HUMAN;P63261|ACTG_HUMAN;P0CG38|POTEI_HUMAN			FALSE
GYSFTTTAER	38.54	1131.52	10	-0.7	566.763	2	7.8939	0.8723-0.8949			369649	5791	210210_MiaPaca2_sHLA_Normoxia_1_Slot2-3_1_871.d	1	P60709|ACTB_HUMAN;P63261|ACTG_HUMAN			FALSE
HAAHIISEL	32.88	989.529	9	-0.7	495.768	2	8.5192	0.8243-0.8469	931	15900	397021	6343	210210_MiaPaca2_sHLA_Normoxia_1_Slot2-3_1_871.d	1	Q96I24|FUBP3_HUMAN			FALSE
HAANIVTAI	23.41	908.508	9	-4.2	909.505	1	12.9676	1.4006-1.4226			608159	10967	210210_MiaPaca2_sHLA_Normoxia_1_Slot2-3_1_871.d	1	P04035|HMDH_HUMAN			FALSE
HAARIINDLL	32.85	1134.65	10	-0.5	568.328	2	18.0297	0.8817-0.9042	337	14400	845960	16328	210210_MiaPaca2_sHLA_Normoxia_1_Slot2-3_1_871.d	3	Q92945|FUBP2_HUMAN			FALSE
HAATDITGF	38.73	931.44	9	3.7	932.444	1	12.7149	1.3906-1.4125	475	9080	596238	10668	210210_MiaPaca2_sHLA_Normoxia_1_Slot2-3_1_871.d	3	P49903|SPS1_HUMAN;Q99611|SPS2_HUMAN			FALSE
HAAVGAVDF	42.62	885.434	9	-9	886.428	1	12.9287	1.3778-1.3997			606307	10903	210210_MiaPaca2_sHLA_Normoxia_1_Slot2-3_1_871.d	1	Q13409|DC1I2_HUMAN			FALSE
HADGTIVRY	46.63	1030.52	9	1.5	516.264	2	5.058	0.8347-0.8573	1020	83900	236280	2946	210210_MiaPaca2_sHLA_Normoxia_1_Slot2-3_1_871.d	2	Q9UG01|IF172_HUMAN			FALSE
HADPDFYQY	19.56	1154.47	9	-4.2	578.234	2	13.9937	0.8469-0.8695	74.5	2550	657524	12056	210210_MiaPaca2_sHLA_Normoxia_1_Slot2-3_1_871.d	1	Q3MII6|TBC25_HUMAN			FALSE
HADPRIQGY	21.58	1055.51	9	3.2	528.763	2	4.6472	0.8092-0.8319			216961	2401	210210_MiaPaca2_sHLA_Normoxia_1_Slot2-3_1_871.d	2	Q9BW60|ELOV1_HUMAN			FALSE
HAEDSVM(+15.99)DHHF	53.45	1339.53	11	-7.3	447.509	3	4.239	0.7460-0.7686			197481	1695	210210_MiaPaca2_sHLA_Normoxia_1_Slot2-3_1_871.d	1	Q8NC51|PAIRB_HUMAN	Oxidation (M)	M7:Oxidation (M):1001.00	FALSE
HAEDSVMDHHF	70.45	1323.53	11	-2.7	662.766	2	5.5415	0.9763-0.9988			259150	3466	210210_MiaPaca2_sHLA_Normoxia_1_Slot2-3_1_871.d	2	Q8NC51|PAIRB_HUMAN			FALSE
HAFGSATQF	24.55	964.44	9	7.3	965.448	1	9.6241	1.4408-1.4627			450862	7438	210210_MiaPaca2_sHLA_Normoxia_1_Slot2-3_1_871.d	1	P78527|PRKDC_HUMAN			FALSE
HAFQAVTEFY	24.17	1211.56	10	2.1	606.785	2	24.7877	0.9005-0.9230			1164708	23964	210210_MiaPaca2_sHLA_Normoxia_1_Slot2-3_1_871.d	1	P20585|MSH3_HUMAN			FALSE
HAFQENPYTF	27.61	1252.55	10	-2.2	627.277	2	17.9072	0.9052-0.9277	664	11700	838642	16162	210210_MiaPaca2_sHLA_Normoxia_1_Slot2-3_1_871.d	1	Q76NI1|KNDC1_HUMAN			FALSE
HAFVDLHEF	52.31	1113.52	9	-0.9	557.765	2	21.3468	0.8967-0.9192	711	11000	1000626	19908	210210_MiaPaca2_sHLA_Normoxia_1_Slot2-3_1_871.d	2	Q99418|CYH2_HUMAN			FALSE
HAFVELHEF	38.14	1127.54	9	4.3	564.776	2	18.2405	0.9277-0.9502	224	8060	855105	16533	210210_MiaPaca2_sHLA_Normoxia_1_Slot2-3_1_871.d	1	Q15438|CYH1_HUMAN			FALSE
HAGEAIPAL	26.52	877.466	9	-1.1	878.466	1	13.7841	1.3723-1.3942			646533	11793	210210_MiaPaca2_sHLA_Normoxia_1_Slot2-3_1_871.d	1	Q8TEX9|IPO4_HUMAN			FALSE
HAGLVYEY	45.08	950.45	8	8.1	951.458	1	12.4039	1.4198-1.4417	1230	20600	581590	10324	210210_MiaPaca2_sHLA_Normoxia_1_Slot2-3_1_871.d	5	Q92526|TCPW_HUMAN;P40227|TCPZ_HUMAN			FALSE
HAGPIVSVW	30.7	964.513	9	-1.7	965.512	1	23.2519	1.4244-1.4463			1092242	22124	210210_MiaPaca2_sHLA_Normoxia_1_Slot2-3_1_871.d	3	Q9NQG5|RPR1B_HUMAN			FALSE
HAGPPHNEY	29.47	1020.44	9	-3.8	511.222	2	1.3033	0.7941-0.8168			61140	348	210210_MiaPaca2_sHLA_Normoxia_1_Slot2-3_1_871.d	1	Q9H1B5|XYLT2_HUMAN			FALSE
HAGPPYEDIAF	24.17	1215.56	11	1.6	608.782	2	25.3132	0.8855-0.9080	4130	15900	1178544	24390	210210_MiaPaca2_sHLA_Normoxia_1_Slot2-3_1_871.d	1	Q8WUQ7|CATIN_HUMAN			FALSE
HAGPVINTL	42.52	920.508	9	-3.9	921.505	1	11.3736	1.4061-1.4280	1950	25800	533161	9277	210210_MiaPaca2_sHLA_Normoxia_1_Slot2-3_1_871.d	3	Q92793|CBP_HUMAN			FALSE
HAGSAGSALAY	21.14	1003.47	11	8.7	502.744	2	5.9499	0.8168-0.8394			278353	3895	210210_MiaPaca2_sHLA_Normoxia_1_Slot2-3_1_871.d	1	Q8WYQ9|ZCH14_HUMAN			FALSE
HAHLDTPLTEY	23.67	1295.61	11	-4	648.807	2	12.7343	0.9286-0.9511			597163	10699	210210_MiaPaca2_sHLA_Normoxia_1_Slot2-3_1_871.d	1	Q8NBP0|TTC13_HUMAN			FALSE
HAHQFLQNEY	34.5	1285.58	10	0	643.795	2	6.4187	0.9155-0.9380	1310	24000	298420	4294	210210_MiaPaca2_sHLA_Normoxia_1_Slot2-3_1_871.d	1	Q16531|DDB1_HUMAN			FALSE
HAIPLRSSWVM	21.97	1295.68	11	5.8	648.847	2	19.9082	0.9314-0.9539			934668	18318	210210_MiaPaca2_sHLA_Normoxia_1_Slot2-3_1_871.d	1	Q9HAV0|GBB4_HUMAN			FALSE
HAIPPTLAM	19.56	949.505	9	3.1	475.758	2	17.0701	0.7904-0.8130			801150	15324	210210_MiaPaca2_sHLA_Normoxia_1_Slot2-3_1_871.d	1	A5YKK6|CNOT1_HUMAN			FALSE
HAIPPTLAM(+15.99)	25.93	965.5	9	-0.1	483.754	2	9.1381	0.7923-0.8149			428054	6980	210210_MiaPaca2_sHLA_Normoxia_1_Slot2-3_1_871.d	2	A5YKK6|CNOT1_HUMAN	Oxidation (M)	M9:Oxidation (M):1001.00	FALSE
HAISRYWYY	19.35	1257.59	9	1.3	629.8	2	14.5423	0.9155-0.9380			682251	12645	210210_MiaPaca2_sHLA_Normoxia_1_Slot2-3_1_871.d	1	Q14669|TRIPC_HUMAN			FALSE
HAKWILDTDTF	39.65	1345.67	11	0.2	673.836	2	26.6559	0.9651-0.9876	789	11000	1252901	26333	210210_MiaPaca2_sHLA_Normoxia_1_Slot2-3_1_871.d	1	Q8TAQ2|SMRC2_HUMAN			FALSE
HALEALIHF	35.38	1049.57	9	-0.8	525.786	2	27.0396	0.8582-0.8808	169	5630	1270360	26806	210210_MiaPaca2_sHLA_Normoxia_1_Slot2-3_1_871.d	1	Q6PGP7|TTC37_HUMAN			FALSE
HALERLFTM	25.53	1116.58	9	-7.9	559.286	2	20.8607	0.8714-0.8939			979544	19388	210210_MiaPaca2_sHLA_Normoxia_1_Slot2-3_1_871.d	1	P55060|XPO2_HUMAN			FALSE
HALERLFTM(+15.99)	24.16	1132.57	9	5.8	567.292	2	12.4039	0.8798-0.9024			581597	10331	210210_MiaPaca2_sHLA_Normoxia_1_Slot2-3_1_871.d	1	P55060|XPO2_HUMAN	Oxidation (M)	M9:Oxidation (M):1001.00	FALSE
HALFEISKY	34.67	1106.58	9	3.2	554.293	2	16.6986	0.8591-0.8817	1020	13900	782848	14902	210210_MiaPaca2_sHLA_Normoxia_1_Slot2-3_1_871.d	1	P51636|CAV2_HUMAN			FALSE
HALLVNHY	41.87	965.508	8	-8.2	483.754	2	5.8332	0.8168-0.8394			272858	3764	210210_MiaPaca2_sHLA_Normoxia_1_Slot2-3_1_871.d	1	Q6NUM9|RETST_HUMAN			FALSE
HALM(+15.99)EKDSL	23.87	1058.51	9	-5.2	530.254	2	4.3945	0.8328-0.8554			204908	1970	210210_MiaPaca2_sHLA_Normoxia_1_Slot2-3_1_871.d	1	O15539|RGS5_HUMAN	Oxidation (M)	M4:Oxidation (M):1001.00	FALSE
HALMEKDSL	40.39	1042.51	9	9	522.264	2	5.7358	0.8290-0.8516			268291	3667	210210_MiaPaca2_sHLA_Normoxia_1_Slot2-3_1_871.d	1	O15539|RGS5_HUMAN			FALSE
HALSLPAESY	40.2	1086.53	10	-0.8	544.27	2	16.3288	0.8460-0.8685	1300	31100	763641	14469	210210_MiaPaca2_sHLA_Normoxia_1_Slot2-3_1_871.d	2	Q9BVG4|PBDC1_HUMAN			FALSE
HANELVSTHGY	47.2	1226.57	11	5	614.29	2	5.2887	0.9174-0.9399			247276	3214	210210_MiaPaca2_sHLA_Normoxia_1_Slot2-3_1_871.d	1	Q9UM11|FZR1_HUMAN			FALSE
HANGKILFY	37.31	1061.57	9	-1.8	531.785	2	11.0237	0.8450-0.8676	2390	50500	516705	8913	210210_MiaPaca2_sHLA_Normoxia_1_Slot2-3_1_871.d	3	Q99650|OSMR_HUMAN			FALSE
HANSAVVL	32.97	809.439	8	10.6	810.45	1	6.6304	1.3246-1.3466			310311	4563	210210_MiaPaca2_sHLA_Normoxia_1_Slot2-3_1_871.d	1	P63010|AP2B1_HUMAN;Q10567|AP1B1_HUMAN			FALSE
HANSVVNPIVY	34.61	1211.63	11	2.7	606.819	2	17.5906	0.8845-0.9071	868	13100	823988	15812	210210_MiaPaca2_sHLA_Normoxia_1_Slot2-3_1_871.d	1	P29275|AA2BR_HUMAN			FALSE
HARKETEFL	22.05	1129.59	9	-2.4	565.796	2	4.5305	0.8704-0.8930			211403	2207	210210_MiaPaca2_sHLA_Normoxia_1_Slot2-3_1_871.d	1	Q9Y2H1|ST38L_HUMAN;Q15208|STK38_HUMAN			FALSE
HASDRIIAL	33.97	994.556	9	3.2	498.283	2	10.1859	0.8168-0.8394	2990	94500	475560	7998	210210_MiaPaca2_sHLA_Normoxia_1_Slot2-3_1_871.d	3	P29401|TKT_HUMAN			FALSE
HASDVLENAF	25.15	1101.51	10	0.2	551.758	2	19.3651	0.8516-0.8742	1090	16500	907260	17730	210210_MiaPaca2_sHLA_Normoxia_1_Slot2-3_1_871.d	1	Q9H4A6|GOLP3_HUMAN			FALSE
HASLDKFLA	33.73	1000.53	9	4.2	501.273	2	11.8207	0.8290-0.8516			554159	9713	210210_MiaPaca2_sHLA_Normoxia_1_Slot2-3_1_871.d	1	P69905|HBA_HUMAN			FALSE
HASPEDIKKAY	57.77	1257.64	11	-0.7	629.82	2	4.3774	0.9127-0.9352	302	12300	203051	1901	210210_MiaPaca2_sHLA_Normoxia_1_Slot2-3_1_871.d	2	O75190|DNJB6_HUMAN			FALSE
HATESQTVL	25.43	984.488	9	0.9	985.489	1	5.1332	1.4472-1.4691			239945	3035	210210_MiaPaca2_sHLA_Normoxia_1_Slot2-3_1_871.d	1	Q96HH9|GRM2B_HUMAN			FALSE
HATIVSEKL	48.23	996.56	9	-0.5	499.284	2	5.7316	0.8196-0.8422	1390	76600	266469	3633	210210_MiaPaca2_sHLA_Normoxia_1_Slot2-3_1_871.d	2	Q13021|MALL_HUMAN			FALSE
HATTALLHY	32.57	1025.53	9	-0.7	513.768	2	7.9717	0.8328-0.8554			373296	5862	210210_MiaPaca2_sHLA_Normoxia_1_Slot2-3_1_871.d	1	Q6P2C8|MED27_HUMAN			FALSE
HAVDVDSGNSY	29.8	1162.49	11	1.6	582.249	2	5.2152	0.8601-0.8826	1720	137000	243614	3128	210210_MiaPaca2_sHLA_Normoxia_1_Slot2-3_1_871.d	2	Q8N4C8|MINK1_HUMAN			FALSE
HAVDVDSGSVY	41.35	1147.51	11	2.4	574.762	2	8.9348	0.8573-0.8798	737	16700	418009	6769	210210_MiaPaca2_sHLA_Normoxia_1_Slot2-3_1_871.d	2	O95819|M4K4_HUMAN			FALSE
HAVGDIPGVRF	45.43	1166.62	11	-1.5	584.312	2	17.6338	0.8873-0.9099			827655	15903	210210_MiaPaca2_sHLA_Normoxia_1_Slot2-3_1_871.d	5	P62266|RS23_HUMAN			FALSE
HAVGPSTSL	43.72	867.445	9	-10.7	868.437	1	5.8137	1.3494-1.3714			271935	3735	210210_MiaPaca2_sHLA_Normoxia_1_Slot2-3_1_871.d	4	Q99081|HTF4_HUMAN			FALSE
HAVPIYEGF	23.15	1031.51	9	8.1	516.762	2	22.0077	0.8187-0.8413			1033558	20656	210210_MiaPaca2_sHLA_Normoxia_1_Slot2-3_1_871.d	2	P42025|ACTY_HUMAN;P61163|ACTZ_HUMAN			FALSE
HAVPNPDPVTM	19.27	1176.56	11	0	589.283	2	12.5011	0.8657-0.8883			586173	10437	210210_MiaPaca2_sHLA_Normoxia_1_Slot2-3_1_871.d	1	Q9H0H5|RGAP1_HUMAN			FALSE
HAVPNPDPVTM(+15.99)L	37.27	1305.64	12	-4.2	653.819	2	17.4394	0.9014-0.9239	93.5	1260	818513	15701	210210_MiaPaca2_sHLA_Normoxia_1_Slot2-3_1_871.d	5	Q9H0H5|RGAP1_HUMAN	Oxidation (M)	M11:Oxidation (M):1001.00	FALSE
HAVPNPDPVTML	22.06	1289.64	12	19.2	645.837	2	25.0124	0.9146-0.9370	207	3920	1175776	24304	210210_MiaPaca2_sHLA_Normoxia_1_Slot2-3_1_871.d	1	Q9H0H5|RGAP1_HUMAN			FALSE
HAVSPIAKY	43.95	984.539	9	-0.6	493.273	2	4.9596	0.8394-0.8620	302	12300	230768	2798	210210_MiaPaca2_sHLA_Normoxia_1_Slot2-3_1_871.d	1	Q8NDF8|PAPD5_HUMAN			FALSE
HAVVNLINY	22.33	1041.56	9	-0.5	521.784	2	21.3135	0.8413-0.8638	2170	27400	1000619	19901	210210_MiaPaca2_sHLA_Normoxia_1_Slot2-3_1_871.d	1	P35222|CTNB1_HUMAN			FALSE
HAVVTVPAY	27.14	955.513	9	-5.4	956.508	1	14.1534	1.4107-1.4326			663925	12199	210210_MiaPaca2_sHLA_Normoxia_1_Slot2-3_1_871.d	3	P11021|BIP_HUMAN			FALSE
HAWMDNIREW	19.65	1356.6	10	14.3	679.314	2	23.8351	0.9558-0.9782			1119707	22769	210210_MiaPaca2_sHLA_Normoxia_1_Slot2-3_1_871.d	1	P26640|SYVC_HUMAN			FALSE
HAWSGGLDH	40.69	978.431	9	-0.4	490.219	2	4.7055	0.8130-0.8356			219746	2504	210210_MiaPaca2_sHLA_Normoxia_1_Slot2-3_1_871.d	2	O43684|BUB3_HUMAN			FALSE
HAWSGGLDHQL	36.03	1219.57	11	-18.3	610.779	2	9.8962	0.9080-0.9305			463666	7726	210210_MiaPaca2_sHLA_Normoxia_1_Slot2-3_1_871.d	1	O43684|BUB3_HUMAN			FALSE
HAYDNFLEH	38.12	1144.49	9	2.4	573.251	2	10.5572	0.8892-0.9117			494746	8410	210210_MiaPaca2_sHLA_Normoxia_1_Slot2-3_1_871.d	1	O75674|TM1L1_HUMAN			FALSE
HAYIFRPEVY	31.13	1293.65	10	4.6	647.831	2	17.1478	0.9417-0.9642			804791	15389	210210_MiaPaca2_sHLA_Normoxia_1_Slot2-3_1_871.d	1	Q9UK61|TASOR_HUMAN			FALSE
HAYIHSVQF	40.8	1100.54	9	-3.8	551.271	2	9.8185	0.8620-0.8845	167	5090	460015	7651	210210_MiaPaca2_sHLA_Normoxia_1_Slot2-3_1_871.d	2	Q53GS9|SNUT2_HUMAN			FALSE
HFSVEGQLEFR	35.73	1347.66	11	-9.7	674.824	2	18.0226	0.9670-0.9894			845958	16326	210210_MiaPaca2_sHLA_Normoxia_1_Slot2-3_1_871.d	4	P07900|HS90A_HUMAN;Q58FF7|H90B3_HUMAN;Q14568|HS902_HUMAN;P08238|HS90B_HUMAN			FALSE
HGFESGDFVSF	27.81	1227.52	11	-0.2	614.763	2	29.6215	0.8986-0.9211	535	8110	1391306	29744	210210_MiaPaca2_sHLA_Normoxia_1_Slot2-3_1_871.d	1	P22314|UBA1_HUMAN			FALSE
HGFFEDNDF	29.16	1126.44	9	16.4	564.23	2	25.084	0.8403-0.8629	245	3470	1177629	24369	210210_MiaPaca2_sHLA_Normoxia_1_Slot2-3_1_871.d	1	P53350|PLK1_HUMAN			FALSE
HGFFEDNDFVF	30.11	1372.57	11	-0.6	687.288	2	44.5211	0.9717-0.9941	308	9690	2096252	48098	210210_MiaPaca2_sHLA_Normoxia_1_Slot2-3_1_871.d	2	P53350|PLK1_HUMAN			FALSE
HGFGNVHAY	32.8	1000.45	9	-1.1	501.229	2	5.0924	0.8526-0.8751	525	22500	237198	2970	210210_MiaPaca2_sHLA_Normoxia_1_Slot2-3_1_871.d	1	Q9BWT1|CDCA7_HUMAN			FALSE
HGFLVDRDGQVY	39.99	1404.68	12	4.6	703.345	2	14.6783	0.9604-0.9829			688632	12768	210210_MiaPaca2_sHLA_Normoxia_1_Slot2-3_1_871.d	1	Q5T089|MORN1_HUMAN			FALSE
HGIDPTGSY	47.52	945.419	9	-4.3	946.416	1	6.8831	1.4189-1.4408	634	27300	322135	4765	210210_MiaPaca2_sHLA_Normoxia_1_Slot2-3_1_871.d	6	Q9BVA1|TBB2B_HUMAN;Q13885|TBB2A_HUMAN			FALSE
HGIDPTGTY	51.11	959.435	9	-1.1	960.434	1	7.8356	1.4381-1.4599	7640	200000	366896	5720	210210_MiaPaca2_sHLA_Normoxia_1_Slot2-3_1_871.d	8	P07437|TBB5_HUMAN;P04350|TBB4A_HUMAN			FALSE
HGLEVSEM	26.11	900.401	8	0.1	901.402	1	9.6241	1.3851-1.4070			450863	7439	210210_MiaPaca2_sHLA_Normoxia_1_Slot2-3_1_871.d	2	Q15393|SF3B3_HUMAN			FALSE
HGLEVSEM(+15.99)	35.95	916.396	8	3	917.399	1	4.9777	1.3805-1.4025			232593	2835	210210_MiaPaca2_sHLA_Normoxia_1_Slot2-3_1_871.d	2	Q15393|SF3B3_HUMAN	Oxidation (M)	M8:Oxidation (M):1001.00	FALSE
HGRAILEMEQY	41.81	1345.64	11	-1.7	673.824	2	12.5718	0.9399-0.9623	203	4600	588013	10489	210210_MiaPaca2_sHLA_Normoxia_1_Slot2-3_1_871.d	1	Q8WV22|NSE1_HUMAN			FALSE
HGVATEVVY	25.5	973.487	9	4.2	974.491	1	9.313	1.4134-1.4353			436240	7120	210210_MiaPaca2_sHLA_Normoxia_1_Slot2-3_1_871.d	2	Q9H116|GZF1_HUMAN			FALSE
HGVVPLATY	41.44	955.513	9	-8.8	956.505	1	17.1672	1.4545-1.4763			805701	15405	210210_MiaPaca2_sHLA_Normoxia_1_Slot2-3_1_871.d	1	P46778|RL21_HUMAN			FALSE
HIAGILAR	21.76	849.518	8	-14.9	425.757	2	7.0969	0.7819-0.8045			332201	4997	210210_MiaPaca2_sHLA_Normoxia_1_Slot2-3_1_871.d	1	Q96NH3|BROMI_HUMAN			FALSE
HIDFGGTSVWY	20.98	1280.58	11	2.5	641.296	2	32.7778	0.9192-0.9417	201	5510	1540033	32749	210210_MiaPaca2_sHLA_Normoxia_1_Slot2-3_1_871.d	1	Q9UPP1|PHF8_HUMAN;Q8NHM5|KDM2B_HUMAN			FALSE
HIGIPLTY	29.24	912.507	8	0.9	913.509	1	25.2542	1.4335-1.4554			1186799	24599	210210_MiaPaca2_sHLA_Normoxia_1_Slot2-3_1_871.d	2	Q9H269|VPS16_HUMAN			FALSE
HIQDIVVHY	46.36	1122.58	9	3.5	562.296	2	13.0133	0.9042-0.9267	6200	84800	608146	10954	210210_MiaPaca2_sHLA_Normoxia_1_Slot2-3_1_871.d	2	P04843|RPN1_HUMAN			FALSE
HIYQDWHSF	33.43	1231.54	9	-3.2	616.771	2	14.8533	0.9192-0.9417			696867	12957	210210_MiaPaca2_sHLA_Normoxia_1_Slot2-3_1_871.d	1	Q16854|DGUOK_HUMAN			FALSE
HLDPFGTSVNY	29.4	1248.58	11	0.4	625.292	2	23.8182	0.9042-0.9267	1470	18100	1116026	22664	210210_MiaPaca2_sHLA_Normoxia_1_Slot2-3_1_871.d	1	Q7Z2T5|TRM1L_HUMAN			FALSE
HLFDIITQY	23.64	1148.59	9	-2.1	575.295	2	38.8807	0.8808-0.9033	1980	18200	1825687	40369	210210_MiaPaca2_sHLA_Normoxia_1_Slot2-3_1_871.d	1	Q96MW5|COG8_HUMAN			FALSE
HLFLTSKPM(+15.99)	35.04	1088.57	9	1.3	545.288	2	7.1163	0.8873-0.9099			333106	5008	210210_MiaPaca2_sHLA_Normoxia_1_Slot2-3_1_871.d	1	Q9NTK5|OLA1_HUMAN	Oxidation (M)	M9:Oxidation (M):1001.00	FALSE
HLIDDYGNTY	35.04	1209.53	10	-0.1	605.768	2	14.5275	0.8892-0.9117	5090	127000	679496	12572	210210_MiaPaca2_sHLA_Normoxia_1_Slot2-3_1_871.d	2	Q9Y223|GLCNE_HUMAN			FALSE
HLPLLPNVSY	31.87	1151.63	10	-0.3	576.82	2	33.7867	0.8798-0.9024	4390	14300	1583934	33738	210210_MiaPaca2_sHLA_Normoxia_1_Slot2-3_1_871.d	2	Q14693|LPIN1_HUMAN			FALSE
HLVAVFNEY	39.4	1090.54	9	-0.5	546.275	2	23.6749	0.8479-0.8704	3690	78500	1109609	22505	210210_MiaPaca2_sHLA_Normoxia_1_Slot2-3_1_871.d	3	P50995|ANX11_HUMAN			FALSE
HLWNELEKF	23.31	1214.61	9	-14.1	608.299	2	24.9043	0.9099-0.9324			1170264	24156	210210_MiaPaca2_sHLA_Normoxia_1_Slot2-3_1_871.d	2	Q14789|GOGB1_HUMAN			FALSE
HLYPNTPYAY	41.03	1237.58	10	0	619.791	2	16.5614	0.8911-0.9136	2550	114000	777350	14768	210210_MiaPaca2_sHLA_Normoxia_1_Slot2-3_1_871.d	4	P27695|APEX1_HUMAN			FALSE
HPAAKM(+15.99)IVM(+15.99)	19.25	1028.51	9	2.6	515.262	2	3.7335	0.8290-0.8516			173627	1085	210210_MiaPaca2_sHLA_Normoxia_1_Slot2-3_1_871.d	2	P50990|TCPQ_HUMAN	Oxidation (M); Oxidation (M)	M6:Oxidation (M):1001.00;M9:Oxidation (M):1001.00	FALSE
HPAAKMIVM	34.34	996.525	9	-1.4	499.265	2	7.8958	0.8441-0.8667	394	7020	368743	5779	210210_MiaPaca2_sHLA_Normoxia_1_Slot2-3_1_871.d	1	P50990|TCPQ_HUMAN			FALSE
HPAAKMIVM(+15.99)	29.34	1012.52	9	-15.7	507.256	2	4.725	0.8187-0.8413			220655	2519	210210_MiaPaca2_sHLA_Normoxia_1_Slot2-3_1_871.d	1	P50990|TCPQ_HUMAN	Oxidation (M)	M9:Oxidation (M):16.66	FALSE
HPADKDYGL	25.35	1014.48	9	2.4	508.243	2	4.7055	0.8394-0.8620			219732	2490	210210_MiaPaca2_sHLA_Normoxia_1_Slot2-3_1_871.d	1	P41236|IPP2_HUMAN			FALSE
HPADSVVSV	32.97	909.456	9	2.7	910.459	1	7.5246	1.3897-1.4116			352290	5418	210210_MiaPaca2_sHLA_Normoxia_1_Slot2-3_1_871.d	3	Q00325|MPCP_HUMAN			FALSE
HPADSVVSVL	23.27	1022.54	10	-3.5	512.272	2	19.3639	0.8243-0.8469			909091	17773	210210_MiaPaca2_sHLA_Normoxia_1_Slot2-3_1_871.d	1	Q00325|MPCP_HUMAN			FALSE
HPAEYGGPHGGY	35.24	1240.53	12	3.1	621.268	2	4.2973	0.8883-0.9108			200268	1800	210210_MiaPaca2_sHLA_Normoxia_1_Slot2-3_1_871.d	1	P14866|HNRPL_HUMAN			FALSE
HPALAIPEL	29.42	959.544	9	1.3	960.546	1	29.8227	1.4472-1.4691	2580	19600	1402261	29971	210210_MiaPaca2_sHLA_Normoxia_1_Slot2-3_1_871.d	3	P06737|PYGL_HUMAN			FALSE
HPALEKDIRY	39.93	1240.66	10	-5	621.328	2	5.2693	0.9417-0.9642			246361	3193	210210_MiaPaca2_sHLA_Normoxia_1_Slot2-3_1_871.d	1	Q9NQS3|NECT3_HUMAN			FALSE
HPALSIPEL	29.62	975.539	9	2.7	976.542	1	29.1228	1.4599-1.4818	2220	13400	1369361	29255	210210_MiaPaca2_sHLA_Normoxia_1_Slot2-3_1_871.d	2	P11216|PYGB_HUMAN			FALSE
HPAPEDPDWI	22.21	1175.52	10	1	588.766	2	18.9475	0.8573-0.8798	746	7110	887117	17255	210210_MiaPaca2_sHLA_Normoxia_1_Slot2-3_1_871.d	1	Q9UKN8|TF3C4_HUMAN			FALSE
HPAPPPSNY	42.07	978.456	9	-1.3	490.231	2	4.538	0.7941-0.8168	497	9140	210488	2186	210210_MiaPaca2_sHLA_Normoxia_1_Slot2-3_1_871.d	1	Q9Y2L1|RRP44_HUMAN			FALSE
HPAPSVIVH	47.87	955.524	9	2.2	478.767	2	4.8222	0.8488-0.8714			225257	2651	210210_MiaPaca2_sHLA_Normoxia_1_Slot2-3_1_871.d	1	Q9P1Z0|ZBTB4_HUMAN			FALSE
HPARLTIEAY	37.88	1169.62	10	0.2	585.813	2	9.32	0.8930-0.9155	479	21400	436252	7132	210210_MiaPaca2_sHLA_Normoxia_1_Slot2-3_1_871.d	2	Q03001|DYST_HUMAN			FALSE
HPARPTVESF	27.02	1139.57	10	9.5	570.795	2	5.6561	0.8610-0.8836	103	3090	263737	3583	210210_MiaPaca2_sHLA_Normoxia_1_Slot2-3_1_871.d	1	Q15149|PLEC_HUMAN			FALSE
HPDAPM(+15.99)SQVY	35.73	1159.5	10	-0.7	580.751	2	5.5691	0.8563-0.8789	6000	101000	256413	3411	210210_MiaPaca2_sHLA_Normoxia_1_Slot2-3_1_871.d	2	Q15014|MO4L2_HUMAN;Q9UBU8|MO4L1_HUMAN	Oxidation (M)	M6:Oxidation (M):1001.00	FALSE
HPDAPMSQVY	33.11	1143.5	10	2.8	572.756	2	10.3544	0.8544-0.8770	7630	119000	482856	8142	210210_MiaPaca2_sHLA_Normoxia_1_Slot2-3_1_871.d	3	Q15014|MO4L2_HUMAN;Q9UBU8|MO4L1_HUMAN			FALSE
HPDEKSIITY	36.11	1201.6	10	-2.2	601.801	2	8.9029	0.9117-0.9342	3400	53600	412542	6666	210210_MiaPaca2_sHLA_Normoxia_1_Slot2-3_1_871.d	2	Q01082|SPTB2_HUMAN			FALSE
HPDEPLYSF	24.53	1103.49	9	-1.1	552.749	2	21.1495	0.8319-0.8544	8210	90400	988693	19597	210210_MiaPaca2_sHLA_Normoxia_1_Slot2-3_1_871.d	2	Q9Y5Q9|TF3C3_HUMAN			FALSE
HPDESGSKF	28.84	1002.44	9	-8.1	502.22	2	0.9728	0.7970-0.8196			45856	262	210210_MiaPaca2_sHLA_Normoxia_1_Slot2-3_1_871.d	2	P56282|DPOE2_HUMAN			FALSE
HPDGKILII	26.61	1004.6	9	-1.2	503.304	2	16.3391	0.8497-0.8723	327	3460	765475	14515	210210_MiaPaca2_sHLA_Normoxia_1_Slot2-3_1_871.d	1	P53396|ACLY_HUMAN			FALSE
HPDGPEGQAY	27.7	1069.45	10	5	535.729	2	4.5694	0.8064-0.8290			213258	2274	210210_MiaPaca2_sHLA_Normoxia_1_Slot2-3_1_871.d	1	Q15046|SYK_HUMAN			FALSE
HPDGSAVVV	25.84	879.445	9	4.2	880.45	1	6.1054	1.3714-1.3933			285637	4027	210210_MiaPaca2_sHLA_Normoxia_1_Slot2-3_1_871.d	2	P04062|GLCM_HUMAN			FALSE
HPDGVASVSF	19.4	1014.48	10	-5.4	508.239	2	14.6038	0.8026-0.8253	288	3380	683158	12658	210210_MiaPaca2_sHLA_Normoxia_1_Slot2-3_1_871.d	1	O43719|HTSF1_HUMAN			FALSE
HPDIFIEHF	26.59	1153.56	9	1.2	577.782	2	23.7379	0.8779-0.9005			1115111	22643	210210_MiaPaca2_sHLA_Normoxia_1_Slot2-3_1_871.d	1	Q96QD5|DEPD7_HUMAN			FALSE
HPDKKIVAY	41.93	1069.59	9	-1.6	535.799	2	4.1799	0.8535-0.8761	2280	68700	193757	1547	210210_MiaPaca2_sHLA_Normoxia_1_Slot2-3_1_871.d	1	Q9UBB4|ATX10_HUMAN			FALSE
HPDPNNENIVGY	36.28	1367.61	12	1.2	684.808	2	10.7894	0.9239-0.9464	1190	10800	501148	8554	210210_MiaPaca2_sHLA_Normoxia_1_Slot2-3_1_871.d	1	Q6P2Q9|PRP8_HUMAN			FALSE
HPDQAQAIL	38.11	991.509	9	7.6	992.516	1	8.9827	1.4445-1.4663	766	9390	420753	6831	210210_MiaPaca2_sHLA_Normoxia_1_Slot2-3_1_871.d	2	Q01082|SPTB2_HUMAN			FALSE
HPDTGISSKAM	52.18	1142.54	11	2.7	572.274	2	4.4484	0.8770-0.8995	1080	31700	206769	2043	210210_MiaPaca2_sHLA_Normoxia_1_Slot2-3_1_871.d	1	P23527|H2B1O_HUMAN;Q96A08|H2B1A_HUMAN;Q99879|H2B1M_HUMAN;O60814|H2B1K_HUMAN;P58876|H2B1D_HUMAN;Q93079|H2B1H_HUMAN;P57053|H2BFS_HUMAN;P33778|H2B1B_HUMAN;P62807|H2B1C_HUMAN;Q99877|H2B1N_HUMAN;P06899|H2B1J_HUMAN;Q5QNW6|H2B2F_HUMAN;Q16778|H2B2E_HUMAN;Q99880|H2B1L_HUMAN;Q8N257|H2B3B_HUMAN			FALSE
HPDTGISSKAM(+15.99)	47.37	1158.53	11	-3.3	580.268	2	2.3531	0.8676-0.8902			109745	677	210210_MiaPaca2_sHLA_Normoxia_1_Slot2-3_1_871.d	2	P23527|H2B1O_HUMAN;Q96A08|H2B1A_HUMAN;Q99879|H2B1M_HUMAN;O60814|H2B1K_HUMAN;P58876|H2B1D_HUMAN;Q93079|H2B1H_HUMAN;P57053|H2BFS_HUMAN;P33778|H2B1B_HUMAN;P62807|H2B1C_HUMAN;Q99877|H2B1N_HUMAN;P06899|H2B1J_HUMAN;Q5QNW6|H2B2F_HUMAN;Q16778|H2B2E_HUMAN;Q99880|H2B1L_HUMAN;Q8N257|H2B3B_HUMAN	Oxidation (M)	M11:Oxidation (M):1001.00	FALSE
HPDTSYYIRY	21.41	1313.6	10	-0.6	657.804	2	10.861	0.9333-0.9558	230	6950	506638	8680	210210_MiaPaca2_sHLA_Normoxia_1_Slot2-3_1_871.d	2	Q9BSK4|FEM1A_HUMAN;Q96JP0|FEM1C_HUMAN			FALSE
HPDVQKPNQF	35.22	1208.59	10	6.4	605.304	2	4.8805	0.8845-0.9071			228015	2727	210210_MiaPaca2_sHLA_Normoxia_1_Slot2-3_1_871.d	2	Q9UPU5|UBP24_HUMAN			FALSE
HPDVTEPMRF	22.48	1227.57	10	-15.1	614.779	2	12.5399	0.8986-0.9211			588014	10490	210210_MiaPaca2_sHLA_Normoxia_1_Slot2-3_1_871.d	1	Q2PPJ7|RGPA2_HUMAN			FALSE
HPDYAEYIF	19.32	1153.51	9	-0.6	577.757	2	28.7916	0.8620-0.8845	781	6450	1353782	28874	210210_MiaPaca2_sHLA_Normoxia_1_Slot2-3_1_871.d	1	Q9ULU4|PKCB1_HUMAN			FALSE
HPDYGSHIQAL	44.07	1236.59	11	7.7	619.302	2	8.3216	0.9164-0.9389			389706	6180	210210_MiaPaca2_sHLA_Normoxia_1_Slot2-3_1_871.d	1	P04040|CATA_HUMAN			FALSE
HPEDNIFKL	36.84	1111.57	9	-0.1	556.786	2	17.3557	0.8601-0.8826	405	5150	812097	15543	210210_MiaPaca2_sHLA_Normoxia_1_Slot2-3_1_871.d	1	Q14563|SEM3A_HUMAN			FALSE
HPEELGGPPL	21.64	1044.52	10	-0.8	523.265	2	13.5783	0.8111-0.8337	668	6550	633745	11521	210210_MiaPaca2_sHLA_Normoxia_1_Slot2-3_1_871.d	1	Q15742|NAB2_HUMAN			FALSE
HPEHAFYEF	30.44	1175.5	9	-0.9	588.754	2	13.5488	0.8798-0.9024	1120	11200	638333	11639	210210_MiaPaca2_sHLA_Normoxia_1_Slot2-3_1_871.d	1	Q9NRM7|LATS2_HUMAN;O95835|LATS1_HUMAN			FALSE
HPEIGDAIARL	29.3	1190.64	11	0.2	596.323	2	18.6835	0.9080-0.9305			877070	17042	210210_MiaPaca2_sHLA_Normoxia_1_Slot2-3_1_871.d	1	P14324|FPPS_HUMAN			FALSE
HPELHDIPIYY	26.96	1395.68	11	0.8	698.844	2	24.2013	0.9679-0.9904	1530	15100	1129792	23020	210210_MiaPaca2_sHLA_Normoxia_1_Slot2-3_1_871.d	2	Q9UKF6|CPSF3_HUMAN			FALSE
HPEPASGLAAL	27.75	1061.55	11	0.8	531.779	2	15.2929	0.8554-0.8779	4150	83300	713353	13351	210210_MiaPaca2_sHLA_Normoxia_1_Slot2-3_1_871.d	4	P49327|FAS_HUMAN			FALSE
HPEPGTWDSF	27.37	1171.49	10	-4.3	586.747	2	18.4791	0.8742-0.8967	470	6670	865179	16773	210210_MiaPaca2_sHLA_Normoxia_1_Slot2-3_1_871.d	1	P0DMN0|ST1A4_HUMAN;P50225|ST1A1_HUMAN;P0DMM9|ST1A3_HUMAN			FALSE
HPEQDAGKVF	52.42	1126.54	10	0.9	564.274	2	4.8362	0.8544-0.8770	761	36300	225267	2661	210210_MiaPaca2_sHLA_Normoxia_1_Slot2-3_1_871.d	2	Q9BV38|WDR18_HUMAN			FALSE
HPESPSTGHYW	31.35	1296.55	11	3.2	649.281	2	6.2221	0.9192-0.9417			291122	4148	210210_MiaPaca2_sHLA_Normoxia_1_Slot2-3_1_871.d	1	Q8IWI9|MGAP_HUMAN			FALSE
HPEVTPLRF	29.96	1094.59	9	2.2	548.298	2	13.9198	0.8450-0.8676	4030	27600	649291	11869	210210_MiaPaca2_sHLA_Normoxia_1_Slot2-3_1_871.d	1	P18074|ERCC2_HUMAN			FALSE
HPEVVPFLY	23.55	1099.57	9	-0.5	550.788	2	34.4809	0.8460-0.8685	578	5370	1617760	34486	210210_MiaPaca2_sHLA_Normoxia_1_Slot2-3_1_871.d	1	Q9UER7|DAXX_HUMAN			FALSE
HPFASVVAQEVF	42.86	1329.67	12	-1.5	665.837	2	32.2831	0.9408-0.9633	650	12300	1516262	32222	210210_MiaPaca2_sHLA_Normoxia_1_Slot2-3_1_871.d	2	Q7Z2K6|ERMP1_HUMAN			FALSE
HPFDPVAY	29.57	944.439	8	-5.4	945.435	1	15.9231	1.4235-1.4454			747167	14087	210210_MiaPaca2_sHLA_Normoxia_1_Slot2-3_1_871.d	4	O94830|DDHD2_HUMAN			FALSE
HPFDQRIIL	27.39	1137.63	9	5.2	569.821	2	19.3621	0.8779-0.9005	115	5560	908183	17759	210210_MiaPaca2_sHLA_Normoxia_1_Slot2-3_1_871.d	2	Q6RI45|BRWD3_HUMAN			FALSE
HPFEDGAKL	35.16	1012.5	9	-0.9	507.252	2	6.3539	0.8187-0.8413	333	4870	295693	4249	210210_MiaPaca2_sHLA_Normoxia_1_Slot2-3_1_871.d	2	O14976|GAK_HUMAN			FALSE
HPFENMVAF	22.98	1090.49	9	0.6	546.249	2	28.0342	0.8328-0.8554			1318012	27970	210210_MiaPaca2_sHLA_Normoxia_1_Slot2-3_1_871.d	1	Q8N157|AHI1_HUMAN			FALSE
HPFFKTIDF	41.05	1150.58	9	-2.5	576.292	2	24.6516	0.9061-0.9286	1940	13400	1158240	23754	210210_MiaPaca2_sHLA_Normoxia_1_Slot2-3_1_871.d	2	O95835|LATS1_HUMAN			FALSE
HPFGSSINSF	37.52	1091.5	10	-11.2	546.749	2	16.5063	0.8432-0.8657			774614	14714	210210_MiaPaca2_sHLA_Normoxia_1_Slot2-3_1_871.d	1	Q9H6E5|STPAP_HUMAN			FALSE
HPFHATPNTY	31.99	1183.54	10	13	592.781	2	4.7833	0.8855-0.9080			223416	2598	210210_MiaPaca2_sHLA_Normoxia_1_Slot2-3_1_871.d	1	Q15910|EZH2_HUMAN			FALSE
HPFIAGPYNRL	25.16	1283.68	11	-0.6	642.841	2	15.5343	0.9202-0.9427			728894	13694	210210_MiaPaca2_sHLA_Normoxia_1_Slot2-3_1_871.d	1	Q00341|VIGLN_HUMAN			FALSE
HPFKFSDHY	38.49	1176.54	9	-0.6	393.183	3	6.1637	0.7308-0.7535			288388	4096	210210_MiaPaca2_sHLA_Normoxia_1_Slot2-3_1_871.d	1	Q8NI08|NCOA7_HUMAN			FALSE
HPFKFSDHYY	46.86	1339.6	10	0.3	670.802	2	9.5463	0.9763-0.9988			447215	7367	210210_MiaPaca2_sHLA_Normoxia_1_Slot2-3_1_871.d	2	Q8NI08|NCOA7_HUMAN			FALSE
HPFLFFIQH	42.77	1184.61	9	-0.2	593.309	2	32.836	0.9061-0.9286			1543692	32832	210210_MiaPaca2_sHLA_Normoxia_1_Slot2-3_1_871.d	2	P35237|SPB6_HUMAN			FALSE
HPFLSGAETF	29.83	1104.52	10	-2	553.264	2	21.6086	0.8413-0.8638	1440	23500	1013450	20216	210210_MiaPaca2_sHLA_Normoxia_1_Slot2-3_1_871.d	2	O94842|TOX4_HUMAN			FALSE
HPFLYDRETY	29.41	1339.62	10	-9.4	670.806	2	11.2959	0.9483-0.9707			529510	9202	210210_MiaPaca2_sHLA_Normoxia_1_Slot2-3_1_871.d	1	A6NHR9|SMHD1_HUMAN			FALSE
HPFPESKPVL	41.56	1149.62	10	0.5	575.813	2	9.9572	0.8761-0.8986	1590	21600	467331	7815	210210_MiaPaca2_sHLA_Normoxia_1_Slot2-3_1_871.d	2	Q15005|SPCS2_HUMAN			FALSE
HPFPFHPSL	41.56	1077.54	9	3.3	539.775	2	18.5047	0.9305-0.9530	329	2800	867007	16813	210210_MiaPaca2_sHLA_Normoxia_1_Slot2-3_1_871.d	2	P54259|ATN1_HUMAN			FALSE
HPFPGAAGYPTY	38.22	1276.59	12	0.9	639.297	2	17.3683	0.9052-0.9277	1480	20700	810279	15513	210210_MiaPaca2_sHLA_Normoxia_1_Slot2-3_1_871.d	3	Q96J84|KIRR1_HUMAN			FALSE
HPFPGPGL	20.01	820.423	8	-3.8	821.421	1	14.6006	1.3173-1.3393			684979	12691	210210_MiaPaca2_sHLA_Normoxia_1_Slot2-3_1_871.d	1	P49915|GUAA_HUMAN			FALSE
HPFPGPGLAI	25.17	1004.54	10	0.7	503.276	2	26.491	0.8347-0.8573	1870	28300	1242798	26064	210210_MiaPaca2_sHLA_Normoxia_1_Slot2-3_1_871.d	2	P49915|GUAA_HUMAN			FALSE
HPFRDLTQL	22.3	1125.59	9	5.3	563.803	2	14.6016	0.8742-0.8967	339	4610	684068	12674	210210_MiaPaca2_sHLA_Normoxia_1_Slot2-3_1_871.d	1	O95487|SC24B_HUMAN			FALSE
HPFSGPSVF	23.24	973.466	9	0.6	974.467	1	19.15	1.4463-1.4681			899041	17557	210210_MiaPaca2_sHLA_Normoxia_1_Slot2-3_1_871.d	1	Q8WYQ9|ZCH14_HUMAN			FALSE
HPFTDGKIQF	20.65	1188.59	10	2.8	595.301	2	15.3938	0.8817-0.9042	251	4070	720667	13513	210210_MiaPaca2_sHLA_Normoxia_1_Slot2-3_1_871.d	1	Q6L9W6|B4GN3_HUMAN			FALSE
HPFTNKPTTF	29.11	1188.59	10	12.8	595.307	2	6.1832	0.8920-0.9146			289296	4110	210210_MiaPaca2_sHLA_Normoxia_1_Slot2-3_1_871.d	1	Q8N983|RM43_HUMAN			FALSE
HPFVFDIEDY	25.45	1280.57	10	-0.2	641.288	2	38.9764	0.9192-0.9417	1860	14900	1829369	40475	210210_MiaPaca2_sHLA_Normoxia_1_Slot2-3_1_871.d	1	Q96S59|RANB9_HUMAN			FALSE
HPGETPSSFVF	19.47	1203.56	11	-4.4	602.778	2	23.3297	0.8836-0.9061			1095914	22220	210210_MiaPaca2_sHLA_Normoxia_1_Slot2-3_1_871.d	1	Q8NDL9|CBPC5_HUMAN			FALSE
HPGLILKY	39.97	939.554	8	-2.6	470.78	2	11.4903	0.8177-0.8403			538644	9396	210210_MiaPaca2_sHLA_Normoxia_1_Slot2-3_1_871.d	1	Q9Y6J0|CABIN_HUMAN			FALSE
HPGQISAGY	46.39	928.44	9	0	929.441	1	5.1915	1.3778-1.3997	1400	44600	242692	3100	210210_MiaPaca2_sHLA_Normoxia_1_Slot2-3_1_871.d	2	Q5VTE0|EF1A3_HUMAN;Q05639|EF1A2_HUMAN;P68104|EF1A1_HUMAN			FALSE
HPGRVPLIL	25.66	1000.62	9	1.5	501.313	2	15.8259	0.8394-0.8620			742590	13980	210210_MiaPaca2_sHLA_Normoxia_1_Slot2-3_1_871.d	1	Q15648|MED1_HUMAN			FALSE
HPHAVNEIAL	26.49	1099.58	10	1	550.793	2	8.5301	0.8648-0.8873	1270	16200	397020	6342	210210_MiaPaca2_sHLA_Normoxia_1_Slot2-3_1_871.d	2	Q8IVF7|FMNL3_HUMAN;Q96PY5|FMNL2_HUMAN			FALSE
HPHIFPYLL	19.23	1135.62	9	-3	568.81	2	32.1749	0.8920-0.9146			1512616	32152	210210_MiaPaca2_sHLA_Normoxia_1_Slot2-3_1_871.d	1	Q9NVE7|PANK4_HUMAN			FALSE
HPHLVAEAY	35.57	1035.51	9	-4.1	518.758	2	5.8919	0.8394-0.8620	191	16100	274693	3811	210210_MiaPaca2_sHLA_Normoxia_1_Slot2-3_1_871.d	2	O43791|SPOP_HUMAN			FALSE
HPHPEDIKF	31.03	1118.55	9	-5.8	560.275	2	5.5609	0.8648-0.8873			260077	3499	210210_MiaPaca2_sHLA_Normoxia_1_Slot2-3_1_871.d	2	Q9Y2G2|CARD8_HUMAN			FALSE
HPHQNLIATY	45.07	1192.6	10	-2.4	597.301	2	6.5158	0.9117-0.9342	661	16900	303898	4408	210210_MiaPaca2_sHLA_Normoxia_1_Slot2-3_1_871.d	1	Q2TAY7|SMU1_HUMAN			FALSE
HPHVYSPVI	22.07	1047.55	9	0.9	524.779	2	9.0215	0.8497-0.8723			422587	6877	210210_MiaPaca2_sHLA_Normoxia_1_Slot2-3_1_871.d	1	Q99700|ATX2_HUMAN			FALSE
HPIADGGTPDI	23.33	1091.52	11	-1.9	546.765	2	10.0273	0.8394-0.8620	340	6540	468252	7842	210210_MiaPaca2_sHLA_Normoxia_1_Slot2-3_1_871.d	1	Q16667|CDKN3_HUMAN			FALSE
HPIEGSTTVF	32.88	1086.53	10	1.1	544.271	2	12.2345	0.8479-0.8704	10400	186000	570603	10065	210210_MiaPaca2_sHLA_Normoxia_1_Slot2-3_1_871.d	2	P49327|FAS_HUMAN			FALSE
HPIEVSVGH	40.74	973.498	9	3.1	487.754	2	4.9708	0.8224-0.8450	910	22300	231681	2817	210210_MiaPaca2_sHLA_Normoxia_1_Slot2-3_1_871.d	1	A6NEC2|PSAL_HUMAN;P55786|PSA_HUMAN			FALSE
HPIHIIPASAI	38.37	1167.68	11	2.1	584.842	2	17.3671	0.8949-0.9174	356	5210	813920	15578	210210_MiaPaca2_sHLA_Normoxia_1_Slot2-3_1_871.d	1	Q9UKJ3|GPTC8_HUMAN			FALSE
HPIHQGITEL	45.5	1143.6	10	2.9	572.807	2	6.577	0.8789-0.9014	3870	111000	304829	4445	210210_MiaPaca2_sHLA_Normoxia_1_Slot2-3_1_871.d	3	Q9H410|DSN1_HUMAN			FALSE
HPIIAPTGVTF	29.08	1151.63	11	1.7	576.821	2	27.2806	0.8817-0.9042	133	3590	1281364	27082	210210_MiaPaca2_sHLA_Normoxia_1_Slot2-3_1_871.d	1	P08572|CO4A2_HUMAN			FALSE
HPIIPEQSTF	31.58	1167.59	10	0	584.799	2	17.9254	0.8582-0.8808			841397	16235	210210_MiaPaca2_sHLA_Normoxia_1_Slot2-3_1_871.d	1	Q9Y2Z0|SGT1_HUMAN			FALSE
HPIPTYPSY	28.5	1073.52	9	-1.6	537.762	2	12.6654	0.8356-0.8582	1310	11900	590748	10542	210210_MiaPaca2_sHLA_Normoxia_1_Slot2-3_1_871.d	1	P23769|GATA2_HUMAN			FALSE
HPISDHEATL	49.11	1118.54	10	1.4	560.272	2	4.764	0.8554-0.8779	2390	132000	221572	2542	210210_MiaPaca2_sHLA_Normoxia_1_Slot2-3_1_871.d	2	P04439|HLAA_HUMAN;P13747|HLAE_HUMAN;P01889|HLAB_HUMAN			FALSE
HPISGHFIAEHY	57.91	1406.67	12	-10.1	704.332	2	6.9219	1.0090-1.0314	334	7680	323957	4799	210210_MiaPaca2_sHLA_Normoxia_1_Slot2-3_1_871.d	3	O15121|DEGS1_HUMAN			FALSE
HPISSEELL	21.94	1023.52	9	-2	512.764	2	14.3867	0.8243-0.8469			674939	12485	210210_MiaPaca2_sHLA_Normoxia_1_Slot2-3_1_871.d	1	P14921|ETS1_HUMAN			FALSE
HPITSIEY	34.13	958.476	8	-0.1	959.476	1	11.3736	1.4463-1.4681			533160	9276	210210_MiaPaca2_sHLA_Normoxia_1_Slot2-3_1_871.d	1	Q70J99|UN13D_HUMAN			FALSE
HPKRPLLAF	31.3	1077.64	9	-1.1	539.825	2	8.4157	0.8864-0.9089	720	8150	391537	6223	210210_MiaPaca2_sHLA_Normoxia_1_Slot2-3_1_871.d	2	Q96J01|THOC3_HUMAN			FALSE
HPLDPIDTVDF	26.75	1267.61	11	-3.6	634.805	2	33.6344	0.9155-0.9380	568	6660	1579363	33637	210210_MiaPaca2_sHLA_Normoxia_1_Slot2-3_1_871.d	1	P47897|SYQ_HUMAN			FALSE
HPLDPVAY	34.76	910.455	8	-0.6	911.455	1	12.2289	1.3704-1.3924			573360	10140	210210_MiaPaca2_sHLA_Normoxia_1_Slot2-3_1_871.d	4	Q9Y6Y8|S23IP_HUMAN			FALSE
HPLGDIVAF	26.3	967.513	9	1.1	484.761	2	28.7534	0.7960-0.8187			1351948	28828	210210_MiaPaca2_sHLA_Normoxia_1_Slot2-3_1_871.d	1	P49327|FAS_HUMAN			FALSE
HPLGIVQGF	25.99	966.529	9	-8.3	484.264	2	23.5824	0.8092-0.8319			1107789	22473	210210_MiaPaca2_sHLA_Normoxia_1_Slot2-3_1_871.d	1	Q9BTE3|MCMBP_HUMAN			FALSE
HPLGVNSDPFLM(+15.99)	26.28	1341.64	12	-3.2	671.82	2	25.1959	0.9286-0.9511			1184041	24523	210210_MiaPaca2_sHLA_Normoxia_1_Slot2-3_1_871.d	1	P0CG12|DERPC_HUMAN	Oxidation (M)	M12:Oxidation (M):1001.00	FALSE
HPLHNDPNL	31.28	1055.51	9	0.7	528.761	2	4.3684	0.8337-0.8563	349	11300	203049	1899	210210_MiaPaca2_sHLA_Normoxia_1_Slot2-3_1_871.d	1	P42285|MTREX_HUMAN			FALSE
HPLHQDLHY	34.42	1158.56	9	-6.6	580.278	2	4.4917	0.8864-0.9089	85	3220	209553	2145	210210_MiaPaca2_sHLA_Normoxia_1_Slot2-3_1_871.d	1	O14832|PAHX_HUMAN			FALSE
HPLHVISM	29.07	932.49	8	5.8	467.252	2	8.866	0.7960-0.8187			415288	6730	210210_MiaPaca2_sHLA_Normoxia_1_Slot2-3_1_871.d	1	Q9NZJ7|MTCH1_HUMAN			FALSE
HPLHVISM(+15.99)	23	948.485	8	0.4	475.247	2	4.7854	0.7970-0.8196	118	3660	222496	2572	210210_MiaPaca2_sHLA_Normoxia_1_Slot2-3_1_871.d	1	Q9NZJ7|MTCH1_HUMAN	Oxidation (M)	M8:Oxidation (M):1001.00	FALSE
HPLLKTLEY	36.1	1112.62	9	-7.6	557.311	2	13.1426	0.8949-0.9174			616387	11149	210210_MiaPaca2_sHLA_Normoxia_1_Slot2-3_1_871.d	1	Q96RV3|PCX1_HUMAN			FALSE
HPLLSEPSSVSF	24.77	1298.65	12	4.1	650.331	2	25.5589	0.9249-0.9473	202	3120	1199608	24892	210210_MiaPaca2_sHLA_Normoxia_1_Slot2-3_1_871.d	1	Q2LD37|K1109_HUMAN			FALSE
HPLNHGFDY	25.23	1098.49	9	6.4	550.251	2	6.4936	0.8554-0.8779	165	11100	302997	4401	210210_MiaPaca2_sHLA_Normoxia_1_Slot2-3_1_871.d	2	P51689|ARSD_HUMAN			FALSE
HPLNHGFDYF	28.58	1245.56	10	-6.8	623.777	2	16.934	0.9286-0.9511			794742	15174	210210_MiaPaca2_sHLA_Normoxia_1_Slot2-3_1_871.d	1	P51689|ARSD_HUMAN			FALSE
HPLPETAVRGY	20.26	1238.64	11	-2.3	620.322	2	7.2434	0.9277-0.9502	1580	14200	339486	5130	210210_MiaPaca2_sHLA_Normoxia_1_Slot2-3_1_871.d	1	Q9HCS7|SYF1_HUMAN			FALSE
HPLPPPPPVTY	48.71	1213.65	11	-0.5	607.827	2	18.316	0.9071-0.9296	2130	5840	866092	16792	210210_MiaPaca2_sHLA_Normoxia_1_Slot2-3_1_871.d	3	O60583|CCNT2_HUMAN			FALSE
HPLPRVKAETY	24.11	1309.71	11	-4.7	655.857	2	4.6861	0.9342-0.9567			218815	2467	210210_MiaPaca2_sHLA_Normoxia_1_Slot2-3_1_871.d	1	Q86VV8|RTTN_HUMAN			FALSE
HPLPTVHPQVTY	39.08	1387.72	12	1.2	694.866	2	12.2832	0.9801-1.0025	3290	22200	572445	10119	210210_MiaPaca2_sHLA_Normoxia_1_Slot2-3_1_871.d	2	P42345|MTOR_HUMAN			FALSE
HPLRPEFAESTY	35.67	1445.69	12	1.5	723.85	2	10.8682	0.9829-1.0053			509370	8730	210210_MiaPaca2_sHLA_Normoxia_1_Slot2-3_1_871.d	1	Q9BZQ6|EDEM3_HUMAN			FALSE
HPLSDHEATL	49.11	1118.54	10	1.4	560.272	2	4.764	0.8554-0.8779	2390	132000	221572	2542	210210_MiaPaca2_sHLA_Normoxia_1_Slot2-3_1_871.d	2	P10321|HLAC_HUMAN			FALSE
HPLSISIFHY	42.33	1212.63	10	1.3	607.318	2	26.9543	0.9183-0.9408	330	4330	1267592	26720	210210_MiaPaca2_sHLA_Normoxia_1_Slot2-3_1_871.d	1	P31153|METK2_HUMAN			FALSE
HPLSNPAEL	24.72	976.498	9	0.4	489.253	2	9.5894	0.7998-0.8224	176	11200	448134	7392	210210_MiaPaca2_sHLA_Normoxia_1_Slot2-3_1_871.d	2	Q13907|IDI1_HUMAN			FALSE
HPLSVLGINY	24.86	1111.6	10	-1.5	556.804	2	31.3568	0.8685-0.8911	129	3790	1473424	31402	210210_MiaPaca2_sHLA_Normoxia_1_Slot2-3_1_871.d	2	Q8N6I1|EID2_HUMAN			FALSE
HPLTPLITY	21.94	1053.59	9	0.3	527.797	2	25.2038	0.8554-0.8779	1400	17100	1181297	24461	210210_MiaPaca2_sHLA_Normoxia_1_Slot2-3_1_871.d	1	Q9UJU2|LEF1_HUMAN;Q9NQB0|TF7L2_HUMAN;Q9HCS4|TF7L1_HUMAN			FALSE
HPLYPFNDPY	40.31	1261.58	10	-1.3	631.79	2	24.9865	0.9099-0.9324	6390	106000	1170248	24140	210210_MiaPaca2_sHLA_Normoxia_1_Slot2-3_1_871.d	3	P14550|AK1A1_HUMAN			FALSE
HPLYTPPTY	24.29	1087.53	9	-1.8	544.769	2	14.1933	0.8413-0.8638	1960	13900	661179	12135	210210_MiaPaca2_sHLA_Normoxia_1_Slot2-3_1_871.d	1	Q9NZ01|TECR_HUMAN			FALSE
HPM(+15.99)NDPTRTF	37.87	1230.55	10	4	616.278	2	4.5111	0.8855-0.9080	1810	55900	210489	2187	210210_MiaPaca2_sHLA_Normoxia_1_Slot2-3_1_871.d	2	Q8WWB7|GLMP_HUMAN	Oxidation (M)	M3:Oxidation (M):1001.00	FALSE
HPM(+15.99)NLPVQL	19.77	1063.55	9	-4.3	532.775	2	18.4114	0.8422-0.8648			864275	16763	210210_MiaPaca2_sHLA_Normoxia_1_Slot2-3_1_871.d	1	Q9C0D3|ZY11B_HUMAN	Oxidation (M)	M3:Oxidation (M):1001.00	FALSE
HPMGGLNAM	19.49	926.41	9	6.3	464.212	2	8.6716	0.7790-0.8017			406162	6544	210210_MiaPaca2_sHLA_Normoxia_1_Slot2-3_1_871.d	1	Q92879|CELF1_HUMAN			FALSE
HPMNDPTRTF	34.52	1214.55	10	0.1	608.278	2	5.7092	0.8714-0.8939	2490	62200	263731	3577	210210_MiaPaca2_sHLA_Normoxia_1_Slot2-3_1_871.d	2	Q8WWB7|GLMP_HUMAN			FALSE
HPNASTVGL	25.6	894.456	9	7.5	895.464	1	6.3582	1.3979-1.4198			297504	4272	210210_MiaPaca2_sHLA_Normoxia_1_Slot2-3_1_871.d	1	Q9Y4D7|PLXD1_HUMAN			FALSE
HPNDDDVHF	42.44	1094.44	9	-1.3	548.223	2	5.3665	0.8779-0.9005	609	24600	250946	3308	210210_MiaPaca2_sHLA_Normoxia_1_Slot2-3_1_871.d	3	Q8IZH2|XRN1_HUMAN			FALSE
HPNEFIRGSTL	27.75	1269.65	11	10	635.832	2	8.9827	0.9211-0.9436			420755	6833	210210_MiaPaca2_sHLA_Normoxia_1_Slot2-3_1_871.d	2	P53618|COPB_HUMAN			FALSE
HPNGNITEL	22.49	993.488	9	1.2	497.748	2	7.7325	0.8168-0.8394	1970	77700	362345	5639	210210_MiaPaca2_sHLA_Normoxia_1_Slot2-3_1_871.d	3	Q7KZF4|SND1_HUMAN			FALSE
HPNPGSITHL	44.79	1071.55	10	-2	536.775	2	6.3383	0.8582-0.8808	837	14600	294779	4229	210210_MiaPaca2_sHLA_Normoxia_1_Slot2-3_1_871.d	1	Q93074|MED12_HUMAN			FALSE
HPNPIPSGL	30.3	930.492	9	0.4	466.25	2	13.131	0.7838-0.8064	256	8540	613651	11095	210210_MiaPaca2_sHLA_Normoxia_1_Slot2-3_1_871.d	2	O95628|CNOT4_HUMAN			FALSE
HPNPWKESF	27.87	1140.54	9	1.1	571.271	2	8.8722	0.8591-0.8817	466	4380	417107	6761	210210_MiaPaca2_sHLA_Normoxia_1_Slot2-3_1_871.d	1	Q86XK2|FBX11_HUMAN			FALSE
HPNSAIILHY	50.24	1163.61	10	-0.2	582.807	2	11.4923	0.8855-0.9080	7230	174000	536817	9357	210210_MiaPaca2_sHLA_Normoxia_1_Slot2-3_1_871.d	2	A5YKK6|CNOT1_HUMAN			FALSE
HPNTIQEYM	31.78	1131.5	9	-6.5	566.75	2	12.2483	0.8563-0.8789			574282	10168	210210_MiaPaca2_sHLA_Normoxia_1_Slot2-3_1_871.d	1	O75153|CLU_HUMAN			FALSE
HPNTIQEYM(+15.99)	22.42	1147.5	9	4.4	574.754	2	5.1915	0.8610-0.8836			242703	3111	210210_MiaPaca2_sHLA_Normoxia_1_Slot2-3_1_871.d	1	O75153|CLU_HUMAN	Oxidation (M)	M9:Oxidation (M):1001.00	FALSE
HPPEEEVHY	37.84	1135.49	9	-1.9	568.749	2	4.6539	0.8902-0.9127	289	13300	216959	2399	210210_MiaPaca2_sHLA_Normoxia_1_Slot2-3_1_871.d	2	Q96T58|MINT_HUMAN			FALSE
HPPEVVLTDF	24.76	1152.58	10	-5.2	577.291	2	27.8994	0.8638-0.8864	398	4560	1308864	27762	210210_MiaPaca2_sHLA_Normoxia_1_Slot2-3_1_871.d	1	Q13057|COASY_HUMAN			FALSE
HPPEYSADFY	24.62	1224.51	10	3.7	613.26	2	15.7529	0.8789-0.9014	428	4050	735294	13836	210210_MiaPaca2_sHLA_Normoxia_1_Slot2-3_1_871.d	1	O43913|ORC5_HUMAN			FALSE
HPPHYFFTY	33.35	1207.55	9	-3.2	604.774	2	17.6144	0.9136-0.9361			826736	15878	210210_MiaPaca2_sHLA_Normoxia_1_Slot2-3_1_871.d	1	Q9UK99|FBX3_HUMAN			FALSE
HPPIHPTKY	33.28	1088.58	9	5.1	545.295	2	3.4419	0.8432-0.8657			160123	991	210210_MiaPaca2_sHLA_Normoxia_1_Slot2-3_1_871.d	4	Q13472|TOP3A_HUMAN			FALSE
HPPTGLEFSM(+15.99)Y	27.83	1293.57	11	-2.7	647.786	2	19.5055	0.9146-0.9370	130	2090	914589	17907	210210_MiaPaca2_sHLA_Normoxia_1_Slot2-3_1_871.d	1	Q10570|CPSF1_HUMAN	Oxidation (M)	M10:Oxidation (M):1001.00	FALSE
HPQDFSDVISF	19.99	1290.59	11	-0.5	646.296	2	33.1071	0.9202-0.9427	169	2830	1554680	33092	210210_MiaPaca2_sHLA_Normoxia_1_Slot2-3_1_871.d	1	Q96Q15|SMG1_HUMAN			FALSE
HPQDGQVVFY	25.47	1188.56	10	-3	595.279	2	14.9032	0.8826-0.9052	1270	11600	696868	12958	210210_MiaPaca2_sHLA_Normoxia_1_Slot2-3_1_871.d	1	Q9Y2G9|SBNO2_HUMAN			FALSE
HPQDSAFSY	21.03	1050.44	9	1.2	526.225	2	8.145	0.8158-0.8384	561	7750	379664	5972	210210_MiaPaca2_sHLA_Normoxia_1_Slot2-3_1_871.d	1	Q14C86|GAPD1_HUMAN			FALSE
HPQIEPANQEL	29.57	1274.63	11	1.3	638.316	2	9.6434	0.9099-0.9324	548	19000	449958	7428	210210_MiaPaca2_sHLA_Normoxia_1_Slot2-3_1_871.d	3	P12270|TPR_HUMAN			FALSE
HPQIIIRAF	41.28	1093.64	9	2.6	547.825	2	17.5948	0.8798-0.9024	9990	187000	821245	15751	210210_MiaPaca2_sHLA_Normoxia_1_Slot2-3_1_871.d	2	Q99832|TCPH_HUMAN			FALSE
HPQINKIAF	19.86	1066.59	9	-0.1	534.3	2	10.5548	0.8384-0.8610	144	4970	493837	8395	210210_MiaPaca2_sHLA_Normoxia_1_Slot2-3_1_871.d	1	P47895|AL1A3_HUMAN			FALSE
HPQPGAVEL	36.33	946.487	9	2.9	947.49	1	8.7494	1.4152-1.4372	1560	67900	409792	6598	210210_MiaPaca2_sHLA_Normoxia_1_Slot2-3_1_871.d	4	P27708|PYR1_HUMAN			FALSE
HPQQPPVQY	27.73	1092.54	9	2.5	547.272	2	6.0361	0.8300-0.8526	782	20300	281090	3950	210210_MiaPaca2_sHLA_Normoxia_1_Slot2-3_1_871.d	1	Q9NRR4|RNC_HUMAN			FALSE
HPQYEVVEI	19.33	1112.55	9	-0.6	557.278	2	18.9832	0.8620-0.8845	1430	35200	888944	17294	210210_MiaPaca2_sHLA_Normoxia_1_Slot2-3_1_871.d	2	Q9Y5L0|TNPO3_HUMAN			FALSE
HPRIITEGF	49.2	1068.57	9	1.2	535.29	2	10.1911	0.8479-0.8704	10100	242000	475555	7993	210210_MiaPaca2_sHLA_Normoxia_1_Slot2-3_1_871.d	4	P40227|TCPZ_HUMAN			FALSE
HPSADKNWAY	19.67	1187.54	10	-2.9	594.769	2	5.0944	0.8676-0.8902			238118	2996	210210_MiaPaca2_sHLA_Normoxia_1_Slot2-3_1_871.d	1	Q9UK96|FBX10_HUMAN			FALSE
HPSASYNQL	21.21	1015.47	9	4.5	508.742	2	5.5415	0.8130-0.8356			259162	3478	210210_MiaPaca2_sHLA_Normoxia_1_Slot2-3_1_871.d	1	Q15652|JHD2C_HUMAN			FALSE
HPSEAHILF	28.2	1049.53	9	-3	525.767	2	11.7959	0.8422-0.8648	986	10000	550507	9637	210210_MiaPaca2_sHLA_Normoxia_1_Slot2-3_1_871.d	1	Q8N5V2|NGEF_HUMAN			FALSE
HPSFHNINF	37.29	1111.52	9	0.3	556.763	2	11.9452	0.8638-0.8864	452	4850	558720	9804	210210_MiaPaca2_sHLA_Normoxia_1_Slot2-3_1_871.d	1	Q7KZ85|SPT6H_HUMAN			FALSE
HPSHLESEF	19.74	1081.48	9	-11.7	541.739	2	5.2712	0.8375-0.8601	229	6460	245446	3172	210210_MiaPaca2_sHLA_Normoxia_1_Slot2-3_1_871.d	1	Q7Z4R8|CF120_HUMAN			FALSE
HPSHVQPAY	43.65	1034.49	9	3.2	518.252	2	3.9275	0.8196-0.8422	254	10900	181805	1217	210210_MiaPaca2_sHLA_Normoxia_1_Slot2-3_1_871.d	1	Q99700|ATX2_HUMAN			FALSE
HPSLPASSL	31.06	907.476	9	8.8	908.485	1	10.9459	1.4107-1.4326			513031	8815	210210_MiaPaca2_sHLA_Normoxia_1_Slot2-3_1_871.d	3	Q53ET0|CRTC2_HUMAN			FALSE
HPSLQPEEY	35.57	1098.5	9	0	550.252	2	8.1581	0.8460-0.8685	3390	126000	378758	5960	210210_MiaPaca2_sHLA_Normoxia_1_Slot2-3_1_871.d	4	Q13438|OS9_HUMAN			FALSE
HPSLSAPAL	34.69	891.481	9	-4.2	892.479	1	14.2507	1.4107-1.4326			668512	12316	210210_MiaPaca2_sHLA_Normoxia_1_Slot2-3_1_871.d	3	Q53ET0|CRTC2_HUMAN			FALSE
HPSNPEHLF	37.77	1076.5	9	-3.1	539.254	2	7.3496	0.7960-0.8187			344076	5250	210210_MiaPaca2_sHLA_Normoxia_1_Slot2-3_1_871.d	3	Q8NFH3|NUP43_HUMAN			FALSE
HPSNVLHFF	27.1	1096.55	9	-1.3	549.275	2	20.9764	0.8620-0.8845	932	11700	982285	19447	210210_MiaPaca2_sHLA_Normoxia_1_Slot2-3_1_871.d	1	P14866|HNRPL_HUMAN			FALSE
HPSPLSVY	41.65	898.455	8	2.6	899.458	1	11.879	1.3869-1.4089			556882	9754	210210_MiaPaca2_sHLA_Normoxia_1_Slot2-3_1_871.d	3	P13051|UNG_HUMAN			FALSE
HPSPSPLL	27.23	846.46	8	2	847.463	1	10.5572	1.3530-1.3750			494739	8403	210210_MiaPaca2_sHLA_Normoxia_1_Slot2-3_1_871.d	1	P07910|HNRPC_HUMAN			FALSE
HPSQTVELF	31.81	1056.52	9	0.9	529.266	2	17.7938	0.8290-0.8516	1780	48000	834060	16050	210210_MiaPaca2_sHLA_Normoxia_1_Slot2-3_1_871.d	3	Q9Y4A5|TRRAP_HUMAN			FALSE
HPSVVPGSIAF	19.37	1109.59	11	-1.5	555.796	2	25.3988	0.8535-0.8761	636	7160	1191361	24691	210210_MiaPaca2_sHLA_Normoxia_1_Slot2-3_1_871.d	2	P46459|NSF_HUMAN			FALSE
HPTDDTTTL	21.43	999.451	9	1.7	1000.45	1	4.9	1.4618-1.4836			228919	2737	210210_MiaPaca2_sHLA_Normoxia_1_Slot2-3_1_871.d	1	Q96DB9|FXYD5_HUMAN			FALSE
HPTDITSLDQY	37.32	1288.59	11	0.2	645.3	2	17.4463	0.9099-0.9324	1330	17400	816673	15649	210210_MiaPaca2_sHLA_Normoxia_1_Slot2-3_1_871.d	3	P14625|ENPL_HUMAN			FALSE
HPTDPLTSF	20.52	1013.48	9	-12	507.738	2	19.2278	0.8017-0.8243			902696	17636	210210_MiaPaca2_sHLA_Normoxia_1_Slot2-3_1_871.d	1	Q5TEJ8|THMS2_HUMAN			FALSE
HPTDPVAY	29.82	898.418	8	7.6	899.426	1	6.2804	1.3768-1.3988			293860	4204	210210_MiaPaca2_sHLA_Normoxia_1_Slot2-3_1_871.d	2	Q8NEL9|DDHD1_HUMAN			FALSE
HPTGKMFIL	24.73	1042.56	9	0.5	522.285	2	15.4276	0.8507-0.8732	797	8480	721588	13540	210210_MiaPaca2_sHLA_Normoxia_1_Slot2-3_1_871.d	1	P35244|RFA3_HUMAN			FALSE
HPTIIGESVY	24.59	1114.57	10	-3.4	558.284	2	16.9897	0.8582-0.8808	121	3080	798405	15261	210210_MiaPaca2_sHLA_Normoxia_1_Slot2-3_1_871.d	1	Q96IP4|TET5A_HUMAN			FALSE
HPTIISESF	50.57	1029.51	9	-0.1	1030.51	1	17.8671	1.4654-1.4873	24900	902000	838636	16156	210210_MiaPaca2_sHLA_Normoxia_1_Slot2-3_1_871.d	6	P50991|TCPD_HUMAN			FALSE
HPTLGPKITY	51.59	1125.62	10	3.1	563.814	2	9.7626	0.8742-0.8967	3640	142000	454517	7517	210210_MiaPaca2_sHLA_Normoxia_1_Slot2-3_1_871.d	4	Q8WTW4|NPRL2_HUMAN			FALSE
HPTLIQRTY	30.44	1127.61	9	-0.4	564.807	2	5.6763	0.8845-0.9071	573	20400	264644	3596	210210_MiaPaca2_sHLA_Normoxia_1_Slot2-3_1_871.d	1	Q9H0Z9|RBM38_HUMAN			FALSE
HPTLPAGRY	41.57	1010.53	9	2.4	506.27	2	5.1705	0.8328-0.8554	1030	19200	239957	3047	210210_MiaPaca2_sHLA_Normoxia_1_Slot2-3_1_871.d	1	Q9NV96|CC50A_HUMAN			FALSE
HPTLTFNEDF	41.29	1219.55	10	-0.6	610.778	2	25.1337	0.8920-0.9146	1620	14500	1177628	24368	210210_MiaPaca2_sHLA_Normoxia_1_Slot2-3_1_871.d	1	Q9UNH6|SNX7_HUMAN			FALSE
HPTPSPM(+15.99)AY	25.13	1015.44	9	-7.9	508.721	2	4.861	0.7904-0.8130			227090	2696	210210_MiaPaca2_sHLA_Normoxia_1_Slot2-3_1_871.d	1	O00267|SPT5H_HUMAN	Oxidation (M)	M7:Oxidation (M):1001.00	FALSE
HPTSVISGY	51.26	959.471	9	0.3	960.472	1	8.516	1.4216-1.4435	2860	75600	398835	6369	210210_MiaPaca2_sHLA_Normoxia_1_Slot2-3_1_871.d	5	P17987|TCPA_HUMAN			FALSE
HPTTGQIL	25.67	865.466	8	2.5	866.469	1	6.8442	1.3622-1.3842			320318	4736	210210_MiaPaca2_sHLA_Normoxia_1_Slot2-3_1_871.d	2	Q15477|SKIV2_HUMAN			FALSE
HPTTGQILGY	28.07	1085.55	10	0.4	543.779	2	13.061	0.8507-0.8732	1300	16700	609985	11005	210210_MiaPaca2_sHLA_Normoxia_1_Slot2-3_1_871.d	1	Q15477|SKIV2_HUMAN			FALSE
HPTTVASY	43.4	874.418	8	0.4	875.42	1	4.4528	1.3576-1.3796			207688	2068	210210_MiaPaca2_sHLA_Normoxia_1_Slot2-3_1_871.d	1	Q96KR1|ZFR_HUMAN			FALSE
HPTVPHLY	35.19	962.497	8	7.2	482.256	2	9.0215	0.8629-0.8855			422582	6872	210210_MiaPaca2_sHLA_Normoxia_1_Slot2-3_1_871.d	4	Q8IZT6|ASPM_HUMAN			FALSE
HPTVVISAY	43.02	985.523	9	2.2	986.526	1	13.5508	1.4590-1.4809	9090	406000	635575	11563	210210_MiaPaca2_sHLA_Normoxia_1_Slot2-3_1_871.d	8	P49368|TCPG_HUMAN			FALSE
HPVAERLDILM(+15.99)	19.35	1308.69	11	-1	655.345	2	15.9037	0.9380-0.9604			746245	14059	210210_MiaPaca2_sHLA_Normoxia_1_Slot2-3_1_871.d	1	Q9NYV6|RRN3_HUMAN	Oxidation (M)	M11:Oxidation (M):1001.00	FALSE
HPVAPQMFGY	32.94	1145.53	10	0.4	573.77	2	21.0515	0.8638-0.8864	121	4040	987779	19577	210210_MiaPaca2_sHLA_Normoxia_1_Slot2-3_1_871.d	2	P22307|NLTP_HUMAN			FALSE
HPVEELLDSY	21.12	1200.57	10	10.2	601.292	2	23.2325	0.9005-0.9230			1091339	22115	210210_MiaPaca2_sHLA_Normoxia_1_Slot2-3_1_871.d	1	O00443|P3C2A_HUMAN			FALSE
HPVEKKLTY	40.68	1113.62	9	-4.5	557.81	2	4.0446	0.9033-0.9258			188219	1373	210210_MiaPaca2_sHLA_Normoxia_1_Slot2-3_1_871.d	1	Q9H2P0|ADNP_HUMAN			FALSE
HPVENIPEIILY	20.53	1435.77	12	1.2	718.889	2	39.3894	0.9773-0.9997	2020	21400	1851374	41024	210210_MiaPaca2_sHLA_Normoxia_1_Slot2-3_1_871.d	1	Q6KCM7|SCMC2_HUMAN			FALSE
HPVFYQGTY	19.37	1110.51	9	9.7	556.265	2	13.1037	0.8535-0.8761			614560	11110	210210_MiaPaca2_sHLA_Normoxia_1_Slot2-3_1_871.d	1	Q96CS3|FAF2_HUMAN			FALSE
HPVHPDIKL	31.02	1054.59	9	0.3	528.3	2	5.9295	0.8469-0.8695	1190	31700	276523	3853	210210_MiaPaca2_sHLA_Normoxia_1_Slot2-3_1_871.d	3	O75925|PIAS1_HUMAN			FALSE
HPVIESHPDNAL	48.17	1327.65	12	-4.5	664.826	2	6.4165	0.9408-0.9633			300253	4339	210210_MiaPaca2_sHLA_Normoxia_1_Slot2-3_1_871.d	2	Q13564|ULA1_HUMAN			FALSE
HPVKIGDLF	37.71	1024.57	9	0.4	513.289	2	19.4936	0.8817-0.9042	2880	61100	911834	17834	210210_MiaPaca2_sHLA_Normoxia_1_Slot2-3_1_871.d	2	P78362|SRPK2_HUMAN			FALSE
HPVLQKPSVF	32.52	1150.65	10	1.7	576.329	2	11.7026	0.8920-0.9146	82.7	2390	547778	9590	210210_MiaPaca2_sHLA_Normoxia_1_Slot2-3_1_871.d	1	Q9H0G5|NSRP1_HUMAN			FALSE
HPVLSFNEHF	20.92	1225.59	10	-5.8	613.793	2	19.1695	0.9052-0.9277			899947	17569	210210_MiaPaca2_sHLA_Normoxia_1_Slot2-3_1_871.d	1	Q5VWJ9|SNX30_HUMAN			FALSE
HPVQHISF	40.85	963.493	8	-2.6	482.749	2	6.0276	0.8121-0.8347			282000	3966	210210_MiaPaca2_sHLA_Normoxia_1_Slot2-3_1_871.d	2	Q8N3Y1|FBXW8_HUMAN			FALSE
HPVRDPVHM(+15.99)Y	50.86	1265.6	10	5.2	633.805	2	4.1894	0.9117-0.9342	3400	172000	194677	1573	210210_MiaPaca2_sHLA_Normoxia_1_Slot2-3_1_871.d	2	Q8IZ52|CHSS2_HUMAN	Oxidation (M)	M9:Oxidation (M):1001.00	FALSE
HPVRDPVHMY	51.9	1249.6	10	5.8	625.808	2	5.0363	0.9127-0.9352	7380	321000	233522	2870	210210_MiaPaca2_sHLA_Normoxia_1_Slot2-3_1_871.d	6	Q8IZ52|CHSS2_HUMAN			FALSE
HPVSEGTLM(+15.99)Y	21.01	1148.52	10	5	575.265	2	8.4382	0.8366-0.8591	1890	25700	395199	6309	210210_MiaPaca2_sHLA_Normoxia_1_Slot2-3_1_871.d	2	Q9P2E5|CHPF2_HUMAN	Oxidation (M)	M9:Oxidation (M):1001.00	FALSE
HPVSTM(+15.99)IKGLY	23.74	1260.65	11	-0.4	631.329	2	9.4491	0.9080-0.9305			442648	7270	210210_MiaPaca2_sHLA_Normoxia_1_Slot2-3_1_871.d	1	P00338|LDHA_HUMAN	Oxidation (M)	M6:Oxidation (M):1001.00	FALSE
HPVSTMIKGLY	35.7	1244.66	11	-0.1	623.332	2	15.5926	0.9089-0.9314			731625	13743	210210_MiaPaca2_sHLA_Normoxia_1_Slot2-3_1_871.d	1	P00338|LDHA_HUMAN			FALSE
HPVVHPLDL	34.51	1025.57	9	-6.7	513.783	2	12.1317	0.8497-0.8723			568777	10027	210210_MiaPaca2_sHLA_Normoxia_1_Slot2-3_1_871.d	2	Q96IY1|NSL1_HUMAN			FALSE
HPVWTQKENQQL	29.15	1506.76	12	1.3	754.382	2	6.2415	1.0034-1.0258			292035	4167	210210_MiaPaca2_sHLA_Normoxia_1_Slot2-3_1_871.d	1	Q9Y6A5|TACC3_HUMAN			FALSE
HPVYILKGGY	36.12	1145.62	10	-7.3	573.811	2	10.6349	0.8808-0.9033			498392	8480	210210_MiaPaca2_sHLA_Normoxia_1_Slot2-3_1_871.d	3	Q9Y6J8|STYL1_HUMAN			FALSE
HPWEVIVGT	27.72	1036.53	9	-2.1	519.27	2	23.5607	0.8319-0.8544	149	3260	1105963	22435	210210_MiaPaca2_sHLA_Normoxia_1_Slot2-3_1_871.d	1	P04035|HMDH_HUMAN			FALSE
HPWEVM(+15.99)PDLY	39.45	1301.58	10	0.6	651.791	2	26.1721	0.9258-0.9483	13900	170000	1225363	25615	210210_MiaPaca2_sHLA_Normoxia_1_Slot2-3_1_871.d	4	P08865|RSSA_HUMAN	Oxidation (M)	M6:Oxidation (M):1001.00	FALSE
HPWEVMPDL	23.99	1122.52	9	2.3	562.263	2	32.5443	0.8450-0.8676			1529985	32535	210210_MiaPaca2_sHLA_Normoxia_1_Slot2-3_1_871.d	1	P08865|RSSA_HUMAN			FALSE
HPWEVMPDLY	41.96	1285.58	10	-0.2	643.793	2	36.1692	0.9183-0.9408	10100	487000	1700461	36727	210210_MiaPaca2_sHLA_Normoxia_1_Slot2-3_1_871.d	6	P08865|RSSA_HUMAN			FALSE
HPWEVMPDLYF	30.2	1432.65	11	-0.6	717.326	2	48.0027	0.9614-0.9838	267	5110	2260626	54234	210210_MiaPaca2_sHLA_Normoxia_1_Slot2-3_1_871.d	1	P08865|RSSA_HUMAN			FALSE
HPYEVAEVI	21.29	1055.53	9	-0.4	528.768	2	18.939	0.8234-0.8460	349	10200	888033	17277	210210_MiaPaca2_sHLA_Normoxia_1_Slot2-3_1_871.d	2	O60888|CUTA_HUMAN			FALSE
HPYEVAEVIAL	19.21	1239.65	11	-1.7	620.827	2	33.0109	0.9061-0.9286			1551935	33029	210210_MiaPaca2_sHLA_Normoxia_1_Slot2-3_1_871.d	1	O60888|CUTA_HUMAN			FALSE
HPYFYAPELL	24.4	1248.62	10	-0.3	625.312	2	37.3945	0.9333-0.9558	1460	16500	1759478	38528	210210_MiaPaca2_sHLA_Normoxia_1_Slot2-3_1_871.d	1	P02768|ALBU_HUMAN			FALSE
HPYGLGPPSL	22.5	1036.53	10	-0.1	519.271	2	20.0378	0.8309-0.8535	1630	20300	938333	18407	210210_MiaPaca2_sHLA_Normoxia_1_Slot2-3_1_871.d	2	O15417|TNC18_HUMAN			FALSE
HPYLTQEKLIQY	53.24	1531.8	12	-5.4	766.899	2	17.731	1.0323-1.0547			832228	16006	210210_MiaPaca2_sHLA_Normoxia_1_Slot2-3_1_871.d	1	P15121|ALDR_HUMAN;C9JRZ8|AK1BF_HUMAN;O60218|AK1BA_HUMAN			FALSE
HPYPPGPGVAL	44.07	1103.58	11	1.1	552.792	2	16.7654	0.8582-0.8808	2260	21000	783768	14928	210210_MiaPaca2_sHLA_Normoxia_1_Slot2-3_1_871.d	1	O43660|PLRG1_HUMAN			FALSE
HPYQPDPKM	39.5	1111.51	9	-6	556.756	2	4.603	0.8328-0.8554	1350	47000	214171	2293	210210_MiaPaca2_sHLA_Normoxia_1_Slot2-3_1_871.d	1	O00257|CBX4_HUMAN			FALSE
HPYQPDPKM(+15.99)	31.44	1127.51	9	2.3	564.758	2	3.1025	0.8366-0.8591	996	26800	143018	872	210210_MiaPaca2_sHLA_Normoxia_1_Slot2-3_1_871.d	1	O00257|CBX4_HUMAN	Oxidation (M)	M9:Oxidation (M):1001.00	FALSE
HPYRAFPVL	33.97	1098.6	9	-0.8	550.302	2	16.1755	0.8657-0.8883	1030	8560	756321	14301	210210_MiaPaca2_sHLA_Normoxia_1_Slot2-3_1_871.d	1	Q969N2|PIGT_HUMAN			FALSE
HPYRPLLQY	24.15	1185.63	9	0.4	593.818	2	11.2186	0.8902-0.9127	444	7720	524032	9088	210210_MiaPaca2_sHLA_Normoxia_1_Slot2-3_1_871.d	1	P24863|CCNC_HUMAN			FALSE
HPYSQALIQY	25.27	1218.6	10	-1.8	610.303	2	16.6545	0.8977-0.9202	848	23800	782842	14896	210210_MiaPaca2_sHLA_Normoxia_1_Slot2-3_1_871.d	2	Q7KZ85|SPT6H_HUMAN			FALSE
HQITVLHVY	35	1108.6	9	0.6	555.305	2	12.8121	0.8958-0.9183			600824	10784	210210_MiaPaca2_sHLA_Normoxia_1_Slot2-3_1_871.d	1	Q9NYP7|ELOV5_HUMAN			FALSE
HSAPGGPSY	41.77	871.382	9	0.3	872.384	1	4.2195	1.3329-1.3549			196530	1638	210210_MiaPaca2_sHLA_Normoxia_1_Slot2-3_1_871.d	2	Q9H1A4|APC1_HUMAN			FALSE
HSAPLTNIRY	22.81	1170.61	10	7.7	586.315	2	8.5354	0.8949-0.9174			399761	6401	210210_MiaPaca2_sHLA_Normoxia_1_Slot2-3_1_871.d	1	Q8NI36|WDR36_HUMAN			FALSE
HSDQQVFEY	34.81	1151.49	9	-0.7	576.747	2	11.6846	0.8554-0.8779			547779	9591	210210_MiaPaca2_sHLA_Normoxia_1_Slot2-3_1_871.d	1	Q969X6|UTP4_HUMAN			FALSE
HSM(+15.99)EVFTHY	43.97	1165.49	9	-1.1	583.746	2	5.5053	0.9117-0.9342	489	17400	256412	3410	210210_MiaPaca2_sHLA_Normoxia_1_Slot2-3_1_871.d	1	Q9Y4K0|LOXL2_HUMAN	Oxidation (M)	M3:Oxidation (M):1001.00	FALSE
HSM(+15.99)SDPGVSY	24.68	1094.43	10	-0.9	548.22	2	5.0555	0.8300-0.8526			236284	2950	210210_MiaPaca2_sHLA_Normoxia_1_Slot2-3_1_871.d	1	P08559|ODPA_HUMAN;P29803|ODPAT_HUMAN	Oxidation (M)	M3:Oxidation (M):1001.00	FALSE
HSMEVFTHY	42.81	1149.49	9	-2.2	575.748	2	9.8084	0.8855-0.9080	1170	17700	457259	7577	210210_MiaPaca2_sHLA_Normoxia_1_Slot2-3_1_871.d	1	Q9Y4K0|LOXL2_HUMAN			FALSE
HSQFIGYPITLY	32.38	1437.73	12	-4.3	719.864	2	38.8431	0.9932-1.0156			1827548	40442	210210_MiaPaca2_sHLA_Normoxia_1_Slot2-3_1_871.d	1	Q58FF7|H90B3_HUMAN;P08238|HS90B_HUMAN			FALSE
HSQFLGYPITLY	32.38	1437.73	12	-4.3	719.864	2	38.8431	0.9932-1.0156			1827548	40442	210210_MiaPaca2_sHLA_Normoxia_1_Slot2-3_1_871.d	1	Q58FF8|H90B2_HUMAN			FALSE
HSRNEGVATY	47.59	1132.53	10	-2	567.265	2	2.567	0.8422-0.8648			119652	750	210210_MiaPaca2_sHLA_Normoxia_1_Slot2-3_1_871.d	3	P35222|CTNB1_HUMAN			FALSE
HSSAVAATY	36.02	905.424	9	-5.9	906.42	1	4.5305	1.3796-1.4015			211392	2196	210210_MiaPaca2_sHLA_Normoxia_1_Slot2-3_1_871.d	1	O00217|NDUS8_HUMAN			FALSE
HSVLIHEY	44.69	996.503	8	-5.7	499.252	2	5.9708	0.8526-0.8751	332	13200	278358	3900	210210_MiaPaca2_sHLA_Normoxia_1_Slot2-3_1_871.d	1	O00303|EIF3F_HUMAN			FALSE
HSVLIHEYY	53.05	1159.57	9	2	580.787	2	9.9382	0.8958-0.9183	1120	19100	463661	7721	210210_MiaPaca2_sHLA_Normoxia_1_Slot2-3_1_871.d	1	O00303|EIF3F_HUMAN			FALSE
HSWEEELNHY	51.65	1342.56	10	4	672.284	2	13.959	0.9127-0.9352	1010	15800	654777	11991	210210_MiaPaca2_sHLA_Normoxia_1_Slot2-3_1_871.d	2	Q5VZL5|ZMYM4_HUMAN			FALSE
HTFQNDIHVY	33.78	1272.59	10	-5.3	637.294	2	10.771	0.9623-0.9848			504801	8631	210210_MiaPaca2_sHLA_Normoxia_1_Slot2-3_1_871.d	1	Q15392|DHC24_HUMAN			FALSE
HTFYEAVGY	24.48	1085.48	9	0.6	543.745	2	17.7689	0.8573-0.8798	246	5020	833155	16039	210210_MiaPaca2_sHLA_Normoxia_1_Slot2-3_1_871.d	1	O14980|XPO1_HUMAN			FALSE
HTGPGILSM	40.43	911.453	9	-1.5	912.453	1	16.5063	1.3915-1.4134	4150	47900	774601	14701	210210_MiaPaca2_sHLA_Normoxia_1_Slot2-3_1_871.d	5	P62937|PPIA_HUMAN			FALSE
HTGPGILSM(+15.99)	40.62	927.448	9	-0.6	928.448	1	7.9134	1.3933-1.4152	11100	651000	370566	5814	210210_MiaPaca2_sHLA_Normoxia_1_Slot2-3_1_871.d	8	P62937|PPIA_HUMAN	Oxidation (M)	M9:Oxidation (M):1001.00	FALSE
HTGPGLLSM	40.43	911.453	9	-1.5	912.453	1	16.5063	1.3915-1.4134	4150	47900	774601	14701	210210_MiaPaca2_sHLA_Normoxia_1_Slot2-3_1_871.d	5	P49792|RBP2_HUMAN;Q9UNP9|PPIE_HUMAN			FALSE
HTGPGLLSM(+15.99)	40.62	927.448	9	-0.6	928.448	1	7.9134	1.3933-1.4152	11100	651000	370566	5814	210210_MiaPaca2_sHLA_Normoxia_1_Slot2-3_1_871.d	8	P49792|RBP2_HUMAN;Q9UNP9|PPIE_HUMAN	Oxidation (M)	M9:Oxidation (M):1001.00	FALSE
HTLEEGVVEY	19.46	1174.55	10	1	588.279	2	14.6968	0.8817-0.9042	121	3780	688634	12770	210210_MiaPaca2_sHLA_Normoxia_1_Slot2-3_1_871.d	1	Q69YI7|NAIF1_HUMAN			FALSE
HTVPIYEGY	29.04	1077.51	9	-0.8	539.76	2	14.3673	0.8375-0.8601			674016	12456	210210_MiaPaca2_sHLA_Normoxia_1_Slot2-3_1_871.d	1	P60709|ACTB_HUMAN;P63261|ACTG_HUMAN			FALSE
HVDFGGTSVWY	30.04	1266.57	11	-1.6	634.285	2	28.8975	0.9136-0.9361	6080	57000	1356533	28943	210210_MiaPaca2_sHLA_Normoxia_1_Slot2-3_1_871.d	1	Q9Y2K7|KDM2A_HUMAN			FALSE
HVDGPTEIY	38.36	1029.48	9	3.2	1030.48	1	10.1489	1.4645-1.4864			475548	7986	210210_MiaPaca2_sHLA_Normoxia_1_Slot2-3_1_871.d	3	Q5T9L3|WLS_HUMAN			FALSE
HVDPENFRLL	22.54	1238.64	10	-0.3	620.323	2	22.1533	0.9202-0.9427	127	2730	1039048	20782	210210_MiaPaca2_sHLA_Normoxia_1_Slot2-3_1_871.d	1	P02042|HBD_HUMAN;P68871|HBB_HUMAN			FALSE
HVGPFIDSY	37.84	1033.49	9	0.6	517.747	2	19.0935	0.8271-0.8497	5130	114000	894442	17428	210210_MiaPaca2_sHLA_Normoxia_1_Slot2-3_1_871.d	2	Q9UBZ4|APEX2_HUMAN			FALSE
HVHHLINEY	32.3	1160.57	9	-4.1	581.287	2	4.55	0.8967-0.9192			212326	2236	210210_MiaPaca2_sHLA_Normoxia_1_Slot2-3_1_871.d	1	O43513|MED7_HUMAN			FALSE
HVIDVKFLY	43.29	1132.63	9	-0.1	567.317	2	25.4858	0.8836-0.9061	2830	48500	1194107	24755	210210_MiaPaca2_sHLA_Normoxia_1_Slot2-3_1_871.d	2	Q16531|DDB1_HUMAN			FALSE
HVIPVAEGY	34.27	983.508	9	-1.2	984.507	1	13.7646	1.4262-1.4481			645619	11773	210210_MiaPaca2_sHLA_Normoxia_1_Slot2-3_1_871.d	1	P61158|ARP3_HUMAN;Q9P1U1|ARP3B_HUMAN;Q9C0K3|ARP3C_HUMAN			FALSE
HVITGLLEHY	39.21	1180.62	10	-7.7	591.311	2	17.7504	0.9080-0.9305			833154	16038	210210_MiaPaca2_sHLA_Normoxia_1_Slot2-3_1_871.d	1	Q96FV2|SCRN2_HUMAN			FALSE
HVNGIVQKY	37.63	1056.57	9	3.2	529.291	2	4.6472	0.8460-0.8685			216960	2400	210210_MiaPaca2_sHLA_Normoxia_1_Slot2-3_1_871.d	1	Q3B7T1|EDRF1_HUMAN			FALSE
HVVPDQLM(+15.99)AF	36.29	1171.57	10	13.8	586.796	2	22.6687	0.8789-0.9014	284	6110	1064704	21406	210210_MiaPaca2_sHLA_Normoxia_1_Slot2-3_1_871.d	2	P14174|MIF_HUMAN	Oxidation (M)	M8:Oxidation (M):1001.00	FALSE
HVVPTILEKF	45.79	1181.68	10	1	591.844	2	23.9323	0.8601-0.8826			1124277	22869	210210_MiaPaca2_sHLA_Normoxia_1_Slot2-3_1_871.d	1	Q14008|CKAP5_HUMAN			FALSE
IAAGIFNDL	34.73	932.497	9	-13.6	933.485	1	40.5928	1.4253-1.4472			1910448	42882	210210_MiaPaca2_sHLA_Normoxia_1_Slot2-3_1_871.d	2	Q99436|PSB7_HUMAN			FALSE
IAAIAQEL	31.59	827.475	8	-5.9	828.472	1	23.8934	1.3173-1.3393			1122439	22819	210210_MiaPaca2_sHLA_Normoxia_1_Slot2-3_1_871.d	1	P12814|ACTN1_HUMAN;O43707|ACTN4_HUMAN			FALSE
IAALAQEL	31.59	827.475	8	-5.9	828.472	1	23.8934	1.3173-1.3393			1122439	22819	210210_MiaPaca2_sHLA_Normoxia_1_Slot2-3_1_871.d	1				FALSE
IAAPTSSAL	37.83	829.455	9	4.9	830.46	1	14.9701	1.3173-1.3393			702368	13094	210210_MiaPaca2_sHLA_Normoxia_1_Slot2-3_1_871.d	3	O43432|IF4G3_HUMAN			FALSE
IAAVPATAM(+15.99)	32.68	859.447	9	0.9	860.449	1	9.7018	1.3274-1.3494			454522	7522	210210_MiaPaca2_sHLA_Normoxia_1_Slot2-3_1_871.d	1	P49327|FAS_HUMAN	Oxidation (M)	M9:Oxidation (M):1001.00	FALSE
IAAVSQEL	32.03	829.455	8	10.4	830.465	1	15.8065	1.3347-1.3567			741673	13957	210210_MiaPaca2_sHLA_Normoxia_1_Slot2-3_1_871.d	2	Q6P1R4|DUS1L_HUMAN			FALSE
IADISQVY	30.05	907.465	8	-4.1	908.462	1	22.0855	1.4043-1.4262			1037204	20726	210210_MiaPaca2_sHLA_Normoxia_1_Slot2-3_1_871.d	2	P60900|PSA6_HUMAN			FALSE
IADPDQPVL	30.69	966.502	9	-6.9	967.496	1	20.3553	1.4390-1.4609			955728	18816	210210_MiaPaca2_sHLA_Normoxia_1_Slot2-3_1_871.d	1	Q8NBP0|TTC13_HUMAN			FALSE
IAGPPDTPY	29.53	929.449	9	5.2	930.455	1	15.6898	1.3613-1.3832			736208	13856	210210_MiaPaca2_sHLA_Normoxia_1_Slot2-3_1_871.d	4	P61086|UBE2K_HUMAN			FALSE
IAIPVTVAF	23.11	929.559	9	-1.3	930.558	1	47.7883	1.4152-1.4372			2252307	53961	210210_MiaPaca2_sHLA_Normoxia_1_Slot2-3_1_871.d	2	Q8TEM1|PO210_HUMAN			FALSE
IALHTALNNPY	32.15	1225.65	11	-1.5	613.825	2	18.3919	0.9146-0.9370			863356	16738	210210_MiaPaca2_sHLA_Normoxia_1_Slot2-3_1_871.d	1	Q9UBD5|ORC3_HUMAN			FALSE
IALPSLRILY	23.21	1157.72	10	-0.7	579.861	2	44.7146	0.8732-0.8958			2105497	48403	210210_MiaPaca2_sHLA_Normoxia_1_Slot2-3_1_871.d	1	P00403|COX2_HUMAN			FALSE
IANVAHTF	22.22	871.455	8	0.4	436.732	2	9.1575	0.7743-0.7970			428966	6998	210210_MiaPaca2_sHLA_Normoxia_1_Slot2-3_1_871.d	1	Q9UQ80|PA2G4_HUMAN			FALSE
IARDEGGKAF	22.1	1062.55	10	-1.9	532.275	2	4.239	0.8384-0.8610			197465	1679	210210_MiaPaca2_sHLA_Normoxia_1_Slot2-3_1_871.d	1	P05141|ADT2_HUMAN			FALSE
IARDEGGKAFF	24.74	1209.61	11	1.8	605.811	2	8.7494	0.8995-0.9221			409796	6602	210210_MiaPaca2_sHLA_Normoxia_1_Slot2-3_1_871.d	1	P05141|ADT2_HUMAN			FALSE
IASAIVNEL	28.04	928.523	9	-2.2	929.522	1	28.2674	1.4353-1.4572			1329012	28242	210210_MiaPaca2_sHLA_Normoxia_1_Slot2-3_1_871.d	2	Q9NR09|BIRC6_HUMAN			FALSE
IASDIVSRF	30.71	1006.54	9	3.8	504.278	2	20.3164	0.8281-0.8507			953904	18780	210210_MiaPaca2_sHLA_Normoxia_1_Slot2-3_1_871.d	1	Q96N67|DOCK7_HUMAN			FALSE
IASNAGSIA	32.35	802.418	9	-0.2	803.42	1	6.572	1.2759-1.2980			307572	4506	210210_MiaPaca2_sHLA_Normoxia_1_Slot2-3_1_871.d	2	P62829|RL23_HUMAN			FALSE
IATSHNIVY	19.13	1016.53	9	-4.5	509.266	2	8.6896	0.8356-0.8582	108	3560	407073	6561	210210_MiaPaca2_sHLA_Normoxia_1_Slot2-3_1_871.d	1	Q8NG31|KNL1_HUMAN			FALSE
IAVEAQNKY	28.93	1034.54	9	3.9	518.275	2	5.6192	0.8253-0.8479			262821	3561	210210_MiaPaca2_sHLA_Normoxia_1_Slot2-3_1_871.d	1	P12270|TPR_HUMAN			FALSE
IAVHVVPDQLM(+15.99)	23.72	1236.65	11	-1.8	619.329	2	21.2496	0.8911-0.9136			997862	19826	210210_MiaPaca2_sHLA_Normoxia_1_Slot2-3_1_871.d	1	P14174|MIF_HUMAN	Oxidation (M)	M11:Oxidation (M):1001.00	FALSE
IAVLHEERF	26.85	1112.6	9	1.9	557.303	2	11.1792	0.9005-0.9230			524027	9083	210210_MiaPaca2_sHLA_Normoxia_1_Slot2-3_1_871.d	2	Q9Y5U9|IR3IP_HUMAN			FALSE
IAWAPEGKDRF	30.67	1288.66	11	0.8	645.331	2	13.823	0.9820-1.0044			648377	11849	210210_MiaPaca2_sHLA_Normoxia_1_Slot2-3_1_871.d	2	P32780|TF2H1_HUMAN			FALSE
IAWQGSGGNEKY	34.86	1308.61	12	5.5	655.311	2	9.2936	0.9061-0.9286			435338	7112	210210_MiaPaca2_sHLA_Normoxia_1_Slot2-3_1_871.d	1	Q9UG01|IF172_HUMAN			FALSE
IAWVGKGIVY	31.73	1104.63	10	9.8	553.325	2	29.3949	0.8751-0.8977			1382190	29568	210210_MiaPaca2_sHLA_Normoxia_1_Slot2-3_1_871.d	2	Q8NDH3|PEPL1_HUMAN			FALSE
IAYEEIFVK	41.45	1110.6	9	-0.3	556.301	2	24.9836	0.8676-0.8902	844	14100	1173021	24231	210210_MiaPaca2_sHLA_Normoxia_1_Slot2-3_1_871.d	1	P10646|TFPI1_HUMAN			FALSE
IAYEEIFVKNM	54.55	1355.68	11	0.5	678.842	2	32.8352	0.9726-0.9950	2180	56500	1541856	32784	210210_MiaPaca2_sHLA_Normoxia_1_Slot2-3_1_871.d	4	P10646|TFPI1_HUMAN			FALSE
IAYEEIFVKNM(+15.99)	45.26	1371.67	11	2.2	686.841	2	25.0018	0.9633-0.9857	3640	62000	1170247	24139	210210_MiaPaca2_sHLA_Normoxia_1_Slot2-3_1_871.d	2	P10646|TFPI1_HUMAN	Oxidation (M)	M11:Oxidation (M):1001.00	FALSE
IFGVTTLDIVR	23.24	1232.71	11	-0.4	617.359	2	37.8906	0.9380-0.9604			1782413	39113	210210_MiaPaca2_sHLA_Normoxia_1_Slot2-3_1_871.d	1	P40926|MDHM_HUMAN			FALSE
IFYSVLTI	20.72	954.543	8	-4.8	955.538	1	31.8833	1.4390-1.4609			1498919	31865	210210_MiaPaca2_sHLA_Normoxia_1_Slot2-3_1_871.d	1	P17948|VGFR1_HUMAN			FALSE
IGAEVYHNLK	41.04	1142.61	10	1.2	572.308	2	6.261	0.9071-0.9296			292951	4189	210210_MiaPaca2_sHLA_Normoxia_1_Slot2-3_1_871.d	2	P06733|ENOA_HUMAN			FALSE
IGGIGTVPVGR	33.82	1024.6	11	2.1	513.306	2	13.8555	0.8290-0.8516	289	11600	648388	11860	210210_MiaPaca2_sHLA_Normoxia_1_Slot2-3_1_871.d	2	Q5VTE0|EF1A3_HUMAN;Q05639|EF1A2_HUMAN;P68104|EF1A1_HUMAN			FALSE
IGIAVPDVY	28.31	945.517	9	-9.4	946.509	1	38.1433	1.4335-1.4554			1794393	39471	210210_MiaPaca2_sHLA_Normoxia_1_Slot2-3_1_871.d	1	Q04760|LGUL_HUMAN			FALSE
IGIDLGTTY	39.3	951.491	9	3.8	952.495	1	32.5638	1.4408-1.4627			1530881	32537	210210_MiaPaca2_sHLA_Normoxia_1_Slot2-3_1_871.d	3	P34931|HS71L_HUMAN;P0DMV9|HS71B_HUMAN;P0DMV8|HS71A_HUMAN			FALSE
IGSPVDLTY	32.42	963.491	9	0	964.492	1	28.5396	1.4244-1.4463			1341867	28581	210210_MiaPaca2_sHLA_Normoxia_1_Slot2-3_1_871.d	3	P28331|NDUS1_HUMAN			FALSE
IGVEHVVVY	28.04	1013.55	9	-3	507.779	2	18.7017	0.8271-0.8497	1290	17600	877065	17037	210210_MiaPaca2_sHLA_Normoxia_1_Slot2-3_1_871.d	1	P49411|EFTU_HUMAN			FALSE
IGVGVIDGHIY	43.38	1141.61	11	-1.7	571.809	2	27.6258	0.9005-0.9230	475	7560	1296939	27459	210210_MiaPaca2_sHLA_Normoxia_1_Slot2-3_1_871.d	1	Q14145|KEAP1_HUMAN			FALSE
IIIDKEYYY	38.54	1218.62	9	0.7	610.312	2	21.7002	0.9155-0.9380	1220	47800	1017106	20296	210210_MiaPaca2_sHLA_Normoxia_1_Slot2-3_1_871.d	3	Q7L5N1|CSN6_HUMAN			FALSE
IILLILIL	19.29	922.683	8	1.9	462.346	2	30.2476	0.8667-0.8892	5540	65500	1420589	30419	210210_MiaPaca2_sHLA_Normoxia_1_Slot2-3_1_871.d	1				FALSE
IILLILILV	24.22	1021.75	9	-8.2	511.875	2	30.7363	0.9033-0.9258	75.8	2860	1445219	30911	210210_MiaPaca2_sHLA_Normoxia_1_Slot2-3_1_871.d	2				FALSE
IILLLLLI	19.29	922.683	8	1.9	462.346	2	30.2476	0.8667-0.8892	5540	65500	1420589	30419	210210_MiaPaca2_sHLA_Normoxia_1_Slot2-3_1_871.d	1				FALSE
IILLLLLII	23.34	1035.77	9	2.5	518.888	2	33.7674	0.9146-0.9370	5520	129000	1585763	33779	210210_MiaPaca2_sHLA_Normoxia_1_Slot2-3_1_871.d	2				FALSE
IINDLLQSLR	26.19	1183.69	10	-5.8	592.846	2	32.8749	0.9342-0.9567			1545527	32879	210210_MiaPaca2_sHLA_Normoxia_1_Slot2-3_1_871.d	1	Q92945|FUBP2_HUMAN			FALSE
IIYDRDFSY	30.3	1190.56	9	1.2	596.284	2	20.4196	0.8949-0.9174	198	4200	958480	18886	210210_MiaPaca2_sHLA_Normoxia_1_Slot2-3_1_871.d	1	P23921|RIR1_HUMAN			FALSE
ILDPIFKVF	32.29	1090.64	9	-10.7	546.319	2	48.2161	0.8779-0.9005			2272587	54573	210210_MiaPaca2_sHLA_Normoxia_1_Slot2-3_1_871.d	1	P13639|EF2_HUMAN			FALSE
ILGPPGSVY	29.18	901.491	9	-10.4	902.482	1	24.4183	1.3906-1.4125			1147228	23470	210210_MiaPaca2_sHLA_Normoxia_1_Slot2-3_1_871.d	1	Q96LR5|UB2E2_HUMAN;P51965|UB2E1_HUMAN;Q969T4|UB2E3_HUMAN			FALSE
ILIILIII	19.29	922.683	8	1.9	462.346	2	30.2476	0.8667-0.8892	5540	65500	1420589	30419	210210_MiaPaca2_sHLA_Normoxia_1_Slot2-3_1_871.d	1				FALSE
ILLLIILL	19.29	922.683	8	1.9	462.346	2	30.2476	0.8667-0.8892	5540	65500	1420589	30419	210210_MiaPaca2_sHLA_Normoxia_1_Slot2-3_1_871.d	1				FALSE
ILLLLLLL	19.29	922.683	8	1.9	462.346	2	30.2476	0.8667-0.8892	5540	65500	1420589	30419	210210_MiaPaca2_sHLA_Normoxia_1_Slot2-3_1_871.d	1	Q8NHL6|LIRB1_HUMAN			FALSE
ILLLLLLLL	23.34	1035.77	9	2.5	518.888	2	33.7674	0.9146-0.9370	5520	129000	1585763	33779	210210_MiaPaca2_sHLA_Normoxia_1_Slot2-3_1_871.d	2	Q8NHL6|LIRB1_HUMAN			FALSE
ILLLLLLLLL	25.41	1148.85	10	-0.9	575.428	2	36.7708	0.9567-0.9792	3500	46100	1727164	37504	210210_MiaPaca2_sHLA_Normoxia_1_Slot2-3_1_871.d	1	Q8NHL6|LIRB1_HUMAN			FALSE
ILPEPVVY	31.84	928.527	8	-8.1	929.52	1	31.6112	1.4308-1.4527			1486158	31620	210210_MiaPaca2_sHLA_Normoxia_1_Slot2-3_1_871.d	2	Q9BPX3|CND3_HUMAN			FALSE
IM(+15.99)FETFNTPAM(+15.99)	22.29	1332.57	11	-0.9	667.288	2	29.1811	0.9380-0.9604	216	1920	1372116	29328	210210_MiaPaca2_sHLA_Normoxia_1_Slot2-3_1_871.d	2	P60709|ACTB_HUMAN;Q9BYX7|ACTBM_HUMAN;Q6S8J3|POTEE_HUMAN;A5A3E0|POTEF_HUMAN;P0CG39|POTEJ_HUMAN;P63261|ACTG_HUMAN;P0CG38|POTEI_HUMAN	Oxidation (M); Oxidation (M)	M2:Oxidation (M):1001.00;M11:Oxidation (M):1001.00	FALSE
IM(+15.99)FETFNTPAM(+15.99)Y	43.54	1495.64	12	-0.7	748.82	2	35.091	0.9838-1.0062			1649909	35345	210210_MiaPaca2_sHLA_Normoxia_1_Slot2-3_1_871.d	2	P60709|ACTB_HUMAN;Q9BYX7|ACTBM_HUMAN;Q6S8J3|POTEE_HUMAN;A5A3E0|POTEF_HUMAN;P0CG39|POTEJ_HUMAN;P63261|ACTG_HUMAN;P0CG38|POTEI_HUMAN	Oxidation (M); Oxidation (M)	M2:Oxidation (M):1001.00;M11:Oxidation (M):1001.00	FALSE
IMFETFNTPAM(+15.99)Y	19.27	1479.64	12	2	740.824	2	39.679	0.9773-0.9997			1867000	41452	210210_MiaPaca2_sHLA_Normoxia_1_Slot2-3_1_871.d	1	P60709|ACTB_HUMAN;Q9BYX7|ACTBM_HUMAN;Q6S8J3|POTEE_HUMAN;A5A3E0|POTEF_HUMAN;P0CG39|POTEJ_HUMAN;P63261|ACTG_HUMAN;P0CG38|POTEI_HUMAN	Oxidation (M)	M11:Oxidation (M):40.16	FALSE
IPAAEPIEY	23.6	1001.51	9	-8.6	1002.5	1	22.6104	1.4545-1.4763			1061930	21314	210210_MiaPaca2_sHLA_Normoxia_1_Slot2-3_1_871.d	1	Q13635|PTC1_HUMAN			FALSE
IPAAPVPSL	33.97	863.512	9	0.4	864.513	1	30.2115	1.3704-1.3924			1420582	30412	210210_MiaPaca2_sHLA_Normoxia_1_Slot2-3_1_871.d	2	Q9H0Z9|RBM38_HUMAN			FALSE
IPAEAFKQ	22.76	902.486	8	-6	903.482	1	47.2829	1.3906-1.4125			2228249	53147	210210_MiaPaca2_sHLA_Normoxia_1_Slot2-3_1_871.d	1	Q9GZY0|NXF2_HUMAN			FALSE
IPAEDVPLL	31.33	965.543	9	-3.9	966.54	1	38.2405	1.4572-1.4791			1798982	39590	210210_MiaPaca2_sHLA_Normoxia_1_Slot2-3_1_871.d	1	O14802|RPC1_HUMAN			FALSE
IPAEEIPAY	28.67	1001.51	9	-7	1002.5	1	23.9712	1.4326-1.4545			1126093	22897	210210_MiaPaca2_sHLA_Normoxia_1_Slot2-3_1_871.d	2	Q9Y4C2|TCAF1_HUMAN			FALSE
IPAEGGGRIVLY	28.42	1243.69	12	2.6	622.851	2	21.3566	0.9061-0.9286	112	4450	1002471	19965	210210_MiaPaca2_sHLA_Normoxia_1_Slot2-3_1_871.d	2	Q14703|MBTP1_HUMAN			FALSE
IPAESYTF	39.84	926.438	8	1.7	927.441	1	22.902	1.4152-1.4372			1075740	21714	210210_MiaPaca2_sHLA_Normoxia_1_Slot2-3_1_871.d	4	P48556|PSMD8_HUMAN			FALSE
IPAGTELTF	23.18	947.496	9	10.1	948.506	1	30.2503	1.4289-1.4508			1422408	30450	210210_MiaPaca2_sHLA_Normoxia_1_Slot2-3_1_871.d	1	O96028|NSD2_HUMAN			FALSE
IPAISSGVF	39.97	889.491	9	-4	890.488	1	33.8079	1.4006-1.4226			1589411	33851	210210_MiaPaca2_sHLA_Normoxia_1_Slot2-3_1_871.d	1	Q460N5|PAR14_HUMAN			FALSE
IPAKPPVSF	19.78	954.554	9	-8.3	478.277	2	18.6641	0.7904-0.8130			876154	17020	210210_MiaPaca2_sHLA_Normoxia_1_Slot2-3_1_871.d	1	Q6PKC3|TXD11_HUMAN			FALSE
IPAPGSGVSF	29.08	930.481	10	1.1	931.483	1	24.9237	1.3906-1.4125			1171170	24168	210210_MiaPaca2_sHLA_Normoxia_1_Slot2-3_1_871.d	1	Q9BZL6|KPCD2_HUMAN			FALSE
IPAQPSVAKVPY	20.83	1268.71	12	-0.1	635.359	2	17.0312	0.9324-0.9548			799328	15290	210210_MiaPaca2_sHLA_Normoxia_1_Slot2-3_1_871.d	1	Q9Y520|PRC2C_HUMAN			FALSE
IPASATVAY	21.87	891.47	9	-2.1	892.469	1	14.9895	1.3832-1.4052			703294	13126	210210_MiaPaca2_sHLA_Normoxia_1_Slot2-3_1_871.d	1	Q9Y2W6|TDRKH_HUMAN			FALSE
IPASKVFSL	24.85	960.564	9	5.2	481.288	2	23.563	0.8300-0.8526			1106877	22455	210210_MiaPaca2_sHLA_Normoxia_1_Slot2-3_1_871.d	1	Q9NR48|ASH1L_HUMAN			FALSE
IPASVEHGRVY	48.44	1226.64	11	-2.3	614.322	2	5.9169	0.9502-0.9726	266	9210	275597	3821	210210_MiaPaca2_sHLA_Normoxia_1_Slot2-3_1_871.d	2	Q9H2F3|3BHS7_HUMAN			FALSE
IPAVSISY	27.06	848.464	8	6.2	849.471	1	27.762	1.3466-1.3686			1305193	27667	210210_MiaPaca2_sHLA_Normoxia_1_Slot2-3_1_871.d	1	Q6KCM7|SCMC2_HUMAN;Q9BV35|SCMC3_HUMAN			FALSE
IPDASKLQF	20.69	1017.55	9	1.3	509.779	2	21.5514	0.8271-0.8497	692	7710	1009792	20134	210210_MiaPaca2_sHLA_Normoxia_1_Slot2-3_1_871.d	1	O75935|DCTN3_HUMAN			FALSE
IPDDLKQLY	46.25	1103.59	9	0.6	552.797	2	23.2503	0.8704-0.8930	8290	261000	1091330	22106	210210_MiaPaca2_sHLA_Normoxia_1_Slot2-3_1_871.d	4	P23921|RIR1_HUMAN			FALSE
IPDEKVVITY	25.5	1175.64	10	1.1	588.826	2	21.1535	0.9136-0.9361	857	5410	991442	19664	210210_MiaPaca2_sHLA_Normoxia_1_Slot2-3_1_871.d	1	Q8IZT6|ASPM_HUMAN			FALSE
IPDENPSSF	33.03	1004.45	9	9	1005.45	1	16.0981	1.4481-1.4700			755382	14256	210210_MiaPaca2_sHLA_Normoxia_1_Slot2-3_1_871.d	1	Q96EQ8|RN125_HUMAN			FALSE
IPDESRNVNY	37.67	1205.57	10	0.8	603.787	2	6.9948	0.8817-0.9042	1870	24400	323050	4786	210210_MiaPaca2_sHLA_Normoxia_1_Slot2-3_1_871.d	2	Q5JSL3|DOC11_HUMAN			FALSE
IPDGGVHIV	36.53	905.497	9	-5.6	453.75	2	16.0981	0.7875-0.8102			755392	14266	210210_MiaPaca2_sHLA_Normoxia_1_Slot2-3_1_871.d	3	Q9NTZ6|RBM12_HUMAN			FALSE
IPDGHTKEM	27.62	1026.48	9	-4.6	514.241	2	4.1224	0.8102-0.8328			191911	1489	210210_MiaPaca2_sHLA_Normoxia_1_Slot2-3_1_871.d	1	P07814|SYEP_HUMAN			FALSE
IPDIQAHEW	23.12	1107.53	9	-0.4	554.771	2	20.4001	0.8657-0.8883	1090	8290	953903	18779	210210_MiaPaca2_sHLA_Normoxia_1_Slot2-3_1_871.d	1	P48507|GSH0_HUMAN			FALSE
IPDKFVVGY	34.4	1036.56	9	2.6	519.285	2	22.8794	0.8290-0.8516	10800	161000	1071137	21581	210210_MiaPaca2_sHLA_Normoxia_1_Slot2-3_1_871.d	2	P00492|HPRT_HUMAN			FALSE
IPDQVIRVF	34.27	1085.62	9	-0.7	543.815	2	30.0845	0.8657-0.8883	427	10900	1411432	30202	210210_MiaPaca2_sHLA_Normoxia_1_Slot2-3_1_871.d	2	Q8TEU7|RPGF6_HUMAN			FALSE
IPDSPITAF	31.84	959.496	9	4.4	960.501	1	35.5382	1.4499-1.4718			1671015	35889	210210_MiaPaca2_sHLA_Normoxia_1_Slot2-3_1_871.d	1	Q99708|CTIP_HUMAN			FALSE
IPDSTAETL	29.38	945.466	9	-0.7	946.465	1	14.4839	1.4216-1.4435			679490	12566	210210_MiaPaca2_sHLA_Normoxia_1_Slot2-3_1_871.d	2	Q86W92|LIPB1_HUMAN			FALSE
IPDYTRESY	24.56	1142.52	9	-3.5	572.263	2	10.2288	0.8836-0.9061	317	9400	478301	8057	210210_MiaPaca2_sHLA_Normoxia_1_Slot2-3_1_871.d	1	Q8NBE8|KLH23_HUMAN			FALSE
IPEDLYQKF	31.7	1151.59	9	1.4	576.797	2	22.1646	0.8714-0.8939	928	9110	1036296	20712	210210_MiaPaca2_sHLA_Normoxia_1_Slot2-3_1_871.d	1	P50747|BPL1_HUMAN			FALSE
IPEEDAGKLY	36.69	1133.56	10	-0.2	567.783	2	12.6005	0.8526-0.8751	438	4000	588015	10491	210210_MiaPaca2_sHLA_Normoxia_1_Slot2-3_1_871.d	1	Q9NQR4|NIT2_HUMAN			FALSE
IPEELGRLVY	34.67	1187.65	10	3.2	594.832	2	28.7543	0.9005-0.9230	435	6870	1350116	28784	210210_MiaPaca2_sHLA_Normoxia_1_Slot2-3_1_871.d	2	O43861|ATP9B_HUMAN			FALSE
IPEKFQHIL	22.88	1123.64	9	2	562.824	2	15.3607	0.8958-0.9183	79.8	2270	720673	13519	210210_MiaPaca2_sHLA_Normoxia_1_Slot2-3_1_871.d	1	P62269|RS18_HUMAN			FALSE
IPEPASPQL	38.99	950.507	9	-11.3	951.497	1	20.3164	1.4171-1.4390			953890	18766	210210_MiaPaca2_sHLA_Normoxia_1_Slot2-3_1_871.d	2	Q14676|MDC1_HUMAN			FALSE
IPEPVVRIL	26.44	1034.65	9	3.8	518.33	2	31.3779	0.8441-0.8667			1475246	31436	210210_MiaPaca2_sHLA_Normoxia_1_Slot2-3_1_871.d	2	Q9NQC1|JADE2_HUMAN			FALSE
IPFAAPTAL	24.46	899.512	9	15	900.526	1	36.3158	1.4015-1.4235			1707814	36928	210210_MiaPaca2_sHLA_Normoxia_1_Slot2-3_1_871.d	1	Q5T6F2|UBAP2_HUMAN			FALSE
IPFAVVGSDHEY	57.16	1332.63	12	-1.7	667.319	2	25.0329	0.9735-0.9960	519	7780	1173940	24256	210210_MiaPaca2_sHLA_Normoxia_1_Slot2-3_1_871.d	1	Q9UHD8|SEPT9_HUMAN			FALSE
IPFDPKFITY	45.88	1239.65	10	0.8	620.83	2	37.6736	0.9455-0.9679	3520	62500	1770480	38802	210210_MiaPaca2_sHLA_Normoxia_1_Slot2-3_1_871.d	3	Q8N7H5|PAF1_HUMAN			FALSE
IPFFFPTQGHDY	60.92	1467.68	12	1	734.844	2	39.5431	1.0109-1.0333	4110	77400	1859642	41246	210210_MiaPaca2_sHLA_Normoxia_1_Slot2-3_1_871.d	2	Q8N3C0|ASCC3_HUMAN			FALSE
IPFGNNPIFRY	46.91	1336.69	11	3	669.351	2	35.8092	0.9483-0.9707	15800	359000	1682970	36222	210210_MiaPaca2_sHLA_Normoxia_1_Slot2-3_1_871.d	3	Q15392|DHC24_HUMAN			FALSE
IPFGTPIVV	22.86	941.559	9	2.4	942.561	1	43.7425	1.4216-1.4435			2059428	47034	210210_MiaPaca2_sHLA_Normoxia_1_Slot2-3_1_871.d	1	Q8TD22|SFXN5_HUMAN			FALSE
IPFPEGM(+15.99)GGSVY	30.39	1268.57	12	0.3	635.29	2	28.8011	0.9089-0.9314	1690	36700	1353781	28873	210210_MiaPaca2_sHLA_Normoxia_1_Slot2-3_1_871.d	1	Q53FT3|HIKES_HUMAN	Oxidation (M)	M7:Oxidation (M):1001.00	FALSE
IPFPPLSY	26.51	932.501	8	0.8	933.502	1	44.073	1.3887-1.4107			2074991	47399	210210_MiaPaca2_sHLA_Normoxia_1_Slot2-3_1_871.d	2	Q6P2Q9|PRP8_HUMAN			FALSE
IPFRPSIQF	33.99	1103.61	9	-1.8	552.809	2	31.2178	0.8469-0.8695	305	10700	1467058	31294	210210_MiaPaca2_sHLA_Normoxia_1_Slot2-3_1_871.d	3	O00472|ELL2_HUMAN			FALSE
IPFSGKGYVL	19.56	1079.6	10	-4.1	540.802	2	25.3903	0.8695-0.8920			1193197	24739	210210_MiaPaca2_sHLA_Normoxia_1_Slot2-3_1_871.d	1	Q9H040|SPRTN_HUMAN			FALSE
IPFSSDVTHEM	30.89	1261.56	11	-4.4	631.783	2	21.5217	0.9089-0.9314			1010708	20156	210210_MiaPaca2_sHLA_Normoxia_1_Slot2-3_1_871.d	1	Q9H8X2|IPPK_HUMAN			FALSE
IPFSSDVTHEM(+15.99)	25.02	1277.56	11	7.9	639.788	2	13.648	0.9230-0.9455			640161	11679	210210_MiaPaca2_sHLA_Normoxia_1_Slot2-3_1_871.d	1	Q9H8X2|IPPK_HUMAN	Oxidation (M)	M11:Oxidation (M):1001.00	FALSE
IPGLATAY	31.67	804.438	8	4.1	805.443	1	23.874	1.3145-1.3365			1121525	22799	210210_MiaPaca2_sHLA_Normoxia_1_Slot2-3_1_871.d	2	O15239|NDUA1_HUMAN			FALSE
IPGSAVLIF	21.16	915.543	9	4.1	916.547	1	46.2701	1.4143-1.4362			2179350	50736	210210_MiaPaca2_sHLA_Normoxia_1_Slot2-3_1_871.d	1	Q96AY3|FKB10_HUMAN			FALSE
IPGVPIM(+15.99)Y	23.53	904.473	8	-0.4	905.473	1	31.2029	1.3805-1.4025			1467052	31288	210210_MiaPaca2_sHLA_Normoxia_1_Slot2-3_1_871.d	2	Q9Y324|FCF1_HUMAN	Oxidation (M)	M7:Oxidation (M):1001.00	FALSE
IPHILKEMY	39	1142.62	9	-2.4	572.31	2	17.5755	0.8911-0.9136	214	6010	824911	15841	210210_MiaPaca2_sHLA_Normoxia_1_Slot2-3_1_871.d	3	P55010|IF5_HUMAN			FALSE
IPHLLGDVVF	29.6	1108.63	10	0.5	555.318	2	41.8012	0.8836-0.9061	1590	19900	1964667	44355	210210_MiaPaca2_sHLA_Normoxia_1_Slot2-3_1_871.d	1	Q9NZJ7|MTCH1_HUMAN			FALSE
IPHSFALISY	25.99	1146.61	10	-2.1	574.306	2	31.7472	0.8892-0.9117			1492549	31753	210210_MiaPaca2_sHLA_Normoxia_1_Slot2-3_1_871.d	1	Q9NVH1|DJC11_HUMAN			FALSE
IPHTDPVDYEF	29.97	1331.6	11	1.5	666.805	2	23.8035	0.9324-0.9548	1280	16300	1116023	22661	210210_MiaPaca2_sHLA_Normoxia_1_Slot2-3_1_871.d	2	Q96MG7|NSE3_HUMAN			FALSE
IPIAGRDITY	25.15	1117.61	10	2.3	559.811	2	19.9082	0.8657-0.8883			934673	18323	210210_MiaPaca2_sHLA_Normoxia_1_Slot2-3_1_871.d	1	P61158|ARP3_HUMAN;Q9P1U1|ARP3B_HUMAN;Q9C0K3|ARP3C_HUMAN			FALSE
IPIALSGRDIL	22.65	1166.7	11	-0.7	584.354	2	33.3195	0.9277-0.9502	744	11200	1563828	33300	210210_MiaPaca2_sHLA_Normoxia_1_Slot2-3_1_871.d	1	P26196|DDX6_HUMAN			FALSE
IPIDGNFF	28.79	921.46	8	0.3	922.461	1	40.6705	1.4536-1.4754			1914137	42995	210210_MiaPaca2_sHLA_Normoxia_1_Slot2-3_1_871.d	2	P00352|AL1A1_HUMAN			FALSE
IPIEPDYKF	41.36	1120.58	9	-1.3	561.293	2	25.133	0.8638-0.8864	4060	122000	1177622	24362	210210_MiaPaca2_sHLA_Normoxia_1_Slot2-3_1_871.d	3	Q96L73|NSD1_HUMAN			FALSE
IPIERLYVTY	40.97	1265.7	10	0.4	633.854	2	29.522	0.9342-0.9567	825	11300	1385834	29636	210210_MiaPaca2_sHLA_Normoxia_1_Slot2-3_1_871.d	1	P49588|SYAC_HUMAN			FALSE
IPIFEPLPSQY	33.82	1302.69	11	1.5	652.347	2	45.3001	0.9408-0.9633	266	13700	2132162	49142	210210_MiaPaca2_sHLA_Normoxia_1_Slot2-3_1_871.d	3	Q8N3C0|ASCC3_HUMAN			FALSE
IPIHADPRL	24.61	1030.59	9	-6.5	516.296	2	10.3433	0.8394-0.8620			484682	8180	210210_MiaPaca2_sHLA_Normoxia_1_Slot2-3_1_871.d	1	O15160|RPAC1_HUMAN			FALSE
IPIHADPRLFEY	26.91	1469.77	12	2.4	735.887	2	28.1511	1.0053-1.0277	1070	12500	1319840	28010	210210_MiaPaca2_sHLA_Normoxia_1_Slot2-3_1_871.d	2	O15160|RPAC1_HUMAN			FALSE
IPIKKSDPV	23.23	995.601	9	-2.3	498.803	2	4.6472	0.8149-0.8375			216957	2397	210210_MiaPaca2_sHLA_Normoxia_1_Slot2-3_1_871.d	1	P13639|EF2_HUMAN			FALSE
IPIKKSDPVVSY	45.25	1344.77	12	2.8	673.387	2	9.4735	0.9586-0.9810	2260	75600	441730	7246	210210_MiaPaca2_sHLA_Normoxia_1_Slot2-3_1_871.d	2	P13639|EF2_HUMAN			FALSE
IPIPTLKDF	19.58	1042.61	9	-10.4	522.301	2	36.6658	0.8507-0.8732			1724394	37416	210210_MiaPaca2_sHLA_Normoxia_1_Slot2-3_1_871.d	1	Q9NYL9|TMOD3_HUMAN			FALSE
IPITAEVF	30.09	888.496	8	-0.9	889.496	1	36.6852	1.3933-1.4152			1725305	37433	210210_MiaPaca2_sHLA_Normoxia_1_Slot2-3_1_871.d	1	P40926|MDHM_HUMAN			FALSE
IPIYADKDVF	34.06	1179.62	10	-3	590.81	2	26.4952	0.8911-0.9136	166	5900	1245561	26145	210210_MiaPaca2_sHLA_Normoxia_1_Slot2-3_1_871.d	1	Q15181|IPYR_HUMAN			FALSE
IPKPVLYGL	25.71	998.616	9	-1.8	500.311	2	23.699	0.8271-0.8497			1113275	22595	210210_MiaPaca2_sHLA_Normoxia_1_Slot2-3_1_871.d	1	Q8NBS3|S4A11_HUMAN			FALSE
IPLALEGKDLL	47.6	1180.71	11	0	591.356	2	35.6673	0.9399-0.9623	885	11300	1673791	35983	210210_MiaPaca2_sHLA_Normoxia_1_Slot2-3_1_871.d	2	Q9NY93|DDX56_HUMAN			FALSE
IPLHPLITY	38.68	1065.62	9	-4	533.812	2	28.5592	0.8638-0.8864	191	5190	1341875	28589	210210_MiaPaca2_sHLA_Normoxia_1_Slot2-3_1_871.d	2	Q9H799|CPLN1_HUMAN			FALSE
IPLKDPLLF	29.95	1054.64	9	-1.8	528.324	2	39.9706	0.8732-0.8958			1880760	41802	210210_MiaPaca2_sHLA_Normoxia_1_Slot2-3_1_871.d	1	A0JNW5|UH1BL_HUMAN			FALSE
IPLKIFEM(+15.99)	37.18	1005.56	8	-3.8	503.78	2	27.3538	0.8413-0.8638			1285950	27198	210210_MiaPaca2_sHLA_Normoxia_1_Slot2-3_1_871.d	1	P00403|COX2_HUMAN	Oxidation (M)	M8:Oxidation (M):1001.00	FALSE
IPLPAAEL	22.71	822.485	8	2.7	823.489	1	34.0607	1.3264-1.3485			1601290	34108	210210_MiaPaca2_sHLA_Normoxia_1_Slot2-3_1_871.d	2	Q86SQ4|AGRG6_HUMAN			FALSE
IPLPLIKSY	40.18	1042.64	9	0.9	522.325	2	32.1009	0.8403-0.8629	5670	158000	1504395	31977	210210_MiaPaca2_sHLA_Normoxia_1_Slot2-3_1_871.d	4	P24941|CDK2_HUMAN			FALSE
IPLPPPPAPETY	52.06	1290.69	12	5	646.349	2	32.5055	0.9473-0.9698	23200	390000	1528147	32485	210210_MiaPaca2_sHLA_Normoxia_1_Slot2-3_1_871.d	6	Q07666|KHDR1_HUMAN			FALSE
IPLPVIKEPNQY	42.42	1409.79	12	3.5	705.901	2	28.6256	0.9689-0.9913	239	8790	1343711	28637	210210_MiaPaca2_sHLA_Normoxia_1_Slot2-3_1_871.d	3	Q86X10|RLGPB_HUMAN			FALSE
IPLRSSWVM(+15.99)	22.11	1103.58	9	-0.4	552.793	2	17.6452	0.8638-0.8864	1020	12200	826737	15879	210210_MiaPaca2_sHLA_Normoxia_1_Slot2-3_1_871.d	1	Q9HAV0|GBB4_HUMAN	Oxidation (M)	M9:Oxidation (M):1001.00	FALSE
IPLSKIKTL	41.03	1011.67	9	-2	506.837	2	12.1122	0.8779-0.9005			567863	10007	210210_MiaPaca2_sHLA_Normoxia_1_Slot2-3_1_871.d	2	P13010|XRCC5_HUMAN			FALSE
IPM(+15.99)PGHPVNF	37.13	1123.55	10	-0.5	562.777	2	16.313	0.8469-0.8695	799	9720	763649	14477	210210_MiaPaca2_sHLA_Normoxia_1_Slot2-3_1_871.d	3	O95352|ATG7_HUMAN	Oxidation (M)	M3:Oxidation (M):1001.00	FALSE
IPM(+15.99)PTEIIKDY	33.86	1334.68	11	7.2	668.347	2	27.7795	0.9286-0.9511	170	4710	1304280	27648	210210_MiaPaca2_sHLA_Normoxia_1_Slot2-3_1_871.d	4	Q86VV8|RTTN_HUMAN	Oxidation (M)	M3:Oxidation (M):1001.00	FALSE
IPM(+15.99)TPTSSF	33.28	995.463	9	1.1	996.465	1	17.9643	1.4590-1.4809			843213	16263	210210_MiaPaca2_sHLA_Normoxia_1_Slot2-3_1_871.d	2	Q7Z5L9|I2BP2_HUMAN	Oxidation (M)	M3:Oxidation (M):1001.00	FALSE
IPMDDKLLY	22.31	1106.57	9	5.8	554.291	2	25.6819	0.8591-0.8817			1207007	25139	210210_MiaPaca2_sHLA_Normoxia_1_Slot2-3_1_871.d	1	O15417|TNC18_HUMAN			FALSE
IPMPGHPVNF	37.46	1107.55	10	1.7	554.781	2	22.3382	0.8507-0.8732			1049090	20990	210210_MiaPaca2_sHLA_Normoxia_1_Slot2-3_1_871.d	1	O95352|ATG7_HUMAN			FALSE
IPMPTEIIKDY	19.14	1318.68	11	-0.5	660.344	2	35.6743	0.9305-0.9530			1677471	36087	210210_MiaPaca2_sHLA_Normoxia_1_Slot2-3_1_871.d	1	Q86VV8|RTTN_HUMAN			FALSE
IPNEESVVIYY	20.42	1324.65	11	-1.6	663.329	2	34.6438	0.9567-0.9792			1628760	34758	210210_MiaPaca2_sHLA_Normoxia_1_Slot2-3_1_871.d	1	P42285|MTREX_HUMAN			FALSE
IPNEIIHAL	42.45	1018.58	9	-0.2	510.294	2	25.2028	0.8450-0.8676	4910	171000	1183117	24493	210210_MiaPaca2_sHLA_Normoxia_1_Slot2-3_1_871.d	4	P52272|HNRPM_HUMAN			FALSE
IPNELPYNDYF	38.73	1383.63	11	-0.9	692.819	2	40.6934	0.9586-0.9810	216	11200	1914157	43015	210210_MiaPaca2_sHLA_Normoxia_1_Slot2-3_1_871.d	5	Q13547|HDAC1_HUMAN;Q92769|HDAC2_HUMAN			FALSE
IPNHYAEDL	24.63	1070.5	9	2	536.256	2	10.3958	0.8413-0.8638	356	7280	485597	8201	210210_MiaPaca2_sHLA_Normoxia_1_Slot2-3_1_871.d	1	P00492|HPRT_HUMAN			FALSE
IPNPQERTL	28.76	1066.58	9	-3.6	534.29	2	8.1472	0.8262-0.8488	325	4620	380580	5994	210210_MiaPaca2_sHLA_Normoxia_1_Slot2-3_1_871.d	2	Q58FF7|H90B3_HUMAN;P08238|HS90B_HUMAN			FALSE
IPNSHILDQY	46.26	1198.6	10	-0.3	600.302	2	17.4654	0.8864-0.9089	2860	40200	814843	15607	210210_MiaPaca2_sHLA_Normoxia_1_Slot2-3_1_871.d	2	P0DN79|CBSL_HUMAN;P35520|CBS_HUMAN			FALSE
IPPPPPPVGF	28.9	1016.57	10	1.6	509.289	2	32.2333	0.8262-0.8488			1515357	32211	210210_MiaPaca2_sHLA_Normoxia_1_Slot2-3_1_871.d	3	Q9Y6W5|WASF2_HUMAN			FALSE
IPQLQGYLRSVF	24.55	1419.79	12	-7.4	710.891	2	43.1203	0.9941-1.0165			2030131	46345	210210_MiaPaca2_sHLA_Normoxia_1_Slot2-3_1_871.d	1	Q02878|RL6_HUMAN			FALSE
IPQPTPASL	28.5	922.512	9	7	923.519	1	20.1803	1.4125-1.4344			947491	18625	210210_MiaPaca2_sHLA_Normoxia_1_Slot2-3_1_871.d	1	Q86YP4|P66A_HUMAN			FALSE
IPQQVVGYFNTY	31.91	1427.71	12	0.5	714.857	2	36.5203	0.9717-0.9941	291	4890	1716077	37145	210210_MiaPaca2_sHLA_Normoxia_1_Slot2-3_1_871.d	2	O75131|CPNE3_HUMAN			FALSE
IPRIEDGNNF	40.94	1173.58	10	2.1	587.793	2	14.9553	0.8761-0.8986	12600	484000	701455	13075	210210_MiaPaca2_sHLA_Normoxia_1_Slot2-3_1_871.d	4	Q06323|PSME1_HUMAN;P61289|PSME3_HUMAN			FALSE
IPRITIEM(+15.99)	23.37	987.542	8	-3.7	494.773	2	16.7007	0.8092-0.8319			783769	14929	210210_MiaPaca2_sHLA_Normoxia_1_Slot2-3_1_871.d	1	P11388|TOP2A_HUMAN	Oxidation (M)	M8:Oxidation (M):1001.00	FALSE
IPSDTDFRIY	33.61	1225.6	10	0.3	613.802	2	25.6967	0.9174-0.9399	463	4370	1205155	25075	210210_MiaPaca2_sHLA_Normoxia_1_Slot2-3_1_871.d	1	Q7Z2K6|ERMP1_HUMAN			FALSE
IPSDVSHFRF	20.55	1203.6	10	-8.4	402.202	3	19.3056	0.7554-0.7781			906348	17712	210210_MiaPaca2_sHLA_Normoxia_1_Slot2-3_1_871.d	2	Q9GZU3|TM39B_HUMAN			FALSE
IPSEDHQVL	21.8	1036.52	9	-0.3	519.263	2	8.8736	0.8441-0.8667	544	9500	413465	6695	210210_MiaPaca2_sHLA_Normoxia_1_Slot2-3_1_871.d	1	Q6PGP7|TTC37_HUMAN			FALSE
IPSEDIARNLM	21.42	1257.64	11	0.5	629.822	2	24.7711	0.9136-0.9361	106	3800	1162857	23901	210210_MiaPaca2_sHLA_Normoxia_1_Slot2-3_1_871.d	1	Q7Z4G4|TRM11_HUMAN			FALSE
IPSEDIARNLM(+15.99)	45.76	1273.63	11	-0.7	637.819	2	16.233	0.9108-0.9333	141	4100	760904	14414	210210_MiaPaca2_sHLA_Normoxia_1_Slot2-3_1_871.d	1	Q7Z4G4|TRM11_HUMAN	Oxidation (M)	M11:Oxidation (M):1001.00	FALSE
IPSEWHIEL	28.63	1122.57	9	0.1	562.289	2	34.3282	0.8761-0.8986	2860	51800	1612259	34349	210210_MiaPaca2_sHLA_Normoxia_1_Slot2-3_1_871.d	2	Q9H583|HEAT1_HUMAN			FALSE
IPSPGLM(+15.99)VF	25.98	975.51	9	-4.1	976.506	1	37.6962	1.4454-1.4672			1773232	38872	210210_MiaPaca2_sHLA_Normoxia_1_Slot2-3_1_871.d	1	P54709|AT1B3_HUMAN	Oxidation (M)	M7:Oxidation (M):1001.00	FALSE
IPSPSLVSL	31.05	911.533	9	12.3	912.545	1	36.7047	1.4125-1.4344			1726241	37475	210210_MiaPaca2_sHLA_Normoxia_1_Slot2-3_1_871.d	1	Q9H8V3|ECT2_HUMAN			FALSE
IPSSDSRNANLY	25.9	1335.64	12	3.6	668.826	2	7.8745	0.9352-0.9576			368736	5772	210210_MiaPaca2_sHLA_Normoxia_1_Slot2-3_1_871.d	1	O00471|EXOC5_HUMAN			FALSE
IPSSVPATF	33.26	917.486	9	10.6	918.496	1	25.0015	1.4235-1.4454			1174850	24272	210210_MiaPaca2_sHLA_Normoxia_1_Slot2-3_1_871.d	2	P63010|AP2B1_HUMAN			FALSE
IPTGEGPPL	23.6	879.47	9	-7.9	880.464	1	18.839	1.3512-1.3732			884375	17195	210210_MiaPaca2_sHLA_Normoxia_1_Slot2-3_1_871.d	1	P11171|EPB41_HUMAN			FALSE
IPTHHPRVY	33.16	1118.6	9	-1.1	560.302	2	4.1501	0.8808-0.9033	799	56700	192833	1517	210210_MiaPaca2_sHLA_Normoxia_1_Slot2-3_1_871.d	2	O95415|BRI3_HUMAN			FALSE
IPTKQTQIF	26.13	1074.61	9	-4.1	538.305	2	12.676	0.8648-0.8873			594416	10634	210210_MiaPaca2_sHLA_Normoxia_1_Slot2-3_1_871.d	1	P34931|HS71L_HUMAN;P0DMV9|HS71B_HUMAN;P0DMV8|HS71A_HUMAN			FALSE
IPTKQTQTF	40.32	1062.57	9	-1.1	532.288	2	5.6905	0.8620-0.8845	5040	105000	262816	3556	210210_MiaPaca2_sHLA_Normoxia_1_Slot2-3_1_871.d	2	P17066|HSP76_HUMAN;P11142|HSP7C_HUMAN			FALSE
IPTPPLPSY	39.44	983.533	9	1.8	984.535	1	32.7776	1.4599-1.4818			1540936	32758	210210_MiaPaca2_sHLA_Normoxia_1_Slot2-3_1_871.d	2	Q15468|STIL_HUMAN			FALSE
IPVDISDSDM(+15.99)M(+15.99)L	29.28	1366.6	12	-3.8	684.3	2	28.3452	0.9548-0.9773			1332692	28346	210210_MiaPaca2_sHLA_Normoxia_1_Slot2-3_1_871.d	1	P49368|TCPG_HUMAN	Oxidation (M); Oxidation (M)	M10:Oxidation (M):1001.00;M11:Oxidation (M):1001.00	FALSE
IPVEQKEGAF	32.56	1116.58	10	-2.4	559.293	2	9.7341	0.8817-0.9042	343	7070	454524	7524	210210_MiaPaca2_sHLA_Normoxia_1_Slot2-3_1_871.d	1	Q9NR30|DDX21_HUMAN			FALSE
IPVGSGLGY	43.72	861.46	9	-6.4	862.455	1	21.444	1.3485-1.3704			1007052	20076	210210_MiaPaca2_sHLA_Normoxia_1_Slot2-3_1_871.d	3	Q9H2V7|SPNS1_HUMAN;Q6ZMD2|SPNS3_HUMAN			FALSE
IPVGTHEF	33.61	898.455	8	6.5	899.462	1	10.596	1.3796-1.4015	438	7600	496567	8443	210210_MiaPaca2_sHLA_Normoxia_1_Slot2-3_1_871.d	2	Q7L576|CYFP1_HUMAN			FALSE
IPVHDGYVL	36.23	1011.54	9	0.2	506.773	2	18.0606	0.8356-0.8582	3600	32600	844133	16289	210210_MiaPaca2_sHLA_Normoxia_1_Slot2-3_1_871.d	2	O96019|ACL6A_HUMAN;O94805|ACL6B_HUMAN			FALSE
IPVILDGKDVV	37.93	1166.69	11	1.1	584.349	2	30.2514	0.9183-0.9408	295	5890	1420595	30425	210210_MiaPaca2_sHLA_Normoxia_1_Slot2-3_1_871.d	1	Q8TDD1|DDX54_HUMAN			FALSE
IPVNEKDTLTY	40.86	1291.67	11	0.4	646.836	2	14.463	0.9726-0.9950	3100	54700	676754	12512	210210_MiaPaca2_sHLA_Normoxia_1_Slot2-3_1_871.d	2	O75446|SAP30_HUMAN			FALSE
IPVPEAESNVNY	23.4	1330.64	12	0.4	666.323	2	22.5521	0.9249-0.9473			1059165	21231	210210_MiaPaca2_sHLA_Normoxia_1_Slot2-3_1_871.d	1	Q52LR7|EPC2_HUMAN			FALSE
IPVPGRTPNLY	22.39	1225.68	11	-5.5	613.841	2	20.282	0.9230-0.9455	163	8380	951157	18715	210210_MiaPaca2_sHLA_Normoxia_1_Slot2-3_1_871.d	3	Q8IYH5|ZZZ3_HUMAN			FALSE
IPVPYVEKY	36.15	1106.6	9	2.2	554.305	2	21.5616	0.9005-0.9230	1610	13200	1007967	20097	210210_MiaPaca2_sHLA_Normoxia_1_Slot2-3_1_871.d	2	P46108|CRK_HUMAN			FALSE
IPVQIPGYQY	24.37	1176.62	10	-4.2	589.31	2	33.8274	0.8826-0.9052			1590332	33878	210210_MiaPaca2_sHLA_Normoxia_1_Slot2-3_1_871.d	1	P10243|MYBA_HUMAN			FALSE
IPVQPTTSY	35.92	1004.52	9	-7.2	1005.51	1	14.9117	1.4536-1.4754			699621	13029	210210_MiaPaca2_sHLA_Normoxia_1_Slot2-3_1_871.d	3	Q9UPY3|DICER_HUMAN			FALSE
IPVRPKPSF	31.61	1039.62	9	-0.6	520.812	2	7.0774	0.8356-0.8582			331287	4977	210210_MiaPaca2_sHLA_Normoxia_1_Slot2-3_1_871.d	1	Q86XJ1|GA2L3_HUMAN			FALSE
IPVSKSTGF	32.15	934.512	9	-2.7	468.259	2	8.0689	0.7932-0.8158			377851	5947	210210_MiaPaca2_sHLA_Normoxia_1_Slot2-3_1_871.d	1	Q8IWP9|CC28A_HUMAN			FALSE
IPVTIITGY	37.77	975.564	9	1	976.565	1	37.1323	1.4609-1.4827			1746577	38143	210210_MiaPaca2_sHLA_Normoxia_1_Slot2-3_1_871.d	3	Q5JTY5|CBWD3_HUMAN;Q4V339|CBWD6_HUMAN;Q9BRT8|CBWD1_HUMAN;Q5RIA9|CBWD5_HUMAN;Q8IUF1|CBWD2_HUMAN			FALSE
IPYGERITL	22.49	1060.59	9	1.1	531.3	2	21.3015	0.8573-0.8798	2160	18100	996025	19777	210210_MiaPaca2_sHLA_Normoxia_1_Slot2-3_1_871.d	1	P49750|YLPM1_HUMAN			FALSE
IPYHSEVPVSL	31.74	1239.65	11	1.8	620.829	2	23.6764	0.9014-0.9239	7940	150000	1107784	22468	210210_MiaPaca2_sHLA_Normoxia_1_Slot2-3_1_871.d	2	Q01082|SPTB2_HUMAN			FALSE
IPYPRPIHL	28.92	1104.64	9	0.3	553.326	2	17.8502	0.8582-0.8808	1260	8840	834063	16053	210210_MiaPaca2_sHLA_Normoxia_1_Slot2-3_1_871.d	2	O43325|LYRM1_HUMAN			FALSE
IPYSEPMPLSF	27.44	1279.62	11	5.6	640.814	2	45.5103	0.9221-0.9445	295	2550	2141368	49408	210210_MiaPaca2_sHLA_Normoxia_1_Slot2-3_1_871.d	1	Q8N3C0|ASCC3_HUMAN			FALSE
ISDTSVVL	22.54	832.454	8	-2.4	833.454	1	21.7161	1.3457-1.3677			1019860	20368	210210_MiaPaca2_sHLA_Normoxia_1_Slot2-3_1_871.d	1	P04259|K2C6B_HUMAN;P48668|K2C6C_HUMAN;P05787|K2C8_HUMAN;P02538|K2C6A_HUMAN			FALSE
ISEQFTAM(+15.99)FR	27.79	1244.59	10	0.9	623.296	2	17.5949	0.9005-0.9230			825825	15861	210210_MiaPaca2_sHLA_Normoxia_1_Slot2-3_1_871.d	1	Q9BVA1|TBB2B_HUMAN;Q13885|TBB2A_HUMAN;P07437|TBB5_HUMAN;P04350|TBB4A_HUMAN	Oxidation (M)	M8:Oxidation (M):1001.00	FALSE
ISEQFTAMFR	28.85	1228.59	10	-1.6	615.297	2	26.9843	0.8949-0.9174			1268520	26754	210210_MiaPaca2_sHLA_Normoxia_1_Slot2-3_1_871.d	1	Q9BVA1|TBB2B_HUMAN;Q13885|TBB2A_HUMAN;P07437|TBB5_HUMAN;P04350|TBB4A_HUMAN			FALSE
ISSPVVTSL	33.65	901.512	9	-0.4	902.513	1	25.9152	1.4043-1.4262			1218010	25414	210210_MiaPaca2_sHLA_Normoxia_1_Slot2-3_1_871.d	1	Q9H583|HEAT1_HUMAN			FALSE
ISVYYNEATGGK	38.61	1300.63	12	8.8	651.323	2	9.9156	0.9211-0.9436			464580	7746	210210_MiaPaca2_sHLA_Normoxia_1_Slot2-3_1_871.d	1	P07437|TBB5_HUMAN			FALSE
ITAPPSRVL	19.46	952.571	9	-0.9	477.289	2	11.5832	0.7951-0.8177	226	3740	541379	9449	210210_MiaPaca2_sHLA_Normoxia_1_Slot2-3_1_871.d	2	O00767|ACOD_HUMAN			FALSE
ITPSTVPSF	25.55	947.496	9	-5.8	948.491	1	27.6648	1.4271-1.4490			1300607	27551	210210_MiaPaca2_sHLA_Normoxia_1_Slot2-3_1_871.d	1	O43432|IF4G3_HUMAN			FALSE
IVDHTIIM(+15.99)Y	20.06	1119.56	9	0.2	560.785	2	17.3158	0.8958-0.9183	660	9610	810273	15507	210210_MiaPaca2_sHLA_Normoxia_1_Slot2-3_1_871.d	1	O75880|SCO1_HUMAN	Oxidation (M)	M8:Oxidation (M):1001.00	FALSE
IVEDGGHVF	37.37	971.471	9	-8.5	972.463	1	11.0625	1.4426-1.4645			518528	8948	210210_MiaPaca2_sHLA_Normoxia_1_Slot2-3_1_871.d	3	Q13085|ACACA_HUMAN			FALSE
IVGANIETY	30.87	978.502	9	3.8	979.506	1	19.7721	1.4280-1.4499			928274	18182	210210_MiaPaca2_sHLA_Normoxia_1_Slot2-3_1_871.d	1	P35579|MYH9_HUMAN;Q7Z406|MYH14_HUMAN			FALSE
IVGPDGLVY	26.49	931.501	9	0.7	932.503	1	29.9782	1.4289-1.4508			1409598	30156	210210_MiaPaca2_sHLA_Normoxia_1_Slot2-3_1_871.d	2	P22087|FBRL_HUMAN			FALSE
IVGPLVEM	27.68	856.473	8	0.5	857.474	1	33.9829	1.3796-1.4015			1597632	34026	210210_MiaPaca2_sHLA_Normoxia_1_Slot2-3_1_871.d	2	Q9UHC7|MKRN1_HUMAN;Q13434|MKRN4_HUMAN			FALSE
IVGPLVEM(+15.99)	34.9	872.468	8	-0.8	873.468	1	20.297	1.3759-1.3979			952978	18748	210210_MiaPaca2_sHLA_Normoxia_1_Slot2-3_1_871.d	1	Q9UHC7|MKRN1_HUMAN;Q13434|MKRN4_HUMAN	Oxidation (M)	M8:Oxidation (M):1001.00	FALSE
IVKWDRDM(+15.99)	19.92	1077.53	8	-2.3	539.766	2	4.9194	0.8535-0.8761			229850	2774	210210_MiaPaca2_sHLA_Normoxia_1_Slot2-3_1_871.d	1	P61769|B2MG_HUMAN	Oxidation (M)	M8:Oxidation (M):1001.00	FALSE
IVSDVQESF	24.87	1022.49	9	14.9	512.257	2	19.4222	0.7989-0.8215			911836	17836	210210_MiaPaca2_sHLA_Normoxia_1_Slot2-3_1_871.d	1	Q15393|SF3B3_HUMAN			FALSE
IVWDEKKNQW	28.89	1344.68	10	-9.1	673.338	2	12.5011	0.9670-0.9894			586171	10435	210210_MiaPaca2_sHLA_Normoxia_1_Slot2-3_1_871.d	1	O15027|SC16A_HUMAN			FALSE
IWHHTFYNELR	49.74	1514.74	11	-0.5	505.917	3	9.9018	0.8234-0.8460	1190	27400	463668	7728	210210_MiaPaca2_sHLA_Normoxia_1_Slot2-3_1_871.d	4	P60709|ACTB_HUMAN;Q9BYX7|ACTBM_HUMAN;Q6S8J3|POTEE_HUMAN;P68133|ACTS_HUMAN;A5A3E0|POTEF_HUMAN;P0CG39|POTEJ_HUMAN;P63261|ACTG_HUMAN;P68032|ACTC_HUMAN;P0CG38|POTEI_HUMAN			FALSE
IYPHKLVF	21.02	1015.59	8	1.6	508.797	2	13.5713	0.8676-0.8902	142	3920	636506	11600	210210_MiaPaca2_sHLA_Normoxia_1_Slot2-3_1_871.d	1	Q02878|RL6_HUMAN			FALSE
K(+42.01)ENAEVTY	24.05	994.461	8	-16.6	995.444	1	13.4925	1.4326-1.4545			632819	11489	210210_MiaPaca2_sHLA_Normoxia_1_Slot2-3_1_871.d	2	Q9Y5I4|PCDC2_HUMAN	Acetylation (N-term)	K1:Acetylation (N-term):1001.00	FALSE
KAITFVTQY	24.06	1069.58	9	3	535.795	2	17.6385	0.8582-0.8808	484	8640	825826	15862	210210_MiaPaca2_sHLA_Normoxia_1_Slot2-3_1_871.d	1	Q9H0S4|DDX47_HUMAN			FALSE
KIVKWDRDM	30.81	1189.63	9	-10.7	397.543	3	5.2304	0.7081-0.7308			244531	3151	210210_MiaPaca2_sHLA_Normoxia_1_Slot2-3_1_871.d	2	P61769|B2MG_HUMAN			FALSE
KPAELIAKY	37.51	1031.6	9	0.5	516.805	2	6.5915	0.8403-0.8629			308497	4537	210210_MiaPaca2_sHLA_Normoxia_1_Slot2-3_1_871.d	1	Q13620|CUL4B_HUMAN			FALSE
KPARPVTVY	36.22	1029.6	9	1.7	515.803	2	4.5305	0.8205-0.8432			211404	2208	210210_MiaPaca2_sHLA_Normoxia_1_Slot2-3_1_871.d	1	Q8WWH5|TRUB1_HUMAN			FALSE
KPDSTLHTY	35.92	1060.52	9	0.5	531.263	2	4.2778	0.8366-0.8591			199347	1773	210210_MiaPaca2_sHLA_Normoxia_1_Slot2-3_1_871.d	1	Q6NUQ4|TM214_HUMAN			FALSE
KPFGTLLHTY	45.87	1175.63	10	-3.7	588.818	2	14.9895	0.9230-0.9455	737	13500	703289	13121	210210_MiaPaca2_sHLA_Normoxia_1_Slot2-3_1_871.d	2	O14929|HAT1_HUMAN			FALSE
KPFNPLLGETF	32.7	1261.67	11	0.9	631.839	2	34.2799	0.9211-0.9436	239	5860	1610422	34300	210210_MiaPaca2_sHLA_Normoxia_1_Slot2-3_1_871.d	2	P22059|OSBP1_HUMAN			FALSE
KPFNPLLGETY	42.44	1277.67	11	0.9	639.836	2	26.7549	0.9155-0.9380	7210	222000	1255654	26404	210210_MiaPaca2_sHLA_Normoxia_1_Slot2-3_1_871.d	3	Q9H1P3|OSBL2_HUMAN;Q9BXW6|OSBL1_HUMAN			FALSE
KPIESFNEY	37.16	1125.53	9	0	563.77	2	11.2285	0.8638-0.8864	3950	77300	523111	9061	210210_MiaPaca2_sHLA_Normoxia_1_Slot2-3_1_871.d	2	Q9Y6Y8|S23IP_HUMAN;O94830|DDHD2_HUMAN			FALSE
KPITTGGVTY	39.61	1035.56	10	0	518.784	2	7.5824	0.8309-0.8535	14600	333000	353207	5441	210210_MiaPaca2_sHLA_Normoxia_1_Slot2-3_1_871.d	3	Q14192|FHL2_HUMAN			FALSE
KPIVFVGTGQTY	57.89	1308.71	12	0.8	655.357	2	20.2763	0.9455-0.9679	3120	67900	951150	18708	210210_MiaPaca2_sHLA_Normoxia_1_Slot2-3_1_871.d	3	P08240|SRPRA_HUMAN			FALSE
KPLEDDGEFVY	25.18	1310.6	11	0.9	656.305	2	19.7352	0.9436-0.9661	1380	11300	925539	18129	210210_MiaPaca2_sHLA_Normoxia_1_Slot2-3_1_871.d	1	Q0VDD8|DYH14_HUMAN			FALSE
KPLPFYEVY	25.05	1154.6	9	-1.1	578.303	2	28.1946	0.8826-0.9052	1800	23400	1323527	28121	210210_MiaPaca2_sHLA_Normoxia_1_Slot2-3_1_871.d	2	Q9Y6X2|PIAS3_HUMAN			FALSE
KPLRLPLQDVY	42.44	1340.78	11	5.7	671.397	2	22.9675	0.9576-0.9801	178	4890	1078516	21808	210210_MiaPaca2_sHLA_Normoxia_1_Slot2-3_1_871.d	2	Q5VTE0|EF1A3_HUMAN;Q05639|EF1A2_HUMAN;P68104|EF1A1_HUMAN			FALSE
KPTEKSDVY	39.17	1065.53	9	-1	533.77	2	0.7395	0.8337-0.8563			35081	215	210210_MiaPaca2_sHLA_Normoxia_1_Slot2-3_1_871.d	3	Q13546|RIPK1_HUMAN			FALSE
KPVAHIDQF	43.52	1053.56	9	2.1	527.785	2	6.2946	0.8394-0.8620	1750	30200	292952	4190	210210_MiaPaca2_sHLA_Normoxia_1_Slot2-3_1_871.d	1	P50991|TCPD_HUMAN			FALSE
KPVDSGEARWTY	23.51	1407.68	12	7.7	704.847	2	8.0106	0.9698-0.9922			375126	5904	210210_MiaPaca2_sHLA_Normoxia_1_Slot2-3_1_871.d	2	Q0PNE2|ELP6_HUMAN			FALSE
KPVEDILTY	26.05	1076.58	9	-1.6	539.29	2	20.8014	0.8544-0.8770	2790	33600	976808	19334	210210_MiaPaca2_sHLA_Normoxia_1_Slot2-3_1_871.d	1	O60524|NEMF_HUMAN			FALSE
KPVMIITEY	29.53	1092.59	9	-0.3	547.298	2	21.5741	0.8563-0.8789	3110	67600	1009799	20141	210210_MiaPaca2_sHLA_Normoxia_1_Slot2-3_1_871.d	2	P54764|EPHA4_HUMAN			FALSE
KPVNSKPDSAY	30.2	1204.61	11	-9.9	603.302	2	2.5864	0.8836-0.9061			120551	755	210210_MiaPaca2_sHLA_Normoxia_1_Slot2-3_1_871.d	1	O95573|ACSL3_HUMAN			FALSE
KPVPLPAPEM	35.89	1077.59	10	2.9	539.8	2	18.9953	0.8488-0.8714	355	7910	891703	17371	210210_MiaPaca2_sHLA_Normoxia_1_Slot2-3_1_871.d	2	Q9H0E9|BRD8_HUMAN			FALSE
KPVPLPAPEM(+15.99)	38.73	1093.58	10	-10.9	547.789	2	10.6155	0.8450-0.8676			497486	8468	210210_MiaPaca2_sHLA_Normoxia_1_Slot2-3_1_871.d	1	Q9H0E9|BRD8_HUMAN	Oxidation (M)	M10:Oxidation (M):1001.00	FALSE
KPVPWVEKY	36.48	1144.63	9	2.8	573.319	2	10.4647	0.8714-0.8939	1890	16800	487429	8245	210210_MiaPaca2_sHLA_Normoxia_1_Slot2-3_1_871.d	1	P35249|RFC4_HUMAN			FALSE
KPVQIFERSVY	33.62	1364.75	11	0.9	683.376	2	14.1728	0.9717-0.9941			664834	12214	210210_MiaPaca2_sHLA_Normoxia_1_Slot2-3_1_871.d	1	Q16854|DGUOK_HUMAN			FALSE
KPWEKSPIL	32.77	1096.63	9	-6.7	549.314	2	11.0431	0.8883-0.9108			517618	8932	210210_MiaPaca2_sHLA_Normoxia_1_Slot2-3_1_871.d	1	Q9P2D0|IBTK_HUMAN			FALSE
KPWNYQIDY	28.56	1225.58	9	1.9	613.793	2	20.7979	0.8986-0.9211	1650	18900	973135	19237	210210_MiaPaca2_sHLA_Normoxia_1_Slot2-3_1_871.d	1	O43683|BUB1_HUMAN			FALSE
KPYESIPHQY	41.46	1260.61	10	-6.7	631.306	2	5.8332	0.9604-0.9829			272847	3753	210210_MiaPaca2_sHLA_Normoxia_1_Slot2-3_1_871.d	2	Q9H8X2|IPPK_HUMAN			FALSE
KPYNPIIGETF	46.97	1277.67	11	-2.3	639.834	2	25.5756	0.9277-0.9502	1950	20600	1200528	24918	210210_MiaPaca2_sHLA_Normoxia_1_Slot2-3_1_871.d	1	Q9BXB4|OSB11_HUMAN			FALSE
KPYNPILGEIF	26.54	1289.7	11	-0.7	645.853	2	40.905	0.9277-0.9502	190	3150	1924300	43324	210210_MiaPaca2_sHLA_Normoxia_1_Slot2-3_1_871.d	1	Q96SU4|OSBL9_HUMAN			FALSE
KPYNPILGETF	46.97	1277.67	11	-2.3	639.834	2	25.5756	0.9277-0.9502	1950	20600	1200528	24918	210210_MiaPaca2_sHLA_Normoxia_1_Slot2-3_1_871.d	1	Q9BZF1|OSBL8_HUMAN			FALSE
L(+42.01)M(+15.99)RWIRKEEDRL	20.38	1701.9	12	2.9	568.304	3	4.375	0.8526-0.8751			203991	1947	210210_MiaPaca2_sHLA_Normoxia_1_Slot2-3_1_871.d	1	Q86VX9|MON1A_HUMAN	Acetylation (N-term); Oxidation (M)	L1:Acetylation (N-term):1001.00;M2:Oxidation (M):1001.00	FALSE
LAADDFRVKY	45.92	1196.62	10	-1.2	599.312	2	15.4627	0.9155-0.9380	1450	24500	723412	13576	210210_MiaPaca2_sHLA_Normoxia_1_Slot2-3_1_871.d	3	P05783|K1C18_HUMAN			FALSE
LAALSWQY	29.48	950.486	8	3.7	951.49	1	35.1688	1.4207-1.4426			1653571	35431	210210_MiaPaca2_sHLA_Normoxia_1_Slot2-3_1_871.d	1	P37268|FDFT_HUMAN			FALSE
LAAPTVNQF	37.9	959.508	9	-2	960.506	1	23.7574	1.4381-1.4599			1116013	22651	210210_MiaPaca2_sHLA_Normoxia_1_Slot2-3_1_871.d	4	P20248|CCNA2_HUMAN			FALSE
LAAPVISVL	25.91	881.559	9	3.6	882.563	1	43.5287	1.3970-1.4189			2049366	46806	210210_MiaPaca2_sHLA_Normoxia_1_Slot2-3_1_871.d	3	O60337|MARH6_HUMAN			FALSE
LADGSIAVL	22	857.486	9	0.9	858.488	1	29.881	1.3613-1.3832			1405003	30031	210210_MiaPaca2_sHLA_Normoxia_1_Slot2-3_1_871.d	1	P35658|NU214_HUMAN			FALSE
LADGTLAIF	19.79	919.501	9	-2.7	920.5	1	42.362	1.4289-1.4508			1994150	45230	210210_MiaPaca2_sHLA_Normoxia_1_Slot2-3_1_871.d	1	Q9UPT6|JIP3_HUMAN;O60271|JIP4_HUMAN			FALSE
LADHTVHVL	29.41	1003.54	9	-1.8	502.775	2	7.7967	0.8554-0.8779			365082	5694	210210_MiaPaca2_sHLA_Normoxia_1_Slot2-3_1_871.d	1	Q3KRB8|RHGBB_HUMAN;Q6P4F7|RHGBA_HUMAN			FALSE
LAEAGVAVF	20.83	875.475	9	-2	876.475	1	29.5893	1.3805-1.4025			1391299	29737	210210_MiaPaca2_sHLA_Normoxia_1_Slot2-3_1_871.d	1	O43865|SAHH2_HUMAN			FALSE
LAEEGFYKF	21.55	1102.53	9	-3.4	552.268	2	23.2908	0.8441-0.8667			1094080	22174	210210_MiaPaca2_sHLA_Normoxia_1_Slot2-3_1_871.d	1	P46977|STT3A_HUMAN			FALSE
LAEGGRMVY	19.87	994.491	9	-3.4	498.247	2	8.5354	0.8187-0.8413			399755	6395	210210_MiaPaca2_sHLA_Normoxia_1_Slot2-3_1_871.d	1	Q08J23|NSUN2_HUMAN			FALSE
LAEGGSEAY	27.59	895.392	9	9.8	896.402	1	6.5137	1.3512-1.3732			304813	4429	210210_MiaPaca2_sHLA_Normoxia_1_Slot2-3_1_871.d	2	Q6ZRV2|FA83H_HUMAN			FALSE
LAEPSSLTY	32.17	979.486	9	2.5	980.489	1	19.9471	1.4189-1.4408			936499	18361	210210_MiaPaca2_sHLA_Normoxia_1_Slot2-3_1_871.d	2	Q07864|DPOE1_HUMAN			FALSE
LAHQHVVGF	34.63	1006.53	9	1.5	504.272	2	6.5609	0.8224-0.8450	2120	46600	304821	4437	210210_MiaPaca2_sHLA_Normoxia_1_Slot2-3_1_871.d	3	P53350|PLK1_HUMAN			FALSE
LAKEQGPYETY	35.32	1297.62	11	-0.7	649.812	2	7.2718	0.9296-0.9520			340409	5159	210210_MiaPaca2_sHLA_Normoxia_1_Slot2-3_1_871.d	2	P23921|RIR1_HUMAN			FALSE
LALEPGVAY	39.78	931.501	9	-1.8	932.5	1	27.9953	1.4308-1.4527			1316162	27908	210210_MiaPaca2_sHLA_Normoxia_1_Slot2-3_1_871.d	2	Q9Y3T9|NOC2L_HUMAN			FALSE
LALLADEF	19.82	890.475	8	1.2	891.477	1	42.6732	1.4070-1.4289			2008879	45655	210210_MiaPaca2_sHLA_Normoxia_1_Slot2-3_1_871.d	1	Q8WX92|NELFB_HUMAN			FALSE
LANGSADEF	28.41	922.403	9	6.1	923.41	1	10.8293	1.3732-1.3951			507537	8685	210210_MiaPaca2_sHLA_Normoxia_1_Slot2-3_1_871.d	1	A7E2V4|ZSWM8_HUMAN			FALSE
LANIVPIAM(+15.99)	20.34	956.536	9	1.3	957.538	1	29.4727	1.4499-1.4718			1385843	29645	210210_MiaPaca2_sHLA_Normoxia_1_Slot2-3_1_871.d	1	P03901|NU4LM_HUMAN	Oxidation (M)	M9:Oxidation (M):1001.00	FALSE
LASKEIHQF	41.96	1071.57	9	-1.9	536.788	2	5.211	0.8554-0.8779			243622	3136	210210_MiaPaca2_sHLA_Normoxia_1_Slot2-3_1_871.d	1	Q01082|SPTB2_HUMAN			FALSE
LAWLDEHTL	37.77	1096.56	9	-2.9	549.279	2	31.0841	0.8892-0.9117	421	8600	1459751	31139	210210_MiaPaca2_sHLA_Normoxia_1_Slot2-3_1_871.d	1	O75083|WDR1_HUMAN			FALSE
LAWSPDNEHF	22.94	1214.54	10	4.1	608.273	2	22.7076	0.8958-0.9183			1066551	21465	210210_MiaPaca2_sHLA_Normoxia_1_Slot2-3_1_871.d	2	O75083|WDR1_HUMAN			FALSE
LDEVPKVY	19.93	961.512	8	4.4	481.762	2	15.0288	0.8026-0.8253	127	4120	705127	13171	210210_MiaPaca2_sHLA_Normoxia_1_Slot2-3_1_871.d	1	Q5UIP0|RIF1_HUMAN			FALSE
LFNDIHKF	33.73	1032.54	8	7	517.277	2	13.959	0.8516-0.8742			654782	11996	210210_MiaPaca2_sHLA_Normoxia_1_Slot2-3_1_871.d	2	O00622|CCN1_HUMAN			FALSE
LGVSHVFEY	19.83	1049.52	9	-6.9	525.759	2	22.0466	0.8422-0.8648			1035387	20697	210210_MiaPaca2_sHLA_Normoxia_1_Slot2-3_1_871.d	2	Q15404|RSU1_HUMAN			FALSE
LLIILILL	19.29	922.683	8	1.9	462.346	2	30.2476	0.8667-0.8892	5540	65500	1420589	30419	210210_MiaPaca2_sHLA_Normoxia_1_Slot2-3_1_871.d	1				FALSE
LLILILLI	19.29	922.683	8	1.9	462.346	2	30.2476	0.8667-0.8892	5540	65500	1420589	30419	210210_MiaPaca2_sHLA_Normoxia_1_Slot2-3_1_871.d	1				FALSE
LLILILLIV	24.22	1021.75	9	-8.2	511.875	2	30.7363	0.9033-0.9258	75.8	2860	1445219	30911	210210_MiaPaca2_sHLA_Normoxia_1_Slot2-3_1_871.d	2				FALSE
LLILILLL	19.29	922.683	8	1.9	462.346	2	30.2476	0.8667-0.8892	5540	65500	1420589	30419	210210_MiaPaca2_sHLA_Normoxia_1_Slot2-3_1_871.d	1				FALSE
LLILILLLL	23.34	1035.77	9	2.5	518.888	2	33.7674	0.9146-0.9370	5520	129000	1585763	33779	210210_MiaPaca2_sHLA_Normoxia_1_Slot2-3_1_871.d	2				FALSE
LLILILLLLL	25.41	1148.85	10	-0.9	575.428	2	36.7708	0.9567-0.9792	3500	46100	1727164	37504	210210_MiaPaca2_sHLA_Normoxia_1_Slot2-3_1_871.d	1				FALSE
LLILLLLL	19.29	922.683	8	1.9	462.346	2	30.2476	0.8667-0.8892	5540	65500	1420589	30419	210210_MiaPaca2_sHLA_Normoxia_1_Slot2-3_1_871.d	1				FALSE
LLILLLLLI	23.34	1035.77	9	2.5	518.888	2	33.7674	0.9146-0.9370	5520	129000	1585763	33779	210210_MiaPaca2_sHLA_Normoxia_1_Slot2-3_1_871.d	2				FALSE
LLILLLLLL	23.34	1035.77	9	2.5	518.888	2	33.7674	0.9146-0.9370	5520	129000	1585763	33779	210210_MiaPaca2_sHLA_Normoxia_1_Slot2-3_1_871.d	2				FALSE
LLLLIILVV	23.11	1007.74	9	-0.8	504.871	2	28.7145	0.9005-0.9230			1350120	28788	210210_MiaPaca2_sHLA_Normoxia_1_Slot2-3_1_871.d	1				FALSE
LLLLILLL	19.29	922.683	8	1.9	462.346	2	30.2476	0.8667-0.8892	5540	65500	1420589	30419	210210_MiaPaca2_sHLA_Normoxia_1_Slot2-3_1_871.d	1				FALSE
LLLLLIIL	19.29	922.683	8	1.9	462.346	2	30.2476	0.8667-0.8892	5540	65500	1420589	30419	210210_MiaPaca2_sHLA_Normoxia_1_Slot2-3_1_871.d	1				FALSE
LLLLLILL	19.29	922.683	8	1.9	462.346	2	30.2476	0.8667-0.8892	5540	65500	1420589	30419	210210_MiaPaca2_sHLA_Normoxia_1_Slot2-3_1_871.d	1				FALSE
LLLLLLII	19.29	922.683	8	1.9	462.346	2	30.2476	0.8667-0.8892	5540	65500	1420589	30419	210210_MiaPaca2_sHLA_Normoxia_1_Slot2-3_1_871.d	1				FALSE
LLLLLLIII	23.34	1035.77	9	2.5	518.888	2	33.7674	0.9146-0.9370	5520	129000	1585763	33779	210210_MiaPaca2_sHLA_Normoxia_1_Slot2-3_1_871.d	2				FALSE
LLLLLLIIIL	25.41	1148.85	10	-0.9	575.428	2	36.7708	0.9567-0.9792	3500	46100	1727164	37504	210210_MiaPaca2_sHLA_Normoxia_1_Slot2-3_1_871.d	1				FALSE
LLLLLLLL	19.29	922.683	8	1.9	462.346	2	30.2476	0.8667-0.8892	5540	65500	1420589	30419	210210_MiaPaca2_sHLA_Normoxia_1_Slot2-3_1_871.d	1	P10619|PPGB_HUMAN;Q9BT09|CNPY3_HUMAN;A6NGW2|STRCL_HUMAN;Q9NPR2|SEM4B_HUMAN;Q8WY22|BRI3B_HUMAN;Q8WXH0|SYNE2_HUMAN;Q04756|HGFA_HUMAN;Q96A98|TIP39_HUMAN;Q9Y5I4|PCDC2_HUMAN;Q7RTU9|STRC_HUMAN;A6NCL2|LRCL1_HUMAN;Q9Y5H6|PCDA8_HUMAN;Q9HC10|OTOF_HUMAN;Q96PQ0|SORC2_HUMAN;Q14114|LRP8_HUMAN;Q9UIW2|PLXA1_HUMAN;Q9UN74|PCDA4_HUMAN;Q9HCU4|CELR2_HUMAN;Q14761|PTCA_HUMAN;Q99466|NOTC4_HUMAN;Q8N423|LIRB2_HUMAN;Q10588…			FALSE
LLLLLLLLI	23.34	1035.77	9	2.5	518.888	2	33.7674	0.9146-0.9370	5520	129000	1585763	33779	210210_MiaPaca2_sHLA_Normoxia_1_Slot2-3_1_871.d	2				FALSE
LLLLLLLLIL	25.41	1148.85	10	-0.9	575.428	2	36.7708	0.9567-0.9792	3500	46100	1727164	37504	210210_MiaPaca2_sHLA_Normoxia_1_Slot2-3_1_871.d	1				FALSE
LLLLLLLLL	23.34	1035.77	9	2.5	518.888	2	33.7674	0.9146-0.9370	5520	129000	1585763	33779	210210_MiaPaca2_sHLA_Normoxia_1_Slot2-3_1_871.d	2	P10619|PPGB_HUMAN;Q9BT09|CNPY3_HUMAN;Q14114|LRP8_HUMAN;Q9UIW2|PLXA1_HUMAN;A6NGW2|STRCL_HUMAN;Q9NPR2|SEM4B_HUMAN;Q8WY22|BRI3B_HUMAN;Q8WXH0|SYNE2_HUMAN;Q9HCU4|CELR2_HUMAN;Q04756|HGFA_HUMAN;Q96A98|TIP39_HUMAN;Q14761|PTCA_HUMAN;Q99466|NOTC4_HUMAN;Q9Y5I4|PCDC2_HUMAN;Q7RTU9|STRC_HUMAN;A6NCL2|LRCL1_HUMAN;Q9HC10|OTOF_HUMAN;Q8N423|LIRB2_HUMAN			FALSE
LLLLLLLLLL	25.41	1148.85	10	-0.9	575.428	2	36.7708	0.9567-0.9792	3500	46100	1727164	37504	210210_MiaPaca2_sHLA_Normoxia_1_Slot2-3_1_871.d	1	Q99466|NOTC4_HUMAN;Q14114|LRP8_HUMAN;Q9UIW2|PLXA1_HUMAN;A6NGW2|STRCL_HUMAN;Q9NPR2|SEM4B_HUMAN;Q7RTU9|STRC_HUMAN;Q8WY22|BRI3B_HUMAN;A6NCL2|LRCL1_HUMAN;Q9HC10|OTOF_HUMAN;Q04756|HGFA_HUMAN			FALSE
LLLLLLLLLLL	19.46	1261.94	11	2.1	631.972	2	39.4043	1.0016-1.0240	2170	29100	1851381	41031	210210_MiaPaca2_sHLA_Normoxia_1_Slot2-3_1_871.d	1	Q9HC10|OTOF_HUMAN;Q99466|NOTC4_HUMAN;Q14114|LRP8_HUMAN;Q9UIW2|PLXA1_HUMAN;A6NGW2|STRCL_HUMAN;Q9NPR2|SEM4B_HUMAN;Q7RTU9|STRC_HUMAN;Q8WY22|BRI3B_HUMAN;A6NCL2|LRCL1_HUMAN			FALSE
LLLLLLLLLV	19.06	1134.84	10	2.6	568.423	2	34.0446	0.9436-0.9661	254	4660	1599469	34075	210210_MiaPaca2_sHLA_Normoxia_1_Slot2-3_1_871.d	1	P10619|PPGB_HUMAN;Q96A98|TIP39_HUMAN			FALSE
LLLLLLLLV	24.22	1021.75	9	-8.2	511.875	2	30.7363	0.9033-0.9258	75.8	2860	1445219	30911	210210_MiaPaca2_sHLA_Normoxia_1_Slot2-3_1_871.d	2	P10619|PPGB_HUMAN;Q96A98|TIP39_HUMAN			FALSE
LLLLLLLLVV	26.65	1120.82	10	2.3	561.414	2	32.1555	0.9389-0.9614			1511692	32122	210210_MiaPaca2_sHLA_Normoxia_1_Slot2-3_1_871.d	2	Q96A98|TIP39_HUMAN			FALSE
LLLLLLLPR	24.49	1062.75	9	15.6	532.388	2	33.5164	0.9221-0.9445			1575717	33567	210210_MiaPaca2_sHLA_Normoxia_1_Slot2-3_1_871.d	1	Q04756|HGFA_HUMAN			FALSE
LLLLLLLVV	23.11	1007.74	9	-0.8	504.871	2	28.7145	0.9005-0.9230			1350120	28788	210210_MiaPaca2_sHLA_Normoxia_1_Slot2-3_1_871.d	1	Q96A98|TIP39_HUMAN			FALSE
LLLPGELAK	29.34	952.596	9	-4.6	477.3	2	23.0035	0.8319-0.8544	494	13700	1079433	21831	210210_MiaPaca2_sHLA_Normoxia_1_Slot2-3_1_871.d	2	P23527|H2B1O_HUMAN;Q96A08|H2B1A_HUMAN;Q99879|H2B1M_HUMAN;O60814|H2B1K_HUMAN;P58876|H2B1D_HUMAN;Q93079|H2B1H_HUMAN;P57053|H2BFS_HUMAN;P33778|H2B1B_HUMAN;P62807|H2B1C_HUMAN;Q99877|H2B1N_HUMAN;A0A2R8Y619|H2BE1_HUMAN;P06899|H2B1J_HUMAN;Q5QNW6|H2B2F_HUMAN;Q16778|H2B2E_HUMAN;Q99880|H2B1L_HUMAN;Q8N257|H2B3B_HUMAN			FALSE
LLPVVHEY	25.34	968.533	8	2.3	485.272	2	18.2753	0.8215-0.8441			857859	16605	210210_MiaPaca2_sHLA_Normoxia_1_Slot2-3_1_871.d	1	Q9UNH6|SNX7_HUMAN			FALSE
LLQLLLLLLLL	26.54	1276.91	11	-9.2	639.452	2	52.7578	0.9950-1.0174	1590	22900	2486515	61987	210210_MiaPaca2_sHLA_Normoxia_1_Slot2-3_1_871.d	1	Q10588|BST1_HUMAN			FALSE
LPAAAQDVY	47.65	946.476	9	-13.4	947.464	1	16.6813	1.4043-1.4262			782836	14890	210210_MiaPaca2_sHLA_Normoxia_1_Slot2-3_1_871.d	2	P04843|RPN1_HUMAN			FALSE
LPAAAWHY	34	927.46	8	0.1	464.734	2	17.4589	0.8026-0.8253			819424	15718	210210_MiaPaca2_sHLA_Normoxia_1_Slot2-3_1_871.d	1	P51784|UBP11_HUMAN			FALSE
LPAADPFAL	29.39	913.491	9	-6.7	914.486	1	40.7872	1.4189-1.4408			1919697	43191	210210_MiaPaca2_sHLA_Normoxia_1_Slot2-3_1_871.d	2	Q6ZSR9|YJ005_HUMAN			FALSE
LPAAGFLY	31.65	850.459	8	2.3	851.462	1	36.238	1.3631-1.3851			1704145	36835	210210_MiaPaca2_sHLA_Normoxia_1_Slot2-3_1_871.d	1	Q53GQ0|DHB12_HUMAN			FALSE
LPAAGVGDM	37.62	829.4	9	3.1	830.404	1	17.2839	1.3191-1.3411			811178	15518	210210_MiaPaca2_sHLA_Normoxia_1_Slot2-3_1_871.d	2	P62829|RL23_HUMAN			FALSE
LPAAGVGDM(+15.99)	43.62	845.395	9	-0.9	846.396	1	8.691	1.3099-1.3319			407061	6549	210210_MiaPaca2_sHLA_Normoxia_1_Slot2-3_1_871.d	2	P62829|RL23_HUMAN	Oxidation (M)	M9:Oxidation (M):1001.00	FALSE
LPAASQPQVF	29.81	1056.56	10	0.5	529.284	2	23.075	0.8432-0.8657	1490	13400	1081260	21870	210210_MiaPaca2_sHLA_Normoxia_1_Slot2-3_1_871.d	1	Q14444|CAPR1_HUMAN			FALSE
LPAAVPGPGRVY	35.54	1195.67	12	1.2	598.839	2	18.5007	0.8808-0.9033	140	3160	868836	16854	210210_MiaPaca2_sHLA_Normoxia_1_Slot2-3_1_871.d	1	Q96SL1|DIRC2_HUMAN			FALSE
LPADGSFSY	38.28	955.429	9	-6.4	956.423	1	21.9883	1.4207-1.4426			1032639	20631	210210_MiaPaca2_sHLA_Normoxia_1_Slot2-3_1_871.d	2	Q8IYD9|LAS2_HUMAN			FALSE
LPADPSLAL	26.89	895.501	9	-4.8	896.498	1	32.3499	1.3988-1.4207			1520849	32339	210210_MiaPaca2_sHLA_Normoxia_1_Slot2-3_1_871.d	3	Q96EF6|FBX17_HUMAN			FALSE
LPADVHRYM	22.48	1100.54	9	-0.6	551.275	2	9.7212	0.8667-0.8892			455439	7545	210210_MiaPaca2_sHLA_Normoxia_1_Slot2-3_1_871.d	2	Q96KA5|CLP1L_HUMAN			FALSE
LPAEAVEAA	35.07	869.449	9	-11.5	870.441	1	12.1706	1.3365-1.3585			570606	10068	210210_MiaPaca2_sHLA_Normoxia_1_Slot2-3_1_871.d	1	Q16186|ADRM1_HUMAN			FALSE
LPAEFPDKVF	43.56	1161.61	10	-4.6	581.804	2	31.6066	0.8836-0.9061	278	4860	1483434	31578	210210_MiaPaca2_sHLA_Normoxia_1_Slot2-3_1_871.d	1	O43929|ORC4_HUMAN			FALSE
LPAEGVKEL	24.2	954.539	9	-1.5	478.272	2	11.2181	0.8111-0.8337			525861	9129	210210_MiaPaca2_sHLA_Normoxia_1_Slot2-3_1_871.d	1	A2RRP1|NBAS_HUMAN			FALSE
LPAFLDNHNY	45.15	1202.57	10	2.4	602.29	2	25.1376	0.9286-0.9511	2330	26800	1181289	24453	210210_MiaPaca2_sHLA_Normoxia_1_Slot2-3_1_871.d	3	Q92560|BAP1_HUMAN			FALSE
LPAGEYHKVY	21.47	1175.6	10	4.5	588.804	2	5.7176	0.8761-0.8986	117	9680	266459	3623	210210_MiaPaca2_sHLA_Normoxia_1_Slot2-3_1_871.d	2	P38435|VKGC_HUMAN			FALSE
LPAGGAPTVF	42.63	928.502	10	-4.6	929.498	1	26.926	1.3906-1.4125			1265750	26666	210210_MiaPaca2_sHLA_Normoxia_1_Slot2-3_1_871.d	6	P35658|NU214_HUMAN			FALSE
LPAGILGSGF	40.56	930.518	10	1.7	931.52	1	40.5539	1.4463-1.4681			1908592	42814	210210_MiaPaca2_sHLA_Normoxia_1_Slot2-3_1_871.d	2	Q9NR82|KCNQ5_HUMAN;P56696|KCNQ4_HUMAN;P51787|KCNQ1_HUMAN;O43526|KCNQ2_HUMAN			FALSE
LPAGINSIV	26.2	882.518	9	0	883.518	1	32.4082	1.3741-1.3961			1523576	32384	210210_MiaPaca2_sHLA_Normoxia_1_Slot2-3_1_871.d	1	P30876|RPB2_HUMAN			FALSE
LPAGIVAVL	28.75	851.548	9	-6.1	852.544	1	44.0341	1.3649-1.3869			2073155	47351	210210_MiaPaca2_sHLA_Normoxia_1_Slot2-3_1_871.d	1	O95905|ECD_HUMAN			FALSE
LPAGIYHRF	34.14	1072.58	9	-3.5	537.293	2	11.26	0.8817-0.9042	1100	18900	525854	9122	210210_MiaPaca2_sHLA_Normoxia_1_Slot2-3_1_871.d	2	Q9BV57|MTND_HUMAN			FALSE
LPAGKPASF	26.68	886.491	9	3.5	444.251	2	8.1855	0.7753-0.7979			383310	6042	210210_MiaPaca2_sHLA_Normoxia_1_Slot2-3_1_871.d	1	Q8N3X6|LCORL_HUMAN			FALSE
LPAGQSVLL	31.1	896.533	9	0.7	897.535	1	28.0925	1.4143-1.4362			1320773	28049	210210_MiaPaca2_sHLA_Normoxia_1_Slot2-3_1_871.d	1	P35232|PHB_HUMAN			FALSE
LPAGWILSH	33.53	992.544	9	1	497.276	2	27.978	0.8356-0.8582	1200	11800	1312508	27830	210210_MiaPaca2_sHLA_Normoxia_1_Slot2-3_1_871.d	1	P10176|COX8A_HUMAN			FALSE
LPAGYREEIVRY	25.18	1464.77	12	-5	489.259	3	14.1145	0.7932-0.8158			662086	12148	210210_MiaPaca2_sHLA_Normoxia_1_Slot2-3_1_871.d	1	P48449|LSS_HUMAN			FALSE
LPAHIPYQEL	34.72	1179.63	10	-3.4	590.816	2	23.3113	0.8949-0.9174	1370	29600	1091347	22123	210210_MiaPaca2_sHLA_Normoxia_1_Slot2-3_1_871.d	2	Q69YQ0|CYTSA_HUMAN;Q5M775|CYTSB_HUMAN			FALSE
LPAIHVEGL	36.77	947.544	9	-10.4	474.771	2	27.276	0.8187-0.8413			1282287	27111	210210_MiaPaca2_sHLA_Normoxia_1_Slot2-3_1_871.d	2	Q09666|AHNK_HUMAN			FALSE
LPAINGIVF	35.13	942.554	9	-6.7	943.548	1	47.4384	1.4216-1.4435			2235677	53423	210210_MiaPaca2_sHLA_Normoxia_1_Slot2-3_1_871.d	6	Q9Y6B6|SAR1B_HUMAN			FALSE
LPAKAIEF	27.09	887.512	8	0.5	444.76	2	17.1478	0.7847-0.8074			804794	15392	210210_MiaPaca2_sHLA_Normoxia_1_Slot2-3_1_871.d	2	Q32P41|TRM5_HUMAN			FALSE
LPAKDIQTNVY	33.41	1260.67	11	-0.4	631.338	2	12.1754	0.9146-0.9370	9050	82600	567852	9996	210210_MiaPaca2_sHLA_Normoxia_1_Slot2-3_1_871.d	1	P48556|PSMD8_HUMAN			FALSE
LPAKIAHEH	34.08	1014.56	9	-7.8	508.28	2	2.2365	0.8441-0.8667			104343	639	210210_MiaPaca2_sHLA_Normoxia_1_Slot2-3_1_871.d	1	Q8IZT6|ASPM_HUMAN			FALSE
LPAKILVEF	40.86	1028.63	9	-7.4	515.313	2	33.8663	0.8460-0.8685	6360	69700	1592158	33916	210210_MiaPaca2_sHLA_Normoxia_1_Slot2-3_1_871.d	2	O95229|ZWINT_HUMAN			FALSE
LPALLPVPA	31.78	889.564	9	6.7	890.571	1	44.0924	1.4034-1.4253			2075906	47420	210210_MiaPaca2_sHLA_Normoxia_1_Slot2-3_1_871.d	6	O95407|TNF6B_HUMAN			FALSE
LPALPLAEL	41.28	935.569	9	4.8	936.574	1	50.1995	1.4536-1.4754			2366846	57644	210210_MiaPaca2_sHLA_Normoxia_1_Slot2-3_1_871.d	1	Q9UJX2|CDC23_HUMAN			FALSE
LPANLLYKY	27.84	1093.62	9	-4	547.81	2	24.3405	0.8836-0.9061			1143577	23395	210210_MiaPaca2_sHLA_Normoxia_1_Slot2-3_1_871.d	1	Q9NVR2|INT10_HUMAN			FALSE
LPAPALEY	33.32	872.464	8	4.4	873.469	1	27.1788	1.3778-1.3997			1277686	26980	210210_MiaPaca2_sHLA_Normoxia_1_Slot2-3_1_871.d	1	Q03001|DYST_HUMAN			FALSE
LPAPAPVINSKY	40.07	1268.71	12	-6.5	635.355	2	19.0529	0.9155-0.9380			894447	17433	210210_MiaPaca2_sHLA_Normoxia_1_Slot2-3_1_871.d	2	Q4FZB7|KMT5B_HUMAN			FALSE
LPAPELGPS	40.5	879.47	9	2.7	880.474	1	19.5972	1.3714-1.3933			920054	18008	210210_MiaPaca2_sHLA_Normoxia_1_Slot2-3_1_871.d	3	Q9BT09|CNPY3_HUMAN			FALSE
LPAPESPGL	24.6	879.47	9	-7.2	880.465	1	20.1609	1.3640-1.3860			946574	18602	210210_MiaPaca2_sHLA_Normoxia_1_Slot2-3_1_871.d	1	O43379|WDR62_HUMAN			FALSE
LPAPGVPAW	42.94	906.496	9	3.3	907.5	1	34.2745	1.3805-1.4025			1611332	34316	210210_MiaPaca2_sHLA_Normoxia_1_Slot2-3_1_871.d	6	Q16626|MEA1_HUMAN			FALSE
LPAPPAPLL	34.16	887.548	9	4.5	888.553	1	38.571	1.4171-1.4390			1814613	40023	210210_MiaPaca2_sHLA_Normoxia_1_Slot2-3_1_871.d	1	Q9H2X0|CHRD_HUMAN			FALSE
LPAPPAVSA	26.41	821.465	9	1	822.467	1	18.2753	1.3118-1.3338			857854	16600	210210_MiaPaca2_sHLA_Normoxia_1_Slot2-3_1_871.d	1	Q96S59|RANB9_HUMAN			FALSE
LPAPPFIAF	31.34	971.548	9	-0.8	972.548	1	52.8633	1.4545-1.4763			2493886	62206	210210_MiaPaca2_sHLA_Normoxia_1_Slot2-3_1_871.d	2	Q9HAT2|SIAE_HUMAN			FALSE
LPAPPHIDV	24.61	957.528	9	2	479.769	2	23.1713	0.8092-0.8319	408	4960	1086759	22005	210210_MiaPaca2_sHLA_Normoxia_1_Slot2-3_1_871.d	1	Q09161|NCBP1_HUMAN			FALSE
LPAPPHIDVMY	31.46	1251.63	11	-10.4	626.812	2	32.1166	0.9202-0.9427			1509867	32085	210210_MiaPaca2_sHLA_Normoxia_1_Slot2-3_1_871.d	1	Q09161|NCBP1_HUMAN			FALSE
LPAPPKIYF	40.47	1044.6	9	-1.8	523.303	2	31.8908	0.8450-0.8676	2180	35600	1499837	31889	210210_MiaPaca2_sHLA_Normoxia_1_Slot2-3_1_871.d	6	Q5XKP0|MIC13_HUMAN			FALSE
LPAPPTQNM	41.15	967.48	9	-9.7	968.471	1	15.962	1.4408-1.4627	2270	20200	748988	14120	210210_MiaPaca2_sHLA_Normoxia_1_Slot2-3_1_871.d	5	Q15532|SSXT_HUMAN;O75177|CREST_HUMAN			FALSE
LPAPPTQNM(+15.99)	38.34	983.475	9	0.7	492.741	2	9.045	0.7998-0.8224	4360	45200	420757	6835	210210_MiaPaca2_sHLA_Normoxia_1_Slot2-3_1_871.d	2	Q15532|SSXT_HUMAN;O75177|CREST_HUMAN	Oxidation (M)	M9:Oxidation (M):1001.00	FALSE
LPAPVPIHPSL	42.89	1139.67	11	-3.3	570.837	2	28.5785	0.8798-0.9024			1343707	28633	210210_MiaPaca2_sHLA_Normoxia_1_Slot2-3_1_871.d	1	Q8TAX0|OSR1_HUMAN			FALSE
LPAQATEY	47.88	891.434	8	-4.3	892.431	1	10.3433	1.3594-1.3814			484677	8175	210210_MiaPaca2_sHLA_Normoxia_1_Slot2-3_1_871.d	1	Q7KZF4|SND1_HUMAN			FALSE
LPAQGLIEF	46.44	986.544	9	-5.7	987.538	1	41.5843	1.4700-1.4918			1957330	44170	210210_MiaPaca2_sHLA_Normoxia_1_Slot2-3_1_871.d	1	Q00577|PURA_HUMAN;Q96QR8|PURB_HUMAN			FALSE
LPAQPASTF	46.72	930.481	9	-11.3	931.471	1	17.4589	1.3997-1.4216			819415	15709	210210_MiaPaca2_sHLA_Normoxia_1_Slot2-3_1_871.d	1	Q13535|ATR_HUMAN			FALSE
LPAREATQF	27.23	1031.54	9	5.1	516.776	2	7.9911	0.8300-0.8526	4360	54300	374216	5888	210210_MiaPaca2_sHLA_Normoxia_1_Slot2-3_1_871.d	2	Q14393|GAS6_HUMAN			FALSE
LPASGLPGP	25.95	807.449	9	3.8	808.454	1	19.0529	1.3016-1.3237			894438	17424	210210_MiaPaca2_sHLA_Normoxia_1_Slot2-3_1_871.d	1	O15417|TNC18_HUMAN			FALSE
LPASGRSAEVTL	30.26	1199.65	12	-0.1	600.828	2	12.1173	0.8930-0.9155	803	9840	565107	9933	210210_MiaPaca2_sHLA_Normoxia_1_Slot2-3_1_871.d	1	O15533|TPSN_HUMAN			FALSE
LPASLISQIGY	26.21	1160.64	11	3.2	581.327	2	41.1793	0.8789-0.9014	472	7100	1937171	43679	210210_MiaPaca2_sHLA_Normoxia_1_Slot2-3_1_871.d	2	Q96BF6|NACC2_HUMAN			FALSE
LPASPSVSL	38.01	869.486	9	-3.8	870.484	1	24.3405	1.3723-1.3942			1143575	23393	210210_MiaPaca2_sHLA_Normoxia_1_Slot2-3_1_871.d	2	O14682|ENC1_HUMAN			FALSE
LPASVHPQL	36.49	960.539	9	-5.1	481.271	2	13.1256	0.8864-0.9089	842	13600	613649	11093	210210_MiaPaca2_sHLA_Normoxia_1_Slot2-3_1_871.d	1	Q9H0K1|SIK2_HUMAN			FALSE
LPATAATTF	19.83	891.47	9	-2.7	892.469	1	19.6944	1.3887-1.4107			924621	18105	210210_MiaPaca2_sHLA_Normoxia_1_Slot2-3_1_871.d	1	O75398|DEAF1_HUMAN			FALSE
LPATPDEIDHVF	31.36	1352.66	12	-3.5	677.331	2	32.3499	0.9520-0.9745			1520842	32332	210210_MiaPaca2_sHLA_Normoxia_1_Slot2-3_1_871.d	1	Q460N5|PAR14_HUMAN			FALSE
LPAVGEHVF	33.28	967.513	9	0.9	484.761	2	21.0552	0.8149-0.8375			988700	19604	210210_MiaPaca2_sHLA_Normoxia_1_Slot2-3_1_871.d	2	O00257|CBX4_HUMAN			FALSE
LPAVVVETF	40.21	973.548	9	-15.4	974.534	1	39.4069	1.4654-1.4873			1854146	41114	210210_MiaPaca2_sHLA_Normoxia_1_Slot2-3_1_871.d	3	O00499|BIN1_HUMAN			FALSE
LPAWQPIL	25.02	936.543	8	-1.2	937.543	1	45.1813	1.4609-1.4827			2127556	49006	210210_MiaPaca2_sHLA_Normoxia_1_Slot2-3_1_871.d	1	Q9NV96|CC50A_HUMAN			FALSE
LPAWQPLL	25.02	936.543	8	-1.2	937.543	1	45.1813	1.4609-1.4827			2127556	49006	210210_MiaPaca2_sHLA_Normoxia_1_Slot2-3_1_871.d	1	Q3MIR4|CC50B_HUMAN			FALSE
LPDAVGPIV	19.92	879.506	9	2	880.509	1	31.339	1.3521-1.3741			1473419	31397	210210_MiaPaca2_sHLA_Normoxia_1_Slot2-3_1_871.d	1	Q96PU8|QKI_HUMAN			FALSE
LPDDGVEL	20.51	856.418	8	-15	857.406	1	24.0878	1.3485-1.3704			1131629	23069	210210_MiaPaca2_sHLA_Normoxia_1_Slot2-3_1_871.d	2	P50453|SPB9_HUMAN			FALSE
LPDDPAKTTM	40.58	1087.52	10	2.8	544.766	2	9.1146	0.8450-0.8676	283	6070	426224	6938	210210_MiaPaca2_sHLA_Normoxia_1_Slot2-3_1_871.d	1	Q9UJW0|DCTN4_HUMAN			FALSE
LPDDPAKTTM(+15.99)	36.59	1103.52	10	0.4	552.762	2	5.3401	0.8450-0.8676	338	12500	249109	3259	210210_MiaPaca2_sHLA_Normoxia_1_Slot2-3_1_871.d	1	Q9UJW0|DCTN4_HUMAN	Oxidation (M)	M10:Oxidation (M):1001.00	FALSE
LPDDWDNRTSY	49.64	1380.59	11	0.6	691.3	2	16.1873	0.9361-0.9586	10300	612000	755389	14263	210210_MiaPaca2_sHLA_Normoxia_1_Slot2-3_1_871.d	6	Q9UGL1|KDM5B_HUMAN			FALSE
LPDEDLASF	27.95	1005.47	9	9.1	1006.47	1	32.0583	1.4718-1.4936			1507124	32024	210210_MiaPaca2_sHLA_Normoxia_1_Slot2-3_1_871.d	1	Q9NZB2|F120A_HUMAN			FALSE
LPDEIYHVY	40.49	1147.55	9	0.8	574.781	2	23.8385	0.8667-0.8892	4820	95800	1116027	22665	210210_MiaPaca2_sHLA_Normoxia_1_Slot2-3_1_871.d	4	Q9BV86|NTM1A_HUMAN			FALSE
LPDERTISL	32.83	1042.57	9	-1.3	522.286	2	19.3809	0.8497-0.8723	3960	106000	905441	17699	210210_MiaPaca2_sHLA_Normoxia_1_Slot2-3_1_871.d	3	Q05048|CSTF1_HUMAN			FALSE
LPDFGGNVL	36.82	930.481	9	-6.9	931.475	1	37.1907	1.4171-1.4390			1749345	38229	210210_MiaPaca2_sHLA_Normoxia_1_Slot2-3_1_871.d	2	O15027|SC16A_HUMAN			FALSE
LPDGSTIEI	25.47	943.486	9	-4.3	944.483	1	27.8981	1.4244-1.4463			1311588	27804	210210_MiaPaca2_sHLA_Normoxia_1_Slot2-3_1_871.d	1	P61163|ACTZ_HUMAN			FALSE
LPDGSYIL	20.7	876.459	8	-3.8	877.457	1	32.2333	1.3979-1.4198			1515345	32199	210210_MiaPaca2_sHLA_Normoxia_1_Slot2-3_1_871.d	1	Q5JSL3|DOC11_HUMAN			FALSE
LPDGTTVTV	28.61	901.476	9	3.1	902.479	1	18.6835	1.3933-1.4152			877059	17031	210210_MiaPaca2_sHLA_Normoxia_1_Slot2-3_1_871.d	2	Q96L92|SNX27_HUMAN			FALSE
LPDISAEI	30.55	856.454	8	0.4	857.456	1	32.7387	1.3402-1.3622			1539111	32721	210210_MiaPaca2_sHLA_Normoxia_1_Slot2-3_1_871.d	5	P35790|CHKA_HUMAN			FALSE
LPDKKTVHY	44.84	1099.6	9	0.4	550.805	2	4.1807	0.8704-0.8930			194678	1574	210210_MiaPaca2_sHLA_Normoxia_1_Slot2-3_1_871.d	5	Q9NYY3|PLK2_HUMAN			FALSE
LPDKTLIDL	24.69	1026.6	9	-7.1	514.298	2	28.5007	0.8422-0.8648			1340046	28548	210210_MiaPaca2_sHLA_Normoxia_1_Slot2-3_1_871.d	2	Q2TAY7|SMU1_HUMAN			FALSE
LPDKTLIDLY	37.92	1189.66	10	-1.7	595.832	2	33.1208	0.9033-0.9258	310	2970	1553773	33079	210210_MiaPaca2_sHLA_Normoxia_1_Slot2-3_1_871.d	1	Q2TAY7|SMU1_HUMAN			FALSE
LPDLEGRTHIF	40.55	1296.68	11	0.7	649.344	2	23.4074	0.9492-0.9717			1099563	22293	210210_MiaPaca2_sHLA_Normoxia_1_Slot2-3_1_871.d	1	P35998|PRS7_HUMAN			FALSE
LPDLNHSQVY	33.27	1184.58	10	0.8	593.295	2	16.7332	0.8864-0.9089	4800	143000	782849	14903	210210_MiaPaca2_sHLA_Normoxia_1_Slot2-3_1_871.d	2	Q92900|RENT1_HUMAN			FALSE
LPDLSGPHSY	47.98	1084.52	10	-1.1	543.262	2	15.3598	0.8676-0.8902	3530	128000	720663	13509	210210_MiaPaca2_sHLA_Normoxia_1_Slot2-3_1_871.d	3	Q86XL3|ANKL2_HUMAN			FALSE
LPDNLKKLF	36.39	1086.64	9	2.4	544.327	2	22.5909	0.8732-0.8958	236	4450	1061007	21285	210210_MiaPaca2_sHLA_Normoxia_1_Slot2-3_1_871.d	2	Q14204|DYHC1_HUMAN			FALSE
LPDPDPEGL	25.1	951.455	9	0.3	952.456	1	24.2822	1.4089-1.4308			1140821	23321	210210_MiaPaca2_sHLA_Normoxia_1_Slot2-3_1_871.d	1	Q8N196|SIX5_HUMAN			FALSE
LPDPFTPNLKV	39.7	1239.69	11	-3	620.844	2	35.1188	0.8779-0.9005	195	6200	1648976	35306	210210_MiaPaca2_sHLA_Normoxia_1_Slot2-3_1_871.d	2	A5YKK6|CNOT1_HUMAN			FALSE
LPDPGPPSL	37.06	891.47	9	-2.2	892.469	1	24.7293	1.3604-1.3823			1161952	23890	210210_MiaPaca2_sHLA_Normoxia_1_Slot2-3_1_871.d	2	Q14653|IRF3_HUMAN			FALSE
LPDPGSLLVH	42.16	1046.58	10	-3	524.29	2	29.2887	0.8507-0.8732	311	2690	1375787	29423	210210_MiaPaca2_sHLA_Normoxia_1_Slot2-3_1_871.d	1	Q9UHF1|EGFL7_HUMAN			FALSE
LPDPIIIHL	20.38	1029.62	9	-4.5	515.812	2	41.3315	0.8544-0.8770			1945428	43890	210210_MiaPaca2_sHLA_Normoxia_1_Slot2-3_1_871.d	1	Q7Z7G8|VP13B_HUMAN			FALSE
LPDQVLRVF	34.27	1085.62	9	-0.7	543.815	2	30.0845	0.8657-0.8883	427	10900	1411432	30202	210210_MiaPaca2_sHLA_Normoxia_1_Slot2-3_1_871.d	2	Q9Y4G8|RPGF2_HUMAN			FALSE
LPDSGGVAKTM	45.88	1074.54	11	2.1	538.274	2	8.1855	0.8554-0.8779			383314	6046	210210_MiaPaca2_sHLA_Normoxia_1_Slot2-3_1_871.d	1	A5YKK6|CNOT1_HUMAN			FALSE
LPDSGVVEY	40.09	977.471	9	-9.8	978.461	1	20.472	1.4344-1.4563			961219	18943	210210_MiaPaca2_sHLA_Normoxia_1_Slot2-3_1_871.d	3	Q9ULM6|CNOT6_HUMAN;Q96LI5|CNO6L_HUMAN			FALSE
LPDSSISDY	41.83	995.445	9	-4.3	996.441	1	18.4114	1.4609-1.4827			864260	16748	210210_MiaPaca2_sHLA_Normoxia_1_Slot2-3_1_871.d	2	Q8N3Y1|FBXW8_HUMAN			FALSE
LPDSVVSIL	20.3	941.543	9	-4.9	942.539	1	43.4898	1.4262-1.4481			2047536	46764	210210_MiaPaca2_sHLA_Normoxia_1_Slot2-3_1_871.d	1	Q96ND0|F210A_HUMAN			FALSE
LPDTKGKSY	37.36	1007.53	9	3.6	504.77	2	4.1029	0.8394-0.8620			190988	1460	210210_MiaPaca2_sHLA_Normoxia_1_Slot2-3_1_871.d	2	Q15029|U5S1_HUMAN			FALSE
LPDTTATL	20.01	830.438	8	8	831.447	1	17.556	1.3411-1.3631			823983	15807	210210_MiaPaca2_sHLA_Normoxia_1_Slot2-3_1_871.d	1	P35790|CHKA_HUMAN			FALSE
LPEAMPASF	29.06	961.458	9	2.4	962.461	1	29.881	1.4408-1.4627			1405002	30030	210210_MiaPaca2_sHLA_Normoxia_1_Slot2-3_1_871.d	1	Q92797|SYMPK_HUMAN			FALSE
LPEDQAVINRY	55.23	1316.67	11	-2.5	659.337	2	14.3867	0.9314-0.9539			674936	12482	210210_MiaPaca2_sHLA_Normoxia_1_Slot2-3_1_871.d	2	Q02127|PYRD_HUMAN			FALSE
LPEDSKAVL	30.09	970.534	9	-9.4	486.266	2	10.8432	0.8111-0.8337	171	3620	506642	8684	210210_MiaPaca2_sHLA_Normoxia_1_Slot2-3_1_871.d	1	O75564|JERKY_HUMAN			FALSE
LPEEAKIKDAY	24.63	1275.67	11	14.2	638.847	2	8.5937	0.9502-0.9726			402494	6452	210210_MiaPaca2_sHLA_Normoxia_1_Slot2-3_1_871.d	2	Q9NZ52|GGA3_HUMAN			FALSE
LPEEEFGHFY	54.46	1266.56	10	3.4	634.283	2	27.1408	0.9249-0.9473	2630	66900	1274031	26901	210210_MiaPaca2_sHLA_Normoxia_1_Slot2-3_1_871.d	3	Q13045|FLII_HUMAN			FALSE
LPEEEHEFF	37.81	1175.51	9	0.6	588.76	2	21.8101	0.8779-0.9005	1450	14700	1020766	20380	210210_MiaPaca2_sHLA_Normoxia_1_Slot2-3_1_871.d	1	Q9UFF9|CNOT8_HUMAN			FALSE
LPEEEQQRVL	31.83	1239.65	10	5	620.829	2	10.2267	0.9061-0.9286			479212	8074	210210_MiaPaca2_sHLA_Normoxia_1_Slot2-3_1_871.d	1	P17480|UBF1_HUMAN			FALSE
LPEEHARFY	33.99	1160.56	9	-0.1	581.284	2	8.5418	0.8638-0.8864	1360	43800	399754	6394	210210_MiaPaca2_sHLA_Normoxia_1_Slot2-3_1_871.d	4	Q05513|KPCZ_HUMAN;P41743|KPCI_HUMAN			FALSE
LPEEIREPAL	21.92	1165.63	10	-15.6	583.811	2	21.7744	0.8911-0.9136			1022598	20424	210210_MiaPaca2_sHLA_Normoxia_1_Slot2-3_1_871.d	1	Q96IY1|NSL1_HUMAN			FALSE
LPEEKKIEY	19.65	1147.61	9	-0.2	574.809	2	6.1637	0.9089-0.9314			288385	4093	210210_MiaPaca2_sHLA_Normoxia_1_Slot2-3_1_871.d	1	O60293|ZC3H1_HUMAN			FALSE
LPEELARM(+15.99)Y	25.98	1136.55	9	2	569.281	2	13.9139	0.8667-0.8892	1190	18200	650211	11895	210210_MiaPaca2_sHLA_Normoxia_1_Slot2-3_1_871.d	1	Q9P0J1|PDP1_HUMAN	Oxidation (M)	M8:Oxidation (M):1001.00	FALSE
LPEELARMY	23.53	1120.56	9	0.3	561.283	2	23.2499	0.8648-0.8873	896	10700	1090412	22082	210210_MiaPaca2_sHLA_Normoxia_1_Slot2-3_1_871.d	1	Q9P0J1|PDP1_HUMAN			FALSE
LPEETFSRF	20.89	1124.55	9	0	563.278	2	20.6167	0.8591-0.8817	190	4290	967633	19099	210210_MiaPaca2_sHLA_Normoxia_1_Slot2-3_1_871.d	1	P42858|HD_HUMAN			FALSE
LPEETNEM	41.17	961.406	8	1.7	962.408	1	10.1684	1.4362-1.4581			476463	8007	210210_MiaPaca2_sHLA_Normoxia_1_Slot2-3_1_871.d	2	P08579|RU2B_HUMAN			FALSE
LPEETNEM(+15.99)	39.65	977.401	8	-1	978.401	1	5.2498	1.3942-1.4162			245436	3162	210210_MiaPaca2_sHLA_Normoxia_1_Slot2-3_1_871.d	1	P08579|RU2B_HUMAN	Oxidation (M)	M8:Oxidation (M):1001.00	FALSE
LPEEVGHLSF	34.08	1126.57	10	2.1	564.287	2	26.4012	0.8695-0.8920	449	7500	1239132	25974	210210_MiaPaca2_sHLA_Normoxia_1_Slot2-3_1_871.d	1	Q7Z4H7|HAUS6_HUMAN			FALSE
LPEEVVRETGEY	34.55	1419.69	12	-1.2	710.846	2	16.1998	0.9586-0.9810	216	3850	759071	14369	210210_MiaPaca2_sHLA_Normoxia_1_Slot2-3_1_871.d	1	O75150|BRE1B_HUMAN			FALSE
LPEFTKSEY	27.51	1112.54	9	-0.9	557.272	2	14.9459	0.8638-0.8864	2310	24900	700535	13049	210210_MiaPaca2_sHLA_Normoxia_1_Slot2-3_1_871.d	2	Q6TFL4|KLH24_HUMAN			FALSE
LPEGATVPAL	29.04	966.539	10	-6.2	967.533	1	28.5979	1.4417-1.4636			1344626	28658	210210_MiaPaca2_sHLA_Normoxia_1_Slot2-3_1_871.d	1	Q6IA86|ELP2_HUMAN			FALSE
LPELLLGALP	19.5	1034.64	10	-4.5	518.32	2	31.3196	0.8469-0.8695			1472514	31386	210210_MiaPaca2_sHLA_Normoxia_1_Slot2-3_1_871.d	1	Q86VR2|RETR3_HUMAN			FALSE
LPELPKDISY	38.28	1173.63	10	1.3	587.818	2	27.4828	0.9042-0.9267	170	3210	1290537	27315	210210_MiaPaca2_sHLA_Normoxia_1_Slot2-3_1_871.d	1	P23458|JAK1_HUMAN			FALSE
LPENQVLPHY	43.31	1208.62	10	4.1	605.315	2	18.2515	0.9192-0.9417	300	4180	856036	16570	210210_MiaPaca2_sHLA_Normoxia_1_Slot2-3_1_871.d	1	Q9BTV7|CABL2_HUMAN			FALSE
LPEPGPQQQTF	28.36	1240.61	11	3.1	621.309	2	19.0418	0.9014-0.9239	600	16100	892607	17381	210210_MiaPaca2_sHLA_Normoxia_1_Slot2-3_1_871.d	2	P41161|ETV5_HUMAN			FALSE
LPEPKVRIVEY	22.96	1341.77	11	-3	448.258	3	18.2948	0.7583-0.7809	904	9560	857860	16606	210210_MiaPaca2_sHLA_Normoxia_1_Slot2-3_1_871.d	3	O95696|BRD1_HUMAN			FALSE
LPEPNKDAIF	24.89	1142.6	10	-1.1	572.301	2	21.5157	0.8902-0.9127	578	7720	1008876	20112	210210_MiaPaca2_sHLA_Normoxia_1_Slot2-3_1_871.d	1	Q12882|DPYD_HUMAN			FALSE
LPEQLIKEAF	37.77	1186.66	10	2.2	594.334	2	30.5568	0.8911-0.9136	104	10500	1437017	30755	210210_MiaPaca2_sHLA_Normoxia_1_Slot2-3_1_871.d	3	Q92621|NU205_HUMAN			FALSE
LPESDSIHY	26.1	1059.49	9	-2.7	530.746	2	11.5154	0.8441-0.8667	344	5460	537732	9378	210210_MiaPaca2_sHLA_Normoxia_1_Slot2-3_1_871.d	1	Q8N766|EMC1_HUMAN			FALSE
LPESLYPHTY	45.31	1218.59	10	1.4	610.3	2	19.5105	0.9061-0.9286	2130	65600	916407	17937	210210_MiaPaca2_sHLA_Normoxia_1_Slot2-3_1_871.d	3	Q92547|TOPB1_HUMAN			FALSE
LPESTHVEF	29.06	1057.51	9	3	529.759	2	15.0762	0.8290-0.8516	964	9150	704206	13144	210210_MiaPaca2_sHLA_Normoxia_1_Slot2-3_1_871.d	1	Q08AF3|SLFN5_HUMAN			FALSE
LPETTVVY	19.35	920.486	8	1	921.487	1	21.6384	1.4171-1.4390			1016184	20268	210210_MiaPaca2_sHLA_Normoxia_1_Slot2-3_1_871.d	1	Q9HA47|UCK1_HUMAN			FALSE
LPEYNPRTL	25.63	1101.58	9	5.9	551.798	2	15.4566	0.8789-0.9014			725249	13625	210210_MiaPaca2_sHLA_Normoxia_1_Slot2-3_1_871.d	1	Q9P258|RCC2_HUMAN			FALSE
LPEYVIPVHY	32.2	1228.65	10	4	615.33	2	32.2138	0.9296-0.9520			1514445	32193	210210_MiaPaca2_sHLA_Normoxia_1_Slot2-3_1_871.d	1	Q9NZ08|ERAP1_HUMAN			FALSE
LPFAGDIY	28.82	894.449	8	-7.4	895.443	1	36.7241	1.3878-1.4098			1727155	37495	210210_MiaPaca2_sHLA_Normoxia_1_Slot2-3_1_871.d	1	Q96P16|RPR1A_HUMAN			FALSE
LPFDGPTL	23.9	858.449	8	-2.3	859.448	1	35.5771	1.3732-1.3951			1672861	35947	210210_MiaPaca2_sHLA_Normoxia_1_Slot2-3_1_871.d	1	Q9H0K1|SIK2_HUMAN			FALSE
LPFDKETGF	31.48	1052.52	9	1.5	527.263	2	23.443	0.8573-0.8798	7820	256000	1100477	22313	210210_MiaPaca2_sHLA_Normoxia_1_Slot2-3_1_871.d	3	Q9GZT3|SLIRP_HUMAN			FALSE
LPFEGKVNL	20.07	1015.57	9	0.3	508.789	2	24.8071	0.8479-0.8704			1165657	24019	210210_MiaPaca2_sHLA_Normoxia_1_Slot2-3_1_871.d	1	Q7Z4G4|TRM11_HUMAN			FALSE
LPFFNDRPW	42.51	1190.59	9	-0.5	596.296	2	39.014	0.8883-0.9108	6340	169000	1832132	40556	210210_MiaPaca2_sHLA_Normoxia_1_Slot2-3_1_871.d	3	P11047|LAMC1_HUMAN			FALSE
LPFFTEREQTL	24.58	1379.71	11	-2.8	690.855	2	31.2029	0.9651-0.9876			1467055	31291	210210_MiaPaca2_sHLA_Normoxia_1_Slot2-3_1_871.d	1	Q9Y672|ALG6_HUMAN			FALSE
LPFGEHPQQEY	41.99	1343.61	11	-0.2	672.81	2	14.2896	0.9314-0.9539	276	8460	670354	12370	210210_MiaPaca2_sHLA_Normoxia_1_Slot2-3_1_871.d	4	O00512|BCL9_HUMAN			FALSE
LPFGKVTNI	39.36	987.575	9	-0.6	494.791	2	23.648	0.8422-0.8648	11800	240000	1108694	22484	210210_MiaPaca2_sHLA_Normoxia_1_Slot2-3_1_871.d	4	Q9UKA9|PTBP2_HUMAN			FALSE
LPFGKVTNL	39.36	987.575	9	-0.6	494.791	2	23.648	0.8422-0.8648	11800	240000	1108694	22484	210210_MiaPaca2_sHLA_Normoxia_1_Slot2-3_1_871.d	4	O95758|PTBP3_HUMAN;P26599|PTBP1_HUMAN			FALSE
LPFGPFKEL	31.37	1046.58	9	-2.9	524.292	2	36.7241	0.8432-0.8657			1727166	37506	210210_MiaPaca2_sHLA_Normoxia_1_Slot2-3_1_871.d	1	Q7Z449|CP2U1_HUMAN			FALSE
LPFGSSPH	35.05	840.413	8	-0.5	841.414	1	9.0798	1.3604-1.3823	2320	84200	425308	6916	210210_MiaPaca2_sHLA_Normoxia_1_Slot2-3_1_871.d	3	Q86WC4|OSTM1_HUMAN			FALSE
LPFKEGHIL	22.23	1052.6	9	-4.7	527.302	2	16.3702	0.8535-0.8761			768220	14578	210210_MiaPaca2_sHLA_Normoxia_1_Slot2-3_1_871.d	2	Q8WUH2|TGFA1_HUMAN			FALSE
LPFKISYY	26.11	1029.55	8	0.4	515.781	2	29.9317	0.8450-0.8676	828	12700	1405011	30039	210210_MiaPaca2_sHLA_Normoxia_1_Slot2-3_1_871.d	1	P25116|PAR1_HUMAN			FALSE
LPFKSPIRDISY	45.41	1434.79	12	2.6	479.267	3	24.6998	0.7516-0.7743	2160	29600	1158233	23747	210210_MiaPaca2_sHLA_Normoxia_1_Slot2-3_1_871.d	3	Q8N157|AHI1_HUMAN			FALSE
LPFLKPDDIQY	46.63	1347.71	11	1.7	674.857	2	34.5549	1.0016-1.0240	9500	177000	1622335	34591	210210_MiaPaca2_sHLA_Normoxia_1_Slot2-3_1_871.d	4	O75533|SF3B1_HUMAN			FALSE
LPFMEDLRQY	27.21	1310.63	10	-13.3	656.31	2	34.3912	0.9427-0.9651			1616845	34465	210210_MiaPaca2_sHLA_Normoxia_1_Slot2-3_1_871.d	2	P13010|XRCC5_HUMAN			FALSE
LPFPDETHERY	43.07	1402.65	11	6.5	468.558	3	13.7841	0.7686-0.7913	1660	41300	646543	11803	210210_MiaPaca2_sHLA_Normoxia_1_Slot2-3_1_871.d	4	O43292|GPAA1_HUMAN			FALSE
LPFPFPSKL	35.45	1044.6	9	-1.3	523.303	2	41.0944	0.8535-0.8761	700	6930	1930722	43488	210210_MiaPaca2_sHLA_Normoxia_1_Slot2-3_1_871.d	1	Q96SY0|INT14_HUMAN			FALSE
LPFPFPSKLY	41.11	1207.66	10	1.5	604.836	2	44.1408	0.9042-0.9267	206	4680	2076841	47461	210210_MiaPaca2_sHLA_Normoxia_1_Slot2-3_1_871.d	1	Q96SY0|INT14_HUMAN			FALSE
LPFPIIQQY	30.78	1117.62	9	3.4	559.814	2	46.1598	0.8967-0.9192	765	12200	2171898	50436	210210_MiaPaca2_sHLA_Normoxia_1_Slot2-3_1_871.d	1	Q9BTX1|NDC1_HUMAN			FALSE
LPFPNPERNF	32.41	1229.62	10	0.2	615.813	2	26.3119	0.8977-0.9202	5790	112000	1235463	25881	210210_MiaPaca2_sHLA_Normoxia_1_Slot2-3_1_871.d	4	Q9NV56|MRGBP_HUMAN			FALSE
LPFQGKDRKETM(+15.99)	25.04	1464.74	12	-3.9	489.248	3	4.2584	0.7828-0.8055			198405	1725	210210_MiaPaca2_sHLA_Normoxia_1_Slot2-3_1_871.d	1	Q15349|KS6A2_HUMAN;P51812|KS6A3_HUMAN	Oxidation (M)	M12:Oxidation (M):1001.00	FALSE
LPFQKDGIIF	30.94	1176.65	10	-9.2	589.325	2	37.2296	0.9192-0.9417			1751205	38301	210210_MiaPaca2_sHLA_Normoxia_1_Slot2-3_1_871.d	1	Q5FWF4|ZRAB3_HUMAN			FALSE
LPFSDPAHAL	44.48	1066.54	10	-0.5	534.276	2	26.0658	0.8573-0.8798	956	10200	1222610	25544	210210_MiaPaca2_sHLA_Normoxia_1_Slot2-3_1_871.d	1	Q9UJP4|KLH21_HUMAN			FALSE
LPFSQPKVTEL	22.07	1257.7	11	-5.8	629.848	2	26.7122	0.9333-0.9558			1255659	26409	210210_MiaPaca2_sHLA_Normoxia_1_Slot2-3_1_871.d	1	Q9NSU2|TREX1_HUMAN			FALSE
LPFTPLSY	33.87	936.496	8	-3	937.494	1	40.4566	1.4116-1.4335			1903988	42680	210210_MiaPaca2_sHLA_Normoxia_1_Slot2-3_1_871.d	4	Q9UM00|TMCO1_HUMAN			FALSE
LPFVPM(+15.99)SY	30.32	968.468	8	1.2	969.469	1	34.2162	1.4545-1.4763			1608584	34250	210210_MiaPaca2_sHLA_Normoxia_1_Slot2-3_1_871.d	2	Q12789|TF3C1_HUMAN	Oxidation (M)	M6:Oxidation (M):1001.00	FALSE
LPFVPMSY	26	952.473	8	0.6	953.474	1	43.2175	1.4198-1.4417			2034722	46466	210210_MiaPaca2_sHLA_Normoxia_1_Slot2-3_1_871.d	2	Q12789|TF3C1_HUMAN			FALSE
LPFYDPDTSVVY	19.72	1414.67	12	-1.8	708.334	2	43.9691	0.9820-1.0044	821	10800	2067672	47232	210210_MiaPaca2_sHLA_Normoxia_1_Slot2-3_1_871.d	1	Q9BR76|COR1B_HUMAN			FALSE
LPGEVLEY	31.41	918.47	8	2.6	919.473	1	27.6065	1.4043-1.4262			1297849	27475	210210_MiaPaca2_sHLA_Normoxia_1_Slot2-3_1_871.d	3	O94952|FBX21_HUMAN			FALSE
LPGGPTLTF	31.96	901.491	9	1.4	902.493	1	34.7994	1.3997-1.4216			1636107	34953	210210_MiaPaca2_sHLA_Normoxia_1_Slot2-3_1_871.d	6	Q9NQ55|SSF1_HUMAN			FALSE
LPGPATPAY	31.93	885.46	9	0	886.461	1	16.9923	1.3631-1.3851			797482	15232	210210_MiaPaca2_sHLA_Normoxia_1_Slot2-3_1_871.d	2	Q9P2B4|CT2NL_HUMAN			FALSE
LPGPPATSM	32.08	869.432	9	-11.1	870.423	1	17.2839	1.3530-1.3750			811192	15532	210210_MiaPaca2_sHLA_Normoxia_1_Slot2-3_1_871.d	2	P18583|SON_HUMAN			FALSE
LPGPPATSM(+15.99)	23.61	885.427	9	-4.8	886.423	1	9.6046	1.3420-1.3640			449947	7417	210210_MiaPaca2_sHLA_Normoxia_1_Slot2-3_1_871.d	1	P18583|SON_HUMAN	Oxidation (M)	M9:Oxidation (M):1001.00	FALSE
LPGPPHSAL	20.68	887.486	9	-1.1	444.747	2	11.257	0.7677-0.7904			527689	9169	210210_MiaPaca2_sHLA_Normoxia_1_Slot2-3_1_871.d	1	Q8N6F8|MET27_HUMAN			FALSE
LPGPVKSY	34.97	859.48	8	4.1	430.746	2	8.2828	0.7649-0.7875			387885	6147	210210_MiaPaca2_sHLA_Normoxia_1_Slot2-3_1_871.d	2	Q8IWZ8|SUGP1_HUMAN			FALSE
LPGPVTLVM(+15.99)	19.77	941.526	9	3.8	942.53	1	30.2698	1.4490-1.4709			1423320	30468	210210_MiaPaca2_sHLA_Normoxia_1_Slot2-3_1_871.d	1	Q86U90|YRDC_HUMAN	Oxidation (M)	M9:Oxidation (M):1001.00	FALSE
LPGQLPQHEY	39.45	1180.59	10	6.8	591.301	2	11.1598	0.9080-0.9305			523118	9068	210210_MiaPaca2_sHLA_Normoxia_1_Slot2-3_1_871.d	3	Q6P2Q9|PRP8_HUMAN			FALSE
LPGSAIQAL	24.64	868.502	9	5.2	869.507	1	25.9152	1.3677-1.3897			1218011	25415	210210_MiaPaca2_sHLA_Normoxia_1_Slot2-3_1_871.d	1	Q8NC54|KCT2_HUMAN			FALSE
LPGSIQHVY	31.58	1012.53	9	-2.1	507.27	2	12.8143	0.8319-0.8544	128	9670	600828	10788	210210_MiaPaca2_sHLA_Normoxia_1_Slot2-3_1_871.d	2	Q8WUA7|TB22A_HUMAN			FALSE
LPHAPGVQM(+15.99)	34.89	964.48	9	4	483.246	2	6.8831	0.8026-0.8253	2480	45400	322142	4772	210210_MiaPaca2_sHLA_Normoxia_1_Slot2-3_1_871.d	4	Q13547|HDAC1_HUMAN;Q92769|HDAC2_HUMAN	Oxidation (M)	M9:Oxidation (M):1001.00	FALSE
LPHAVQETF	20.8	1040.53	9	-4.2	521.266	2	13.4925	0.8215-0.8441			632831	11501	210210_MiaPaca2_sHLA_Normoxia_1_Slot2-3_1_871.d	1	P06400|RB_HUMAN			FALSE
LPHDPDLSY	21.65	1055.49	9	2.4	528.751	2	14.3508	0.8262-0.8488	112	3610	673105	12439	210210_MiaPaca2_sHLA_Normoxia_1_Slot2-3_1_871.d	1	Q9P217|ZSWM5_HUMAN			FALSE
LPHEILEM	23.56	980.5	8	-0.8	491.253	2	23.3954	0.8328-0.8554	6300	201000	1094998	22198	210210_MiaPaca2_sHLA_Normoxia_1_Slot2-3_1_871.d	3	P38919|IF4A3_HUMAN			FALSE
LPHEILEM(+15.99)	23.03	996.495	8	6	997.501	1	13.0065	1.4599-1.4818			609973	10993	210210_MiaPaca2_sHLA_Normoxia_1_Slot2-3_1_871.d	1	P38919|IF4A3_HUMAN	Oxidation (M)	M8:Oxidation (M):1001.00	FALSE
LPHGAGHLAF	27.9	1018.53	10	-6.1	510.268	2	10.2056	0.8271-0.8497	138	3920	479214	8076	210210_MiaPaca2_sHLA_Normoxia_1_Slot2-3_1_871.d	1	O15213|WDR46_HUMAN			FALSE
LPHGLGGIGM(+15.99)	25.83	966.496	10	-3.7	484.25	2	14.049	0.8158-0.8384	1480	15100	655690	12010	210210_MiaPaca2_sHLA_Normoxia_1_Slot2-3_1_871.d	1	P52272|HNRPM_HUMAN	Oxidation (M)	M10:Oxidation (M):1001.00	FALSE
LPHM(+15.99)HNIVEY	27.09	1267.6	10	-4.8	634.801	2	7.4868	0.9202-0.9427	332	5900	348647	5351	210210_MiaPaca2_sHLA_Normoxia_1_Slot2-3_1_871.d	1	Q92973|TNPO1_HUMAN	Oxidation (M)	M4:Oxidation (M):1001.00	FALSE
LPHMHNIVEY	19.36	1251.61	10	0.1	626.806	2	14.2368	0.9136-0.9361	944	18700	666677	12269	210210_MiaPaca2_sHLA_Normoxia_1_Slot2-3_1_871.d	1	Q92973|TNPO1_HUMAN			FALSE
LPHPYPYPAPAY	20.29	1384.68	12	13.5	693.352	2	22.3771	0.9633-0.9857			1050925	21037	210210_MiaPaca2_sHLA_Normoxia_1_Slot2-3_1_871.d	1	O15054|KDM6B_HUMAN			FALSE
LPHQIKDIL	20.47	1075.64	9	-1.6	538.822	2	18.4361	0.8591-0.8817	232	4960	864267	16755	210210_MiaPaca2_sHLA_Normoxia_1_Slot2-3_1_871.d	1	Q13868|EXOS2_HUMAN			FALSE
LPHSKNEITF	35.78	1184.62	10	0	593.313	2	8.8217	0.8995-0.9221	219	4590	412551	6675	210210_MiaPaca2_sHLA_Normoxia_1_Slot2-3_1_871.d	1	Q9UKL3|C8AP2_HUMAN			FALSE
LPHTDHLVGY	24.71	1150.58	10	2.1	576.293	2	10.1194	0.8704-0.8930	314	6360	472816	7936	210210_MiaPaca2_sHLA_Normoxia_1_Slot2-3_1_871.d	1	Q7Z392|TPC11_HUMAN			FALSE
LPHTGYIY	23.55	962.486	8	-2.3	482.246	2	13.8618	0.8168-0.8394	199	4090	650212	11896	210210_MiaPaca2_sHLA_Normoxia_1_Slot2-3_1_871.d	2	Q8WWY3|PRP31_HUMAN			FALSE
LPHVGVSDF	30.09	969.492	9	2.9	485.751	2	21.6384	0.8187-0.8413			1016194	20278	210210_MiaPaca2_sHLA_Normoxia_1_Slot2-3_1_871.d	1	P30876|RPB2_HUMAN			FALSE
LPIAPDLEHF	48.19	1150.6	10	0.2	576.304	2	34.3354	0.8930-0.9155	1400	17300	1611338	34322	210210_MiaPaca2_sHLA_Normoxia_1_Slot2-3_1_871.d	1	Q9UKJ3|GPTC8_HUMAN			FALSE
LPIASISDY	47.23	977.507	9	-3.5	978.504	1	31.1446	1.4599-1.4818			1464315	31233	210210_MiaPaca2_sHLA_Normoxia_1_Slot2-3_1_871.d	1	Q7Z3T8|ZFY16_HUMAN			FALSE
LPIDESNTI	37.23	1000.51	9	9.5	1001.52	1	22.1244	1.4609-1.4827			1039030	20764	210210_MiaPaca2_sHLA_Normoxia_1_Slot2-3_1_871.d	1	Q8WTW4|NPRL2_HUMAN			FALSE
LPIDGANDL	35.95	926.471	9	1.7	927.473	1	24.535	1.4408-1.4627			1152715	23593	210210_MiaPaca2_sHLA_Normoxia_1_Slot2-3_1_871.d	1	O60502|OGA_HUMAN			FALSE
LPIDPNEPTY	24.36	1157.56	10	12.9	579.791	2	24.2386	0.8714-0.8939	401	9870	1138061	23243	210210_MiaPaca2_sHLA_Normoxia_1_Slot2-3_1_871.d	1	Q9UK53|ING1_HUMAN			FALSE
LPIEAPIRM	31.04	1038.59	9	-0.2	520.298	2	27.9798	0.8488-0.8714	1650	63700	1313420	27848	210210_MiaPaca2_sHLA_Normoxia_1_Slot2-3_1_871.d	3	P00403|COX2_HUMAN			FALSE
LPIEAPIRM(+15.99)	23.23	1054.58	9	1.1	528.296	2	17.7011	0.8384-0.8610	2170	44500	829479	15939	210210_MiaPaca2_sHLA_Normoxia_1_Slot2-3_1_871.d	2	P00403|COX2_HUMAN	Oxidation (M)	M9:Oxidation (M):1001.00	FALSE
LPIEAPIRM(+15.99)M(+15.99)	26.29	1201.62	10	1.7	601.814	2	17.6821	0.8770-0.8995	362	14800	828564	15918	210210_MiaPaca2_sHLA_Normoxia_1_Slot2-3_1_871.d	3	P00403|COX2_HUMAN	Oxidation (M); Oxidation (M)	M9:Oxidation (M):1001.00;M10:Oxidation (M):1001.00	FALSE
LPIEAPIRMM	24.21	1169.63	10	0	585.818	2	34.0218	0.8789-0.9014			1599470	34076	210210_MiaPaca2_sHLA_Normoxia_1_Slot2-3_1_871.d	4	P00403|COX2_HUMAN			FALSE
LPIEAPIRMM(+15.99)	21.61	1185.62	10	-3.9	593.813	2	26.7405	0.8949-0.9174	172	3090	1256567	26423	210210_MiaPaca2_sHLA_Normoxia_1_Slot2-3_1_871.d	1	P00403|COX2_HUMAN	Oxidation (M)	M10:Oxidation (M):0.00	FALSE
LPIENDTY	23.06	963.455	8	0.2	964.456	1	17.3811	1.4280-1.4499			815759	15629	210210_MiaPaca2_sHLA_Normoxia_1_Slot2-3_1_871.d	1	O00186|STXB3_HUMAN			FALSE
LPIENDTYKY	39.95	1254.61	10	3	628.311	2	15.2621	0.9033-0.9258			716101	13417	210210_MiaPaca2_sHLA_Normoxia_1_Slot2-3_1_871.d	3	O00186|STXB3_HUMAN			FALSE
LPIENDVY	35.1	961.476	8	-0.9	962.475	1	23.2325	1.4399-1.4618			1091322	22098	210210_MiaPaca2_sHLA_Normoxia_1_Slot2-3_1_871.d	1	P61764|STXB1_HUMAN			FALSE
LPIENDVYKY	41.33	1252.63	10	4.2	627.322	2	20.5915	0.9052-0.9277	341	8010	964895	19043	210210_MiaPaca2_sHLA_Normoxia_1_Slot2-3_1_871.d	1	P61764|STXB1_HUMAN			FALSE
LPIGDVATQY	32.13	1075.55	10	0.6	538.781	2	26.813	0.8497-0.8723	22000	437000	1257483	26445	210210_MiaPaca2_sHLA_Normoxia_1_Slot2-3_1_871.d	3	Q99832|TCPH_HUMAN			FALSE
LPIGDVATQYF	32.44	1222.62	11	-11.1	612.308	2	43.1592	0.8873-0.9099	3770	42300	2031977	46403	210210_MiaPaca2_sHLA_Normoxia_1_Slot2-3_1_871.d	3	Q99832|TCPH_HUMAN			FALSE
LPIISAGSEL	46.74	998.565	10	-4.1	999.561	1	36.0047	1.4572-1.4791			1693082	36500	210210_MiaPaca2_sHLA_Normoxia_1_Slot2-3_1_871.d	1	P29353|SHC1_HUMAN			FALSE
LPIKDGKLVF	38	1128.69	10	-1	565.348	2	21.6806	0.8911-0.9136	777	10300	1016192	20276	210210_MiaPaca2_sHLA_Normoxia_1_Slot2-3_1_871.d	1	P07384|CAN1_HUMAN			FALSE
LPIKESEIIDF	19.75	1302.71	11	-0.9	652.356	2	35.0521	0.9324-0.9548			1648057	35281	210210_MiaPaca2_sHLA_Normoxia_1_Slot2-3_1_871.d	1	P15880|RS2_HUMAN			FALSE
LPIKEVPSL	25.23	994.606	9	-2.6	498.306	2	23.5435	0.8243-0.8469			1105958	22430	210210_MiaPaca2_sHLA_Normoxia_1_Slot2-3_1_871.d	2	Q15398|DLGP5_HUMAN			FALSE
LPINDPLQTVY	29.49	1271.68	11	1.4	636.842	2	40.6423	0.9146-0.9370	941	9870	1909534	42862	210210_MiaPaca2_sHLA_Normoxia_1_Slot2-3_1_871.d	2	O15027|SC16A_HUMAN			FALSE
LPIPFPSF	20.41	916.506	8	6.4	917.513	1	53.68	1.4308-1.4527			2532715	63487	210210_MiaPaca2_sHLA_Normoxia_1_Slot2-3_1_871.d	1	Q96S97|MYADM_HUMAN			FALSE
LPIPVDAKVGY	20.93	1170.66	11	-2.9	586.334	2	27.1399	0.8704-0.8930			1275871	26953	210210_MiaPaca2_sHLA_Normoxia_1_Slot2-3_1_871.d	1	Q13615|MTMR3_HUMAN			FALSE
LPIVFDEF	34.53	978.506	8	-5.7	979.501	1	50.5302	1.4590-1.4809			2382656	58256	210210_MiaPaca2_sHLA_Normoxia_1_Slot2-3_1_871.d	4	P26640|SYVC_HUMAN			FALSE
LPIVTPAL	24.17	822.521	8	-9.2	823.515	1	38.2988	1.3704-1.3924			1801748	39674	210210_MiaPaca2_sHLA_Normoxia_1_Slot2-3_1_871.d	1	P52292|IMA1_HUMAN			FALSE
LPKKDIIKF	39.29	1100.7	9	-0.7	551.351	2	9.002	0.8554-0.8779	471	12200	421665	6849	210210_MiaPaca2_sHLA_Normoxia_1_Slot2-3_1_871.d	2	Q00688|FKBP3_HUMAN			FALSE
LPKNDLITY	29.97	1075.59	9	0	538.799	2	18.011	0.8836-0.9061	2920	78800	844132	16288	210210_MiaPaca2_sHLA_Normoxia_1_Slot2-3_1_871.d	2	Q9ULT8|HECD1_HUMAN			FALSE
LPKSPPYTAF	40.78	1119.6	10	-0.3	560.801	2	19.5882	0.8591-0.8817	6330	80900	921896	18062	210210_MiaPaca2_sHLA_Normoxia_1_Slot2-3_1_871.d	3	P23588|IF4B_HUMAN			FALSE
LPKVDMPSF	19.41	1032.53	9	4.8	517.272	2	29.6282	0.8290-0.8516			1393135	29785	210210_MiaPaca2_sHLA_Normoxia_1_Slot2-3_1_871.d	1	Q8IVF2|AHNK2_HUMAN			FALSE
LPLAGEEEL	38.4	969.502	9	-1.9	970.5	1	27.3927	1.4399-1.4618			1287776	27236	210210_MiaPaca2_sHLA_Normoxia_1_Slot2-3_1_871.d	2	Q9HA38|ZMAT3_HUMAN			FALSE
LPLAQGIKF	19.71	985.596	9	0.8	493.802	2	29.0644	0.8507-0.8732			1366622	29198	210210_MiaPaca2_sHLA_Normoxia_1_Slot2-3_1_871.d	1	P49419|AL7A1_HUMAN			FALSE
LPLDGGLDKM	20.11	1057.55	10	-6.5	529.774	2	26.812	0.8460-0.8685	704	11900	1258414	26482	210210_MiaPaca2_sHLA_Normoxia_1_Slot2-3_1_871.d	1	Q460N5|PAR14_HUMAN			FALSE
LPLDSHGVDF	33.23	1098.53	10	-0.6	550.27	2	24.9572	0.8610-0.8836	287	4290	1170260	24152	210210_MiaPaca2_sHLA_Normoxia_1_Slot2-3_1_871.d	1	Q68CQ4|DIEXF_HUMAN			FALSE
LPLEEHYRF	34.25	1202.61	9	0.7	602.308	2	16.4013	0.9305-0.9530	1280	41900	768224	14582	210210_MiaPaca2_sHLA_Normoxia_1_Slot2-3_1_871.d	3	Q9H4M9|EHD1_HUMAN;Q9NZN3|EHD3_HUMAN			FALSE
LPLEGWNHVV	30.21	1162.61	10	-5.4	582.307	2	30.5808	0.8864-0.9089			1437933	30777	210210_MiaPaca2_sHLA_Normoxia_1_Slot2-3_1_871.d	1	P57678|GEMI4_HUMAN			FALSE
LPLERDAESF	37.84	1175.58	10	0.7	588.795	2	18.6244	0.8920-0.9146	4530	112000	872500	16942	210210_MiaPaca2_sHLA_Normoxia_1_Slot2-3_1_871.d	2	P30305|MPIP2_HUMAN			FALSE
LPLGYPPHQPAY	42.49	1351.69	12	2.7	676.851	2	20.4525	0.9642-0.9866			960309	18927	210210_MiaPaca2_sHLA_Normoxia_1_Slot2-3_1_871.d	3	O15047|SET1A_HUMAN			FALSE
LPLIIREKDTEY	43.57	1488.82	12	-14.9	745.4	2	18.2559	1.0417-1.0640			856943	16583	210210_MiaPaca2_sHLA_Normoxia_1_Slot2-3_1_871.d	3	Q8TEA7|TBCK_HUMAN			FALSE
LPLISGFY	31.78	908.501	8	4.7	909.506	1	46.8739	1.4317-1.4536			2208544	52216	210210_MiaPaca2_sHLA_Normoxia_1_Slot2-3_1_871.d	2	P78527|PRKDC_HUMAN			FALSE
LPLPAPHAQY	23.96	1105.59	10	-1.5	553.798	2	17.6201	0.8554-0.8779	649	6920	824902	15832	210210_MiaPaca2_sHLA_Normoxia_1_Slot2-3_1_871.d	1	P42694|HELZ_HUMAN			FALSE
LPLPDPLKY	35.98	1054.61	9	5.3	528.309	2	33.3608	0.8507-0.8732			1568401	33403	210210_MiaPaca2_sHLA_Normoxia_1_Slot2-3_1_871.d	1	Q9NV79|PCMD2_HUMAN			FALSE
LPLPNDKTLLY	36.65	1285.73	11	-0.2	643.867	2	31.6931	0.9080-0.9305	5890	41700	1486162	31624	210210_MiaPaca2_sHLA_Normoxia_1_Slot2-3_1_871.d	3	Q969X6|UTP4_HUMAN			FALSE
LPLPNFSSL	39.33	986.544	9	-3.5	987.54	1	46.8544	1.4645-1.4864			2207552	52118	210210_MiaPaca2_sHLA_Normoxia_1_Slot2-3_1_871.d	1	P08670|VIME_HUMAN			FALSE
LPLPPGWEM(+15.99)	25.17	1054.52	9	-5.2	528.259	2	35.6937	0.8337-0.8563			1678383	36105	210210_MiaPaca2_sHLA_Normoxia_1_Slot2-3_1_871.d	1	Q9GZV5|WWTR1_HUMAN	Oxidation (M)	M9:Oxidation (M):1001.00	FALSE
LPLPQNVKDY	40.05	1185.64	10	-2	593.822	2	18.6057	0.8911-0.9136	690	27600	871588	16924	210210_MiaPaca2_sHLA_Normoxia_1_Slot2-3_1_871.d	2	O75794|CD123_HUMAN			FALSE
LPLPSNTPTF	35.92	1085.58	10	-8.8	543.787	2	34.7098	0.8479-0.8704	132	2700	1630594	34804	210210_MiaPaca2_sHLA_Normoxia_1_Slot2-3_1_871.d	1	Q9NZJ0|DTL_HUMAN			FALSE
LPLPSPQETQKF	52.79	1383.74	12	1.1	692.873	2	22.9504	0.9623-0.9848	216	4600	1076669	21749	210210_MiaPaca2_sHLA_Normoxia_1_Slot2-3_1_871.d	2	O95273|CCDB1_HUMAN			FALSE
LPLQDVYK	32.48	974.544	8	-6	488.273	2	15.2427	0.8479-0.8704			715183	13393	210210_MiaPaca2_sHLA_Normoxia_1_Slot2-3_1_871.d	1	Q5VTE0|EF1A3_HUMAN;Q05639|EF1A2_HUMAN;P68104|EF1A1_HUMAN			FALSE
LPLSIEGHVHY	47.69	1263.66	11	-0.4	632.833	2	18.2364	0.9698-0.9922			856024	16558	210210_MiaPaca2_sHLA_Normoxia_1_Slot2-3_1_871.d	1	Q13535|ATR_HUMAN			FALSE
LPLSIKDDEY	24.23	1191.6	10	1.8	596.805	2	20.9385	0.9061-0.9286			983201	19469	210210_MiaPaca2_sHLA_Normoxia_1_Slot2-3_1_871.d	2	Q8NEW0|ZNT7_HUMAN			FALSE
LPLSSVSY	27.7	864.459	8	4.1	865.464	1	24.1462	1.3631-1.3851			1134373	23131	210210_MiaPaca2_sHLA_Normoxia_1_Slot2-3_1_871.d	1	O60293|ZC3H1_HUMAN			FALSE
LPLVDTHSK	24.16	1008.56	9	-1.8	505.283	2	6.2998	0.8347-0.8573			294784	4234	210210_MiaPaca2_sHLA_Normoxia_1_Slot2-3_1_871.d	1	P08670|VIME_HUMAN			FALSE
LPLVFEVF	19.81	962.548	8	1.3	963.549	1	57.4912	1.4527-1.4745			2713313	68861	210210_MiaPaca2_sHLA_Normoxia_1_Slot2-3_1_871.d	1	O95373|IPO7_HUMAN			FALSE
LPLWWKTTETY	44.74	1436.73	11	0.3	719.369	2	35.6124	0.9988-1.0212	134	2870	1672869	35955	210210_MiaPaca2_sHLA_Normoxia_1_Slot2-3_1_871.d	1	Q96S52|PIGS_HUMAN			FALSE
LPM(+15.99)EAETL	23.31	918.437	8	4.8	919.442	1	15.651	1.3997-1.4216			734366	13802	210210_MiaPaca2_sHLA_Normoxia_1_Slot2-3_1_871.d	1	Q9GZV5|WWTR1_HUMAN	Oxidation (M)	M3:Oxidation (M):1001.00	FALSE
LPM(+15.99)PASGTSL	37.96	988.49	10	0.4	989.491	1	17.1284	1.4408-1.4627			803875	15367	210210_MiaPaca2_sHLA_Normoxia_1_Slot2-3_1_871.d	2	Q14451|GRB7_HUMAN	Oxidation (M)	M3:Oxidation (M):1001.00	FALSE
LPMEAETL	36.19	902.442	8	-4.5	903.439	1	23.874	1.3951-1.4171			1121523	22797	210210_MiaPaca2_sHLA_Normoxia_1_Slot2-3_1_871.d	1	Q9GZV5|WWTR1_HUMAN			FALSE
LPMPASGTSL	30.01	972.495	10	5.9	973.501	1	24.9237	1.4536-1.4754			1171183	24181	210210_MiaPaca2_sHLA_Normoxia_1_Slot2-3_1_871.d	1	Q14451|GRB7_HUMAN			FALSE
LPNAVITRI	33.74	995.613	9	1.7	498.811	2	20.815	0.8300-0.8526	601	7660	974051	19259	210210_MiaPaca2_sHLA_Normoxia_1_Slot2-3_1_871.d	1	Q9NRF9|DPOE3_HUMAN			FALSE
LPNDGDEKY	37.48	1049.47	9	-3.8	525.735	2	5.1332	0.8158-0.8384			239952	3042	210210_MiaPaca2_sHLA_Normoxia_1_Slot2-3_1_871.d	1	Q9BRP1|PDD2L_HUMAN			FALSE
LPNDVISSL	19.69	956.518	9	-3.3	957.515	1	32.972	1.4326-1.4545			1550113	32995	210210_MiaPaca2_sHLA_Normoxia_1_Slot2-3_1_871.d	1	Q8TEH3|DEN1A_HUMAN			FALSE
LPNFKQNEF	32.77	1135.57	9	-1.1	568.786	2	17.8759	0.8873-0.9099	3830	116000	834066	16056	210210_MiaPaca2_sHLA_Normoxia_1_Slot2-3_1_871.d	3	Q9UNH7|SNX6_HUMAN			FALSE
LPNFQQSVQEY	19.62	1351.64	11	-0.7	676.822	2	27.6327	0.9408-0.9633	2960	17900	1296938	27458	210210_MiaPaca2_sHLA_Normoxia_1_Slot2-3_1_871.d	1	Q9BQ52|RNZ2_HUMAN			FALSE
LPNGDIDEY	28.81	1034.46	9	-3.5	1035.45	1	17.8282	1.4499-1.4718			836809	16117	210210_MiaPaca2_sHLA_Normoxia_1_Slot2-3_1_871.d	1	Q9BQ39|DDX50_HUMAN			FALSE
LPNGMKEERF	30.74	1219.6	10	-3.4	610.802	2	7.3302	0.9192-0.9417			343151	5219	210210_MiaPaca2_sHLA_Normoxia_1_Slot2-3_1_871.d	2	Q9Y4C8|RBM19_HUMAN			FALSE
LPNGPTAHF	33.12	952.477	9	-1.4	477.241	2	11.3694	0.8026-0.8253	576	17100	531340	9244	210210_MiaPaca2_sHLA_Normoxia_1_Slot2-3_1_871.d	2	Q9H9Y2|RPF1_HUMAN			FALSE
LPNGPTHAF	33.98	952.477	9	-3.6	477.24	2	10.0227	0.7875-0.8102	742	10100	466421	7799	210210_MiaPaca2_sHLA_Normoxia_1_Slot2-3_1_871.d	1	Q9ULJ7|ANR50_HUMAN			FALSE
LPNGQPTVL	34.05	937.523	9	-5.1	938.519	1	19.6944	1.4116-1.4335			924634	18118	210210_MiaPaca2_sHLA_Normoxia_1_Slot2-3_1_871.d	3	Q8IVH2|FOXP4_HUMAN			FALSE
LPNHAIREL	34.96	1061.6	9	-7.3	531.799	2	6.7071	0.8544-0.8770	146	3490	313049	4619	210210_MiaPaca2_sHLA_Normoxia_1_Slot2-3_1_871.d	1	Q9UHL9|GT2D1_HUMAN			FALSE
LPNKDGVVRF	36.27	1143.64	10	-9	382.214	3	9.9739	0.7280-0.7507	658	9490	467334	7818	210210_MiaPaca2_sHLA_Normoxia_1_Slot2-3_1_871.d	3	P49815|TSC2_HUMAN			FALSE
LPNKETGELITF	24.82	1360.72	12	-0.3	681.364	2	26.8871	0.9530-0.9754			1263932	26636	210210_MiaPaca2_sHLA_Normoxia_1_Slot2-3_1_871.d	1	Q9P2R6|RERE_HUMAN			FALSE
LPNLKEVDVRY	38.83	1344.74	11	4.9	449.253	3	19.6944	0.7450-0.7677			924631	18115	210210_MiaPaca2_sHLA_Normoxia_1_Slot2-3_1_871.d	2	Q8IY22|CMIP_HUMAN			FALSE
LPNNHIGISF	30.64	1110.58	10	-0.7	556.294	2	23.9969	0.8610-0.8836	316	5360	1127017	22927	210210_MiaPaca2_sHLA_Normoxia_1_Slot2-3_1_871.d	1	O75369|FLNB_HUMAN			FALSE
LPNQLFRTF	30.05	1134.62	9	-4.2	568.31	2	30.2309	0.8864-0.9089			1421504	30440	210210_MiaPaca2_sHLA_Normoxia_1_Slot2-3_1_871.d	2	Q92499|DDX1_HUMAN			FALSE
LPNRPETSF	27.05	1059.53	9	0.5	530.771	2	9.899	0.8356-0.8582	596	18000	461837	7685	210210_MiaPaca2_sHLA_Normoxia_1_Slot2-3_1_871.d	2	Q9NZM1|MYOF_HUMAN			FALSE
LPNSGDSTL	27.4	902.434	9	6.9	903.442	1	10.1878	1.3613-1.3832			477377	8027	210210_MiaPaca2_sHLA_Normoxia_1_Slot2-3_1_871.d	3	Q5TAQ9|DCAF8_HUMAN			FALSE
LPNVGLIQKY	50.32	1143.67	10	-5.2	572.833	2	24.5011	0.8911-0.9136	353	6130	1149073	23527	210210_MiaPaca2_sHLA_Normoxia_1_Slot2-3_1_871.d	1	Q9P2L0|WDR35_HUMAN			FALSE
LPNVKPDSSF	21.36	1102.57	10	0.5	552.287	2	14.8583	0.8526-0.8751	3640	28600	695954	12938	210210_MiaPaca2_sHLA_Normoxia_1_Slot2-3_1_871.d	1	Q8N766|EMC1_HUMAN			FALSE
LPNVPSIAL	19.66	922.549	9	-6.9	923.543	1	40.5539	1.4289-1.4508			1908618	42840	210210_MiaPaca2_sHLA_Normoxia_1_Slot2-3_1_871.d	1	Q9H444|CHM4B_HUMAN;P59074|CHM4P_HUMAN			FALSE
LPPEQFEKY	21.14	1149.57	9	1.6	575.789	2	14.0329	0.8657-0.8883	2970	8500	671264	12386	210210_MiaPaca2_sHLA_Normoxia_1_Slot2-3_1_871.d	1	P40855|PEX19_HUMAN			FALSE
LPPGSVISY	36.27	931.501	9	-0.2	932.502	1	24.3211	1.4034-1.4253			1142652	23364	210210_MiaPaca2_sHLA_Normoxia_1_Slot2-3_1_871.d	10	O75787|RENR_HUMAN			FALSE
LPPKIVIGY	42.24	998.616	9	-1.2	500.311	2	24.0746	0.8253-0.8479	4010	10100	1132545	23091	210210_MiaPaca2_sHLA_Normoxia_1_Slot2-3_1_871.d	2	P06730|IF4E_HUMAN			FALSE
LPPNTIM(+15.99)EY	28.72	1092.52	9	-5.7	547.258	2	18.3318	0.8375-0.8601	184	1900	860602	16666	210210_MiaPaca2_sHLA_Normoxia_1_Slot2-3_1_871.d	1	O60573|IF4E2_HUMAN	Oxidation (M)	M7:Oxidation (M):1001.00	FALSE
LPPPPQLGY	34.98	980.533	9	8.1	981.541	1	26.2457	1.4517-1.4736			1233611	25817	210210_MiaPaca2_sHLA_Normoxia_1_Slot2-3_1_871.d	3	Q96HA1|P121A_HUMAN;A8CG34|P121C_HUMAN;A6NF01|P121B_HUMAN			FALSE
LPPPSDPQY	26.6	1012.49	9	-0.3	1013.49	1	11.6457	1.4581-1.4800			545956	9556	210210_MiaPaca2_sHLA_Normoxia_1_Slot2-3_1_871.d	4	O95905|ECD_HUMAN			FALSE
LPPPVFQM	20.42	927.489	8	-5.4	928.485	1	37.2296	1.4362-1.4581			1751188	38284	210210_MiaPaca2_sHLA_Normoxia_1_Slot2-3_1_871.d	1	Q15388|TOM20_HUMAN			FALSE
LPPPVHVDY	34.87	1035.54	9	2.8	518.774	2	17.2786	0.8328-0.8554	33600	338000	806626	15436	210210_MiaPaca2_sHLA_Normoxia_1_Slot2-3_1_871.d	3	Q13889|TF2H3_HUMAN			FALSE
LPPSHPDPAF	36.55	1076.53	10	2.1	539.269	2	12.2945	0.8309-0.8535	498	3710	572452	10126	210210_MiaPaca2_sHLA_Normoxia_1_Slot2-3_1_871.d	1	Q12770|SCAP_HUMAN			FALSE
LPPYSPVF	31.19	918.485	8	-1.1	919.485	1	37.3462	1.4326-1.4545			1756708	38440	210210_MiaPaca2_sHLA_Normoxia_1_Slot2-3_1_871.d	5	Q9NZJ7|MTCH1_HUMAN			FALSE
LPQAALEEIHKF	59.39	1394.76	12	1	698.381	2	22.6301	1.0072-1.0296	663	7980	1060082	21254	210210_MiaPaca2_sHLA_Normoxia_1_Slot2-3_1_871.d	6	O75911|DHRS3_HUMAN			FALSE
LPQAIKPVTY	41.58	1128.65	10	-0.3	565.33	2	16.8982	0.8648-0.8873	297	5450	792003	15117	210210_MiaPaca2_sHLA_Normoxia_1_Slot2-3_1_871.d	1	Q01167|FOXK2_HUMAN			FALSE
LPQDVILKF	35.43	1071.63	9	0.6	536.82	2	34.8706	0.8563-0.8789	1040	16100	1639799	35069	210210_MiaPaca2_sHLA_Normoxia_1_Slot2-3_1_871.d	2	Q96GQ7|DDX27_HUMAN			FALSE
LPQEAFEKY	33.66	1123.55	9	1.4	562.782	2	14.235	0.8507-0.8732	1120	16700	665758	12244	210210_MiaPaca2_sHLA_Normoxia_1_Slot2-3_1_871.d	1	Q9UQE7|SMC3_HUMAN			FALSE
LPQEVLKKYIIY	54.29	1505.89	12	4.8	753.948	2	29.6477	1.0621-1.0845			1394041	29797	210210_MiaPaca2_sHLA_Normoxia_1_Slot2-3_1_871.d	1	P49736|MCM2_HUMAN			FALSE
LPQGIVPAL	23.29	906.554	9	-6.2	907.549	1	38.5515	1.4299-1.4517			1813694	39998	210210_MiaPaca2_sHLA_Normoxia_1_Slot2-3_1_871.d	2	Q96DC7|TMCO6_HUMAN			FALSE
LPQGIVREL	35.76	1023.61	9	-1.1	512.807	2	20.794	0.8394-0.8620	2350	61800	975890	19310	210210_MiaPaca2_sHLA_Normoxia_1_Slot2-3_1_871.d	2	P63272|SPT4H_HUMAN			FALSE
LPQGRPPVF	31.64	1009.57	9	-5.2	505.786	2	16.1759	0.8234-0.8460			759063	14361	210210_MiaPaca2_sHLA_Normoxia_1_Slot2-3_1_871.d	1	Q9UKV8|AGO2_HUMAN			FALSE
LPQHQVPAY	39.18	1051.55	9	1.3	526.777	2	7.779	0.8290-0.8516	4970	282000	363256	5656	210210_MiaPaca2_sHLA_Normoxia_1_Slot2-3_1_871.d	4	P17535|JUND_HUMAN			FALSE
LPQHTIETY	38.96	1100.55	9	1.7	551.279	2	8.8099	0.8591-0.8817	4200	139000	412543	6667	210210_MiaPaca2_sHLA_Normoxia_1_Slot2-3_1_871.d	2	Q9H3D4|P63_HUMAN			FALSE
LPQPPEGQTY	47.56	1128.55	10	-0.5	565.276	2	15.2891	0.8554-0.8779	13300	102000	715180	13390	210210_MiaPaca2_sHLA_Normoxia_1_Slot2-3_1_871.d	3	Q15819|UB2V2_HUMAN			FALSE
LPQPVQPDPVSH	21.67	1312.68	12	3.4	657.344	2	12.676	0.9258-0.9483			594419	10637	210210_MiaPaca2_sHLA_Normoxia_1_Slot2-3_1_871.d	1	P05556|ITB1_HUMAN			FALSE
LPRHLEIIY	24.98	1152.67	9	3.6	577.338	2	18.858	0.8995-0.9221	685	11100	882543	17151	210210_MiaPaca2_sHLA_Normoxia_1_Slot2-3_1_871.d	1	P11216|PYGB_HUMAN;P06737|PYGL_HUMAN			FALSE
LPRNEADEL	24.94	1055.52	9	1.2	528.766	2	7.4125	0.8356-0.8582	1520	64200	344997	5277	210210_MiaPaca2_sHLA_Normoxia_1_Slot2-3_1_871.d	2	O14791|APOL1_HUMAN			FALSE
LPSADAPSL	35.46	869.449	9	-4	870.447	1	19.7721	1.3622-1.3842			928275	18183	210210_MiaPaca2_sHLA_Normoxia_1_Slot2-3_1_871.d	1	Q9UP95|S12A4_HUMAN			FALSE
LPSADSVQY	33.46	978.466	9	-0.4	979.466	1	16.2147	1.4372-1.4590			760888	14398	210210_MiaPaca2_sHLA_Normoxia_1_Slot2-3_1_871.d	1	Q92621|NU205_HUMAN			FALSE
LPSDFSIHEF	44.02	1190.56	10	1.3	596.284	2	30.4835	0.9052-0.9277	1060	15900	1432452	30660	210210_MiaPaca2_sHLA_Normoxia_1_Slot2-3_1_871.d	2	Q9NPI1|BRD7_HUMAN			FALSE
LPSDIAAEA	28.39	885.444	9	0.1	886.445	1	16.2925	1.3668-1.3887			764551	14485	210210_MiaPaca2_sHLA_Normoxia_1_Slot2-3_1_871.d	3	Q9GZR7|DDX24_HUMAN			FALSE
LPSDIEEY	33.5	964.439	8	-8.5	965.431	1	20.1998	1.4116-1.4335			948407	18647	210210_MiaPaca2_sHLA_Normoxia_1_Slot2-3_1_871.d	1	O15523|DDX3Y_HUMAN;O00571|DDX3X_HUMAN			FALSE
LPSDKALVL	28.81	954.575	9	-1.2	478.291	2	20.8449	0.8187-0.8413	1320	14000	975898	19318	210210_MiaPaca2_sHLA_Normoxia_1_Slot2-3_1_871.d	1	Q03001|DYST_HUMAN			FALSE
LPSDVPLHF	30.18	1023.54	9	-2.4	512.772	2	29.9587	0.8544-0.8770			1408693	30145	210210_MiaPaca2_sHLA_Normoxia_1_Slot2-3_1_871.d	1	A0AUZ9|KAL1L_HUMAN			FALSE
LPSDVVTGY	24.27	949.476	9	7.3	950.483	1	21.9688	1.4171-1.4390			1031723	20609	210210_MiaPaca2_sHLA_Normoxia_1_Slot2-3_1_871.d	1	Q6PI98|IN80C_HUMAN			FALSE
LPSEHQTIL	36.51	1036.56	9	1.7	519.282	2	12.309	0.8450-0.8676	2130	38600	574279	10165	210210_MiaPaca2_sHLA_Normoxia_1_Slot2-3_1_871.d	2	Q9H992|MARH7_HUMAN			FALSE
LPSEIEVKY	35.13	1076.58	9	0.5	539.291	2	19.132	0.8356-0.8582	3120	83100	897193	17497	210210_MiaPaca2_sHLA_Normoxia_1_Slot2-3_1_871.d	3	Q9UJX3|APC7_HUMAN			FALSE
LPSEKAIFL	22.21	1016.59	9	4.9	509.301	2	26.5567	0.8479-0.8704			1248322	26224	210210_MiaPaca2_sHLA_Normoxia_1_Slot2-3_1_871.d	1	P60520|GBRL2_HUMAN			FALSE
LPSELDAGSVRF	19.74	1289.66	12	-1.8	645.832	2	27.4704	0.9117-0.9342			1291463	27347	210210_MiaPaca2_sHLA_Normoxia_1_Slot2-3_1_871.d	1	O95996|APCL_HUMAN			FALSE
LPSELERSY	34.29	1092.55	9	1.8	547.277	2	11.9754	0.8610-0.8836	6390	79900	558717	9801	210210_MiaPaca2_sHLA_Normoxia_1_Slot2-3_1_871.d	1	Q13616|CUL1_HUMAN			FALSE
LPSENHKEM	41.79	1083.5	9	4.8	542.757	2	3.9668	0.8403-0.8629			184550	1280	210210_MiaPaca2_sHLA_Normoxia_1_Slot2-3_1_871.d	2	Q15785|TOM34_HUMAN			FALSE
LPSEPVLL	24.47	866.511	8	-2.4	867.51	1	35.5382	1.3787-1.4006			1671016	35890	210210_MiaPaca2_sHLA_Normoxia_1_Slot2-3_1_871.d	1	Q8NI36|WDR36_HUMAN			FALSE
LPSEVEPEL	31.92	1011.51	9	2.3	1012.51	1	25.7791	1.4536-1.4754			1211593	25255	210210_MiaPaca2_sHLA_Normoxia_1_Slot2-3_1_871.d	2	Q9HAS0|NJMU_HUMAN			FALSE
LPSEVLRHVF	31.7	1195.67	10	3.2	598.841	2	22.9603	0.9239-0.9464	72.5	2410	1079428	21826	210210_MiaPaca2_sHLA_Normoxia_1_Slot2-3_1_871.d	1	Q8NFZ0|FBH1_HUMAN			FALSE
LPSGAILSL	30.82	869.522	9	-0.3	870.523	1	39.2514	1.3732-1.3951			1846771	40891	210210_MiaPaca2_sHLA_Normoxia_1_Slot2-3_1_871.d	1	Q8N766|EMC1_HUMAN			FALSE
LPSGEPLQF	35.88	986.507	9	-1.5	987.506	1	31.3001	1.4390-1.4609			1471599	31365	210210_MiaPaca2_sHLA_Normoxia_1_Slot2-3_1_871.d	2	Q9NZV5|SELN_HUMAN			FALSE
LPSGNGRSY	21.65	949.462	9	-1.5	475.734	2	4.4333	0.7951-0.8177			206771	2045	210210_MiaPaca2_sHLA_Normoxia_1_Slot2-3_1_871.d	1	Q9H2P0|ADNP_HUMAN			FALSE
LPSGTTIEW	26.59	1002.5	9	-4.7	1003.5	1	31.0863	1.4581-1.4800			1461561	31161	210210_MiaPaca2_sHLA_Normoxia_1_Slot2-3_1_871.d	2	Q9BXB4|OSB11_HUMAN			FALSE
LPSGVGPEY	38.33	917.449	9	-1.1	918.449	1	16.7785	1.3778-1.3997			787427	15011	210210_MiaPaca2_sHLA_Normoxia_1_Slot2-3_1_871.d	4	Q6ZSZ5|ARHGI_HUMAN			FALSE
LPSHPLEL	40.4	904.502	8	-0.2	453.255	2	17.7204	0.7894-0.8121	7970	174000	831312	15984	210210_MiaPaca2_sHLA_Normoxia_1_Slot2-3_1_871.d	7	Q9Y244|POMP_HUMAN			FALSE
LPSLGGFAY	25.71	923.475	9	13.3	924.488	1	38.9597	1.4180-1.4399			1833037	40567	210210_MiaPaca2_sHLA_Normoxia_1_Slot2-3_1_871.d	1	Q8TEQ6|GEMI5_HUMAN			FALSE
LPSLIGRHFY	27.68	1201.66	10	2	601.835	2	22.3625	0.9296-0.9520	264	8220	1047268	20956	210210_MiaPaca2_sHLA_Normoxia_1_Slot2-3_1_871.d	2	O76021|RL1D1_HUMAN			FALSE
LPSLPTAEL	39.34	939.528	9	-2.9	940.526	1	36.9963	1.4372-1.4590			1740136	37960	210210_MiaPaca2_sHLA_Normoxia_1_Slot2-3_1_871.d	1	Q6ZNJ1|NBEL2_HUMAN			FALSE
LPSLSAHEL	26.13	965.518	9	-4.1	483.761	2	18.9362	0.8234-0.8460			888945	17295	210210_MiaPaca2_sHLA_Normoxia_1_Slot2-3_1_871.d	1	Q9BZ67|FRMD8_HUMAN			FALSE
LPSNDPVVM	22.2	970.479	9	0.2	971.48	1	21.0163	1.4435-1.4654			986855	19547	210210_MiaPaca2_sHLA_Normoxia_1_Slot2-3_1_871.d	1	P42345|MTOR_HUMAN			FALSE
LPSNDPVVM(+15.99)	34.13	986.474	9	2.1	987.477	1	11.9956	1.4417-1.4636			562357	9865	210210_MiaPaca2_sHLA_Normoxia_1_Slot2-3_1_871.d	3	P42345|MTOR_HUMAN	Oxidation (M)	M9:Oxidation (M):1001.00	FALSE
LPSNDSSKF	20.92	993.477	9	-1.4	497.741	2	5.6209	0.7960-0.8187	543	7610	260986	3514	210210_MiaPaca2_sHLA_Normoxia_1_Slot2-3_1_871.d	1	P17480|UBF1_HUMAN			FALSE
LPSPDKLPGF	29.65	1069.58	10	-2.2	535.793	2	27.7094	0.8413-0.8638	4430	74400	1298772	27504	210210_MiaPaca2_sHLA_Normoxia_1_Slot2-3_1_871.d	2	P22314|UBA1_HUMAN			FALSE
LPSPSDTTSVY	19.21	1165.55	11	0	583.778	2	19.6598	0.8648-0.8873	183	3080	923725	18103	210210_MiaPaca2_sHLA_Normoxia_1_Slot2-3_1_871.d	1	P36956|SRBP1_HUMAN			FALSE
LPSPTVGPSL	51.47	966.539	10	-0.2	967.539	1	26.4206	1.4572-1.4791			1241872	26032	210210_MiaPaca2_sHLA_Normoxia_1_Slot2-3_1_871.d	3	O15417|TNC18_HUMAN			FALSE
LPSPVTAQKY	47.75	1102.6	10	0.9	552.305	2	10.7029	0.8319-0.8544	7220	118000	498393	8481	210210_MiaPaca2_sHLA_Normoxia_1_Slot2-3_1_871.d	2	P13639|EF2_HUMAN			FALSE
LPSQAFEY	44.99	953.449	8	-10.7	954.44	1	22.7076	1.4226-1.4445			1066525	21439	210210_MiaPaca2_sHLA_Normoxia_1_Slot2-3_1_871.d	2	P09668|CATH_HUMAN			FALSE
LPSSEVVKF	27.03	1004.55	9	-6.4	503.278	2	18.8974	0.8262-0.8488			887121	17259	210210_MiaPaca2_sHLA_Normoxia_1_Slot2-3_1_871.d	1	Q96CG3|TIFA_HUMAN			FALSE
LPSSFVEKL	41.53	1018.57	9	-1.7	510.288	2	23.2855	0.8450-0.8676	2540	59400	1093167	22155	210210_MiaPaca2_sHLA_Normoxia_1_Slot2-3_1_871.d	3	Q96Q15|SMG1_HUMAN			FALSE
LPSSPFGDY	45.52	981.444	9	1	982.446	1	29.7449	1.4344-1.4563			1398603	29889	210210_MiaPaca2_sHLA_Normoxia_1_Slot2-3_1_871.d	3	Q99595|TI17A_HUMAN			FALSE
LPSSVISAI	24.35	885.517	9	0.7	886.519	1	33.1665	1.3539-1.3759			1559250	33192	210210_MiaPaca2_sHLA_Normoxia_1_Slot2-3_1_871.d	1	Q63HN8|RN213_HUMAN			FALSE
LPSSVLHII	34.84	977.591	9	-2.1	489.798	2	32.3305	0.8243-0.8469			1519939	32323	210210_MiaPaca2_sHLA_Normoxia_1_Slot2-3_1_871.d	2	Q9NSG2|CA112_HUMAN			FALSE
LPSVIAGAAF	37.32	944.533	10	-2.9	945.531	1	38.6682	1.4381-1.4599			1819236	40176	210210_MiaPaca2_sHLA_Normoxia_1_Slot2-3_1_871.d	4	P20248|CCNA2_HUMAN			FALSE
LPTASSNSAF	26.93	993.477	10	-0.5	994.476	1	14.9312	1.4445-1.4663			700529	13043	210210_MiaPaca2_sHLA_Normoxia_1_Slot2-3_1_871.d	1	Q9Y2X9|ZN281_HUMAN			FALSE
LPTEKEVAL	25.22	998.565	9	0.5	500.286	2	13.8428	0.8422-0.8648	864	14300	647463	11829	210210_MiaPaca2_sHLA_Normoxia_1_Slot2-3_1_871.d	1	P27816|MAP4_HUMAN			FALSE
LPTENVDKM	40.45	1045.51	9	-1.2	523.759	2	9.0603	0.8121-0.8347			424401	6903	210210_MiaPaca2_sHLA_Normoxia_1_Slot2-3_1_871.d	1	Q9Y4C2|TCAF1_HUMAN			FALSE
LPTENVDKM(+15.99)	33.84	1061.51	9	1.4	531.757	2	5.0166	0.8074-0.8300			234446	2900	210210_MiaPaca2_sHLA_Normoxia_1_Slot2-3_1_871.d	1	Q9Y4C2|TCAF1_HUMAN	Oxidation (M)	M9:Oxidation (M):1001.00	FALSE
LPTEPPYTAY	30.79	1150.55	10	0.3	576.281	2	24.3211	0.8742-0.8967	10800	108000	1142655	23367	210210_MiaPaca2_sHLA_Normoxia_1_Slot2-3_1_871.d	4	Q15056|IF4H_HUMAN			FALSE
LPTEQEVRF	36.76	1117.58	9	1.5	559.793	2	16.9146	0.8554-0.8779			793830	15156	210210_MiaPaca2_sHLA_Normoxia_1_Slot2-3_1_871.d	1	Q8IWF2|FXRD2_HUMAN			FALSE
LPTGIPIVY	36.61	971.569	9	0.2	972.57	1	42.226	1.4627-1.4845			1987679	45017	210210_MiaPaca2_sHLA_Normoxia_1_Slot2-3_1_871.d	4	Q8N0Y7|PGAM4_HUMAN;P15259|PGAM2_HUMAN;P18669|PGAM1_HUMAN			FALSE
LPTKPGEYF	32.74	1050.54	9	2	526.274	2	16.833	0.8253-0.8479	1300	32500	788352	15042	210210_MiaPaca2_sHLA_Normoxia_1_Slot2-3_1_871.d	2	O75369|FLNB_HUMAN			FALSE
LPTNPGEQF	37.81	1001.48	9	2	1002.48	1	17.8476	1.4490-1.4709	276	3840	837724	16138	210210_MiaPaca2_sHLA_Normoxia_1_Slot2-3_1_871.d	4	Q9NWB7|IFT57_HUMAN			FALSE
LPTPKTFVL	19.93	1014.61	9	-12.8	508.303	2	28.9478	0.8413-0.8638			1361136	29076	210210_MiaPaca2_sHLA_Normoxia_1_Slot2-3_1_871.d	1	Q69YH5|CDCA2_HUMAN			FALSE
LPTPSPEAY	35.93	973.476	9	-9.4	974.467	1	18.2753	1.4472-1.4691			857852	16598	210210_MiaPaca2_sHLA_Normoxia_1_Slot2-3_1_871.d	1	P0CG30|GSTT2_HUMAN;P0CG29|GST2_HUMAN			FALSE
LPTSKNWTF	31.46	1092.56	9	-1.4	547.283	2	20.9419	0.8742-0.8967	439	7370	981371	19427	210210_MiaPaca2_sHLA_Normoxia_1_Slot2-3_1_871.d	1	P54278|PMS2_HUMAN			FALSE
LPTSVVTIT	24.76	929.543	9	1.6	930.545	1	26.6345	1.3988-1.4207			1251977	26303	210210_MiaPaca2_sHLA_Normoxia_1_Slot2-3_1_871.d	2	Q01082|SPTB2_HUMAN			FALSE
LPTTVSNF	28.86	877.455	8	-3.6	878.452	1	18.3919	1.3704-1.3924			863344	16726	210210_MiaPaca2_sHLA_Normoxia_1_Slot2-3_1_871.d	1	Q9NTZ6|RBM12_HUMAN			FALSE
LPTVDPIAV	20.86	923.533	9	2.9	924.536	1	35.3632	1.4052-1.4271			1662752	35672	210210_MiaPaca2_sHLA_Normoxia_1_Slot2-3_1_871.d	1	Q86U86|PB1_HUMAN			FALSE
LPVAESPDM	42.13	957.448	9	4.8	958.453	1	17.9837	1.4226-1.4445			844127	16283	210210_MiaPaca2_sHLA_Normoxia_1_Slot2-3_1_871.d	2	Q9NZC4|EHF_HUMAN			FALSE
LPVAESPDM(+15.99)	36.97	973.443	9	9.1	974.452	1	10.2267	1.4061-1.4280			479205	8067	210210_MiaPaca2_sHLA_Normoxia_1_Slot2-3_1_871.d	2	Q9NZC4|EHF_HUMAN	Oxidation (M)	M9:Oxidation (M):1001.00	FALSE
LPVDDTTKTIA	26.27	1172.63	11	-0.2	587.317	2	11.785	0.8695-0.8920	79.6	6620	552336	9678	210210_MiaPaca2_sHLA_Normoxia_1_Slot2-3_1_871.d	2	Q9Y6K8|KAD5_HUMAN			FALSE
LPVDTGTENRTY	38.56	1364.66	12	0.8	683.332	2	9.3711	0.9445-0.9670	186	5420	438076	7168	210210_MiaPaca2_sHLA_Normoxia_1_Slot2-3_1_871.d	2	Q92567|F168A_HUMAN			FALSE
LPVDWRGTHLL	39.76	1305.72	11	3.1	653.864	2	27.5785	0.9436-0.9661	291	3770	1294197	27399	210210_MiaPaca2_sHLA_Normoxia_1_Slot2-3_1_871.d	1	Q7RTT9|S29A4_HUMAN			FALSE
LPVEGGKGGEF	33.56	1088.55	11	-0.1	545.278	2	10.4456	0.8375-0.8601	265	5970	488352	8274	210210_MiaPaca2_sHLA_Normoxia_1_Slot2-3_1_871.d	1	Q9NU22|MDN1_HUMAN			FALSE
LPVEKLPKY	34.5	1085.65	9	-5.1	543.825	2	11.7624	0.8817-0.9042			551425	9661	210210_MiaPaca2_sHLA_Normoxia_1_Slot2-3_1_871.d	1	O75643|U520_HUMAN			FALSE
LPVFLDSHFVY	32.77	1335.69	11	6.6	668.85	2	43.8397	0.9642-0.9866			2064005	47141	210210_MiaPaca2_sHLA_Normoxia_1_Slot2-3_1_871.d	2	Q99549|MPP8_HUMAN			FALSE
LPVGGFAEL	26.78	901.491	9	-4	902.488	1	37.9294	1.3942-1.4162			1784248	39160	210210_MiaPaca2_sHLA_Normoxia_1_Slot2-3_1_871.d	1	O00308|WWP2_HUMAN			FALSE
LPVGGFTY	21.52	852.438	8	-0.5	853.439	1	29.2977	1.3558-1.3778			1377614	29462	210210_MiaPaca2_sHLA_Normoxia_1_Slot2-3_1_871.d	1	Q9H0F5|RNF38_HUMAN			FALSE
LPVGTGTSL	43.35	843.47	9	-0.7	844.471	1	19.3833	1.3475-1.3695			909997	17785	210210_MiaPaca2_sHLA_Normoxia_1_Slot2-3_1_871.d	1	Q9BVV6|TALD3_HUMAN			FALSE
LPVIHDPSVF	19.83	1122.61	10	1.3	562.308	2	29.2296	0.8667-0.8892	885	20600	1372127	29339	210210_MiaPaca2_sHLA_Normoxia_1_Slot2-3_1_871.d	2	Q70EL1|UBP54_HUMAN			FALSE
LPVKGFRSY	32.3	1065.6	9	2.9	533.804	2	8.2208	0.8610-0.8836	7710	230000	383308	6040	210210_MiaPaca2_sHLA_Normoxia_1_Slot2-3_1_871.d	5	P11388|TOP2A_HUMAN			FALSE
LPVMGDSKSSM(+15.99)	21.4	1166.53	11	3.8	584.271	2	7.0969	0.8732-0.8958			332203	4999	210210_MiaPaca2_sHLA_Normoxia_1_Slot2-3_1_871.d	1	Q13200|PSMD2_HUMAN	Oxidation (M)	M11:Oxidation (M):14.72	FALSE
LPVPANIRF	22.33	1025.6	9	-0.7	513.804	2	29.825	0.8460-0.8685	2160	43400	1398617	29903	210210_MiaPaca2_sHLA_Normoxia_1_Slot2-3_1_871.d	2	O95235|KI20A_HUMAN			FALSE
LPVPDPILL	33.31	975.6	9	2.6	976.603	1	51.308	1.4636-1.4854			2419682	59522	210210_MiaPaca2_sHLA_Normoxia_1_Slot2-3_1_871.d	1	P61289|PSME3_HUMAN			FALSE
LPVPNLDPDTY	37.12	1242.61	11	-3.6	622.307	2	36.9718	0.8770-0.8995	550	7890	1736447	37847	210210_MiaPaca2_sHLA_Normoxia_1_Slot2-3_1_871.d	1	P51687|SUOX_HUMAN			FALSE
LPVPVIPSF	35.82	967.574	9	-9.3	968.566	1	50.4524	1.4517-1.4736			2378937	58113	210210_MiaPaca2_sHLA_Normoxia_1_Slot2-3_1_871.d	1	Q7Z7G8|VP13B_HUMAN			FALSE
LPVQPENAL	24.23	979.534	9	5.6	980.54	1	22.1438	1.4536-1.4754			1039945	20785	210210_MiaPaca2_sHLA_Normoxia_1_Slot2-3_1_871.d	2	Q5JTV8|TOIP1_HUMAN			FALSE
LPVQPEVAL	39.33	964.559	9	1	965.561	1	31.8639	1.4426-1.4645			1498010	31850	210210_MiaPaca2_sHLA_Normoxia_1_Slot2-3_1_871.d	2	Q9UQ35|SRRM2_HUMAN			FALSE
LPVRLATAM	37.53	970.563	9	-4.4	486.283	2	19.986	0.8130-0.8356			938337	18411	210210_MiaPaca2_sHLA_Normoxia_1_Slot2-3_1_871.d	1	Q96AD5|PLPL2_HUMAN			FALSE
LPVRLATAM(+15.99)	23.28	986.558	9	2	494.284	2	12.3456	0.8187-0.8413			578865	10281	210210_MiaPaca2_sHLA_Normoxia_1_Slot2-3_1_871.d	2	Q96AD5|PLPL2_HUMAN	Oxidation (M)	M9:Oxidation (M):1001.00	FALSE
LPVRLPEGEAL	39.76	1192.68	11	3.3	597.346	2	27.2112	0.8911-0.9136	161	5290	1279530	27036	210210_MiaPaca2_sHLA_Normoxia_1_Slot2-3_1_871.d	2	Q9BY66|KDM5D_HUMAN;P41229|KDM5C_HUMAN;P29375|KDM5A_HUMAN			FALSE
LPVRTWTQTY	33.95	1263.66	10	3.1	632.835	2	18.2759	0.9239-0.9464	4870	125000	856025	16559	210210_MiaPaca2_sHLA_Normoxia_1_Slot2-3_1_871.d	2	P11388|TOP2A_HUMAN			FALSE
LPVRYLQEF	35.41	1163.63	9	-0.2	582.82	2	28.2087	0.8930-0.9155	443	7040	1324437	28137	210210_MiaPaca2_sHLA_Normoxia_1_Slot2-3_1_871.d	2	Q96IJ6|GMPPA_HUMAN			FALSE
LPVSEQQERAF	41.7	1302.66	11	-11.5	652.323	2	11.879	0.9296-0.9520			556887	9759	210210_MiaPaca2_sHLA_Normoxia_1_Slot2-3_1_871.d	1	Q9UNM6|PSD13_HUMAN			FALSE
LPVSVDEY	43.93	920.449	8	4.3	921.454	1	22.6881	1.3832-1.4052			1065607	21415	210210_MiaPaca2_sHLA_Normoxia_1_Slot2-3_1_871.d	2	Q00169|PIPNA_HUMAN			FALSE
LPVTTAEGM(+15.99)	33.08	933.448	9	-13	934.436	1	9.1381	1.3814-1.4034			428047	6973	210210_MiaPaca2_sHLA_Normoxia_1_Slot2-3_1_871.d	1	Q92522|H1X_HUMAN	Oxidation (M)	M9:Oxidation (M):1001.00	FALSE
LPVVPKATY	44.05	986.58	9	0.5	494.294	2	15.6953	0.8535-0.8761	13200	260000	733457	13787	210210_MiaPaca2_sHLA_Normoxia_1_Slot2-3_1_871.d	4	Q9H3Q1|BORG4_HUMAN			FALSE
LPWEEREKI	25.1	1198.63	9	3.2	400.551	3	12.2094	0.7460-0.7686	1280	38500	572458	10132	210210_MiaPaca2_sHLA_Normoxia_1_Slot2-3_1_871.d	3	Q03164|KMT2A_HUMAN			FALSE
LPWGGGTAL	27.84	870.46	9	10.5	871.47	1	31.9999	1.3640-1.3860			1504388	31970	210210_MiaPaca2_sHLA_Normoxia_1_Slot2-3_1_871.d	1	Q587I9|SFT2C_HUMAN			FALSE
LPWPPLRNEF	20.56	1267.67	10	-5.3	634.835	2	37.3462	0.9324-0.9548			1756722	38454	210210_MiaPaca2_sHLA_Normoxia_1_Slot2-3_1_871.d	1	P00374|DYR_HUMAN			FALSE
LPWSADRAIQQF	52.29	1430.73	12	-2	716.366	2	31.686	0.9726-0.9950	563	9070	1489811	31697	210210_MiaPaca2_sHLA_Normoxia_1_Slot2-3_1_871.d	2	A3KN83|SBNO1_HUMAN;Q9Y2G9|SBNO2_HUMAN			FALSE
LPWVGKELY	23.96	1103.6	9	-0.3	552.804	2	30.0655	0.8855-0.9080	2640	45100	1408700	30152	210210_MiaPaca2_sHLA_Normoxia_1_Slot2-3_1_871.d	2	Q09161|NCBP1_HUMAN			FALSE
LPYFDRLDYVSM(+15.99)	28.07	1533.72	12	0.3	767.861	2	33.9829	1.0137-1.0361			1597649	34043	210210_MiaPaca2_sHLA_Normoxia_1_Slot2-3_1_871.d	1	O75306|NDUS2_HUMAN	Oxidation (M)	M12:Oxidation (M):1001.00	FALSE
LPYIKQEEF	49.19	1165.6	9	-0.1	583.804	2	21.6224	0.9089-0.9314	5290	37000	1013449	20215	210210_MiaPaca2_sHLA_Normoxia_1_Slot2-3_1_871.d	2	O75376|NCOR1_HUMAN			FALSE
LPYKATENDIY	30.45	1325.65	11	1.3	663.829	2	14.5566	0.9436-0.9661	2220	60300	681329	12617	210210_MiaPaca2_sHLA_Normoxia_1_Slot2-3_1_871.d	2	P52597|HNRPF_HUMAN			FALSE
LPYKITAEEM(+15.99)Y	59.97	1372.66	11	-0.7	687.331	2	17.9404	0.9502-0.9726	3730	96400	840474	16206	210210_MiaPaca2_sHLA_Normoxia_1_Slot2-3_1_871.d	2	Q9Y3B4|SF3B6_HUMAN	Oxidation (M)	M10:Oxidation (M):1001.00	FALSE
LPYKITAEEMY	41.75	1356.66	11	1.1	679.335	2	24.4055	0.9502-0.9726	1510	36800	1146314	23450	210210_MiaPaca2_sHLA_Normoxia_1_Slot2-3_1_871.d	2	Q9Y3B4|SF3B6_HUMAN			FALSE
LPYNDYFEY	24.82	1222.52	9	-3	612.26	2	36.2267	0.9061-0.9286	253	3860	1701391	36763	210210_MiaPaca2_sHLA_Normoxia_1_Slot2-3_1_871.d	1	Q13547|HDAC1_HUMAN;Q92769|HDAC2_HUMAN			FALSE
LPYNHQHEY	54.28	1199.54	9	1.1	600.772	2	4.3945	0.9352-0.9576			204913	1975	210210_MiaPaca2_sHLA_Normoxia_1_Slot2-3_1_871.d	2	O95864|FADS2_HUMAN			FALSE
LPYNHQHEYF	40.98	1346.6	10	5.3	674.308	2	9.177	1.0006-1.0230			429870	7008	210210_MiaPaca2_sHLA_Normoxia_1_Slot2-3_1_871.d	1	O95864|FADS2_HUMAN			FALSE
LPYNQQHLY	27.73	1174.58	9	-6.8	588.288	2	12.0928	0.9352-0.9576			566934	9972	210210_MiaPaca2_sHLA_Normoxia_1_Slot2-3_1_871.d	1	Q9Y5Q0|FADS3_HUMAN			FALSE
LPYPDPAIAQF	38.58	1230.63	11	-1.8	616.316	2	41.9871	0.9277-0.9502	4740	146000	1972951	44593	210210_MiaPaca2_sHLA_Normoxia_1_Slot2-3_1_871.d	4	P34932|HSP74_HUMAN			FALSE
LPYPKDVYSV	30.2	1179.62	10	1.9	590.813	2	21.5606	0.9202-0.9427			1012535	20195	210210_MiaPaca2_sHLA_Normoxia_1_Slot2-3_1_871.d	1	Q9BVM2|DPCD_HUMAN			FALSE
LPYRATENDIY	34.24	1353.66	11	-0.2	677.831	2	14.8278	0.9464-0.9689	9370	277000	693201	12867	210210_MiaPaca2_sHLA_Normoxia_1_Slot2-3_1_871.d	3	P31943|HNRH1_HUMAN;P55795|HNRH2_HUMAN			FALSE
LPYRDYNY	31.71	1102.51	8	-2.7	552.256	2	10.2271	0.8366-0.8591	220	6930	478302	8058	210210_MiaPaca2_sHLA_Normoxia_1_Slot2-3_1_871.d	1	P04035|HMDH_HUMAN			FALSE
LPYSHPGVVF	24.82	1114.58	10	-1.3	558.293	2	23.4658	0.8610-0.8836			1102306	22354	210210_MiaPaca2_sHLA_Normoxia_1_Slot2-3_1_871.d	1	Q8IZY2|ABCA7_HUMAN			FALSE
LPYSVIRGEEF	42.69	1308.67	11	-0.3	655.338	2	26.5327	0.9314-0.9539	1110	45700	1244634	26112	210210_MiaPaca2_sHLA_Normoxia_1_Slot2-3_1_871.d	4	Q6YHK3|CD109_HUMAN			FALSE
LQLLLLLILL	20.5	1163.83	10	2	582.917	2	47.6717	0.9651-0.9876			2246775	53793	210210_MiaPaca2_sHLA_Normoxia_1_Slot2-3_1_871.d	1				FALSE
LQLLLLLLLL	20.5	1163.83	10	2	582.917	2	47.6717	0.9651-0.9876			2246775	53793	210210_MiaPaca2_sHLA_Normoxia_1_Slot2-3_1_871.d	1	Q10588|BST1_HUMAN;Q8WXH0|SYNE2_HUMAN			FALSE
LSFPTTKTY	23.2	1056.55	9	-1.9	529.277	2	16.5129	0.8394-0.8620	627	8180	771868	14650	210210_MiaPaca2_sHLA_Normoxia_1_Slot2-3_1_871.d	1	P69905|HBA_HUMAN			FALSE
LSHEESVSF	24.4	1033.47	9	4.4	517.742	2	9.4685	0.8469-0.8695			443557	7285	210210_MiaPaca2_sHLA_Normoxia_1_Slot2-3_1_871.d	1	O60381|HBP1_HUMAN			FALSE
LTLTGEPI	20.05	842.475	8	11.4	843.486	1	18.3725	1.3384-1.3604			862425	16701	210210_MiaPaca2_sHLA_Normoxia_1_Slot2-3_1_871.d	1	Q96PQ0|SORC2_HUMAN			FALSE
LVAPPLPAA	30.68	847.517	9	2.3	848.52	1	28.5007	1.3466-1.3686			1340040	28542	210210_MiaPaca2_sHLA_Normoxia_1_Slot2-3_1_871.d	1	Q969V3|NCLN_HUMAN			FALSE
LVNHFVEEFK	50.05	1260.65	10	-1.3	631.327	2	14.4256	0.9464-0.9689			676760	12518	210210_MiaPaca2_sHLA_Normoxia_1_Slot2-3_1_871.d	1	P0DMV9|HS71B_HUMAN;P0DMV8|HS71A_HUMAN			FALSE
LVVDSHVQY	23.89	1058.54	9	1.5	530.274	2	12.9768	0.8403-0.8629	527	10600	607236	10938	210210_MiaPaca2_sHLA_Normoxia_1_Slot2-3_1_871.d	1	Q6P2Q9|PRP8_HUMAN			FALSE
M(+15.99)AFQNDVY	36.27	1002.41	8	12.4	1003.42	1	14.445	1.4554-1.4773			677660	12524	210210_MiaPaca2_sHLA_Normoxia_1_Slot2-3_1_871.d	3	O00767|ACOD_HUMAN	Oxidation (M)	M1:Oxidation (M):1001.00	FALSE
M(+15.99)AFQNDVYEW	23.22	1317.53	10	2.3	659.771	2	32.3884	0.9202-0.9427	2090	15800	1518095	32267	210210_MiaPaca2_sHLA_Normoxia_1_Slot2-3_1_871.d	1	O00767|ACOD_HUMAN	Oxidation (M)	M1:Oxidation (M):1001.00	FALSE
M(+15.99)AGDPVANVRF	30.17	1191.57	11	-4	596.786	2	18.7036	0.8610-0.8836	159	3890	878897	17081	210210_MiaPaca2_sHLA_Normoxia_1_Slot2-3_1_871.d	2	P30153|2AAA_HUMAN	Oxidation (M)	M1:Oxidation (M):1001.00	FALSE
M(+15.99)AIEAQQKF	27.83	1080.53	9	8	541.271	2	6.572	0.8413-0.8638			307583	4517	210210_MiaPaca2_sHLA_Normoxia_1_Slot2-3_1_871.d	1	O14929|HAT1_HUMAN	Oxidation (M)	M1:Oxidation (M):1001.00	FALSE
M(+15.99)ATESILHF	30.83	1063.5	9	-7.5	532.75	2	23.8934	0.8319-0.8544	149	2440	1122445	22825	210210_MiaPaca2_sHLA_Normoxia_1_Slot2-3_1_871.d	2	P42356|PI4KA_HUMAN	Oxidation (M)	M1:Oxidation (M):1001.00	FALSE
M(+15.99)AVIDGNVM	45.81	964.436	9	-3	965.433	1	18.9751	1.4317-1.4536			890760	17322	210210_MiaPaca2_sHLA_Normoxia_1_Slot2-3_1_871.d	1	O75153|CLU_HUMAN	Oxidation (M)	M1:Oxidation (M):81.34	FALSE
M(+15.99)AVIDGNVM(+15.99)	44.22	980.431	9	-2.3	981.429	1	9.9351	1.4326-1.4545			465492	7764	210210_MiaPaca2_sHLA_Normoxia_1_Slot2-3_1_871.d	1	O75153|CLU_HUMAN	Oxidation (M); Oxidation (M)	M1:Oxidation (M):1001.00;M9:Oxidation (M):1001.00	FALSE
M(+15.99)AWLVDHVY	36.79	1148.53	9	-0.9	575.269	2	26.4972	0.9174-0.9399	2850	18300	1242791	26057	210210_MiaPaca2_sHLA_Normoxia_1_Slot2-3_1_871.d	2	P30153|2AAA_HUMAN;P30154|2AAB_HUMAN	Oxidation (M)	M1:Oxidation (M):1001.00	FALSE
M(+15.99)GHRYVEVF	21.71	1152.54	9	-11.1	577.266	2	9.3908	0.8883-0.9108			439910	7214	210210_MiaPaca2_sHLA_Normoxia_1_Slot2-3_1_871.d	1	P31943|HNRH1_HUMAN;P55795|HNRH2_HUMAN	Oxidation (M)	M1:Oxidation (M):1001.00	FALSE
M(+15.99)GIPEAIVY	33.42	1007.5	9	0.2	1008.5	1	30.503	1.4517-1.4736			1434273	30693	210210_MiaPaca2_sHLA_Normoxia_1_Slot2-3_1_871.d	1	Q9GZN1|ARP6_HUMAN	Oxidation (M)	M1:Oxidation (M):1001.00	FALSE
M(+15.99)GRLEGWEVF	19.31	1238.58	10	3.2	620.293	2	30.9064	0.8939-0.9164	1410	13000	1448850	30966	210210_MiaPaca2_sHLA_Normoxia_1_Slot2-3_1_871.d	1	Q86Y39|NDUAB_HUMAN	Oxidation (M)	M1:Oxidation (M):1001.00	FALSE
M(+15.99)IDPSGVSY	35.38	983.427	9	-3.5	984.424	1	15.2427	1.4280-1.4499			715168	13378	210210_MiaPaca2_sHLA_Normoxia_1_Slot2-3_1_871.d	2	P25788|PSA3_HUMAN	Oxidation (M)	M1:Oxidation (M):1001.00	FALSE
M(+15.99)LHQDHITF	25.04	1156.53	9	-1.3	579.269	2	7.9717	0.8732-0.8958			373295	5861	210210_MiaPaca2_sHLA_Normoxia_1_Slot2-3_1_871.d	1	Q14204|DYHC1_HUMAN	Oxidation (M)	M1:Oxidation (M):1001.00	FALSE
M(+15.99)PAAGGVLY	26.62	893.432	9	4.3	894.437	1	15.6704	1.3750-1.3970			735279	13821	210210_MiaPaca2_sHLA_Normoxia_1_Slot2-3_1_871.d	1	O14964|HGS_HUMAN	Oxidation (M)	M1:Oxidation (M):1001.00	FALSE
M(+15.99)PAEIVEL	28.68	916.457	8	6.5	917.464	1	26.8677	1.3915-1.4134			1262991	26589	210210_MiaPaca2_sHLA_Normoxia_1_Slot2-3_1_871.d	3	P25490|TYY1_HUMAN	Oxidation (M)	M1:Oxidation (M):1001.00	FALSE
M(+15.99)PAEIVELH	36.87	1053.52	9	4	527.764	2	13.2787	0.8526-0.8751			622773	11277	210210_MiaPaca2_sHLA_Normoxia_1_Slot2-3_1_871.d	1	P25490|TYY1_HUMAN	Oxidation (M)	M1:Oxidation (M):1001.00	FALSE
M(+15.99)PAETEEL	34.79	934.395	8	-2.3	935.394	1	8.5549	1.3897-1.4116			400658	6404	210210_MiaPaca2_sHLA_Normoxia_1_Slot2-3_1_871.d	4	Q86V87|F16B2_HUMAN	Oxidation (M)	M1:Oxidation (M):1001.00	FALSE
M(+15.99)PAFIFEHII	41.79	1232.63	10	6.4	617.32	2	43.5287	0.9267-0.9492			2049374	46814	210210_MiaPaca2_sHLA_Normoxia_1_Slot2-3_1_871.d	1	O00560|SDCB1_HUMAN	Oxidation (M)	M1:Oxidation (M):1001.00	FALSE
M(+15.99)PAGTELTY	28.03	997.443	9	-14	998.429	1	13.4342	1.4490-1.4709			630063	11415	210210_MiaPaca2_sHLA_Normoxia_1_Slot2-3_1_871.d	1	Q9NR48|ASH1L_HUMAN	Oxidation (M)	M1:Oxidation (M):1001.00	FALSE
M(+15.99)PAVKAIIY	41.38	1020.57	9	-1.3	511.287	2	15.7823	0.8667-0.8892	662	18100	738941	13907	210210_MiaPaca2_sHLA_Normoxia_1_Slot2-3_1_871.d	2	P37268|FDFT_HUMAN	Oxidation (M)	M1:Oxidation (M):1001.00	FALSE
M(+15.99)PAVKAIIYQY	45.68	1311.69	11	2.2	656.849	2	21.5858	0.9502-0.9726	6120	140000	1007959	20089	210210_MiaPaca2_sHLA_Normoxia_1_Slot2-3_1_871.d	4	P37268|FDFT_HUMAN	Oxidation (M)	M1:Oxidation (M):1001.00	FALSE
M(+15.99)PDDYGAPRF	34.68	1183.5	10	3.6	592.754	2	12.911	0.8676-0.8902	914	21600	602664	10836	210210_MiaPaca2_sHLA_Normoxia_1_Slot2-3_1_871.d	3	Q9Y324|FCF1_HUMAN	Oxidation (M)	M1:Oxidation (M):1001.00	FALSE
M(+15.99)PDGPVAL	26.34	814.389	8	2.5	815.393	1	16.9146	1.2943-1.3163			793822	15148	210210_MiaPaca2_sHLA_Normoxia_1_Slot2-3_1_871.d	1	Q14204|DYHC1_HUMAN	Oxidation (M)	M1:Oxidation (M):1001.00	FALSE
M(+15.99)PDGQFKDISL	23.3	1265.6	11	0.5	633.801	2	21.1524	0.9192-0.9417			993271	19705	210210_MiaPaca2_sHLA_Normoxia_1_Slot2-3_1_871.d	1	Q06830|PRDX1_HUMAN	Oxidation (M)	M1:Oxidation (M):1001.00	FALSE
M(+15.99)PDHVIPEI	20.09	1065.52	9	0.3	533.762	2	19.9625	0.8450-0.8676	4860	23200	936496	18358	210210_MiaPaca2_sHLA_Normoxia_1_Slot2-3_1_871.d	1	Q8IX18|DHX40_HUMAN	Oxidation (M)	M1:Oxidation (M):1001.00	FALSE
M(+15.99)PDLPNVGL	31.89	970.479	9	-8.4	971.472	1	31.4751	1.4399-1.4618			1479779	31499	210210_MiaPaca2_sHLA_Normoxia_1_Slot2-3_1_871.d	2	Q9H9T3|ELP3_HUMAN	Oxidation (M)	M1:Oxidation (M):1001.00	FALSE
M(+15.99)PEDVKNFYL	42.31	1270.59	10	0.7	636.298	2	22.3498	0.9042-0.9267	1350	23100	1045441	20917	210210_MiaPaca2_sHLA_Normoxia_1_Slot2-3_1_871.d	2	Q68CL5|TPGS2_HUMAN	Oxidation (M)	M1:Oxidation (M):1001.00	FALSE
M(+15.99)PEEKLVEAL	35.89	1173.6	10	1.9	587.802	2	19.2278	0.9211-0.9436			902693	17633	210210_MiaPaca2_sHLA_Normoxia_1_Slot2-3_1_871.d	1	Q9BRJ7|TIRR_HUMAN	Oxidation (M)	M1:Oxidation (M):1001.00	FALSE
M(+15.99)PEGEKLVNYY	25.8	1357.62	11	0.2	679.814	2	14.3712	0.9492-0.9717	280	6330	672187	12415	210210_MiaPaca2_sHLA_Normoxia_1_Slot2-3_1_871.d	1	Q66K14|TBC9B_HUMAN	Oxidation (M)	M1:Oxidation (M):1001.00	FALSE
M(+15.99)PEGGGALAEGF	27.01	1150.5	12	-0.3	576.251	2	21.3754	0.8610-0.8836	3210	49400	997859	19823	210210_MiaPaca2_sHLA_Normoxia_1_Slot2-3_1_871.d	3	O95140|MFN2_HUMAN	Oxidation (M)	M1:Oxidation (M):1001.00	FALSE
M(+15.99)PEGGQGAPPM(+15.99)Y	30.54	1265.51	12	5.1	633.759	2	7.1578	0.8864-0.9089	799	5580	330369	4953	210210_MiaPaca2_sHLA_Normoxia_1_Slot2-3_1_871.d	1	P78527|PRKDC_HUMAN	Oxidation (M); Oxidation (M)	M1:Oxidation (M):1001.00;M11:Oxidation (M):1001.00	FALSE
M(+15.99)PEPDAQRFF	27.1	1252.55	10	-10.8	627.273	2	19.0334	0.8930-0.9155			893529	17409	210210_MiaPaca2_sHLA_Normoxia_1_Slot2-3_1_871.d	1	O14757|CHK1_HUMAN	Oxidation (M)	M1:Oxidation (M):1001.00	FALSE
M(+15.99)PESGAGSEF	46.54	1026.4	10	-3.3	1027.39	1	7.7384	1.4198-1.4417			362337	5631	210210_MiaPaca2_sHLA_Normoxia_1_Slot2-3_1_871.d	1	P35269|T2FA_HUMAN	Oxidation (M)	M1:Oxidation (M):1001.00	FALSE
M(+15.99)PESGVAL	30.62	818.384	8	-6.2	819.381	1	11.5291	1.2851-1.3072			540460	9424	210210_MiaPaca2_sHLA_Normoxia_1_Slot2-3_1_871.d	3	Q8IWA4|MFN1_HUMAN	Oxidation (M)	M1:Oxidation (M):1001.00	FALSE
M(+15.99)PFDVSVHDPKY	48.46	1449.66	12	8.1	725.838	2	14.2896	1.0090-1.0314			670345	12361	210210_MiaPaca2_sHLA_Normoxia_1_Slot2-3_1_871.d	2	Q9C091|GRB1L_HUMAN	Oxidation (M)	M1:Oxidation (M):1001.00	FALSE
M(+15.99)PFGNVVSA	25.76	936.438	9	-8.9	937.43	1	19.1889	1.3915-1.4134			900857	17585	210210_MiaPaca2_sHLA_Normoxia_1_Slot2-3_1_871.d	2	Q92879|CELF1_HUMAN	Oxidation (M)	M1:Oxidation (M):1001.00	FALSE
M(+15.99)PFNKEPKW	29.62	1191.57	9	0.7	596.791	2	7.5829	0.8967-0.9192			355048	5494	210210_MiaPaca2_sHLA_Normoxia_1_Slot2-3_1_871.d	1	P35790|CHKA_HUMAN	Oxidation (M)	M1:Oxidation (M):1001.00	FALSE
M(+15.99)PFRGDTVIDGW	27.77	1408.64	12	6.4	705.329	2	28.248	0.9642-0.9866			1328101	28225	210210_MiaPaca2_sHLA_Normoxia_1_Slot2-3_1_871.d	1	Q9BTW9|TBCD_HUMAN	Oxidation (M)	M1:Oxidation (M):1001.00	FALSE
M(+15.99)PFSPYEPLNF	30.33	1356.61	11	1.8	679.307	2	44.7599	0.9567-0.9792	449	4900	2104569	48369	210210_MiaPaca2_sHLA_Normoxia_1_Slot2-3_1_871.d	1	P10909|CLUS_HUMAN	Oxidation (M)	M1:Oxidation (M):1001.00	FALSE
M(+15.99)PGEGEVVRY	36.66	1151.53	10	3.3	576.769	2	7.6218	0.8394-0.8620			356875	5533	210210_MiaPaca2_sHLA_Normoxia_1_Slot2-3_1_871.d	1	Q96FB5|RRNAD_HUMAN	Oxidation (M)	M1:Oxidation (M):1001.00	FALSE
M(+15.99)PGFAPLT	29.52	848.41	8	-3.6	849.408	1	22.6298	1.3631-1.3851			1062833	21323	210210_MiaPaca2_sHLA_Normoxia_1_Slot2-3_1_871.d	1	Q9BUF5|TBB6_HUMAN;Q9H4B7|TBB1_HUMAN;Q9BVA1|TBB2B_HUMAN;Q13885|TBB2A_HUMAN;P07437|TBB5_HUMAN;P04350|TBB4A_HUMAN	Oxidation (M)	M1:Oxidation (M):1001.00	FALSE
M(+15.99)PGPPAHGF	30.75	925.412	9	5.9	463.712	2	6.3193	0.7875-0.8102	313	4740	295690	4246	210210_MiaPaca2_sHLA_Normoxia_1_Slot2-3_1_871.d	3	P41161|ETV5_HUMAN	Oxidation (M)	M1:Oxidation (M):1001.00	FALSE
M(+15.99)PIRIENPNQF	21.67	1373.68	11	-8.3	687.835	2	17.0118	0.9417-0.9642			798399	15255	210210_MiaPaca2_sHLA_Normoxia_1_Slot2-3_1_871.d	1	P35612|ADDB_HUMAN	Oxidation (M)	M1:Oxidation (M):1001.00	FALSE
M(+15.99)PKFSMPGF	20.42	1056.48	9	0.2	529.242	2	26.6135	0.8432-0.8657	1610	17900	1247402	26198	210210_MiaPaca2_sHLA_Normoxia_1_Slot2-3_1_871.d	2	Q09666|AHNK_HUMAN	Oxidation (M)	M1:Oxidation (M):14.62	FALSE
M(+15.99)PKKPVLGSY	25.36	1134.61	10	-10.8	568.303	2	5.0749	0.9014-0.9239			237197	2969	210210_MiaPaca2_sHLA_Normoxia_1_Slot2-3_1_871.d	1	Q8WWK9|CKAP2_HUMAN	Oxidation (M)	M1:Oxidation (M):1001.00	FALSE
M(+15.99)PKVHIEF	26.62	1015.52	8	-4.4	508.76	2	11.3815	0.8158-0.8384	1020	19100	532255	9265	210210_MiaPaca2_sHLA_Normoxia_1_Slot2-3_1_871.d	1	Q00341|VIGLN_HUMAN	Oxidation (M)	M1:Oxidation (M):1001.00	FALSE
M(+15.99)PLAFSDKY	35.32	1086.51	9	-4.5	544.254	2	15.0089	0.8319-0.8544			704214	13152	210210_MiaPaca2_sHLA_Normoxia_1_Slot2-3_1_871.d	2	Q9UJW0|DCTN4_HUMAN	Oxidation (M)	M1:Oxidation (M):1001.00	FALSE
M(+15.99)PLPTELGDPRL	19.97	1353.7	12	-3.5	677.848	2	25.9152	0.9689-0.9913			1218015	25419	210210_MiaPaca2_sHLA_Normoxia_1_Slot2-3_1_871.d	1	Q8IVF2|AHNK2_HUMAN	Oxidation (M)	M1:Oxidation (M):1001.00	FALSE
M(+15.99)PNGTVQRF	33.1	1064.51	9	-10.7	533.251	2	5.2304	0.8196-0.8422			244529	3149	210210_MiaPaca2_sHLA_Normoxia_1_Slot2-3_1_871.d	3	Q12830|BPTF_HUMAN	Oxidation (M)	M1:Oxidation (M):1001.00	FALSE
M(+15.99)PRAIEDPILAY	21.36	1403.71	12	-11.4	702.85	2	28.4618	0.9745-0.9969			1338201	28491	210210_MiaPaca2_sHLA_Normoxia_1_Slot2-3_1_871.d	1	P61962|DCAF7_HUMAN	Oxidation (M)	M1:Oxidation (M):1001.00	FALSE
M(+15.99)PRDIYQDY	24.4	1215.52	9	2.9	608.766	2	9.3519	0.8808-0.9033			438077	7169	210210_MiaPaca2_sHLA_Normoxia_1_Slot2-3_1_871.d	1	O15226|NKRF_HUMAN	Oxidation (M)	M1:Oxidation (M):1001.00	FALSE
M(+15.99)PSDVLEVT	25.01	1005.47	9	4.2	1006.47	1	19.4611	1.4517-1.4736			913660	17872	210210_MiaPaca2_sHLA_Normoxia_1_Slot2-3_1_871.d	3	P60842|IF4A1_HUMAN	Oxidation (M)	M1:Oxidation (M):1001.00	FALSE
M(+15.99)PSEDVVSL	25.72	991.453	9	7.2	992.461	1	20.9385	1.4326-1.4545			983192	19460	210210_MiaPaca2_sHLA_Normoxia_1_Slot2-3_1_871.d	3	Q96QK1|VPS35_HUMAN	Oxidation (M)	M1:Oxidation (M):1001.00	FALSE
M(+15.99)PSKVVILRY	38.59	1220.7	10	4.3	611.353	2	11.203	0.9221-0.9445	367	4620	522198	9042	210210_MiaPaca2_sHLA_Normoxia_1_Slot2-3_1_871.d	2	O14578|CTRO_HUMAN	Oxidation (M)	M1:Oxidation (M):1001.00	FALSE
M(+15.99)PSPVSPKL	35.78	970.516	9	1.6	486.262	2	9.0215	0.8177-0.8403	217	8390	422583	6873	210210_MiaPaca2_sHLA_Normoxia_1_Slot2-3_1_871.d	3	Q9UHB7|AFF4_HUMAN	Oxidation (M)	M1:Oxidation (M):1001.00	FALSE
M(+15.99)PSRFPPVVF	38.88	1191.61	10	0.2	596.809	2	30.4632	0.8770-0.8995	11900	58000	1446126	30924	210210_MiaPaca2_sHLA_Normoxia_1_Slot2-3_1_871.d	6	Q6P2Q9|PRP8_HUMAN	Oxidation (M)	M1:Oxidation (M):1001.00	FALSE
[truncated: 1,716 more rows]

## Sheet: Normoxia Rep 2
Peptide	-10LgP	Mass	Length	ppm	m/z	z	RT	1/k0 Range	Area Normoxia-2	Intensity Normoxia-2	Scan	Precursor Id	Source File	#Spec	Accession	PTM	AScore	Decoy
AAAAAAAAATY	20.98	921.456	11	-0.3	922.455	1	7.9316	1.3979-1.4198			370978	5332	210210_MiaPaca2_sHLA_Normoxia_2_Slot2-4_1_872.d	1				FALSE
AAAAAALLY	25.64	833.465	9	4.7	834.469	1	25.7216	1.3640-1.3860			1208946	25290	210210_MiaPaca2_sHLA_Normoxia_2_Slot2-4_1_872.d	2	P47974|TISD_HUMAN			FALSE
AAAAAAVVY	29.09	805.433	9	-4.4	806.431	1	13.2009	1.3053-1.3274			618761	10841	210210_MiaPaca2_sHLA_Normoxia_2_Slot2-4_1_872.d	2	P0CJ78|ZN865_HUMAN			FALSE
AAAALPTLY	36.5	889.491	9	-2.2	890.489	1	30.3488	1.3796-1.4015			1427238	30810	210210_MiaPaca2_sHLA_Normoxia_2_Slot2-4_1_872.d	1	O95319|CELF2_HUMAN;Q92879|CELF1_HUMAN			FALSE
AAAAPSPVM	32.72	813.405	9	5.7	814.411	1	11.5092	1.3218-1.3439			539202	9060	210210_MiaPaca2_sHLA_Normoxia_2_Slot2-4_1_872.d	2	Q9BWG4|SSBP4_HUMAN			FALSE
AAAAPSPVM(+15.99)	28.72	829.4	9	-1.7	830.4	1	6.2013	1.2980-1.3200			289879	3799	210210_MiaPaca2_sHLA_Normoxia_2_Slot2-4_1_872.d	2	Q9BWG4|SSBP4_HUMAN	Oxidation (M)	M9:Oxidation (M):1001.00	FALSE
AAALLLLLLLL	28.87	1135.79	11	-8.4	568.895	2	48.9572	0.9361-0.9586	97.2	3010	2307596	55610	210210_MiaPaca2_sHLA_Normoxia_2_Slot2-4_1_872.d	1	Q8N3Y3|LARG2_HUMAN			FALSE
AAANPTLAF	37.37	874.455	9	0.8	875.456	1	24.244	1.3851-1.4070			1139086	23374	210210_MiaPaca2_sHLA_Normoxia_2_Slot2-4_1_872.d	3	Q8TB72|PUM2_HUMAN			FALSE
AAAPAIM(+15.99)SY	28.56	909.427	9	0.8	910.428	1	12.501	1.3915-1.4134			585789	10053	210210_MiaPaca2_sHLA_Normoxia_2_Slot2-4_1_872.d	1	Q8N3X1|FNBP4_HUMAN	Oxidation (M)	M7:Oxidation (M):1001.00	FALSE
AAAPAIMSY	37.54	893.432	9	-0.5	894.432	1	22.2222	1.3869-1.4089			1043592	20856	210210_MiaPaca2_sHLA_Normoxia_2_Slot2-4_1_872.d	1	Q8N3X1|FNBP4_HUMAN			FALSE
AAFEAKEETY	29.51	1157.52	10	-16.7	579.755	2	7.5817	0.8977-0.9202			354578	5024	210210_MiaPaca2_sHLA_Normoxia_2_Slot2-4_1_872.d	1	Q03001|DYST_HUMAN			FALSE
AAFPGASLY	32.81	895.444	9	13.1	896.456	1	29.0657	1.3750-1.3970			1366835	29411	210210_MiaPaca2_sHLA_Normoxia_2_Slot2-4_1_872.d	2	Q15038|DAZP2_HUMAN			FALSE
AAMPRPVSY	22.35	990.496	9	-6.4	496.248	2	9.701	0.8092-0.8319			454145	7145	210210_MiaPaca2_sHLA_Normoxia_2_Slot2-4_1_872.d	1	Q6TFL4|KLH24_HUMAN			FALSE
AANPHSFVF	32.14	988.477	9	5.8	495.245	2	17.3033	0.8337-0.8563			811945	15391	210210_MiaPaca2_sHLA_Normoxia_2_Slot2-4_1_872.d	1	Q9NQ55|SSF1_HUMAN			FALSE
AAVDAGM(+15.99)AM(+15.99)	37.29	867.347	9	0.4	868.347	1	4.5097	1.3163-1.3384			210428	2126	210210_MiaPaca2_sHLA_Normoxia_2_Slot2-4_1_872.d	2	P26599|PTBP1_HUMAN	Oxidation (M); Oxidation (M)	M7:Oxidation (M):1001.00;M9:Oxidation (M):1001.00	FALSE
AAVDAGMAM	37.53	835.357	9	-1	836.357	1	15.0091	1.3319-1.3539			703859	12797	210210_MiaPaca2_sHLA_Normoxia_2_Slot2-4_1_872.d	1	P26599|PTBP1_HUMAN			FALSE
AAVDAGMAM(+15.99)	36.57	851.352	9	8	852.359	1	7.1734	1.3200-1.3420			335411	4631	210210_MiaPaca2_sHLA_Normoxia_2_Slot2-4_1_872.d	2	P26599|PTBP1_HUMAN	Oxidation (M)	M9:Oxidation (M):36.05	FALSE
AAVDDFRNEF	43.92	1182.53	10	0.7	592.268	2	20.732	0.8864-0.9089	756	22300	971246	19136	210210_MiaPaca2_sHLA_Normoxia_2_Slot2-4_1_872.d	2	Q9H8V3|ECT2_HUMAN			FALSE
AAYGYGIRY	34.61	1032.5	9	-2.6	517.253	2	13.2913	0.8507-0.8732	244	10000	622422	10926	210210_MiaPaca2_sHLA_Normoxia_2_Slot2-4_1_872.d	2	P11216|PYGB_HUMAN;P06737|PYGL_HUMAN			FALSE
ADLINNLGTIAK	29.04	1241.7	12	0.2	621.851	2	25.3327	0.9249-0.9473			1190573	24797	210210_MiaPaca2_sHLA_Normoxia_2_Slot2-4_1_872.d	1	P07900|HS90A_HUMAN;Q14568|HS902_HUMAN;P08238|HS90B_HUMAN;Q58FF8|H90B2_HUMAN			FALSE
AEVNADRITWL	27.61	1286.66	11	3.5	644.335	2	28.6691	0.9267-0.9492	163	3940	1346652	28896	210210_MiaPaca2_sHLA_Normoxia_2_Slot2-4_1_872.d	1	Q08188|TGM3_HUMAN			FALSE
AFEELVAF	21.58	924.459	8	-2.8	925.457	1	43.55	1.4408-1.4627			2050260	46806	210210_MiaPaca2_sHLA_Normoxia_2_Slot2-4_1_872.d	1	P25205|MCM3_HUMAN			FALSE
AGFEDKSAY	34.96	986.434	9	-0.6	494.22	2	6.3168	0.8055-0.8281	269	9420	294455	3905	210210_MiaPaca2_sHLA_Normoxia_2_Slot2-4_1_872.d	1	Q9BY32|ITPA_HUMAN			FALSE
AGLQFPVGR	35.63	943.524	9	0.1	472.766	2	17.6859	0.7941-0.8168	188	4150	828405	15759	210210_MiaPaca2_sHLA_Normoxia_2_Slot2-4_1_872.d	1	Q7L7L0|H2A3_HUMAN;Q96QV6|H2A1A_HUMAN;P0C0S8|H2A1_HUMAN;Q99878|H2A1J_HUMAN;Q8IUE6|H2A2B_HUMAN;P04908|H2A1B_HUMAN;P0C0S5|H2AZ_HUMAN;P16104|H2AX_HUMAN;Q93077|H2A1C_HUMAN;Q96KK5|H2A1H_HUMAN;Q9BTM1|H2AJ_HUMAN;Q71UI9|H2AV_HUMAN;Q16777|H2A2C_HUMAN;Q6FI13|H2A2A_HUMAN;P20671|H2A1D_HUMAN			FALSE
ALLPVVHEY	25.95	1039.57	9	-2	520.787	2	23.9065	0.8685-0.8911	280	6480	1121643	22917	210210_MiaPaca2_sHLA_Normoxia_2_Slot2-4_1_872.d	1	Q9UNH6|SNX7_HUMAN			FALSE
APAAAVPTL	28.33	809.465	9	-2.8	810.463	1	21.6195	1.3163-1.3384			1015258	20236	210210_MiaPaca2_sHLA_Normoxia_2_Slot2-4_1_872.d	3	O95273|CCDB1_HUMAN			FALSE
APAADPPRY	23.56	956.472	9	-18.7	479.23	2	5.443	0.7913-0.8140			254391	3177	210210_MiaPaca2_sHLA_Normoxia_2_Slot2-4_1_872.d	1	Q9NR12|PDLI7_HUMAN			FALSE
APAADPPRYTF	34.08	1204.59	11	-1.9	603.295	2	14.4028	0.8967-0.9192	2110	45800	672724	12058	210210_MiaPaca2_sHLA_Normoxia_2_Slot2-4_1_872.d	2	Q9NR12|PDLI7_HUMAN			FALSE
APAAGYVPRIAF	42.31	1231.67	12	-1.4	616.837	2	30.2516	0.9164-0.9389			1422672	30714	210210_MiaPaca2_sHLA_Normoxia_2_Slot2-4_1_872.d	1	Q86Z23|C1QL4_HUMAN			FALSE
APAATYERVVY	25.87	1238.63	11	2.5	620.319	2	12.8704	0.9164-0.9389			603200	10478	210210_MiaPaca2_sHLA_Normoxia_2_Slot2-4_1_872.d	1	O95059|RPP14_HUMAN			FALSE
APAESVAY	20.96	806.381	8	4.1	807.385	1	8.5343	1.3090-1.3310			399321	5961	210210_MiaPaca2_sHLA_Normoxia_2_Slot2-4_1_872.d	1	Q9H2P0|ADNP_HUMAN			FALSE
APAFAQPEY	37.11	992.46	9	-1.9	993.458	1	18.1781	1.4618-1.4836			853136	16352	210210_MiaPaca2_sHLA_Normoxia_2_Slot2-4_1_872.d	3	Q9UN72|PCDA7_HUMAN;Q9Y5I3|PCDA1_HUMAN			FALSE
APAGVLPEL	26.36	865.491	9	-6.7	866.486	1	33.0317	1.3759-1.3979			1553381	33581	210210_MiaPaca2_sHLA_Normoxia_2_Slot2-4_1_872.d	4	Q8TBC5|ZSC18_HUMAN			FALSE
APAPAAHVA	27.76	803.429	9	-3.3	402.717	2	4.5292	0.7469-0.7696			211354	2158	210210_MiaPaca2_sHLA_Normoxia_2_Slot2-4_1_872.d	1	P16989|YBOX3_HUMAN			FALSE
APAPAPIHNQF	35.55	1161.59	11	0.9	581.8	2	10.6536	0.8601-0.8826			498973	8167	210210_MiaPaca2_sHLA_Normoxia_2_Slot2-4_1_872.d	2	Q15011|HERP1_HUMAN			FALSE
APAPESITL	37.32	897.481	9	-5.9	898.476	1	23.1942	1.3988-1.4207			1089580	22144	210210_MiaPaca2_sHLA_Normoxia_2_Slot2-4_1_872.d	2	Q9HCK8|CHD8_HUMAN			FALSE
APAPESITLHDY	37.02	1312.63	12	-12.1	657.309	2	17.4588	0.9370-0.9595			819254	15548	210210_MiaPaca2_sHLA_Normoxia_2_Slot2-4_1_872.d	2	Q9HCK8|CHD8_HUMAN			FALSE
APAPIHNQF	22.16	993.503	9	-0.6	497.755	2	8.0556	0.8243-0.8469	3270	67300	375561	5445	210210_MiaPaca2_sHLA_Normoxia_2_Slot2-4_1_872.d	1	Q15011|HERP1_HUMAN			FALSE
APAPPASQY	41.12	900.434	9	2.7	901.437	1	7.3679	1.3704-1.3924			344554	4834	210210_MiaPaca2_sHLA_Normoxia_2_Slot2-4_1_872.d	3	P56945|BCAR1_HUMAN			FALSE
APAPSTVHF	35.41	925.466	9	-3.2	463.735	2	10.6046	0.8215-0.8441	1760	22400	496240	8116	210210_MiaPaca2_sHLA_Normoxia_2_Slot2-4_1_872.d	4	Q13118|KLF10_HUMAN			FALSE
APAPVIISS	24.75	853.491	9	5.6	854.496	1	18.0032	1.3677-1.3897			844890	16152	210210_MiaPaca2_sHLA_Normoxia_2_Slot2-4_1_872.d	2	Q14671|PUM1_HUMAN			FALSE
APARLFALL	36.96	970.596	9	-0.3	486.301	2	37.7951	0.8243-0.8469	2020	24600	1776415	39373	210210_MiaPaca2_sHLA_Normoxia_2_Slot2-4_1_872.d	2	P31431|SDC4_HUMAN			FALSE
APARPGPAA	34.95	806.44	9	-1.3	404.224	2	4.1792	0.7147-0.7374			194832	1728	210210_MiaPaca2_sHLA_Normoxia_2_Slot2-4_1_872.d	2	Q04637|IF4G1_HUMAN			FALSE
APASSQPAF	27.85	874.418	9	1.1	875.42	1	9.4286	1.3521-1.3741			441366	6882	210210_MiaPaca2_sHLA_Normoxia_2_Slot2-4_1_872.d	3	Q96HA1|P121A_HUMAN;A8CG34|P121C_HUMAN;A6NF01|P121B_HUMAN			FALSE
APASVLVDSRY	31.27	1176.61	11	-4.8	589.307	2	14.5231	0.8911-0.9136			680959	12247	210210_MiaPaca2_sHLA_Normoxia_2_Slot2-4_1_872.d	1	Q9BQ52|RNZ2_HUMAN			FALSE
APATGAHNY	28.93	900.409	9	-2.4	451.207	2	4.082	0.7724-0.7951			190273	1639	210210_MiaPaca2_sHLA_Normoxia_2_Slot2-4_1_872.d	1	O75643|U520_HUMAN			FALSE
APATSILEY	40.52	963.491	9	2.9	964.494	1	26.5769	1.4417-1.4636			1249360	26368	210210_MiaPaca2_sHLA_Normoxia_2_Slot2-4_1_872.d	3	Q96PU8|QKI_HUMAN			FALSE
APATVGLAF	27.71	845.465	9	9.2	846.473	1	30.9126	1.3567-1.3787			1453752	31398	210210_MiaPaca2_sHLA_Normoxia_2_Slot2-4_1_872.d	1	Q15370|ELOB_HUMAN			FALSE
APAWSPTTY	21.93	992.46	9	2.8	993.463	1	21.5223	1.4599-1.4818			1010666	20114	210210_MiaPaca2_sHLA_Normoxia_2_Slot2-4_1_872.d	1				FALSE
APDAKSFVL	34.49	946.512	9	4.3	474.262	2	18.7226	0.7941-0.8168	1980	14500	878774	16958	210210_MiaPaca2_sHLA_Normoxia_2_Slot2-4_1_872.d	4	P09382|LEG1_HUMAN			FALSE
APDELHYTY	47.72	1107.49	9	1	554.747	2	12.5447	0.8732-0.8958	2770	29000	586716	10086	210210_MiaPaca2_sHLA_Normoxia_2_Slot2-4_1_872.d	1	P04843|RPN1_HUMAN			FALSE
APDIPTPVL	35.34	921.517	9	-7.5	922.51	1	35.2286	1.4079-1.4299			1656905	36083	210210_MiaPaca2_sHLA_Normoxia_2_Slot2-4_1_872.d	3	Q14667|K0100_HUMAN			FALSE
APDNIIKFY	41.42	1079.57	9	0.2	540.786	2	26.4529	0.8620-0.8845	1720	36200	1242952	26218	210210_MiaPaca2_sHLA_Normoxia_2_Slot2-4_1_872.d	2	Q3T8J9|GON4L_HUMAN;Q9H869|YYAP1_HUMAN			FALSE
APDPMPAAL	42.51	881.432	9	4.4	882.436	1	24.0496	1.3787-1.4006			1129907	23135	210210_MiaPaca2_sHLA_Normoxia_2_Slot2-4_1_872.d	1	Q9HCJ3|RAVR2_HUMAN			FALSE
APEEHPVLL	45.39	1003.53	9	0.4	502.771	2	14.6159	0.8205-0.8432	32500	547000	681881	12275	210210_MiaPaca2_sHLA_Normoxia_2_Slot2-4_1_872.d	2	P60709|ACTB_HUMAN;A5A3E0|POTEF_HUMAN;P63261|ACTG_HUMAN			FALSE
APESATVIF	24.53	933.481	9	7.3	934.487	1	27.6658	1.4280-1.4499			1300785	27729	210210_MiaPaca2_sHLA_Normoxia_2_Slot2-4_1_872.d	1	O95551|TYDP2_HUMAN			FALSE
APEVSQHVY	28.47	1028.49	9	2.6	515.251	2	6.5512	0.8479-0.8704			306321	4149	210210_MiaPaca2_sHLA_Normoxia_2_Slot2-4_1_872.d	1	Q10567|AP1B1_HUMAN			FALSE
APFDKTANITF	22.62	1223.62	11	-6	612.808	2	24.8273	0.9174-0.9399			1166695	24163	210210_MiaPaca2_sHLA_Normoxia_2_Slot2-4_1_872.d	1	Q9UPN7|PP6R1_HUMAN			FALSE
APFDWKILY	28.26	1151.6	9	-0.3	576.803	2	42.1614	0.9127-0.9352	399	5550	1982142	44844	210210_MiaPaca2_sHLA_Normoxia_2_Slot2-4_1_872.d	2	Q96RK4|BBS4_HUMAN			FALSE
APFEGLGKVY	37.79	1079.57	10	-2.7	540.784	2	22.4198	0.8620-0.8845	461	8760	1053666	21096	210210_MiaPaca2_sHLA_Normoxia_2_Slot2-4_1_872.d	1	P26006|ITA3_HUMAN			FALSE
APFEGLGKVYIY	47.94	1355.71	12	0.5	678.859	2	35.3545	0.9661-0.9885	1030	29100	1659660	36156	210210_MiaPaca2_sHLA_Normoxia_2_Slot2-4_1_872.d	2	P26006|ITA3_HUMAN			FALSE
APFEQAGQKY	42.65	1137.55	10	3.6	569.778	2	7.0956	0.8403-0.8629			331789	4585	210210_MiaPaca2_sHLA_Normoxia_2_Slot2-4_1_872.d	1	Q9H6S3|ES8L2_HUMAN			FALSE
APFGPIKSIDM	28.25	1174.61	11	-1.7	588.304	2	27.6867	0.8911-0.9136	370	6330	1299861	27699	210210_MiaPaca2_sHLA_Normoxia_2_Slot2-4_1_872.d	1	Q9UHX1|PUF60_HUMAN			FALSE
APFHQLRIQY	21.15	1271.68	10	18.1	424.904	3	15.5145	0.7639-0.7866			727664	13358	210210_MiaPaca2_sHLA_Normoxia_2_Slot2-4_1_872.d	1	P28370|SMCA1_HUMAN			FALSE
APFHVVITSY	30.03	1132.59	10	1	567.299	2	24.9754	0.8761-0.8986	255	5030	1172235	24339	210210_MiaPaca2_sHLA_Normoxia_2_Slot2-4_1_872.d	2	Q9ULG1|INO80_HUMAN			FALSE
APFNEHWRQVY	49.59	1445.68	11	2.2	723.845	2	14.4842	0.9894-1.0118	525	7410	677295	12159	210210_MiaPaca2_sHLA_Normoxia_2_Slot2-4_1_872.d	2	Q9NRB3|CHSTC_HUMAN			FALSE
APFPHPLWL	35.25	1076.58	9	6.7	539.297	2	39.3503	0.8450-0.8676			1851725	41375	210210_MiaPaca2_sHLA_Normoxia_2_Slot2-4_1_872.d	1	Q6NUJ5|PWP2B_HUMAN			FALSE
APFSKVITF	38.86	1008.56	9	0	505.286	2	30.1502	0.8544-0.8770	14200	137000	1414436	30524	210210_MiaPaca2_sHLA_Normoxia_2_Slot2-4_1_872.d	2	O95757|HS74L_HUMAN			FALSE
APFSKVLTF	38.86	1008.56	9	0	505.286	2	30.1502	0.8544-0.8770	14200	137000	1414436	30524	210210_MiaPaca2_sHLA_Normoxia_2_Slot2-4_1_872.d	2	Q92598|HS105_HUMAN;P34932|HSP74_HUMAN			FALSE
APFSKVLTFY	44.44	1171.63	10	-9.9	586.811	2	34.7814	0.8892-0.9117	186	7380	1635802	35542	210210_MiaPaca2_sHLA_Normoxia_2_Slot2-4_1_872.d	3	P34932|HSP74_HUMAN			FALSE
APFTEGISF	37.73	967.465	9	-1.8	968.463	1	36.5701	1.4289-1.4508			1720276	37768	210210_MiaPaca2_sHLA_Normoxia_2_Slot2-4_1_872.d	3	Q9BQE5|APOL2_HUMAN			FALSE
APFTGITDF	36.02	967.465	9	-0.9	968.464	1	37.2311	1.4554-1.4773			1751613	38709	210210_MiaPaca2_sHLA_Normoxia_2_Slot2-4_1_872.d	3	Q6P9H4|CNKR3_HUMAN;G9CGD6|CNIPF_HUMAN			FALSE
APHPFPHPAF	30.42	1116.55	10	2	559.279	2	12.766	0.8535-0.8761	1480	16800	594954	10278	210210_MiaPaca2_sHLA_Normoxia_2_Slot2-4_1_872.d	1	Q14687|GSE1_HUMAN			FALSE
APIAGETKVWQY	61.07	1361.7	12	2.2	681.852	2	20.2668	0.9520-0.9745	10200	354000	950176	18628	210210_MiaPaca2_sHLA_Normoxia_2_Slot2-4_1_872.d	4	Q13823|NOG2_HUMAN			FALSE
APIAKVGVL	24.76	866.559	9	10.3	434.288	2	16.2729	0.7790-0.8017			763406	14234	210210_MiaPaca2_sHLA_Normoxia_2_Slot2-4_1_872.d	1	Q9UHB6|LIMA1_HUMAN			FALSE
APIASIHSF	25.36	941.497	9	3.3	471.754	2	16.1951	0.8262-0.8488			759745	14149	210210_MiaPaca2_sHLA_Normoxia_2_Slot2-4_1_872.d	1	Q13015|AF1Q_HUMAN			FALSE
APIDWGEEY	46.29	1078.46	9	0.2	1079.46	1	27.8796	1.4700-1.4918			1310850	27960	210210_MiaPaca2_sHLA_Normoxia_2_Slot2-4_1_872.d	4	Q96TA1|NIBA2_HUMAN			FALSE
APIPGSPLY	41.81	913.491	9	-3.2	914.488	1	25.6438	1.4289-1.4508			1205264	25184	210210_MiaPaca2_sHLA_Normoxia_2_Slot2-4_1_872.d	6	Q15029|U5S1_HUMAN			FALSE
APIPHDGNLY	30.16	1095.53	10	1.4	548.771	2	12.2223	0.8591-0.8817	12400	167000	567497	9641	210210_MiaPaca2_sHLA_Normoxia_2_Slot2-4_1_872.d	2	O00560|SDCB1_HUMAN			FALSE
APIRPDIVNF	28.69	1140.63	10	3	571.319	2	26.48	0.8808-0.9033	7890	170000	1243869	26241	210210_MiaPaca2_sHLA_Normoxia_2_Slot2-4_1_872.d	2	P36578|RL4_HUMAN			FALSE
APISVIPTY	28.14	959.533	9	6.9	960.539	1	32.7789	1.4536-1.4754			1541494	33316	210210_MiaPaca2_sHLA_Normoxia_2_Slot2-4_1_872.d	1	Q9UBH6|XPR1_HUMAN			FALSE
APISVIPTYVY	26.37	1221.66	11	0.3	611.835	2	43.5111	0.9155-0.9380			2048447	46781	210210_MiaPaca2_sHLA_Normoxia_2_Slot2-4_1_872.d	2	Q9UBH6|XPR1_HUMAN			FALSE
APIVAHLWEY	45.93	1197.62	10	2.4	599.813	2	32.5412	0.9042-0.9267	345	17300	1527779	33011	210210_MiaPaca2_sHLA_Normoxia_2_Slot2-4_1_872.d	3	P50416|CPT1A_HUMAN			FALSE
APIWDKLGETY	38.78	1291.64	11	1	646.825	2	28.9786	0.9221-0.9445	7850	138000	1360413	29247	210210_MiaPaca2_sHLA_Normoxia_2_Slot2-4_1_872.d	2	P07237|PDIA1_HUMAN			FALSE
APLDSIHSL	38.05	951.503	9	0.9	952.503	1	18.8198	1.4490-1.4709	3160	83200	883335	17049	210210_MiaPaca2_sHLA_Normoxia_2_Slot2-4_1_872.d	3	P49327|FAS_HUMAN			FALSE
APLDSIHSLAAY	31.69	1256.64	12	-2.3	629.321	2	28.0113	0.9352-0.9576	185	3700	1317276	28128	210210_MiaPaca2_sHLA_Normoxia_2_Slot2-4_1_872.d	1	P49327|FAS_HUMAN			FALSE
APLEDEATL	35.27	957.466	9	2.8	958.468	1	19.0337	1.4289-1.4508			893416	17296	210210_MiaPaca2_sHLA_Normoxia_2_Slot2-4_1_872.d	2	P35544|UBIM_HUMAN			FALSE
APLGPKGLIHLY	44.99	1277.75	12	2.9	639.879	2	24.3336	0.9670-0.9894	673	14500	1140928	23428	210210_MiaPaca2_sHLA_Normoxia_2_Slot2-4_1_872.d	2	O00213|APBB1_HUMAN			FALSE
APLKLPRVSY	33.61	1142.68	10	-0.8	572.343	2	17.1371	0.9071-0.9296	8210	66500	793616	14942	210210_MiaPaca2_sHLA_Normoxia_2_Slot2-4_1_872.d	7	Q96BF6|NACC2_HUMAN			FALSE
APLKLQM(+15.99)EF	42.34	1091.57	9	-1.1	546.787	2	18.2559	0.8732-0.8958			856813	16453	210210_MiaPaca2_sHLA_Normoxia_2_Slot2-4_1_872.d	2	Q9Y244|POMP_HUMAN	Oxidation (M)	M7:Oxidation (M):1001.00	FALSE
APLKLQMEF	39.3	1075.57	9	-2.9	538.788	2	29.6511	0.8676-0.8902	1030	13400	1391536	29974	210210_MiaPaca2_sHLA_Normoxia_2_Slot2-4_1_872.d	1	Q9Y244|POMP_HUMAN			FALSE
APLKSKM(+15.99)IY	41.57	1065.59	9	3.1	533.799	2	4.9987	0.8648-0.8873	1490	103000	232450	2692	210210_MiaPaca2_sHLA_Normoxia_2_Slot2-4_1_872.d	2	P23528|COF1_HUMAN;P60981|DEST_HUMAN;Q9Y281|COF2_HUMAN	Oxidation (M)	M7:Oxidation (M):1001.00	FALSE
APLKSKMIY	38.54	1049.59	9	-2.7	525.799	2	7.0399	0.8638-0.8864	2780	78200	328142	4514	210210_MiaPaca2_sHLA_Normoxia_2_Slot2-4_1_872.d	2	P23528|COF1_HUMAN;P60981|DEST_HUMAN;Q9Y281|COF2_HUMAN			FALSE
APLPAQAVF	39.42	912.507	9	4.9	913.511	1	30.1738	1.4116-1.4335			1419010	30628	210210_MiaPaca2_sHLA_Normoxia_2_Slot2-4_1_872.d	4	Q92508|PIEZ1_HUMAN			FALSE
APLPDFPAL	24.04	939.506	9	1.3	940.508	1	45.5329	1.4472-1.4691			2144140	49498	210210_MiaPaca2_sHLA_Normoxia_2_Slot2-4_1_872.d	1				FALSE
APLPPAPAY	37.35	895.48	9	-10.3	896.471	1	20.2974	1.3988-1.4207			952922	18692	210210_MiaPaca2_sHLA_Normoxia_2_Slot2-4_1_872.d	1	Q9Y6K9|NEMO_HUMAN			FALSE
APLQEKVVF	40.07	1029.59	9	0.1	515.796	2	18.6853	0.8460-0.8685	2610	60300	874204	16858	210210_MiaPaca2_sHLA_Normoxia_2_Slot2-4_1_872.d	2	Q96A54|PAQR1_HUMAN;Q86V24|PAQR2_HUMAN			FALSE
APLWMRQIPY	32.44	1273.66	10	-6.7	637.83	2	33.4983	0.9249-0.9473			1575356	34100	210210_MiaPaca2_sHLA_Normoxia_2_Slot2-4_1_872.d	1	Q00325|MPCP_HUMAN			FALSE
APLYPHSPGSQY	50.89	1315.62	12	-1.8	658.811	2	10.3272	0.9324-0.9548	104	4110	482508	7794	210210_MiaPaca2_sHLA_Normoxia_2_Slot2-4_1_872.d	2	Q93008|USP9X_HUMAN			FALSE
APNPVVFVA	33.48	912.507	9	12.2	913.518	1	29.8239	1.3842-1.4061			1402526	30236	210210_MiaPaca2_sHLA_Normoxia_2_Slot2-4_1_872.d	1	O94776|MTA2_HUMAN			FALSE
APNSSKFIF	35.93	1009.52	9	0.8	505.765	2	18.5876	0.8149-0.8375	5080	151000	870544	16774	210210_MiaPaca2_sHLA_Normoxia_2_Slot2-4_1_872.d	3	P28370|SMCA1_HUMAN			FALSE
APPDGAVAEY	44.88	988.45	10	-6	989.444	1	11.4702	1.4536-1.4754			537371	9017	210210_MiaPaca2_sHLA_Normoxia_2_Slot2-4_1_872.d	10	Q6UX04|CWC27_HUMAN			FALSE
APRADAKAY	22.21	961.498	9	1.6	481.753	2	3.9653	0.8026-0.8253			184788	1518	210210_MiaPaca2_sHLA_Normoxia_2_Slot2-4_1_872.d	1	Q15149|PLEC_HUMAN			FALSE
APREPGAVSY	25.51	1045.52	10	2.7	523.764	2	6.1933	0.8121-0.8347	1060	25900	287152	3754	210210_MiaPaca2_sHLA_Normoxia_2_Slot2-4_1_872.d	2	Q92542|NICA_HUMAN			FALSE
APSADAPM(+15.99)F	31.48	921.39	9	9	922.399	1	14.2121	1.3768-1.3988			666313	11905	210210_MiaPaca2_sHLA_Normoxia_2_Slot2-4_1_872.d	1	P04406|G3P_HUMAN	Oxidation (M)	M8:Oxidation (M):1001.00	FALSE
APSLVAPAL	25.63	837.496	9	-5.5	838.492	1	30.1738	1.3704-1.3924			1419011	30629	210210_MiaPaca2_sHLA_Normoxia_2_Slot2-4_1_872.d	1	Q15691|MARE1_HUMAN			FALSE
APSPLQPAL	34.39	892.502	9	-5.1	893.498	1	23.4664	1.3915-1.4134			1102377	22425	210210_MiaPaca2_sHLA_Normoxia_2_Slot2-4_1_872.d	1	Q9BW85|YJU2_HUMAN			FALSE
APSPVIPRL	23.73	948.576	9	-3.8	475.29	2	21.2695	0.8205-0.8432			998764	19834	210210_MiaPaca2_sHLA_Normoxia_2_Slot2-4_1_872.d	1				FALSE
APSVVKVSY	34.73	948.528	9	3.8	475.269	2	11.0013	0.7998-0.8224	482	12300	513601	8491	210210_MiaPaca2_sHLA_Normoxia_2_Slot2-4_1_872.d	1	P51532|SMCA4_HUMAN			FALSE
APTEVGLHEM	44.38	1082.51	10	0.2	542.256	2	10.9453	0.8714-0.8939	839	14900	510858	8430	210210_MiaPaca2_sHLA_Normoxia_2_Slot2-4_1_872.d	1	O75369|FLNB_HUMAN			FALSE
APTEVGLHEM(+15.99)	38.14	1098.5	10	-0.4	550.254	2	6.3257	0.8826-0.9052	251	4600	294457	3907	210210_MiaPaca2_sHLA_Normoxia_2_Slot2-4_1_872.d	1	O75369|FLNB_HUMAN	Oxidation (M)	M10:Oxidation (M):1001.00	FALSE
APTLIYRDSY	37.65	1197.6	10	-5.9	599.801	2	16.0256	0.8657-0.8883	291	5870	750572	13916	210210_MiaPaca2_sHLA_Normoxia_2_Slot2-4_1_872.d	2	P35610|SOAT1_HUMAN			FALSE
APTSSAYEF	29.79	971.424	9	1.6	972.425	1	16.0591	1.4399-1.4618			753319	13981	210210_MiaPaca2_sHLA_Normoxia_2_Slot2-4_1_872.d	2	Q71SY5|MED25_HUMAN			FALSE
APTSTIVTM	26.73	919.468	9	3.8	920.472	1	18.3531	1.4070-1.4289			861408	16578	210210_MiaPaca2_sHLA_Normoxia_2_Slot2-4_1_872.d	1	Q9H0E3|SP130_HUMAN			FALSE
APVDPPVVY	38.78	955.501	9	-6.8	956.495	1	23.7191	1.4262-1.4481			1114300	22726	210210_MiaPaca2_sHLA_Normoxia_2_Slot2-4_1_872.d	3	Q8NDX5|PHC3_HUMAN			FALSE
APVEVTHNF	45.61	1012.5	9	0.1	1013.5	1	9.9731	1.4508-1.4727	7060	325000	466941	7425	210210_MiaPaca2_sHLA_Normoxia_2_Slot2-4_1_872.d	5	Q92900|RENT1_HUMAN			FALSE
APVFPLGY	24.15	862.459	8	4.9	863.464	1	37.9701	1.3723-1.3942			1786523	39647	210210_MiaPaca2_sHLA_Normoxia_2_Slot2-4_1_872.d	1				FALSE
APVGESLRYAEY	50.54	1353.66	12	14.3	677.84	2	16.2729	0.9576-0.9801	2790	40100	763403	14231	210210_MiaPaca2_sHLA_Normoxia_2_Slot2-4_1_872.d	2	Q9Y5T4|DJC15_HUMAN			FALSE
APVGGHILSY	43.92	1012.53	10	1.2	507.271	2	15.0663	0.8045-0.8271	10700	378000	704783	12827	210210_MiaPaca2_sHLA_Normoxia_2_Slot2-4_1_872.d	3	O00159|MYO1C_HUMAN			FALSE
APVGHSGIWSF	29.17	1156.57	11	-4.3	579.284	2	26.4603	0.8732-0.8958	12300	227000	1243873	26245	210210_MiaPaca2_sHLA_Normoxia_2_Slot2-4_1_872.d	4	Q8IWZ3|ANKH1_HUMAN			FALSE
APVHIDVGGHM(+15.99)Y	46.36	1310.61	12	8.6	656.312	2	11.7814	0.9483-0.9707			551963	9305	210210_MiaPaca2_sHLA_Normoxia_2_Slot2-4_1_872.d	4	Q96SI1|KCD15_HUMAN;Q719H9|KCTD1_HUMAN	Oxidation (M)	M11:Oxidation (M):1001.00	FALSE
APVHIDVGGHMY	57.17	1294.61	12	-8.3	648.303	2	15.8062	0.9464-0.9689	492	12500	741402	13686	210210_MiaPaca2_sHLA_Normoxia_2_Slot2-4_1_872.d	3	Q96SI1|KCD15_HUMAN;Q719H9|KCTD1_HUMAN			FALSE
APVKIAVIF	23.25	956.606	9	0.8	479.307	2	33.1677	0.8205-0.8432			1559807	33749	210210_MiaPaca2_sHLA_Normoxia_2_Slot2-4_1_872.d	1				FALSE
APVLETSHVF	34.49	1098.57	10	-3.5	550.287	2	20.3752	0.8883-0.9108			956588	18782	210210_MiaPaca2_sHLA_Normoxia_2_Slot2-4_1_872.d	1	Q6IA86|ELP2_HUMAN			FALSE
APVNIAVIKY	42.68	1086.64	10	0	544.325	2	24.2547	0.8620-0.8845	1340	38500	1137266	23342	210210_MiaPaca2_sHLA_Normoxia_2_Slot2-4_1_872.d	2	P53602|MVD1_HUMAN			FALSE
APVNVTTEV	43.04	928.486	9	-2.2	929.485	1	15.4173	1.3997-1.4216			723096	13260	210210_MiaPaca2_sHLA_Normoxia_2_Slot2-4_1_872.d	2	Q5VTE0|EF1A3_HUMAN;P68104|EF1A1_HUMAN			FALSE
APVPIHPSL	37.17	929.533	9	0.9	465.771	2	16.8173	0.8074-0.8300			789043	14839	210210_MiaPaca2_sHLA_Normoxia_2_Slot2-4_1_872.d	1	Q8TAX0|OSR1_HUMAN			FALSE
APVPTGEVY	45.76	931.465	9	-3	932.462	1	15.7478	1.3997-1.4216			738646	13612	210210_MiaPaca2_sHLA_Normoxia_2_Slot2-4_1_872.d	5	P27824|CALX_HUMAN			FALSE
APVPTVGEGY	42.71	988.486	10	-8.2	989.478	1	17.6726	1.4362-1.4581			829309	15769	210210_MiaPaca2_sHLA_Normoxia_2_Slot2-4_1_872.d	1	Q9BWF3|RBM4_HUMAN			FALSE
APVQPSQVEY	25.25	1116.55	10	-1.4	559.275	2	13.2219	0.8648-0.8873	3920	46500	617846	10820	210210_MiaPaca2_sHLA_Normoxia_2_Slot2-4_1_872.d	1	Q12872|SFSWA_HUMAN			FALSE
APVSSPEY	37.98	848.392	8	1.6	849.394	1	8.3593	1.3228-1.3448			391070	5756	210210_MiaPaca2_sHLA_Normoxia_2_Slot2-4_1_872.d	1	P61086|UBE2K_HUMAN			FALSE
APWFREEEVQY	34.27	1452.67	11	0.7	727.336	2	24.7705	0.9848-1.0072	513	8960	1162990	24034	210210_MiaPaca2_sHLA_Normoxia_2_Slot2-4_1_872.d	1	O95786|DDX58_HUMAN			FALSE
APWIEQEGPEY	42.92	1317.59	11	2.7	659.798	2	27.1024	0.9305-0.9530	1140	28700	1273256	27020	210210_MiaPaca2_sHLA_Normoxia_2_Slot2-4_1_872.d	2	P04439|HLAA_HUMAN;P01889|HLAB_HUMAN			FALSE
APWPLGQGY	39.85	987.481	9	-14.1	988.467	1	33.8482	1.4481-1.4700			1591780	34432	210210_MiaPaca2_sHLA_Normoxia_2_Slot2-4_1_872.d	5	P54792|DVLP1_HUMAN;O14640|DVL1_HUMAN			FALSE
APWVEQEGPEY	38.49	1303.57	11	-0.5	652.788	2	23.0779	0.9202-0.9427	185	5700	1083154	21976	210210_MiaPaca2_sHLA_Normoxia_2_Slot2-4_1_872.d	1	P10321|HLAC_HUMAN			FALSE
APYDPNGKPERF	30.24	1389.67	12	-1.8	695.835	2	6.4783	0.9286-0.9511	245	7650	301763	4061	210210_MiaPaca2_sHLA_Normoxia_2_Slot2-4_1_872.d	2	P19387|RPB3_HUMAN			FALSE
APYGGPIAL	35.96	857.465	9	-3.1	858.463	1	28.2879	1.3613-1.3832			1330108	28444	210210_MiaPaca2_sHLA_Normoxia_2_Slot2-4_1_872.d	2	Q9H269|VPS16_HUMAN			FALSE
ASDVGSITL	21.54	861.444	9	-8.3	862.438	1	17.8281	1.3649-1.3869			836650	15958	210210_MiaPaca2_sHLA_Normoxia_2_Slot2-4_1_872.d	1	P42345|MTOR_HUMAN			FALSE
ASLGM(+15.99)VAASF	22.07	968.464	10	1.1	969.465	1	36.5506	1.4308-1.4527			1719377	37763	210210_MiaPaca2_sHLA_Normoxia_2_Slot2-4_1_872.d	1	O15427|MOT4_HUMAN	Oxidation (M)	M5:Oxidation (M):1001.00	FALSE
AVAEPVVSY	37.02	933.481	9	5.8	934.486	1	18.5671	1.4025-1.4244			871449	16785	210210_MiaPaca2_sHLA_Normoxia_2_Slot2-4_1_872.d	1	Q9Y6J0|CABIN_HUMAN			FALSE
AVALLILILLIV	21.51	1262.89	12	-14.6	632.44	2	50.723	0.9941-1.0165	117	3590	2390714	58268	210210_MiaPaca2_sHLA_Normoxia_2_Slot2-4_1_872.d	1	Q92823|NRCAM_HUMAN			FALSE
AVHDITVAY	30.49	987.503	9	1.9	988.504	1	12.4233	1.4572-1.4791	5260	158000	582132	9972	210210_MiaPaca2_sHLA_Normoxia_2_Slot2-4_1_872.d	6	Q6UWP7|LCLT1_HUMAN			FALSE
AVSAVVHEY	26.46	973.487	9	-6.7	487.744	2	8.0677	0.8290-0.8516			377378	5474	210210_MiaPaca2_sHLA_Normoxia_2_Slot2-4_1_872.d	1	P35610|SOAT1_HUMAN			FALSE
AVSSVAEAY	41.21	895.429	9	-1.7	896.428	1	10.8092	1.3741-1.3961			506279	8321	210210_MiaPaca2_sHLA_Normoxia_2_Slot2-4_1_872.d	2	Q8NAP3|ZBT38_HUMAN			FALSE
DAADIRFVY	36.17	1068.52	9	-0.6	535.265	2	27.1317	0.8366-0.8591	1910	20100	1271418	26970	210210_MiaPaca2_sHLA_Normoxia_2_Slot2-4_1_872.d	1	P01033|TIMP1_HUMAN			FALSE
DAAEAATAF	27.04	865.382	9	-0.3	866.382	1	16.1174	1.3228-1.3448			756083	14063	210210_MiaPaca2_sHLA_Normoxia_2_Slot2-4_1_872.d	3	Q96S55|WRIP1_HUMAN			FALSE
DAAGAPAYSF	43.66	968.424	10	0.2	969.424	1	22.1444	1.4235-1.4454			1039934	20774	210210_MiaPaca2_sHLA_Normoxia_2_Slot2-4_1_872.d	3	P36956|SRBP1_HUMAN			FALSE
DAAGPHEAF	26.17	913.393	9	0.3	914.393	1	7.0179	1.3842-1.4061			328137	4509	210210_MiaPaca2_sHLA_Normoxia_2_Slot2-4_1_872.d	2	P17040|ZSC20_HUMAN			FALSE
DAAIAYGY	24.82	842.381	8	-0.4	843.381	1	19.1309	1.3393-1.3613			898009	17419	210210_MiaPaca2_sHLA_Normoxia_2_Slot2-4_1_872.d	1	Q9NSD9|SYFB_HUMAN			FALSE
DAALTHEL	32.08	868.429	8	1.6	869.431	1	11.4508	1.4152-1.4372			536458	8998	210210_MiaPaca2_sHLA_Normoxia_2_Slot2-4_1_872.d	2	Q9UPN7|PP6R1_HUMAN			FALSE
DAAPIPNQY	38.03	987.466	9	1.3	988.467	1	16.1951	1.4189-1.4408			759731	14135	210210_MiaPaca2_sHLA_Normoxia_2_Slot2-4_1_872.d	2	Q9Y2G8|DJC16_HUMAN			FALSE
DADGSIVSY	25.22	925.403	9	6.8	926.409	1	18.4698	1.3869-1.4089			866885	16691	210210_MiaPaca2_sHLA_Normoxia_2_Slot2-4_1_872.d	1	P16157|ANK1_HUMAN			FALSE
DADPGGPEF	24.37	903.361	9	-6.5	904.355	1	15.709	1.3374-1.3594			736826	13580	210210_MiaPaca2_sHLA_Normoxia_2_Slot2-4_1_872.d	1	Q4VC44|FWCH1_HUMAN			FALSE
DADPYNPVL	36.39	1002.47	9	4.9	1003.47	1	27.1602	1.4116-1.4335			1276935	27123	210210_MiaPaca2_sHLA_Normoxia_2_Slot2-4_1_872.d	2	Q9H6T3|RPAP3_HUMAN			FALSE
DAFAPVAY	31.34	852.402	8	-7.6	853.396	1	27.2575	1.3209-1.3429			1281518	27236	210210_MiaPaca2_sHLA_Normoxia_2_Slot2-4_1_872.d	6	Q7L8W6|DPH6_HUMAN			FALSE
DAFDDVVKY	38.04	1070.49	9	-2.3	536.248	2	24.8797	0.8262-0.8488	2450	93400	1166708	24176	210210_MiaPaca2_sHLA_Normoxia_2_Slot2-4_1_872.d	3	Q96PY5|FMNL2_HUMAN			FALSE
DAFERIDSF	28.68	1098.5	9	10.1	550.258	2	26.0521	0.8309-0.8535			1224587	25733	210210_MiaPaca2_sHLA_Normoxia_2_Slot2-4_1_872.d	1	P82094|TMF1_HUMAN			FALSE
DAFHFVSY	32.15	984.434	8	-1.9	985.432	1	28.0935	1.4372-1.4590			1320949	28225	210210_MiaPaca2_sHLA_Normoxia_2_Slot2-4_1_872.d	1	Q9Y5K5|UCHL5_HUMAN			FALSE
DAFLASESL	27.5	951.455	9	-1.9	952.453	1	32.6039	1.4253-1.4472			1533249	33117	210210_MiaPaca2_sHLA_Normoxia_2_Slot2-4_1_872.d	1	P62906|RL10A_HUMAN			FALSE
DAFLNDSY	40.32	943.392	8	-4.8	944.388	1	24.4578	1.4134-1.4353			1149179	23633	210210_MiaPaca2_sHLA_Normoxia_2_Slot2-4_1_872.d	2	Q8N3U4|STAG2_HUMAN;Q8WVM7|STAG1_HUMAN			FALSE
DAFLSQEL	23.37	921.444	8	-9.8	922.435	1	32.915	1.4271-1.4490			1547899	33463	210210_MiaPaca2_sHLA_Normoxia_2_Slot2-4_1_872.d	2				FALSE
DAFPVAGQKLIY	38.92	1320.71	12	0.5	661.356	2	31.7292	0.9464-0.9689			1492106	32204	210210_MiaPaca2_sHLA_Normoxia_2_Slot2-4_1_872.d	2	P54727|RD23B_HUMAN;P54725|RD23A_HUMAN			FALSE
DAFQHMQHF	45.79	1159.49	9	-6.3	580.743	2	11.0814	0.8789-0.9014			519095	8621	210210_MiaPaca2_sHLA_Normoxia_2_Slot2-4_1_872.d	1	P42345|MTOR_HUMAN			FALSE
DAFRQPSLFY	21.99	1242.6	10	5.3	622.307	2	31.3987	0.8920-0.9146			1476568	31864	210210_MiaPaca2_sHLA_Normoxia_2_Slot2-4_1_872.d	1				FALSE
DAFSKDHQL	22.83	1059.5	9	5.1	530.755	2	5.8706	0.8582-0.8808			274407	3525	210210_MiaPaca2_sHLA_Normoxia_2_Slot2-4_1_872.d	1	Q9UJT0|TBE_HUMAN			FALSE
DAGPNAVIF	24.21	902.45	9	-6	903.445	1	31.6125	1.3659-1.3878			1486618	32080	210210_MiaPaca2_sHLA_Normoxia_2_Slot2-4_1_872.d	1	P53602|MVD1_HUMAN			FALSE
DAGPPTHAF	37.55	911.414	9	-3.8	912.41	1	8.7287	1.3549-1.3768			408461	6161	210210_MiaPaca2_sHLA_Normoxia_2_Slot2-4_1_872.d	2	Q96FA3|PELI1_HUMAN;Q9HAT8|PELI2_HUMAN			FALSE
DAHGVVIVF	25.87	955.513	9	-18.3	956.495	1	32.0985	1.4545-1.4763			1509492	32604	210210_MiaPaca2_sHLA_Normoxia_2_Slot2-4_1_872.d	4	Q9H7X7|IFT22_HUMAN			FALSE
DAHKGVAL	24.31	809.439	8	-8.6	810.433	1	4.7819	1.3090-1.3310			223279	2461	210210_MiaPaca2_sHLA_Normoxia_2_Slot2-4_1_872.d	2	Q86Y07|VRK2_HUMAN			FALSE
DAHPTLVTY	41.79	1015.5	9	-2.2	1016.49	1	14.4259	1.4554-1.4773	10100	122000	676393	12151	210210_MiaPaca2_sHLA_Normoxia_2_Slot2-4_1_872.d	4	Q86U44|MTA70_HUMAN			FALSE
DAIINENY	33.11	950.434	8	-7.3	951.428	1	18.392	1.4098-1.4317			863224	16606	210210_MiaPaca2_sHLA_Normoxia_2_Slot2-4_1_872.d	1	P52948|NUP98_HUMAN			FALSE
DAIITDPPY	32.21	1003.49	9	-5.1	1004.48	1	27.6268	1.4599-1.4818			1298933	27665	210210_MiaPaca2_sHLA_Normoxia_2_Slot2-4_1_872.d	2	Q7Z4G4|TRM11_HUMAN			FALSE
DAILVEDY	32.59	936.444	8	-3.7	937.441	1	28.7934	1.4180-1.4399			1353988	29080	210210_MiaPaca2_sHLA_Normoxia_2_Slot2-4_1_872.d	1	Q00403|TF2B_HUMAN			FALSE
DAIPAVEVF	31.56	959.496	9	0.2	960.496	1	42.7723	1.4207-1.4426			2013504	45810	210210_MiaPaca2_sHLA_Normoxia_2_Slot2-4_1_872.d	6	P30044|PRDX5_HUMAN			FALSE
DAISKTYSY	24.2	1046.49	9	-0.5	524.249	2	9.0864	0.8300-0.8526	1080	20400	424023	6525	210210_MiaPaca2_sHLA_Normoxia_2_Slot2-4_1_872.d	1				FALSE
DALDSSNSM	31.89	938.365	9	-0.8	939.364	1	9.6037	1.3979-1.4198			449565	7035	210210_MiaPaca2_sHLA_Normoxia_2_Slot2-4_1_872.d	1	P05783|K1C18_HUMAN			FALSE
DALGHFFQY	32.42	1096.5	9	-1	549.251	2	33.5438	0.8676-0.8902	2170	25100	1574434	34072	210210_MiaPaca2_sHLA_Normoxia_2_Slot2-4_1_872.d	1	Q9Y6X2|PIAS3_HUMAN			FALSE
DALIISEH	28.75	896.46	8	6.1	897.466	1	13.5119	1.3997-1.4216			633397	11173	210210_MiaPaca2_sHLA_Normoxia_2_Slot2-4_1_872.d	2	O95786|DDX58_HUMAN			FALSE
DALKILQY	21.86	962.544	8	8.8	482.28	2	28.0935	0.8262-0.8488			1320944	28220	210210_MiaPaca2_sHLA_Normoxia_2_Slot2-4_1_872.d	1	Q8IVF2|AHNK2_HUMAN			FALSE
DALPEYSTF	42.89	1041.47	9	-9.7	1042.45	1	30.8543	1.4654-1.4873			1451009	31337	210210_MiaPaca2_sHLA_Normoxia_2_Slot2-4_1_872.d	2	P49406|RM19_HUMAN			FALSE
DALPIATAF	26.88	917.486	9	-8.9	918.478	1	43.2	1.4006-1.4226			2033784	46422	210210_MiaPaca2_sHLA_Normoxia_2_Slot2-4_1_872.d	1	O14526|FCHO1_HUMAN			FALSE
DALQVAQEM(+15.99)	27.63	1019.46	9	1.2	510.734	2	12.0343	0.7989-0.8215			563840	9560	210210_MiaPaca2_sHLA_Normoxia_2_Slot2-4_1_872.d	1	Q9BZG1|RAB34_HUMAN	Oxidation (M)	M9:Oxidation (M):1001.00	FALSE
DALVITHY	37.91	930.481	8	-2.6	931.479	1	18.2559	1.4454-1.4672	3710	85600	856805	16445	210210_MiaPaca2_sHLA_Normoxia_2_Slot2-4_1_872.d	5	O75312|ZPR1_HUMAN			FALSE
DANEAEPVF	22.78	990.429	9	0.8	991.43	1	21.4639	1.4381-1.4599			1007917	20047	210210_MiaPaca2_sHLA_Normoxia_2_Slot2-4_1_872.d	1				FALSE
DANPETHAF	34.62	1000.42	9	4.7	1001.43	1	7.2512	1.4226-1.4445	1010	23800	339085	4729	210210_MiaPaca2_sHLA_Normoxia_2_Slot2-4_1_872.d	2	Q99798|ACON_HUMAN			FALSE
DANRPSTAF	22.44	977.457	9	0.7	489.732	2	6.804	0.7960-0.8187			318120	4326	210210_MiaPaca2_sHLA_Normoxia_2_Slot2-4_1_872.d	1				FALSE
DANRQISEY	31.61	1094.5	9	-3	548.251	2	5.9701	0.8290-0.8516	184	6470	278045	3587	210210_MiaPaca2_sHLA_Normoxia_2_Slot2-4_1_872.d	1	Q9Y608|LRRF2_HUMAN			FALSE
DANSEVTVY	31.85	996.44	9	-2	997.438	1	15.0674	1.4627-1.4845			706607	12863	210210_MiaPaca2_sHLA_Normoxia_2_Slot2-4_1_872.d	1	O43847|NRDC_HUMAN			FALSE
DARWEIHAY	22.23	1159.54	9	-0.6	580.773	2	14.5752	0.8826-0.9052	252	5050	681880	12274	210210_MiaPaca2_sHLA_Normoxia_2_Slot2-4_1_872.d	1				FALSE
DASALRILF	30.26	1004.57	9	-4.1	503.284	2	41.4889	0.8413-0.8638			1952713	44023	210210_MiaPaca2_sHLA_Normoxia_2_Slot2-4_1_872.d	2	P55060|XPO2_HUMAN			FALSE
DASGAKLDY	39.8	938.434	9	1.1	939.436	1	7.504	1.3832-1.4052	600	31500	350925	4947	210210_MiaPaca2_sHLA_Normoxia_2_Slot2-4_1_872.d	3	Q7L1Q6|BZW1_HUMAN			FALSE
DASGPDPQL	38.38	898.403	9	1.5	899.405	1	12.7148	1.3549-1.3768			595865	10295	210210_MiaPaca2_sHLA_Normoxia_2_Slot2-4_1_872.d	1	Q9NW82|WDR70_HUMAN			FALSE
DASKVVTVF	38.37	964.523	9	4.2	965.527	1	21.2112	1.4663-1.4882	6140	62200	995996	19748	210210_MiaPaca2_sHLA_Normoxia_2_Slot2-4_1_872.d	5	O75083|WDR1_HUMAN			FALSE
DASPVQAVF	33.31	932.46	9	-0.7	933.46	1	30.6016	1.3942-1.4162			1439121	31071	210210_MiaPaca2_sHLA_Normoxia_2_Slot2-4_1_872.d	4	Q9H977|WDR54_HUMAN			FALSE
DASRPELLY	31.38	1062.53	9	-0.4	532.27	2	18.7952	0.8526-0.8751	2710	62300	878773	16957	210210_MiaPaca2_sHLA_Normoxia_2_Slot2-4_1_872.d	2	P26572|MGAT1_HUMAN			FALSE
DAVDVTQDY	34.84	1024.43	9	1.2	1025.44	1	16.5645	1.4372-1.4590			777119	14537	210210_MiaPaca2_sHLA_Normoxia_2_Slot2-4_1_872.d	1	P50542|PEX5_HUMAN			FALSE
DAVHADVY	41.1	888.398	8	-2.5	889.396	1	7.815	1.3842-1.4061			365496	5214	210210_MiaPaca2_sHLA_Normoxia_2_Slot2-4_1_872.d	2	Q15003|CND2_HUMAN			FALSE
DAVQVQEY	22.5	950.434	8	-2.1	951.432	1	12.5982	1.4043-1.4262			590376	10170	210210_MiaPaca2_sHLA_Normoxia_2_Slot2-4_1_872.d	1				FALSE
DAVRELDNLQY	34.78	1334.65	11	-3.2	668.323	2	23.9993	0.9567-0.9792	2560	66700	1126262	23066	210210_MiaPaca2_sHLA_Normoxia_2_Slot2-4_1_872.d	4	Q9H2K8|TAOK3_HUMAN;Q9UL54|TAOK2_HUMAN;Q7L7X3|TAOK1_HUMAN			FALSE
DAVRTKM(+15.99)VY	25.56	1097.55	9	4.9	549.783	2	4.6069	0.8770-0.8995			215031	2259	210210_MiaPaca2_sHLA_Normoxia_2_Slot2-4_1_872.d	1	Q7L2H7|EIF3M_HUMAN	Oxidation (M)	M7:Oxidation (M):1001.00	FALSE
DAVRTKMVY	28.9	1081.56	9	4.4	541.785	2	6.5158	0.8516-0.8742	413	16400	303594	4104	210210_MiaPaca2_sHLA_Normoxia_2_Slot2-4_1_872.d	1	Q7L2H7|EIF3M_HUMAN			FALSE
DAVTFITY	23.13	928.454	8	3.8	929.458	1	36.2979	1.4262-1.4481			1707444	37452	210210_MiaPaca2_sHLA_Normoxia_2_Slot2-4_1_872.d	1	Q14204|DYHC1_HUMAN			FALSE
DAWAAPIAM(+15.99)	23.23	960.438	9	11.6	961.448	1	25.7799	1.4517-1.4736			1211699	25361	210210_MiaPaca2_sHLA_Normoxia_2_Slot2-4_1_872.d	1		Oxidation (M)	M9:Oxidation (M):1001.00	FALSE
DAWEGKGVSY	38.1	1110.5	10	-1.5	556.251	2	12.867	0.8573-0.8798	1690	23400	600446	10406	210210_MiaPaca2_sHLA_Normoxia_2_Slot2-4_1_872.d	1	Q6PI47|KCD18_HUMAN			FALSE
DAWFEEKQQQF	51.68	1454.65	11	2.4	728.327	2	24.629	0.9735-0.9960	8010	351000	1154693	23783	210210_MiaPaca2_sHLA_Normoxia_2_Slot2-4_1_872.d	4	O60749|SNX2_HUMAN			FALSE
DAWKQLQTF	34.52	1135.57	9	2.6	568.787	2	27.5333	0.8826-0.9052	163	5790	1294351	27553	210210_MiaPaca2_sHLA_Normoxia_2_Slot2-4_1_872.d	2	P49753|ACOT2_HUMAN;Q86TX2|ACOT1_HUMAN			FALSE
DAYAINSY	22.04	915.397	8	-6	916.392	1	17.2644	1.4125-1.4344			810107	15341	210210_MiaPaca2_sHLA_Normoxia_2_Slot2-4_1_872.d	1				FALSE
DAYPEIEKF	42.68	1110.52	9	2.2	556.266	2	22.7718	0.8488-0.8714	203000	9050000	1062902	21392	210210_MiaPaca2_sHLA_Normoxia_2_Slot2-4_1_872.d	12	Q9NZH5|PTTG2_HUMAN;O95997|PTTG1_HUMAN			FALSE
DAYRQGHFTY	37.65	1256.56	10	-0.4	629.281	2	7.2901	0.8855-0.9080	1610	80000	340912	4768	210210_MiaPaca2_sHLA_Normoxia_2_Slot2-4_1_872.d	3	Q96SB8|SMC6_HUMAN			FALSE
DAYTHLETF	28.61	1095.49	9	-5.2	548.744	2	20.9447	0.8591-0.8817	349	7220	983150	19418	210210_MiaPaca2_sHLA_Normoxia_2_Slot2-4_1_872.d	1	Q9BYX4|IFIH1_HUMAN			FALSE
DFFKERTSF	36.7	1175.56	9	2.1	588.784	2	17.2335	0.9033-0.9258	1300	19700	806437	15247	210210_MiaPaca2_sHLA_Normoxia_2_Slot2-4_1_872.d	1	O14494|PLPP1_HUMAN			FALSE
DGAPHYVAF	28.15	975.445	9	6.4	488.729	2	18.5865	0.7913-0.8140			872372	16814	210210_MiaPaca2_sHLA_Normoxia_2_Slot2-4_1_872.d	2	O15230|LAMA5_HUMAN			FALSE
DGFKEQGVTF	39.26	1126.53	10	0.1	564.268	2	18.9742	0.8657-0.8883	22600	1530000	888846	17196	210210_MiaPaca2_sHLA_Normoxia_2_Slot2-4_1_872.d	6	P49327|FAS_HUMAN			FALSE
DGHLFQVEY	29.45	1106.5	9	0.8	554.255	2	25.808	0.8591-0.8817	3570	92700	1212626	25394	210210_MiaPaca2_sHLA_Normoxia_2_Slot2-4_1_872.d	2	O14818|PSA7_HUMAN			FALSE
DGIRPLPEY	33.56	1058.54	9	-0.3	530.273	2	19.3688	0.8441-0.8667	2840	60900	907165	17635	210210_MiaPaca2_sHLA_Normoxia_2_Slot2-4_1_872.d	2	Q15648|MED1_HUMAN			FALSE
DGM(+15.99)PPGVSF	27.88	921.39	9	2.1	922.392	1	21.5223	1.3741-1.3961			1010668	20116	210210_MiaPaca2_sHLA_Normoxia_2_Slot2-4_1_872.d	1	P78347|GTF2I_HUMAN	Oxidation (M)	M3:Oxidation (M):1001.00	FALSE
DGMPPGVSF	22.16	905.395	9	-2.6	906.393	1	30.8543	1.3686-1.3906			1451011	31339	210210_MiaPaca2_sHLA_Normoxia_2_Slot2-4_1_872.d	1	P78347|GTF2I_HUMAN			FALSE
DGSVSNIY	27.75	853.382	8	2.4	854.384	1	13.7842	1.3429-1.3649			646188	11448	210210_MiaPaca2_sHLA_Normoxia_2_Slot2-4_1_872.d	1	Q7L576|CYFP1_HUMAN			FALSE
DGVVVQVM(+15.99)	29.33	861.427	8	-6.8	862.421	1	16.3118	1.3622-1.3842			765226	14266	210210_MiaPaca2_sHLA_Normoxia_2_Slot2-4_1_872.d	4	Q9UN86|G3BP2_HUMAN;Q13283|G3BP1_HUMAN	Oxidation (M)	M8:Oxidation (M):1001.00	FALSE
DIAPPLIAF	21.54	955.538	9	3.1	956.541	1	52.8841	1.4490-1.4709			2494225	61651	210210_MiaPaca2_sHLA_Normoxia_2_Slot2-4_1_872.d	1				FALSE
DIGPSVVM	28.11	816.405	8	-2.9	817.404	1	27.8213	1.3136-1.3356			1308091	27883	210210_MiaPaca2_sHLA_Normoxia_2_Slot2-4_1_872.d	1	Q9UKF6|CPSF3_HUMAN			FALSE
DIGPSVVM(+15.99)	21.06	832.4	8	12.2	833.411	1	16.6229	1.3191-1.3411			779878	14614	210210_MiaPaca2_sHLA_Normoxia_2_Slot2-4_1_872.d	1	Q9UKF6|CPSF3_HUMAN	Oxidation (M)	M8:Oxidation (M):1001.00	FALSE
DIWEEKHIAF	44.76	1286.63	10	0.3	644.317	2	25.6205	0.9342-0.9567	3880	84100	1200676	25066	210210_MiaPaca2_sHLA_Normoxia_2_Slot2-4_1_872.d	2	Q5H9R7|PP6R3_HUMAN			FALSE
DLFGRDLSY	31.4	1084.52	9	-0.6	543.262	2	28.949	0.8460-0.8685			1361342	29282	210210_MiaPaca2_sHLA_Normoxia_2_Slot2-4_1_872.d	1	P52597|HNRPF_HUMAN			FALSE
DLFKDIQSL	28.46	1077.57	9	1.3	539.789	2	40.9217	0.8789-0.9014	1870	41200	1922410	43222	210210_MiaPaca2_sHLA_Normoxia_2_Slot2-4_1_872.d	2	Q9H4M9|EHD1_HUMAN			FALSE
DLFRDIQSL	26.76	1105.58	9	1.8	553.792	2	40.5945	0.8714-0.8939	159	2980	1910493	42927	210210_MiaPaca2_sHLA_Normoxia_2_Slot2-4_1_872.d	2	Q9NZN3|EHD3_HUMAN			FALSE
DLWLEREVF	29.52	1205.61	9	-0.7	603.806	2	43.4183	0.9099-0.9324	416	6290	2042051	46643	210210_MiaPaca2_sHLA_Normoxia_2_Slot2-4_1_872.d	1	Q5VSL9|STRP1_HUMAN			FALSE
DLWSDGHLIYY	30.98	1380.63	11	-5	691.316	2	41.4305	0.9754-0.9978			1949949	43941	210210_MiaPaca2_sHLA_Normoxia_2_Slot2-4_1_872.d	1	Q96CS7|PKHB2_HUMAN			FALSE
DLYNDSAHY	36.86	1096.45	9	-10	549.221	2	10.2064	0.8883-0.9108			477939	7695	210210_MiaPaca2_sHLA_Normoxia_2_Slot2-4_1_872.d	1	Q7L576|CYFP1_HUMAN			FALSE
DM(+15.99)FAHPYQY	31	1186.48	9	3.2	594.242	2	13.236	0.8808-0.9033	2210	14400	615105	10761	210210_MiaPaca2_sHLA_Normoxia_2_Slot2-4_1_872.d	1	Q01780|EXOSX_HUMAN	Oxidation (M)	M2:Oxidation (M):1001.00	FALSE
DMFAHPYQY	38.01	1170.48	9	0.9	586.244	2	20.8267	0.8826-0.9052	1170	19900	975825	19245	210210_MiaPaca2_sHLA_Normoxia_2_Slot2-4_1_872.d	1	Q01780|EXOSX_HUMAN			FALSE
DPADIIHDF	37.68	1041.48	9	-1.7	521.741	2	33.4453	0.8450-0.8676	1060	11000	1568032	33928	210210_MiaPaca2_sHLA_Normoxia_2_Slot2-4_1_872.d	1	Q9NQX7|ITM2C_HUMAN			FALSE
DPAFQALF	29.77	907.444	8	6.4	908.45	1	45.2024	1.4025-1.4244			2128414	48970	210210_MiaPaca2_sHLA_Normoxia_2_Slot2-4_1_872.d	1	Q14207|NPAT_HUMAN			FALSE
DPANIVHDF	45.38	1026.48	9	-4.3	1027.47	1	22.3777	1.4672-1.4891			1050906	21018	210210_MiaPaca2_sHLA_Normoxia_2_Slot2-4_1_872.d	2	Q9Y287|ITM2B_HUMAN			FALSE
DPAPATTF	33.41	818.381	8	1.9	819.384	1	15.184	1.3163-1.3384			712106	12998	210210_MiaPaca2_sHLA_Normoxia_2_Slot2-4_1_872.d	1	P06576|ATPB_HUMAN			FALSE
DPASAGIGY	22.8	849.387	9	13.5	850.399	1	14.2509	1.3319-1.3539			668145	11949	210210_MiaPaca2_sHLA_Normoxia_2_Slot2-4_1_872.d	1				FALSE
DPASEPISY	41.71	977.434	9	-2	978.432	1	16.8756	1.4399-1.4618			791780	14894	210210_MiaPaca2_sHLA_Normoxia_2_Slot2-4_1_872.d	4	Q9BXC9|BBS2_HUMAN			FALSE
DPDNPLVL	26.63	881.449	8	4.6	882.454	1	33.3622	1.3796-1.4015			1568940	33942	210210_MiaPaca2_sHLA_Normoxia_2_Slot2-4_1_872.d	3	P39656|OST48_HUMAN			FALSE
DPDVGNFHY	42.64	1062.44	9	-1.4	532.223	2	16.7288	0.8394-0.8620	603	12000	782641	14695	210210_MiaPaca2_sHLA_Normoxia_2_Slot2-4_1_872.d	2	O15379|HDAC3_HUMAN			FALSE
DPENGHIF	35.29	927.409	8	-2.5	928.406	1	12.0343	1.3805-1.4025			563833	9553	210210_MiaPaca2_sHLA_Normoxia_2_Slot2-4_1_872.d	3	O14880|MGST3_HUMAN			FALSE
DPESVAGEY	34.45	965.398	9	2.9	966.4	1	12.5593	1.3933-1.4152			588551	10133	210210_MiaPaca2_sHLA_Normoxia_2_Slot2-4_1_872.d	1	Q9Y262|EIF3L_HUMAN			FALSE
DPFDTPAF	24.87	908.391	8	6.5	909.398	1	35.8702	1.3961-1.4180			1687224	36900	210210_MiaPaca2_sHLA_Normoxia_2_Slot2-4_1_872.d	3	O43847|NRDC_HUMAN			FALSE
DPFGTSVNY	41.84	998.434	9	14.3	999.448	1	24.1274	1.4545-1.4763			1133597	23249	210210_MiaPaca2_sHLA_Normoxia_2_Slot2-4_1_872.d	1	Q7Z2T5|TRM1L_HUMAN			FALSE
DPFIDLNYM(+15.99)	27.22	1142.5	9	-4.6	572.248	2	39.6225	0.8732-0.8958			1864537	41671	210210_MiaPaca2_sHLA_Normoxia_2_Slot2-4_1_872.d	1	P04406|G3P_HUMAN	Oxidation (M)	M9:Oxidation (M):1001.00	FALSE
DPFKDIILY	37.26	1122.6	9	-0.3	562.301	2	41.3195	0.8855-0.9080	55400	2520000	1942622	43766	210210_MiaPaca2_sHLA_Normoxia_2_Slot2-4_1_872.d	8	Q7L1Q6|BZW1_HUMAN			FALSE
DPFPAAIIL	33.26	955.538	9	1.4	956.539	1	53.6424	1.4472-1.4691			2530204	62764	210210_MiaPaca2_sHLA_Normoxia_2_Slot2-4_1_872.d	6	Q96KB5|TOPK_HUMAN			FALSE
DPFPDHVVF	38.69	1071.5	9	0.5	536.755	2	35.0825	0.8441-0.8667	3430	27700	1646834	35846	210210_MiaPaca2_sHLA_Normoxia_2_Slot2-4_1_872.d	1	Q13315|ATM_HUMAN			FALSE
DPFRDLHSL	26.68	1098.55	9	6.5	550.279	2	20.0641	0.8629-0.8855			941936	18434	210210_MiaPaca2_sHLA_Normoxia_2_Slot2-4_1_872.d	1	Q96SN8|CK5P2_HUMAN			FALSE
DPFRDWYPH	28.5	1231.54	9	-0.1	616.773	2	23.0103	0.9249-0.9473	1010	22700	1077655	21841	210210_MiaPaca2_sHLA_Normoxia_2_Slot2-4_1_872.d	3	P04792|HSPB1_HUMAN			FALSE
DPFSEGIM(+15.99)F	42.28	1057.44	9	4.7	1058.45	1	41.8585	1.4609-1.4827			1970152	44476	210210_MiaPaca2_sHLA_Normoxia_2_Slot2-4_1_872.d	2	Q9NTJ3|SMC4_HUMAN	Oxidation (M)	M8:Oxidation (M):1001.00	FALSE
DPFSEGIMF	32.64	1041.45	9	10.7	1042.46	1	49.1508	1.4700-1.4918			2316871	55945	210210_MiaPaca2_sHLA_Normoxia_2_Slot2-4_1_872.d	1	Q9NTJ3|SMC4_HUMAN			FALSE
DPFSFDGPEIM(+15.99)	23.54	1269.52	11	0.7	635.764	2	39.8359	0.9080-0.9305	1130	6670	1870014	41784	210210_MiaPaca2_sHLA_Normoxia_2_Slot2-4_1_872.d	1		Oxidation (M)	M11:Oxidation (M):1001.00	FALSE
DPFSQPIKF	26.34	1077.55	9	-6	539.775	2	30.1155	0.8441-0.8667			1416272	30572	210210_MiaPaca2_sHLA_Normoxia_2_Slot2-4_1_872.d	1	Q8IZE3|PACE1_HUMAN			FALSE
DPFSTGIGF	33.97	939.434	9	-2.3	940.432	1	41.4694	1.4289-1.4508			1951775	43979	210210_MiaPaca2_sHLA_Normoxia_2_Slot2-4_1_872.d	2	Q9UPY5|XCT_HUMAN			FALSE
DPFVDRIGY	44.01	1080.52	9	0.3	541.265	2	24.3277	0.8356-0.8582	4330	101000	1140931	23431	210210_MiaPaca2_sHLA_Normoxia_2_Slot2-4_1_872.d	5	Q5SRE5|NU188_HUMAN			FALSE
DPFVDRIGYF	48.08	1227.59	10	1.5	614.8	2	38.4109	0.9117-0.9342	6920	134000	1803069	40101	210210_MiaPaca2_sHLA_Normoxia_2_Slot2-4_1_872.d	4	Q5SRE5|NU188_HUMAN			FALSE
DPGSVIVAF	28.04	903.47	9	-3.1	904.468	1	39.9335	1.3951-1.4171			1879251	42081	210210_MiaPaca2_sHLA_Normoxia_2_Slot2-4_1_872.d	3	Q9BY66|KDM5D_HUMAN;P41229|KDM5C_HUMAN			FALSE
DPHAM(+15.99)FAEF	23.44	1079.44	9	3.9	540.724	2	20.2836	0.8591-0.8817	5260	57200	950178	18630	210210_MiaPaca2_sHLA_Normoxia_2_Slot2-4_1_872.d	1	P25685|DNJB1_HUMAN	Oxidation (M)	M5:Oxidation (M):1001.00	FALSE
DPHAMFAEF	25.77	1063.44	9	1.9	532.726	2	30.409	0.8667-0.8892	9050	174000	1427245	30817	210210_MiaPaca2_sHLA_Normoxia_2_Slot2-4_1_872.d	3	P25685|DNJB1_HUMAN			FALSE
DPHQQIYTF	22.1	1147.53	9	0.6	574.768	2	18.553	0.8770-0.8995	2080	25700	867804	16716	210210_MiaPaca2_sHLA_Normoxia_2_Slot2-4_1_872.d	1	Q8NFZ0|FBH1_HUMAN			FALSE
DPIDRIIEF	29.42	1116.58	9	12.7	559.301	2	39.0976	0.8629-0.8855			1839799	41071	210210_MiaPaca2_sHLA_Normoxia_2_Slot2-4_1_872.d	1	Q13085|ACACA_HUMAN			FALSE
DPIHGHIEL	21.12	1029.52	9	-0.1	515.765	2	13.6481	0.8196-0.8422			639791	11309	210210_MiaPaca2_sHLA_Normoxia_2_Slot2-4_1_872.d	1	Q9Y3Z3|SAMH1_HUMAN			FALSE
DPIHTFDLY	35.45	1119.52	9	2.8	560.766	2	32.5845	0.8789-0.9014	2200	22700	1532348	33110	210210_MiaPaca2_sHLA_Normoxia_2_Slot2-4_1_872.d	2	Q562E7|WDR81_HUMAN			FALSE
DPIPAAHSF	39.21	953.461	9	-0.3	954.46	1	14.4064	1.4043-1.4262	1770	20900	675466	12118	210210_MiaPaca2_sHLA_Normoxia_2_Slot2-4_1_872.d	3	Q6PJG6|BRAT1_HUMAN			FALSE
DPIVGEPGY	30.26	945.444	9	9.8	946.454	1	19.792	1.3924-1.4143			929100	18114	210210_MiaPaca2_sHLA_Normoxia_2_Slot2-4_1_872.d	1	Q9NPI1|BRD7_HUMAN			FALSE
DPIVSIGF	22.97	846.449	8	-1.6	847.448	1	43.1223	1.3494-1.3714			2030113	46327	210210_MiaPaca2_sHLA_Normoxia_2_Slot2-4_1_872.d	1	Q7Z7G8|VP13B_HUMAN			FALSE
DPLEQDELHTF	24.59	1342.6	11	-3.8	672.302	2	25.43	0.9267-0.9492			1195177	24931	210210_MiaPaca2_sHLA_Normoxia_2_Slot2-4_1_872.d	1	Q7Z6Z7|HUWE1_HUMAN			FALSE
DPLGEWERY	30.36	1163.52	9	-0.2	582.765	2	26.3557	0.8751-0.8977	9040	142000	1232857	25957	210210_MiaPaca2_sHLA_Normoxia_2_Slot2-4_1_872.d	2	O43683|BUB1_HUMAN			FALSE
DPM(+15.99)GKEGDFVY	35.26	1272.53	11	-2.4	637.267	2	13.8271	0.9164-0.9389	274	7240	647102	11468	210210_MiaPaca2_sHLA_Normoxia_2_Slot2-4_1_872.d	2	O94885|SASH1_HUMAN	Oxidation (M)	M3:Oxidation (M):1001.00	FALSE
DPM(+15.99)KARVVL	24.1	1043.58	9	2.1	522.794	2	6.6484	0.8591-0.8817			310866	4224	210210_MiaPaca2_sHLA_Normoxia_2_Slot2-4_1_872.d	1	P49458|SRP09_HUMAN	Oxidation (M)	M3:Oxidation (M):1001.00	FALSE
DPMGKEGDFVY	35.55	1256.54	11	4.2	629.274	2	20.1448	0.9127-0.9352	284	5250	944678	18494	210210_MiaPaca2_sHLA_Normoxia_2_Slot2-4_1_872.d	1	O94885|SASH1_HUMAN			FALSE
DPMKARVVL	29.05	1027.58	9	5.8	514.799	2	10.9647	0.8620-0.8845			513604	8494	210210_MiaPaca2_sHLA_Normoxia_2_Slot2-4_1_872.d	1	P49458|SRP09_HUMAN			FALSE
DPNAAWAAY	29.98	977.424	9	-17	978.407	1	24.3801	1.4362-1.4581			1145503	23533	210210_MiaPaca2_sHLA_Normoxia_2_Slot2-4_1_872.d	1	Q92945|FUBP2_HUMAN			FALSE
DPNSGFVF	38.33	881.392	8	-1.9	882.391	1	34.101	1.3512-1.3732			1603678	34708	210210_MiaPaca2_sHLA_Normoxia_2_Slot2-4_1_872.d	3	P11717|MPRI_HUMAN			FALSE
DPQEGGQVY	44.56	991.425	9	2.4	992.427	1	7.9316	1.4052-1.4271			370989	5343	210210_MiaPaca2_sHLA_Normoxia_2_Slot2-4_1_872.d	1	P28072|PSB6_HUMAN			FALSE
DPQHVVVLY	30.56	1068.56	9	0.6	535.284	2	21.8986	0.8544-0.8770	2690	56900	1024395	20433	210210_MiaPaca2_sHLA_Normoxia_2_Slot2-4_1_872.d	2	Q63HR2|TNS2_HUMAN			FALSE
DPSAVYSEL	36.12	979.45	9	-8.9	980.441	1	26.1881	1.4481-1.4700			1231038	25926	210210_MiaPaca2_sHLA_Normoxia_2_Slot2-4_1_872.d	3	Q9Y485|DMXL1_HUMAN			FALSE
DPSENYSKY	32.36	1101.46	9	0	551.734	2	5.6957	0.8290-0.8516			266233	3397	210210_MiaPaca2_sHLA_Normoxia_2_Slot2-4_1_872.d	1	P52701|MSH6_HUMAN			FALSE
DPSGQLNEY	37.44	1021.44	9	2.5	1022.44	1	12.1509	1.4536-1.4754			569320	9676	210210_MiaPaca2_sHLA_Normoxia_2_Slot2-4_1_872.d	2	Q15393|SF3B3_HUMAN			FALSE
DPSGVSYGY	45.53	943.392	9	4.9	944.397	1	14.1926	1.4043-1.4262			665395	11881	210210_MiaPaca2_sHLA_Normoxia_2_Slot2-4_1_872.d	1	P25788|PSA3_HUMAN			FALSE
DPSPHPLLAF	28.01	1092.56	10	-4	547.281	2	32.4484	0.8601-0.8826			1525954	32974	210210_MiaPaca2_sHLA_Normoxia_2_Slot2-4_1_872.d	1	Q8N1L9|BATF2_HUMAN			FALSE
DPSQSEVM	34.37	891.364	8	-1.9	892.363	1	8.6315	1.3604-1.3823			403905	6075	210210_MiaPaca2_sHLA_Normoxia_2_Slot2-4_1_872.d	3	Q9Y244|POMP_HUMAN			FALSE
DPSQSEVM(+15.99)	37.84	907.359	8	1.7	908.361	1	4.6069	1.3576-1.3796			215021	2249	210210_MiaPaca2_sHLA_Normoxia_2_Slot2-4_1_872.d	1	Q9Y244|POMP_HUMAN	Oxidation (M)	M8:Oxidation (M):1001.00	FALSE
DPTAVGPVL	33.46	867.47	9	-10	868.462	1	26.8297	1.3365-1.3585			1261313	26699	210210_MiaPaca2_sHLA_Normoxia_2_Slot2-4_1_872.d	4	Q5VV67|PPRC1_HUMAN			FALSE
DPTKILIGY	33.59	1018.57	9	-1.3	510.288	2	27.67	0.8366-0.8591	1160	11400	1298022	27648	210210_MiaPaca2_sHLA_Normoxia_2_Slot2-4_1_872.d	1	Q15334|L2GL1_HUMAN			FALSE
DPTVSQTF	30.61	893.413	8	-4.4	894.409	1	15.8062	1.3787-1.4006			741392	13676	210210_MiaPaca2_sHLA_Normoxia_2_Slot2-4_1_872.d	1	Q9UKN8|TF3C4_HUMAN			FALSE
DPVALEDVY	38.76	1019.48	9	4	1020.48	1	31.4765	1.4517-1.4736			1480234	31954	210210_MiaPaca2_sHLA_Normoxia_2_Slot2-4_1_872.d	2	Q12789|TF3C1_HUMAN			FALSE
DPVEPHGEM	43.31	1009.42	9	0.1	1010.42	1	6.2207	1.4198-1.4417	475	14300	290788	3814	210210_MiaPaca2_sHLA_Normoxia_2_Slot2-4_1_872.d	3	Q13263|TIF1B_HUMAN			FALSE
DPVEPHGEM(+15.99)	39.33	1025.41	9	1.3	513.71	2	4.3736	0.8092-0.8319			204018	1974	210210_MiaPaca2_sHLA_Normoxia_2_Slot2-4_1_872.d	1	Q13263|TIF1B_HUMAN	Oxidation (M)	M9:Oxidation (M):1001.00	FALSE
DPVGDIVSF	38.71	947.46	9	1.7	948.462	1	39.8558	1.4399-1.4618			1875548	41954	210210_MiaPaca2_sHLA_Normoxia_2_Slot2-4_1_872.d	13	Q96CS3|FAF2_HUMAN			FALSE
DPVHAVVY	38.02	898.455	8	-7.2	899.449	1	12.987	1.4107-1.4326	118	3360	608684	10598	210210_MiaPaca2_sHLA_Normoxia_2_Slot2-4_1_872.d	3	P61619|S61A1_HUMAN			FALSE
DPWARGSYSY	36.57	1200.52	10	-4.7	601.26	2	15.1067	0.8836-0.9061	448	8010	706619	12875	210210_MiaPaca2_sHLA_Normoxia_2_Slot2-4_1_872.d	1	O60341|KDM1A_HUMAN			FALSE
DPWNSPVGNQL	22.01	1225.57	11	-0.1	613.789	2	31.1654	0.8845-0.9071			1465634	31658	210210_MiaPaca2_sHLA_Normoxia_2_Slot2-4_1_872.d	1	Q96S59|RANB9_HUMAN			FALSE
DPYGGVAPAL	29.37	958.476	10	-4.9	959.471	1	27.2769	1.4335-1.4554			1282421	27245	210210_MiaPaca2_sHLA_Normoxia_2_Slot2-4_1_872.d	1	Q7KYR7|BT2A1_HUMAN			FALSE
DPYHSGYEM	37.59	1097.41	9	-1.2	549.709	2	9.538	0.8384-0.8610	238	4790	445934	6980	210210_MiaPaca2_sHLA_Normoxia_2_Slot2-4_1_872.d	1	Q9BXP5|SRRT_HUMAN			FALSE
DPYHSGYEM(+15.99)	29.85	1113.41	9	6.5	557.71	2	5.0735	0.8319-0.8544			237038	2810	210210_MiaPaca2_sHLA_Normoxia_2_Slot2-4_1_872.d	1	Q9BXP5|SRRT_HUMAN	Oxidation (M)	M9:Oxidation (M):1001.00	FALSE
DPYQGTIVL	35.02	1004.52	9	-1.9	1005.52	1	33.0317	1.4517-1.4736			1553379	33579	210210_MiaPaca2_sHLA_Normoxia_2_Slot2-4_1_872.d	2	Q99707|METH_HUMAN			FALSE
DPYRLGHDAY	37.88	1205.55	10	-0.3	603.776	2	7.8904	0.9071-0.9296	213	7310	368245	5281	210210_MiaPaca2_sHLA_Normoxia_2_Slot2-4_1_872.d	1	P18583|SON_HUMAN			FALSE
DPYSGDIY	38.37	928.381	8	4.9	929.386	1	20.5696	1.3649-1.3869			965741	18995	210210_MiaPaca2_sHLA_Normoxia_2_Slot2-4_1_872.d	2	Q8WVZ9|KBTB7_HUMAN			FALSE
DPYSGDLY	38.37	928.381	8	4.9	929.386	1	20.5696	1.3649-1.3869			965741	18995	210210_MiaPaca2_sHLA_Normoxia_2_Slot2-4_1_872.d	2	Q86V97|KBTB6_HUMAN			FALSE
DPYSGKLISLF	28.77	1238.65	11	-0.6	620.329	2	43.7055	0.9192-0.9417			2057587	46981	210210_MiaPaca2_sHLA_Normoxia_2_Slot2-4_1_872.d	1	Q15149|PLEC_HUMAN			FALSE
DSDGSFFLY	36.17	1049.43	9	-3.8	1050.43	1	44.3082	1.4599-1.4818			2086062	47742	210210_MiaPaca2_sHLA_Normoxia_2_Slot2-4_1_872.d	2	P01859|IGHG2_HUMAN;P01857|IGHG1_HUMAN;P01861|IGHG4_HUMAN;P01860|IGHG3_HUMAN;P0DOX5|IGG1_HUMAN			FALSE
DSFHEPSAF	24.87	1035.43	9	4.4	518.72	2	16.2146	0.8328-0.8554	1230	20100	760659	14169	210210_MiaPaca2_sHLA_Normoxia_2_Slot2-4_1_872.d	2	O14977|AZIN1_HUMAN			FALSE
DSGPTFNY	38.8	899.366	8	8.8	900.374	1	18.956	1.3374-1.3594			889760	17216	210210_MiaPaca2_sHLA_Normoxia_2_Slot2-4_1_872.d	1	P11388|TOP2A_HUMAN			FALSE
DSIHILNEEY	27.97	1231.57	10	1.5	616.789	2	24.5059	0.9024-0.9249	423	7530	1150092	23652	210210_MiaPaca2_sHLA_Normoxia_2_Slot2-4_1_872.d	1	Q13439|GOGA4_HUMAN			FALSE
DSIHYQMVY	25.21	1154.51	9	-1.8	578.255	2	20.5696	0.8864-0.9089			965752	19006	210210_MiaPaca2_sHLA_Normoxia_2_Slot2-4_1_872.d	1	Q8N766|EMC1_HUMAN			FALSE
DSLKEALTY	29.83	1038.52	9	-9.1	520.26	2	17.5365	0.8638-0.8864			822907	15625	210210_MiaPaca2_sHLA_Normoxia_2_Slot2-4_1_872.d	1	Q15056|IF4H_HUMAN			FALSE
DSTSIATEY	27.15	985.424	9	2.6	986.426	1	14.698	1.4299-1.4517			689194	12436	210210_MiaPaca2_sHLA_Normoxia_2_Slot2-4_1_872.d	1	Q5VT06|CE350_HUMAN			FALSE
DTLDKVFTY	35.79	1100.54	9	-10.9	551.266	2	27.7241	0.8657-0.8883	1310	16200	1303540	27802	210210_MiaPaca2_sHLA_Normoxia_2_Slot2-4_1_872.d	2	O95573|ACSL3_HUMAN			FALSE
DTQFVRFD	28.69	1026.48	8	2.4	514.243	2	19.9863	0.8356-0.8582			938279	18353	210210_MiaPaca2_sHLA_Normoxia_2_Slot2-4_1_872.d	1	P04439|HLAA_HUMAN;P10321|HLAC_HUMAN;P13747|HLAE_HUMAN;P01889|HLAB_HUMAN;P01893|HLAH_HUMAN			FALSE
DTQFVRFDSD	40.57	1228.54	10	-0.4	615.27	2	19.2362	0.8986-0.9211	233	12100	903507	17553	210210_MiaPaca2_sHLA_Normoxia_2_Slot2-4_1_872.d	3	P04439|HLAA_HUMAN;P10321|HLAC_HUMAN;P01889|HLAB_HUMAN;P01893|HLAH_HUMAN			FALSE
DTVRFVHVY	41.66	1134.58	9	0.3	568.294	2	15.0833	0.9071-0.9296	905	15800	704788	12832	210210_MiaPaca2_sHLA_Normoxia_2_Slot2-4_1_872.d	1	Q9Y2G8|DJC16_HUMAN			FALSE
DVAPTHILY	35.51	1027.53	9	-2.7	514.769	2	22.071	0.8328-0.8554	3160	41300	1033539	20637	210210_MiaPaca2_sHLA_Normoxia_2_Slot2-4_1_872.d	1	Q5SY16|NOL9_HUMAN			FALSE
DVDRSGTM(+15.99)NSY	23.79	1259.51	11	2.8	630.759	2	4.5486	0.8601-0.8826			212269	2179	210210_MiaPaca2_sHLA_Normoxia_2_Slot2-4_1_872.d	1	P17655|CAN2_HUMAN	Oxidation (M)	M8:Oxidation (M):1001.00	FALSE
DVDRSGTMNSY	30.24	1243.51	11	-3.3	622.757	2	6.1235	0.8817-0.9042			286245	3741	210210_MiaPaca2_sHLA_Normoxia_2_Slot2-4_1_872.d	1	P17655|CAN2_HUMAN			FALSE
DVEHTGATSEFY	26.76	1354.57	12	0	678.286	2	14.5915	0.9239-0.9464	805	11900	681879	12273	210210_MiaPaca2_sHLA_Normoxia_2_Slot2-4_1_872.d	1	O95155|UBE4B_HUMAN			FALSE
DVFNEKGWNY	53	1270.56	10	5.6	636.287	2	25.6223	0.9221-0.9445	33100	1290000	1201597	25093	210210_MiaPaca2_sHLA_Normoxia_2_Slot2-4_1_872.d	4	P43490|NAMPT_HUMAN			FALSE
DVFPEGWDKRY	24.68	1410.66	11	0.8	706.331	2	22.134	0.9623-0.9848	704	6540	1036287	20703	210210_MiaPaca2_sHLA_Normoxia_2_Slot2-4_1_872.d	1	Q92871|PMM1_HUMAN			FALSE
DVFQQQTGGVY	30.61	1240.57	11	6.6	621.293	2	23.4764	0.8986-0.9211	154	3600	1101472	22414	210210_MiaPaca2_sHLA_Normoxia_2_Slot2-4_1_872.d	1	P61956|SUMO2_HUMAN			FALSE
DVFRTIADY	23.48	1098.53	9	-0.2	550.27	2	28.6184	0.8554-0.8779			1345733	28871	210210_MiaPaca2_sHLA_Normoxia_2_Slot2-4_1_872.d	1				FALSE
DVFSEPRAIFY	43.55	1342.66	11	3.7	672.332	2	38.0292	0.9473-0.9698	747	10300	1786529	39653	210210_MiaPaca2_sHLA_Normoxia_2_Slot2-4_1_872.d	2	Q16512|PKN1_HUMAN			FALSE
DVFSEPRAVFY	43.93	1328.64	11	0.8	665.323	2	34.2101	0.9258-0.9483	3290	151000	1607356	34810	210210_MiaPaca2_sHLA_Normoxia_2_Slot2-4_1_872.d	5	Q16513|PKN2_HUMAN			FALSE
DVGPTPM(+15.99)Y	34.34	894.379	8	-1.3	895.379	1	12.5593	1.3521-1.3741			588535	10117	210210_MiaPaca2_sHLA_Normoxia_2_Slot2-4_1_872.d	1	Q86U70|LDB1_HUMAN	Oxidation (M)	M7:Oxidation (M):1001.00	FALSE
DVHGPDWHL	24.73	1074.49	9	4.8	538.25	2	16.62	0.8413-0.8638	215	5720	777133	14551	210210_MiaPaca2_sHLA_Normoxia_2_Slot2-4_1_872.d	1	Q09666|AHNK_HUMAN			FALSE
DVIRLIM(+15.99)QY	36.87	1165.62	9	-0.3	583.811	2	33.1289	0.8826-0.9052	381	5880	1557975	33705	210210_MiaPaca2_sHLA_Normoxia_2_Slot2-4_1_872.d	2	Q2TAY7|SMU1_HUMAN	Oxidation (M)	M7:Oxidation (M):1001.00	FALSE
DVIRLIMQY	36.2	1149.62	9	-5	575.811	2	43.5695	0.8939-0.9164			2051183	46835	210210_MiaPaca2_sHLA_Normoxia_2_Slot2-4_1_872.d	1	Q2TAY7|SMU1_HUMAN			FALSE
DVLKEEGVSF	28.32	1121.56	10	-4	561.781	2	23.758	0.8629-0.8855			1116146	22784	210210_MiaPaca2_sHLA_Normoxia_2_Slot2-4_1_872.d	1	P78527|PRKDC_HUMAN			FALSE
DVNLAYEI	23.62	935.46	8	-1.7	936.458	1	25.9937	1.4326-1.4545			1221824	25652	210210_MiaPaca2_sHLA_Normoxia_2_Slot2-4_1_872.d	1				FALSE
DVREEGKENAF	47.36	1292.6	11	2.7	647.304	2	5.1902	0.9164-0.9389	7800	464000	242526	2934	210210_MiaPaca2_sHLA_Normoxia_2_Slot2-4_1_872.d	5	Q7KZ85|SPT6H_HUMAN			FALSE
DVRLDPDTAY	21.98	1163.55	10	-3.6	582.774	2	17.4976	0.8638-0.8864			821087	15593	210210_MiaPaca2_sHLA_Normoxia_2_Slot2-4_1_872.d	1				FALSE
DVSPVVSTY	44.68	965.471	9	1.5	966.472	1	19.9475	1.4308-1.4527			936426	18288	210210_MiaPaca2_sHLA_Normoxia_2_Slot2-4_1_872.d	4	Q8IWC1|MA7D3_HUMAN			FALSE
DVSSSISTY	21.35	957.429	9	-1.3	958.428	1	15.923	1.4198-1.4417			746897	13817	210210_MiaPaca2_sHLA_Normoxia_2_Slot2-4_1_872.d	1				FALSE
DVSSWVGHY	23.34	1048.46	9	1.7	525.235	2	22.1224	0.8366-0.8591	141	4290	1038121	20749	210210_MiaPaca2_sHLA_Normoxia_2_Slot2-4_1_872.d	1	Q96EF6|FBX17_HUMAN			FALSE
DVTQVSSAY	30.07	968.445	9	19.2	969.463	1	13.2203	1.4079-1.4299			619672	10858	210210_MiaPaca2_sHLA_Normoxia_2_Slot2-4_1_872.d	1	Q14247|SRC8_HUMAN			FALSE
DVWRQTEHDHY	23.25	1484.64	11	2.1	743.325	2	5.7735	0.9661-0.9885			269859	3447	210210_MiaPaca2_sHLA_Normoxia_2_Slot2-4_1_872.d	1				FALSE
DVYDDGKHVY	24.9	1209.53	10	-6.5	605.764	2	6.7457	0.8967-0.9192			315399	4287	210210_MiaPaca2_sHLA_Normoxia_2_Slot2-4_1_872.d	2	Q15418|KS6A1_HUMAN			FALSE
E(+42.01)SPGLSGGPG	26.39	898.403	10	-3.8	899.4	1	6.8429	1.3640-1.3860			319933	4351	210210_MiaPaca2_sHLA_Normoxia_2_Slot2-4_1_872.d	1	Q9Y663|HS3SA_HUMAN	Acetylation (N-term)	E1:Acetylation (N-term):1001.00	FALSE
E(+42.01)TPELHLL	21.33	992.518	8	-14.7	993.503	1	19.0143	1.4572-1.4791			892494	17268	210210_MiaPaca2_sHLA_Normoxia_2_Slot2-4_1_872.d	1	Q9UN72|PCDA7_HUMAN;Q9Y5I3|PCDA1_HUMAN	Acetylation (N-term)	E1:Acetylation (N-term):1001.00	FALSE
EAAAAAIGY	21.26	835.408	9	1.7	836.41	1	13.5704	1.3319-1.3539			636143	11237	210210_MiaPaca2_sHLA_Normoxia_2_Slot2-4_1_872.d	1				FALSE
EAAAGVLEY	34.1	921.444	9	-4	922.441	1	20.6668	1.3823-1.4043			970322	19106	210210_MiaPaca2_sHLA_Normoxia_2_Slot2-4_1_872.d	1	P42345|MTOR_HUMAN			FALSE
EAAAMGAVY	26.86	881.395	9	-2	882.394	1	14.698	1.3668-1.3887			689206	12448	210210_MiaPaca2_sHLA_Normoxia_2_Slot2-4_1_872.d	1	Q9Y4L1|HYOU1_HUMAN			FALSE
[truncated: 3,044 more rows]

## Sheet: Normoxia Rep 3
Peptide	-10LgP	Mass	Length	ppm	m/z	z	RT	1/k0 Range	Area Normoxia-3	Intensity Normoxia-3	Scan	Precursor Id	Source File	#Spec	Accession	PTM	AScore	Decoy
[truncated: 3,756 more rows]

[truncated: 5 more sheets: Normoxia Rep 4, Hypoxia Rep 1, Hypoxia Rep 2, Hypoxia Rep 3, Hypoxia Rep 4]
