# Supplementary material for: Secreted HLA-Fc fusion profiles immunopeptidome in hypoxic PDAC and cellular senescence
Source: PNAS Nexus. 2023 Dec 14;2(12):pgad400. doi: 10.1093/pnasnexus/pgad400 (PMC10720946; doi:10.1093/pnasnexus/pgad400)
Supplement: pgad400_Supplementary_Data [file pgad400_supplementary_data.zip › PNASNEXUS-PNASNEXUS-2023-00672R-s05.xlsx]

## Sheet: HighConfidence Hypox. Exclusive
	Peptide_Sequence	Protein_Name.x	UniProtID.x	Peptide_Length.x	Peptide_PTM.x	Peptide_Mass.x
1	DASPVQAVF	WDR54_HUMAN	Q9H977	9		932.46
2	DAVDVTQDY	PEX5_HUMAN	P50542	9		1024.43
3	DAWFEEKQQQF	SNX2_HUMAN	O60749	11		1454.65
4	DAYTHLETF	IFIH1_HUMAN	Q9BYX4	9		1095.49
5	DPFIDLNYM	G3P_HUMAN	P04406	9		1126.5
6	EALDHMVEY	PLIN3_HUMAN	O60664	9		1105.47
7	FAAATGATPIA	RSSA_HUMAN	P08865	11		989.518
8	FGVEQDVDM	KPYM_HUMAN	P14618	9		1038.43
9	FPHFDLSHG	HBA_HUMAN	P69905	9		1055.48
10	FSQDPDVHF	CLH1_HUMAN	Q00610	9		1090.47
11	FVLDEADEM	IF4A1_HUMAN;Q14240|IF4A2_HUMAN	P60842	9		1067.45
12	IPELNGKLTGM	G3P_HUMAN	P04406	11		1171.63
13	IPELNGKLTGM(+15.99)	G3P_HUMAN	P04406	11	Oxidation (M)	1187.62
14	IVEDGDIIF	OLA1_HUMAN	Q9NTK5	9		1019.52
15	LPDLEGRTHIF	PRS7_HUMAN	P35998	11		1296.68
16	LPEAGPGRTL	ADML_HUMAN	P35318	10		1009.56
17	LPIDPNEPTY	ING1_HUMAN	Q9UK53	10		1157.56
18	M(+15.99)VVDIVQEL	PDXK_HUMAN	O00764	9	Oxidation (M)	1060.55
19	MANIPLPEY	KDM3A_HUMAN	Q9Y4C1	9		1046.51
20	MPEEIENYVH	DDX41_HUMAN	Q9UJV9	10		1259.55
21	MPEGEKLVNYY	TBC9B_HUMAN	Q66K14	11		1341.63
22	MPVNKVVQSF	YETS2_HUMAN	Q9ULM3	10		1147.61
23	MVGVNLPQK	PGK1_HUMAN	P00558	9		984.543
24	NAALVIQKY	ASPM_HUMAN	Q8IZT6	9		1018.58
25	NPEGDGLLEY	AF1Q_HUMAN	Q13015	10		1105.49
26	NPITGDLETVHY	P4HA1_HUMAN	P13674	12		1357.65
27	NVVQAVEQY	AKA11_HUMAN	Q9UKA4	9		1048.52
28	RPVELPEVEY	KCD11_HUMAN	Q693B1	10		1229.63
29	SINPDEAVAY	HSP76_HUMAN;P34931|HS71L_HUMAN;P0DMV9|HS71B_HUMAN;P0DMV8|HS71A_HUMAN;P11142|HSP7C_HUMAN	P17066	10		1077.5
30	SLADAINTEF	VIME_HUMAN	P08670	10		1079.51
31	SPLEDEESL	CLSPN_HUMAN	Q9HAW4	9		1017.45
32	SVFEDSNVY	SMYD2_HUMAN	Q9NRG4	9		1058.46
33	TAMPKLLSY	SNPC1_HUMAN	Q16533	9		1022.55
34	TPMPSRPSTTPF	MAP4_HUMAN	P27816	12		1317.64
35	TVAEVVETM	VINC_HUMAN	P18206	9		977.474
36	V(+42.01)VIILIIL	GLPB_HUMAN	P06028	8	Acetylation (N-term)	936.662
37	VAAGGASSFAVY	NMES1_HUMAN	Q9C002	12		1098.53
38	DAFLASESL	RL10A_HUMAN	P62906	9		951.455
39	MAIVGTHKF	MOT4_HUMAN	O15427	9		1002.53
40	IGIAVPDVY	LGUL_HUMAN	Q04760	9		945.517
41	IIYDRDFSY	RIR1_HUMAN	P23921	9		1190.56
42	NAIIDPLIY	MSHR_HUMAN	Q01726	9		1030.57
43	PGSQQAAFG	MTF1_HUMAN	Q14872	9		861.398
44	APITVDIEY	RPC2_HUMAN	Q9NW08	9		1019.52
45	EAQPIVTKY	HNRL2_HUMAN	Q1KMD3	9		1047.56
46	EPIPYEFMA	RL21_HUMAN	P46778	9		1095.49
47	EPSANMPWF	EF1A3_HUMAN;P68104|EF1A1_HUMAN	Q5VTE0	9		1077.46
48	FAPEEISAM	BIP_HUMAN	P11021	9		993.448
49	HAVDVDSGNSY	MINK1_HUMAN	Q8N4C8	11		1162.49
50	HPIRIADGY	TCPE_HUMAN	P48643	9		1040.54
51	HPISDHEATL	HLAA_HUMAN;P13747|HLAE_HUMAN;P01889|HLAB_HUMAN;P01893|HLAH_HUMAN	P04439	10		1118.54
52	HPLSDHEATL	HLAC_HUMAN	P10321	10		1118.54
53	IVGANIETY	MYH9_HUMAN;P35580|MYH10_HUMAN;Q7Z406|MYH14_HUMAN;P35749|MYH11_HUMAN	P35579	9		978.502
54	LPIGDVATQ	TCPH_HUMAN	Q99832	9		912.492
55	LPIPVDAKVGY			11		1170.66
56	NAIKESYDY	EED_HUMAN	O75530	9		1101.5
57	NAVKLDDTY	DNJC7_HUMAN	Q99615	9		1037.5
58	QAFQERLNSY	NU155_HUMAN	O75694	10		1254.6
59	QAYPEYLITY	TNKS2_HUMAN;O95271|TNKS1_HUMAN	Q9H2K2	10		1259.61
60	SPQEDGVEL	TOP2A_HUMAN	P11388	9		972.44
61	VPTANVSVV	G3P_HUMAN	P04406	9		884.497

## Sheet: Normoxia Rep 1
Peptide	-10LgP	Mass	Length	ppm	m/z	z	RT	1/k0 Range	Area KP4 Normoxia 1	Intensity KP4 Normoxia 1	Scan	Precursor Id	Source File	#Spec	Accession	PTM	AScore	Decoy
A(+42.01)EEQPQVELFVK	44.5	1457.74	12	12.4	729.882	2	35.2016	0.9387-0.9612			1646305	37105	210722_sHLA_KP4_Normoxia_1_Slot1-10_1_1890.d	1	O00299|CLIC1_HUMAN	Acetylation (N-term)	A1:Acetylation (N-term):1001.00	FALSE
AAAAAQSVY	26	850.418	9	-1.6	851.419	1	6.6026	1.2564-1.2785			307460	5288	210722_sHLA_KP4_Normoxia_1_Slot1-10_1_1890.d	1				FALSE
AAAALPTLY	32.47	889.491	9	-14.6	890.48	1	30.5604	1.3034-1.3254			1429591	32269	210722_sHLA_KP4_Normoxia_1_Slot1-10_1_1890.d	1	O95319|CELF2_HUMAN;Q92879|CELF1_HUMAN			FALSE
AAAPAIMSY	47.28	893.432	9	1.3	894.434	1	22.0696	1.3043-1.3263			1031961	22635	210722_sHLA_KP4_Normoxia_1_Slot1-10_1_1890.d	1	Q8N3X1|FNBP4_HUMAN			FALSE
AAFDFPTSF	26	1001.45	9	-2.8	1002.45	1	45.3195	1.3914-1.4134			2118478	47974	210722_sHLA_KP4_Normoxia_1_Slot1-10_1_1890.d	1				FALSE
AAGPPISEGKY	44.29	1088.55	11	4	545.281	2	7.5508	0.7837-0.8063			351389	6305	210722_sHLA_KP4_Normoxia_1_Slot1-10_1_1890.d	1	Q15517|CDSN_HUMAN			FALSE
AAVDAGMAM	39.28	835.357	9	4.9	836.363	1	14.6974	1.2564-1.2785			686364	14076	210722_sHLA_KP4_Normoxia_1_Slot1-10_1_1890.d	1	P26599|PTBP1_HUMAN			FALSE
AAVPEVAVY	31.66	917.486	9	2.3	918.489	1	24.655	1.3190-1.3410			1152883	25549	210722_sHLA_KP4_Normoxia_1_Slot1-10_1_1890.d	2	Q15257|PTPA_HUMAN			FALSE
AAWEDKDEF	30.38	1109.47	9	5.8	555.74	2	12.9414	0.8092-0.8318			603956	12128	210722_sHLA_KP4_Normoxia_1_Slot1-10_1_1890.d	1	Q9BUV8|RCAF1_HUMAN			FALSE
ADLINNLGTIAK	39.6	1241.7	12	4.9	621.855	2	25.2822	0.8769-0.8994			1182164	26222	210722_sHLA_KP4_Normoxia_1_Slot1-10_1_1890.d	1	P07900|HS90A_HUMAN;Q14568|HS902_HUMAN;P08238|HS90B_HUMAN;Q58FF8|H90B2_HUMAN			FALSE
AFEELVAF	32.24	924.459	8	-10	925.451	1	44.0893	1.3594-1.3814			2060853	46671	210722_sHLA_KP4_Normoxia_1_Slot1-10_1_1890.d	1	P25205|MCM3_HUMAN			FALSE
AFITNIPFDVK	28.9	1263.69	11	6	632.85	2	37.1041	0.8590-0.8816			1735006	39088	210722_sHLA_KP4_Normoxia_1_Slot1-10_1_1890.d	1	P52272|HNRPM_HUMAN			FALSE
AGLQFPVGR	41.2	943.524	9	3.8	472.768	2	17.3011	0.7479-0.7705			808112	16922	210722_sHLA_KP4_Normoxia_1_Slot1-10_1_1890.d	1	Q7L7L0|H2A3_HUMAN;Q96QV6|H2A1A_HUMAN;P0C0S8|H2A1_HUMAN;Q99878|H2A1J_HUMAN;Q8IUE6|H2A2B_HUMAN;P04908|H2A1B_HUMAN;P0C0S5|H2AZ_HUMAN;P16104|H2AX_HUMAN;Q93077|H2A1C_HUMAN;Q96KK5|H2A1H_HUMAN;Q9BTM1|H2AJ_HUMAN;Q71UI9|H2AV_HUMAN;Q16777|H2A2C_HUMAN;Q6FI13|H2A2A_HUMAN;P20671|H2A1D_HUMAN			FALSE
AKAKAKKGKGKD	46.35	1228.76	12	2.5	615.386	2	20.2531	0.8797-0.9022	210	4210	944912	20516	210722_sHLA_KP4_Normoxia_1_Slot1-10_1_1890.d	2	P21741|MK_HUMAN			FALSE
ALDPEISSGEG	45.06	1073.49	11	4.7	1074.49	1	12.8636	1.4280-1.4500			600297	12045	210722_sHLA_KP4_Normoxia_1_Slot1-10_1_1890.d	1	Q08554|DSC1_HUMAN			FALSE
ALEEQLQQIR	43.99	1226.66	10	-8	614.329	2	14.3797	0.8496-0.8722	104	3150	670813	13723	210722_sHLA_KP4_Normoxia_1_Slot1-10_1_1890.d	1	P13645|K1C10_HUMAN			FALSE
ALEEQLQQIRAE	59.65	1426.74	12	1.5	714.375	2	18.1168	0.9266-0.9490	466	13700	844765	17815	210722_sHLA_KP4_Normoxia_1_Slot1-10_1_1890.d	2	P13645|K1C10_HUMAN			FALSE
ALGNTGHEIGR	37.29	1123.57	11	-6.1	562.787	2	4.1451	0.8534-0.8759			192372	2844	210722_sHLA_KP4_Normoxia_1_Slot1-10_1_1890.d	1	Q6E0U4|DMKN_HUMAN			FALSE
AMLFPAPAA	29.86	887.457	9	-14.3	888.446	1	31.4584	1.2877-1.3098			1471768	33322	210722_sHLA_KP4_Normoxia_1_Slot1-10_1_1890.d	1	Q9BRR3|PGAP4_HUMAN			FALSE
APAPPASQY	45.34	900.434	9	0.7	901.436	1	6.924	1.2932-1.3153			322113	5637	210722_sHLA_KP4_Normoxia_1_Slot1-10_1_1890.d	3	P56945|BCAR1_HUMAN			FALSE
APAPVQPPM	28.08	906.463	9	4.5	907.469	1	15.561	1.3098-1.3318			726651	15027	210722_sHLA_KP4_Normoxia_1_Slot1-10_1_1890.d	1	O14497|ARI1A_HUMAN			FALSE
APARLFALL	33.14	970.596	9	-5.1	486.3	2	37.9054	0.7809-0.8035			1772638	40066	210722_sHLA_KP4_Normoxia_1_Slot1-10_1_1890.d	1	P31431|SDC4_HUMAN			FALSE
APATSILEY	29.91	963.491	9	3.8	964.496	1	26.4397	1.3603-1.3823			1236199	27511	210722_sHLA_KP4_Normoxia_1_Slot1-10_1_1890.d	2	Q96PU8|QKI_HUMAN			FALSE
APDAKSFVL	28.36	946.512	9	-4.5	474.258	2	18.5309	0.7460-0.7686			865863	18351	210722_sHLA_KP4_Normoxia_1_Slot1-10_1_1890.d	2	P09382|LEG1_HUMAN			FALSE
APEEHPVLL	50.11	1003.53	9	-1.1	502.77	2	14.2219	0.7724-0.7950	12100	310000	658922	13454	210722_sHLA_KP4_Normoxia_1_Slot1-10_1_1890.d	4	P60709|ACTB_HUMAN;A5A3E0|POTEF_HUMAN;P63261|ACTG_HUMAN			FALSE
APFDWKILY	40.62	1151.6	9	-19	576.793	2	42.9584	0.8694-0.8919			2007809	45479	210722_sHLA_KP4_Normoxia_1_Slot1-10_1_1890.d	1	Q96RK4|BBS4_HUMAN			FALSE
APFEGLGKVY	42.76	1079.57	10	-6.1	540.783	2	22.3857	0.8045-0.8271			1046617	22987	210722_sHLA_KP4_Normoxia_1_Slot1-10_1_1890.d	1	P26006|ITA3_HUMAN			FALSE
APFEGLGKVYIY	60.46	1355.71	12	-2.2	678.858	2	35.9139	0.9144-0.9369	255	3600	1677358	37762	210722_sHLA_KP4_Normoxia_1_Slot1-10_1_1890.d	1	P26006|ITA3_HUMAN			FALSE
APFSKVITF	41.14	1008.56	9	-2.7	505.285	2	30.3483	0.7866-0.8092	367	7340	1418638	32044	210722_sHLA_KP4_Normoxia_1_Slot1-10_1_1890.d	2	O95757|HS74L_HUMAN			FALSE
APFSKVLTF	41.14	1008.56	9	-2.7	505.285	2	30.3483	0.7866-0.8092	367	7340	1418638	32044	210722_sHLA_KP4_Normoxia_1_Slot1-10_1_1890.d	2	Q92598|HS105_HUMAN;P34932|HSP74_HUMAN			FALSE
APFTEGISF	41.41	967.465	9	-1.4	968.465	1	36.8126	1.3474-1.3695			1721298	38790	210722_sHLA_KP4_Normoxia_1_Slot1-10_1_1890.d	1	Q9BQE5|APOL2_HUMAN			FALSE
APFTITPVF	31.06	991.538	9	4	992.543	1	48.1777	1.4125-1.4344			2251828	50800	210722_sHLA_KP4_Normoxia_1_Slot1-10_1_1890.d	1	O15118|NPC1_HUMAN			FALSE
APGPSAAF	28.31	716.349	8	-5.1	717.348	1	11.8068	1.1511-1.1733			550898	10922	210722_sHLA_KP4_Normoxia_1_Slot1-10_1_1890.d	1	Q9UKN8|TF3C4_HUMAN			FALSE
APIAGETKVWQY	61.28	1361.7	12	6	681.856	2	20.1952	0.9041-0.9266	1270	16700	941192	20372	210722_sHLA_KP4_Normoxia_1_Slot1-10_1_1890.d	1	Q13823|NOG2_HUMAN			FALSE
APIDWGEEY	49.41	1078.46	9	-1.3	1079.46	1	27.9987	1.4006-1.4226			1309661	29453	210722_sHLA_KP4_Normoxia_1_Slot1-10_1_1890.d	2	Q96TA1|NIBA2_HUMAN			FALSE
APIPGSPLY	44.45	913.491	9	-4.7	914.488	1	25.5596	1.3144-1.3364			1194969	26511	210722_sHLA_KP4_Normoxia_1_Slot1-10_1_1890.d	3	Q15029|U5S1_HUMAN			FALSE
APIPHDGNLY	25.83	1095.53	10	-0.7	548.771	2	11.9622	0.8054-0.8280	172	4970	560079	11163	210722_sHLA_KP4_Normoxia_1_Slot1-10_1_1890.d	2				FALSE
APIRPDIVNF	37.16	1140.63	10	3	571.32	2	26.4591	0.8289-0.8515	2530	53700	1237138	27556	210722_sHLA_KP4_Normoxia_1_Slot1-10_1_1890.d	3	P36578|RL4_HUMAN			FALSE
APIWDKLGETY	45.66	1291.64	11	-1.2	646.825	2	29.2838	0.8712-0.8938	341	4130	1367380	30850	210722_sHLA_KP4_Normoxia_1_Slot1-10_1_1890.d	1	P07237|PDIA1_HUMAN			FALSE
APLDSIHSL	40.97	951.503	9	-9.9	476.751	2	18.5892	0.7790-0.8016			868620	18426	210722_sHLA_KP4_Normoxia_1_Slot1-10_1_1890.d	2	P49327|FAS_HUMAN			FALSE
APLEDEATL	45.34	957.466	9	-0.2	958.466	1	18.789	1.3484-1.3704			877799	18665	210722_sHLA_KP4_Normoxia_1_Slot1-10_1_1890.d	2	P35544|UBIM_HUMAN			FALSE
APLKLQMEF	45.63	1075.57	9	-2.9	538.789	2	29.8165	0.8139-0.8365			1394812	31462	210722_sHLA_KP4_Normoxia_1_Slot1-10_1_1890.d	2	Q9Y244|POMP_HUMAN			FALSE
APLKSKMIY	44.17	1049.59	9	-5.1	525.798	2	6.3779	0.8158-0.8383	371	14300	296480	5036	210722_sHLA_KP4_Normoxia_1_Slot1-10_1_1890.d	1	P23528|COF1_HUMAN;P60981|DEST_HUMAN;Q9Y281|COF2_HUMAN			FALSE
APLPNPLAEF	39.82	1067.57	10	0.9	1068.57	1	47.8031	1.4335-1.4554			2234451	50409	210722_sHLA_KP4_Normoxia_1_Slot1-10_1_1890.d	3	Q9P2K6|KLH42_HUMAN			FALSE
APLPPAPAY	34.45	895.48	9	-2.3	896.48	1	20.0968	1.3217-1.3438			939353	20321	210722_sHLA_KP4_Normoxia_1_Slot1-10_1_1890.d	1	Q9Y6K9|NEMO_HUMAN			FALSE
APLQEKVVF	41.27	1029.59	9	12.7	515.803	2	18.3366	0.7903-0.8129	534	10500	856698	18126	210722_sHLA_KP4_Normoxia_1_Slot1-10_1_1890.d	2	Q96A54|PAQR1_HUMAN;Q86V24|PAQR2_HUMAN			FALSE
APNEFDVMF	34.97	1068.46	9	-1.7	1069.46	1	42.4673	1.4079-1.4299			1984841	44861	210722_sHLA_KP4_Normoxia_1_Slot1-10_1_1890.d	3	Q8N884|CGAS_HUMAN			FALSE
APNSSKFIF	28.86	1009.52	9	5.9	505.769	2	18.1228	0.7649-0.7875			846604	17866	210722_sHLA_KP4_Normoxia_1_Slot1-10_1_1890.d	1	P28370|SMCA1_HUMAN			FALSE
APPDITTSY	30.95	963.455	9	-8	964.448	1	15.736	1.3410-1.3630			734885	15215	210722_sHLA_KP4_Normoxia_1_Slot1-10_1_1890.d	2	P78352|DLG4_HUMAN			FALSE
APTSSAYEF	37.21	971.424	9	-0.1	972.424	1	15.6582	1.3585-1.3805			731239	15145	210722_sHLA_KP4_Normoxia_1_Slot1-10_1_1890.d	2	Q71SY5|MED25_HUMAN			FALSE
APVEVTHNF	41.35	1012.5	9	-0.8	507.252	2	9.5998	0.7790-0.8016	648	12500	445629	8463	210722_sHLA_KP4_Normoxia_1_Slot1-10_1_1890.d	1	Q92900|RENT1_HUMAN			FALSE
APVFQQTSY	36.89	1039.5	9	0.7	1040.5	1	15.8137	1.3988-1.4207			738535	15289	210722_sHLA_KP4_Normoxia_1_Slot1-10_1_1890.d	2	Q9Y5G2|PCDGE_HUMAN			FALSE
APVGESLRYAEY	48.03	1353.66	12	-2.7	677.829	2	16.1878	0.9031-0.9256			755950	15718	210722_sHLA_KP4_Normoxia_1_Slot1-10_1_1890.d	1	Q9Y5T4|DJC15_HUMAN			FALSE
APVGGHILSY	42.9	1012.53	10	-1.6	507.27	2	14.7626	0.7752-0.7979	1070	40000	689132	14162	210722_sHLA_KP4_Normoxia_1_Slot1-10_1_1890.d	3	O00159|MYO1C_HUMAN			FALSE
APVKPGPAL	28.99	848.512	9	0.7	425.261	2	6.6026	0.7110-0.7337			307470	5298	210722_sHLA_KP4_Normoxia_1_Slot1-10_1_1890.d	1	Q9UBP4|DKK3_HUMAN			FALSE
APVNIAVIKY	45.79	1086.64	10	-1.6	544.325	2	24.2631	0.8063-0.8289	110	3700	1133680	25120	210722_sHLA_KP4_Normoxia_1_Slot1-10_1_1890.d	1	P53602|MVD1_HUMAN			FALSE
APVNVTTEV	38.73	928.486	9	1.3	929.489	1	15.0898	1.3199-1.3419			704669	14501	210722_sHLA_KP4_Normoxia_1_Slot1-10_1_1890.d	2	Q5VTE0|EF1A3_HUMAN;P68104|EF1A1_HUMAN			FALSE
APVPTGEVY	29.53	931.465	9	-6.5	932.46	1	15.4833	1.3181-1.3401			722985	14937	210722_sHLA_KP4_Normoxia_1_Slot1-10_1_1890.d	4	P27824|CALX_HUMAN			FALSE
APVPTVGEGY	31.62	988.486	10	-1.4	989.486	1	17.4955	1.3539-1.3759			817249	17119	210722_sHLA_KP4_Normoxia_1_Slot1-10_1_1890.d	2	Q9BWF3|RBM4_HUMAN			FALSE
APVQPSQVEY	34.78	1116.55	10	-5.1	1117.54	1	12.9608	1.4299-1.4518			604862	12140	210722_sHLA_KP4_Normoxia_1_Slot1-10_1_1890.d	2	Q12872|SFSWA_HUMAN			FALSE
APVVFFVDY	39.71	1055.53	9	4.4	1056.54	1	48.6487	1.4554-1.4773			2273643	51159	210722_sHLA_KP4_Normoxia_1_Slot1-10_1_1890.d	1	Q96S44|PRPK_HUMAN			FALSE
APWFDPAIF	46.14	1062.52	9	-1.8	1063.52	1	54.709	1.4445-1.4664			2557115	57491	210722_sHLA_KP4_Normoxia_1_Slot1-10_1_1890.d	2	P49915|GUAA_HUMAN			FALSE
APWKPTWPAY	31.42	1215.61	10	-17.4	608.797	2	28.5674	0.8318-0.8543			1336250	30116	210722_sHLA_KP4_Normoxia_1_Slot1-10_1_1890.d	1	O95084|PRS23_HUMAN			FALSE
APYFGAEDY	52.29	1031.42	9	11.2	1032.44	1	22.4635	1.4024-1.4244			1050273	23067	210722_sHLA_KP4_Normoxia_1_Slot1-10_1_1890.d	2	P41252|SYIC_HUMAN			FALSE
AVGGLGKLGKDA	33.25	1084.62	12	0.2	543.316	2	5.9029	0.8487-0.8712			274551	4563	210722_sHLA_KP4_Normoxia_1_Slot1-10_1_1890.d	1	P81605|DCD_HUMAN			FALSE
AVHDITVAY	25.41	987.503	9	-3.1	988.5	1	12.1401	1.3740-1.3960	2330	34000	566465	11291	210722_sHLA_KP4_Normoxia_1_Slot1-10_1_1890.d	2				FALSE
DAADIRFVY	29.12	1068.52	9	-2.5	535.264	2	27.2172	0.7913-0.8139			1273010	28562	210722_sHLA_KP4_Normoxia_1_Slot1-10_1_1890.d	1	P01033|TIMP1_HUMAN			FALSE
DAFAEWTEM	44.72	1098.43	9	-8.3	1099.42	1	42.6617	1.4454-1.4673			1994016	45096	210722_sHLA_KP4_Normoxia_1_Slot1-10_1_1890.d	2	Q5T9L3|WLS_HUMAN			FALSE
DAFAEWTEM(+15.99)	44.42	1114.43	9	-0.2	1115.43	1	30.3077	1.4472-1.4691			1417709	32009	210722_sHLA_KP4_Normoxia_1_Slot1-10_1_1890.d	1	Q5T9L3|WLS_HUMAN	Oxidation (M)	M9:Oxidation (M):1001.00	FALSE
DAFDDVVKY	47.17	1070.49	9	-1.5	536.249	2	24.9129	0.7875-0.8101			1164801	25845	210722_sHLA_KP4_Normoxia_1_Slot1-10_1_1890.d	1	Q96PY5|FMNL2_HUMAN			FALSE
DAFEFHEAF	38.46	1111.46	9	-7.2	556.73	2	31.0502	0.8148-0.8374			1452466	32794	210722_sHLA_KP4_Normoxia_1_Slot1-10_1_1890.d	1	P55084|ECHB_HUMAN			FALSE
DAFGGPIWSM	49.48	1079.47	10	-0.5	1080.47	1	49.1006	1.4500-1.4719			2294611	51565	210722_sHLA_KP4_Normoxia_1_Slot1-10_1_1890.d	4	Q969X6|UTP4_HUMAN			FALSE
DAFKSGIVQY	37.62	1126.57	10	-2.5	564.285	2	18.9786	0.8195-0.8421	362	5770	885146	18860	210722_sHLA_KP4_Normoxia_1_Slot1-10_1_1890.d	1	Q9NZ08|ERAP1_HUMAN			FALSE
DAFPDQVAI	26.33	974.471	9	-2.7	975.469	1	34.1854	1.3520-1.3740			1598805	36093	210722_sHLA_KP4_Normoxia_1_Slot1-10_1_1890.d	1	P06737|PYGL_HUMAN			FALSE
DAFPLAFDY	40.05	1057.48	9	-2	1058.47	1	50.899	1.4290-1.4509			2378638	53344	210722_sHLA_KP4_Normoxia_1_Slot1-10_1_1890.d	1	Q8N1G1|REXO1_HUMAN			FALSE
DAGTIAGLNVLR	42.04	1198.67	12	-1.4	600.336	2	28.7034	0.8647-0.8872			1342668	30276	210722_sHLA_KP4_Normoxia_1_Slot1-10_1_1890.d	2	P11142|HSP7C_HUMAN			FALSE
DAGVIAGLNVLR	37.77	1196.69	12	2.8	599.349	2	34.2826	0.8684-0.8909			1603387	36205	210722_sHLA_KP4_Normoxia_1_Slot1-10_1_1890.d	1	P34931|HS71L_HUMAN;P0DMV9|HS71B_HUMAN;P0DMV8|HS71A_HUMAN			FALSE
DAHPTLVTY	46.8	1015.5	9	3.4	1016.5	1	14.1312	1.4125-1.4344	2430	34800	659823	13461	210722_sHLA_KP4_Normoxia_1_Slot1-10_1_1890.d	5	Q86U44|MTA70_HUMAN			FALSE
DAIITDPPY	29.91	1003.49	9	-3.2	1004.48	1	27.7266	1.3768-1.3988			1296840	29148	210722_sHLA_KP4_Normoxia_1_Slot1-10_1_1890.d	1	Q7Z4G4|TRM11_HUMAN			FALSE
DAIYNMIGY	25.56	1058.47	9	5.8	1059.48	1	39.8011	1.4299-1.4518			1861399	42109	210722_sHLA_KP4_Normoxia_1_Slot1-10_1_1890.d	1				FALSE
DALKILQY	32.2	962.544	8	-11	482.271	2	28.1592	0.7762-0.7988			1316996	29636	210722_sHLA_KP4_Normoxia_1_Slot1-10_1_1890.d	3	Q8IVF2|AHNK2_HUMAN			FALSE
DALNQETTY	42.77	1053.46	9	5.9	1054.47	1	11.6902	1.4043-1.4262			545394	10782	210722_sHLA_KP4_Normoxia_1_Slot1-10_1_1890.d	2	Q9HCN4|GPN1_HUMAN			FALSE
DALTFTTTF	33.49	1015.49	9	1.4	1016.49	1	43.0944	1.3979-1.4198			2014214	45626	210722_sHLA_KP4_Normoxia_1_Slot1-10_1_1890.d	4	Q9NQW6|ANLN_HUMAN			FALSE
DALVITHY	38.09	930.481	8	1.2	931.484	1	18.0256	1.3667-1.3887	1940	27700	842001	17733	210722_sHLA_KP4_Normoxia_1_Slot1-10_1_1890.d	2	O75312|ZPR1_HUMAN			FALSE
DANSEVTVY	25.38	996.44	9	-2.3	997.439	1	14.7946	1.3548-1.3768			690957	14199	210722_sHLA_KP4_Normoxia_1_Slot1-10_1_1890.d	2				FALSE
DASGAKLDY	35.24	938.434	9	1.5	470.222	2	7.1378	0.7488-0.7715			332176	5866	210722_sHLA_KP4_Normoxia_1_Slot1-10_1_1890.d	2	Q7L1Q6|BZW1_HUMAN			FALSE
DASKVVTVF	39.47	964.523	9	0.9	965.525	1	20.8786	1.3878-1.4098	1540	19500	976100	21308	210722_sHLA_KP4_Normoxia_1_Slot1-10_1_1890.d	3	O75083|WDR1_HUMAN			FALSE
DAVEDLESVGK	30.32	1160.56	11	0.7	581.282	2	17.8454	0.8365-0.8590			833750	17528	210722_sHLA_KP4_Normoxia_1_Slot1-10_1_1890.d	1	P81605|DCD_HUMAN			FALSE
DAWAVGAIAY	35.53	1035.5	10	8.4	1036.51	1	40.7083	1.4354-1.4573			1902631	43111	210722_sHLA_KP4_Normoxia_1_Slot1-10_1_1890.d	1	Q9BXM7|PINK1_HUMAN			FALSE
DAWIEHDVW	44.88	1169.51	9	-1	585.76	2	33.9717	0.8280-0.8506	3490	70400	1585080	35778	210722_sHLA_KP4_Normoxia_1_Slot1-10_1_1890.d	3	Q9UHE8|STEA1_HUMAN;Q6NZ63|STEAL_HUMAN			FALSE
DAYPEIEKF	44.17	1110.52	9	-2.4	556.264	2	22.762	0.8054-0.8280	30600	893000	1054885	23209	210722_sHLA_KP4_Normoxia_1_Slot1-10_1_1890.d	9	Q9NZH5|PTTG2_HUMAN;O95997|PTTG1_HUMAN			FALSE
DAYRQGHFTY	36.98	1256.56	10	3.5	629.284	2	6.8268	0.8336-0.8562			317527	5521	210722_sHLA_KP4_Normoxia_1_Slot1-10_1_1890.d	1	Q96SB8|SMC6_HUMAN			FALSE
DGFKEQGVTF	40.47	1126.53	10	-2.2	564.267	2	18.7702	0.8186-0.8412	2420	102000	874129	18571	210722_sHLA_KP4_Normoxia_1_Slot1-10_1_1890.d	3	P49327|FAS_HUMAN			FALSE
DGHLFQVEY	25.84	1106.5	9	-0.3	554.255	2	25.8123	0.7988-0.8214			1206916	26836	210722_sHLA_KP4_Normoxia_1_Slot1-10_1_1890.d	1				FALSE
DGIRPLPEY	30.64	1058.54	9	-5.5	530.271	2	19.2166	0.8063-0.8289			898013	19211	210722_sHLA_KP4_Normoxia_1_Slot1-10_1_1890.d	1	Q15648|MED1_HUMAN			FALSE
DGYIDYAEF	29.55	1091.44	9	12.6	1092.46	1	38.5705	1.4655-1.4874			1803816	40848	210722_sHLA_KP4_Normoxia_1_Slot1-10_1_1890.d	1	Q8NI22|MCFD2_HUMAN			FALSE
DIFPEPVAF	39.88	1033.51	9	-4.7	1034.51	1	51.035	1.4107-1.4326			2385036	53484	210722_sHLA_KP4_Normoxia_1_Slot1-10_1_1890.d	2	Q8TCY9|URGCP_HUMAN			FALSE
DIKIRLENE	28.14	1128.61	9	0.5	565.311	2	11.5541	0.8402-0.8628			539007	10653	210722_sHLA_KP4_Normoxia_1_Slot1-10_1_1890.d	1	P13645|K1C10_HUMAN			FALSE
DINTDGAVNF	43.7	1064.48	10	0.5	1065.48	1	25.4183	1.3997-1.4216	111	3160	1188554	26354	210722_sHLA_KP4_Normoxia_1_Slot1-10_1_1890.d	2	P05109|S10A8_HUMAN			FALSE
DITQIVDVF	32.22	1048.54	9	-2.5	1049.54	1	54.1647	1.4573-1.4792			2531344	56752	210722_sHLA_KP4_Normoxia_1_Slot1-10_1_1890.d	3	Q00610|CLH1_HUMAN			FALSE
DLFKDIINM(+15.99)	30.84	1123.56	9	-0.2	562.783	2	35.7135	0.8318-0.8543			1670054	37610	210722_sHLA_KP4_Normoxia_1_Slot1-10_1_1890.d	1	P06737|PYGL_HUMAN	Oxidation (M)	M9:Oxidation (M):1001.00	FALSE
DLFRDIQSL	31.78	1105.58	9	-7.6	553.788	2	41.1799	0.8214-0.8440			1924623	43647	210722_sHLA_KP4_Normoxia_1_Slot1-10_1_1890.d	2	Q9H223|EHD4_HUMAN;Q9NZN3|EHD3_HUMAN			FALSE
DMAKVFVEY	33.83	1100.52	9	1.2	551.265	2	27.435	0.8186-0.8412			1283079	28797	210722_sHLA_KP4_Normoxia_1_Slot1-10_1_1890.d	1	Q14139|UBE4A_HUMAN			FALSE
DMFAHPYQY	47.54	1170.48	9	2.7	586.245	2	20.8093	0.8327-0.8553	144	5850	972444	21228	210722_sHLA_KP4_Normoxia_1_Slot1-10_1_1890.d	2	Q01780|EXOSX_HUMAN			FALSE
DNEFGYSNRVVD	27.05	1413.62	12	-7	707.806	2	15.0315	0.9088-0.9312			701940	14454	210722_sHLA_KP4_Normoxia_1_Slot1-10_1_1890.d	1	P04406|G3P_HUMAN			FALSE
DPEGSRITY	35.81	1036.48	9	3.1	519.247	2	7.2156	0.7696-0.7922			335834	5948	210722_sHLA_KP4_Normoxia_1_Slot1-10_1_1890.d	1	Q9Y530|OARD1_HUMAN			FALSE
DPFGTSVNY	45.32	998.434	9	2.9	999.438	1	24.1108	1.3676-1.3896			1127272	24970	210722_sHLA_KP4_Normoxia_1_Slot1-10_1_1890.d	1	Q7Z2T5|TRM1L_HUMAN			FALSE
DPFIDLNY	40.08	995.46	8	-11.6	996.449	1	42.6034	1.3942-1.4162			1991263	45025	210722_sHLA_KP4_Normoxia_1_Slot1-10_1_1890.d	2	P04406|G3P_HUMAN			FALSE
DPFIDLNYM(+15.99)	25.73	1142.5	9	-2.6	572.25	2	39.8788	0.8205-0.8430			1865080	42214	210722_sHLA_KP4_Normoxia_1_Slot1-10_1_1890.d	1	P04406|G3P_HUMAN	Oxidation (M)	M9:Oxidation (M):1001.00	FALSE
DPFIDLNYM(+15.99)VY	38.43	1404.63	11	-2.7	703.314	2	50.272	0.9050-0.9275			2349388	52702	210722_sHLA_KP4_Normoxia_1_Slot1-10_1_1890.d	2	P04406|G3P_HUMAN	Oxidation (M)	M9:Oxidation (M):1001.00	FALSE
DPFKDIILY	38.32	1122.6	9	-0.3	562.302	2	41.8408	0.8308-0.8534	39800	626000	1955622	44250	210722_sHLA_KP4_Normoxia_1_Slot1-10_1_1890.d	3	Q7L1Q6|BZW1_HUMAN			FALSE
DPFPAAIIL	39.97	955.538	9	-6.3	956.533	1	54.0821	1.3658-1.3878			2527690	56674	210722_sHLA_KP4_Normoxia_1_Slot1-10_1_1890.d	2	Q96KB5|TOPK_HUMAN			FALSE
DPFSEGIM(+15.99)F	47.63	1057.44	9	3.5	1058.45	1	42.2146	1.4098-1.4317			1972952	44594	210722_sHLA_KP4_Normoxia_1_Slot1-10_1_1890.d	3	Q9NTJ3|SMC4_HUMAN	Oxidation (M)	M8:Oxidation (M):1001.00	FALSE
DPFSEGIMF	38.03	1041.45	9	-4	1042.44	1	49.4505	1.3933-1.4152			2311044	51906	210722_sHLA_KP4_Normoxia_1_Slot1-10_1_1890.d	2	Q9NTJ3|SMC4_HUMAN			FALSE
DPFSTGIGF	44.38	939.434	9	-3	940.432	1	41.8019	1.3364-1.3585			1953796	44212	210722_sHLA_KP4_Normoxia_1_Slot1-10_1_1890.d	3	Q9UPY5|XCT_HUMAN			FALSE
DPFVDRIGY	39.62	1080.52	9	1.3	541.266	2	24.3246	0.7856-0.8082			1137355	25219	210722_sHLA_KP4_Normoxia_1_Slot1-10_1_1890.d	2	Q5SRE5|NU188_HUMAN			FALSE
DPFVDRIGYF	46.24	1227.59	10	1.9	614.801	2	38.9715	0.8543-0.8769	550	13800	1819420	41254	210722_sHLA_KP4_Normoxia_1_Slot1-10_1_1890.d	2	Q5SRE5|NU188_HUMAN			FALSE
DPGSVIVAF	28.16	903.47	9	-13.5	904.459	1	40.0959	1.3181-1.3401			1875169	42469	210722_sHLA_KP4_Normoxia_1_Slot1-10_1_1890.d	2	Q9BY66|KDM5D_HUMAN;P41229|KDM5C_HUMAN			FALSE
DPIDRIIEF	25.56	1116.58	9	17	559.304	2	39.6844	0.8101-0.8327			1855929	42003	210722_sHLA_KP4_Normoxia_1_Slot1-10_1_1890.d	1	Q13085|ACACA_HUMAN			FALSE
DPIGHVYIF	32.94	1059.54	9	-0.8	530.773	2	35.1712	0.8101-0.8327	729	8290	1641745	37015	210722_sHLA_KP4_Normoxia_1_Slot1-10_1_1890.d	2	P43360|MAGA6_HUMAN			FALSE
DPIHTFDLY	33.23	1119.52	9	-2	560.764	2	32.9508	0.8289-0.8515			1541204	34814	210722_sHLA_KP4_Normoxia_1_Slot1-10_1_1890.d	1	Q562E7|WDR81_HUMAN			FALSE
DPLGEWERY	39.48	1163.52	9	-1.6	582.765	2	26.5357	0.8214-0.8440	240	3440	1238972	27602	210722_sHLA_KP4_Normoxia_1_Slot1-10_1_1890.d	2	O43683|BUB1_HUMAN			FALSE
DPMGKEGDFVY	38.77	1256.54	11	7.1	629.277	2	20.0774	0.8656-0.8881			938445	20307	210722_sHLA_KP4_Normoxia_1_Slot1-10_1_1890.d	2	O94885|SASH1_HUMAN			FALSE
DPNEIKVVY	48.38	1075.55	9	-5.1	538.779	2	17.5149	0.7866-0.8092			818177	17153	210722_sHLA_KP4_Normoxia_1_Slot1-10_1_1890.d	1	P30050|RL12_HUMAN			FALSE
DPNLEFVAM	34.13	1034.47	9	2.2	1035.48	1	41.9814	1.4189-1.4408			1962006	44376	210722_sHLA_KP4_Normoxia_1_Slot1-10_1_1890.d	1	P62826|RAN_HUMAN			FALSE
DPNLEFVAM(+15.99)	43.77	1050.47	9	-0.3	1051.47	1	29.0974	1.4253-1.4472			1360959	30687	210722_sHLA_KP4_Normoxia_1_Slot1-10_1_1890.d	2	P62826|RAN_HUMAN	Oxidation (M)	M9:Oxidation (M):1001.00	FALSE
DPQEGGQVY	50.74	991.425	9	-5.3	992.42	1	7.7257	1.3263-1.3484			359603	6473	210722_sHLA_KP4_Normoxia_1_Slot1-10_1_1890.d	1	P28072|PSB6_HUMAN			FALSE
DPSAVYSEL	39.17	979.45	9	6.6	980.457	1	26.1233	1.3695-1.3914			1221523	27139	210722_sHLA_KP4_Normoxia_1_Slot1-10_1_1890.d	2	Q9Y485|DMXL1_HUMAN			FALSE
DPTAVGPVL	38.15	867.47	9	-1.7	868.47	1	26.6535	1.2619-1.2840			1246348	27826	210722_sHLA_KP4_Normoxia_1_Slot1-10_1_1890.d	3	Q5VV67|PPRC1_HUMAN			FALSE
DPTKILIGY	38.94	1018.57	9	-8.9	510.284	2	27.7072	0.7837-0.8063			1295941	29143	210722_sHLA_KP4_Normoxia_1_Slot1-10_1_1890.d	1	Q15334|L2GL1_HUMAN			FALSE
DPVEPHGEM	52.55	1009.42	9	-2.6	505.711	2	5.9495	0.7639-0.7866	373	11200	275476	4594	210722_sHLA_KP4_Normoxia_1_Slot1-10_1_1890.d	3	Q13263|TIF1B_HUMAN			FALSE
DPVEPHGEM(+15.99)	31.04	1025.41	9	-4.4	513.708	2	4.1062	0.7601-0.7828			190546	2806	210722_sHLA_KP4_Normoxia_1_Slot1-10_1_1890.d	1	Q13263|TIF1B_HUMAN	Oxidation (M)	M9:Oxidation (M):1001.00	FALSE
DPVGDIVSF	41.32	947.46	9	1.7	948.463	1	40.1542	1.3603-1.3823			1877933	42551	210722_sHLA_KP4_Normoxia_1_Slot1-10_1_1890.d	6	Q96CS3|FAF2_HUMAN			FALSE
DPYNSPGQEVY	33.41	1267.54	11	1.2	634.772	2	15.9005	0.8487-0.8712	1030	29300	740375	15341	210722_sHLA_KP4_Normoxia_1_Slot1-10_1_1890.d	2	Q96PD2|DCBD2_HUMAN			FALSE
DPYQGTIVL	44.92	1004.52	9	-7.3	1005.51	1	33.0868	1.3676-1.3896			1547606	34958	210722_sHLA_KP4_Normoxia_1_Slot1-10_1_1890.d	2	Q99707|METH_HUMAN			FALSE
DQLIYNLLK	32.01	1118.63	9	-2.1	560.319	2	35.9748	0.8440-0.8665	192	2850	1681032	37860	210722_sHLA_KP4_Normoxia_1_Slot1-10_1_1890.d	1	P00338|LDHA_HUMAN			FALSE
DSFHEPSAF	34.07	1035.43	9	8.1	518.723	2	16.0664	0.7800-0.8026			750471	15603	210722_sHLA_KP4_Normoxia_1_Slot1-10_1_1890.d	1	O14977|AZIN1_HUMAN			FALSE
DSTLIM(+15.99)QLLR	34.59	1204.65	10	-8.5	603.323	2	39.1147	0.8346-0.8571			1829452	41452	210722_sHLA_KP4_Normoxia_1_Slot1-10_1_1890.d	1	Q04917|1433F_HUMAN;P61981|1433G_HUMAN;P62258|1433E_HUMAN;P63104|1433Z_HUMAN;P31947|1433S_HUMAN;P27348|1433T_HUMAN;P31946|1433B_HUMAN	Oxidation (M)	M6:Oxidation (M):1001.00	FALSE
DTLDKVFTY	37.72	1100.54	9	-11.7	551.267	2	27.9016	0.8092-0.8318			1305077	29339	210722_sHLA_KP4_Normoxia_1_Slot1-10_1_1890.d	1	O95573|ACSL3_HUMAN			FALSE
DTNADKQL	38.04	903.43	8	-2.7	452.718	2	4.0485	0.7261-0.7488			188707	2755	210722_sHLA_KP4_Normoxia_1_Slot1-10_1_1890.d	1	P06702|S10A9_HUMAN			FALSE
DTNADKQLS	33.54	990.462	9	-0.7	496.235	2	3.718	0.7611-0.7837			173086	2332	210722_sHLA_KP4_Normoxia_1_Slot1-10_1_1890.d	1	P06702|S10A9_HUMAN			FALSE
DTNADKQLSF	51.34	1137.53	10	0	569.769	2	12.5421	0.8092-0.8318	3270	132000	582023	11651	210722_sHLA_KP4_Normoxia_1_Slot1-10_1_1890.d	3	P06702|S10A9_HUMAN			FALSE
DTNADKQLSFEE	48.19	1395.62	12	-3.6	698.808	2	12.8444	0.8769-0.8994	477	8440	597570	12000	210722_sHLA_KP4_Normoxia_1_Slot1-10_1_1890.d	1	P06702|S10A9_HUMAN			FALSE
DVAGIIADY	26.41	935.46	9	10.3	936.471	1	35.8691	1.3236-1.3456			1677350	37754	210722_sHLA_KP4_Normoxia_1_Slot1-10_1_1890.d	1				FALSE
DVAPTHILY	35.33	1027.53	9	-17.2	514.762	2	21.8946	0.7800-0.8026			1023745	22465	210722_sHLA_KP4_Normoxia_1_Slot1-10_1_1890.d	1	Q5SY16|NOL9_HUMAN			FALSE
DVFNEKGWNY	33.95	1270.56	10	-4.3	636.281	2	25.792	0.8684-0.8909	66.6	1900	1205060	26768	210722_sHLA_KP4_Normoxia_1_Slot1-10_1_1890.d	1	P43490|NAMPT_HUMAN			FALSE
DVFSEPRAVFY	38.39	1328.64	11	-0.6	665.323	2	34.7291	0.8863-0.9088	117	3640	1623467	36617	210722_sHLA_KP4_Normoxia_1_Slot1-10_1_1890.d	2	Q16513|PKN2_HUMAN			FALSE
DVIRLIMQY	35.9	1149.62	9	6.7	575.818	2	44.3614	0.8430-0.8656			2073643	46945	210722_sHLA_KP4_Normoxia_1_Slot1-10_1_1890.d	2	Q2TAY7|SMU1_HUMAN			FALSE
DVREEGKENAF	26.85	1292.6	11	1.6	647.304	2	4.9667	0.8665-0.8891			230723	3647	210722_sHLA_KP4_Normoxia_1_Slot1-10_1_1890.d	1				FALSE
DVSPVVSTY	45.21	965.471	9	1.6	966.473	1	19.747	1.3484-1.3704			922828	19888	210722_sHLA_KP4_Normoxia_1_Slot1-10_1_1890.d	1	Q8IWC1|MA7D3_HUMAN			FALSE
EAANTMVNY	34.75	1011.43	9	-11.1	1012.42	1	12.1207	1.3722-1.3942			565552	11272	210722_sHLA_KP4_Normoxia_1_Slot1-10_1_1890.d	2	P26599|PTBP1_HUMAN			FALSE
EAAPDGPAL	33.13	839.403	9	-2.2	840.403	1	11.7679	1.2481-1.2702			549060	10872	210722_sHLA_KP4_Normoxia_1_Slot1-10_1_1890.d	2	Q8N8A6|DDX51_HUMAN			FALSE
EAASVPVVY	40.46	933.481	9	7.5	934.489	1	22.3663	1.3254-1.3474			1045693	22957	210722_sHLA_KP4_Normoxia_1_Slot1-10_1_1890.d	4	P49327|FAS_HUMAN			FALSE
EAAVAIKAM	30.02	902.49	9	2	452.25	2	10.0688	0.7299-0.7526	701	14000	467635	9013	210722_sHLA_KP4_Normoxia_1_Slot1-10_1_1890.d	2	P63241|IF5A1_HUMAN;Q6IS14|IF5AL_HUMAN			FALSE
EADKTIKVY	39.71	1065.57	9	-5.4	533.786	2	5.5887	0.7979-0.8205			259947	4263	210722_sHLA_KP4_Normoxia_1_Slot1-10_1_1890.d	1	O43660|PLRG1_HUMAN			FALSE
EADVSLPSM	30.45	947.427	9	0.7	948.429	1	26.201	1.3337-1.3557			1225193	27233	210722_sHLA_KP4_Normoxia_1_Slot1-10_1_1890.d	1	Q8IVF2|AHNK2_HUMAN			FALSE
EAFLDVGEY	48.73	1041.47	9	11.7	1042.48	1	35.733	1.4015-1.4235			1670953	37615	210722_sHLA_KP4_Normoxia_1_Slot1-10_1_1890.d	1	Q9Y5Q9|TF3C3_HUMAN			FALSE
EAFLNNQEY	31.34	1126.49	9	-0.9	564.25	2	19.777	0.8101-0.8327	134	2750	923763	19929	210722_sHLA_KP4_Normoxia_1_Slot1-10_1_1890.d	1	Q01082|SPTB2_HUMAN			FALSE
EAFQGTKVF	32.13	1025.52	9	16.4	513.771	2	15.2842	0.7809-0.8035			713829	14721	210722_sHLA_KP4_Normoxia_1_Slot1-10_1_1890.d	1	P61289|PSME3_HUMAN			FALSE
EAFSPVYKY	31.62	1102.53	9	0.6	552.271	2	16.4097	0.8063-0.8289	598	8690	765130	15958	210722_sHLA_KP4_Normoxia_1_Slot1-10_1_1890.d	1	P19447|ERCC3_HUMAN			FALSE
EAIEQILKY	37.49	1105.6	9	-1	553.804	2	27.0018	0.8082-0.8308	121	3950	1261997	28277	210722_sHLA_KP4_Normoxia_1_Slot1-10_1_1890.d	1	Q6PI26|SHQ1_HUMAN			FALSE
EAIKIFNSL	31.02	1033.58	9	-6.2	517.791	2	29.525	0.8054-0.8280			1381096	31156	210722_sHLA_KP4_Normoxia_1_Slot1-10_1_1890.d	1	Q9HD67|MYO10_HUMAN			FALSE
EALPGDNVGF	39.09	1017.48	10	1.7	1018.48	1	26.3759	1.3997-1.4216			1233461	27455	210722_sHLA_KP4_Normoxia_1_Slot1-10_1_1890.d	1	Q5VTE0|EF1A3_HUMAN;Q05639|EF1A2_HUMAN;P68104|EF1A1_HUMAN			FALSE
EALPVTLGF	33.89	945.517	9	-0.4	946.518	1	45.9468	1.3474-1.3695			2147674	48562	210722_sHLA_KP4_Normoxia_1_Slot1-10_1_1890.d	2	Q8IYA6|CKP2L_HUMAN			FALSE
EALRDVLSY	27.65	1064.55	9	-8.4	533.274	2	22.7745	0.8148-0.8374			1064987	23477	210722_sHLA_KP4_Normoxia_1_Slot1-10_1_1890.d	1	Q9Y2A7|NCKP1_HUMAN			FALSE
EAMRIGAEVY	32.11	1137.55	10	-3.7	569.776	2	16.2461	0.8082-0.8308			758703	15789	210722_sHLA_KP4_Normoxia_1_Slot1-10_1_1890.d	1	P06733|ENOA_HUMAN;P13929|ENOB_HUMAN			FALSE
EAQAATGF	37.8	793.361	8	10	794.371	1	7.5896	1.2038-1.2260			353203	6331	210722_sHLA_KP4_Normoxia_1_Slot1-10_1_1890.d	2	P15924|DESP_HUMAN;P58107|EPIPL_HUMAN			FALSE
EAQAEIEQY	40.55	1079.48	9	-4.4	1080.47	1	10.8115	1.4271-1.4491			504237	9855	210722_sHLA_KP4_Normoxia_1_Slot1-10_1_1890.d	3	O75348|VATG1_HUMAN			FALSE
EATYINHNF	37.17	1107.5	9	-2.2	554.752	2	10.1079	0.8101-0.8327			471296	9098	210722_sHLA_KP4_Normoxia_1_Slot1-10_1_1890.d	1	O15371|EIF3D_HUMAN			FALSE
EAVKPTVGM	28.08	930.484	9	-9.8	466.242	2	7.1573	0.7394-0.7620			333095	5891	210722_sHLA_KP4_Normoxia_1_Slot1-10_1_1890.d	1	Q9P2B7|CFA97_HUMAN			FALSE
EAVTPSPSF	33.7	933.444	9	-0.5	934.445	1	17.8454	1.3116-1.3337			833741	17519	210722_sHLA_KP4_Normoxia_1_Slot1-10_1_1890.d	1	Q9UKG1|DP13A_HUMAN			FALSE
EAVWAVTNY	44.77	1051.5	9	5	1052.5	1	30.1716	1.4189-1.4408			1411299	31857	210722_sHLA_KP4_Normoxia_1_Slot1-10_1_1890.d	2	P52292|IMA1_HUMAN			FALSE
EAWNGFVAA	31.67	963.445	9	-3.1	964.443	1	29.1556	1.3328-1.3548			1363706	30752	210722_sHLA_KP4_Normoxia_1_Slot1-10_1_1890.d	1	Q9BQE5|APOL2_HUMAN;O14791|APOL1_HUMAN			FALSE
EAYVHVNQY	42.19	1121.51	9	5.8	561.764	2	8.5084	0.8082-0.8308			396149	7259	210722_sHLA_KP4_Normoxia_1_Slot1-10_1_1890.d	1	P53618|COPB_HUMAN			FALSE
EDQTEYLEER	37.62	1310.56	10	13.4	656.293	2	7.5266	0.8609-0.8834			350474	6284	210722_sHLA_KP4_Normoxia_1_Slot1-10_1_1890.d	2	Q58FF6|H90B4_HUMAN;P07900|HS90A_HUMAN;Q58FF7|H90B3_HUMAN;P08238|HS90B_HUMAN			FALSE
EEANNDLENKIQ	58.79	1415.65	12	-7.5	708.824	2	6.8463	0.8956-0.9181			318438	5538	210722_sHLA_KP4_Normoxia_1_Slot1-10_1_1890.d	1	P35527|K1C9_HUMAN			FALSE
EELGATLTS	26.54	919.45	9	1.7	920.453	1	12.7081	1.3171-1.3392			592996	11896	210722_sHLA_KP4_Normoxia_1_Slot1-10_1_1890.d	2	P58107|EPIPL_HUMAN			FALSE
EEQLQQIRAE	38.31	1242.62	10	-6.3	622.31	2	7.3128	0.8242-0.8468			340399	6043	210722_sHLA_KP4_Normoxia_1_Slot1-10_1_1890.d	1	P13645|K1C10_HUMAN			FALSE
EESNYELEGKIK	40.61	1437.7	12	-3.9	719.849	2	6.486	0.9369-0.9593			301962	5154	210722_sHLA_KP4_Normoxia_1_Slot1-10_1_1890.d	1	P13645|K1C10_HUMAN			FALSE
EGDVLTLLESER	35.88	1359.69	12	-8.2	680.841	2	35.3443	0.9135-0.9359			1652692	37234	210722_sHLA_KP4_Normoxia_1_Slot1-10_1_1890.d	1	P62857|RS28_HUMAN			FALSE
EGVIEFVSY	27.77	1041.5	9	7.9	1042.51	1	38.8426	1.4079-1.4299			1816666	41182	210722_sHLA_KP4_Normoxia_1_Slot1-10_1_1890.d	1	Q08170|SRSF4_HUMAN			FALSE
EIIDLVLDR	29.45	1084.61	9	-2.8	543.309	2	35.4609	0.8289-0.8515			1658176	37354	210722_sHLA_KP4_Normoxia_1_Slot1-10_1_1890.d	1	Q71U36|TBA1A_HUMAN;P68363|TBA1B_HUMAN;Q9BQE3|TBA1C_HUMAN			FALSE
ELAPSLPSY	34.11	975.491	9	1.5	976.494	1	28.6451	1.3896-1.4116			1339909	30199	210722_sHLA_KP4_Normoxia_1_Slot1-10_1_1890.d	1	Q86X83|COMD2_HUMAN			FALSE
ELIDQDARDL	36.32	1186.58	10	-3.3	594.293	2	16.4482	0.8299-0.8524	649	8520	766964	16004	210722_sHLA_KP4_Normoxia_1_Slot1-10_1_1890.d	1	P07355|ANXA2_HUMAN			FALSE
ELISNASDALDK	39.47	1274.64	12	-2	638.32	2	13.918	0.8787-0.9013	406	8180	647927	13187	210722_sHLA_KP4_Normoxia_1_Slot1-10_1_1890.d	1	Q58FF6|H90B4_HUMAN;Q58FF7|H90B3_HUMAN;P14625|ENPL_HUMAN;P08238|HS90B_HUMAN;Q58FF8|H90B2_HUMAN			FALSE
ELISNSSDALDK	25.78	1290.63	12	-6.5	646.314	2	10.069	0.8806-0.9031			469470	9060	210722_sHLA_KP4_Normoxia_1_Slot1-10_1_1890.d	1	P07900|HS90A_HUMAN;Q14568|HS902_HUMAN			FALSE
ELWKNPTAF	41.57	1104.56	9	2	553.285	2	24.7963	0.8308-0.8534	4600	114000	1159306	25714	210722_sHLA_KP4_Normoxia_1_Slot1-10_1_1890.d	5	O00762|UBE2C_HUMAN			FALSE
EPARPDITY	29.96	1060.52	9	1.7	531.264	2	9.7172	0.7809-0.8035	3080	30700	452962	8644	210722_sHLA_KP4_Normoxia_1_Slot1-10_1_1890.d	1	Q9Y6H1|CHCH2_HUMAN			FALSE
EPDFVAKFY	43.58	1114.53	9	-4.9	558.268	2	29.1556	0.8374-0.8600			1363715	30761	210722_sHLA_KP4_Normoxia_1_Slot1-10_1_1890.d	3	Q9NWQ9|CN119_HUMAN			FALSE
EPEEAAALY	25.48	991.45	9	-2.7	992.448	1	16.5377	1.3603-1.3823			772450	16126	210722_sHLA_KP4_Normoxia_1_Slot1-10_1_1890.d	1				FALSE
EPESLGVVY	37.58	991.486	9	-2.9	992.484	1	24.5578	1.3750-1.3969			1148315	25451	210722_sHLA_KP4_Normoxia_1_Slot1-10_1_1890.d	2	O15541|R113A_HUMAN			FALSE
EPFSSPPEL	34.03	1001.47	9	3.3	1002.47	1	28.057	1.3832-1.4052			1312406	29516	210722_sHLA_KP4_Normoxia_1_Slot1-10_1_1890.d	3	Q15370|ELOB_HUMAN			FALSE
EPFTAEIY	28.54	968.449	8	3.8	969.454	1	29.5444	1.3713-1.3933			1381998	31164	210722_sHLA_KP4_Normoxia_1_Slot1-10_1_1890.d	1	Q9UBM1|PEMT_HUMAN			FALSE
EPHLMVEY	34.94	1016.46	8	-2.4	509.235	2	18.7509	0.7950-0.8176	901	10600	873210	18546	210722_sHLA_KP4_Normoxia_1_Slot1-10_1_1890.d	2	Q9Y244|POMP_HUMAN			FALSE
EPHYGHAGTVY	44.03	1229.55	11	4.3	615.779	2	4.7671	0.8468-0.8694			221630	3494	210722_sHLA_KP4_Normoxia_1_Slot1-10_1_1890.d	1	Q9P2J3|KLHL9_HUMAN;Q9P2N7|KLH13_HUMAN			FALSE
EPIFPALIY	27.16	1061.58	9	-15.4	1062.56	1	53.0464	1.4564-1.4783			2479262	55628	210722_sHLA_KP4_Normoxia_1_Slot1-10_1_1890.d	1	P49810|PSN2_HUMAN			FALSE
EPLAIVEGY	43.2	989.507	9	-1.5	990.506	1	32.1275	1.3896-1.4116			1502847	34005	210722_sHLA_KP4_Normoxia_1_Slot1-10_1_1890.d	1	Q9UBZ4|APEX2_HUMAN			FALSE
EPLHNVQVL	37.42	1047.57	9	1.7	1048.57	1	15.8526	1.4518-1.4737	7780	88300	740365	15331	210722_sHLA_KP4_Normoxia_1_Slot1-10_1_1890.d	3	O43683|BUB1_HUMAN			FALSE
EPLPITGPEY	42.55	1114.55	10	1.1	1115.56	1	29.7388	1.4463-1.4682	1420	8830	1391134	31360	210722_sHLA_KP4_Normoxia_1_Slot1-10_1_1890.d	3	Q96PD2|DCBD2_HUMAN			FALSE
EPLPMLPSY	28.38	1045.52	9	0.4	1046.52	1	40.0959	1.4052-1.4271			1875167	42467	210722_sHLA_KP4_Normoxia_1_Slot1-10_1_1890.d	2	P11388|TOP2A_HUMAN			FALSE
EPNNFISTY	31.64	1083.49	9	2.3	1084.49	1	22.5801	1.4399-1.4618			1055788	23218	210722_sHLA_KP4_Normoxia_1_Slot1-10_1_1890.d	1	O75818|RPP40_HUMAN			FALSE
EPNPDDPLM	42.95	1026.43	9	1.9	1027.44	1	20.3301	1.3704-1.3924			950411	20651	210722_sHLA_KP4_Normoxia_1_Slot1-10_1_1890.d	4	Q9NPD8|UBE2T_HUMAN			FALSE
EPNPDDPLM(+15.99)	43.55	1042.43	9	-8.5	1043.42	1	13.4856	1.3823-1.4043			629596	12736	210722_sHLA_KP4_Normoxia_1_Slot1-10_1_1890.d	7	Q9NPD8|UBE2T_HUMAN	Oxidation (M)	M9:Oxidation (M):1001.00	FALSE
EPQGGSGYDY	51.14	1071.41	10	5	1072.42	1	7.0018	1.3685-1.3905			325774	5722	210722_sHLA_KP4_Normoxia_1_Slot1-10_1_1890.d	1	P61978|HNRPK_HUMAN			FALSE
EPRPPHGELQY	31.47	1321.64	11	0.3	661.824	2	6.4885	0.8741-0.8966	149	4360	301055	5141	210722_sHLA_KP4_Normoxia_1_Slot1-10_1_1890.d	1	P04818|TYSY_HUMAN			FALSE
EPSAVALEL	28.69	927.491	9	-7.5	928.486	1	31.439	1.3337-1.3557			1470853	33301	210722_sHLA_KP4_Normoxia_1_Slot1-10_1_1890.d	1	P18583|SON_HUMAN			FALSE
EPSAVPTDY	30.94	977.434	9	-7.2	978.428	1	13.194	1.3291-1.3511			615846	12396	210722_sHLA_KP4_Normoxia_1_Slot1-10_1_1890.d	2	P18583|SON_HUMAN			FALSE
EPSFITESY	37.06	1071.48	9	6.4	1072.48	1	26.4981	1.4216-1.4436			1238962	27592	210722_sHLA_KP4_Normoxia_1_Slot1-10_1_1890.d	1	P14921|ETS1_HUMAN			FALSE
EPSPDFPAL	37.76	971.46	9	0.2	972.461	1	32.8536	1.3410-1.3630			1536626	34706	210722_sHLA_KP4_Normoxia_1_Slot1-10_1_1890.d	1	O00459|P85B_HUMAN			FALSE
EPTAAAIAY	36.65	905.449	9	3.2	906.454	1	16.3822	1.3153-1.3374			765121	15949	210722_sHLA_KP4_Normoxia_1_Slot1-10_1_1890.d	3	P11021|BIP_HUMAN;P17066|HSP76_HUMAN;P34931|HS71L_HUMAN;P0DMV9|HS71B_HUMAN;P0DMV8|HS71A_HUMAN;P11142|HSP7C_HUMAN			FALSE
EPTAAALAY	36.65	905.449	9	3.2	906.454	1	16.3822	1.3153-1.3374			765121	15949	210722_sHLA_KP4_Normoxia_1_Slot1-10_1_1890.d	3				FALSE
EPVGIYQGF	44.4	1008.49	9	-15.4	1009.48	1	29.8165	1.3951-1.4171			1394802	31452	210722_sHLA_KP4_Normoxia_1_Slot1-10_1_1890.d	1	Q05655|KPCD_HUMAN			FALSE
EPVPASIPNYY	40.08	1248.6	11	-0.8	625.304	2	29.5638	0.8477-0.8703			1382915	31187	210722_sHLA_KP4_Normoxia_1_Slot1-10_1_1890.d	1	Q9UPN9|TRI33_HUMAN			FALSE
EPYGKIKNY	29.37	1110.57	9	-3.3	556.287	2	4.7281	0.8252-0.8477	312	13700	218894	3440	210722_sHLA_KP4_Normoxia_1_Slot1-10_1_1890.d	1	P43243|MATR3_HUMAN			FALSE
EVAPAGASY	32.84	863.403	9	2.8	864.407	1	7.9006	1.2490-1.2711			367815	6639	210722_sHLA_KP4_Normoxia_1_Slot1-10_1_1890.d	1	Q9NZM5|NOP53_HUMAN			FALSE
EVDEQM(+15.99)LNVQNK	36.81	1461.68	12	-1.6	731.84	2	6.175	0.9228-0.9453			287352	4848	210722_sHLA_KP4_Normoxia_1_Slot1-10_1_1890.d	1	P68371|TBB4B_HUMAN;Q9BVA1|TBB2B_HUMAN;Q13885|TBB2A_HUMAN;P07437|TBB5_HUMAN	Oxidation (M)	M6:Oxidation (M):1001.00	FALSE
EVDPGSAEL	42.7	915.418	9	-8.6	916.412	1	13.4856	1.3015-1.3236			629597	12737	210722_sHLA_KP4_Normoxia_1_Slot1-10_1_1890.d	3	P49327|FAS_HUMAN			FALSE
EVDPIGHVY	36.54	1027.5	9	-1.2	514.752	2	16.0354	0.8063-0.8289	237	6380	747712	15526	210722_sHLA_KP4_Normoxia_1_Slot1-10_1_1890.d	1	P43360|MAGA6_HUMAN			FALSE
EVFPLAMNY	46.06	1082.51	9	1.2	1083.51	1	43.3277	1.4500-1.4719			2025173	45857	210722_sHLA_KP4_Normoxia_1_Slot1-10_1_1890.d	1	P30279|CCND2_HUMAN;P30281|CCND3_HUMAN;P24385|CCND1_HUMAN			FALSE
EVFRDTVHM	36.66	1132.53	9	-2.6	567.269	2	9.9502	0.8336-0.8562	233	7060	463049	8897	210722_sHLA_KP4_Normoxia_1_Slot1-10_1_1890.d	2	Q9UPN3|MACF1_HUMAN			FALSE
EVIPYTPAM	36.61	1019.5	9	-1.7	1020.5	1	30.8559	1.3896-1.4116			1443303	32571	210722_sHLA_KP4_Normoxia_1_Slot1-10_1_1890.d	3	P09601|HMOX1_HUMAN			FALSE
EVIPYTPAM(+15.99)	28.71	1035.49	9	-1.5	1036.49	1	20.6259	1.4015-1.4235			964193	21023	210722_sHLA_KP4_Normoxia_1_Slot1-10_1_1890.d	2	P09601|HMOX1_HUMAN	Oxidation (M)	M9:Oxidation (M):1001.00	FALSE
EVSKIVQTY	28.42	1065.57	9	-4.9	533.787	2	9.1227	0.8007-0.8233	356	9410	424539	7935	210722_sHLA_KP4_Normoxia_1_Slot1-10_1_1890.d	1	P12814|ACTN1_HUMAN			FALSE
EVVGGSSDSY	50.81	998.419	10	1.2	999.421	1	7.1961	1.3456-1.3676			334908	5916	210722_sHLA_KP4_Normoxia_1_Slot1-10_1_1890.d	2	Q15517|CDSN_HUMAN			FALSE
FADDTYTES	33.87	1047.4	9	8.5	1048.41	1	8.9749	1.3887-1.4107			418126	7780	210722_sHLA_KP4_Normoxia_1_Slot1-10_1_1890.d	1	Q9H0U4|RAB1B_HUMAN;P62820|RAB1A_HUMAN			FALSE
FADEGSIFY	33.58	1047.45	9	-3.7	1048.45	1	33.5393	1.4335-1.4554			1568626	35416	210722_sHLA_KP4_Normoxia_1_Slot1-10_1_1890.d	1	Q9BPX6|MICU1_HUMAN			FALSE
FAEDVGSNKGA	34.47	1093.5	11	-3.5	547.754	2	4.7282	0.7781-0.8007			219806	3458	210722_sHLA_KP4_Normoxia_1_Slot1-10_1_1890.d	1	P05067|A4_HUMAN			FALSE
FAEPSSVSF	38.62	969.444	9	1.6	970.447	1	25.579	1.3273-1.3493			1195890	26538	210722_sHLA_KP4_Normoxia_1_Slot1-10_1_1890.d	1	Q03164|KMT2A_HUMAN			FALSE
FAFEHSEEY	40.06	1157.47	9	-2.8	579.735	2	14.2478	0.8054-0.8280			665331	13605	210722_sHLA_KP4_Normoxia_1_Slot1-10_1_1890.d	1	Q9BQ70|TCF25_HUMAN			FALSE
FAGDQIPKY	34.35	1037.52	9	0.8	519.763	2	13.2523	0.7686-0.7913			618608	12476	210722_sHLA_KP4_Normoxia_1_Slot1-10_1_1890.d	1	P42025|ACTY_HUMAN;P61163|ACTZ_HUMAN			FALSE
FAHDDSVMY	27.93	1083.43	9	-2.7	542.719	2	10.9093	0.8073-0.8299	154	4640	507913	9955	210722_sHLA_KP4_Normoxia_1_Slot1-10_1_1890.d	1	Q9UNX4|WDR3_HUMAN			FALSE
FAIGGSGSSY	48.7	944.424	10	4.9	945.43	1	17.5149	1.3392-1.3612			818168	17144	210722_sHLA_KP4_Normoxia_1_Slot1-10_1_1890.d	2	P28072|PSB6_HUMAN			FALSE
FALVSQAY	32.55	897.46	8	4.9	898.466	1	26.9451	1.3392-1.3612			1260153	28221	210722_sHLA_KP4_Normoxia_1_Slot1-10_1_1890.d	1	Q99627|CSN8_HUMAN			FALSE
FASDPILY	43.44	924.459	8	3.8	925.464	1	31.264	1.3355-1.3575			1462551	33045	210722_sHLA_KP4_Normoxia_1_Slot1-10_1_1890.d	1	P14618|KPYM_HUMAN			FALSE
FAVDLEHHSY	44.03	1216.55	10	-1.6	609.278	2	13.974	0.8985-0.9209	557	10800	650671	13249	210722_sHLA_KP4_Normoxia_1_Slot1-10_1_1890.d	3	Q01780|EXOSX_HUMAN			FALSE
FAVVPSTAT	42.82	891.47	9	11.5	892.482	1	18.9445	1.3024-1.3245			885136	18850	210722_sHLA_KP4_Normoxia_1_Slot1-10_1_1890.d	2	O94985|CSTN1_HUMAN			FALSE
FAYDGKDYL	35.89	1090.5	9	4	546.255	2	20.3884	0.8054-0.8280			953172	20730	210722_sHLA_KP4_Normoxia_1_Slot1-10_1_1890.d	1	P13747|HLAE_HUMAN			FALSE
FEDENFILK	45.53	1153.57	9	3.2	577.788	2	23.2674	0.8506-0.8731	118	3710	1086967	24001	210722_sHLA_KP4_Normoxia_1_Slot1-10_1_1890.d	2	P62937|PPIA_HUMAN			FALSE
FEELNADLFR	46.46	1252.61	10	2.5	627.309	2	30.366	0.8703-0.8928			1420463	32081	210722_sHLA_KP4_Normoxia_1_Slot1-10_1_1890.d	2	P11142|HSP7C_HUMAN			FALSE
FGADVVSKF	32.9	968.497	9	-1.3	485.252	2	21.2284	0.7620-0.7847			992602	21718	210722_sHLA_KP4_Normoxia_1_Slot1-10_1_1890.d	1	P62140|PP1B_HUMAN			FALSE
FGGPGGFSF	36.9	871.386	9	5	872.393	1	35.7913	1.2693-1.2914			1673694	37674	210722_sHLA_KP4_Normoxia_1_Slot1-10_1_1890.d	1	Q99615|DNJC7_HUMAN			FALSE
FGGPIWSM	44.67	893.41	8	-3.8	894.409	1	40.9027	1.2951-1.3171			1911831	43371	210722_sHLA_KP4_Normoxia_1_Slot1-10_1_1890.d	1	Q969X6|UTP4_HUMAN			FALSE
FGGPIWSM(+15.99)	25.91	909.405	8	10.2	910.416	1	28.4313	1.2997-1.3217			1329809	29933	210722_sHLA_KP4_Normoxia_1_Slot1-10_1_1890.d	1	Q969X6|UTP4_HUMAN	Oxidation (M)	M8:Oxidation (M):1001.00	FALSE
FGVEQDVDM(+15.99)	34.57	1054.43	9	-11.1	1055.42	1	13.5439	1.3887-1.4107			632349	12807	210722_sHLA_KP4_Normoxia_1_Slot1-10_1_1890.d	2	P14618|KPYM_HUMAN	Oxidation (M)	M9:Oxidation (M):1001.00	FALSE
FIDASRLVY	41.54	1082.58	9	-5.4	542.289	2	26.6341	0.8158-0.8383			1245421	27793	210722_sHLA_KP4_Normoxia_1_Slot1-10_1_1890.d	1	P35221|CTNA1_HUMAN;P26232|CTNA2_HUMAN			FALSE
FIFREGDGVYY	39.33	1364.64	11	-3	683.321	2	28.8201	0.8863-0.9088			1348165	30409	210722_sHLA_KP4_Normoxia_1_Slot1-10_1_1890.d	1	Q8N7H5|PAF1_HUMAN			FALSE
FINPKPITY	39.58	1091.6	9	-0.6	546.804	2	17.4566	0.8111-0.8336			815428	17086	210722_sHLA_KP4_Normoxia_1_Slot1-10_1_1890.d	2	O15121|DEGS1_HUMAN			FALSE
FLAPLVTEY	43.18	1051.56	9	3	1052.56	1	42.1175	1.4545-1.4764			1968396	44508	210722_sHLA_KP4_Normoxia_1_Slot1-10_1_1890.d	1	Q96NL6|SCLT1_HUMAN			FALSE
FLFDGSPTY	43.2	1045.48	9	-1.4	1046.47	1	38.5899	1.4152-1.4372			1804733	40871	210722_sHLA_KP4_Normoxia_1_Slot1-10_1_1890.d	1	P49327|FAS_HUMAN			FALSE
FLSVVSSVLTEK	48.35	1307.73	12	-3.6	654.868	2	33.9864	0.9106-0.9331			1589670	35898	210722_sHLA_KP4_Normoxia_1_Slot1-10_1_1890.d	1	P02008|HBAZ_HUMAN			FALSE
FLWAGGRASY	25.52	1126.56	10	0.5	564.282	2	21.7197	0.8252-0.8477			1015500	22266	210722_sHLA_KP4_Normoxia_1_Slot1-10_1_1890.d	1				FALSE
FLWKEPATM	41.12	1121.56	9	6.8	561.786	2	25.754	0.8158-0.8383			1204150	26752	210722_sHLA_KP4_Normoxia_1_Slot1-10_1_1890.d	3	Q9BQ70|TCF25_HUMAN			FALSE
FPAAPIPTL	42.59	925.527	9	-4.4	926.524	1	42.3507	1.3438-1.3658			1979354	44738	210722_sHLA_KP4_Normoxia_1_Slot1-10_1_1890.d	1	Q9UMZ2|SYNRG_HUMAN			FALSE
FPAGKVPAF	37.67	932.512	9	-2.7	467.259	2	20.3301	0.7479-0.7705			950422	20662	210722_sHLA_KP4_Normoxia_1_Slot1-10_1_1890.d	2	P26641|EF1G_HUMAN			FALSE
FPAGPPSHSL	31.88	1008.5	10	-3.3	505.254	2	11.5735	0.7828-0.8054			539922	10674	210722_sHLA_KP4_Normoxia_1_Slot1-10_1_1890.d	2	Q96AY3|FKB10_HUMAN			FALSE
FPAHPSLLL	30.74	993.565	9	-7.9	497.783	2	30.0356	0.7809-0.8035			1404904	31720	210722_sHLA_KP4_Normoxia_1_Slot1-10_1_1890.d	3	P26006|ITA3_HUMAN			FALSE
FPALFGDVKF	49.28	1139.6	10	-0.5	570.804	2	46.6631	0.8402-0.8628	2300	41400	2180715	49419	210722_sHLA_KP4_Normoxia_1_Slot1-10_1_1890.d	2	Q16831|UPP1_HUMAN			FALSE
FPANNIVKF	31.22	1048.57	9	-9.5	525.284	2	25.0296	0.7903-0.8129			1170297	25977	210722_sHLA_KP4_Normoxia_1_Slot1-10_1_1890.d	2	P43307|SSRA_HUMAN			FALSE
FPAPAKAVVY	40.33	1061.59	10	-4.6	531.797	2	17.8085	0.7998-0.8224	93.1	2640	831920	17486	210722_sHLA_KP4_Normoxia_1_Slot1-10_1_1890.d	1	Q8TEM1|PO210_HUMAN			FALSE
FPAPAQEPRF	25.55	1158.58	10	-3.8	580.292	2	18.6476	0.8063-0.8289			871379	18503	210722_sHLA_KP4_Normoxia_1_Slot1-10_1_1890.d	1				FALSE
FPAPGKPGNYQY	42.41	1337.64	12	-1.2	669.822	2	13.6528	0.8769-0.8994	1550	18900	634187	12857	210722_sHLA_KP4_Normoxia_1_Slot1-10_1_1890.d	1	Q9UGP8|SEC63_HUMAN			FALSE
FPASFPNRQY	29.38	1225.59	10	-1.4	613.796	2	15.685	0.8468-0.8694	125	4700	732153	15165	210722_sHLA_KP4_Normoxia_1_Slot1-10_1_1890.d	2	Q8TCT9|HM13_HUMAN			FALSE
FPASIPITKF	40.22	1119.63	10	1.3	560.821	2	33.6229	0.8129-0.8355	341	3340	1569549	35445	210722_sHLA_KP4_Normoxia_1_Slot1-10_1_1890.d	1	Q12766|HMGX3_HUMAN			FALSE
FPASPPKGY	45.61	962.486	9	-3	482.246	2	9.4829	0.7554-0.7781	10700	210000	440112	8310	210722_sHLA_KP4_Normoxia_1_Slot1-10_1_1890.d	5	Q16763|UBE2S_HUMAN			FALSE
FPASPPKGYFL	40.74	1222.64	11	2.3	612.324	2	30.188	0.8534-0.8759	2020	8420	1416804	31998	210722_sHLA_KP4_Normoxia_1_Slot1-10_1_1890.d	1	Q16763|UBE2S_HUMAN			FALSE
FPATPLLDY	44.62	1035.53	9	-7.2	1036.52	1	43.0167	1.4317-1.4536			2010547	45535	210722_sHLA_KP4_Normoxia_1_Slot1-10_1_1890.d	3	P53396|ACLY_HUMAN			FALSE
FPAVGEPNIQQY	44.53	1361.66	12	-0.9	681.833	2	30.3731	0.8834-0.9060	1000	15500	1421377	32101	210722_sHLA_KP4_Normoxia_1_Slot1-10_1_1890.d	2	O15294|OGT1_HUMAN			FALSE
FPAVTVEV	29.52	860.464	8	-3.8	861.463	1	33.345	1.2822-1.3043			1559513	35243	210722_sHLA_KP4_Normoxia_1_Slot1-10_1_1890.d	1	Q99808|S29A1_HUMAN			FALSE
FPDDMPTL	34.01	934.411	8	-5.5	935.407	1	35.8496	1.3484-1.3704			1676436	37734	210722_sHLA_KP4_Normoxia_1_Slot1-10_1_1890.d	3	Q03164|KMT2A_HUMAN			FALSE
FPDEGFSGL	36.88	967.429	9	-2.8	968.427	1	34.302	1.3520-1.3740			1604291	36215	210722_sHLA_KP4_Normoxia_1_Slot1-10_1_1890.d	3	Q9Y2J8|PADI2_HUMAN			FALSE
FPDKPITQY	46.46	1107.56	9	-1.2	554.783	2	14.6892	0.8016-0.8242	13200	71900	676293	13839	210722_sHLA_KP4_Normoxia_1_Slot1-10_1_1890.d	2	P39656|OST48_HUMAN			FALSE
FPDSPGGTSY	49.53	1026.43	10	-2.2	1027.43	1	15.1481	1.3493-1.3713			707410	14560	210722_sHLA_KP4_Normoxia_1_Slot1-10_1_1890.d	4	Q9Y6M9|NDUB9_HUMAN			FALSE
FPEELTQTF	27.7	1110.52	9	-4.5	556.263	2	35.1433	0.8101-0.8327			1643573	37055	210722_sHLA_KP4_Normoxia_1_Slot1-10_1_1890.d	1	P26641|EF1G_HUMAN			FALSE
FPEGSVELY	34.15	1039.49	9	-4.1	1040.48	1	30.9142	1.3960-1.4180			1446059	32645	210722_sHLA_KP4_Normoxia_1_Slot1-10_1_1890.d	2	P23396|RS3_HUMAN			FALSE
FPEHIFPAL	39.42	1069.56	9	-2	535.783	2	38.0374	0.8045-0.8271	19500	206000	1775386	40132	210722_sHLA_KP4_Normoxia_1_Slot1-10_1_1890.d	3	P61160|ARP2_HUMAN			FALSE
FPEIDLEKY	45.19	1152.57	9	-11.9	577.282	2	31.1863	0.8167-0.8393	1680	10700	1458868	32938	210722_sHLA_KP4_Normoxia_1_Slot1-10_1_1890.d	3	P00374|DYR_HUMAN			FALSE
FPESSAIEA	37.96	949.439	9	6.8	950.447	1	16.5182	1.3236-1.3456			771539	16109	210722_sHLA_KP4_Normoxia_1_Slot1-10_1_1890.d	5	P18583|SON_HUMAN			FALSE
FPFAPPAAA	45.03	887.454	9	-6.2	888.45	1	31.3029	1.3089-1.3309			1464402	33108	210722_sHLA_KP4_Normoxia_1_Slot1-10_1_1890.d	2	Q29980|MICB_HUMAN			FALSE
FPFAPPGAAA	35.5	944.476	10	-13.8	945.464	1	30.8947	1.3254-1.3474			1445141	32621	210722_sHLA_KP4_Normoxia_1_Slot1-10_1_1890.d	1	Q29983|MICA_HUMAN			FALSE
FPFEKGSVQY	33.81	1200.58	10	3.8	601.296	2	20.2216	0.8459-0.8684	180	6810	943981	20479	210722_sHLA_KP4_Normoxia_1_Slot1-10_1_1890.d	3	P35659|DEK_HUMAN			FALSE
FPFNPLDF	39.72	995.475	8	-1.6	996.475	1	54.4563	1.3869-1.4088			2545042	57040	210722_sHLA_KP4_Normoxia_1_Slot1-10_1_1890.d	2	O95997|PTTG1_HUMAN			FALSE
FPFSDKLGEL	32.84	1151.59	10	-5.7	576.793	2	36.3017	0.8308-0.8534			1697460	38196	210722_sHLA_KP4_Normoxia_1_Slot1-10_1_1890.d	1	Q14677|EPN4_HUMAN			FALSE
FPFVDDNEV	44.95	1080.48	9	10.3	1081.49	1	36.5543	1.4408-1.4628			1709366	38480	210722_sHLA_KP4_Normoxia_1_Slot1-10_1_1890.d	3	Q16236|NF2L2_HUMAN			FALSE
FPGLASEL	29.51	832.433	8	-4.4	833.431	1	34.7102	1.2647-1.2868			1623478	36628	210722_sHLA_KP4_Normoxia_1_Slot1-10_1_1890.d	1	Q8TCY9|URGCP_HUMAN			FALSE
FPGPNIGGDTH	49.86	1110.51	11	-0.1	556.258	2	12.5935	0.7969-0.8195	1480	8780	588434	11804	210722_sHLA_KP4_Normoxia_1_Slot1-10_1_1890.d	2	P50281|MMP14_HUMAN			FALSE
FPHFDLSH	38.6	998.461	8	-1.4	500.234	2	17.1456	0.7752-0.7979			800814	16776	210722_sHLA_KP4_Normoxia_1_Slot1-10_1_1890.d	1	P69905|HBA_HUMAN			FALSE
FPHFDLSHGS	43.24	1142.51	10	0.4	572.261	2	16.3044	0.8129-0.8355			761465	15869	210722_sHLA_KP4_Normoxia_1_Slot1-10_1_1890.d	1	P69905|HBA_HUMAN			FALSE
FPHFDLSHGSA	33.16	1213.55	11	0.9	607.78	2	17.1055	0.8365-0.8590	158	4590	797162	16700	210722_sHLA_KP4_Normoxia_1_Slot1-10_1_1890.d	1	P69905|HBA_HUMAN			FALSE
FPHFDLSHGSAQ	39.5	1341.61	12	-2.9	671.806	2	16.4421	0.8900-0.9125	75.6	4980	767880	16026	210722_sHLA_KP4_Normoxia_1_Slot1-10_1_1890.d	2	P69905|HBA_HUMAN			FALSE
FPHSAHQKY	28.82	1113.54	9	2	557.773	2	3.718	0.8120-0.8346			173085	2331	210722_sHLA_KP4_Normoxia_1_Slot1-10_1_1890.d	1	P50914|RL14_HUMAN			FALSE
FPIGSSGF	44.29	810.391	8	3.5	811.396	1	28.6646	1.2186-1.2407			1340823	30219	210722_sHLA_KP4_Normoxia_1_Slot1-10_1_1890.d	2	P49790|NU153_HUMAN			FALSE
FPIPDLQKY	33.92	1119.6	9	-0.3	560.802	2	31.1669	0.8158-0.8383			1457950	32914	210722_sHLA_KP4_Normoxia_1_Slot1-10_1_1890.d	1	P14735|IDE_HUMAN			FALSE
FPIPGEPGF	38.68	959.475	9	7.6	960.484	1	39.7427	1.3364-1.3585			1858658	42050	210722_sHLA_KP4_Normoxia_1_Slot1-10_1_1890.d	4	O15145|ARPC3_HUMAN			FALSE
FPKAPEFPSY	48.34	1181.58	10	-0.1	591.791	2	25.5155	0.8186-0.8412			1193150	26480	210722_sHLA_KP4_Normoxia_1_Slot1-10_1_1890.d	4	Q86UV5|UBP48_HUMAN			FALSE
FPLALPGM(+15.99)	28.67	860.447	8	5.7	861.453	1	37.2207	1.2914-1.3135			1740494	39212	210722_sHLA_KP4_Normoxia_1_Slot1-10_1_1890.d	1	Q92667|AKAP1_HUMAN	Oxidation (M)	M8:Oxidation (M):1001.00	FALSE
FPLGLDSY	38.17	910.444	8	-6.9	911.439	1	38.0026	1.3383-1.3603			1777216	40174	210722_sHLA_KP4_Normoxia_1_Slot1-10_1_1890.d	4	Q9Y4C2|TCAF1_HUMAN			FALSE
FPLLATAY	36.64	894.485	8	-2.8	895.484	1	40.1153	1.3273-1.3493			1876091	42497	210722_sHLA_KP4_Normoxia_1_Slot1-10_1_1890.d	1	Q15067|ACOX1_HUMAN			FALSE
FPLPAAGGSRY	29.2	1134.58	11	0.9	568.295	2	18.0243	0.8318-0.8543	1590	24000	834669	17553	210722_sHLA_KP4_Normoxia_1_Slot1-10_1_1890.d	4	O75920|SERF1_HUMAN			FALSE
FPLPGLPDF	39.88	1001.52	9	-7.3	1002.52	1	55.1992	1.3914-1.4134			2579989	58015	210722_sHLA_KP4_Normoxia_1_Slot1-10_1_1890.d	8	P34896|GLYC_HUMAN			FALSE
FPLYEPAKM	33.28	1094.55	9	-9.3	548.272	2	23.6987	0.8016-0.8242			1108048	24520	210722_sHLA_KP4_Normoxia_1_Slot1-10_1_1890.d	2	P46013|KI67_HUMAN			FALSE
FPMEIRQY	26.47	1082.52	8	-2.8	542.263	2	19.6109	0.8016-0.8242			916404	19722	210722_sHLA_KP4_Normoxia_1_Slot1-10_1_1890.d	1				FALSE
FPMPGFDEH	25.76	1075.44	9	-3.5	538.724	2	25.579	0.7960-0.8186			1195900	26548	210722_sHLA_KP4_Normoxia_1_Slot1-10_1_1890.d	1				FALSE
FPMTHGNTGF	39.16	1107.48	10	0.2	554.744	2	14.0816	0.8129-0.8355	630	5520	653417	13313	210722_sHLA_KP4_Normoxia_1_Slot1-10_1_1890.d	1	Q15366|PCBP2_HUMAN			FALSE
FPMTMDEKY	41.53	1160.49	9	1.6	581.249	2	18.8084	0.8252-0.8477			878728	18700	210722_sHLA_KP4_Normoxia_1_Slot1-10_1_1890.d	2	Q13618|CUL3_HUMAN			FALSE
FPNAIEHTL	40.72	1040.53	9	-3.6	521.267	2	18.4726	0.7960-0.8186			863106	18276	210722_sHLA_KP4_Normoxia_1_Slot1-10_1_1890.d	1	P22314|UBA1_HUMAN			FALSE
FPNIPGKSL	38.27	971.544	9	-1.1	486.776	2	18.7059	0.7715-0.7941	3710	17200	874130	18572	210722_sHLA_KP4_Normoxia_1_Slot1-10_1_1890.d	2	O15121|DEGS1_HUMAN			FALSE
FPNIVIKGSEL	49.9	1215.69	11	-4	608.844	2	31.2805	0.8393-0.8618	483	6860	1460705	32987	210722_sHLA_KP4_Normoxia_1_Slot1-10_1_1890.d	2	Q6P2Q9|PRP8_HUMAN			FALSE
FPNKPPLTF	37.81	1059.58	9	-10.4	530.786	2	26.1233	0.7969-0.8195			1221535	27151	210722_sHLA_KP4_Normoxia_1_Slot1-10_1_1890.d	1	Q86U86|PB1_HUMAN			FALSE
FPNPEATFV	37.67	1020.49	9	-1.4	1021.49	1	34.0447	1.3768-1.3988			1592397	35943	210722_sHLA_KP4_Normoxia_1_Slot1-10_1_1890.d	1	Q9Y5B9|SP16H_HUMAN			FALSE
FPNVSSFEW	36.28	1111.5	9	3.4	1112.5	1	46.1412	1.4445-1.4664			2156819	48767	210722_sHLA_KP4_Normoxia_1_Slot1-10_1_1890.d	1	Q4J6C6|PPCEL_HUMAN			FALSE
FPQKWPDLL	28.38	1142.61	9	-6.1	572.306	2	37.2985	0.8318-0.8543			1744163	39305	210722_sHLA_KP4_Normoxia_1_Slot1-10_1_1890.d	2	P55060|XPO2_HUMAN			FALSE
FPQYPDKEL	41.46	1135.55	9	-1.9	568.78	2	16.637	0.8101-0.8327	85.9	2560	776126	16226	210722_sHLA_KP4_Normoxia_1_Slot1-10_1_1890.d	2	A5YKK6|CNOT1_HUMAN			FALSE
FPRHIEPEL	37.51	1136.6	9	0.2	569.303	2	12.6228	0.8195-0.8421	1760	25000	588430	11800	210722_sHLA_KP4_Normoxia_1_Slot1-10_1_1890.d	2	P86791|CCZ1_HUMAN;P86790|CCZ1B_HUMAN			FALSE
FPRYPVGKF	33.98	1109.6	9	-16	555.796	2	14.5419	0.8261-0.8487			679049	13913	210722_sHLA_KP4_Normoxia_1_Slot1-10_1_1890.d	1	P01344|IGF2_HUMAN			FALSE
FPSEDILLV	25.7	1031.55	9	-3.9	1032.55	1	48.4738	1.4491-1.4710			2265476	51038	210722_sHLA_KP4_Normoxia_1_Slot1-10_1_1890.d	1	Q8WU10|PYRD1_HUMAN			FALSE
FPSEITDTV	30.9	1007.48	9	0.7	1008.48	1	26.1427	1.3685-1.3905			1222439	27161	210722_sHLA_KP4_Normoxia_1_Slot1-10_1_1890.d	1	Q9H4A3|WNK1_HUMAN			FALSE
FPSEYVPTV	28.97	1037.51	9	-1.1	1038.51	1	31.661	1.4198-1.4418			1480905	33519	210722_sHLA_KP4_Normoxia_1_Slot1-10_1_1890.d	1	P60953|CDC42_HUMAN			FALSE
FPSFGSGF	38.44	844.375	8	-1.9	845.376	1	37.2791	1.2573-1.2794			1743242	39278	210722_sHLA_KP4_Normoxia_1_Slot1-10_1_1890.d	3	O75190|DNJB6_HUMAN			FALSE
FPSIYDVKY	39.09	1130.56	9	12.6	566.293	2	29.5055	0.8176-0.8402			1380183	31137	210722_sHLA_KP4_Normoxia_1_Slot1-10_1_1890.d	1	Q9UFF9|CNOT8_HUMAN			FALSE
FPSMPIKL	32.63	931.52	8	-1.3	466.764	2	34.2826	0.7516-0.7743			1603389	36207	210722_sHLA_KP4_Normoxia_1_Slot1-10_1_1890.d	1	Q659A1|ICE2_HUMAN			FALSE
FPSPPAFIF	36.38	1021.53	9	-7.7	1022.52	1	54.0626	1.4052-1.4271			2526775	56653	210722_sHLA_KP4_Normoxia_1_Slot1-10_1_1890.d	3	P53992|SC24C_HUMAN			FALSE
FPTISLEF	30.27	952.49	8	1.8	953.493	1	51.3849	1.3603-1.3823			2401532	53888	210722_sHLA_KP4_Normoxia_1_Slot1-10_1_1890.d	2	P37268|FDFT_HUMAN			FALSE
FPTPDPAAL	35.98	927.47	9	0.9	928.472	1	31.4195	1.3318-1.3539			1469950	33292	210722_sHLA_KP4_Normoxia_1_Slot1-10_1_1890.d	2	Q92793|CBP_HUMAN;Q09472|EP300_HUMAN			FALSE
FPTVQHQEL	30.14	1097.55	9	-6.3	549.776	2	12.6455	0.8054-0.8280			590264	11846	210722_sHLA_KP4_Normoxia_1_Slot1-10_1_1890.d	1	Q9Y520|PRC2C_HUMAN			FALSE
FPVEKIINL	35.29	1071.63	9	2.6	536.822	2	34.8268	0.8496-0.8722			1628959	36745	210722_sHLA_KP4_Normoxia_1_Slot1-10_1_1890.d	2	Q16236|NF2L2_HUMAN			FALSE
FPVGDVNNF	39.72	1007.47	9	4.5	1008.48	1	29.4083	1.3942-1.4162			1375606	31030	210722_sHLA_KP4_Normoxia_1_Slot1-10_1_1890.d	2	Q13409|DC1I2_HUMAN			FALSE
FPVGPGTGF	44.7	877.433	9	-1.5	878.434	1	30.2105	1.2693-1.2914			1413137	31907	210722_sHLA_KP4_Normoxia_1_Slot1-10_1_1890.d	2	Q9BUN8|DERL1_HUMAN			FALSE
FPVGTVVEY	31.26	1009.51	9	-11.7	1010.5	1	31.5594	1.3887-1.4107			1476349	33433	210722_sHLA_KP4_Normoxia_1_Slot1-10_1_1890.d	1	P08174|DAF_HUMAN			FALSE
FPVGVFVV	28.49	862.495	8	0.8	863.498	1	49.6254	1.2969-1.3190			2319351	52167	210722_sHLA_KP4_Normoxia_1_Slot1-10_1_1890.d	1	Q9NVV5|AIG1_HUMAN			FALSE
FPVKGLKTGY	42.67	1108.63	10	0.1	555.318	2	9.5392	0.8421-0.8647	189	11300	443792	8414	210722_sHLA_KP4_Normoxia_1_Slot1-10_1_1890.d	2	P19174|PLCG1_HUMAN			FALSE
FPVKPHNKSF	31.59	1199.65	10	-1.5	600.825	2	4.5727	0.8477-0.8703			212489	3293	210722_sHLA_KP4_Normoxia_1_Slot1-10_1_1890.d	1	O75564|JERKY_HUMAN			FALSE
FPVLGIDY	28.33	922.48	8	7.9	923.489	1	44.4586	1.3392-1.3612			2078202	47034	210722_sHLA_KP4_Normoxia_1_Slot1-10_1_1890.d	1	P19634|SL9A1_HUMAN			FALSE
FPVPGSGL	28.91	772.412	8	-1.6	773.413	1	28.2758	1.1973-1.2195			1322480	29756	210722_sHLA_KP4_Normoxia_1_Slot1-10_1_1890.d	1	P13473|LAMP2_HUMAN			FALSE
FPVPGSGLVL	39.87	984.564	10	-5.2	985.56	1	46.9624	1.3841-1.4061			2195278	49678	210722_sHLA_KP4_Normoxia_1_Slot1-10_1_1890.d	5	P13473|LAMP2_HUMAN			FALSE
FPVPKPIDY	37.37	1074.58	9	-3.5	538.289	2	25.1471	0.7771-0.7998	1980	24700	1175766	26082	210722_sHLA_KP4_Normoxia_1_Slot1-10_1_1890.d	2	Q9BVS4|RIOK2_HUMAN			FALSE
FPVPPLLY	28.33	944.537	8	6.6	945.544	1	51.9538	1.3676-1.3896			2428027	54457	210722_sHLA_KP4_Normoxia_1_Slot1-10_1_1890.d	1	O95793|STAU1_HUMAN			FALSE
FPVSDGSNY	38.47	984.419	9	4.2	985.424	1	14.8918	1.3465-1.3685			695517	14289	210722_sHLA_KP4_Normoxia_1_Slot1-10_1_1890.d	5	Q969N2|PIGT_HUMAN			FALSE
FPWEVPKKLKY	34.28	1433.81	11	-0.5	478.94	3	20.5287	0.7356-0.7582			959623	20923	210722_sHLA_KP4_Normoxia_1_Slot1-10_1_1890.d	1	P31153|METK2_HUMAN			FALSE
FPWGDGNHTL	33.53	1142.51	10	6.8	572.265	2	24.1108	0.8129-0.8355			1127283	24981	210722_sHLA_KP4_Normoxia_1_Slot1-10_1_1890.d	1	P12074|CX6A1_HUMAN			FALSE
FPWGDGNHTLF	26.12	1289.58	11	-12.3	645.787	2	39.2313	0.8590-0.8816			1834913	41549	210722_sHLA_KP4_Normoxia_1_Slot1-10_1_1890.d	1	P12074|CX6A1_HUMAN			FALSE
FPWIHIGDLAG	32.39	1224.63	11	-8	613.313	2	45.7719	0.8365-0.8590			2139454	48388	210722_sHLA_KP4_Normoxia_1_Slot1-10_1_1890.d	1	Q9NRG7|D39U1_HUMAN			FALSE
FPYGDASKF	34.75	1030.48	9	-8.6	516.237	2	16.907	0.7734-0.7960			789854	16544	210722_sHLA_KP4_Normoxia_1_Slot1-10_1_1890.d	1	Q9UM19|HPCL4_HUMAN;P84074|HPCA_HUMAN;P62760|VISL1_HUMAN;P61601|NCALD_HUMAN;P37235|HPCL1_HUMAN			FALSE
FQAMNKEL	25.61	979.48	8	5.8	490.747	2	9.1984	0.7658-0.7884	241	5220	427296	8010	210722_sHLA_KP4_Normoxia_1_Slot1-10_1_1890.d	1	P15924|DESP_HUMAN			FALSE
FRVPTANVS	39.78	989.529	9	6	495.772	2	11.9069	0.7639-0.7866			555506	11060	210722_sHLA_KP4_Normoxia_1_Slot1-10_1_1890.d	2	P04406|G3P_HUMAN			FALSE
FRVPTANVSV	35.72	1088.6	10	-1.2	545.302	2	21.0803	0.8007-0.8233	212	3750	984358	21520	210722_sHLA_KP4_Normoxia_1_Slot1-10_1_1890.d	2	P04406|G3P_HUMAN			FALSE
FRVPTANVSVVD	32.12	1302.69	12	4.2	652.352	2	23.5943	0.8853-0.9078	156	3630	1102519	24355	210722_sHLA_KP4_Normoxia_1_Slot1-10_1_1890.d	1	P04406|G3P_HUMAN			FALSE
FSDTGNFGF	41.07	990.408	9	3.5	991.413	1	30.8947	1.3731-1.3951			1445140	32620	210722_sHLA_KP4_Normoxia_1_Slot1-10_1_1890.d	1	P62913|RL11_HUMAN			FALSE
FSFDGPEIM	35.32	1041.45	9	-13.3	1042.43	1	41.1411	1.4015-1.4235			1922791	43603	210722_sHLA_KP4_Normoxia_1_Slot1-10_1_1890.d	1	P55209|NP1L1_HUMAN			FALSE
FSGNPIKVSF	43.19	1094.58	10	-5.3	548.289	2	25.2045	0.7950-0.8176			1178509	26143	210722_sHLA_KP4_Normoxia_1_Slot1-10_1_1890.d	1	P35637|FUS_HUMAN			FALSE
FVAEQKVEY	46.67	1111.55	9	-2.4	556.78	2	9.515	0.8026-0.8252	386	8820	441950	8360	210722_sHLA_KP4_Normoxia_1_Slot1-10_1_1890.d	1	Q04637|IF4G1_HUMAN			FALSE
FVDPAQITM	36.98	1020.5	9	9.5	1021.51	1	33.3255	1.4070-1.4290			1558596	35220	210722_sHLA_KP4_Normoxia_1_Slot1-10_1_1890.d	1	P23921|RIR1_HUMAN			FALSE
FVVDPMAEY	48.57	1069.48	9	6.4	1070.49	1	36.7293	1.4381-1.4600			1717615	38683	210722_sHLA_KP4_Normoxia_1_Slot1-10_1_1890.d	2	P10586|PTPRF_HUMAN;P23468|PTPRD_HUMAN;Q13332|PTPRS_HUMAN			FALSE
FVVPDLTGF	37.22	993.517	9	9.4	994.527	1	50.7824	1.4152-1.4372			2373119	53189	210722_sHLA_KP4_Normoxia_1_Slot1-10_1_1890.d	1	Q8IXM3|RM41_HUMAN			FALSE
FVWEDYDKY	39.28	1263.54	9	2.2	632.777	2	27.8433	0.8618-0.8844			1302326	29270	210722_sHLA_KP4_Normoxia_1_Slot1-10_1_1890.d	2	Q9NW15|ANO10_HUMAN			FALSE
FYGRFSSP	34.71	959.45	8	-6.6	480.726	2	10.17	0.7715-0.7941			474045	9165	210722_sHLA_KP4_Normoxia_1_Slot1-10_1_1890.d	1	P48594|SPB4_HUMAN;P29508|SPB3_HUMAN			FALSE
GAAGVHFIY	42.85	933.471	9	7.1	934.479	1	18.6864	1.3566-1.3786	1590	47000	873195	18531	210722_sHLA_KP4_Normoxia_1_Slot1-10_1_1890.d	4	P52597|HNRPF_HUMAN			FALSE
GAFSDELSF	33.64	971.424	9	1.9	972.427	1	36.049	1.3960-1.4180			1685579	37937	210722_sHLA_KP4_Normoxia_1_Slot1-10_1_1890.d	1	O75563|SKAP2_HUMAN			FALSE
GAHGIIVVY	33.57	927.518	9	5.7	928.524	1	18.5698	1.3695-1.3914	502	7680	867685	18385	210722_sHLA_KP4_Normoxia_1_Slot1-10_1_1890.d	4	Q9H0U4|RAB1B_HUMAN;P62820|RAB1A_HUMAN			FALSE
GAVGYQPEY	44.14	982.44	9	-2.5	983.438	1	12.8636	1.3328-1.3548			600298	12046	210722_sHLA_KP4_Normoxia_1_Slot1-10_1_1890.d	1	Q14494|NF2L1_HUMAN			FALSE
GAVHDVKDVLDS	39.48	1253.63	12	-4.9	627.813	2	9.5973	0.9031-0.9256	240	4950	446548	8488	210722_sHLA_KP4_Normoxia_1_Slot1-10_1_1890.d	1	P81605|DCD_HUMAN			FALSE
GAYEQVIKY	42.54	1069.54	9	-0.5	535.776	2	13.8537	0.7913-0.8139	207	8330	646095	13143	210722_sHLA_KP4_Normoxia_1_Slot1-10_1_1890.d	2	P98194|AT2C1_HUMAN			FALSE
GFTIPEAFR	25.99	1036.53	9	-19.2	519.261	2	28.0959	0.7715-0.7941			1314252	29574	210722_sHLA_KP4_Normoxia_1_Slot1-10_1_1890.d	1	O00299|CLIC1_HUMAN			FALSE
GGFGGRGGGF	30.58	867.399	10	-3.8	434.702	2	6.7685	0.7176-0.7403			314781	5457	210722_sHLA_KP4_Normoxia_1_Slot1-10_1_1890.d	1	P35908|K22E_HUMAN			FALSE
GGGFSSGGF	37.38	771.319	9	2.8	772.323	1	14.2284	1.1733-1.1955			664402	13570	210722_sHLA_KP4_Normoxia_1_Slot1-10_1_1890.d	1	P13645|K1C10_HUMAN			FALSE
GGGGFGGGGF	39.31	768.319	10	6.6	769.327	1	14.8724	1.1816-1.2038			694602	14268	210722_sHLA_KP4_Normoxia_1_Slot1-10_1_1890.d	2	P13645|K1C10_HUMAN;P35908|K22E_HUMAN;P04264|K2C1_HUMAN			FALSE
GGGGIGGGGF	39.18	734.335	10	3.5	735.34	1	11.3403	1.1603-1.1825			528955	10435	210722_sHLA_KP4_Normoxia_1_Slot1-10_1_1890.d	1	P04264|K2C1_HUMAN			FALSE
GGGSFGGGSF	34.96	828.34	10	1.8	829.344	1	13.8785	1.2260-1.2481			647920	13180	210722_sHLA_KP4_Normoxia_1_Slot1-10_1_1890.d	1	P13645|K1C10_HUMAN			FALSE
GGPGGVGGL	33.03	669.345	9	6.2	670.352	1	10.6365	1.1112-1.1334			496007	9671	210722_sHLA_KP4_Normoxia_1_Slot1-10_1_1890.d	1	P35908|K22E_HUMAN			FALSE
GGSFGGGSF	39.84	771.319	9	2.8	772.323	1	13.7036	1.1909-1.2130			639675	12981	210722_sHLA_KP4_Normoxia_1_Slot1-10_1_1890.d	1	P13645|K1C10_HUMAN			FALSE
GLLKTPAQY	25.58	989.555	9	-8.5	495.777	2	12.747	0.7875-0.8101			594834	11946	210722_sHLA_KP4_Normoxia_1_Slot1-10_1_1890.d	1	A6NMY6|AXA2L_HUMAN;P07355|ANXA2_HUMAN			FALSE
GPFEYEVGY	30.68	1059.45	9	4.9	1060.46	1	29.35	1.4107-1.4326			1372862	30968	210722_sHLA_KP4_Normoxia_1_Slot1-10_1_1890.d	1	Q8NHP8|PLBL2_HUMAN			FALSE
GPILGSPVY	31.22	901.491	9	8.7	902.5	1	27.6683	1.3401-1.3621			1294094	29084	210722_sHLA_KP4_Normoxia_1_Slot1-10_1_1890.d	1	O75694|NU155_HUMAN			FALSE
GPVGVNVTY	42.41	904.465	9	-3	905.464	1	19.0611	1.3190-1.3410			890654	19004	210722_sHLA_KP4_Normoxia_1_Slot1-10_1_1890.d	2	P21333|FLNA_HUMAN			FALSE
GSGGGGFGGGGF	43.23	912.373	12	10.2	913.383	1	14.678	1.2831-1.3052			685451	14057	210722_sHLA_KP4_Normoxia_1_Slot1-10_1_1890.d	1	P04264|K2C1_HUMAN			FALSE
GSGSGWSSSRGP	41.27	1120.49	12	-5.6	561.245	2	4.495	0.7979-0.8205			208821	3201	210722_sHLA_KP4_Normoxia_1_Slot1-10_1_1890.d	1	Q86YZ3|HORN_HUMAN			FALSE
GSVNSSPATI	25.42	931.461	10	-5.4	932.457	1	23.5237	1.3419-1.3640			1099766	24284	210722_sHLA_KP4_Normoxia_1_Slot1-10_1_1890.d	1				FALSE
GYSFTTTAER	39.03	1131.52	10	0.4	566.764	2	7.6285	0.8233-0.8459			355049	6389	210722_sHLA_KP4_Normoxia_1_Slot1-10_1_1890.d	1	P60709|ACTB_HUMAN;P63261|ACTG_HUMAN			FALSE
GYSNRVVDL	38.09	1021.52	9	1.9	511.765	2	11.6513	0.7903-0.8129			543583	10759	210722_sHLA_KP4_Normoxia_1_Slot1-10_1_1890.d	1	P04406|G3P_HUMAN			FALSE
HAAGFAYTY	39.94	999.445	9	0.2	1000.45	1	11.4569	1.3942-1.4162			534438	10554	210722_sHLA_KP4_Normoxia_1_Slot1-10_1_1890.d	1	Q96PZ2|F111A_HUMAN			FALSE
HAATDITGF	25.88	931.44	9	6.5	932.447	1	12.3539	1.3162-1.3383			576528	11520	210722_sHLA_KP4_Normoxia_1_Slot1-10_1_1890.d	1	P49903|SPS1_HUMAN;Q99611|SPS2_HUMAN			FALSE
HAGLVYEY	43.91	950.45	8	-8.7	476.225	2	12.1207	0.7469-0.7696	2050	31800	565550	11270	210722_sHLA_KP4_Normoxia_1_Slot1-10_1_1890.d	5	Q92526|TCPW_HUMAN;P40227|TCPZ_HUMAN			FALSE
HAGPVINTL	40.69	920.508	9	0.4	921.51	1	11.0099	1.3300-1.3520			513410	10088	210722_sHLA_KP4_Normoxia_1_Slot1-10_1_1890.d	1	Q92793|CBP_HUMAN			FALSE
HAHQFLQNEY	29	1285.58	10	6.7	643.799	2	6.5055	0.8665-0.8891			302886	5184	210722_sHLA_KP4_Normoxia_1_Slot1-10_1_1890.d	1	Q16531|DDB1_HUMAN			FALSE
HALFEISKY	42.1	1106.58	9	0.7	554.292	2	16.3771	0.8120-0.8346	1240	13600	762378	15888	210722_sHLA_KP4_Normoxia_1_Slot1-10_1_1890.d	1	P51636|CAV2_HUMAN			FALSE
HALSLPAESY	27.35	1086.53	10	2.6	544.273	2	16.047	0.8026-0.8252			749556	15582	210722_sHLA_KP4_Normoxia_1_Slot1-10_1_1890.d	1	Q9BVG4|PBDC1_HUMAN			FALSE
HAMEKMEEF	47.44	1150.48	9	-2.7	576.241	2	6.6221	0.8176-0.8402			308378	5312	210722_sHLA_KP4_Normoxia_1_Slot1-10_1_1890.d	1	Q96A54|PAQR1_HUMAN;Q86V24|PAQR2_HUMAN			FALSE
HAVDVDSGSVY	30.45	1147.51	11	-0.1	574.761	2	8.6056	0.8092-0.8318			400738	7378	210722_sHLA_KP4_Normoxia_1_Slot1-10_1_1890.d	1	O95819|M4K4_HUMAN			FALSE
HAVGDIPGVRF	39.44	1166.62	11	-1.9	584.312	2	17.39	0.8393-0.8618	1670	40800	809028	16944	210722_sHLA_KP4_Normoxia_1_Slot1-10_1_1890.d	2	P62266|RS23_HUMAN			FALSE
HAVYRDDLKKL	30.16	1356.75	11	1.4	453.255	3	4.7282	0.7157-0.7384			219807	3459	210722_sHLA_KP4_Normoxia_1_Slot1-10_1_1890.d	2	P05109|S10A8_HUMAN			FALSE
HGIDPTGTY	45.25	959.435	9	-13.3	960.423	1	7.6285	1.3052-1.3273	941	31500	355035	6375	210722_sHLA_KP4_Normoxia_1_Slot1-10_1_1890.d	4	P68371|TBB4B_HUMAN;P07437|TBB5_HUMAN;P04350|TBB4A_HUMAN			FALSE
HGVFVNIQY	28.74	1075.55	9	-1.2	538.776	2	23.582	0.7932-0.8158			1102521	24357	210722_sHLA_KP4_Normoxia_1_Slot1-10_1_1890.d	2	O14972|VP26C_HUMAN			FALSE
HIQDIVVHY	50.35	1122.58	9	-0.3	562.295	2	12.6971	0.8524-0.8750	228	4810	591171	11859	210722_sHLA_KP4_Normoxia_1_Slot1-10_1_1890.d	1	P04843|RPN1_HUMAN			FALSE
HLIDDYGNTY	26.19	1209.53	10	-0.5	605.768	2	14.2867	0.8402-0.8628			667162	13648	210722_sHLA_KP4_Normoxia_1_Slot1-10_1_1890.d	2				FALSE
HLPLLPNVSY	34.49	1151.63	10	-0.8	576.82	2	33.9359	0.8280-0.8506	1170	4880	1594238	35996	210722_sHLA_KP4_Normoxia_1_Slot1-10_1_1890.d	1	Q14693|LPIN1_HUMAN			FALSE
HLVAVFNEY	37.06	1090.54	9	-10.5	546.27	2	23.3877	0.7960-0.8186			1093372	24148	210722_sHLA_KP4_Normoxia_1_Slot1-10_1_1890.d	1	P50995|ANX11_HUMAN			FALSE
HPAAAGRDAVVF	35.79	1209.63	12	-4.9	605.813	2	7.2543	0.8459-0.8684	218	7620	336747	5967	210722_sHLA_KP4_Normoxia_1_Slot1-10_1_1890.d	1	Q86X29|LSR_HUMAN			FALSE
HPAAKMIVM	41.16	996.525	9	-8.2	499.262	2	7.5071	0.7969-0.8195			349560	6264	210722_sHLA_KP4_Normoxia_1_Slot1-10_1_1890.d	1	P50990|TCPQ_HUMAN			FALSE
HPADSVVSV	25.57	909.456	9	-1.2	910.456	1	7.3128	1.3125-1.3346			340391	6035	210722_sHLA_KP4_Normoxia_1_Slot1-10_1_1890.d	1				FALSE
HPALAIPEL	33.69	959.544	9	15.4	960.56	1	29.9967	1.3695-1.3914			1403057	31661	210722_sHLA_KP4_Normoxia_1_Slot1-10_1_1890.d	3	P06737|PYGL_HUMAN			FALSE
HPDAPMSQVY	34.42	1143.5	10	0.8	572.755	2	10.0584	0.8063-0.8289	3370	19000	463052	8900	210722_sHLA_KP4_Normoxia_1_Slot1-10_1_1890.d	1	Q15014|MO4L2_HUMAN			FALSE
HPDEPLYSF	25.34	1103.49	9	-5.7	552.747	2	20.7036	0.7856-0.8082			967857	21111	210722_sHLA_KP4_Normoxia_1_Slot1-10_1_1890.d	1	Q9Y5Q9|TF3C3_HUMAN			FALSE
HPDKKIVAY	29.69	1069.59	9	-3.4	535.798	2	4.1062	0.8073-0.8299			190545	2805	210722_sHLA_KP4_Normoxia_1_Slot1-10_1_1890.d	1	Q9UBB4|ATX10_HUMAN			FALSE
HPDTGISSKAM	25.67	1142.54	11	1.8	572.274	2	4.3783	0.8252-0.8477			203319	3063	210722_sHLA_KP4_Normoxia_1_Slot1-10_1_1890.d	1	P23527|H2B1O_HUMAN;Q96A08|H2B1A_HUMAN;Q99879|H2B1M_HUMAN;O60814|H2B1K_HUMAN;P58876|H2B1D_HUMAN;Q93079|H2B1H_HUMAN;P57053|H2BFS_HUMAN;P33778|H2B1B_HUMAN;P62807|H2B1C_HUMAN;Q99877|H2B1N_HUMAN;P06899|H2B1J_HUMAN;Q5QNW6|H2B2F_HUMAN;Q16778|H2B2E_HUMAN;Q99880|H2B1L_HUMAN;Q8N257|H2B3B_HUMAN			FALSE
HPDVLPFAL	30.43	1007.54	9	0.1	504.776	2	38.7454	0.7639-0.7866			1812107	41093	210722_sHLA_KP4_Normoxia_1_Slot1-10_1_1890.d	1	Q9NU22|MDN1_HUMAN			FALSE
HPDYGSHIQAL	42.33	1236.59	11	-1.5	619.297	2	8.0173	0.8543-0.8769			373305	6765	210722_sHLA_KP4_Normoxia_1_Slot1-10_1_1890.d	1	P04040|CATA_HUMAN			FALSE
HPEKLATVL	36.21	1006.58	9	-13	504.288	2	7.6479	0.8271-0.8496			355966	6412	210722_sHLA_KP4_Normoxia_1_Slot1-10_1_1890.d	1	Q9NV06|DCA13_HUMAN			FALSE
HPEPASGLAAL	30.27	1061.55	11	3.9	531.781	2	14.7946	0.8026-0.8252			690956	14198	210722_sHLA_KP4_Normoxia_1_Slot1-10_1_1890.d	1	P49327|FAS_HUMAN			FALSE
HPEQDAGKVF	44.49	1126.54	10	0.4	564.274	2	4.8643	0.7960-0.8186			226176	3570	210722_sHLA_KP4_Normoxia_1_Slot1-10_1_1890.d	1	Q9BV38|WDR18_HUMAN			FALSE
HPFGHIPVL	33.24	1015.56	9	-6	508.781	2	20.1163	0.7932-0.8158			940278	20352	210722_sHLA_KP4_Normoxia_1_Slot1-10_1_1890.d	1	Q9H4Y5|GSTO2_HUMAN			FALSE
HPFPGPGLAI	27.55	1004.54	10	-3.4	503.274	2	26.3565	0.7620-0.7847			1232535	27423	210722_sHLA_KP4_Normoxia_1_Slot1-10_1_1890.d	1	P49915|GUAA_HUMAN			FALSE
HPFTNKPTTF	29.25	1188.59	10	1.3	595.301	2	6.2722	0.8383-0.8609			291915	4941	210722_sHLA_KP4_Normoxia_1_Slot1-10_1_1890.d	1	Q8N983|RM43_HUMAN			FALSE
HPGQISAGY	49.03	928.44	9	4.9	929.446	1	5.2971	1.3052-1.3273	196	15900	246250	3976	210722_sHLA_KP4_Normoxia_1_Slot1-10_1_1890.d	4	Q5VTE0|EF1A3_HUMAN;Q05639|EF1A2_HUMAN;P68104|EF1A1_HUMAN			FALSE
HPGYFGKVGM	49.02	1091.52	10	6.1	546.768	2	9.1692	0.8026-0.8252	687	18400	427302	8016	210722_sHLA_KP4_Normoxia_1_Slot1-10_1_1890.d	4	P46776|RL27A_HUMAN			FALSE
HPGYFGKVGM(+15.99)	46.92	1107.52	10	-5.3	554.759	2	5.6858	0.8082-0.8308			264510	4356	210722_sHLA_KP4_Normoxia_1_Slot1-10_1_1890.d	1	P46776|RL27A_HUMAN	Oxidation (M)	M10:Oxidation (M):1001.00	FALSE
HPHAVNEIAL	32.31	1099.58	10	-2.3	550.791	2	7.9784	0.8129-0.8355			371478	6726	210722_sHLA_KP4_Normoxia_1_Slot1-10_1_1890.d	1	Q8IVF7|FMNL3_HUMAN;Q96PY5|FMNL2_HUMAN			FALSE
HPIEGSTTVF	32.93	1086.53	10	2.9	1087.54	1	11.8485	1.4271-1.4491	1830	15600	552732	10968	210722_sHLA_KP4_Normoxia_1_Slot1-10_1_1890.d	2	P49327|FAS_HUMAN			FALSE
HPIEVSVGH	42.44	973.498	9	-3.5	487.752	2	5.0056	0.7752-0.7979			232554	3690	210722_sHLA_KP4_Normoxia_1_Slot1-10_1_1890.d	1	A6NEC2|PSAL_HUMAN;P55786|PSA_HUMAN			FALSE
HPIHQGITEL	36.45	1143.6	10	3.3	572.807	2	6.5249	0.8299-0.8524	239	8930	303813	5217	210722_sHLA_KP4_Normoxia_1_Slot1-10_1_1890.d	2	Q9H410|DSN1_HUMAN			FALSE
HPISSEELL	33.83	1023.52	9	1.1	1024.53	1	13.9757	1.4152-1.4372			652491	13281	210722_sHLA_KP4_Normoxia_1_Slot1-10_1_1890.d	1	P14921|ETS1_HUMAN			FALSE
HPLYPFNDPY	42.24	1261.58	10	-2.8	631.79	2	25.0496	0.8571-0.8797	914	7920	1167544	25906	210722_sHLA_KP4_Normoxia_1_Slot1-10_1_1890.d	1	P14550|AK1A1_HUMAN			FALSE
HPMGGLNAM	27.86	926.41	9	14.2	464.216	2	8.1728	0.7356-0.7582			380615	6923	210722_sHLA_KP4_Normoxia_1_Slot1-10_1_1890.d	1	Q92879|CELF1_HUMAN			FALSE
HPNGNITEL	31.03	993.488	9	-4.8	994.484	1	7.3905	1.3960-1.4180			344045	6113	210722_sHLA_KP4_Normoxia_1_Slot1-10_1_1890.d	1	Q7KZF4|SND1_HUMAN			FALSE
HPNSAIILHY	46.59	1163.61	10	-2.3	582.807	2	11.1117	0.8346-0.8571	430	6520	516160	10156	210722_sHLA_KP4_Normoxia_1_Slot1-10_1_1890.d	2	A5YKK6|CNOT1_HUMAN			FALSE
HPQIIIRAF	38.54	1093.64	9	-3.6	547.822	2	17.1684	0.8289-0.8515	738	8600	798989	16739	210722_sHLA_KP4_Normoxia_1_Slot1-10_1_1890.d	1	Q99832|TCPH_HUMAN			FALSE
HPQPGAVEL	27.76	946.487	9	-0.8	474.247	2	8.2505	0.7412-0.7639			384268	7000	210722_sHLA_KP4_Normoxia_1_Slot1-10_1_1890.d	1	P27708|PYR1_HUMAN			FALSE
HPRIITEGF	43.82	1068.57	9	-0.7	535.289	2	9.7881	0.7988-0.8214	7320	160000	453875	8663	210722_sHLA_KP4_Normoxia_1_Slot1-10_1_1890.d	3	P40227|TCPZ_HUMAN			FALSE
HPTIISESF	36.57	1029.51	9	8.9	1030.52	1	17.4372	1.3988-1.4207	3130	56200	814501	17053	210722_sHLA_KP4_Normoxia_1_Slot1-10_1_1890.d	3	P50991|TCPD_HUMAN			FALSE
HPTLGPKITY	46.14	1125.62	10	-3.6	563.811	2	9.3303	0.8233-0.8459			434623	8185	210722_sHLA_KP4_Normoxia_1_Slot1-10_1_1890.d	2	Q8WTW4|NPRL2_HUMAN			FALSE
HPTLPAGRY	31.89	1010.53	9	-5.9	506.266	2	5.4915	0.7866-0.8092			255365	4151	210722_sHLA_KP4_Normoxia_1_Slot1-10_1_1890.d	1	Q9NV96|CC50A_HUMAN			FALSE
HPTSVISGY	45.96	959.471	9	4.7	960.477	1	8.095	1.3456-1.3676			376954	6838	210722_sHLA_KP4_Normoxia_1_Slot1-10_1_1890.d	2	P17987|TCPA_HUMAN			FALSE
HPTTVASY	33.87	874.418	8	-0.4	875.42	1	4.3783	1.2850-1.3070			203313	3057	210722_sHLA_KP4_Normoxia_1_Slot1-10_1_1890.d	1	Q96KR1|ZFR_HUMAN			FALSE
HPTVVISAY	37.55	985.523	9	-2.8	986.521	1	13.1552	1.3814-1.4034			614018	12356	210722_sHLA_KP4_Normoxia_1_Slot1-10_1_1890.d	2	P49368|TCPG_HUMAN			FALSE
HPVKIGDLF	44.87	1024.57	9	-1.2	513.289	2	19.091	0.8327-0.8553	125	5210	891581	19037	210722_sHLA_KP4_Normoxia_1_Slot1-10_1_1890.d	2	P78362|SRPK2_HUMAN			FALSE
HPVRDPVHMY	46.25	1249.6	10	3.2	625.807	2	5.2777	0.8675-0.8900			245342	3962	210722_sHLA_KP4_Normoxia_1_Slot1-10_1_1890.d	1	Q8IZ52|CHSS2_HUMAN			FALSE
HPWEVM(+15.99)PDLY	25.63	1301.58	10	10.2	651.797	2	26.1816	0.8684-0.8909			1224286	27220	210722_sHLA_KP4_Normoxia_1_Slot1-10_1_1890.d	1	P08865|RSSA_HUMAN	Oxidation (M)	M6:Oxidation (M):1001.00	FALSE
HPWEVMPDLY	41.23	1285.58	10	-0.6	643.793	2	36.5378	0.8637-0.8863	7470	130000	1704801	38385	210722_sHLA_KP4_Normoxia_1_Slot1-10_1_1890.d	2	P08865|RSSA_HUMAN			FALSE
HPWFGMEQEY	35.8	1322.54	10	-10.5	662.266	2	25.049	0.8731-0.8956			1171202	25988	210722_sHLA_KP4_Normoxia_1_Slot1-10_1_1890.d	1	P15104|GLNA_HUMAN			FALSE
HPYGLGPPSL	27	1036.53	10	-4.3	519.269	2	19.7081	0.7913-0.8139			921010	19858	210722_sHLA_KP4_Normoxia_1_Slot1-10_1_1890.d	1	O15417|TNC18_HUMAN			FALSE
HPYPPGPGVAL	25.27	1103.58	11	-1.7	552.791	2	16.3358	0.8045-0.8271	259	4610	761458	15862	210722_sHLA_KP4_Normoxia_1_Slot1-10_1_1890.d	1	O43660|PLRG1_HUMAN			FALSE
HPYQPDPKM	38.92	1111.51	9	-7.2	556.756	2	4.5727	0.7894-0.8120			212486	3290	210722_sHLA_KP4_Normoxia_1_Slot1-10_1_1890.d	1	O00257|CBX4_HUMAN			FALSE
HSGPVIPVY	33.71	967.513	9	-1.5	968.512	1	16.907	1.3612-1.3832	668	8480	789843	16533	210722_sHLA_KP4_Normoxia_1_Slot1-10_1_1890.d	2	Q14469|HES1_HUMAN			FALSE
HSVLIHEY	28.28	996.503	8	-7.2	499.252	2	6.1556	0.8007-0.8233			286440	4830	210722_sHLA_KP4_Normoxia_1_Slot1-10_1_1890.d	1	O00303|EIF3F_HUMAN			FALSE
HSVLIHEYY	51.54	1159.57	9	4.7	580.789	2	9.6219	0.8393-0.8618			448375	8527	210722_sHLA_KP4_Normoxia_1_Slot1-10_1_1890.d	1	O00303|EIF3F_HUMAN			FALSE
HTGPGILSM	39.98	911.453	9	-0.2	912.455	1	16.0275	1.3153-1.3374	1970	23000	748625	15545	210722_sHLA_KP4_Normoxia_1_Slot1-10_1_1890.d	3	P62937|PPIA_HUMAN			FALSE
HTGPGILSM(+15.99)	33.7	927.448	9	-1.6	928.448	1	7.6091	1.3162-1.3383	452	8970	354119	6353	210722_sHLA_KP4_Normoxia_1_Slot1-10_1_1890.d	2	P62937|PPIA_HUMAN	Oxidation (M)	M9:Oxidation (M):1001.00	FALSE
HTGPGLLSM	39.98	911.453	9	-0.2	912.455	1	16.0275	1.3153-1.3374	1970	23000	748625	15545	210722_sHLA_KP4_Normoxia_1_Slot1-10_1_1890.d	3	P49792|RBP2_HUMAN			FALSE
HTGPGLLSM(+15.99)	33.7	927.448	9	-1.6	928.448	1	7.6091	1.3162-1.3383	452	8970	354119	6353	210722_sHLA_KP4_Normoxia_1_Slot1-10_1_1890.d	2	P49792|RBP2_HUMAN	Oxidation (M)	M9:Oxidation (M):1001.00	FALSE
HVDGPTEIY	34.79	1029.48	9	0.1	1030.48	1	9.8357	1.3823-1.4043			458463	8781	210722_sHLA_KP4_Normoxia_1_Slot1-10_1_1890.d	1	Q5T9L3|WLS_HUMAN			FALSE
HVGPFIDSY	43.54	1033.49	9	8.3	1034.5	1	18.7696	1.4189-1.4408	933	23900	876877	18637	210722_sHLA_KP4_Normoxia_1_Slot1-10_1_1890.d	4	Q9UBZ4|APEX2_HUMAN			FALSE
HVIDVKFLY	49.04	1132.63	9	-6.2	567.314	2	25.4605	0.8318-0.8543	206	3120	1188565	26365	210722_sHLA_KP4_Normoxia_1_Slot1-10_1_1890.d	1	Q16531|DDB1_HUMAN			FALSE
HVIPVAEGY	33.63	983.508	9	5	984.513	1	13.4273	1.3465-1.3685			626849	12671	210722_sHLA_KP4_Normoxia_1_Slot1-10_1_1890.d	3	P61158|ARP3_HUMAN;Q9P1U1|ARP3B_HUMAN;Q9C0K3|ARP3C_HUMAN			FALSE
HVNGIVQKY	29.72	1056.57	9	-6.5	529.286	2	4.7088	0.8007-0.8233			218902	3448	210722_sHLA_KP4_Normoxia_1_Slot1-10_1_1890.d	1	Q3B7T1|EDRF1_HUMAN			FALSE
HVVNLGSNQY	36.62	1129.55	10	5.6	565.783	2	8.3088	0.8167-0.8393			386998	7048	210722_sHLA_KP4_Normoxia_1_Slot1-10_1_1890.d	1	Q96RS6|NUDC1_HUMAN			FALSE
HVYSTVEGY	43.38	1053.48	9	-4.2	1054.47	1	7.4099	1.4180-1.4399			344962	6136	210722_sHLA_KP4_Normoxia_1_Slot1-10_1_1890.d	3	P31944|CASPE_HUMAN			FALSE
IAAGIFNDL	40.32	932.497	9	-1.8	933.496	1	40.8444	1.3511-1.3731			1909058	43280	210722_sHLA_KP4_Normoxia_1_Slot1-10_1_1890.d	2	Q99436|PSB7_HUMAN			FALSE
IADEGTWTL	33.07	1004.48	9	7.3	1005.49	1	30.4826	1.3924-1.4143			1425937	32191	210722_sHLA_KP4_Normoxia_1_Slot1-10_1_1890.d	1	Q8WVJ2|NUDC2_HUMAN			FALSE
IADISQVY	30.17	907.465	8	2.3	908.469	1	21.8946	1.3263-1.3484			1023735	22455	210722_sHLA_KP4_Normoxia_1_Slot1-10_1_1890.d	1	P60900|PSA6_HUMAN			FALSE
IAIPVTVAF	38.42	929.559	9	-0.6	930.559	1	48.3572	1.3355-1.3575			2260018	50944	210722_sHLA_KP4_Normoxia_1_Slot1-10_1_1890.d	1	Q8TEM1|PO210_HUMAN			FALSE
IAVPPLEGF	28.93	941.522	9	-5.9	942.518	1	43.5804	1.3318-1.3539			2037032	46094	210722_sHLA_KP4_Normoxia_1_Slot1-10_1_1890.d	3	Q658Y4|F91A1_HUMAN			FALSE
IAYEEIFVK	48.09	1110.6	9	-1.8	556.301	2	24.9356	0.8242-0.8468	1200	33100	1162959	25791	210722_sHLA_KP4_Normoxia_1_Slot1-10_1_1890.d	2	P10646|TFPI1_HUMAN			FALSE
IAYEEIFVKNM	51.13	1355.68	11	0.8	678.843	2	33.0605	0.9153-0.9378	1610	36400	1543947	34875	210722_sHLA_KP4_Normoxia_1_Slot1-10_1_1890.d	2	P10646|TFPI1_HUMAN			FALSE
IAYEEIFVKNM(+15.99)	46.63	1371.67	11	-0.1	686.84	2	24.9324	0.9135-0.9359			1165714	25864	210722_sHLA_KP4_Normoxia_1_Slot1-10_1_1890.d	1	P10646|TFPI1_HUMAN	Oxidation (M)	M11:Oxidation (M):1001.00	FALSE
IDQDARDL	27.82	944.456	8	-2.4	473.231	2	5.5845	0.7677-0.7903	281	10200	259027	4237	210722_sHLA_KP4_Normoxia_1_Slot1-10_1_1890.d	1	P07355|ANXA2_HUMAN			FALSE
IDTIEIITDR	32.35	1187.64	10	-1.3	594.823	2	24.8546	0.8534-0.8759			1162046	25772	210722_sHLA_KP4_Normoxia_1_Slot1-10_1_1890.d	1	P22626|ROA2_HUMAN			FALSE
IESLTEEL	29.41	932.47	8	8.8	933.48	1	26.2205	1.3410-1.3630			1226108	27254	210722_sHLA_KP4_Normoxia_1_Slot1-10_1_1890.d	1	P13645|K1C10_HUMAN			FALSE
IFGVTTLDIVR	37.06	1232.71	11	4.4	617.362	2	38.197	0.8834-0.9060			1786386	40404	210722_sHLA_KP4_Normoxia_1_Slot1-10_1_1890.d	1	P40926|MDHM_HUMAN			FALSE
IGGIGTVPVGR	31.24	1024.6	11	3.8	513.307	2	13.505	0.7809-0.8035			630528	12774	210722_sHLA_KP4_Normoxia_1_Slot1-10_1_1890.d	1	Q5VTE0|EF1A3_HUMAN;Q05639|EF1A2_HUMAN;P68104|EF1A1_HUMAN			FALSE
IGIDLGTTY	41.97	951.491	9	0.6	952.493	1	32.7175	1.3621-1.3841			1530229	34567	210722_sHLA_KP4_Normoxia_1_Slot1-10_1_1890.d	2	P34931|HS71L_HUMAN;P0DMV9|HS71B_HUMAN;P0DMV8|HS71A_HUMAN			FALSE
IGSPVDLTY	36.61	963.491	9	4.4	964.497	1	28.5091	1.3355-1.3575			1333483	30031	210722_sHLA_KP4_Normoxia_1_Slot1-10_1_1890.d	1	P28331|NDUS1_HUMAN			FALSE
IIIDKEYYY	36.13	1218.62	9	-2	610.311	2	21.6614	0.8675-0.8900			1012755	22203	210722_sHLA_KP4_Normoxia_1_Slot1-10_1_1890.d	1	Q7L5N1|CSN6_HUMAN			FALSE
IILDLISESPIK	42.11	1339.8	12	2.6	670.903	2	43.211	0.9378-0.9603			2019698	45746	210722_sHLA_KP4_Normoxia_1_Slot1-10_1_1890.d	2	P61978|HNRPK_HUMAN			FALSE
IINTFHQY	28.61	1034.52	8	4	518.265	2	10.4261	0.7922-0.8148	860	36800	484097	9383	210722_sHLA_KP4_Normoxia_1_Slot1-10_1_1890.d	2	P06702|S10A9_HUMAN			FALSE
IISDTSGDF	44.33	953.434	9	9.7	954.444	1	16.1489	1.3245-1.3465			754118	15674	210722_sHLA_KP4_Normoxia_1_Slot1-10_1_1890.d	2	A6NMY6|AXA2L_HUMAN;P07355|ANXA2_HUMAN			FALSE
ILGLLDAYLK	35.37	1117.67	10	5.2	559.844	2	44.678	0.8609-0.8834			2088260	47258	210722_sHLA_KP4_Normoxia_1_Slot1-10_1_1890.d	1	P26641|EF1G_HUMAN			FALSE
INDPFIDL	26.94	945.481	8	3.8	946.486	1	45.3389	1.3557-1.3777			2119378	47980	210722_sHLA_KP4_Normoxia_1_Slot1-10_1_1890.d	1	P04406|G3P_HUMAN			FALSE
IPAAEPIEY	39.64	1001.51	9	6.5	1002.51	1	22.4246	1.3759-1.3979			1048443	23025	210722_sHLA_KP4_Normoxia_1_Slot1-10_1_1890.d	1	Q13635|PTC1_HUMAN			FALSE
IPAEDVPLL	34.61	965.543	9	-0.1	966.544	1	38.333	1.3740-1.3960			1792801	40561	210722_sHLA_KP4_Normoxia_1_Slot1-10_1_1890.d	2	O14802|RPC1_HUMAN			FALSE
IPAEEIPAY	40.56	1001.51	9	-9.9	1002.5	1	23.8969	1.3612-1.3832			1117201	24733	210722_sHLA_KP4_Normoxia_1_Slot1-10_1_1890.d	1	Q9Y4C2|TCAF1_HUMAN			FALSE
IPAESYTF	33.9	926.438	8	-0.2	927.44	1	22.7939	1.3410-1.3630			1065893	23489	210722_sHLA_KP4_Normoxia_1_Slot1-10_1_1890.d	2	P48556|PSMD8_HUMAN			FALSE
IPAYLAETL	34.57	989.543	9	2.2	990.546	1	36.6126	1.4052-1.4271			1712116	38548	210722_sHLA_KP4_Normoxia_1_Slot1-10_1_1890.d	1	P08758|ANXA5_HUMAN			FALSE
IPDASKLQF	28.13	1017.55	9	0.4	509.779	2	21.2727	0.7752-0.7979			994434	21762	210722_sHLA_KP4_Normoxia_1_Slot1-10_1_1890.d	1	O75935|DCTN3_HUMAN			FALSE
IPDDLKQLY	39.32	1103.59	9	-0.8	552.796	2	23.1667	0.8205-0.8430	2590	51700	1080558	23850	210722_sHLA_KP4_Normoxia_1_Slot1-10_1_1890.d	2	P23921|RIR1_HUMAN			FALSE
IPDGHTKEM	27.53	1026.48	9	5.3	514.247	2	3.9902	0.7620-0.7847			185958	2688	210722_sHLA_KP4_Normoxia_1_Slot1-10_1_1890.d	1	P07814|SYEP_HUMAN			FALSE
IPDKFVVGY	37.71	1036.56	9	-4.7	519.281	2	22.7395	0.7790-0.8016	2960	52700	1061312	23378	210722_sHLA_KP4_Normoxia_1_Slot1-10_1_1890.d	3	P00492|HPRT_HUMAN			FALSE
IPDQVIRVF	26.3	1085.62	9	-0.5	543.815	2	30.2299	0.8082-0.8308			1414059	31935	210722_sHLA_KP4_Normoxia_1_Slot1-10_1_1890.d	1				FALSE
IPDSPITAF	32.16	959.496	9	8.9	960.506	1	35.5969	1.3722-1.3942			1664567	37487	210722_sHLA_KP4_Normoxia_1_Slot1-10_1_1890.d	2	Q99708|CTIP_HUMAN			FALSE
IPDSTAETL	35.28	945.466	9	6.1	946.472	1	14.1312	1.3392-1.3612			659824	13462	210722_sHLA_KP4_Normoxia_1_Slot1-10_1_1890.d	2	Q86W92|LIPB1_HUMAN			FALSE
IPEGLPAVI	29.09	907.538	9	1	908.54	1	39.665	1.3135-1.3355			1855006	41974	210722_sHLA_KP4_Normoxia_1_Slot1-10_1_1890.d	1	P16615|AT2A2_HUMAN;Q93084|AT2A3_HUMAN;O14983|AT2A1_HUMAN			FALSE
IPEPASPQL	28.76	950.507	9	-8.4	951.5	1	20.0774	1.3419-1.3640			938436	20298	210722_sHLA_KP4_Normoxia_1_Slot1-10_1_1890.d	1	Q14676|MDC1_HUMAN			FALSE
IPEPIDPLF	36.76	1039.56	9	-3	1040.56	1	47.531	1.4399-1.4618			2221678	50152	210722_sHLA_KP4_Normoxia_1_Slot1-10_1_1890.d	1	P49792|RBP2_HUMAN;A6NKT7|RGPD3_HUMAN;Q7Z3J3|RGPD4_HUMAN;P0DJD1|RGPD2_HUMAN;P0DJD0|RGPD1_HUMAN;Q99666|RGPD5_HUMAN;O14715|RGPD8_HUMAN			FALSE
IPFDPKFITY	48.68	1239.65	10	3.1	620.832	2	38.1247	0.8919-0.9144	1270	22500	1781805	40293	210722_sHLA_KP4_Normoxia_1_Slot1-10_1_1890.d	2	Q8N7H5|PAF1_HUMAN			FALSE
IPFFFPTQGHDY	46.1	1467.68	12	1.2	734.845	2	39.9987	0.9518-0.9743			1870594	42364	210722_sHLA_KP4_Normoxia_1_Slot1-10_1_1890.d	1	Q8N3C0|ASCC3_HUMAN			FALSE
IPFGNNPIFRY	42.51	1336.69	11	2	669.351	2	36.1642	0.8938-0.9163	1290	11500	1690154	38042	210722_sHLA_KP4_Normoxia_1_Slot1-10_1_1890.d	1	Q15392|DHC24_HUMAN			FALSE
IPFLPLEY	29.28	990.543	8	-1.3	991.542	1	52.7743	1.3979-1.4198			2466400	55282	210722_sHLA_KP4_Normoxia_1_Slot1-10_1_1890.d	2	O14657|TOR1B_HUMAN;Q9H497|TOR3A_HUMAN			FALSE
IPGLATAY	36.28	804.438	8	-2.2	805.438	1	23.6404	1.2435-1.2656			1105265	24419	210722_sHLA_KP4_Normoxia_1_Slot1-10_1_1890.d	2	O15239|NDUA1_HUMAN			FALSE
IPIAGRDITY	33.8	1117.61	10	-1.9	559.809	2	19.7645	0.8129-0.8355	892	20000	920090	19832	210722_sHLA_KP4_Normoxia_1_Slot1-10_1_1890.d	2	P61158|ARP3_HUMAN;Q9P1U1|ARP3B_HUMAN;Q9C0K3|ARP3C_HUMAN			FALSE
IPIEPDYKF	45.29	1120.58	9	-13.3	561.286	2	25.1656	0.8101-0.8327			1176678	26100	210722_sHLA_KP4_Normoxia_1_Slot1-10_1_1890.d	1	Q96L73|NSD1_HUMAN			FALSE
IPIERLYVTY	35.82	1265.7	10	-5.5	633.851	2	29.7388	0.8834-0.9060			1391144	31370	210722_sHLA_KP4_Normoxia_1_Slot1-10_1_1890.d	1	P49588|SYAC_HUMAN			FALSE
IPIGGGTSVSY	31.57	1049.54	11	-0.7	1050.54	1	20.7036	1.4125-1.4344			967847	21101	210722_sHLA_KP4_Normoxia_1_Slot1-10_1_1890.d	1	O00116|ADAS_HUMAN			FALSE
IPIRVDQNGAF	39.94	1228.66	11	-1.5	615.331	2	20.3482	0.8506-0.8731	633	7320	948577	20605	210722_sHLA_KP4_Normoxia_1_Slot1-10_1_1890.d	1	Q9UKP5|ATS6_HUMAN			FALSE
IPLALEGKDLL	48.77	1180.71	11	-3.5	591.355	2	35.8669	0.8881-0.9106	131	3450	1675529	37721	210722_sHLA_KP4_Normoxia_1_Slot1-10_1_1890.d	1	Q9NY93|DDX56_HUMAN			FALSE
IPLPLIKSY	38.66	1042.64	9	-2.7	522.324	2	32.0947	0.7913-0.8139	1440	16000	1498292	33920	210722_sHLA_KP4_Normoxia_1_Slot1-10_1_1890.d	1	P24941|CDK2_HUMAN			FALSE
IPLPPPPAPETY	44.59	1290.69	12	-2.7	646.344	2	32.6787	0.8731-0.8956			1528401	34527	210722_sHLA_KP4_Normoxia_1_Slot1-10_1_1890.d	2	Q07666|KHDR1_HUMAN			FALSE
IPMPGHPVNF	44.55	1107.55	10	-0.3	554.78	2	22.2258	0.7998-0.8224	289	4750	1036553	22757	210722_sHLA_KP4_Normoxia_1_Slot1-10_1_1890.d	1	O95352|ATG7_HUMAN			FALSE
IPNEIIHAL	43.15	1018.58	9	-0.8	510.294	2	24.9324	0.7875-0.8101	586	13800	1165716	25866	210722_sHLA_KP4_Normoxia_1_Slot1-10_1_1890.d	2	P52272|HNRPM_HUMAN			FALSE
IPRIEDGNNF	36.87	1173.58	10	0.9	587.793	2	14.6457	0.8242-0.8468	1120	18900	681791	13973	210722_sHLA_KP4_Normoxia_1_Slot1-10_1_1890.d	1	Q06323|PSME1_HUMAN;P61289|PSME3_HUMAN			FALSE
IPSAATLII	40.33	897.553	9	0	898.555	1	40.825	1.3144-1.3364			1908132	43248	210722_sHLA_KP4_Normoxia_1_Slot1-10_1_1890.d	1	Q9BQT9|CSTN3_HUMAN			FALSE
IPSELFSSF	32.23	1025.51	9	-8.5	1026.5	1	44.031	1.4216-1.4436			2058106	46606	210722_sHLA_KP4_Normoxia_1_Slot1-10_1_1890.d	1	Q9C0E2|XPO4_HUMAN			FALSE
IPTKQTQTF	28.08	1062.57	9	0.5	532.29	2	5.7442	0.8073-0.8299			267251	4415	210722_sHLA_KP4_Normoxia_1_Slot1-10_1_1890.d	1	P17066|HSP76_HUMAN;P11142|HSP7C_HUMAN			FALSE
IPTSPTSKY	37.01	992.518	9	-1.7	497.262	2	5.8296	0.7781-0.8007	148	8540	269990	4472	210722_sHLA_KP4_Normoxia_1_Slot1-10_1_1890.d	2	Q9NWS1|PARI_HUMAN			FALSE
IPVEEPLPF	31.63	1039.56	9	9.8	1040.57	1	43.0556	1.4354-1.4573			2012382	45582	210722_sHLA_KP4_Normoxia_1_Slot1-10_1_1890.d	1	Q9NUD7|CT096_HUMAN			FALSE
IPVEQKEGAF	35.99	1116.58	10	7.2	559.298	2	9.3498	0.8308-0.8534			435540	8208	210722_sHLA_KP4_Normoxia_1_Slot1-10_1_1890.d	2	Q9NR30|DDX21_HUMAN			FALSE
IPVGSGLGY	36.4	861.46	9	2.6	862.464	1	21.209	1.2748-1.2969			991677	21687	210722_sHLA_KP4_Normoxia_1_Slot1-10_1_1890.d	2	Q9H2V7|SPNS1_HUMAN;Q6ZMD2|SPNS3_HUMAN			FALSE
IPVHDGYVL	41.05	1011.54	9	-3	506.772	2	17.7534	0.7856-0.8082	115	2060	828244	17386	210722_sHLA_KP4_Normoxia_1_Slot1-10_1_1890.d	1	O96019|ACL6A_HUMAN;O94805|ACL6B_HUMAN			FALSE
IPVNEKDTLTY	35.84	1291.67	11	3.1	646.838	2	14.2246	0.9200-0.9425	1440	14400	660739	13483	210722_sHLA_KP4_Normoxia_1_Slot1-10_1_1890.d	1	O75446|SAP30_HUMAN			FALSE
IPVTIITGY	41.96	975.564	9	0.1	976.565	1	37.1819	1.3795-1.4015			1738673	39179	210722_sHLA_KP4_Normoxia_1_Slot1-10_1_1890.d	2	Q5JTY5|CBWD3_HUMAN;Q4V339|CBWD6_HUMAN;Q9BRT8|CBWD1_HUMAN;Q5RIA9|CBWD5_HUMAN;Q8IUF1|CBWD2_HUMAN			FALSE
IPVTIM(+15.99)DVF	34.79	1049.55	9	-14.1	1050.53	1	44.1476	1.4354-1.4573			2063594	46730	210722_sHLA_KP4_Normoxia_1_Slot1-10_1_1890.d	2	Q9NZD8|SPG21_HUMAN	Oxidation (M)	M6:Oxidation (M):1001.00	FALSE
IPVTIMDVF	36.44	1033.55	9	0.9	1034.55	1	53.635	1.4381-1.4600			2506625	56171	210722_sHLA_KP4_Normoxia_1_Slot1-10_1_1890.d	1	Q9NZD8|SPG21_HUMAN			FALSE
IPYHIVNIV	28.34	1066.62	9	-6.3	534.309	2	28.9367	0.8129-0.8355			1353658	30538	210722_sHLA_KP4_Normoxia_1_Slot1-10_1_1890.d	1	P49591|SYSC_HUMAN			FALSE
IQNKPLYF	37.22	1021.56	8	-2.1	511.783	2	15.5805	0.7913-0.8139			727573	15055	210722_sHLA_KP4_Normoxia_1_Slot1-10_1_1890.d	1	A6NMY6|AXA2L_HUMAN;P07355|ANXA2_HUMAN			FALSE
ISAPSADAPM	37.87	958.443	10	-9.7	959.435	1	14.8724	1.3337-1.3557			694599	14265	210722_sHLA_KP4_Normoxia_1_Slot1-10_1_1890.d	3	P04406|G3P_HUMAN			FALSE
ISEQFTAM(+15.99)FR	31.11	1244.59	10	7.4	623.301	2	17.34	0.8459-0.8684			809951	16973	210722_sHLA_KP4_Normoxia_1_Slot1-10_1_1890.d	1	P68371|TBB4B_HUMAN;Q13509|TBB3_HUMAN;Q9BVA1|TBB2B_HUMAN;Q13885|TBB2A_HUMAN;P07437|TBB5_HUMAN;P04350|TBB4A_HUMAN	Oxidation (M)	M8:Oxidation (M):1001.00	FALSE
ISEQFTAMFR	26.58	1228.59	10	-5.9	615.295	2	26.984	0.8412-0.8637			1262002	28282	210722_sHLA_KP4_Normoxia_1_Slot1-10_1_1890.d	1	P68371|TBB4B_HUMAN;Q13509|TBB3_HUMAN;Q9BVA1|TBB2B_HUMAN;Q13885|TBB2A_HUMAN;P07437|TBB5_HUMAN;P04350|TBB4A_HUMAN			FALSE
ISSDTFITY	43.01	1045.5	9	1.4	1046.5	1	29.1168	1.4244-1.4463			1361870	30704	210722_sHLA_KP4_Normoxia_1_Slot1-10_1_1890.d	1	Q07343|PDE4B_HUMAN			FALSE
ISVYYNEATGGK	30.94	1300.63	12	-4.8	651.315	2	9.6413	0.8759-0.8985			449291	8549	210722_sHLA_KP4_Normoxia_1_Slot1-10_1_1890.d	1	P07437|TBB5_HUMAN			FALSE
ITDPSVIVM	31.75	973.515	9	1.8	974.518	1	31.6804	1.3914-1.4134			1481822	33542	210722_sHLA_KP4_Normoxia_1_Slot1-10_1_1890.d	2	Q9BZF1|OSBL8_HUMAN			FALSE
ITLPVDFVTADK	28.17	1317.72	12	-3.5	659.86	2	36.7732	0.8816-0.9041	133	3010	1718544	38718	210722_sHLA_KP4_Normoxia_1_Slot1-10_1_1890.d	1	P00558|PGK1_HUMAN			FALSE
IVDMVPGKPM	44.47	1085.56	10	4.4	543.787	2	17.2234	0.7988-0.8214	2920	28700	804461	16847	210722_sHLA_KP4_Normoxia_1_Slot1-10_1_1890.d	2	Q5VTE0|EF1A3_HUMAN;P68104|EF1A1_HUMAN			FALSE
IVDMVPGKPM(+15.99)	39.44	1101.56	10	10.8	551.788	2	11.3597	0.8016-0.8242			529875	10461	210722_sHLA_KP4_Normoxia_1_Slot1-10_1_1890.d	1	Q5VTE0|EF1A3_HUMAN;P68104|EF1A1_HUMAN	Oxidation (M)	M10:Oxidation (M):59.68	FALSE
IVDPVSNL	42.14	855.47	8	1.8	856.473	1	26.6146	1.3052-1.3273			1244486	27752	210722_sHLA_KP4_Normoxia_1_Slot1-10_1_1890.d	2	P15924|DESP_HUMAN			FALSE
IVDPVSNLRL	32.71	1124.66	10	8.5	563.336	2	31.661	0.8600-0.8825			1480912	33526	210722_sHLA_KP4_Normoxia_1_Slot1-10_1_1890.d	1	P15924|DESP_HUMAN			FALSE
IVDTGTSL	32.21	804.423	8	0.2	805.425	1	12.2178	1.2435-1.2656			570124	11374	210722_sHLA_KP4_Normoxia_1_Slot1-10_1_1890.d	1	P20142|PEPC_HUMAN;P0DJD9|PEPA5_HUMAN;P0DJD7|PEPA4_HUMAN;P0DJD8|PEPA3_HUMAN;P07339|CATD_HUMAN;P14091|CATE_HUMAN			FALSE
IVEDGGHVF	33.55	971.471	9	1.2	486.74	2	10.792	0.7592-0.7818			503335	9847	210722_sHLA_KP4_Normoxia_1_Slot1-10_1_1890.d	1	Q13085|ACACA_HUMAN			FALSE
IVGPDGLVY	34.7	931.501	9	10.8	932.513	1	30.0744	1.3520-1.3740			1406729	31757	210722_sHLA_KP4_Normoxia_1_Slot1-10_1_1890.d	1	P22087|FBRL_HUMAN			FALSE
IWHHTFYNELR	44.41	1514.74	11	2.5	505.919	3	9.758	0.7639-0.7866			454796	8690	210722_sHLA_KP4_Normoxia_1_Slot1-10_1_1890.d	2	P60709|ACTB_HUMAN;Q9BYX7|ACTBM_HUMAN;Q6S8J3|POTEE_HUMAN;P68133|ACTS_HUMAN;A5A3E0|POTEF_HUMAN;P0CG39|POTEJ_HUMAN;P63261|ACTG_HUMAN;P68032|ACTC_HUMAN;P0CG38|POTEI_HUMAN			FALSE
IYPHKLVF	34.47	1015.59	8	-9.8	508.792	2	13.2135	0.8129-0.8355			616777	12433	210722_sHLA_KP4_Normoxia_1_Slot1-10_1_1890.d	1	Q02878|RL6_HUMAN			FALSE
KDSPQTIPTYTD	35.12	1364.65	12	9.2	683.332	2	9.2276	0.8863-0.9088			430036	8068	210722_sHLA_KP4_Normoxia_1_Slot1-10_1_1890.d	2	P31944|CASPE_HUMAN			FALSE
KGKIPDVPGFS	33.15	1143.63	11	-10.5	572.812	2	14.7557	0.8242-0.8468			689124	14154	210722_sHLA_KP4_Normoxia_1_Slot1-10_1_1890.d	1	P05089|ARGI1_HUMAN			FALSE
KPFNPLLGETY	46.29	1277.67	11	-1.6	639.835	2	26.7899	0.8750-0.8975	191	3280	1251880	27994	210722_sHLA_KP4_Normoxia_1_Slot1-10_1_1890.d	1	Q9H1P3|OSBL2_HUMAN;Q9BXW6|OSBL1_HUMAN			FALSE
KPIESFNEY	26.47	1125.53	9	-2.5	563.769	2	10.9436	0.8101-0.8327	658	9650	508830	9978	210722_sHLA_KP4_Normoxia_1_Slot1-10_1_1890.d	1				FALSE
KPITTGGVTY	48.47	1035.56	10	0.8	1036.56	1	7.2544	1.4061-1.4280	4930	135000	337650	5976	210722_sHLA_KP4_Normoxia_1_Slot1-10_1_1890.d	4	Q14192|FHL2_HUMAN			FALSE
KPIVFVGTGQTY	52.89	1308.71	12	4.6	655.36	2	19.9941	0.8947-0.9172	253	3720	932936	20162	210722_sHLA_KP4_Normoxia_1_Slot1-10_1_1890.d	1	P08240|SRPRA_HUMAN			FALSE
KPMGKVVTY	38.29	1021.56	9	-9.7	511.781	2	4.7865	0.7922-0.8148			222544	3514	210722_sHLA_KP4_Normoxia_1_Slot1-10_1_1890.d	1	Q99536|VAT1_HUMAN			FALSE
KPVEDILTY	26.81	1076.58	9	-5.1	539.289	2	20.5489	0.8016-0.8242	456	6630	957782	20870	210722_sHLA_KP4_Normoxia_1_Slot1-10_1_1890.d	1				FALSE
KPYNPIIGETF	39.2	1277.67	11	-8.9	639.83	2	25.5256	0.8759-0.8985	117	2490	1192231	26455	210722_sHLA_KP4_Normoxia_1_Slot1-10_1_1890.d	2	Q9BXB4|OSB11_HUMAN;Q9BXB5|OSB10_HUMAN			FALSE
KPYNPILGETF	39.2	1277.67	11	-8.9	639.83	2	25.5256	0.8759-0.8985	117	2490	1192231	26455	210722_sHLA_KP4_Normoxia_1_Slot1-10_1_1890.d	2	Q9BZF1|OSBL8_HUMAN;Q9H0X9|OSBL5_HUMAN			FALSE
L(+42.01)ALVVAGIP	28.12	893.559	9	-3.5	894.557	1	47.2006	1.3273-1.3493			2206197	49869	210722_sHLA_KP4_Normoxia_1_Slot1-10_1_1890.d	1	Q13797|ITA9_HUMAN	Acetylation (N-term)	L1:Acetylation (N-term):1001.00	FALSE
LAAPTVNQF	44.51	959.508	9	1.8	960.51	1	23.5626	1.3603-1.3823			1101592	24322	210722_sHLA_KP4_Normoxia_1_Slot1-10_1_1890.d	1	P20248|CCNA2_HUMAN			FALSE
LADAINTEF	42.96	992.481	9	2.3	993.485	1	26.2205	1.4024-1.4244			1226107	27253	210722_sHLA_KP4_Normoxia_1_Slot1-10_1_1890.d	1	P08670|VIME_HUMAN			FALSE
LAEAGVAVF	29.28	875.475	9	2.9	876.479	1	29.6221	1.3061-1.3282			1385647	31237	210722_sHLA_KP4_Normoxia_1_Slot1-10_1_1890.d	1	O43865|SAHH2_HUMAN			FALSE
LAEPSSLTY	27.69	979.486	9	0.6	980.488	1	19.747	1.3429-1.3649			922848	19908	210722_sHLA_KP4_Normoxia_1_Slot1-10_1_1890.d	1	Q07864|DPOE1_HUMAN			FALSE
LALEPGVAY	40.06	931.501	9	4.5	932.507	1	27.9404	1.3520-1.3740			1306901	29375	210722_sHLA_KP4_Normoxia_1_Slot1-10_1_1890.d	2	Q9Y3T9|NOC2L_HUMAN			FALSE
LATDVQTVA	31	916.486	9	4.9	917.492	1	12.0041	1.3116-1.3337			560068	11152	210722_sHLA_KP4_Normoxia_1_Slot1-10_1_1890.d	1	P49720|PSB3_HUMAN			FALSE
LDTNADKQL	33.31	1016.51	9	4.9	509.263	2	5.8025	0.7734-0.7960			269986	4468	210722_sHLA_KP4_Normoxia_1_Slot1-10_1_1890.d	1	P06702|S10A9_HUMAN			FALSE
LDTNADKQLSF	43.15	1250.61	11	6	626.314	2	16.6714	0.8571-0.8797	291	9540	777041	16247	210722_sHLA_KP4_Normoxia_1_Slot1-10_1_1890.d	2	P06702|S10A9_HUMAN			FALSE
LEAQAATGF	44.67	906.445	9	0.7	907.447	1	14.7946	1.3217-1.3438			690945	14187	210722_sHLA_KP4_Normoxia_1_Slot1-10_1_1890.d	1	P15924|DESP_HUMAN;P58107|EPIPL_HUMAN			FALSE
LEGGQEDFESS	43.91	1196.48	11	0.1	1197.48	1	8.8777	1.4408-1.4628			413553	7677	210722_sHLA_KP4_Normoxia_1_Slot1-10_1_1890.d	2	P35527|K1C9_HUMAN			FALSE
LEKGLDGAKKAV	28.81	1227.72	12	4.8	614.866	2	4.2034	0.8553-0.8778			195113	2903	210722_sHLA_KP4_Normoxia_1_Slot1-10_1_1890.d	1	P81605|DCD_HUMAN			FALSE
LISQIVSSITAS	26.55	1217.69	12	-2.3	609.845	2	39.5095	0.8402-0.8628			1847703	41823	210722_sHLA_KP4_Normoxia_1_Slot1-10_1_1890.d	2	P68363|TBA1B_HUMAN;Q9H853|TBA4B_HUMAN;Q9BQE3|TBA1C_HUMAN;P68366|TBA4A_HUMAN;Q9NY65|TBA8_HUMAN			FALSE
LIYHREEKRWRW	42.46	1770.94	12	-2.4	591.316	3	3.4848	0.7903-0.8129			162096	2070	210722_sHLA_KP4_Normoxia_1_Slot1-10_1_1890.d	1	Q9NY25|CLC5A_HUMAN			FALSE
LLLPGELAK	29.12	952.596	9	-2.4	477.301	2	22.6376	0.7856-0.8082	449	13600	1056728	23264	210722_sHLA_KP4_Normoxia_1_Slot1-10_1_1890.d	2	P23527|H2B1O_HUMAN;Q96A08|H2B1A_HUMAN;Q99879|H2B1M_HUMAN;O60814|H2B1K_HUMAN;P58876|H2B1D_HUMAN;Q93079|H2B1H_HUMAN;P57053|H2BFS_HUMAN;P33778|H2B1B_HUMAN;P62807|H2B1C_HUMAN;Q99877|H2B1N_HUMAN;A0A2R8Y619|H2BE1_HUMAN;P06899|H2B1J_HUMAN;Q5QNW6|H2B2F_HUMAN;Q16778|H2B2E_HUMAN;Q99880|H2B1L_HUMAN;Q8N257|H2B3B_HUMAN			FALSE
LLVVYPWTQR	42.07	1273.72	10	15.9	637.872	2	33.7143	0.8919-0.9144			1576852	35596	210722_sHLA_KP4_Normoxia_1_Slot1-10_1_1890.d	4	P02100|HBE_HUMAN;P69891|HBG1_HUMAN;P69892|HBG2_HUMAN;P02042|HBD_HUMAN;P68871|HBB_HUMAN			FALSE
LNNM(+15.99)RSQYEQL	35.18	1410.66	11	10.5	706.338	2	6.6221	0.9078-0.9303			308376	5310	210722_sHLA_KP4_Normoxia_1_Slot1-10_1_1890.d	1	P13645|K1C10_HUMAN	Oxidation (M)	M4:Oxidation (M):1001.00	FALSE
LNWLSVDFNNWK	33.46	1534.76	12	6.9	768.386	2	46.4959	0.9696-0.9920			2173329	49185	210722_sHLA_KP4_Normoxia_1_Slot1-10_1_1890.d	1	Q15185|TEBP_HUMAN			FALSE
LPAAAQDVY	37.06	946.476	9	3.6	947.481	1	16.421	1.3328-1.3548			766955	15995	210722_sHLA_KP4_Normoxia_1_Slot1-10_1_1890.d	1	P04843|RPN1_HUMAN			FALSE
LPAADPFAL	30.77	913.491	9	0.6	914.493	1	41.1216	1.3328-1.3548			1921881	43587	210722_sHLA_KP4_Normoxia_1_Slot1-10_1_1890.d	1	Q6ZSR9|YJ005_HUMAN			FALSE
LPAAGVGDM	46	829.4	9	-0.8	830.402	1	16.8292	1.2527-1.2748			786190	16456	210722_sHLA_KP4_Normoxia_1_Slot1-10_1_1890.d	1	P62829|RL23_HUMAN			FALSE
LPAAGVGDMVM	50.87	1059.51	11	4.9	1060.51	1	32.283	1.4363-1.4582			1510146	34152	210722_sHLA_KP4_Normoxia_1_Slot1-10_1_1890.d	2	P62829|RL23_HUMAN			FALSE
LPAEAVEAA	28.9	869.449	9	-8.5	870.444	1	11.7873	1.2601-1.2822			549978	10896	210722_sHLA_KP4_Normoxia_1_Slot1-10_1_1890.d	1	Q16186|ADRM1_HUMAN			FALSE
LPAEFFEVL	36.57	1063.56	9	3.8	1064.56	1	53.7711	1.4582-1.4801			2513058	56346	210722_sHLA_KP4_Normoxia_1_Slot1-10_1_1890.d	2	Q8TEM1|PO210_HUMAN			FALSE
LPAFLDNHNY	31.23	1202.57	10	13.1	602.297	2	25.1851	0.8787-0.9013			1177592	26120	210722_sHLA_KP4_Normoxia_1_Slot1-10_1_1890.d	1	Q92560|BAP1_HUMAN			FALSE
LPAGGAPTVF	30.78	928.502	10	-5.5	929.498	1	26.8285	1.3199-1.3419			1254629	28061	210722_sHLA_KP4_Normoxia_1_Slot1-10_1_1890.d	3	P35658|NU214_HUMAN			FALSE
LPAGILGSGF	31.88	930.518	10	6.6	931.525	1	40.825	1.3603-1.3823			1908131	43247	210722_sHLA_KP4_Normoxia_1_Slot1-10_1_1890.d	1	Q9NR82|KCNQ5_HUMAN;P56696|KCNQ4_HUMAN;P51787|KCNQ1_HUMAN;O43526|KCNQ2_HUMAN			FALSE
LPAGWILSH	42.99	992.544	9	-2.8	497.275	2	27.965	0.7828-0.8054	1040	12100	1306912	29386	210722_sHLA_KP4_Normoxia_1_Slot1-10_1_1890.d	1	P10176|COX8A_HUMAN			FALSE
LPAHIPYQEL	30.58	1179.63	10	3.7	590.82	2	23.2038	0.8468-0.8694	93.8	3730	1086052	23980	210722_sHLA_KP4_Normoxia_1_Slot1-10_1_1890.d	2	Q69YQ0|CYTSA_HUMAN;Q5M775|CYTSB_HUMAN			FALSE
LPAINGIVF	36.67	942.554	9	1.9	943.557	1	47.9833	1.3419-1.3640			2242648	50560	210722_sHLA_KP4_Normoxia_1_Slot1-10_1_1890.d	1	Q9NR31|SAR1A_HUMAN;Q9Y6B6|SAR1B_HUMAN			FALSE
LPAKDIQTNVY	33.09	1260.67	11	-2	631.338	2	11.9313	0.8656-0.8881	2930	26600	552741	10977	210722_sHLA_KP4_Normoxia_1_Slot1-10_1_1890.d	1	P48556|PSMD8_HUMAN			FALSE
LPAKILVEF	45.35	1028.63	9	-2.6	515.316	2	33.9949	0.7969-0.8195	7360	67500	1586923	35833	210722_sHLA_KP4_Normoxia_1_Slot1-10_1_1890.d	3	O95229|ZWINT_HUMAN			FALSE
LPALFTDLY	41.9	1051.56	9	-9.8	1052.55	1	52.2259	1.4500-1.4719			2440844	54758	210722_sHLA_KP4_Normoxia_1_Slot1-10_1_1890.d	2	Q96H20|SNF8_HUMAN			FALSE
LPALGDVF	30.33	830.454	8	4	831.459	1	43.3471	1.2794-1.3015			2026090	45880	210722_sHLA_KP4_Normoxia_1_Slot1-10_1_1890.d	2	O43776|SYNC_HUMAN			FALSE
LPALPLAEL	44.11	935.569	9	1.9	936.572	1	50.8406	1.3740-1.3960			2375900	53288	210722_sHLA_KP4_Normoxia_1_Slot1-10_1_1890.d	4	Q9UJX2|CDC23_HUMAN			FALSE
LPAPGVPAW	40.03	906.496	9	5.5	907.503	1	34.4186	1.3052-1.3273			1609781	36341	210722_sHLA_KP4_Normoxia_1_Slot1-10_1_1890.d	2	Q16626|MEA1_HUMAN			FALSE
LPAPPFIAF	31.63	971.548	9	-11.9	972.537	1	53.4601	1.3777-1.3997			2498428	56020	210722_sHLA_KP4_Normoxia_1_Slot1-10_1_1890.d	2	Q9HAT2|SIAE_HUMAN			FALSE
LPAPPKIYF	31.95	1044.6	9	-5.6	523.301	2	31.9331	0.7894-0.8120			1493725	33823	210722_sHLA_KP4_Normoxia_1_Slot1-10_1_1890.d	1	Q5XKP0|MIC13_HUMAN			FALSE
LPAPPTQNM	42.71	967.48	9	1.4	484.745	2	15.6388	0.7620-0.7847			730317	15117	210722_sHLA_KP4_Normoxia_1_Slot1-10_1_1890.d	4	Q15532|SSXT_HUMAN;O75177|CREST_HUMAN			FALSE
LPAPPTQNM(+15.99)	32.32	983.475	9	-15.5	492.734	2	8.6445	0.7535-0.7762			402567	7419	210722_sHLA_KP4_Normoxia_1_Slot1-10_1_1890.d	2	Q15532|SSXT_HUMAN;O75177|CREST_HUMAN	Oxidation (M)	M9:Oxidation (M):1001.00	FALSE
LPAQATEY	44.87	891.434	8	8.9	892.443	1	10.0107	1.2877-1.3098			466705	8977	210722_sHLA_KP4_Normoxia_1_Slot1-10_1_1890.d	1	Q7KZF4|SND1_HUMAN			FALSE
LPAQGLIEF	42.24	986.544	9	3.2	987.548	1	41.7825	1.3951-1.4171			1952885	44195	210722_sHLA_KP4_Normoxia_1_Slot1-10_1_1890.d	2	Q00577|PURA_HUMAN;Q96QR8|PURB_HUMAN			FALSE
LPAREATQF	35.46	1031.54	9	-3.7	516.772	2	7.7186	0.7809-0.8035	1280	18200	356871	6423	210722_sHLA_KP4_Normoxia_1_Slot1-10_1_1890.d	1	Q14393|GAS6_HUMAN			FALSE
LPASINTAY	42.32	948.492	9	-1.3	949.492	1	19.0028	1.3539-1.3759			887901	18933	210722_sHLA_KP4_Normoxia_1_Slot1-10_1_1890.d	2	P50281|MMP14_HUMAN			FALSE
LPASLISQIGY	28.26	1160.64	11	-8.4	581.321	2	41.5492	0.8242-0.8468			1941963	44001	210722_sHLA_KP4_Normoxia_1_Slot1-10_1_1890.d	1	Q96BF6|NACC2_HUMAN			FALSE
LPASPSVSL	35.06	869.486	9	-0.2	870.487	1	24.0719	1.2951-1.3171			1125442	24928	210722_sHLA_KP4_Normoxia_1_Slot1-10_1_1890.d	2	O14682|ENC1_HUMAN			FALSE
LPAWQPIL	32.53	936.543	8	0.6	937.545	1	45.6747	1.3860-1.4079			2134887	48291	210722_sHLA_KP4_Normoxia_1_Slot1-10_1_1890.d	1	Q9NV96|CC50A_HUMAN			FALSE
LPAWQPLL	32.53	936.543	8	0.6	937.545	1	45.6747	1.3860-1.4079			2134887	48291	210722_sHLA_KP4_Normoxia_1_Slot1-10_1_1890.d	1	Q3MIR4|CC50B_HUMAN			FALSE
LPDDPAKTTM	41.52	1087.52	10	3.2	544.766	2	8.8194	0.7950-0.8176			410817	7623	210722_sHLA_KP4_Normoxia_1_Slot1-10_1_1890.d	1	Q9UJW0|DCTN4_HUMAN			FALSE
LPDDWDNRTSY	47.06	1380.59	11	-2.4	691.298	2	16.0089	0.8863-0.9088	1180	16000	744961	15457	210722_sHLA_KP4_Normoxia_1_Slot1-10_1_1890.d	2	Q9UGL1|KDM5B_HUMAN			FALSE
LPDEDLAAF	34.09	989.471	9	-4.9	990.467	1	34.2242	1.3960-1.4180			1600631	36131	210722_sHLA_KP4_Normoxia_1_Slot1-10_1_1890.d	2	Q9NX05|F120C_HUMAN			FALSE
LPDEIYHVY	43.65	1147.55	9	1.8	574.782	2	23.876	0.8035-0.8261	1340	22000	1114456	24670	210722_sHLA_KP4_Normoxia_1_Slot1-10_1_1890.d	3	Q9BV86|NTM1A_HUMAN			FALSE
LPDFGGNVL	29.19	930.481	9	-3.3	931.479	1	37.2985	1.3502-1.3722			1744154	39296	210722_sHLA_KP4_Normoxia_1_Slot1-10_1_1890.d	1	O15027|SC16A_HUMAN			FALSE
LPDGNAKPYVY	37.3	1235.62	11	-2.3	618.811	2	13.0191	0.8534-0.8759			607618	12214	210722_sHLA_KP4_Normoxia_1_Slot1-10_1_1890.d	1	Q16706|MA2A1_HUMAN			FALSE
LPDISAEI	37.25	856.454	8	-1.4	857.455	1	32.6787	1.2767-1.2988			1528393	34519	210722_sHLA_KP4_Normoxia_1_Slot1-10_1_1890.d	2	P35790|CHKA_HUMAN			FALSE
LPDLSGPHSY	47.27	1084.52	10	-3.9	543.261	2	15.012	0.8186-0.8412			701022	14430	210722_sHLA_KP4_Normoxia_1_Slot1-10_1_1890.d	1	Q86XL3|ANKL2_HUMAN			FALSE
LPDMTGSVY	28.13	981.448	9	-1.1	982.448	1	24.9907	1.3850-1.4070			1168448	25916	210722_sHLA_KP4_Normoxia_1_Slot1-10_1_1890.d	1	Q5T6F2|UBAP2_HUMAN			FALSE
LPDPFTPNL	39.8	1012.52	9	2.1	1013.53	1	41.2577	1.4034-1.4253			1928263	43711	210722_sHLA_KP4_Normoxia_1_Slot1-10_1_1890.d	1	A5YKK6|CNOT1_HUMAN			FALSE
LPDQVLRVF	26.3	1085.62	9	-0.5	543.815	2	30.2299	0.8082-0.8308			1414059	31935	210722_sHLA_KP4_Normoxia_1_Slot1-10_1_1890.d	1				FALSE
LPDSGVVEY	37.19	977.471	9	3.3	978.475	1	20.3106	1.3575-1.3795			949488	20622	210722_sHLA_KP4_Normoxia_1_Slot1-10_1_1890.d	2	Q9ULM6|CNOT6_HUMAN;Q96LI5|CNO6L_HUMAN			FALSE
LPDVSLQEF	41.08	1046.53	9	-0.2	1047.53	1	39.2119	1.4418-1.4637			1833991	41521	210722_sHLA_KP4_Normoxia_1_Slot1-10_1_1890.d	1	P51665|PSMD7_HUMAN			FALSE
LPEEEFGHFY	44.02	1266.56	10	2.3	634.283	2	27.3573	0.8703-0.8928			1279412	28706	210722_sHLA_KP4_Normoxia_1_Slot1-10_1_1890.d	1	Q13045|FLII_HUMAN			FALSE
LPEELARMY	28.66	1120.56	9	12.9	561.29	2	23.0909	0.8167-0.8393			1079640	23826	210722_sHLA_KP4_Normoxia_1_Slot1-10_1_1890.d	1	Q9P0J1|PDP1_HUMAN			FALSE
LPEEVGHLSF	34.65	1126.57	10	-0.6	564.286	2	26.4203	0.8186-0.8412			1235301	27507	210722_sHLA_KP4_Normoxia_1_Slot1-10_1_1890.d	1	Q7Z4H7|HAUS6_HUMAN			FALSE
LPEIDPVLF	40.03	1041.57	9	-1.2	1042.57	1	52.4827	1.4363-1.4582			2452703	54995	210722_sHLA_KP4_Normoxia_1_Slot1-10_1_1890.d	2	Q9UJ70|NAGK_HUMAN			FALSE
LPESTHVEF	31.39	1057.51	9	-0.2	529.758	2	14.6586	0.7847-0.8073			684546	14046	210722_sHLA_KP4_Normoxia_1_Slot1-10_1_1890.d	1	Q08AF3|SLFN5_HUMAN			FALSE
LPETTFPAL	34.75	987.528	9	-0.3	988.528	1	38.4927	1.4088-1.4308			1800147	40755	210722_sHLA_KP4_Normoxia_1_Slot1-10_1_1890.d	1	Q9UMZ2|SYNRG_HUMAN			FALSE
LPEWPVLY	37.41	1015.54	8	1.7	1016.54	1	50.0777	1.4006-1.4226			2340301	52555	210722_sHLA_KP4_Normoxia_1_Slot1-10_1_1890.d	3	Q9NXB0|MKS1_HUMAN			FALSE
LPFAEAEAF	46.17	993.481	9	-7.4	994.474	1	37.4929	1.3832-1.4052			1753320	39522	210722_sHLA_KP4_Normoxia_1_Slot1-10_1_1890.d	2	Q3KQU3|MA7D1_HUMAN			FALSE
LPFEPVPVI	32.29	1009.58	9	-6.9	1010.58	1	50.1943	1.4079-1.4299			2345745	52635	210722_sHLA_KP4_Normoxia_1_Slot1-10_1_1890.d	1	Q9P2J5|SYLC_HUMAN			FALSE
LPFFNDRPW	38.14	1190.59	9	5.2	596.3	2	39.4512	0.8571-0.8797			1844954	41756	210722_sHLA_KP4_Normoxia_1_Slot1-10_1_1890.d	2	P11047|LAMC1_HUMAN			FALSE
LPFFPIATY	41.59	1067.57	9	0.8	1068.57	1	54.2619	1.4564-1.4783			2535924	56862	210722_sHLA_KP4_Normoxia_1_Slot1-10_1_1890.d	2	Q5BJF2|SGMR2_HUMAN			FALSE
LPFGGTFDL	32.24	965.486	9	0.6	966.487	1	48.061	1.3786-1.4006			2246302	50638	210722_sHLA_KP4_Normoxia_1_Slot1-10_1_1890.d	1	P21589|5NTD_HUMAN			FALSE
LPFGKVTNI	38.81	987.575	9	-3.1	494.79	2	23.3723	0.7922-0.8148	553	10400	1090625	24083	210722_sHLA_KP4_Normoxia_1_Slot1-10_1_1890.d	3	Q9UKA9|PTBP2_HUMAN			FALSE
LPFGKVTNL	38.81	987.575	9	-3.1	494.79	2	23.3723	0.7922-0.8148	553	10400	1090625	24083	210722_sHLA_KP4_Normoxia_1_Slot1-10_1_1890.d	3	O95758|PTBP3_HUMAN;P26599|PTBP1_HUMAN			FALSE
LPFGPTAYF	35.06	1011.51	9	1.3	1012.51	1	46.632	1.4098-1.4317			2179793	49391	210722_sHLA_KP4_Normoxia_1_Slot1-10_1_1890.d	2	Q96G21|IMP4_HUMAN			FALSE
LPFGSSPH	36.29	840.413	8	-0.4	421.211	2	8.625	0.7318-0.7545	333	9960	401657	7403	210722_sHLA_KP4_Normoxia_1_Slot1-10_1_1890.d	3	Q86WC4|OSTM1_HUMAN			FALSE
LPFLKPDDIQY	48.94	1347.71	11	5.5	674.86	2	34.9115	0.9397-0.9621	489	7790	1630782	36780	210722_sHLA_KP4_Normoxia_1_Slot1-10_1_1890.d	2	O75533|SF3B1_HUMAN			FALSE
LPFMEIGSVAH	40.43	1199.6	11	-1.5	600.803	2	33.1063	0.8543-0.8769			1548532	34990	210722_sHLA_KP4_Normoxia_1_Slot1-10_1_1890.d	3	Q5T9L3|WLS_HUMAN			FALSE
LPFPIIDDR	32.93	1084.59	9	-3.7	543.298	2	32.5232	0.8158-0.8383			1521097	34375	210722_sHLA_KP4_Normoxia_1_Slot1-10_1_1890.d	1	P30041|PRDX6_HUMAN			FALSE
LPFPIIQQY	34.4	1117.62	9	3.3	559.814	2	46.7291	0.8468-0.8694			2184356	49484	210722_sHLA_KP4_Normoxia_1_Slot1-10_1_1890.d	1	Q9BTX1|NDC1_HUMAN			FALSE
LPFSSEVF	26.49	924.459	8	-0.5	925.46	1	39.9405	1.3346-1.3566			1867826	42278	210722_sHLA_KP4_Normoxia_1_Slot1-10_1_1890.d	1				FALSE
LPFTPLSY	34.3	936.496	8	-4.2	937.493	1	40.8638	1.3530-1.3750			1909981	43309	210722_sHLA_KP4_Normoxia_1_Slot1-10_1_1890.d	2	Q9UM00|TMCO1_HUMAN			FALSE
LPGGPTLTF	30.74	901.491	9	5.1	902.497	1	34.8657	1.3254-1.3474			1630775	36773	210722_sHLA_KP4_Normoxia_1_Slot1-10_1_1890.d	1	Q9NQ55|SSF1_HUMAN			FALSE
LPGLPAPSM	35.93	881.468	9	-1.4	882.468	1	32.1469	1.3043-1.3263			1503761	34025	210722_sHLA_KP4_Normoxia_1_Slot1-10_1_1890.d	1	P18583|SON_HUMAN			FALSE
LPGPATPAY	32.69	885.46	9	6.8	886.467	1	16.7126	1.2840-1.3061			780703	16333	210722_sHLA_KP4_Normoxia_1_Slot1-10_1_1890.d	1	Q9P2B4|CT2NL_HUMAN			FALSE
LPGPVTLVM	36.54	925.531	9	-6	926.526	1	42.098	1.3585-1.3805			1967484	44490	210722_sHLA_KP4_Normoxia_1_Slot1-10_1_1890.d	2	Q86U90|YRDC_HUMAN			FALSE
LPGVAVSM	26.76	772.415	8	0	773.418	1	25.6373	1.2232-1.2453			1198646	26612	210722_sHLA_KP4_Normoxia_1_Slot1-10_1_1890.d	1	P12074|CX6A1_HUMAN			FALSE
LPGVAVSM(+15.99)	26.92	788.41	8	9.1	789.42	1	14.1895	1.2269-1.2490			662563	13519	210722_sHLA_KP4_Normoxia_1_Slot1-10_1_1890.d	1	P12074|CX6A1_HUMAN	Oxidation (M)	M8:Oxidation (M):1001.00	FALSE
LPHEILEM	25.4	980.5	8	-8.4	491.25	2	23.1407	0.7847-0.8073	449	9590	1080559	23851	210722_sHLA_KP4_Normoxia_1_Slot1-10_1_1890.d	1				FALSE
LPHGLGGIGM	27.2	950.501	10	-4.5	476.252	2	21.2532	0.7696-0.7922			993518	21740	210722_sHLA_KP4_Normoxia_1_Slot1-10_1_1890.d	1	P52272|HNRPM_HUMAN			FALSE
LPIAPDLEHF	41.88	1150.6	10	0.6	576.305	2	34.5158	0.8365-0.8590			1614346	36436	210722_sHLA_KP4_Normoxia_1_Slot1-10_1_1890.d	2	Q9UKJ3|GPTC8_HUMAN			FALSE
LPIASISDY	47.87	977.507	9	-7.4	978.501	1	31.1669	1.3777-1.3997			1457940	32904	210722_sHLA_KP4_Normoxia_1_Slot1-10_1_1890.d	2	Q7Z3T8|ZFY16_HUMAN			FALSE
LPIDVPFSG	25.61	943.501	9	-2	944.501	1	32.4454	1.3410-1.3630			1517433	34287	210722_sHLA_KP4_Normoxia_1_Slot1-10_1_1890.d	1				FALSE
LPIEAPIRM	31.77	1038.59	9	-2.6	520.297	2	28.0188	0.7950-0.8176	1190	33700	1307835	29415	210722_sHLA_KP4_Normoxia_1_Slot1-10_1_1890.d	3	P00403|COX2_HUMAN			FALSE
LPIEAPIRMM	27.24	1169.63	10	-3.8	585.816	2	34.1659	0.8252-0.8477			1597908	36090	210722_sHLA_KP4_Normoxia_1_Slot1-10_1_1890.d	2	P00403|COX2_HUMAN			FALSE
LPIENDVY	31.83	961.476	8	6.9	962.483	1	23.1298	1.3667-1.3887			1081487	23885	210722_sHLA_KP4_Normoxia_1_Slot1-10_1_1890.d	1	P61764|STXB1_HUMAN			FALSE
LPIGDVATQY	45.54	1075.55	10	0.2	1076.56	1	26.7118	1.4399-1.4618	2420	28600	1249109	27905	210722_sHLA_KP4_Normoxia_1_Slot1-10_1_1890.d	3	Q99832|TCPH_HUMAN			FALSE
LPIGDVATQYF	27.05	1222.62	11	4.9	612.318	2	43.7535	0.8609-0.8834	588	8180	2043437	46241	210722_sHLA_KP4_Normoxia_1_Slot1-10_1_1890.d	1	Q99832|TCPH_HUMAN			FALSE
LPIKESEIIDF	29.6	1302.71	11	4.1	652.359	2	35.422	0.8778-0.9003			1656350	37316	210722_sHLA_KP4_Normoxia_1_Slot1-10_1_1890.d	1	P15880|RS2_HUMAN			FALSE
LPIKEVPSL	35.5	994.606	9	-2.3	498.306	2	23.3488	0.7705-0.7932			1091542	24106	210722_sHLA_KP4_Normoxia_1_Slot1-10_1_1890.d	2	Q15398|DLGP5_HUMAN			FALSE
LPIPDPGVSV	37.81	992.554	10	-6.5	993.549	1	35.4998	1.3786-1.4006			1659991	37381	210722_sHLA_KP4_Normoxia_1_Slot1-10_1_1890.d	1	Q8TEH3|DEN1A_HUMAN			FALSE
LPIVFDEF	40.91	978.506	8	-10.1	979.497	1	51.1516	1.3777-1.3997			2390578	53662	210722_sHLA_KP4_Normoxia_1_Slot1-10_1_1890.d	2	P26640|SYVC_HUMAN			FALSE
LPIVTPAL	35.53	822.521	8	11.7	823.533	1	38.3719	1.2969-1.3190			1794637	40609	210722_sHLA_KP4_Normoxia_1_Slot1-10_1_1890.d	2	P52292|IMA1_HUMAN			FALSE
LPKVDMPSF	28.63	1032.53	9	-9.7	517.265	2	29.7971	0.7762-0.7988			1393897	31441	210722_sHLA_KP4_Normoxia_1_Slot1-10_1_1890.d	1	Q8IVF2|AHNK2_HUMAN			FALSE
LPLDGITEL	27.78	969.538	9	-12.4	970.527	1	42.9	1.3805-1.4024			2005025	45377	210722_sHLA_KP4_Normoxia_1_Slot1-10_1_1890.d	1	O43542|XRCC3_HUMAN			FALSE
LPLDVPFSG	25.61	943.501	9	-2	944.501	1	32.4454	1.3410-1.3630			1517433	34287	210722_sHLA_KP4_Normoxia_1_Slot1-10_1_1890.d	1				FALSE
LPLERDAESF	29.36	1175.58	10	1	588.795	2	18.3851	0.8412-0.8637	260	5510	857608	18142	210722_sHLA_KP4_Normoxia_1_Slot1-10_1_1890.d	1	P30305|MPIP2_HUMAN			FALSE
LPLLPNVSY	30.88	1014.58	9	2.8	1015.58	1	43.5415	1.4079-1.4299			2035208	46058	210722_sHLA_KP4_Normoxia_1_Slot1-10_1_1890.d	2	Q14693|LPIN1_HUMAN			FALSE
LPLLSPVTF	35.22	985.585	9	-16	986.57	1	51.5845	1.4180-1.4399			2410651	54067	210722_sHLA_KP4_Normoxia_1_Slot1-10_1_1890.d	1	Q9UKI2|BORG2_HUMAN			FALSE
LPLPNDKTLLY	30.03	1285.73	11	-0.5	643.867	2	31.854	0.8581-0.8806	413	3540	1486405	33655	210722_sHLA_KP4_Normoxia_1_Slot1-10_1_1890.d	1	Q969X6|UTP4_HUMAN			FALSE
LPLPPGWEM	42.11	1038.52	9	-2.6	1039.52	1	46.5737	1.4262-1.4481			2177034	49314	210722_sHLA_KP4_Normoxia_1_Slot1-10_1_1890.d	2	Q9GZV5|WWTR1_HUMAN			FALSE
LPLPPGWEM(+15.99)	31.7	1054.52	9	7.2	1055.52	1	35.9129	1.4390-1.4609			1679181	37797	210722_sHLA_KP4_Normoxia_1_Slot1-10_1_1890.d	1	Q9GZV5|WWTR1_HUMAN	Oxidation (M)	M9:Oxidation (M):1001.00	FALSE
LPLSGVPLM	26.89	925.531	9	6.3	926.538	1	44.5809	1.3502-1.3722			2083678	47146	210722_sHLA_KP4_Normoxia_1_Slot1-10_1_1890.d	2	Q9NZH5|PTTG2_HUMAN;O95997|PTTG1_HUMAN			FALSE
LPLVDTHSK	35	1008.56	9	-4.4	505.282	2	6.3305	0.7875-0.8101			294661	5005	210722_sHLA_KP4_Normoxia_1_Slot1-10_1_1890.d	2	P08670|VIME_HUMAN			FALSE
LPMEAETL	27.9	902.442	8	3.6	903.447	1	23.6404	1.3208-1.3429			1105264	24418	210722_sHLA_KP4_Normoxia_1_Slot1-10_1_1890.d	1	Q9GZV5|WWTR1_HUMAN			FALSE
LPMGVVVDY	32.48	991.505	9	8.4	992.514	1	35.9907	1.3860-1.4079			1682840	37880	210722_sHLA_KP4_Normoxia_1_Slot1-10_1_1890.d	1	P35658|NU214_HUMAN			FALSE
LPNFKQNEF	33.83	1135.57	9	-3.3	568.785	2	17.5655	0.8374-0.8600	201	3770	819093	17175	210722_sHLA_KP4_Normoxia_1_Slot1-10_1_1890.d	1	Q9UNH7|SNX6_HUMAN			FALSE
LPNGPTAHF	37.36	952.477	9	7.1	477.246	2	10.9904	0.7582-0.7809			512508	10080	210722_sHLA_KP4_Normoxia_1_Slot1-10_1_1890.d	1	Q9H9Y2|RPF1_HUMAN			FALSE
LPNNIVDVW	37.63	1068.56	9	1.8	1069.56	1	42.6228	1.4162-1.4381			1992179	45047	210722_sHLA_KP4_Normoxia_1_Slot1-10_1_1890.d	3	O95551|TYDP2_HUMAN			FALSE
LPNRPETSF	30.24	1059.53	9	0.9	530.772	2	9.5541	0.7875-0.8101	212	4940	444704	8432	210722_sHLA_KP4_Normoxia_1_Slot1-10_1_1890.d	1	Q9NZM1|MYOF_HUMAN			FALSE
LPNTDVPIL	29.98	980.554	9	-2.2	981.553	1	37.1041	1.3905-1.4125			1734992	39074	210722_sHLA_KP4_Normoxia_1_Slot1-10_1_1890.d	1	Q6IA86|ELP2_HUMAN			FALSE
LPPPPQLGY	40.08	980.533	9	-0.6	491.27	2	26.3176	0.7554-0.7781			1230699	27375	210722_sHLA_KP4_Normoxia_1_Slot1-10_1_1890.d	1	Q96HA1|P121A_HUMAN;A8CG34|P121C_HUMAN;A6NF01|P121B_HUMAN			FALSE
LPPPVHVDY	26.99	1035.54	9	-1.7	518.773	2	16.9978	0.7828-0.8054	2810	10800	787110	16482	210722_sHLA_KP4_Normoxia_1_Slot1-10_1_1890.d	1	Q13889|TF2H3_HUMAN			FALSE
LPQDVILKF	36.93	1071.63	9	-4.3	536.818	2	34.9823	0.8082-0.8308			1636268	36902	210722_sHLA_KP4_Normoxia_1_Slot1-10_1_1890.d	1	Q96GQ7|DDX27_HUMAN			FALSE
LPQEAFEKY	45.05	1123.55	9	-1	562.781	2	13.9879	0.8063-0.8289	435	8680	651584	13268	210722_sHLA_KP4_Normoxia_1_Slot1-10_1_1890.d	1	Q9UQE7|SMC3_HUMAN			FALSE
LPSADSVQY	38.39	978.466	9	1.1	979.468	1	15.8915	1.3566-1.3786			742206	15384	210722_sHLA_KP4_Normoxia_1_Slot1-10_1_1890.d	2	Q92621|NU205_HUMAN			FALSE
LPSALALSLL	28.52	996.622	10	-8.5	997.614	1	53.9849	1.4445-1.4664			2523122	56576	210722_sHLA_KP4_Normoxia_1_Slot1-10_1_1890.d	1	Q9Y639|NPTN_HUMAN			FALSE
LPSDFSIHEF	44.18	1190.56	10	1.5	596.285	2	30.677	0.8524-0.8750			1435087	32401	210722_sHLA_KP4_Normoxia_1_Slot1-10_1_1890.d	1	Q9NPI1|BRD7_HUMAN			FALSE
LPSDIAAEA	32.49	885.444	9	3.9	886.449	1	15.9303	1.2914-1.3135			744035	15425	210722_sHLA_KP4_Normoxia_1_Slot1-10_1_1890.d	1	Q9GZR7|DDX24_HUMAN			FALSE
LPSDKALVL	35.58	954.575	9	0.9	478.292	2	20.4704	0.7743-0.7969			956860	20842	210722_sHLA_KP4_Normoxia_1_Slot1-10_1_1890.d	1	Q03001|DYST_HUMAN			FALSE
LPSDVVTAV	31.56	899.496	9	-7.5	900.491	1	24.2079	1.3070-1.3291			1131845	25073	210722_sHLA_KP4_Normoxia_1_Slot1-10_1_1890.d	3	P04181|OAT_HUMAN			FALSE
LPSDVVTGY	30.45	949.476	9	6.9	950.483	1	21.7975	1.3374-1.3594			1019158	22348	210722_sHLA_KP4_Normoxia_1_Slot1-10_1_1890.d	2	Q6PI98|IN80C_HUMAN			FALSE
LPSEGQPAL	30.22	910.476	9	-0.7	911.477	1	15.1481	1.3080-1.3300			707411	14561	210722_sHLA_KP4_Normoxia_1_Slot1-10_1_1890.d	1	O15027|SC16A_HUMAN			FALSE
LPSEIEVKY	36.13	1076.58	9	-6	539.288	2	18.9104	0.7913-0.8139	271	7070	882400	18796	210722_sHLA_KP4_Normoxia_1_Slot1-10_1_1890.d	1	Q9UJX3|APC7_HUMAN			FALSE
LPSELERSY	29.47	1092.55	9	-4.8	547.274	2	11.6513	0.8101-0.8327			543579	10755	210722_sHLA_KP4_Normoxia_1_Slot1-10_1_1890.d	1	Q13616|CUL1_HUMAN			FALSE
LPSESGPYGY	49.08	1068.48	10	2.4	1069.48	1	17.029	1.4335-1.4554			795331	16657	210722_sHLA_KP4_Normoxia_1_Slot1-10_1_1890.d	2	P05412|JUN_HUMAN			FALSE
LPSESVSSL	25.94	917.471	9	-3.7	918.468	1	18.2588	1.3199-1.3419			853013	18017	210722_sHLA_KP4_Normoxia_1_Slot1-10_1_1890.d	1				FALSE
LPSGEPLQF	31.28	986.507	9	-0.1	987.508	1	31.4001	1.3704-1.3924			1469016	33252	210722_sHLA_KP4_Normoxia_1_Slot1-10_1_1890.d	1	Q9NZV5|SELN_HUMAN			FALSE
LPSGVGPEY	37.14	917.449	9	-1	918.45	1	16.4405	1.3034-1.3254			767871	16017	210722_sHLA_KP4_Normoxia_1_Slot1-10_1_1890.d	2	Q6ZSZ5|ARHGI_HUMAN			FALSE
LPSHPLEL	41.74	904.502	8	-4.9	453.253	2	17.2789	0.7441-0.7667	1030	13700	804459	16845	210722_sHLA_KP4_Normoxia_1_Slot1-10_1_1890.d	2	Q9Y244|POMP_HUMAN			FALSE
LPSIYPSTY	27.45	1039.52	9	15.4	1040.54	1	30.1133	1.4344-1.4564			1408569	31809	210722_sHLA_KP4_Normoxia_1_Slot1-10_1_1890.d	1	O00443|P3C2A_HUMAN			FALSE
LPSNDPVVM	35.1	970.479	9	2.7	971.483	1	20.7619	1.3621-1.3841			970593	21165	210722_sHLA_KP4_Normoxia_1_Slot1-10_1_1890.d	2	P42345|MTOR_HUMAN			FALSE
LPSPDKLPGF	33.71	1069.58	10	-8.4	535.79	2	27.7849	0.7922-0.8148			1299588	29214	210722_sHLA_KP4_Normoxia_1_Slot1-10_1_1890.d	2	P22314|UBA1_HUMAN			FALSE
LPSPTVGPSL	39.97	966.539	10	5.9	967.545	1	26.3759	1.3841-1.4061			1233442	27436	210722_sHLA_KP4_Normoxia_1_Slot1-10_1_1890.d	1	O15417|TNC18_HUMAN			FALSE
LPSPVTAQKY	44.19	1102.6	10	-2.5	552.303	2	10.2672	0.7800-0.8026	2110	19300	478613	9263	210722_sHLA_KP4_Normoxia_1_Slot1-10_1_1890.d	2	P13639|EF2_HUMAN			FALSE
LPSSFVEKL	42.7	1018.57	9	0.2	510.289	2	22.9937	0.7941-0.8167			1075062	23718	210722_sHLA_KP4_Normoxia_1_Slot1-10_1_1890.d	1	Q96Q15|SMG1_HUMAN			FALSE
LPSSPFGDY	44.61	981.444	9	0.7	982.446	1	29.7776	1.3566-1.3786			1392968	31406	210722_sHLA_KP4_Normoxia_1_Slot1-10_1_1890.d	2	Q99595|TI17A_HUMAN			FALSE
LPSWMVEKM	45.47	1119.55	9	-8.3	560.772	2	28.2175	0.8101-0.8327			1319747	29705	210722_sHLA_KP4_Normoxia_1_Slot1-10_1_1890.d	1	Q9H147|TDIF1_HUMAN			FALSE
LPSWMVEKM(+15.99)	29.53	1135.54	9	1.8	568.775	2	19.5915	0.8129-0.8355			915478	19690	210722_sHLA_KP4_Normoxia_1_Slot1-10_1_1890.d	1	Q9H147|TDIF1_HUMAN	Oxidation (M)	M9:Oxidation (M):6.65	FALSE
LPTADIAQF	36.09	974.507	9	-1	975.507	1	32.6981	1.3695-1.3914			1529309	34541	210722_sHLA_KP4_Normoxia_1_Slot1-10_1_1890.d	1	Q8N6H7|ARFG2_HUMAN			FALSE
LPTENVDKM	46.87	1045.51	9	-1.4	523.759	2	8.6833	0.7592-0.7818			404398	7462	210722_sHLA_KP4_Normoxia_1_Slot1-10_1_1890.d	2	Q9Y4C2|TCAF1_HUMAN			FALSE
LPTGEIVYF	32.66	1037.54	9	-5.2	1038.54	1	41.8991	1.4326-1.4545			1958347	44293	210722_sHLA_KP4_Normoxia_1_Slot1-10_1_1890.d	1	O95834|EMAL2_HUMAN			FALSE
LPTGIPIVY	36.6	971.569	9	-1.6	972.569	1	42.6423	1.3805-1.4024			1993100	45074	210722_sHLA_KP4_Normoxia_1_Slot1-10_1_1890.d	2	Q8N0Y7|PGAM4_HUMAN;P15259|PGAM2_HUMAN;P18669|PGAM1_HUMAN			FALSE
LPTNPGEQF	34.37	1001.48	9	-6.4	1002.48	1	17.4761	1.3823-1.4043			816332	17096	210722_sHLA_KP4_Normoxia_1_Slot1-10_1_1890.d	1	Q9NWB7|IFT57_HUMAN			FALSE
LPVEEFNEL	45.76	1088.54	9	0	1089.54	1	35.7135	1.4554-1.4773			1670045	37601	210722_sHLA_KP4_Normoxia_1_Slot1-10_1_1890.d	1	Q14494|NF2L1_HUMAN			FALSE
LPVEGGKGGEF	38.87	1088.55	11	-2.7	545.277	2	10.069	0.7922-0.8148			469464	9054	210722_sHLA_KP4_Normoxia_1_Slot1-10_1_1890.d	1	Q9NU22|MDN1_HUMAN			FALSE
LPVLSTDKF	37.65	1018.57	9	-8.9	510.284	2	23.6987	0.7790-0.8016			1108033	24505	210722_sHLA_KP4_Normoxia_1_Slot1-10_1_1890.d	2	Q7L5N1|CSN6_HUMAN			FALSE
LPVNESFGF	45.87	1008.49	9	10.9	1009.5	1	36.671	1.3988-1.4207			1714867	38617	210722_sHLA_KP4_Normoxia_1_Slot1-10_1_1890.d	2	P13639|EF2_HUMAN			FALSE
LPVPAFNVI	38.84	968.569	9	8.7	969.579	1	48.8868	1.3887-1.4107			2284571	51359	210722_sHLA_KP4_Normoxia_1_Slot1-10_1_1890.d	1	P09104|ENOG_HUMAN;P06733|ENOA_HUMAN;P13929|ENOB_HUMAN			FALSE
LPVPDPILL	42.64	975.6	9	-2.7	976.599	1	51.9343	1.3997-1.4216			2427102	54426	210722_sHLA_KP4_Normoxia_1_Slot1-10_1_1890.d	2	P61289|PSME3_HUMAN			FALSE
LPVPESITGF	33.55	1058.56	10	0.5	1059.57	1	41.0633	1.4299-1.4518			1919133	43521	210722_sHLA_KP4_Normoxia_1_Slot1-10_1_1890.d	1	Q8N5K1|CISD2_HUMAN			FALSE
LPVPNLDPDTY	34.31	1242.61	11	-13.1	622.302	2	37.2402	0.8205-0.8430			1741419	39243	210722_sHLA_KP4_Normoxia_1_Slot1-10_1_1890.d	1	P51687|SUOX_HUMAN			FALSE
LPVPSGVAF	30.16	885.496	9	13.2	886.509	1	35.8691	1.2850-1.3070			1677351	37755	210722_sHLA_KP4_Normoxia_1_Slot1-10_1_1890.d	2	Q9BWH6|RPAP1_HUMAN			FALSE
LPVPVIPSF	41.51	967.574	9	4	968.579	1	51.1322	1.3731-1.3951			2389658	53636	210722_sHLA_KP4_Normoxia_1_Slot1-10_1_1890.d	2	Q7Z7G8|VP13B_HUMAN			FALSE
LPVRTWTQTY	27.32	1263.66	10	8.8	632.839	2	18.0268	0.8618-0.8844	224	3340	841093	17719	210722_sHLA_KP4_Normoxia_1_Slot1-10_1_1890.d	1	P11388|TOP2A_HUMAN			FALSE
LPVSEQQERAF	39.66	1302.66	11	12.4	652.34	2	11.6246	0.8787-0.9013	171	7910	540832	10690	210722_sHLA_KP4_Normoxia_1_Slot1-10_1_1890.d	2	Q9UNM6|PSD13_HUMAN			FALSE
LPVSKPESY	25.74	1018.53	9	-5	510.268	2	7.1573	0.7752-0.7979			333094	5890	210722_sHLA_KP4_Normoxia_1_Slot1-10_1_1890.d	1				FALSE
LPVSVDEY	40.23	920.449	8	-7.1	921.444	1	22.4635	1.3080-1.3300			1050274	23068	210722_sHLA_KP4_Normoxia_1_Slot1-10_1_1890.d	1	Q00169|PIPNA_HUMAN			FALSE
LPVTPILEGF	49.39	1084.62	10	-8.9	1085.61	1	51.1322	1.4618-1.4837			2389657	53635	210722_sHLA_KP4_Normoxia_1_Slot1-10_1_1890.d	2	Q13200|PSMD2_HUMAN			FALSE
LPVTTAEGM	31.07	917.453	9	10.8	918.464	1	16.6349	1.3107-1.3328			777030	16236	210722_sHLA_KP4_Normoxia_1_Slot1-10_1_1890.d	1	Q92522|H1X_HUMAN			FALSE
LPVVDFNEM	25.68	1062.51	9	6.6	1063.51	1	39.8982	1.4427-1.4646			1865986	42226	210722_sHLA_KP4_Normoxia_1_Slot1-10_1_1890.d	1	Q16236|NF2L2_HUMAN			FALSE
LPVVLPQSTL	52.3	1065.64	10	12.4	1066.66	1	39.5484	1.4646-1.4865			1849523	41855	210722_sHLA_KP4_Normoxia_1_Slot1-10_1_1890.d	4	O95084|PRS23_HUMAN			FALSE
LPVVPKATY	38.86	986.58	9	-3.6	494.292	2	15.3812	0.7837-0.8063	785	9990	715661	14765	210722_sHLA_KP4_Normoxia_1_Slot1-10_1_1890.d	1	Q9H3Q1|BORG4_HUMAN			FALSE
LPYAEGFAY	47.68	1029.48	9	4.5	1030.49	1	32.283	1.4317-1.4536			1510137	34143	210722_sHLA_KP4_Normoxia_1_Slot1-10_1_1890.d	1	P41161|ETV5_HUMAN			FALSE
LPYESQVY	43.17	997.476	8	-1	998.476	1	19.547	1.4125-1.4344			913644	19644	210722_sHLA_KP4_Normoxia_1_Slot1-10_1_1890.d	1	P61764|STXB1_HUMAN			FALSE
LPYKITAEEM(+15.99)Y	35.48	1372.66	11	-0.2	687.332	2	17.7868	0.8975-0.9200	61.3	1460	830991	17451	210722_sHLA_KP4_Normoxia_1_Slot1-10_1_1890.d	1	Q9Y3B4|SF3B6_HUMAN	Oxidation (M)	M10:Oxidation (M):1001.00	FALSE
LPYKITAEEMY	44.81	1356.66	11	13.4	679.344	2	24.4801	0.9013-0.9238			1144675	25387	210722_sHLA_KP4_Normoxia_1_Slot1-10_1_1890.d	1	Q9Y3B4|SF3B6_HUMAN			FALSE
LPYSVIRGEEF	39.11	1308.67	11	2.7	655.341	2	26.6598	0.8778-0.9003	172	3340	1245420	27792	210722_sHLA_KP4_Normoxia_1_Slot1-10_1_1890.d	1	Q6YHK3|CD109_HUMAN			FALSE
LQIDNARLA	31.21	1012.57	9	-7.4	507.284	2	12.9025	0.7847-0.8073			602131	12091	210722_sHLA_KP4_Normoxia_1_Slot1-10_1_1890.d	1	P02533|K1C14_HUMAN;Q7Z3Y7|K1C28_HUMAN;P13645|K1C10_HUMAN;Q04695|K1C17_HUMAN			FALSE
LSAAIAAM	25.96	746.4	8	12.4	747.411	1	20.8786	1.1982-1.2204			976103	21311	210722_sHLA_KP4_Normoxia_1_Slot1-10_1_1890.d	1	P50281|MMP14_HUMAN			FALSE
LSFPTTKTY	26.88	1056.55	9	-5.8	529.275	2	16.1684	0.7866-0.8092			755039	15701	210722_sHLA_KP4_Normoxia_1_Slot1-10_1_1890.d	1	P69905|HBA_HUMAN			FALSE
LSLLGDIAT	33.3	901.512	9	7.5	902.52	1	39.4317	1.3502-1.3722			1844033	41729	210722_sHLA_KP4_Normoxia_1_Slot1-10_1_1890.d	1	P31151|S10A7_HUMAN			FALSE
LTAAKKARAG	28.05	985.603	10	2.8	493.807	2	0.3721	0.7969-0.8195			18125	245	210722_sHLA_KP4_Normoxia_1_Slot1-10_1_1890.d	1	Q9NZT1|CALL5_HUMAN			FALSE
LTVGNNKTL	25.41	958.545	9	6	480.279	2	6.8268	0.7724-0.7950			317528	5522	210722_sHLA_KP4_Normoxia_1_Slot1-10_1_1890.d	1	P35527|K1C9_HUMAN			FALSE
LVAPPLPAA	35.13	847.517	9	-3.6	848.515	1	28.3924	1.2776-1.2997			1327975	29887	210722_sHLA_KP4_Normoxia_1_Slot1-10_1_1890.d	1	Q969V3|NCLN_HUMAN			FALSE
LVNHFVEEFK	41.58	1260.65	10	-6.4	631.324	2	14.0729	0.8985-0.9209			657090	13410	210722_sHLA_KP4_Normoxia_1_Slot1-10_1_1890.d	2	P0DMV9|HS71B_HUMAN;P0DMV8|HS71A_HUMAN			FALSE
LVRPGTAL	33.53	825.507	8	1.9	413.759	2	7.9395	0.7167-0.7394			369651	6687	210722_sHLA_KP4_Normoxia_1_Slot1-10_1_1890.d	2	P15924|DESP_HUMAN			FALSE
LVRPGTALE	33.27	954.55	9	-7.5	478.276	2	7.8229	0.7526-0.7752			364176	6576	210722_sHLA_KP4_Normoxia_1_Slot1-10_1_1890.d	1	P15924|DESP_HUMAN			FALSE
LVRPGTALEL	39.37	1067.63	10	2.3	534.822	2	20.6453	0.8035-0.8261			965118	21054	210722_sHLA_KP4_Normoxia_1_Slot1-10_1_1890.d	1	P15924|DESP_HUMAN			FALSE
LVVYPWTQRF	33.04	1307.7	10	-3.3	654.852	2	35.3232	0.8872-0.9097	313	5120	1649044	37162	210722_sHLA_KP4_Normoxia_1_Slot1-10_1_1890.d	1	P02100|HBE_HUMAN;P69891|HBG1_HUMAN;P69892|HBG2_HUMAN;P02042|HBD_HUMAN;P68871|HBB_HUMAN			FALSE
M(+15.99)AFQNDVY	28.82	1002.41	8	2.8	1003.42	1	14.1895	1.3841-1.4061			662561	13517	210722_sHLA_KP4_Normoxia_1_Slot1-10_1_1890.d	1	O00767|ACOD_HUMAN	Oxidation (M)	M1:Oxidation (M):1001.00	FALSE
M(+15.99)PAVKAIIYQY	39.96	1311.69	11	5.5	656.851	2	21.467	0.8975-0.9200			1003590	21978	210722_sHLA_KP4_Normoxia_1_Slot1-10_1_1890.d	2	P37268|FDFT_HUMAN	Oxidation (M)	M1:Oxidation (M):1001.00	FALSE
M(+15.99)PVGPDAILRY	41.79	1246.64	11	4.8	624.325	2	25.6424	0.8628-0.8853	1220	24400	1193149	26479	210722_sHLA_KP4_Normoxia_1_Slot1-10_1_1890.d	3	P46379|BAG6_HUMAN	Oxidation (M)	M1:Oxidation (M):1001.00	FALSE
M(+15.99)PVRGPDVEAY	36.6	1248.58	11	-2.2	625.292	2	9.5788	0.8412-0.8637	186	3640	444708	8436	210722_sHLA_KP4_Normoxia_1_Slot1-10_1_1890.d	1	Q9NQ34|TMM9B_HUMAN	Oxidation (M)	M1:Oxidation (M):1001.00	FALSE
M(+42.01)(+15.99)NSLSEANTKF	44.08	1298.58	11	1.6	650.295	2	17.9284	0.8675-0.8900			837428	17630	210722_sHLA_KP4_Normoxia_1_Slot1-10_1_1890.d	2	P48594|SPB4_HUMAN;P29508|SPB3_HUMAN	Acetylation (N-term); Oxidation (M)	M1:Acetylation (N-term):1001.00;)1:Oxidation (M):1001.00	FALSE
MAFQNDVY	43.52	986.417	8	-6	987.412	1	21.0535	1.3795-1.4015			984343	21505	210722_sHLA_KP4_Normoxia_1_Slot1-10_1_1890.d	2	O00767|ACOD_HUMAN			FALSE
MAFQNDVYEW	26.66	1301.54	10	1.7	651.774	2	38.803	0.8656-0.8881	97.4	2910	1813934	41132	210722_sHLA_KP4_Normoxia_1_Slot1-10_1_1890.d	1	O00767|ACOD_HUMAN			FALSE
MAHMASKE	42.62	903.394	8	-5.8	452.699	2	1.6838	0.7214-0.7441			78790	1012	210722_sHLA_KP4_Normoxia_1_Slot1-10_1_1890.d	1	P04406|G3P_HUMAN			FALSE
MALLVQEL	28.66	915.51	8	8.7	916.519	1	42.4868	1.3676-1.3896			1985756	44882	210722_sHLA_KP4_Normoxia_1_Slot1-10_1_1890.d	1	Q9HD15|SRA1_HUMAN			FALSE
MARLTWASHEK	26.36	1328.67	11	-1.9	443.892	3	5.2582	0.7148-0.7375			244435	3949	210722_sHLA_KP4_Normoxia_1_Slot1-10_1_1890.d	1	P06702|S10A9_HUMAN			FALSE
MAVIDGNVM	38.06	948.441	9	7	949.449	1	26.6924	1.3511-1.3731			1248184	27874	210722_sHLA_KP4_Normoxia_1_Slot1-10_1_1890.d	1	O75153|CLU_HUMAN			FALSE
MAVIDGNVM(+15.99)	41.96	964.436	9	-1.9	965.435	1	16.8875	1.3484-1.3704			788931	16515	210722_sHLA_KP4_Normoxia_1_Slot1-10_1_1890.d	3	O75153|CLU_HUMAN	Oxidation (M)	M9:Oxidation (M):71.07	FALSE
MAWLVDHVY	36.94	1132.54	9	-2.5	567.271	2	32.8342	0.8571-0.8797			1535720	34694	210722_sHLA_KP4_Normoxia_1_Slot1-10_1_1890.d	1	P30153|2AAA_HUMAN;P30154|2AAB_HUMAN			FALSE
MAYGHIDSY	41.4	1055.44	9	3.8	528.725	2	10.5977	0.8054-0.8280			494192	9644	210722_sHLA_KP4_Normoxia_1_Slot1-10_1_1890.d	2	Q8NG27|PJA1_HUMAN			FALSE
MGIPEAIVY	27.24	991.505	9	-1.3	992.505	1	38.2358	1.3887-1.4107			1788213	40443	210722_sHLA_KP4_Normoxia_1_Slot1-10_1_1890.d	1	Q9GZN1|ARP6_HUMAN			FALSE
MGIQGGSVL	34.73	860.443	9	1.6	861.446	1	22.6773	1.2932-1.3153			1060388	23348	210722_sHLA_KP4_Normoxia_1_Slot1-10_1_1890.d	1	P13987|CD59_HUMAN			FALSE
MIDPSGVSY	39.67	967.432	9	-6.2	968.427	1	20.1746	1.3585-1.3805			943031	20423	210722_sHLA_KP4_Normoxia_1_Slot1-10_1_1890.d	1	P25788|PSA3_HUMAN			FALSE
MIDSSLSKIAL	27.56	1176.64	11	-3.7	589.322	2	29.8412	0.8543-0.8769			1395730	31486	210722_sHLA_KP4_Normoxia_1_Slot1-10_1_1890.d	1	P15514|AREG_HUMAN			FALSE
MIELHNGEY	36.7	1104.49	9	3.2	553.251	2	11.9071	0.8063-0.8289	180	4920	554585	11033	210722_sHLA_KP4_Normoxia_1_Slot1-10_1_1890.d	1	O60911|CATL2_HUMAN			FALSE
MIFQDPTAM	43.23	1052.47	9	-2.3	1053.47	1	31.8553	1.4280-1.4500			1490048	33722	210722_sHLA_KP4_Normoxia_1_Slot1-10_1_1890.d	1	O95619|YETS4_HUMAN			FALSE
MIHSGDPVNY	30.32	1131.5	10	12.2	566.761	2	8.4889	0.8063-0.8289			395244	7248	210722_sHLA_KP4_Normoxia_1_Slot1-10_1_1890.d	1	P23396|RS3_HUMAN			FALSE
MISHIVTYY	25.75	1125.55	9	1.4	563.781	2	19.2749	0.8035-0.8261			900756	19272	210722_sHLA_KP4_Normoxia_1_Slot1-10_1_1890.d	1				FALSE
MKENFPNF	40.31	1025.46	8	1.7	1026.47	1	18.1228	1.4088-1.4308	2610	54200	846593	17855	210722_sHLA_KP4_Normoxia_1_Slot1-10_1_1890.d	5	P31151|S10A7_HUMAN;Q86SG5|S1A7A_HUMAN;Q5SY68|S1A7B_HUMAN			FALSE
MLHQDHITF	36.5	1140.54	9	3.2	571.275	2	10.345	0.8289-0.8515			482272	9346	210722_sHLA_KP4_Normoxia_1_Slot1-10_1_1890.d	1	Q14204|DYHC1_HUMAN			FALSE
MLREEGGFEY	27.45	1229.54	10	-7.8	615.768	2	15.1287	0.8261-0.8487			706504	14548	210722_sHLA_KP4_Normoxia_1_Slot1-10_1_1890.d	1	Q9Y678|COPG1_HUMAN			FALSE
MPAAGGVLY	41.76	877.437	9	3.4	878.441	1	22.5801	1.2767-1.2988			1055790	23220	210722_sHLA_KP4_Normoxia_1_Slot1-10_1_1890.d	2	O14964|HGS_HUMAN			FALSE
MPADTNKAF	42.12	993.459	9	-7.6	497.73	2	6.6026	0.7639-0.7866			307469	5297	210722_sHLA_KP4_Normoxia_1_Slot1-10_1_1890.d	1	Q9P0I2|EMC3_HUMAN			FALSE
MPAEIVEL	25.62	900.463	8	4.6	901.468	1	34.5352	1.3080-1.3300			1615250	36446	210722_sHLA_KP4_Normoxia_1_Slot1-10_1_1890.d	1	P25490|TYY1_HUMAN			FALSE
MPAEIVELH	40.41	1037.52	9	-9.4	519.76	2	19.6304	0.8092-0.8318			917329	19753	210722_sHLA_KP4_Normoxia_1_Slot1-10_1_1890.d	1	P25490|TYY1_HUMAN			FALSE
MPAGTELTY	39.66	981.448	9	2.2	982.451	1	19.2555	1.3704-1.3924			899833	19243	210722_sHLA_KP4_Normoxia_1_Slot1-10_1_1890.d	3	Q9NR48|ASH1L_HUMAN			FALSE
MPALFSDHTF	50.16	1164.53	10	1	583.268	2	32.6981	0.8468-0.8694			1529316	34548	210722_sHLA_KP4_Normoxia_1_Slot1-10_1_1890.d	2	Q96HW7|INT4_HUMAN			FALSE
MPAPEIVSY	40.54	1005.48	9	5.5	1006.49	1	27.8627	1.3896-1.4116			1303230	29280	210722_sHLA_KP4_Normoxia_1_Slot1-10_1_1890.d	1	O43298|ZBT43_HUMAN			FALSE
MPAVKAIIY	40.51	1004.57	9	2.1	503.291	2	23.052	0.8073-0.8299			1077806	23780	210722_sHLA_KP4_Normoxia_1_Slot1-10_1_1890.d	2	P37268|FDFT_HUMAN			FALSE
MPAVKAIIYQY	50.24	1295.69	11	4.1	648.853	2	28.2173	0.8938-0.9163	1410	26600	1317909	29655	210722_sHLA_KP4_Normoxia_1_Slot1-10_1_1890.d	3	P37268|FDFT_HUMAN			FALSE
MPDDYGAPRF	31.98	1167.5	10	2.6	584.756	2	17.515	0.8271-0.8496	197	2830	817258	17128	210722_sHLA_KP4_Normoxia_1_Slot1-10_1_1890.d	1	Q9Y324|FCF1_HUMAN			FALSE
MPDEATPHYF	45.65	1206.5	10	-0.2	604.254	2	17.3594	0.8421-0.8647			810857	16985	210722_sHLA_KP4_Normoxia_1_Slot1-10_1_1890.d	1	Q16706|MA2A1_HUMAN			FALSE
MPDGKLYNF	29.58	1083.51	9	-8.9	542.752	2	20.369	0.7903-0.8129			952258	20710	210722_sHLA_KP4_Normoxia_1_Slot1-10_1_1890.d	1	Q9UBW7|ZMYM2_HUMAN			FALSE
MPDLPNVGL	28	954.484	9	4.7	955.49	1	39.6261	1.3502-1.3722			1853172	41928	210722_sHLA_KP4_Normoxia_1_Slot1-10_1_1890.d	1	Q9H9T3|ELP3_HUMAN			FALSE
MPDPTPFLL	30.4	1029.52	9	3.4	1030.52	1	49.6254	1.4189-1.4408			2319349	52165	210722_sHLA_KP4_Normoxia_1_Slot1-10_1_1890.d	1	Q53HC0|CCD92_HUMAN			FALSE
MPDVVVRSF	38.86	1048.54	9	-2.9	525.271	2	23.0527	0.7894-0.8120	106	3070	1076892	23760	210722_sHLA_KP4_Normoxia_1_Slot1-10_1_1890.d	1	Q6P2C8|MED27_HUMAN			FALSE
MPEDITKGTQSL	30.75	1318.64	12	11.5	660.332	2	15.012	0.8703-0.8928			701013	14421	210722_sHLA_KP4_Normoxia_1_Slot1-10_1_1890.d	1	Q9Y679|AUP1_HUMAN			FALSE
MPEDVKNFY	29.64	1141.51	9	3.6	571.761	2	16.8681	0.7988-0.8214			788023	16501	210722_sHLA_KP4_Normoxia_1_Slot1-10_1_1890.d	1	Q68CL5|TPGS2_HUMAN			FALSE
MPEKEPSVL	38.01	1028.52	9	-3.3	515.263	2	10.2749	0.7677-0.7903	475	4350	475871	9203	210722_sHLA_KP4_Normoxia_1_Slot1-10_1_1890.d	2	Q96T76|MMS19_HUMAN			FALSE
MPEPDAQRF	27.85	1089.49	9	-3	545.748	2	10.2607	0.7941-0.8167	462	8720	476782	9220	210722_sHLA_KP4_Normoxia_1_Slot1-10_1_1890.d	1	O14757|CHK1_HUMAN			FALSE
MPEPTVLSL	28.31	985.515	9	-3.8	986.513	1	38.9981	1.4125-1.4344			1823978	41342	210722_sHLA_KP4_Normoxia_1_Slot1-10_1_1890.d	1	Q9P0U1|TOM7_HUMAN			FALSE
MPESGAGSEF	44.03	1010.4	10	7.5	1011.41	1	11.9457	1.3364-1.3585			557324	11090	210722_sHLA_KP4_Normoxia_1_Slot1-10_1_1890.d	2	P35269|T2FA_HUMAN			FALSE
MPESSQPNY	43.48	1051.43	9	0.6	1052.43	1	6.9823	1.3850-1.4070			324858	5700	210722_sHLA_KP4_Normoxia_1_Slot1-10_1_1890.d	3	Q12982|BNIP2_HUMAN			FALSE
MPFDVSVHDPKY	32.55	1433.66	12	-16.8	478.885	3	19.5915	0.7573-0.7800			915479	19691	210722_sHLA_KP4_Normoxia_1_Slot1-10_1_1890.d	1	Q9C091|GRB1L_HUMAN			FALSE
MPFGNVVSA	37.99	920.443	9	10.9	921.454	1	27.6489	1.3162-1.3383			1293176	29060	210722_sHLA_KP4_Normoxia_1_Slot1-10_1_1890.d	1	Q92879|CELF1_HUMAN			FALSE
MPFNKEPKW	45.49	1175.58	9	2	588.795	2	11.7507	0.8355-0.8581	504	7210	546321	10815	210722_sHLA_KP4_Normoxia_1_Slot1-10_1_1890.d	1	P35790|CHKA_HUMAN			FALSE
MPFPAHLTY	37.21	1075.52	9	-2.9	538.76	2	26.9451	0.7998-0.8224			1260165	28233	210722_sHLA_KP4_Normoxia_1_Slot1-10_1_1890.d	1	Q86YS7|C2CD5_HUMAN			FALSE
MPGEGDLPQM	48.32	1073.45	10	2.4	1074.46	1	25.5596	1.4034-1.4253			1194968	26510	210722_sHLA_KP4_Normoxia_1_Slot1-10_1_1890.d	1	Q9Y6B2|EID1_HUMAN			FALSE
MPGEGDLPQM(+15.99)	45.36	1089.45	10	3.9	1090.45	1	13.2912	1.4152-1.4372			620427	12507	210722_sHLA_KP4_Normoxia_1_Slot1-10_1_1890.d	1	Q9Y6B2|EID1_HUMAN	Oxidation (M)	M10:Oxidation (M):106.84	FALSE
MPGEGEVVRY	27.49	1135.53	10	6.2	568.774	2	12.1401	0.8195-0.8421			566466	11292	210722_sHLA_KP4_Normoxia_1_Slot1-10_1_1890.d	1	Q96FB5|RRNAD_HUMAN			FALSE
MPGPPAHGF	43.18	909.417	9	-0.7	455.712	2	10.8698	0.7412-0.7639			507001	9937	210722_sHLA_KP4_Normoxia_1_Slot1-10_1_1890.d	1	P41161|ETV5_HUMAN			FALSE
MPGPSGGDF	29.27	863.348	9	4.7	864.354	1	14.9501	1.2785-1.3006			698259	14349	210722_sHLA_KP4_Normoxia_1_Slot1-10_1_1890.d	1	Q9HC84|MUC5B_HUMAN			FALSE
MPHDLITQL	26.6	1066.55	9	-14.5	534.27	2	25.0101	0.8101-0.8327			1169382	25956	210722_sHLA_KP4_Normoxia_1_Slot1-10_1_1890.d	1				FALSE
MPISSHVDL	34.72	997.49	9	-16.4	499.741	2	16.6737	0.7752-0.7979			778881	16299	210722_sHLA_KP4_Normoxia_1_Slot1-10_1_1890.d	1	Q9BVQ7|SPA5L_HUMAN			FALSE
MPKMDQDSL	27.88	1063.47	9	-9.2	532.733	2	10.9281	0.8111-0.8336			509748	10002	210722_sHLA_KP4_Normoxia_1_Slot1-10_1_1890.d	1	P37268|FDFT_HUMAN			FALSE
MPKSDVNKEYY	25.89	1372.63	11	-1.4	687.318	2	5.2582	0.9060-0.9284			244426	3940	210722_sHLA_KP4_Normoxia_1_Slot1-10_1_1890.d	1				FALSE
MPKVHIEF	36.75	999.521	8	-4.9	500.762	2	17.651	0.7743-0.7969			824586	17304	210722_sHLA_KP4_Normoxia_1_Slot1-10_1_1890.d	2	Q00341|VIGLN_HUMAN			FALSE
MPLAAVGY	39.92	820.415	8	2.8	821.42	1	25.5349	1.2444-1.2665			1194055	26491	210722_sHLA_KP4_Normoxia_1_Slot1-10_1_1890.d	2	Q13685|AAMP_HUMAN			FALSE
MPLAFSDKY	45.18	1070.51	9	3.3	536.261	2	21.3504	0.7884-0.8111			998088	21840	210722_sHLA_KP4_Normoxia_1_Slot1-10_1_1890.d	2	Q9UJW0|DCTN4_HUMAN			FALSE
MPLEEGDTF	44.53	1037.44	9	-7.6	1038.43	1	25.4183	1.4015-1.4235			1188568	26368	210722_sHLA_KP4_Normoxia_1_Slot1-10_1_1890.d	1	Q15393|SF3B3_HUMAN			FALSE
MPLPGTKAL	33.13	926.526	9	-2	464.266	2	15.8487	0.7507-0.7734	337	4790	740377	15343	210722_sHLA_KP4_Normoxia_1_Slot1-10_1_1890.d	1	Q9UMZ2|SYNRG_HUMAN			FALSE
MPLPTELGDPRL	41.01	1337.7	12	1.3	669.855	2	33.6917	0.8816-0.9041	651	6000	1572290	35504	210722_sHLA_KP4_Normoxia_1_Slot1-10_1_1890.d	1	Q8IVF2|AHNK2_HUMAN			FALSE
MPNGDHIVSA	41.87	1039.48	10	-10	520.737	2	7.2544	0.7488-0.7715			337664	5990	210722_sHLA_KP4_Normoxia_1_Slot1-10_1_1890.d	1	P43034|LIS1_HUMAN			FALSE
MPNGTVQRF	29.02	1048.51	9	-3.8	525.258	2	7.7296	0.7837-0.8063	158	5000	358696	6460	210722_sHLA_KP4_Normoxia_1_Slot1-10_1_1890.d	2	Q12830|BPTF_HUMAN			FALSE
MPQGGGQHY	41.73	973.408	9	-3.3	974.405	1	4.0485	1.3346-1.3566			188697	2745	210722_sHLA_KP4_Normoxia_1_Slot1-10_1_1890.d	2	Q15532|SSXT_HUMAN			FALSE
MPQSGTGVSV	46.95	961.454	10	2.2	962.457	1	10.5199	1.3208-1.3429			490513	9541	210722_sHLA_KP4_Normoxia_1_Slot1-10_1_1890.d	1	O00487|PSDE_HUMAN			FALSE
MPQSMPEYAL	31.55	1165.51	10	-6.1	583.757	2	29.2698	0.8289-0.8515	173	3560	1367381	30851	210722_sHLA_KP4_Normoxia_1_Slot1-10_1_1890.d	1	Q86WA8|LONP2_HUMAN			FALSE
MPSESAAQSL	37.11	1019.46	10	8.2	1020.47	1	11.8485	1.3768-1.3988			552733	10969	210722_sHLA_KP4_Normoxia_1_Slot1-10_1_1890.d	2	O43660|PLRG1_HUMAN			FALSE
MPSFPVSTL	31.59	977.489	9	-5.1	978.485	1	39.5289	1.3612-1.3832			1848609	41835	210722_sHLA_KP4_Normoxia_1_Slot1-10_1_1890.d	1	Q99583|MNT_HUMAN			FALSE
MPSGAYVY	33.28	886.389	8	4.5	887.395	1	16.9458	1.2868-1.3089			791673	16575	210722_sHLA_KP4_Normoxia_1_Slot1-10_1_1890.d	3	Q969T9|WBP2_HUMAN			FALSE
MPSPVSPKL	39.58	954.521	9	1.9	478.265	2	14.3839	0.7639-0.7866			671727	13743	210722_sHLA_KP4_Normoxia_1_Slot1-10_1_1890.d	1	Q9UHB7|AFF4_HUMAN			FALSE
MPSRFPPVVF	43.4	1175.62	10	-0.1	588.812	2	36.6515	0.8280-0.8506	1290	7190	1713960	38604	210722_sHLA_KP4_Normoxia_1_Slot1-10_1_1890.d	12	Q6P2Q9|PRP8_HUMAN			FALSE
MPSTPGFVGY	39.04	1054.48	10	7.9	1055.49	1	28.2564	1.4171-1.4390			1321563	29733	210722_sHLA_KP4_Normoxia_1_Slot1-10_1_1890.d	1	Q969G3|SMCE1_HUMAN			FALSE
MPTAYNTDY	51.9	1074.43	9	5	1075.44	1	14.2478	1.4207-1.4427			665317	13591	210722_sHLA_KP4_Normoxia_1_Slot1-10_1_1890.d	1	Q14814|MEF2D_HUMAN;Q02078|MEF2A_HUMAN			FALSE
MPTVHYEF	38.92	1022.45	8	-2.7	512.229	2	20.6214	0.7894-0.8120	404	5720	961458	20970	210722_sHLA_KP4_Normoxia_1_Slot1-10_1_1890.d	1	O96019|ACL6A_HUMAN			FALSE
MPTVSVLEY	33.73	1037.51	9	-1.2	1038.51	1	35.9324	1.4226-1.4445			1680097	37819	210722_sHLA_KP4_Normoxia_1_Slot1-10_1_1890.d	2	Q86TB9|PATL1_HUMAN			FALSE
MPVAEGKSV	28.37	916.469	9	-15.7	459.231	2	5.2971	0.7346-0.7573			246265	3991	210722_sHLA_KP4_Normoxia_1_Slot1-10_1_1890.d	1	Q9H944|MED20_HUMAN			FALSE
MPVDPNEPTY	50.54	1161.5	10	5.5	1162.51	1	16.8487	1.4637-1.4856			787100	16472	210722_sHLA_KP4_Normoxia_1_Slot1-10_1_1890.d	3	Q9UNL4|ING4_HUMAN;Q8WYH8|ING5_HUMAN			FALSE
MPVEKNITL	41.04	1043.57	9	-3.2	522.787	2	15.7491	0.8336-0.8562	707	10100	733070	15188	210722_sHLA_KP4_Normoxia_1_Slot1-10_1_1890.d	1	Q6PCB8|EMB_HUMAN			FALSE
MPVFPDFKM	40.62	1110.52	9	-5.4	556.263	2	39.4317	0.8063-0.8289			1844042	41738	210722_sHLA_KP4_Normoxia_1_Slot1-10_1_1890.d	1	Q8N7H5|PAF1_HUMAN			FALSE
MPVFPDFKM(+15.99)	31.63	1126.52	9	0.1	564.263	2	28.8201	0.8101-0.8327			1348167	30411	210722_sHLA_KP4_Normoxia_1_Slot1-10_1_1890.d	3	Q8N7H5|PAF1_HUMAN	Oxidation (M)	M9:Oxidation (M):59.08	FALSE
MPVGMTHGL	30.5	941.446	9	-5.4	471.725	2	13.1746	0.7705-0.7932			614942	12386	210722_sHLA_KP4_Normoxia_1_Slot1-10_1_1890.d	1	O94842|TOX4_HUMAN			FALSE
MPVGPAPGM	42.34	855.398	9	2.8	856.403	1	18.1033	1.2601-1.2822			845675	17831	210722_sHLA_KP4_Normoxia_1_Slot1-10_1_1890.d	1	P09234|RU1C_HUMAN			FALSE
MPVGPDAIL	37.09	911.479	9	-1	912.479	1	35.1628	1.3116-1.3337			1644477	37065	210722_sHLA_KP4_Normoxia_1_Slot1-10_1_1890.d	1	P46379|BAG6_HUMAN			FALSE
MPVGPDAILRY	35.76	1230.64	11	-9.6	616.319	2	31.3029	0.8562-0.8787	9810	113000	1464411	33117	210722_sHLA_KP4_Normoxia_1_Slot1-10_1_1890.d	3	P46379|BAG6_HUMAN			FALSE
MPVMTVDY	43.09	954.419	8	4.6	955.425	1	28.1786	1.3530-1.3750			1317901	29647	210722_sHLA_KP4_Normoxia_1_Slot1-10_1_1890.d	2	Q9BYW2|SETD2_HUMAN			FALSE
MPVNTNQNF	26	1063.48	9	7.4	1064.48	1	13.4273	1.4226-1.4445			626847	12669	210722_sHLA_KP4_Normoxia_1_Slot1-10_1_1890.d	1				FALSE
MPVPGHDVEAY	32.74	1213.54	11	3.2	607.777	2	13.7893	0.8430-0.8656	263	4580	642426	13050	210722_sHLA_KP4_Normoxia_1_Slot1-10_1_1890.d	1	Q9P0T7|TMEM9_HUMAN			FALSE
MPVPGNPAV	31.57	880.448	9	1.3	881.45	1	17.5927	1.2592-1.2813			821826	17226	210722_sHLA_KP4_Normoxia_1_Slot1-10_1_1890.d	1	Q9NTZ6|RBM12_HUMAN			FALSE
MPVPTTPEF	40.05	1017.48	9	7.4	1018.49	1	31.3224	1.3878-1.4098			1465347	33159	210722_sHLA_KP4_Normoxia_1_Slot1-10_1_1890.d	3	Q14676|MDC1_HUMAN			FALSE
MPVRGPDVEAY	47.44	1232.59	11	6	617.3	2	14.1895	0.8440-0.8665	2290	25800	662574	13530	210722_sHLA_KP4_Normoxia_1_Slot1-10_1_1890.d	2	Q9NQ34|TMM9B_HUMAN			FALSE
MPVVAGAVF	34.94	889.473	9	7.9	890.482	1	36.2628	1.3006-1.3227			1695616	38140	210722_sHLA_KP4_Normoxia_1_Slot1-10_1_1890.d	1	Q92621|NU205_HUMAN			FALSE
MPYGNLLDY	29.53	1084.49	9	0.8	1085.49	1	39.173	1.4527-1.4746			1832172	41490	210722_sHLA_KP4_Normoxia_1_Slot1-10_1_1890.d	2	P42684|ABL2_HUMAN			FALSE
MSMKEVDEQM	34.04	1226.5	10	-5.5	614.249	2	11.868	0.8449-0.8675			553661	11003	210722_sHLA_KP4_Normoxia_1_Slot1-10_1_1890.d	1	P68371|TBB4B_HUMAN;Q13509|TBB3_HUMAN;Q9BUF5|TBB6_HUMAN;Q9BVA1|TBB2B_HUMAN;Q13885|TBB2A_HUMAN;P07437|TBB5_HUMAN;P04350|TBB4A_HUMAN			FALSE
MTTVHAITA	39.09	943.48	9	-7.4	472.741	2	7.4488	0.7554-0.7781			346807	6193	210722_sHLA_KP4_Normoxia_1_Slot1-10_1_1890.d	1	P04406|G3P_HUMAN			FALSE
MVAPAVASV	41.92	843.452	9	-4.2	844.451	1	20.0191	1.2665-1.2886			935687	20231	210722_sHLA_KP4_Normoxia_1_Slot1-10_1_1890.d	1	P05412|JUN_HUMAN			FALSE
MVGKTFTY	41.71	945.463	8	5.4	946.469	1	9.9523	1.3777-1.3997	1020	19400	463954	8908	210722_sHLA_KP4_Normoxia_1_Slot1-10_1_1890.d	2	Q16850|CP51A_HUMAN			FALSE
MVIITGPPEAQF	45.87	1301.67	12	13.1	651.846	2	40.7472	0.8778-0.9003			1904470	43162	210722_sHLA_KP4_Normoxia_1_Slot1-10_1_1890.d	1	O00425|IF2B3_HUMAN;Q9Y6M1|IF2B2_HUMAN;Q9NZI8|IF2B1_HUMAN			FALSE
MVLENVKEM	31.84	1091.54	9	-1.7	546.771	2	15.7541	0.8054-0.8280	148	4400	734892	15222	210722_sHLA_KP4_Normoxia_1_Slot1-10_1_1890.d	1	P62316|SMD2_HUMAN			FALSE
MVNHFIAEFK	45.41	1234.62	10	-2.9	618.31	2	15.3472	0.8863-0.9088			716580	14790	210722_sHLA_KP4_Normoxia_1_Slot1-10_1_1890.d	1	P11142|HSP7C_HUMAN			FALSE
NAAPGVDL	39.61	755.381	8	2.5	756.386	1	14.345	1.1835-1.2056			669892	13696	210722_sHLA_KP4_Normoxia_1_Slot1-10_1_1890.d	1	Q7Z3Y8|K1C27_HUMAN;Q7Z3Y7|K1C28_HUMAN;P13645|K1C10_HUMAN;Q7Z3Z0|K1C25_HUMAN			FALSE
NAAPPPVTY	36.84	928.465	9	-3.5	929.463	1	12.5871	1.3061-1.3282			587507	11771	210722_sHLA_KP4_Normoxia_1_Slot1-10_1_1890.d	1	Q9H0D6|XRN2_HUMAN			FALSE
NADPQAVTM	46.35	945.423	9	1.9	946.426	1	9.6802	1.3300-1.3520			451119	8589	210722_sHLA_KP4_Normoxia_1_Slot1-10_1_1890.d	3	Q9UNF1|MAGD2_HUMAN			FALSE
NADPQAVTM(+15.99)	44.26	961.418	9	0.7	962.419	1	4.8837	1.3410-1.3630			227076	3576	210722_sHLA_KP4_Normoxia_1_Slot1-10_1_1890.d	2	Q9UNF1|MAGD2_HUMAN	Oxidation (M)	M9:Oxidation (M):1001.00	FALSE
NAENEFVTIK	28.52	1163.58	10	-0.3	582.794	2	12.7859	0.8308-0.8534			596660	11984	210722_sHLA_KP4_Normoxia_1_Slot1-10_1_1890.d	1	P04264|K2C1_HUMAN			FALSE
NAEPARPDITY	30.67	1245.6	11	0.3	623.803	2	10.6365	0.8440-0.8665			496012	9676	210722_sHLA_KP4_Normoxia_1_Slot1-10_1_1890.d	1	Q9Y6H1|CHCH2_HUMAN			FALSE
NAEPVGTTY	38.07	950.434	9	-3.4	951.432	1	8.2505	1.3098-1.3318			384258	6990	210722_sHLA_KP4_Normoxia_1_Slot1-10_1_1890.d	1	Q16643|DREB_HUMAN			FALSE
NAFDIAEEL	27.99	1020.48	9	-8.9	1021.47	1	40.6306	1.3942-1.4162			1898971	43027	210722_sHLA_KP4_Normoxia_1_Slot1-10_1_1890.d	2	O95983|MBD3_HUMAN			FALSE
NAFEELVAF	27.19	1038.5	9	5.6	1039.51	1	48.9451	1.4564-1.4783			2287301	51407	210722_sHLA_KP4_Normoxia_1_Slot1-10_1_1890.d	1	P25205|MCM3_HUMAN			FALSE
NAFEVAEKY	42.01	1069.51	9	-0.2	535.758	2	13.415	0.7837-0.8063	4160	112000	625016	12626	210722_sHLA_KP4_Normoxia_1_Slot1-10_1_1890.d	2	O43707|ACTN4_HUMAN			FALSE
NAFIEKQDF	33.34	1110.53	9	-2.4	556.27	2	14.2672	0.8318-0.8543			666242	13622	210722_sHLA_KP4_Normoxia_1_Slot1-10_1_1890.d	1	Q09328|MGT5A_HUMAN			FALSE
NAFKEITTM	39.99	1053.52	9	-3.9	527.76	2	16.3165	0.8139-0.8365	653	11100	759629	15821	210722_sHLA_KP4_Normoxia_1_Slot1-10_1_1890.d	1	Q00403|TF2B_HUMAN			FALSE
NAFKEITTM(+15.99)	28.54	1069.51	9	-0.2	535.759	2	8.3866	0.8007-0.8233			390660	7134	210722_sHLA_KP4_Normoxia_1_Slot1-10_1_1890.d	1	Q00403|TF2B_HUMAN	Oxidation (M)	M9:Oxidation (M):1001.00	FALSE
NAFSGVMML	29.39	968.446	9	4.6	969.451	1	43.3082	1.3933-1.4152			2024258	45836	210722_sHLA_KP4_Normoxia_1_Slot1-10_1_1890.d	1	Q9NTX5|ECHD1_HUMAN			FALSE
NAGEDPGLA	41.58	842.377	9	-0.9	843.378	1	6.486	1.2343-1.2564			301957	5149	210722_sHLA_KP4_Normoxia_1_Slot1-10_1_1890.d	1	P81605|DCD_HUMAN			FALSE
NAIEDTIFY	27.43	1084.51	9	-4.4	1085.5	1	37.0458	1.4646-1.4865			1732242	39006	210722_sHLA_KP4_Normoxia_1_Slot1-10_1_1890.d	1	Q99816|TS101_HUMAN			FALSE
NAIEGGTQL	49.69	901.451	9	-2.9	902.449	1	10.9475	1.3309-1.3530			510652	10012	210722_sHLA_KP4_Normoxia_1_Slot1-10_1_1890.d	1	O60832|DKC1_HUMAN			FALSE
NAIGPLVAL	38.85	866.523	9	4.8	867.528	1	40.4362	1.2960-1.3181			1889810	42806	210722_sHLA_KP4_Normoxia_1_Slot1-10_1_1890.d	3	Q8WUM9|S20A1_HUMAN;Q08357|S20A2_HUMAN			FALSE
NAIHAILLY	31.53	1026.59	9	-4.1	514.295	2	28.9229	0.7903-0.8129	395	6050	1350912	30474	210722_sHLA_KP4_Normoxia_1_Slot1-10_1_1890.d	3	P50416|CPT1A_HUMAN			FALSE
NAISGPNEF	42.26	947.435	9	-3.8	948.432	1	15.3083	1.3575-1.3795			714732	14730	210722_sHLA_KP4_Normoxia_1_Slot1-10_1_1890.d	2	Q12874|SF3A3_HUMAN			FALSE
NAISVTTSY	36.21	954.466	9	1	955.468	1	15.5027	1.3419-1.3640			723900	14958	210722_sHLA_KP4_Normoxia_1_Slot1-10_1_1890.d	1	Q6PD62|CTR9_HUMAN			FALSE
NAITLPEEF	41.54	1032.51	9	-2.2	1033.51	1	36.4377	1.4098-1.4317			1703876	38354	210722_sHLA_KP4_Normoxia_1_Slot1-10_1_1890.d	4	O60216|RAD21_HUMAN;Q9H4I0|RD21L_HUMAN			FALSE
NALESYAF	30.09	913.418	8	5	914.424	1	27.1395	1.3410-1.3630			1269330	28458	210722_sHLA_KP4_Normoxia_1_Slot1-10_1_1890.d	1	P34931|HS71L_HUMAN;P0DMV9|HS71B_HUMAN;P0DMV8|HS71A_HUMAN			FALSE
NALNHTEQY	39.71	1088.49	9	6.5	545.252	2	4.7282	0.8148-0.8374			219805	3457	210722_sHLA_KP4_Normoxia_1_Slot1-10_1_1890.d	1	Q8IYS1|P20D2_HUMAN			FALSE
NALPALLIY	32.95	986.58	9	2.6	987.583	1	49.961	1.4152-1.4372			2334832	52450	210722_sHLA_KP4_Normoxia_1_Slot1-10_1_1890.d	1	Q13371|PHLP_HUMAN			FALSE
NALQEPSSF	34.95	991.461	9	-6.9	992.455	1	17.029	1.3731-1.3951			795332	16658	210722_sHLA_KP4_Normoxia_1_Slot1-10_1_1890.d	1	Q9H6S0|YTDC2_HUMAN			FALSE
NAMDVTTGY	44.33	970.407	9	0.7	971.408	1	14.4642	1.3438-1.3658			675370	13810	210722_sHLA_KP4_Normoxia_1_Slot1-10_1_1890.d	3	Q8NG31|KNL1_HUMAN			FALSE
NAQRQDIAF	29.22	1061.53	9	-2.1	531.765	2	8.3833	0.7884-0.8111	252	8360	389736	7104	210722_sHLA_KP4_Normoxia_1_Slot1-10_1_1890.d	1	P07355|ANXA2_HUMAN			FALSE
NARLAADDF	32.09	991.472	9	-0.9	496.74	2	9.6802	0.7545-0.7771			451129	8599	210722_sHLA_KP4_Normoxia_1_Slot1-10_1_1890.d	1	P02533|K1C14_HUMAN;Q7Z3Y7|K1C28_HUMAN;P13645|K1C10_HUMAN;Q04695|K1C17_HUMAN			FALSE
NASELGETF	41.47	966.429	9	-7.8	967.423	1	18.045	1.3438-1.3658			842921	17759	210722_sHLA_KP4_Normoxia_1_Slot1-10_1_1890.d	4	Q9BSY9|DESI2_HUMAN			FALSE
NATGPDLEF	38.89	962.434	9	0.7	963.436	1	25.5985	1.3355-1.3575			1196812	26566	210722_sHLA_KP4_Normoxia_1_Slot1-10_1_1890.d	2	O94967|WDR47_HUMAN			FALSE
NAVAFLSSF	30.6	954.481	9	8	955.49	1	44.9696	1.3658-1.3878			2102010	47598	210722_sHLA_KP4_Normoxia_1_Slot1-10_1_1890.d	2	O95456|PSMG1_HUMAN			FALSE
NAVAGAVKY	27.61	891.481	9	-5	446.743	2	6.1362	0.7261-0.7488			285537	4821	210722_sHLA_KP4_Normoxia_1_Slot1-10_1_1890.d	1	Q12769|NU160_HUMAN			FALSE
NAVDALIDSM	28.23	1047.49	10	-8.7	1048.48	1	43.0361	1.4317-1.4536			2011471	45565	210722_sHLA_KP4_Normoxia_1_Slot1-10_1_1890.d	1	P13010|XRCC5_HUMAN			FALSE
NAVDDRGLY	27.35	1021.48	9	-3.6	511.744	2	8.1534	0.7800-0.8026			379705	6907	210722_sHLA_KP4_Normoxia_1_Slot1-10_1_1890.d	1	P0C7V7|SC11B_HUMAN;P67812|SC11A_HUMAN			FALSE
NAWAEQTGM	46.38	1006.42	9	3.4	1007.42	1	14.2089	1.3905-1.4125			663481	13543	210722_sHLA_KP4_Normoxia_1_Slot1-10_1_1890.d	2	Q14008|CKAP5_HUMAN			FALSE
NAWNNLEKY	35.34	1150.54	9	-4	576.272	2	15.4444	0.8176-0.8402			721161	14901	210722_sHLA_KP4_Normoxia_1_Slot1-10_1_1890.d	1	Q14249|NUCG_HUMAN			FALSE
NAWTALETY	42.9	1067.49	9	7.3	1068.5	1	33.2035	1.4381-1.4600			1553114	35102	210722_sHLA_KP4_Normoxia_1_Slot1-10_1_1890.d	1	Q9Y4C2|TCAF1_HUMAN			FALSE
NAWVDKEIF	30.69	1120.56	9	-17.4	561.271	2	26.4591	0.7950-0.8176			1237129	27547	210722_sHLA_KP4_Normoxia_1_Slot1-10_1_1890.d	1	O75564|JERKY_HUMAN			FALSE
NAYEDLSQKY	45.88	1229.56	10	1.4	615.782	2	11.1023	0.8421-0.8647	2510	80700	515249	10139	210722_sHLA_KP4_Normoxia_1_Slot1-10_1_1890.d	2	P49454|CENPF_HUMAN			FALSE
NAYGALDAY	44.14	956.424	9	6	957.431	1	19.3138	1.3548-1.3768			902584	19312	210722_sHLA_KP4_Normoxia_1_Slot1-10_1_1890.d	1	Q9BWF3|RBM4_HUMAN			FALSE
NAYQELLQHY	41.33	1277.6	10	-10.6	639.798	2	24.4412	0.9041-0.9266			1142840	25340	210722_sHLA_KP4_Normoxia_1_Slot1-10_1_1890.d	2	Q7L622|G2E3_HUMAN			FALSE
NDM(+15.99)RQEYEQL	40.87	1340.57	10	-0.2	671.286	2	7.3322	0.8637-0.8863			341321	6071	210722_sHLA_KP4_Normoxia_1_Slot1-10_1_1890.d	1	P35527|K1C9_HUMAN	Oxidation (M)	M3:Oxidation (M):1001.00	FALSE
NGFGGFGSY	32.79	904.371	9	-3.8	905.37	1	25.4766	1.3061-1.3282			1191305	26423	210722_sHLA_KP4_Normoxia_1_Slot1-10_1_1890.d	1	Q13151|ROA0_HUMAN			FALSE
NIEDVIAQGIGK	43.61	1255.68	12	3.9	628.844	2	29.3666	0.8637-0.8863	168	2230	1372871	30977	210722_sHLA_KP4_Normoxia_1_Slot1-10_1_1890.d	1	P05387|RLA2_HUMAN			FALSE
NIPEAIASY	26.87	976.486	9	-4.7	977.483	1	24.4606	1.3621-1.3841			1143746	25352	210722_sHLA_KP4_Normoxia_1_Slot1-10_1_1890.d	1	O15294|OGT1_HUMAN			FALSE
NLNDRLASY	36.14	1064.53	9	-7.6	533.262	2	10.5005	0.7856-0.8082			489609	9531	210722_sHLA_KP4_Normoxia_1_Slot1-10_1_1890.d	1	P02533|K1C14_HUMAN;P13645|K1C10_HUMAN;Q04695|K1C17_HUMAN;Q7Z3Z0|K1C25_HUMAN;Q7Z3Y8|K1C27_HUMAN;Q7Z3Y7|K1C28_HUMAN			FALSE
NPADITVLF	37.02	988.523	9	-3.4	989.52	1	45.1834	1.3850-1.4070			2112096	47850	210722_sHLA_KP4_Normoxia_1_Slot1-10_1_1890.d	2	Q8IXH7|NELFD_HUMAN			FALSE
NPAPAGQVDY	40.13	1030.47	10	-4.3	1031.47	1	9.247	1.3823-1.4043			430944	8082	210722_sHLA_KP4_Normoxia_1_Slot1-10_1_1890.d	2	Q96AE4|FUBP1_HUMAN			FALSE
NPAPNPAVY	47.56	941.461	9	-5.5	942.457	1	11.1459	1.3318-1.3539			519811	10231	210722_sHLA_KP4_Normoxia_1_Slot1-10_1_1890.d	4	Q12972|PP1R8_HUMAN			FALSE
NPAQDFSTL	35.59	991.461	9	3	992.465	1	21.3115	1.3786-1.4006			996245	21785	210722_sHLA_KP4_Normoxia_1_Slot1-10_1_1890.d	1	Q15648|MED1_HUMAN			FALSE
NPASSVIDM	32.58	932.427	9	-0.5	933.428	1	20.2523	1.3300-1.3520			946733	20549	210722_sHLA_KP4_Normoxia_1_Slot1-10_1_1890.d	1	Q9HCH5|SYTL2_HUMAN			FALSE
NPAVTYIY	27.82	939.47	8	-12.9	940.459	1	23.1103	1.3520-1.3740			1080567	23859	210722_sHLA_KP4_Normoxia_1_Slot1-10_1_1890.d	2	Q96FX8|PERP_HUMAN			FALSE
NPDDVFREF	46.67	1137.51	9	-1.9	569.757	2	27.4672	0.8129-0.8355	11100	231000	1279413	28707	210722_sHLA_KP4_Normoxia_1_Slot1-10_1_1890.d	5	O75190|DNJB6_HUMAN			FALSE
NPDEVHAIL	36.58	1006.51	9	-6.6	504.255	2	15.0801	0.7734-0.7960	202	4260	702851	14471	210722_sHLA_KP4_Normoxia_1_Slot1-10_1_1890.d	1	Q9H4H8|FA83D_HUMAN			FALSE
NPDGGFATY	36.95	940.393	9	11.5	941.405	1	14.0534	1.3171-1.3392			656165	13379	210722_sHLA_KP4_Normoxia_1_Slot1-10_1_1890.d	1	P48449|LSS_HUMAN			FALSE
NPDLGTAFVKF	38.4	1207.62	11	6.6	604.819	2	33.0285	0.8440-0.8665			1544877	34911	210722_sHLA_KP4_Normoxia_1_Slot1-10_1_1890.d	2	Q9ULH1|ASAP1_HUMAN			FALSE
NPEHASVAM	46.46	954.423	9	-0.4	955.424	1	4.9667	1.3282-1.3502			230718	3642	210722_sHLA_KP4_Normoxia_1_Slot1-10_1_1890.d	2	P98179|RBM3_HUMAN			FALSE
NPEPNTVSY	36.64	1019.46	9	2.7	1020.46	1	8.8194	1.3814-1.4034			410800	7606	210722_sHLA_KP4_Normoxia_1_Slot1-10_1_1890.d	1	Q6ZUV0|BACHL_HUMAN			FALSE
NPESIYSVF	38.55	1054.5	9	-4.1	1055.49	1	37.0653	1.4354-1.4573			1733159	39029	210722_sHLA_KP4_Normoxia_1_Slot1-10_1_1890.d	1	Q6PGP7|TTC37_HUMAN			FALSE
NPFHWGEVEY	37.31	1276.55	10	-1.5	639.278	2	28.2539	0.8412-0.8637	2400	23300	1319744	29702	210722_sHLA_KP4_Normoxia_1_Slot1-10_1_1890.d	2	Q8WVX9|FACR1_HUMAN			FALSE
NPFSLGESF	37.57	996.455	9	3.4	997.46	1	37.0653	1.3841-1.4061			1733160	39030	210722_sHLA_KP4_Normoxia_1_Slot1-10_1_1890.d	1	Q8N6H7|ARFG2_HUMAN			FALSE
NPHPTIKMEM	29.49	1196.57	10	-0.5	599.287	2	8.2894	0.8195-0.8421			386090	7034	210722_sHLA_KP4_Normoxia_1_Slot1-10_1_1890.d	1	P04818|TYSY_HUMAN			FALSE
NPIEDDLIF	36.87	1074.52	9	2.7	1075.53	1	45.2806	1.4418-1.4637			2116646	47930	210722_sHLA_KP4_Normoxia_1_Slot1-10_1_1890.d	1	Q9C040|TRIM2_HUMAN			FALSE
NPIPFPETF	39.98	1060.52	9	4.3	1061.53	1	43.1722	1.4363-1.4582			2017861	45697	210722_sHLA_KP4_Normoxia_1_Slot1-10_1_1890.d	2	A6ZKI3|RTL8C_HUMAN;Q17RB0|RTL8B_HUMAN;Q9BWD3|RTL8A_HUMAN			FALSE
NPISGLGGTKY	54.35	1105.58	11	-7	553.788	2	12.0818	0.7941-0.8167	2310	58300	563730	11238	210722_sHLA_KP4_Normoxia_1_Slot1-10_1_1890.d	3	Q14192|FHL2_HUMAN			FALSE
NPISGLLEY	44.54	1004.52	9	1.5	1005.52	1	38.9592	1.4015-1.4235			1822151	41303	210722_sHLA_KP4_Normoxia_1_Slot1-10_1_1890.d	1	P55265|DSRAD_HUMAN			FALSE
NPISTVTEL	43.88	972.513	9	1.1	973.515	1	26.8285	1.3860-1.4079			1254628	28060	210722_sHLA_KP4_Normoxia_1_Slot1-10_1_1890.d	3	P50991|TCPD_HUMAN			FALSE
NPLDEQHIF	49.52	1111.53	9	-3.5	556.767	2	22.619	0.8261-0.8487	2110	32400	1057643	23285	210722_sHLA_KP4_Normoxia_1_Slot1-10_1_1890.d	2	Q9H900|ZWILC_HUMAN			FALSE
NPLGGFVHY	34.48	1002.49	9	-1	502.25	2	22.2328	0.7950-0.8176	1760	17300	1035628	22726	210722_sHLA_KP4_Normoxia_1_Slot1-10_1_1890.d	1	P39023|RL3_HUMAN			FALSE
NPLKGDLANTF	32.75	1188.61	11	3.4	595.312	2	19.8081	0.8308-0.8534	86.1	2770	925602	19980	210722_sHLA_KP4_Normoxia_1_Slot1-10_1_1890.d	1	Q6UW56|ARAID_HUMAN			FALSE
NPLSGGDQY	49.45	949.414	9	0.5	950.416	1	9.7968	1.3236-1.3456			456626	8732	210722_sHLA_KP4_Normoxia_1_Slot1-10_1_1890.d	2	P13010|XRCC5_HUMAN			FALSE
NPNSGDFRF	40.67	1052.47	9	-1.2	527.237	2	12.4685	0.7696-0.7922	5180	125000	578367	11571	210722_sHLA_KP4_Normoxia_1_Slot1-10_1_1890.d	2	Q9NVW2|RNF12_HUMAN			FALSE
NPNSPSITY	46.35	991.461	9	-13.9	992.448	1	12.2567	1.3805-1.4024			571955	11417	210722_sHLA_KP4_Normoxia_1_Slot1-10_1_1890.d	3	P84090|ERH_HUMAN			FALSE
NPNTGEVLY	38.1	1005.48	9	2.9	1006.48	1	14.7752	1.3786-1.4006			690030	14166	210722_sHLA_KP4_Normoxia_1_Slot1-10_1_1890.d	1	O94979|SC31A_HUMAN			FALSE
NPSGNLTETY	33.11	1094.49	10	0.1	1095.49	1	10.5782	1.4326-1.4545			493263	9609	210722_sHLA_KP4_Normoxia_1_Slot1-10_1_1890.d	1	P21333|FLNA_HUMAN			FALSE
NPSGVIQDF	47.66	975.466	9	-13.1	976.454	1	23.3294	1.3621-1.3841			1090613	24071	210722_sHLA_KP4_Normoxia_1_Slot1-10_1_1890.d	3	Q92973|TNPO1_HUMAN			FALSE
NPSNLLELY	33.71	1061.54	9	0.8	1062.54	1	38.8426	1.4500-1.4719			1816665	41181	210722_sHLA_KP4_Normoxia_1_Slot1-10_1_1890.d	1	A6NDU8|CE051_HUMAN			FALSE
NPSPPLMSY	42.51	1004.46	9	1.6	1005.47	1	23.4849	1.3768-1.3988			1097932	24238	210722_sHLA_KP4_Normoxia_1_Slot1-10_1_1890.d	2	Q9NWQ9|CN119_HUMAN			FALSE
NPSPVLIY	40.94	901.491	8	6.4	902.498	1	28.5479	1.3401-1.3621			1335324	30084	210722_sHLA_KP4_Normoxia_1_Slot1-10_1_1890.d	2	Q14534|ERG1_HUMAN			FALSE
NPSSNFESM	45.35	1011.4	9	2.3	1012.4	1	11.7096	1.3548-1.3768			546307	10801	210722_sHLA_KP4_Normoxia_1_Slot1-10_1_1890.d	1	Q06945|SOX4_HUMAN			FALSE
NPSWASITY	29.9	1037.48	9	1	1038.48	1	30.1133	1.4399-1.4618			1408555	31795	210722_sHLA_KP4_Normoxia_1_Slot1-10_1_1890.d	1	Q9NP61|ARFG3_HUMAN;Q8N6H7|ARFG2_HUMAN			FALSE
NPTAITAEEY	49.46	1107.51	10	1.4	1108.51	1	14.5614	1.4500-1.4719			679953	13923	210722_sHLA_KP4_Normoxia_1_Slot1-10_1_1890.d	2	Q86YJ7|AN13B_HUMAN			FALSE
NPTKSLELY	35.72	1063.55	9	3.2	532.783	2	12.7664	0.8026-0.8252			595751	11969	210722_sHLA_KP4_Normoxia_1_Slot1-10_1_1890.d	1	Q07343|PDE4B_HUMAN			FALSE
NPTLILAAF	25.74	958.549	9	0.3	959.55	1	49.3339	1.4098-1.4317			2305559	51785	210722_sHLA_KP4_Normoxia_1_Slot1-10_1_1890.d	1				FALSE
NPVDIVSTL	40.04	956.518	9	3.8	957.523	1	35.0212	1.3722-1.3942			1638084	36930	210722_sHLA_KP4_Normoxia_1_Slot1-10_1_1890.d	2	O95251|KAT7_HUMAN			FALSE
NPVDWKEKY	42.21	1177.58	9	-2.1	589.791	2	7.156	0.8383-0.8609	220	7420	332174	5864	210722_sHLA_KP4_Normoxia_1_Slot1-10_1_1890.d	1	O00469|PLOD2_HUMAN			FALSE
NPVENIIRF	38.07	1100.6	9	-9.3	551.298	2	30.5798	0.7969-0.8195			1430524	32308	210722_sHLA_KP4_Normoxia_1_Slot1-10_1_1890.d	2	Q8WUJ0|STYX_HUMAN			FALSE
NPVGGLLEY	33.92	960.492	9	1.2	961.494	1	31.1086	1.3640-1.3860			1455192	32838	210722_sHLA_KP4_Normoxia_1_Slot1-10_1_1890.d	3	P55265|DSRAD_HUMAN			FALSE
NPVGTGFSY	47.5	940.429	9	-1.4	941.429	1	18.7059	1.3318-1.3539			874113	18555	210722_sHLA_KP4_Normoxia_1_Slot1-10_1_1890.d	1	Q9HB40|RISC_HUMAN			FALSE
NPVNYGRPY	42.84	1078.52	9	-3	540.262	2	6.7338	0.7941-0.8167	193	7320	312038	5396	210722_sHLA_KP4_Normoxia_1_Slot1-10_1_1890.d	1	Q9UJK0|TSR3_HUMAN			FALSE
NPVQALSEF	40.77	1003.5	9	0.5	1004.5	1	31.972	1.4125-1.4344			1495543	33853	210722_sHLA_KP4_Normoxia_1_Slot1-10_1_1890.d	2	P35221|CTNA1_HUMAN			FALSE
NPVSWVESF	43.18	1063.5	9	-0.6	1064.5	1	42.409	1.4317-1.4536			1982092	44794	210722_sHLA_KP4_Normoxia_1_Slot1-10_1_1890.d	2	Q9NSV4|DIAP3_HUMAN			FALSE
NPVSWVQTF	43.21	1076.53	9	-4	1077.53	1	38.6093	1.4390-1.4609			1805654	40898	210722_sHLA_KP4_Normoxia_1_Slot1-10_1_1890.d	1	O60610|DIAP1_HUMAN			FALSE
NPWDDKLIF	42.94	1146.57	9	1.4	574.29	2	38.4435	0.8035-0.8261	7790	149000	1795567	40645	210722_sHLA_KP4_Normoxia_1_Slot1-10_1_1890.d	4	O43683|BUB1_HUMAN			FALSE
NPWDNKAVY	33.86	1105.52	9	-0.7	553.763	2	13.6208	0.7818-0.8045	740	12100	635106	12882	210722_sHLA_KP4_Normoxia_1_Slot1-10_1_1890.d	2	Q86TM6|SYVN1_HUMAN			FALSE
NPYHVVILF	25.41	1100.6	9	-6.1	551.301	2	37.4929	0.8242-0.8468			1753330	39532	210722_sHLA_KP4_Normoxia_1_Slot1-10_1_1890.d	1	Q86X29|LSR_HUMAN			FALSE
NPYSGDLTKF	50.21	1140.55	10	-3.2	571.274	2	17.2039	0.8158-0.8383			803550	16830	210722_sHLA_KP4_Normoxia_1_Slot1-10_1_1890.d	2	Q14157|UBP2L_HUMAN			FALSE
NREVATNSEL	41.22	1131.55	10	0.1	566.78	2	5.0444	0.8045-0.8271			234376	3724	210722_sHLA_KP4_Normoxia_1_Slot1-10_1_1890.d	1	P02533|K1C14_HUMAN;Q04695|K1C17_HUMAN			FALSE
NSFPQKISY	26.54	1082.54	9	-12.4	542.267	2	12.8053	0.7847-0.8073			597572	12002	210722_sHLA_KP4_Normoxia_1_Slot1-10_1_1890.d	1				FALSE
NSGDVNVEIN	28.36	1059.48	10	3	1060.49	1	11.2431	1.3786-1.4006			524377	10327	210722_sHLA_KP4_Normoxia_1_Slot1-10_1_1890.d	2	P35527|K1C9_HUMAN			FALSE
NTIDPSHPM	35.81	1010.45	9	-4.1	506.226	2	7.3711	0.7847-0.8073	1000	14600	343144	6106	210722_sHLA_KP4_Normoxia_1_Slot1-10_1_1890.d	6	P49588|SYAC_HUMAN			FALSE
NVADLHEKY	44.18	1087.53	9	2.6	544.77	2	5.2454	0.8035-0.8261	1700	98900	243511	3919	210722_sHLA_KP4_Normoxia_1_Slot1-10_1_1890.d	2	P28074|PSB5_HUMAN			FALSE
NVADVVIKF	41.64	1003.57	9	4.4	502.791	2	30.1716	0.7734-0.7960	780	8070	1411312	31870	210722_sHLA_KP4_Normoxia_1_Slot1-10_1_1890.d	2	P04844|RPN2_HUMAN			FALSE
NVEIDPEIQ	47.18	1055.51	9	3.4	1056.52	1	20.898	1.4070-1.4290			977020	21334	210722_sHLA_KP4_Normoxia_1_Slot1-10_1_1890.d	2	P04264|K2C1_HUMAN			FALSE
NVELDPEIQ	47.18	1055.51	9	3.4	1056.52	1	20.898	1.4070-1.4290			977020	21334	210722_sHLA_KP4_Normoxia_1_Slot1-10_1_1890.d	2	Q86Y46|K2C73_HUMAN;Q3SY84|K2C71_HUMAN;Q7RTS7|K2C74_HUMAN			FALSE
NVHDIM(+15.99)VSF	27.72	1076.5	9	-7.8	539.248	2	19.6109	0.8205-0.8430	952	13000	916412	19730	210722_sHLA_KP4_Normoxia_1_Slot1-10_1_1890.d	2	Q6PI26|SHQ1_HUMAN	Oxidation (M)	M6:Oxidation (M):1001.00	FALSE
NVHDIMVSF	31.23	1060.5	9	-0.9	531.254	2	27.3735	0.8158-0.8383	2510	26600	1278496	28684	210722_sHLA_KP4_Normoxia_1_Slot1-10_1_1890.d	2	Q6PI26|SHQ1_HUMAN			FALSE
NVIRDAVTY	43.21	1049.55	9	-1.5	525.778	2	11.8112	0.7903-0.8129	22700	591000	549987	10905	210722_sHLA_KP4_Normoxia_1_Slot1-10_1_1890.d	2	P62805|H4_HUMAN			FALSE
NVKVDPEIQ	30.66	1040.55	9	3	521.281	2	7.9083	0.7809-0.8035	437	35500	367822	6646	210722_sHLA_KP4_Normoxia_1_Slot1-10_1_1890.d	3	P35908|K22E_HUMAN			FALSE
NVM(+15.99)GEQFSY	37.41	1089.44	9	2.4	1090.45	1	14.7557	1.4162-1.4381			689113	14143	210722_sHLA_KP4_Normoxia_1_Slot1-10_1_1890.d	1	Q15904|VAS1_HUMAN	Oxidation (M)	M3:Oxidation (M):1001.00	FALSE
NVMGEQFSY	46.51	1073.45	9	3.2	1074.45	1	23.582	1.4363-1.4582			1102509	24345	210722_sHLA_KP4_Normoxia_1_Slot1-10_1_1890.d	1	Q15904|VAS1_HUMAN			FALSE
NVNNHITQY	31.88	1101.52	9	5.6	551.767	2	5.3165	0.7941-0.8167			247176	4008	210722_sHLA_KP4_Normoxia_1_Slot1-10_1_1890.d	1	Q8NI77|KI18A_HUMAN			FALSE
NVVKLLGEQY	26.3	1161.64	10	3	581.825	2	21.1645	0.8355-0.8581	123	2570	988020	21606	210722_sHLA_KP4_Normoxia_1_Slot1-10_1_1890.d	1				FALSE
PAVLQSSGL	41.22	870.481	9	6.9	871.489	1	18.1422	1.2969-1.3190			847509	17877	210722_sHLA_KP4_Normoxia_1_Slot1-10_1_1890.d	1	P01859|IGHG2_HUMAN;P01857|IGHG1_HUMAN;P01861|IGHG4_HUMAN;P01860|IGHG3_HUMAN;P0DOX5|IGG1_HUMAN			FALSE
PAWDPM(+15.99)GA	31.1	859.353	8	12.3	860.366	1	12.8247	1.2499-1.2721			598476	12012	210722_sHLA_KP4_Normoxia_1_Slot1-10_1_1890.d	1	Q13867|BLMH_HUMAN	Oxidation (M)	M6:Oxidation (M):1001.00	FALSE
PEVKFNWYVD	39.4	1295.62	10	4.4	648.815	2	31.0019	0.8628-0.8853	7130	44200	1451553	32775	210722_sHLA_KP4_Normoxia_1_Slot1-10_1_1890.d	13	P01857|IGHG1_HUMAN;P0DOX5|IGG1_HUMAN			FALSE
PGASPTEF	32.81	804.365	8	-2.7	805.365	1	10.9904	1.1844-1.2066			512492	10064	210722_sHLA_KP4_Normoxia_1_Slot1-10_1_1890.d	1	Q04637|IF4G1_HUMAN			FALSE
PGASPTEFG	34.83	861.387	9	-5.4	862.384	1	10.1311	1.2352-1.2573			472204	9112	210722_sHLA_KP4_Normoxia_1_Slot1-10_1_1890.d	3	Q04637|IF4G1_HUMAN			FALSE
PVLKNPDDPDT	50.1	1209.59	11	-1.7	605.796	2	6.2722	0.8468-0.8694			291919	4945	210722_sHLA_KP4_Normoxia_1_Slot1-10_1_1890.d	1	Q5D862|FILA2_HUMAN			FALSE
QAAAELQQY	31.58	1020.49	9	2.4	1021.49	1	10.2867	1.3860-1.4079			479517	9273	210722_sHLA_KP4_Normoxia_1_Slot1-10_1_1890.d	1	P50151|GBG10_HUMAN			FALSE
QAAMPQVSY	40.99	993.459	9	3.3	994.463	1	17.4955	1.3768-1.3988			817264	17134	210722_sHLA_KP4_Normoxia_1_Slot1-10_1_1890.d	2	Q8ND90|PNMA1_HUMAN			FALSE
QAFGSGNNSY	47.54	1043.43	10	1.5	1044.43	1	7.6285	1.3924-1.4143			355033	6373	210722_sHLA_KP4_Normoxia_1_Slot1-10_1_1890.d	1	Q13148|TADBP_HUMAN			FALSE
QAGAEILTY	29.97	964.486	9	5.4	965.493	1	22.1914	1.3667-1.3887			1037459	22769	210722_sHLA_KP4_Normoxia_1_Slot1-10_1_1890.d	1	Q86X76|NIT1_HUMAN			FALSE
QAGAVFQSF	32.99	953.461	9	2.4	954.464	1	26.2982	1.3300-1.3520			1229781	27351	210722_sHLA_KP4_Normoxia_1_Slot1-10_1_1890.d	3	O00115|DNS2A_HUMAN			FALSE
QAGPLPLSY	36.4	944.497	9	4.9	945.503	1	29.7971	1.3575-1.3795			1393886	31430	210722_sHLA_KP4_Normoxia_1_Slot1-10_1_1890.d	2	Q13724|MOGS_HUMAN			FALSE
QAGPSFASY	29.14	926.413	9	-2.5	927.412	1	16.0275	1.3144-1.3364			748640	15560	210722_sHLA_KP4_Normoxia_1_Slot1-10_1_1890.d	1	A4D0V7|CPED1_HUMAN			FALSE
QAIEDM(+15.99)VGY	41.84	1040.45	9	10.4	1041.46	1	14.4447	1.3869-1.4088			674455	13789	210722_sHLA_KP4_Normoxia_1_Slot1-10_1_1890.d	2	Q99460|PSMD1_HUMAN	Oxidation (M)	M6:Oxidation (M):1001.00	FALSE
QAIEDMVGY	42.49	1024.45	9	-2.5	1025.45	1	25.3794	1.4107-1.4326			1186725	26313	210722_sHLA_KP4_Normoxia_1_Slot1-10_1_1890.d	1	Q99460|PSMD1_HUMAN			FALSE
QALEDHFSSF	38.82	1179.52	10	8	590.768	2	19.8942	0.8365-0.8590	227	9710	929269	20071	210722_sHLA_KP4_Normoxia_1_Slot1-10_1_1890.d	2	P98179|RBM3_HUMAN			FALSE
QALEDLTGF	30.84	992.481	9	12.1	993.494	1	34.8851	1.3942-1.4162			1631691	36795	210722_sHLA_KP4_Normoxia_1_Slot1-10_1_1890.d	1	P46013|KI67_HUMAN			FALSE
QALEELTGF	43.26	1006.5	9	0.6	1007.5	1	34.9823	1.4052-1.4271			1636259	36893	210722_sHLA_KP4_Normoxia_1_Slot1-10_1_1890.d	1	P46013|KI67_HUMAN			FALSE
QASDVSVKY	26.11	995.492	9	18.6	498.76	2	5.9418	0.7630-0.7856			276382	4606	210722_sHLA_KP4_Normoxia_1_Slot1-10_1_1890.d	1				FALSE
QAVADAVTY	41.94	936.455	9	-2.4	937.454	1	13.0191	1.3273-1.3493			607610	12206	210722_sHLA_KP4_Normoxia_1_Slot1-10_1_1890.d	1	P28072|PSB6_HUMAN			FALSE
QAVGGGLLY	29.01	876.471	9	-6.5	877.466	1	23.9747	1.3236-1.3456			1120868	24824	210722_sHLA_KP4_Normoxia_1_Slot1-10_1_1890.d	1	Q9P055|JKAMP_HUMAN			FALSE
QAVGGGLLYY	38.4	1039.53	10	-12.3	1040.52	1	31.9525	1.4006-1.4226			1494628	33832	210722_sHLA_KP4_Normoxia_1_Slot1-10_1_1890.d	1	Q9P055|JKAMP_HUMAN			FALSE
QEFLTAAKKA	33.07	1105.61	10	0.5	553.811	2	5.2388	0.8007-0.8233			243517	3925	210722_sHLA_KP4_Normoxia_1_Slot1-10_1_1890.d	1	Q9NZT1|CALL5_HUMAN			FALSE
QENPYATL	27.14	934.44	8	-6.8	935.434	1	15.7165	1.3309-1.3530			733968	15192	210722_sHLA_KP4_Normoxia_1_Slot1-10_1_1890.d	1	O75629|CREG1_HUMAN			FALSE
QGFPDELAF	32.32	1022.47	9	7.2	1023.48	1	41.7242	1.3850-1.4070			1950159	44151	210722_sHLA_KP4_Normoxia_1_Slot1-10_1_1890.d	2	Q9H7P9|PKHG2_HUMAN			FALSE
QGLPEGVAF	40.16	916.465	9	-3.2	917.464	1	29.7776	1.3208-1.3429			1392969	31407	210722_sHLA_KP4_Normoxia_1_Slot1-10_1_1890.d	1	Q6EKJ0|GTD2B_HUMAN;Q86UP8|GTD2A_HUMAN;P78347|GTF2I_HUMAN			FALSE
QIDNARLAADDF	45.93	1347.64	12	4.5	674.827	2	17.5533	0.8872-0.9097	180	4820	819098	17180	210722_sHLA_KP4_Normoxia_1_Slot1-10_1_1890.d	1	P02533|K1C14_HUMAN;Q7Z3Y7|K1C28_HUMAN;P13645|K1C10_HUMAN;Q04695|K1C17_HUMAN			FALSE
QIFHPEQLITGK	39.55	1409.77	12	3.4	470.928	3	21.209	0.7564-0.7790			991687	21697	210722_sHLA_KP4_Normoxia_1_Slot1-10_1_1890.d	1	Q9H853|TBA4B_HUMAN			FALSE
QLFHPEQLITGK	39.55	1409.77	12	3.4	470.928	3	21.209	0.7564-0.7790			991687	21697	210722_sHLA_KP4_Normoxia_1_Slot1-10_1_1890.d	1	Q6PEY2|TBA3E_HUMAN;Q71U36|TBA1A_HUMAN;P68363|TBA1B_HUMAN;P0DPH8|TBA3D_HUMAN;Q9BQE3|TBA1C_HUMAN;P68366|TBA4A_HUMAN;P0DPH7|TBA3C_HUMAN;Q9NY65|TBA8_HUMAN			FALSE
QPAENISKDLY	34.68	1276.63	11	-3.5	639.316	2	12.9185	0.8618-0.8844	406	7200	601215	12069	210722_sHLA_KP4_Normoxia_1_Slot1-10_1_1890.d	1	Q9NQ31|AKIP1_HUMAN			FALSE
QPAPTPLKM	31.26	981.532	9	-1.6	491.769	2	10.6171	0.7639-0.7866			495110	9668	210722_sHLA_KP4_Normoxia_1_Slot1-10_1_1890.d	1	P36956|SRBP1_HUMAN			FALSE
QPASAIVNF	36.09	945.492	9	9.3	946.502	1	26.2399	1.3484-1.3704			1227025	27277	210722_sHLA_KP4_Normoxia_1_Slot1-10_1_1890.d	1	Q9HBL0|TENS1_HUMAN;Q68CZ2|TENS3_HUMAN			FALSE
QPDSGISSIRSF	37.67	1292.64	12	-3.9	647.319	2	17.5344	0.8834-0.9060			819092	17174	210722_sHLA_KP4_Normoxia_1_Slot1-10_1_1890.d	1	P04843|RPN1_HUMAN			FALSE
QPGSFEYEY	46.96	1118.46	9	-3.2	1119.45	1	19.8247	1.4518-1.4737			926507	19991	210722_sHLA_KP4_Normoxia_1_Slot1-10_1_1890.d	1	Q15233|NONO_HUMAN			FALSE
QPGTTILQY	26.75	1019.53	9	-6.7	1020.52	1	22.7356	1.4024-1.4244			1063141	23419	210722_sHLA_KP4_Normoxia_1_Slot1-10_1_1890.d	1				FALSE
QPGVLIQVY	30.79	1015.57	9	4.5	1016.58	1	33.4422	1.4198-1.4418			1564067	35327	210722_sHLA_KP4_Normoxia_1_Slot1-10_1_1890.d	2	P34931|HS71L_HUMAN;P0DMV9|HS71B_HUMAN;P0DMV8|HS71A_HUMAN;P11142|HSP7C_HUMAN			FALSE
QPINLIFRY	32.02	1162.65	9	3.1	582.33	2	34.5718	0.8496-0.8722	221	3800	1615257	36453	210722_sHLA_KP4_Normoxia_1_Slot1-10_1_1890.d	1	P62304|RUXE_HUMAN			FALSE
QPLESGTHF	34.29	1014.48	9	7.6	508.246	2	8.0367	0.7639-0.7866			374223	6789	210722_sHLA_KP4_Normoxia_1_Slot1-10_1_1890.d	1	P78344|IF4G2_HUMAN			FALSE
QPLLDNQVGF	38.48	1129.58	10	-0.8	565.792	2	32.5586	0.8214-0.8440	381	6380	1519267	34333	210722_sHLA_KP4_Normoxia_1_Slot1-10_1_1890.d	2	P20618|PSB1_HUMAN			FALSE
QPNPLPLRL	31.51	1046.62	9	3.5	524.318	2	26.8868	0.8176-0.8402			1257413	28163	210722_sHLA_KP4_Normoxia_1_Slot1-10_1_1890.d	1	Q15154|PCM1_HUMAN			FALSE
QPQSSSPVY	44.58	991.461	9	-5.7	992.456	1	6.666	1.3594-1.3814			310196	5342	210722_sHLA_KP4_Normoxia_1_Slot1-10_1_1890.d	2	P49023|PAXI_HUMAN			FALSE
QPSASLGVGY	36.84	977.482	10	3.7	978.486	1	16.7709	1.3594-1.3814			783443	16391	210722_sHLA_KP4_Normoxia_1_Slot1-10_1_1890.d	2	Q96PK6|RBM14_HUMAN			FALSE
QPVTDPFAF	30.56	1020.49	9	13.4	1021.51	1	39.7816	1.3795-1.4015			1860485	42089	210722_sHLA_KP4_Normoxia_1_Slot1-10_1_1890.d	1	O15027|SC16A_HUMAN			FALSE
QPVTSEPTY	38.68	1020.48	9	-1.4	1021.48	1	8.7417	1.3805-1.4024			407135	7517	210722_sHLA_KP4_Normoxia_1_Slot1-10_1_1890.d	2	Q14676|MDC1_HUMAN			FALSE
QPYDPNFYDETY	45.54	1550.62	12	-0.8	776.312	2	29.1409	0.9425-0.9649	233	7470	1362797	30737	210722_sHLA_KP4_Normoxia_1_Slot1-10_1_1890.d	1	P61978|HNRPK_HUMAN			FALSE
QPYSGSPANF	43.32	1066.47	10	2.6	1067.48	1	13.8591	1.3814-1.4034			647003	13157	210722_sHLA_KP4_Normoxia_1_Slot1-10_1_1890.d	2	P34896|GLYC_HUMAN			FALSE
QPYTDGVRM	28.69	1065.49	9	5.9	533.753	2	8.3477	0.7960-0.8186			388831	7093	210722_sHLA_KP4_Normoxia_1_Slot1-10_1_1890.d	1	P14923|PLAK_HUMAN			FALSE
QVADIDGQY	43.92	1007.46	9	-3.6	1008.45	1	12.9414	1.3704-1.3924			603959	12131	210722_sHLA_KP4_Normoxia_1_Slot1-10_1_1890.d	1	P35222|CTNB1_HUMAN			FALSE
QVAEIVSKY	31.12	1035.56	9	1.1	518.784	2	10.7584	0.7790-0.8016	180	5720	501501	9801	210722_sHLA_KP4_Normoxia_1_Slot1-10_1_1890.d	1	P06756|ITAV_HUMAN			FALSE
QVAPVANSY	35.41	947.471	9	-9.9	948.463	1	9.7774	1.3245-1.3465			455707	8707	210722_sHLA_KP4_Normoxia_1_Slot1-10_1_1890.d	1	P15036|ETS2_HUMAN			FALSE
QVFEGHTHY	33.86	1116.5	9	0.7	559.254	2	4.6504	0.8176-0.8402			216153	3381	210722_sHLA_KP4_Normoxia_1_Slot1-10_1_1890.d	1	P35606|COPB2_HUMAN			FALSE
RAVDEKGWEY	31.4	1251.59	10	-3.8	626.795	2	6.8074	0.8543-0.8769			316620	5508	210722_sHLA_KP4_Normoxia_1_Slot1-10_1_1890.d	1	Q9NZM1|MYOF_HUMAN			FALSE
RDVDPGEHYI	29.55	1199.56	10	-3.7	600.78	2	6.8463	0.8346-0.8571			318439	5539	210722_sHLA_KP4_Normoxia_1_Slot1-10_1_1890.d	1	P05089|ARGI1_HUMAN			FALSE
RPAANPIQF	35.82	1012.55	9	0	507.277	2	13.3107	0.7705-0.7932			621347	12533	210722_sHLA_KP4_Normoxia_1_Slot1-10_1_1890.d	2	P23921|RIR1_HUMAN			FALSE
RPAPPAQSL	40.76	935.519	9	-5.8	468.761	2	5.4332	0.7498-0.7724			252638	4106	210722_sHLA_KP4_Normoxia_1_Slot1-10_1_1890.d	2	O95208|EPN2_HUMAN			FALSE
RPFAGFEDF	27.23	1084.5	9	1.7	543.254	2	27.5129	0.7922-0.8148			1286768	28910	210722_sHLA_KP4_Normoxia_1_Slot1-10_1_1890.d	1	Q9Y2G9|SBNO2_HUMAN			FALSE
RPHPERVPF	32.88	1133.61	9	3.7	378.876	3	5.1416	0.7072-0.7299			238932	3810	210722_sHLA_KP4_Normoxia_1_Slot1-10_1_1890.d	1	Q13131|AAPK1_HUMAN			FALSE
RPLPPMKSY	29.28	1087.58	9	-7.4	544.792	2	5.7636	0.7979-0.8205			268158	4428	210722_sHLA_KP4_Normoxia_1_Slot1-10_1_1890.d	1	Q5T653|RM02_HUMAN			FALSE
RPNDIYVNM	33.06	1120.53	9	-10.2	561.265	2	13.058	0.8063-0.8289			609447	12255	210722_sHLA_KP4_Normoxia_1_Slot1-10_1_1890.d	1	O75817|POP7_HUMAN			FALSE
RPVPKGATY	48.25	987.55	9	-5	494.777	2	3.893	0.8129-0.8355			181376	2576	210722_sHLA_KP4_Normoxia_1_Slot1-10_1_1890.d	2	P61313|RL15_HUMAN			FALSE
RPVPLEQTY	45.15	1101.58	9	1.3	551.795	2	9.2664	0.7894-0.8120			431874	8118	210722_sHLA_KP4_Normoxia_1_Slot1-10_1_1890.d	1	O75643|U520_HUMAN			FALSE
RPVPPEVAQQY	52.9	1282.67	11	1.7	642.338	2	9.5014	0.8421-0.8647	2750	15700	430953	8091	210722_sHLA_KP4_Normoxia_1_Slot1-10_1_1890.d	2	Q6P1N0|C2D1A_HUMAN			FALSE
RWAPIPASL	29.32	1009.57	9	-16.4	505.781	2	27.0617	0.7677-0.7903			1265679	28383	210722_sHLA_KP4_Normoxia_1_Slot1-10_1_1890.d	1	Q08554|DSC1_HUMAN			FALSE
S(+42.01)NTQAERSIIG	43.74	1216.6	11	0.4	609.306	2	13.8489	0.8722-0.8947	2310	34800	645176	13118	210722_sHLA_KP4_Normoxia_1_Slot1-10_1_1890.d	2	P31151|S10A7_HUMAN;Q86SG5|S1A7A_HUMAN	Acetylation (N-term)	S1:Acetylation (N-term):1001.00	FALSE
S(+42.01)NTQAERSIIGM	48.33	1347.65	12	4.6	674.829	2	25.1755	0.9303-0.9528	5870	185000	1174851	26061	210722_sHLA_KP4_Normoxia_1_Slot1-10_1_1890.d	3	P31151|S10A7_HUMAN;Q86SG5|S1A7A_HUMAN	Acetylation (N-term)	S1:Acetylation (N-term):1001.00	FALSE
S(+42.01)NTQAERSIIGM(+15.99)	48.71	1363.64	12	1.9	682.824	2	15.4138	0.9163-0.9387	2530	68100	716573	14783	210722_sHLA_KP4_Normoxia_1_Slot1-10_1_1890.d	3	P31151|S10A7_HUMAN;Q86SG5|S1A7A_HUMAN	Acetylation (N-term); Oxidation (M)	S1:Acetylation (N-term):1001.00;M12:Oxidation (M):1001.00	FALSE
S(+42.01)QLERNIET	34.57	1130.56	9	1.1	566.283	2	15.5026	0.8383-0.8609	700	10100	722078	14924	210722_sHLA_KP4_Normoxia_1_Slot1-10_1_1890.d	1	P06702|S10A9_HUMAN	Acetylation (N-term)	S1:Acetylation (N-term):1001.00	FALSE
S(+42.01)SSGLNSEKVA	37.82	1119.54	11	-2.8	560.773	2	7.7451	0.8637-0.8863			360523	6499	210722_sHLA_KP4_Normoxia_1_Slot1-10_1_1890.d	1	Q13867|BLMH_HUMAN	Acetylation (N-term)	S1:Acetylation (N-term):1001.00	FALSE
SAADFFSHY	35.41	1043.43	9	-6.1	522.718	2	23.0132	0.7856-0.8082			1075977	23739	210722_sHLA_KP4_Normoxia_1_Slot1-10_1_1890.d	1	Q5JTW2|CEP78_HUMAN			FALSE
SAAIAAMQKF	40.05	1036.54	10	-0.9	519.272	2	15.7554	0.7771-0.7998			735804	15240	210722_sHLA_KP4_Normoxia_1_Slot1-10_1_1890.d	2	P50281|MMP14_HUMAN			FALSE
SAAIAAMQKFY	54.02	1199.6	11	-1	600.803	2	23.582	0.8365-0.8590	86.8	1760	1102520	24356	210722_sHLA_KP4_Normoxia_1_Slot1-10_1_1890.d	2	P50281|MMP14_HUMAN			FALSE
SAALIIQKY	28.87	1005.59	9	6.5	503.8	2	15.2647	0.7762-0.7988			712917	14703	210722_sHLA_KP4_Normoxia_1_Slot1-10_1_1890.d	1	Q8IZT6|ASPM_HUMAN			FALSE
SAAPAGAQTF	31.97	919.44	10	5	920.446	1	8.9943	1.2914-1.3135			419039	7799	210722_sHLA_KP4_Normoxia_1_Slot1-10_1_1890.d	1	Q9Y2J8|PADI2_HUMAN			FALSE
SAAQPGVAF	32.37	846.423	9	9	847.433	1	15.0898	1.2490-1.2711			704670	14502	210722_sHLA_KP4_Normoxia_1_Slot1-10_1_1890.d	1	Q9UQ13|SHOC2_HUMAN			FALSE
SADAPMFVM	40.95	967.414	9	2.1	968.417	1	35.4026	1.3511-1.3731			1655425	37285	210722_sHLA_KP4_Normoxia_1_Slot1-10_1_1890.d	4	P04406|G3P_HUMAN			FALSE
SADPNVVDL	42.39	928.45	9	0.3	929.452	1	20.8397	1.3263-1.3484			974281	21277	210722_sHLA_KP4_Normoxia_1_Slot1-10_1_1890.d	2	Q9BRX5|PSF3_HUMAN			FALSE
SAEPSPTVM	41.76	917.416	9	6.6	918.424	1	11.282	1.2923-1.3144			526205	10367	210722_sHLA_KP4_Normoxia_1_Slot1-10_1_1890.d	2	P49023|PAXI_HUMAN			FALSE
SAEPSPTVM(+15.99)	34.48	933.411	9	5.2	934.418	1	5.7247	1.3034-1.3254			266325	4383	210722_sHLA_KP4_Normoxia_1_Slot1-10_1_1890.d	2	P49023|PAXI_HUMAN	Oxidation (M)	M9:Oxidation (M):1001.00	FALSE
SAFDEAMSY	38.66	1019.39	9	1.7	1020.39	1	24.3246	1.3676-1.3896			1137344	25208	210722_sHLA_KP4_Normoxia_1_Slot1-10_1_1890.d	1	O75586|MED6_HUMAN			FALSE
SAFSGFPSF	41.45	945.423	9	3.2	946.427	1	41.8991	1.3346-1.3566			1958348	44294	210722_sHLA_KP4_Normoxia_1_Slot1-10_1_1890.d	2	O75190|DNJB6_HUMAN			FALSE
SAFTGQQGY	55.01	957.419	9	-6.3	958.414	1	8.8388	1.3199-1.3419			411716	7628	210722_sHLA_KP4_Normoxia_1_Slot1-10_1_1890.d	2	Q96BY9|SARAF_HUMAN			FALSE
SAGPDASVM	33.87	833.359	9	13	834.372	1	8.9943	1.2269-1.2490			419040	7800	210722_sHLA_KP4_Normoxia_1_Slot1-10_1_1890.d	2	Q9ULL5|PRR12_HUMAN			FALSE
SAGPGLFSY	30.81	897.423	9	11.9	898.435	1	29.2139	1.3043-1.3263			1366454	30818	210722_sHLA_KP4_Normoxia_1_Slot1-10_1_1890.d	1	P08195|4F2_HUMAN			FALSE
SAGPPLLAV	35.07	823.48	9	9.7	824.49	1	31.5789	1.2416-1.2638			1477252	33442	210722_sHLA_KP4_Normoxia_1_Slot1-10_1_1890.d	2	P25440|BRD2_HUMAN			FALSE
SAGSSFVF	30.62	800.37	8	10.2	801.381	1	26.5175	1.2103-1.2324			1239880	27616	210722_sHLA_KP4_Normoxia_1_Slot1-10_1_1890.d	1	P49790|NU153_HUMAN			FALSE
SAIDRIFTL	27.81	1034.58	9	1.7	518.293	2	36.9292	0.8045-0.8271			1726785	38913	210722_sHLA_KP4_Normoxia_1_Slot1-10_1_1890.d	1	Q86TU7|SETD3_HUMAN			FALSE
SAINEVVTREY	47.26	1279.64	11	2.2	640.825	2	14.8245	0.8647-0.8872	215	3890	690953	14195	210722_sHLA_KP4_Normoxia_1_Slot1-10_1_1890.d	1	P62899|RL31_HUMAN			FALSE
SALDSIQEF	30.28	1008.48	9	4.9	1009.48	1	30.9336	1.4070-1.4290			1446974	32666	210722_sHLA_KP4_Normoxia_1_Slot1-10_1_1890.d	2	Q8IY17|PLPL6_HUMAN			FALSE
SALEHSIQY	39.67	1046.5	9	-6.4	524.252	2	9.7664	0.8045-0.8271	286	5840	453878	8666	210722_sHLA_KP4_Normoxia_1_Slot1-10_1_1890.d	1	P04040|CATA_HUMAN			FALSE
SALPALVM	35.29	800.447	8	-4.7	801.445	1	37.0847	1.2610-1.2831			1734076	39052	210722_sHLA_KP4_Normoxia_1_Slot1-10_1_1890.d	3	P36578|RL4_HUMAN			FALSE
SALPALVM(+15.99)	29.83	816.442	8	1.8	817.445	1	25.1073	1.2619-1.2840			1173933	26037	210722_sHLA_KP4_Normoxia_1_Slot1-10_1_1890.d	1	P36578|RL4_HUMAN	Oxidation (M)	M8:Oxidation (M):1001.00	FALSE
SAMEVVPAL	28.16	915.473	9	5.8	916.48	1	33.184	1.3438-1.3658			1552200	35082	210722_sHLA_KP4_Normoxia_1_Slot1-10_1_1890.d	1	O94952|FBX21_HUMAN			FALSE
SAMPTSSSF	35.72	913.385	9	2.9	914.389	1	13.8008	1.3024-1.3245			644253	13089	210722_sHLA_KP4_Normoxia_1_Slot1-10_1_1890.d	3	Q5SW79|CE170_HUMAN			FALSE
SANEMHVSF	29.62	1020.43	9	-8.1	511.217	2	13.058	0.7743-0.7969			609451	12259	210722_sHLA_KP4_Normoxia_1_Slot1-10_1_1890.d	1	Q86SQ4|AGRG6_HUMAN			FALSE
SAPSADAPM	25.9	845.359	9	3.2	846.363	1	7.099	1.2324-1.2546			330344	5822	210722_sHLA_KP4_Normoxia_1_Slot1-10_1_1890.d	1	P04406|G3P_HUMAN			FALSE
SASDHIVQF	28.08	1002.48	9	0.2	502.243	2	13.8591	0.7686-0.7913			647022	13176	210722_sHLA_KP4_Normoxia_1_Slot1-10_1_1890.d	1	Q96DC9|OTUB2_HUMAN			FALSE
SASPSTSSF	36.65	869.377	9	8.6	870.386	1	7.2544	1.2518-1.2739			337651	5977	210722_sHLA_KP4_Normoxia_1_Slot1-10_1_1890.d	1	Q13620|CUL4B_HUMAN			FALSE
SASQAVGETY	29.73	1011.45	10	0.2	1012.45	1	6.6466	1.3658-1.3878			309283	5323	210722_sHLA_KP4_Normoxia_1_Slot1-10_1_1890.d	1	Q12772|SRBP2_HUMAN			FALSE
SASSPSPSF	27.63	865.382	9	5.1	866.388	1	9.6219	1.2582-1.2804			448368	8520	210722_sHLA_KP4_Normoxia_1_Slot1-10_1_1890.d	1	Q9Y6W5|WASF2_HUMAN			FALSE
SASVVFTTY	28.57	973.476	9	-4.1	974.473	1	25.1656	1.3465-1.3685			1176668	26090	210722_sHLA_KP4_Normoxia_1_Slot1-10_1_1890.d	1	Q7L5D6|GET4_HUMAN			FALSE
SATLVDEVF	32.62	979.486	9	-12.4	980.475	1	37.6095	1.3649-1.3869			1758836	39674	210722_sHLA_KP4_Normoxia_1_Slot1-10_1_1890.d	1	P15927|RFA2_HUMAN			FALSE
SATYIAEEY	44.94	1045.46	9	7.9	1046.47	1	16.8875	1.4180-1.4399			788930	16514	210722_sHLA_KP4_Normoxia_1_Slot1-10_1_1890.d	2	P25205|MCM3_HUMAN			FALSE
SAVDLPVTL	27.09	913.512	9	4.6	914.518	1	39.1924	1.3355-1.3575			1833082	41506	210722_sHLA_KP4_Normoxia_1_Slot1-10_1_1890.d	1	Q86UA1|PRP39_HUMAN			FALSE
SAVDVHINM	45.09	984.47	9	-11.3	493.233	2	16.7709	0.7696-0.7922	467	7000	783455	16403	210722_sHLA_KP4_Normoxia_1_Slot1-10_1_1890.d	2	P46379|BAG6_HUMAN			FALSE
SAVDVHINM(+15.99)	37.45	1000.46	9	3	501.238	2	7.8229	0.7545-0.7771			364180	6580	210722_sHLA_KP4_Normoxia_1_Slot1-10_1_1890.d	1	P46379|BAG6_HUMAN	Oxidation (M)	M9:Oxidation (M):1001.00	FALSE
SAVELVQEF	38.91	1020.51	9	4.9	1021.52	1	34.3214	1.4052-1.4271			1605220	36250	210722_sHLA_KP4_Normoxia_1_Slot1-10_1_1890.d	2	Q9H900|ZWILC_HUMAN			FALSE
SAWGDPNSY	34.13	995.398	9	9.3	996.409	1	15.6193	1.3217-1.3438			729393	15087	210722_sHLA_KP4_Normoxia_1_Slot1-10_1_1890.d	1	Q9UPQ9|TNR6B_HUMAN			FALSE
SAYEALEKY	45.74	1072.51	9	-1.1	537.257	2	12.5491	0.7894-0.8120	614	10700	583854	11694	210722_sHLA_KP4_Normoxia_1_Slot1-10_1_1890.d	2	Q15785|TOM34_HUMAN			FALSE
SAYGPGLVY	41.34	925.455	9	6.6	926.462	1	24.1496	1.3429-1.3649			1129101	25011	210722_sHLA_KP4_Normoxia_1_Slot1-10_1_1890.d	2	O75369|FLNB_HUMAN			FALSE
SAYGSSYTY	28.9	997.403	9	-4.2	998.4	1	10.3061	1.3704-1.3924			480429	9291	210722_sHLA_KP4_Normoxia_1_Slot1-10_1_1890.d	1	Q9BYJ9|YTHD1_HUMAN			FALSE
SAYGSVKAY	38.26	944.46	9	-2.8	473.233	2	5.8025	0.7394-0.7620			269991	4473	210722_sHLA_KP4_Normoxia_1_Slot1-10_1_1890.d	2	A6NMY6|AXA2L_HUMAN;P07355|ANXA2_HUMAN			FALSE
SAYIDPAAF	34.46	953.449	9	9.2	954.459	1	31.128	1.3722-1.3942			1456109	32861	210722_sHLA_KP4_Normoxia_1_Slot1-10_1_1890.d	1	P49715|CEBPA_HUMAN			FALSE
SAYQEGGGLY	49.48	1043.46	10	9.6	1044.47	1	13.2718	1.4079-1.4299			619512	12486	210722_sHLA_KP4_Normoxia_1_Slot1-10_1_1890.d	1	Q99460|PSMD1_HUMAN			FALSE
SGFDGIYTY	33.55	1021.44	9	4	1022.44	1	29.7388	1.3988-1.4207			1391135	31361	210722_sHLA_KP4_Normoxia_1_Slot1-10_1_1890.d	1	Q5SRI9|MANEA_HUMAN			FALSE
SGGGFSSGSAGI	37.35	982.436	12	3.8	983.44	1	11.9069	1.3383-1.3603			555492	11046	210722_sHLA_KP4_Normoxia_1_Slot1-10_1_1890.d	1	P04264|K2C1_HUMAN			FALSE
SIDDIGGALSK	31.12	1074.56	11	-6.8	538.278	2	15.0315	0.7960-0.8186			701937	14451	210722_sHLA_KP4_Normoxia_1_Slot1-10_1_1890.d	1	P02008|HBAZ_HUMAN			FALSE
SISGPGVDKEPF	34.21	1231.61	12	-6.4	616.804	2	15.7554	0.8477-0.8703			735803	15239	210722_sHLA_KP4_Normoxia_1_Slot1-10_1_1890.d	1	Q08554|DSC1_HUMAN			FALSE
SIYEGDESF	44.12	1045.42	9	2	1046.43	1	19.6498	1.3979-1.4198			918229	19759	210722_sHLA_KP4_Normoxia_1_Slot1-10_1_1890.d	1	Q6NW29|RWDD4_HUMAN			FALSE
SKGKIYPVGY	45.64	1110.61	10	-8.2	556.303	2	6.486	0.8195-0.8421			301964	5156	210722_sHLA_KP4_Normoxia_1_Slot1-10_1_1890.d	1	Q15517|CDSN_HUMAN			FALSE
SLIIDDTEY	25.78	1067.5	9	-2.7	1068.5	1	24.2274	1.4536-1.4755			1132758	25092	210722_sHLA_KP4_Normoxia_1_Slot1-10_1_1890.d	1				FALSE
SLSAAIAAM	40.81	833.432	9	7.6	834.44	1	27.4934	1.2804-1.3024			1285831	28867	210722_sHLA_KP4_Normoxia_1_Slot1-10_1_1890.d	1	P50281|MMP14_HUMAN			FALSE
SMDNNRSLDL	43.49	1163.52	10	-0.2	582.765	2	10.6265	0.8195-0.8421	163	3230	494186	9638	210722_sHLA_KP4_Normoxia_1_Slot1-10_1_1890.d	1	P12035|K2C3_HUMAN;Q7Z794|K2C1B_HUMAN;P04264|K2C1_HUMAN			FALSE
SPAATPTSY	42.66	893.413	9	3.3	894.418	1	6.788	1.2813-1.3034			315688	5470	210722_sHLA_KP4_Normoxia_1_Slot1-10_1_1890.d	3	P0DMW3|SIML1_HUMAN			FALSE
SPAEFFELM	28.07	1069.48	9	-2.9	1070.48	1	50.7629	1.4381-1.4600			2372194	53158	210722_sHLA_KP4_Normoxia_1_Slot1-10_1_1890.d	1	Q32NB8|PGPS1_HUMAN			FALSE
SPAEFVTRF	37.69	1052.53	9	-2.6	527.267	2	21.8752	0.7903-0.8129			1022831	22445	210722_sHLA_KP4_Normoxia_1_Slot1-10_1_1890.d	1	Q13085|ACACA_HUMAN;O00763|ACACB_HUMAN			FALSE
SPAGISSDY	31.41	895.392	9	1.1	896.395	1	9.6413	1.2932-1.3153			449284	8542	210722_sHLA_KP4_Normoxia_1_Slot1-10_1_1890.d	1	Q53SF7|COBL1_HUMAN			FALSE
SPAGLSREY	34.56	978.477	9	-9.5	490.238	2	5.7442	0.7705-0.7932			267248	4412	210722_sHLA_KP4_Normoxia_1_Slot1-10_1_1890.d	1	Q92963|RIT1_HUMAN			FALSE
SPAGVGFSY	30.29	883.408	9	0.7	884.41	1	20.369	1.2951-1.3171			952248	20700	210722_sHLA_KP4_Normoxia_1_Slot1-10_1_1890.d	1	P10619|PPGB_HUMAN			FALSE
SPAHGETLITY	28.15	1187.58	11	-5.3	594.791	2	13.3884	0.8346-0.8571			625025	12635	210722_sHLA_KP4_Normoxia_1_Slot1-10_1_1890.d	1	A4D0V7|CPED1_HUMAN			FALSE
SPAKQFNIY	35.64	1066.54	9	-2	534.275	2	12.315	0.7998-0.8224			574714	11494	210722_sHLA_KP4_Normoxia_1_Slot1-10_1_1890.d	1	Q6SJ93|F111B_HUMAN			FALSE
SPAPTITSL	33.32	885.481	9	13.2	886.494	1	22.5024	1.3043-1.3263			1052115	23121	210722_sHLA_KP4_Normoxia_1_Slot1-10_1_1890.d	1	Q7Z6Z7|HUWE1_HUMAN			FALSE
SPASDTYIVF	35.57	1098.52	10	-2.6	1099.52	1	35.9518	1.4682-1.4901			1681015	37843	210722_sHLA_KP4_Normoxia_1_Slot1-10_1_1890.d	1	E9PAV3|NACAM_HUMAN			FALSE
SPAVPAPGY	38.01	857.428	9	-6.9	858.424	1	13.4856	1.2647-1.2868			629598	12738	210722_sHLA_KP4_Normoxia_1_Slot1-10_1_1890.d	2	Q8NCD3|HJURP_HUMAN			FALSE
SPDATIRIW	43.39	1057.56	9	-8.9	529.777	2	25.4377	0.7894-0.8120			1189487	26393	210722_sHLA_KP4_Normoxia_1_Slot1-10_1_1890.d	4	Q9UMS4|PRP19_HUMAN			FALSE
SPDEAALVY	32.54	963.455	9	4.5	964.46	1	20.3301	1.3447-1.3667			950425	20665	210722_sHLA_KP4_Normoxia_1_Slot1-10_1_1890.d	2	Q9P241|AT10D_HUMAN;O60312|AT10A_HUMAN			FALSE
SPDEKSVITY	31.32	1137.56	10	-0.7	569.781	2	10.1894	0.8148-0.8374	846	12900	472211	9119	210722_sHLA_KP4_Normoxia_1_Slot1-10_1_1890.d	1	Q9UPN3|MACF1_HUMAN;Q03001|DYST_HUMAN			FALSE
SPDPGILAY	31.25	931.465	9	-11.8	932.455	1	26.8673	1.3300-1.3520			1256475	28119	210722_sHLA_KP4_Normoxia_1_Slot1-10_1_1890.d	1	Q9NP80|PLPL8_HUMAN			FALSE
SPDPQALWF	27.4	1059.5	9	2.8	1060.51	1	43.6617	1.4354-1.4573			2040681	46167	210722_sHLA_KP4_Normoxia_1_Slot1-10_1_1890.d	1	Q9UIF9|BAZ2A_HUMAN			FALSE
SPDSGVYEM	51.57	983.391	9	-0.7	984.391	1	13.7036	1.3695-1.3914			639673	12979	210722_sHLA_KP4_Normoxia_1_Slot1-10_1_1890.d	2	Q460N5|PAR14_HUMAN			FALSE
SPDSGVYEM(+15.99)	32.65	999.385	9	-5.1	1000.38	1	6.1556	1.3750-1.3969			286432	4822	210722_sHLA_KP4_Normoxia_1_Slot1-10_1_1890.d	1	Q460N5|PAR14_HUMAN	Oxidation (M)	M9:Oxidation (M):1001.00	FALSE
SPDTESPVL	40.48	943.45	9	3.3	944.454	1	14.6391	1.3429-1.3649			683617	14011	210722_sHLA_KP4_Normoxia_1_Slot1-10_1_1890.d	1	Q15154|PCM1_HUMAN			FALSE
SPDTSVSVF	26.68	937.439	9	4.1	938.444	1	22.3663	1.3355-1.3575			1045706	22970	210722_sHLA_KP4_Normoxia_1_Slot1-10_1_1890.d	1				FALSE
SPEAVGPEL	43.38	897.444	9	1.5	898.447	1	16.3433	1.2638-1.2859			763286	15902	210722_sHLA_KP4_Normoxia_1_Slot1-10_1_1890.d	2	Q96N64|PWP2A_HUMAN			FALSE
SPEDIKKAY	53.74	1049.54	9	-3.3	525.772	2	4.4223	0.7922-0.8148	2660	224000	205151	3107	210722_sHLA_KP4_Normoxia_1_Slot1-10_1_1890.d	3	Q8NHS0|DNJB8_HUMAN;O75190|DNJB6_HUMAN;Q7Z6W7|DNJB7_HUMAN			FALSE
SPEELYRVF	35.27	1138.57	9	0	570.287	2	26.7151	0.8205-0.8430	212	6770	1248196	27886	210722_sHLA_KP4_Normoxia_1_Slot1-10_1_1890.d	1	O95433|AHSA1_HUMAN			FALSE
SPEGRLFQVEY	39.5	1323.65	11	4.4	662.829	2	24.4218	0.8853-0.9078	696	9460	1141924	25318	210722_sHLA_KP4_Normoxia_1_Slot1-10_1_1890.d	2	P28066|PSA5_HUMAN			FALSE
SPEGRLYQVEY	41.19	1339.64	11	12.5	670.832	2	15.4833	0.8872-0.9097	1380	21000	723001	14953	210722_sHLA_KP4_Normoxia_1_Slot1-10_1_1890.d	2	P25789|PSA4_HUMAN;P60900|PSA6_HUMAN			FALSE
SPEPGAVVL	41.95	867.47	9	3.2	868.475	1	21.034	1.2776-1.2997			983430	21486	210722_sHLA_KP4_Normoxia_1_Slot1-10_1_1890.d	4	Q9Y2D5|AKAP2_HUMAN			FALSE
SPFASEVSSY	46.27	1072.47	10	15.4	1073.49	1	20.2523	1.4034-1.4253			946732	20548	210722_sHLA_KP4_Normoxia_1_Slot1-10_1_1890.d	1	O15417|TNC18_HUMAN			FALSE
SPFEFGFTF	38.91	1077.48	9	1.5	1078.48	1	54.8061	1.4509-1.4728			2561729	57635	210722_sHLA_KP4_Normoxia_1_Slot1-10_1_1890.d	1	O75190|DNJB6_HUMAN			FALSE
SPFFSEDTF	42.12	1075.45	9	-4.6	1076.45	1	37.8276	1.4134-1.4354			1768955	39959	210722_sHLA_KP4_Normoxia_1_Slot1-10_1_1890.d	1	Q17R98|ZN827_HUMAN			FALSE
SPFGDYRQY	34.56	1131.5	9	1.3	566.754	2	13.0743	0.8092-0.8318	370	6590	608536	12238	210722_sHLA_KP4_Normoxia_1_Slot1-10_1_1890.d	1	Q99595|TI17A_HUMAN			FALSE
SPFLTITSM	39.74	995.5	9	2.3	996.503	1	41.2188	1.4006-1.4226			1926441	43677	210722_sHLA_KP4_Normoxia_1_Slot1-10_1_1890.d	1	P04843|RPN1_HUMAN			FALSE
SPFPSSIPHAF	46.91	1185.58	11	-3.6	593.792	2	30.1328	0.8430-0.8656			1409476	31822	210722_sHLA_KP4_Normoxia_1_Slot1-10_1_1890.d	1	Q7RTS9|DYM_HUMAN			FALSE
SPFYPGKTTY	43.02	1159.55	10	-5.2	580.778	2	11.9457	0.8224-0.8449	605	10400	557332	11098	210722_sHLA_KP4_Normoxia_1_Slot1-10_1_1890.d	2	P49790|NU153_HUMAN			FALSE
SPHGGALVM	35.79	867.427	9	-4.9	434.716	2	7.235	0.7488-0.7715			336746	5966	210722_sHLA_KP4_Normoxia_1_Slot1-10_1_1890.d	1	Q8N201|INT1_HUMAN			FALSE
SPIDPKNIPKY	39.96	1270.69	11	4.5	424.57	3	12.9414	0.7044-0.7271	106	3860	603958	12130	210722_sHLA_KP4_Normoxia_1_Slot1-10_1_1890.d	2	Q9NX01|TXN4B_HUMAN			FALSE
SPIDVVEKY	46.79	1048.54	9	-10.9	525.27	2	19.4693	0.7894-0.8120			909953	19529	210722_sHLA_KP4_Normoxia_1_Slot1-10_1_1890.d	3	Q53G59|KLH12_HUMAN			FALSE
SPIEFLENAY	32.4	1181.56	10	-2	591.783	2	43.0791	0.8412-0.8637	83.4	3550	2012398	45598	210722_sHLA_KP4_Normoxia_1_Slot1-10_1_1890.d	2	Q16850|CP51A_HUMAN			FALSE
SPIEKSGVL	42.05	928.523	9	-5.2	465.263	2	8.4695	0.7450-0.7677			394321	7219	210722_sHLA_KP4_Normoxia_1_Slot1-10_1_1890.d	2	Q8NG31|KNL1_HUMAN			FALSE
SPILPITEF	43.31	1015.56	9	1.5	1016.56	1	48.1388	1.4216-1.4436			2250006	50766	210722_sHLA_KP4_Normoxia_1_Slot1-10_1_1890.d	3	P42167|LAP2B_HUMAN			FALSE
SPIPFPPLSY	41.62	1116.59	10	1.8	1117.59	1	49.1395	1.4454-1.4673			2296437	51603	210722_sHLA_KP4_Normoxia_1_Slot1-10_1_1890.d	5	Q6P2Q9|PRP8_HUMAN			FALSE
SPIQFESAW	42.41	1063.5	9	6.4	1064.5	1	35.6552	1.4226-1.4445			1667310	37548	210722_sHLA_KP4_Normoxia_1_Slot1-10_1_1890.d	2	P52292|IMA1_HUMAN			FALSE
SPIRPPKYYTY	47.85	1383.72	11	0.7	692.863	2	10.9247	0.9275-0.9500	1950	9540	500590	9784	210722_sHLA_KP4_Normoxia_1_Slot1-10_1_1890.d	1	Q4J6C6|PPCEL_HUMAN			FALSE
SPISSDQSL	27.74	932.445	9	-0.1	933.446	1	10.8892	1.3263-1.3484			507904	9946	210722_sHLA_KP4_Normoxia_1_Slot1-10_1_1890.d	1	Q15648|MED1_HUMAN			FALSE
SPLTGGNVAF	39.36	961.487	10	0.4	962.488	1	24.8935	1.3447-1.3667			1163869	25807	210722_sHLA_KP4_Normoxia_1_Slot1-10_1_1890.d	1	P11047|LAMC1_HUMAN			FALSE
SPNAEIHIL	48.65	992.529	9	-4.7	497.266	2	18.6864	0.7715-0.7941			873207	18543	210722_sHLA_KP4_Normoxia_1_Slot1-10_1_1890.d	3	Q14807|KIF22_HUMAN			FALSE
SPNAIFKAL	35.16	959.544	9	-18.1	480.767	2	22.93	0.7582-0.7809			1072313	23651	210722_sHLA_KP4_Normoxia_1_Slot1-10_1_1890.d	1	P48436|SOX9_HUMAN			FALSE
SPNDFVTRY	34.48	1097.51	9	-0.8	549.76	2	11.9389	0.8092-0.8318	214	4880	555505	11059	210722_sHLA_KP4_Normoxia_1_Slot1-10_1_1890.d	2	Q9UJS0|CMC2_HUMAN			FALSE
SPQDFGLVL	42.46	974.507	9	-2.1	975.506	1	42.0008	1.3869-1.4088			1962918	44394	210722_sHLA_KP4_Normoxia_1_Slot1-10_1_1890.d	1	Q15345|LRC41_HUMAN			FALSE
SPQPDGKVVY	40.02	1088.55	10	-2.8	545.277	2	6.4352	0.8026-0.8252	563	23300	299224	5098	210722_sHLA_KP4_Normoxia_1_Slot1-10_1_1890.d	2	Q9BSV6|SEN34_HUMAN			FALSE
SPQSLSAAIAAM	40	1145.58	12	-0.3	573.791	2	35.0481	0.8280-0.8506	1660	30900	1635357	36885	210722_sHLA_KP4_Normoxia_1_Slot1-10_1_1890.d	2	P50281|MMP14_HUMAN			FALSE
SPQSLSAAIAAM(+15.99)	40.22	1161.57	12	9	581.794	2	19.0805	0.8355-0.8581	608	8510	891587	19043	210722_sHLA_KP4_Normoxia_1_Slot1-10_1_1890.d	2	P50281|MMP14_HUMAN	Oxidation (M)	M12:Oxidation (M):1001.00	FALSE
SPQSNSPVL	39.68	927.466	9	9.2	928.476	1	9.7385	1.3273-1.3493			453867	8655	210722_sHLA_KP4_Normoxia_1_Slot1-10_1_1890.d	1	Q96FZ2|HMCES_HUMAN			FALSE
SPQSTVTVF	26.23	964.487	9	7.2	965.495	1	21.0146	1.3493-1.3713			982514	21464	210722_sHLA_KP4_Normoxia_1_Slot1-10_1_1890.d	1				FALSE
SPRVPLSAY	28.41	988.534	9	-6.7	495.268	2	12.6593	0.7837-0.8063	258	4800	589345	11821	210722_sHLA_KP4_Normoxia_1_Slot1-10_1_1890.d	1	Q9UQ35|SRRM2_HUMAN			FALSE
SPSDVFIGY	32.94	983.46	9	5.2	984.466	1	30.6187	1.3777-1.3997			1432339	32335	210722_sHLA_KP4_Normoxia_1_Slot1-10_1_1890.d	1	Q63HN8|RN213_HUMAN			FALSE
SPSEATESF	36.06	953.398	9	8.3	954.407	1	8.8194	1.3034-1.3254			410801	7607	210722_sHLA_KP4_Normoxia_1_Slot1-10_1_1890.d	2	A8MXV4|NUD19_HUMAN			FALSE
SPSEILQEL	34.58	1014.52	9	-7.1	1015.52	1	35.7135	1.4043-1.4262			1670046	37602	210722_sHLA_KP4_Normoxia_1_Slot1-10_1_1890.d	1	O94925|GLSK_HUMAN			FALSE
SPSGIFGAF	31.02	881.428	9	7	882.436	1	40.057	1.3052-1.3273			1873330	42418	210722_sHLA_KP4_Normoxia_1_Slot1-10_1_1890.d	1	P56134|ATPK_HUMAN			FALSE
SPSPAVQTF	43.05	932.46	9	0.7	933.462	1	14.5419	1.3263-1.3484			679042	13906	210722_sHLA_KP4_Normoxia_1_Slot1-10_1_1890.d	1	Q9NUA8|ZBT40_HUMAN			FALSE
SPSPSPVGY	38.28	889.418	9	9.1	890.428	1	10.5782	1.2629-1.2850			493267	9613	210722_sHLA_KP4_Normoxia_1_Slot1-10_1_1890.d	1	O00267|SPT5H_HUMAN			FALSE
SPSSPDFVF	40.02	981.444	9	3.2	982.448	1	33.5782	1.3695-1.3914			1570455	35457	210722_sHLA_KP4_Normoxia_1_Slot1-10_1_1890.d	1	Q92698|RAD54_HUMAN			FALSE
SPSYPEISF	35.5	1025.47	9	-5.6	1026.47	1	33.4616	1.3878-1.4098			1564980	35346	210722_sHLA_KP4_Normoxia_1_Slot1-10_1_1890.d	1	Q9UBI1|COMD3_HUMAN			FALSE
SPTPESPTM	41.88	945.411	9	3.9	946.416	1	8.6639	1.3263-1.3484			403470	7428	210722_sHLA_KP4_Normoxia_1_Slot1-10_1_1890.d	2	Q9NQS7|INCE_HUMAN			FALSE
SPTQIGPSY	34.44	948.455	9	0.6	949.457	1	11.8068	1.3245-1.3465			550896	10920	210722_sHLA_KP4_Normoxia_1_Slot1-10_1_1890.d	1	Q76L83|ASXL2_HUMAN			FALSE
SPTSSASSF	29.1	869.377	9	7.7	870.385	1	6.6221	1.2619-1.2840			308371	5305	210722_sHLA_KP4_Normoxia_1_Slot1-10_1_1890.d	1	Q13641|TPBG_HUMAN			FALSE
SPTTAFTVL	29.7	935.496	9	-7.7	936.49	1	33.0091	1.3667-1.3887			1543954	34882	210722_sHLA_KP4_Normoxia_1_Slot1-10_1_1890.d	1	Q8TBC3|SHKB1_HUMAN			FALSE
SPVDSVLFY	38.61	1025.51	9	1.3	1026.51	1	40.8444	1.4253-1.4472			1909056	43278	210722_sHLA_KP4_Normoxia_1_Slot1-10_1_1890.d	5	P35222|CTNB1_HUMAN			FALSE
SPVESVLFY	36.42	1039.52	9	-0.1	1040.52	1	39.9177	1.4162-1.4381			1866902	42248	210722_sHLA_KP4_Normoxia_1_Slot1-10_1_1890.d	2	P14923|PLAK_HUMAN			FALSE
SPVFMQPVY	44.35	1066.52	9	-3	1067.51	1	33.1257	1.4408-1.4628			1549441	35005	210722_sHLA_KP4_Normoxia_1_Slot1-10_1_1890.d	1	Q71RC2|LARP4_HUMAN			FALSE
SPVIHPPVSY	29.66	1094.58	10	-5.3	548.289	2	17.1262	0.8007-0.8233			799900	16756	210722_sHLA_KP4_Normoxia_1_Slot1-10_1_1890.d	1	Q15904|VAS1_HUMAN			FALSE
SPVNSSKQPSY	42.71	1192.57	11	2.1	597.291	2	4.4366	0.8148-0.8374			206073	3135	210722_sHLA_KP4_Normoxia_1_Slot1-10_1_1890.d	1	P05496|AT5G1_HUMAN			FALSE
SPVPATPIL	26.13	893.522	9	3.2	894.527	1	30.1328	1.3190-1.3410			1409468	31814	210722_sHLA_KP4_Normoxia_1_Slot1-10_1_1890.d	1				FALSE
SPVSKGILQY	47.77	1090.6	10	0.9	546.305	2	15.1145	0.8158-0.8383	3470	90200	702850	14470	210722_sHLA_KP4_Normoxia_1_Slot1-10_1_1890.d	3	P23921|RIR1_HUMAN			FALSE
SPWEAFPVY	37.48	1094.51	9	-1.4	1095.51	1	44.1864	1.4335-1.4554			2065422	46770	210722_sHLA_KP4_Normoxia_1_Slot1-10_1_1890.d	1	O75489|NDUS3_HUMAN			FALSE
SPWSGLMAL	27.22	960.474	9	8.1	961.483	1	48.7654	1.3658-1.3878			2279112	51264	210722_sHLA_KP4_Normoxia_1_Slot1-10_1_1890.d	1	Q8TCJ2|STT3B_HUMAN			FALSE
SPYGGGHAL	28.76	857.403	9	3.5	429.708	2	5.1805	0.7223-0.7450			240759	3849	210722_sHLA_KP4_Normoxia_1_Slot1-10_1_1890.d	1	Q96NU1|SAM11_HUMAN			FALSE
SPYQGGVFF	35.63	1000.47	9	5.6	1001.47	1	34.302	1.3640-1.3860			1604304	36228	210722_sHLA_KP4_Normoxia_1_Slot1-10_1_1890.d	2	Q9Y2X8|UB2D4_HUMAN;P61077|UB2D3_HUMAN;P62837|UB2D2_HUMAN			FALSE
SQYQGVVVY	30.72	1041.51	9	2.6	1042.52	1	19.9219	1.4408-1.4628			931093	20107	210722_sHLA_KP4_Normoxia_1_Slot1-10_1_1890.d	1	Q9Y221|NIP7_HUMAN			FALSE
SSFPTVVIY	32.6	1011.53	9	1.8	1012.53	1	40.3917	1.3841-1.4061			1888895	42785	210722_sHLA_KP4_Normoxia_1_Slot1-10_1_1890.d	2	Q9HCN4|GPN1_HUMAN			FALSE
SSGGFSGGSF	49.75	888.361	10	5.1	889.367	1	13.5245	1.2638-1.2859			631430	12782	210722_sHLA_KP4_Normoxia_1_Slot1-10_1_1890.d	1	P13645|K1C10_HUMAN			FALSE
SSLLEKGLD	31.37	960.513	9	2.2	481.262	2	12.2567	0.7781-0.8007			571975	11437	210722_sHLA_KP4_Normoxia_1_Slot1-10_1_1890.d	1	P81605|DCD_HUMAN			FALSE
SSPGLFGAF	27.8	881.428	9	6.6	882.436	1	40.0765	1.3061-1.3282			1874248	42442	210722_sHLA_KP4_Normoxia_1_Slot1-10_1_1890.d	1	Q5VT52|RPRD2_HUMAN			FALSE
SSSKGSLGGGF	42.86	982.472	11	-5.4	492.238	2	6.2528	0.7564-0.7790			291003	4923	210722_sHLA_KP4_Normoxia_1_Slot1-10_1_1890.d	1	P13645|K1C10_HUMAN			FALSE
SVDGSPTTAF	38.88	980.445	10	3.1	981.449	1	14.8529	1.3456-1.3676			693683	14243	210722_sHLA_KP4_Normoxia_1_Slot1-10_1_1890.d	1	Q8TBC3|SHKB1_HUMAN			FALSE
SVDPTQTEY	35.93	1038.45	9	-2.6	1039.45	1	9.2915	1.3850-1.4070			432777	8127	210722_sHLA_KP4_Normoxia_1_Slot1-10_1_1890.d	1	O75534|CSDE1_HUMAN			FALSE
SVMPAVHTF	30.4	987.485	9	-5.8	494.744	2	18.056	0.7809-0.8035	783	11100	840175	17695	210722_sHLA_KP4_Normoxia_1_Slot1-10_1_1890.d	1	O15118|NPC1_HUMAN			FALSE
SVNSVVSTF	29.83	938.471	9	15	939.486	1	22.8523	1.3346-1.3566			1068647	23561	210722_sHLA_KP4_Normoxia_1_Slot1-10_1_1890.d	1	O75083|WDR1_HUMAN			FALSE
SVSEVIEGY	46.56	981.466	9	4.7	982.471	1	21.5253	1.3419-1.3640			1006322	22028	210722_sHLA_KP4_Normoxia_1_Slot1-10_1_1890.d	2	P50990|TCPQ_HUMAN			FALSE
SVTM(+15.99)GETVSF	27.16	1072.47	10	-2.8	1073.47	1	21.8752	1.4134-1.4354			1022819	22433	210722_sHLA_KP4_Normoxia_1_Slot1-10_1_1890.d	1	Q8TEU8|WFKN2_HUMAN	Oxidation (M)	M4:Oxidation (M):1001.00	FALSE
SVVDISQQY	41.2	1037.5	9	4.4	1038.51	1	19.2166	1.3997-1.4216			897993	19191	210722_sHLA_KP4_Normoxia_1_Slot1-10_1_1890.d	1	Q8TAP9|MPLKI_HUMAN			FALSE
SVVELINHY	40.84	1072.56	9	-2.3	537.28	2	22.7234	0.7884-0.8111	311	6570	1061313	23379	210722_sHLA_KP4_Normoxia_1_Slot1-10_1_1890.d	2	P27986|P85A_HUMAN;Q92569|P55G_HUMAN			FALSE
T(+42.01)M(+15.99)FENVTRAL	46.48	1238.6	10	-1.9	620.3	2	35.3637	0.8609-0.8834			1653607	37255	210722_sHLA_KP4_Normoxia_1_Slot1-10_1_1890.d	1	Q96QA5|GSDMA_HUMAN	Acetylation (N-term); Oxidation (M)	T1:Acetylation (N-term):1001.00;M2:Oxidation (M):1001.00	FALSE
TAAAPMIGY	42.59	893.432	9	2.6	894.436	1	20.9175	1.2914-1.3135			977937	21357	210722_sHLA_KP4_Normoxia_1_Slot1-10_1_1890.d	2	P17844|DDX5_HUMAN			FALSE
TAAAVGAVF	42.34	805.433	9	4.8	806.439	1	22.2302	1.2444-1.2665			1039292	22814	210722_sHLA_KP4_Normoxia_1_Slot1-10_1_1890.d	4	Q86Y39|NDUAB_HUMAN			FALSE
TAADIFKQY	35.82	1055.53	9	18.6	528.778	2	18.0644	0.7856-0.8082			843863	17807	210722_sHLA_KP4_Normoxia_1_Slot1-10_1_1890.d	1	Q8N3U4|STAG2_HUMAN			FALSE
TAAGLMHTF	29.12	947.453	9	1.2	474.731	2	15.4444	0.7639-0.7866			721162	14902	210722_sHLA_KP4_Normoxia_1_Slot1-10_1_1890.d	1	P49903|SPS1_HUMAN;Q99611|SPS2_HUMAN			FALSE
TAAIGYLAY	35.44	941.486	9	4	942.491	1	30.2105	1.3768-1.3988			1413135	31905	210722_sHLA_KP4_Normoxia_1_Slot1-10_1_1890.d	2	Q9NZ45|CISD1_HUMAN			FALSE
TAAPPAQPL	29.33	864.471	9	-2.2	865.47	1	10.5977	1.2702-1.2923			494178	9630	210722_sHLA_KP4_Normoxia_1_Slot1-10_1_1890.d	1	P25440|BRD2_HUMAN			FALSE
TAAPVPTTL	39.55	869.486	9	5.6	870.492	1	20.1746	1.2638-1.2859			943033	20425	210722_sHLA_KP4_Normoxia_1_Slot1-10_1_1890.d	3	Q92600|CNOT9_HUMAN			FALSE
TAAPVVPEL	25.76	895.501	9	5.7	896.508	1	28.8784	1.2886-1.3107			1350904	30466	210722_sHLA_KP4_Normoxia_1_Slot1-10_1_1890.d	1				FALSE
TAASLLDVF	28.9	935.496	9	-0.1	936.497	1	48.0805	1.3575-1.3795			2247239	50681	210722_sHLA_KP4_Normoxia_1_Slot1-10_1_1890.d	1	Q9UH99|SUN2_HUMAN			FALSE
TAATLMNAY	42.02	954.448	9	2.6	955.452	1	19.236	1.3346-1.3566			898915	19219	210722_sHLA_KP4_Normoxia_1_Slot1-10_1_1890.d	1	P52732|KIF11_HUMAN			FALSE
TAEEAVAVY	37.28	951.455	9	-3.7	952.452	1	14.5225	1.3557-1.3777			678120	13878	210722_sHLA_KP4_Normoxia_1_Slot1-10_1_1890.d	1	Q6P2Q9|PRP8_HUMAN			FALSE
TAEGQTIVY	31.8	980.481	9	-1.9	981.481	1	13.0969	1.3713-1.3933			611266	12286	210722_sHLA_KP4_Normoxia_1_Slot1-10_1_1890.d	2	P23511|NFYA_HUMAN			FALSE
TAEGTVFHF	42.48	1007.47	9	-4.9	504.737	2	21.4865	0.7762-0.7988			1004502	21996	210722_sHLA_KP4_Normoxia_1_Slot1-10_1_1890.d	3	Q969X6|UTP4_HUMAN			FALSE
TAFDVAEKY	36.45	1042.5	9	2.1	522.254	2	14.0629	0.7837-0.8063	309	7000	655258	13366	210722_sHLA_KP4_Normoxia_1_Slot1-10_1_1890.d	1	P12814|ACTN1_HUMAN			FALSE
TAFLHPEEY	26.89	1105.51	9	-11.9	553.751	2	15.6388	0.8007-0.8233			730316	15116	210722_sHLA_KP4_Normoxia_1_Slot1-10_1_1890.d	1	O43852|CALU_HUMAN			FALSE
TAFPGTDKL	37.16	948.492	9	-1	475.25	2	13.8208	0.7611-0.7837	345	6050	643346	13076	210722_sHLA_KP4_Normoxia_1_Slot1-10_1_1890.d	1	Q96F45|ZN503_HUMAN			FALSE
TAFPGTGGF	34.71	853.397	9	0.6	854.399	1	24.738	1.2223-1.2444			1156538	25628	210722_sHLA_KP4_Normoxia_1_Slot1-10_1_1890.d	3	Q96PK6|RBM14_HUMAN			FALSE
TAGPNPTL	31.21	769.397	8	16.9	770.412	1	8.8777	1.1816-1.2038			413555	7679	210722_sHLA_KP4_Normoxia_1_Slot1-10_1_1890.d	1	Q15583|TGIF1_HUMAN			FALSE
TAIEAQHLL	35.51	994.545	9	7.5	498.28	2	16.1684	0.7856-0.8082			755042	15704	210722_sHLA_KP4_Normoxia_1_Slot1-10_1_1890.d	1	P13807|GYS1_HUMAN			FALSE
TAIEKVVQM	45.06	1017.55	9	-1.9	509.779	2	14.6627	0.7790-0.8016	157	4780	683633	14027	210722_sHLA_KP4_Normoxia_1_Slot1-10_1_1890.d	1	P29317|EPHA2_HUMAN			FALSE
TAIESTPTL	33.33	931.486	9	3.2	932.49	1	17.9867	1.3355-1.3575			840164	17684	210722_sHLA_KP4_Normoxia_1_Slot1-10_1_1890.d	1	Q9BXJ9|NAA15_HUMAN			FALSE
TAIPVHDGY	36.75	971.471	9	4.8	972.477	1	8.625	1.3502-1.3722	313	15800	401641	7387	210722_sHLA_KP4_Normoxia_1_Slot1-10_1_1890.d	3	O96019|ACL6A_HUMAN;O94805|ACL6B_HUMAN			FALSE
TAIVDKIGF	33.22	962.544	9	-1.9	482.275	2	24.2662	0.7677-0.7903			1134601	25147	210722_sHLA_KP4_Normoxia_1_Slot1-10_1_1890.d	1	O95373|IPO7_HUMAN			FALSE
TALIGLMTY	47.15	981.52	9	0.4	982.522	1	43.386	1.4189-1.4408			2027915	45917	210722_sHLA_KP4_Normoxia_1_Slot1-10_1_1890.d	2	Q6P2Q9|PRP8_HUMAN			FALSE
TAM(+15.99)DVVYAL	31.64	997.479	9	1.9	998.482	1	27.2795	1.3850-1.4070			1275742	28612	210722_sHLA_KP4_Normoxia_1_Slot1-10_1_1890.d	1	P62805|H4_HUMAN	Oxidation (M)	M3:Oxidation (M):1001.00	FALSE
TAM(+15.99)FIASKY	26.71	1046.51	9	-3.1	524.258	2	10.3255	0.7866-0.8092			481357	9325	210722_sHLA_KP4_Normoxia_1_Slot1-10_1_1890.d	1	P14635|CCNB1_HUMAN	Oxidation (M)	M3:Oxidation (M):1001.00	FALSE
TAMDVVYAL	26.62	981.484	9	2.8	982.488	1	38.5705	1.3960-1.4180			1803817	40849	210722_sHLA_KP4_Normoxia_1_Slot1-10_1_1890.d	3	P62805|H4_HUMAN			FALSE
TAMFIASKY	42.39	1030.52	9	6.7	1031.52	1	16.3239	1.4381-1.4600	910	15300	762367	15877	210722_sHLA_KP4_Normoxia_1_Slot1-10_1_1890.d	2	P14635|CCNB1_HUMAN			FALSE
TANDRILKY	34.75	1092.59	9	-4.6	547.298	2	6.0584	0.8026-0.8252			281870	4730	210722_sHLA_KP4_Normoxia_1_Slot1-10_1_1890.d	1	O95922|TTLL1_HUMAN			FALSE
TANPEILGY	33.1	976.486	9	0.9	977.488	1	23.7764	1.3585-1.3805			1111692	24588	210722_sHLA_KP4_Normoxia_1_Slot1-10_1_1890.d	1	Q96J84|KIRR1_HUMAN			FALSE
TASEAASYEF	40.32	1074.45	10	1.7	1075.45	1	16.285	1.4162-1.4381			760532	15830	210722_sHLA_KP4_Normoxia_1_Slot1-10_1_1890.d	2	P55039|DRG2_HUMAN			FALSE
TASEIGSAF	42.21	881.413	9	-3.6	882.411	1	16.8875	1.2582-1.2804			788933	16517	210722_sHLA_KP4_Normoxia_1_Slot1-10_1_1890.d	2	Q92560|BAP1_HUMAN			FALSE
TASEPAVTY	35.58	937.439	9	7.3	938.447	1	10.3644	1.3052-1.3273			483173	9353	210722_sHLA_KP4_Normoxia_1_Slot1-10_1_1890.d	3	Q9P217|ZSWM5_HUMAN			FALSE
TASPVAVSL	30.26	843.47	9	-8.6	844.465	1	23.4266	1.2582-1.2804			1095190	24178	210722_sHLA_KP4_Normoxia_1_Slot1-10_1_1890.d	1	Q15154|PCM1_HUMAN			FALSE
TASPVIKAV	30.2	884.533	9	2.7	443.272	2	8.3088	0.7365-0.7592			387003	7053	210722_sHLA_KP4_Normoxia_1_Slot1-10_1_1890.d	1	Q8WU10|PYRD1_HUMAN			FALSE
TASSGHYIAY	38.66	1068.49	10	5.3	535.25	2	7.1378	0.7960-0.8186			332175	5865	210722_sHLA_KP4_Normoxia_1_Slot1-10_1_1890.d	2	Q8TEY7|UBP33_HUMAN			FALSE
TATATNHVL	36.36	926.482	9	-2.2	464.244	2	5.161	0.7450-0.7677			239850	3834	210722_sHLA_KP4_Normoxia_1_Slot1-10_1_1890.d	1	P46063|RECQ1_HUMAN			FALSE
TATEITESF	30.17	997.46	9	3.8	998.465	1	20.0191	1.3621-1.3841			935699	20243	210722_sHLA_KP4_Normoxia_1_Slot1-10_1_1890.d	1	Q709C8|VP13C_HUMAN			FALSE
TATVIANSF	43.02	922.476	9	17	923.493	1	20.9757	1.3254-1.3474			980686	21424	210722_sHLA_KP4_Normoxia_1_Slot1-10_1_1890.d	1	Q99460|PSMD1_HUMAN			FALSE
TAVAGLTSY	49.11	881.449	9	-1.6	882.45	1	17.6899	1.3162-1.3383			826409	17339	210722_sHLA_KP4_Normoxia_1_Slot1-10_1_1890.d	3	P05141|ADT2_HUMAN			FALSE
TAVAGVVSY	40.5	865.455	9	-2.4	866.454	1	17.6121	1.2923-1.3144			822739	17245	210722_sHLA_KP4_Normoxia_1_Slot1-10_1_1890.d	1	P12236|ADT3_HUMAN			FALSE
TAVENMPSL	33.67	960.459	9	3.2	961.463	1	22.7356	1.3474-1.3695			1063142	23420	210722_sHLA_KP4_Normoxia_1_Slot1-10_1_1890.d	1	P49327|FAS_HUMAN			FALSE
TAVGSGVVTL	33.88	902.507	10	14.8	903.522	1	23.052	1.3227-1.3447			1077797	23771	210722_sHLA_KP4_Normoxia_1_Slot1-10_1_1890.d	1	Q8WUM9|S20A1_HUMAN;Q08357|S20A2_HUMAN			FALSE
TAVIDHHNY	51.39	1068.5	9	-1.9	535.252	2	4.2811	0.8120-0.8346			198755	2969	210722_sHLA_KP4_Normoxia_1_Slot1-10_1_1890.d	1	P39656|OST48_HUMAN			FALSE
TAVIPTNVF	30.28	960.528	9	1.5	961.531	1	36.3017	1.3465-1.3685			1697451	38187	210722_sHLA_KP4_Normoxia_1_Slot1-10_1_1890.d	1	Q13630|FCL_HUMAN			FALSE
TAYPGQTQY	36.33	1027.46	9	0.6	1028.46	1	8.1922	1.3649-1.3869			381516	6930	210722_sHLA_KP4_Normoxia_1_Slot1-10_1_1890.d	1	Q99504|EYA3_HUMAN			FALSE
TAYVGSAVM	35.38	897.427	9	0	898.428	1	16.5571	1.3328-1.3548			773365	16147	210722_sHLA_KP4_Normoxia_1_Slot1-10_1_1890.d	2	Q96CS7|PKHB2_HUMAN			FALSE
TAYVGSAVM(+15.99)	29.53	913.422	9	-18.3	914.406	1	8.4501	1.3392-1.3612			393398	7190	210722_sHLA_KP4_Normoxia_1_Slot1-10_1_1890.d	1	Q96CS7|PKHB2_HUMAN	Oxidation (M)	M9:Oxidation (M):1001.00	FALSE
TELVETRPAGD	40.53	1186.58	11	-4.5	594.292	2	6.4268	0.8252-0.8477	124	3540	298305	5073	210722_sHLA_KP4_Normoxia_1_Slot1-10_1_1890.d	1	P13747|HLAE_HUMAN;P01889|HLAB_HUMAN			FALSE
TFRNPDDVF	32.47	1109.51	9	-5.7	555.758	2	17.2527	0.7979-0.8205	313	4670	804458	16844	210722_sHLA_KP4_Normoxia_1_Slot1-10_1_1890.d	1	O75190|DNJB6_HUMAN			FALSE
TGATIFEEY	27.37	1029.47	9	19.5	1030.49	1	28.4702	1.3658-1.3878			1331642	29978	210722_sHLA_KP4_Normoxia_1_Slot1-10_1_1890.d	1	Q9BZQ6|EDEM3_HUMAN			FALSE
TGFNGKLVY	44.59	997.523	9	6.9	499.769	2	15.1676	0.7771-0.7998			708339	14595	210722_sHLA_KP4_Normoxia_1_Slot1-10_1_1890.d	1	Q14517|FAT1_HUMAN			FALSE
TGSETKITY	37.41	998.492	9	5.4	500.253	2	5.647	0.7573-0.7800			262688	4322	210722_sHLA_KP4_Normoxia_1_Slot1-10_1_1890.d	1	Q8IWI9|MGAP_HUMAN			FALSE
TGYGGYEEY	59.09	1037.4	9	-1.2	1038.4	1	12.5288	1.3630-1.3850			584755	11701	210722_sHLA_KP4_Normoxia_1_Slot1-10_1_1890.d	6	P52597|HNRPF_HUMAN			FALSE
TMAPPVMAY	46.07	979.451	9	3.8	980.455	1	27.299	1.3658-1.3878			1276654	28630	210722_sHLA_KP4_Normoxia_1_Slot1-10_1_1890.d	2	Q13492|PICAL_HUMAN			FALSE
TNAENEFVTIK	41.53	1264.63	11	5	633.321	2	13.3719	0.8590-0.8816	95.8	6070	624099	12603	210722_sHLA_KP4_Normoxia_1_Slot1-10_1_1890.d	2	P04264|K2C1_HUMAN			FALSE
TPADVFIVF	31.64	1007.53	9	-3	1008.53	1	52.8715	1.4162-1.4381			2470994	55406	210722_sHLA_KP4_Normoxia_1_Slot1-10_1_1890.d	3	P10155|RO60_HUMAN			FALSE
TPAEPVQY	40.58	903.434	8	4.6	904.439	1	10.4422	1.2757-1.2978			486837	9441	210722_sHLA_KP4_Normoxia_1_Slot1-10_1_1890.d	1	Q13952|NFYC_HUMAN			FALSE
TPAGDIM(+15.99)EL	35.1	961.443	9	-4.5	962.439	1	17.8895	1.3374-1.3594			835575	17565	210722_sHLA_KP4_Normoxia_1_Slot1-10_1_1890.d	1	Q9NWW0|HPIP_HUMAN	Oxidation (M)	M7:Oxidation (M):1001.00	FALSE
TPAGDIMEL	39.32	945.448	9	3.4	946.452	1	30.3077	1.3273-1.3493			1417710	32010	210722_sHLA_KP4_Normoxia_1_Slot1-10_1_1890.d	1	Q9NWW0|HPIP_HUMAN			FALSE
TPAGVQVIL	35.31	896.533	9	3.8	897.538	1	30.6381	1.3254-1.3474			1433254	32356	210722_sHLA_KP4_Normoxia_1_Slot1-10_1_1890.d	1	Q9BQ48|RM34_HUMAN			FALSE
TPAGVVNKY	44.61	947.508	9	-5.2	474.756	2	5.5506	0.7516-0.7743	1180	104000	257197	4195	210722_sHLA_KP4_Normoxia_1_Slot1-10_1_1890.d	3	Q9UBM7|DHCR7_HUMAN			FALSE
TPAPGFSSM	39.28	893.395	9	-4.7	894.393	1	17.1262	1.2932-1.3153			799891	16747	210722_sHLA_KP4_Normoxia_1_Slot1-10_1_1890.d	3	Q9HCE1|MOV10_HUMAN			FALSE
TPAPGGSPY	30.07	845.392	9	6.5	846.399	1	6.8268	1.2297-1.2518			317521	5515	210722_sHLA_KP4_Normoxia_1_Slot1-10_1_1890.d	1	Q86U86|PB1_HUMAN			FALSE
TPAPGYPSY	38.54	951.434	9	3	952.438	1	13.0385	1.3337-1.3557			608523	12225	210722_sHLA_KP4_Normoxia_1_Slot1-10_1_1890.d	5	O60830|TI17B_HUMAN			FALSE
TPAPGYPSYQQY	41.12	1370.61	12	2.9	686.312	2	17.6028	0.8477-0.8703	762	7220	819099	17181	210722_sHLA_KP4_Normoxia_1_Slot1-10_1_1890.d	2	O60830|TI17B_HUMAN			FALSE
TPAPPGPATM	41.68	938.453	10	1.1	470.231	2	12.3928	0.7223-0.7450			578368	11572	210722_sHLA_KP4_Normoxia_1_Slot1-10_1_1890.d	2	Q15233|NONO_HUMAN			FALSE
TPAPPTHAL	37.77	903.481	9	2.4	452.746	2	6.8851	0.7535-0.7762			320279	5591	210722_sHLA_KP4_Normoxia_1_Slot1-10_1_1890.d	1	Q5SXM2|SNPC4_HUMAN			FALSE
TPASAGHVW	41.91	924.445	9	2.2	463.228	2	7.0018	0.7498-0.7724	1680	37100	325785	5733	210722_sHLA_KP4_Normoxia_1_Slot1-10_1_1890.d	3	P48436|SOX9_HUMAN			FALSE
TPATTTSTF	38.36	925.439	9	2.7	926.443	1	8.7417	1.3263-1.3484			407136	7518	210722_sHLA_KP4_Normoxia_1_Slot1-10_1_1890.d	1	Q8N3V7|SYNPO_HUMAN			FALSE
TPATWKQEY	40.45	1122.53	9	-5.4	562.268	2	7.3905	0.8045-0.8271			344056	6124	210722_sHLA_KP4_Normoxia_1_Slot1-10_1_1890.d	1	O60832|DKC1_HUMAN			FALSE
TPEEDQRTY	25.55	1137.49	9	-3.5	569.749	2	4.1256	0.7988-0.8214			191462	2828	210722_sHLA_KP4_Normoxia_1_Slot1-10_1_1890.d	1				FALSE
TPEEGGYSY	49.56	1001.4	9	-7.5	1002.39	1	8.3866	1.3484-1.3704			390643	7117	210722_sHLA_KP4_Normoxia_1_Slot1-10_1_1890.d	2	P46821|MAP1B_HUMAN			FALSE
TPEELAALF	31.76	989.507	9	6.2	990.514	1	45.0668	1.3759-1.3979			2106582	47700	210722_sHLA_KP4_Normoxia_1_Slot1-10_1_1890.d	1	Q96PK6|RBM14_HUMAN			FALSE
TPEELFNVF	27.01	1094.53	9	2.3	1095.53	1	48.7848	1.4545-1.4764			2280022	51280	210722_sHLA_KP4_Normoxia_1_Slot1-10_1_1890.d	1	Q9H819|DJC18_HUMAN			FALSE
TPEIMAPIL	34.77	983.536	9	-5.4	984.532	1	43.6387	1.3997-1.4216			2039767	46147	210722_sHLA_KP4_Normoxia_1_Slot1-10_1_1890.d	1	Q16186|ADRM1_HUMAN			FALSE
TPETRGTAYVVY	28.62	1355.67	12	0.3	678.839	2	12.2717	0.8825-0.9050	96.2	3590	571964	11426	210722_sHLA_KP4_Normoxia_1_Slot1-10_1_1890.d	1	Q9Y3B4|SF3B6_HUMAN			FALSE
TPFDGEGGF	42.46	925.382	9	-7.7	926.376	1	24.4801	1.2868-1.3089			1144663	25375	210722_sHLA_KP4_Normoxia_1_Slot1-10_1_1890.d	2	P50281|MMP14_HUMAN			FALSE
TPFKGGTLF	38.71	966.518	9	-3.9	484.261	2	21.4861	0.7649-0.7875	1600	35300	1001752	21928	210722_sHLA_KP4_Normoxia_1_Slot1-10_1_1890.d	3	P42166|LAP2A_HUMAN			FALSE
TPFLGQHGF	34.08	1002.49	9	-0.2	502.25	2	19.8053	0.7743-0.7969			925603	19981	210722_sHLA_KP4_Normoxia_1_Slot1-10_1_1890.d	1	Q9Y5A9|YTHD2_HUMAN			FALSE
TPFQQPSGY	42.34	1023.47	9	4.1	1024.47	1	14.6197	1.3456-1.3676			682703	13991	210722_sHLA_KP4_Normoxia_1_Slot1-10_1_1890.d	1	Q14157|UBP2L_HUMAN			FALSE
TPFSVGLVY	42.32	981.517	9	6.8	982.525	1	41.0193	1.3814-1.4034			1917307	43483	210722_sHLA_KP4_Normoxia_1_Slot1-10_1_1890.d	1	Q8N1G2|CMTR1_HUMAN			FALSE
TPFTPSLVF	43.04	1007.53	9	2.6	1008.54	1	47.4532	1.4344-1.4564			2218041	50091	210722_sHLA_KP4_Normoxia_1_Slot1-10_1_1890.d	2	P15407|FOSL1_HUMAN			FALSE
TPFVEGLSY	44.83	1011.49	9	0.5	1012.49	1	32.9702	1.4162-1.4381			1542109	34825	210722_sHLA_KP4_Normoxia_1_Slot1-10_1_1890.d	2	Q14106|TOB2_HUMAN			FALSE
TPGDIVSTY	38.16	951.455	9	-5.5	952.451	1	17.8259	1.3447-1.3667			832823	17495	210722_sHLA_KP4_Normoxia_1_Slot1-10_1_1890.d	2	Q9NPI1|BRD7_HUMAN			FALSE
TPGGTRIIY	38.52	976.534	9	-2.9	489.27	2	9.5893	0.7554-0.7781	774	13400	444712	8440	210722_sHLA_KP4_Normoxia_1_Slot1-10_1_1890.d	1	Q13541|4EBP1_HUMAN;Q13542|4EBP2_HUMAN;O60516|4EBP3_HUMAN			FALSE
TPGPPPISY	43.03	927.47	9	-0.2	928.471	1	20.058	1.3043-1.3263			937521	20277	210722_sHLA_KP4_Normoxia_1_Slot1-10_1_1890.d	3	Q8NF64|ZMIZ2_HUMAN			FALSE
TPHDFIEHF	49.59	1141.52	9	-0.6	571.763	2	15.0904	0.8336-0.8562	4850	116000	701014	14422	210722_sHLA_KP4_Normoxia_1_Slot1-10_1_1890.d	2	P24385|CCND1_HUMAN			FALSE
TPIDSNIAF	30.27	976.486	9	5.3	977.493	1	29.1168	1.3722-1.3942			1361871	30705	210722_sHLA_KP4_Normoxia_1_Slot1-10_1_1890.d	1	O15118|NPC1_HUMAN			FALSE
TPIEGMLSH	46.45	983.475	9	-3.6	492.74	2	14.4745	0.7809-0.8035	861	12200	673553	13781	210722_sHLA_KP4_Normoxia_1_Slot1-10_1_1890.d	3	Q9UQ80|PA2G4_HUMAN			FALSE
TPIPGTIEM	32.4	957.484	9	0.1	958.485	1	27.921	1.3456-1.3676			1305981	29349	210722_sHLA_KP4_Normoxia_1_Slot1-10_1_1890.d	2	Q14126|DSG2_HUMAN			FALSE
TPITPSSGF	38.56	905.449	9	-4.4	906.447	1	17.7093	1.3098-1.3318			827311	17347	210722_sHLA_KP4_Normoxia_1_Slot1-10_1_1890.d	2	Q8WUM9|S20A1_HUMAN;Q08357|S20A2_HUMAN			FALSE
TPLDRVTEF	34.26	1076.55	9	-12.8	539.272	2	21.4476	0.7969-0.8195			1002669	21951	210722_sHLA_KP4_Normoxia_1_Slot1-10_1_1890.d	2	Q9UFW8|CGBP1_HUMAN			FALSE
TPLEEAIKF	40.08	1046.56	9	-1.6	524.285	2	27.573	0.7828-0.8054	323	5130	1287678	28926	210722_sHLA_KP4_Normoxia_1_Slot1-10_1_1890.d	1	Q9BXJ9|NAA15_HUMAN			FALSE
TPLETPVGY	40.94	975.491	9	2.6	976.495	1	22.1137	1.3383-1.3603			1033784	22670	210722_sHLA_KP4_Normoxia_1_Slot1-10_1_1890.d	1	Q96N67|DOCK7_HUMAN			FALSE
TPLGGEIMF	32.43	963.473	9	4.8	964.479	1	40.0959	1.3722-1.3942			1875186	42486	210722_sHLA_KP4_Normoxia_1_Slot1-10_1_1890.d	2	Q86WA8|LONP2_HUMAN			FALSE
TPLPAVIVL	28.31	921.59	9	5.3	922.596	1	49.3533	1.3713-1.3933			2306477	51809	210722_sHLA_KP4_Normoxia_1_Slot1-10_1_1890.d	2	Q9UPY5|XCT_HUMAN			FALSE
TPLSQAIIHQY	51.65	1269.67	11	2.3	635.841	2	20.7598	0.9135-0.9359	250	7440	970608	21180	210722_sHLA_KP4_Normoxia_1_Slot1-10_1_1890.d	2	Q9NQS7|INCE_HUMAN			FALSE
TPLVDPSVY	40.12	989.507	9	0.8	990.509	1	26.809	1.3997-1.4216			1253709	28035	210722_sHLA_KP4_Normoxia_1_Slot1-10_1_1890.d	2	Q96I24|FUBP3_HUMAN			FALSE
TPNNLVHIY	37.05	1069.56	9	8.4	535.786	2	16.7709	0.8280-0.8506			783450	16398	210722_sHLA_KP4_Normoxia_1_Slot1-10_1_1890.d	1	Q8N3J3|HROB_HUMAN			FALSE
TPQGAVPAY	29.65	902.45	9	5.2	903.456	1	10.656	1.3024-1.3245			496918	9688	210722_sHLA_KP4_Normoxia_1_Slot1-10_1_1890.d	2	O95478|NSA2_HUMAN			FALSE
TPQGGIVVY	37.06	932.497	9	-7.3	933.491	1	19.7081	1.3410-1.3630			921004	19852	210722_sHLA_KP4_Normoxia_1_Slot1-10_1_1890.d	1	Q8TBB5|KLDC4_HUMAN			FALSE
TPSEPHPVL	38.33	975.503	9	6	488.758	2	8.9166	0.7639-0.7866			415394	7730	210722_sHLA_KP4_Normoxia_1_Slot1-10_1_1890.d	1	Q9Y5A9|YTHD2_HUMAN			FALSE
TPSKGVLFY	33.97	1010.54	9	-5.7	506.273	2	17.3011	0.7837-0.8063			808116	16926	210722_sHLA_KP4_Normoxia_1_Slot1-10_1_1890.d	1	P55072|TERA_HUMAN			FALSE
TPSPATTTF	37.22	921.444	9	0.1	922.446	1	13.1163	1.3199-1.3419			612189	12315	210722_sHLA_KP4_Normoxia_1_Slot1-10_1_1890.d	2	Q96KR1|ZFR_HUMAN			FALSE
TPSPIIQQL	31.91	995.565	9	7.6	996.573	1	27.5906	1.3933-1.4152			1290423	28989	210722_sHLA_KP4_Normoxia_1_Slot1-10_1_1890.d	1	Q8IX90|SKA3_HUMAN			FALSE
TPSPSADLL	31.66	899.46	9	-8.9	900.453	1	21.7586	1.3034-1.3254			1017335	22313	210722_sHLA_KP4_Normoxia_1_Slot1-10_1_1890.d	2	O95782|AP2A1_HUMAN;O94973|AP2A2_HUMAN			FALSE
TPSQIGVIL	25.9	926.544	9	-0.8	927.544	1	32.8147	1.3814-1.4034			1534796	34664	210722_sHLA_KP4_Normoxia_1_Slot1-10_1_1890.d	1				FALSE
TPSSDVLVF	34.71	963.491	9	-0.4	964.492	1	34.5158	1.3704-1.3924			1614338	36428	210722_sHLA_KP4_Normoxia_1_Slot1-10_1_1890.d	4	Q16576|RBBP7_HUMAN;Q09028|RBBP4_HUMAN			FALSE
TPTGAISQY	27.5	936.455	9	7.9	937.464	1	10.4033	1.3208-1.3429			485007	9399	210722_sHLA_KP4_Normoxia_1_Slot1-10_1_1890.d	1	Q9Y4F4|TGRM1_HUMAN			FALSE
TPTLPSITY	39.76	991.523	9	4	992.528	1	32.0108	1.3988-1.4207			1497369	33891	210722_sHLA_KP4_Normoxia_1_Slot1-10_1_1890.d	1	Q96T58|MINT_HUMAN			FALSE
TPVAGSQSL	43.35	858.445	9	-1.3	859.445	1	8.1728	1.2739-1.2960			380604	6912	210722_sHLA_KP4_Normoxia_1_Slot1-10_1_1890.d	2	Q9UQ35|SRRM2_HUMAN			FALSE
TPVFGKGVAY	46.09	1037.55	10	-2.2	519.78	2	14.9926	0.7941-0.8167			700099	14401	210722_sHLA_KP4_Normoxia_1_Slot1-10_1_1890.d	1	Q16850|CP51A_HUMAN			FALSE
TPVIGGNTF	42.16	904.465	9	-9.1	905.459	1	22.4829	1.3116-1.3337			1051193	23093	210722_sHLA_KP4_Normoxia_1_Slot1-10_1_1890.d	1	P78504|JAG1_HUMAN			FALSE
TPVPSVNEL	27.03	954.502	9	3.3	955.506	1	23.6987	1.3530-1.3750			1108037	24509	210722_sHLA_KP4_Normoxia_1_Slot1-10_1_1890.d	1	Q8NI35|INADL_HUMAN			FALSE
TPWPHIVEF	28.56	1124.57	9	-17.8	563.276	2	37.1819	0.8148-0.8374			1738671	39177	210722_sHLA_KP4_Normoxia_1_Slot1-10_1_1890.d	1	Q96BT7|ALKB8_HUMAN			FALSE
TPYGGQFERM	27.17	1184.53	10	0.5	593.268	2	11.6354	0.8186-0.8412	126	4860	541748	10712	210722_sHLA_KP4_Normoxia_1_Slot1-10_1_1890.d	1	Q9NR30|DDX21_HUMAN			FALSE
TPYKGGNLY	34.9	1011.5	9	13.1	506.762	2	6.7102	0.7800-0.8026			312033	5391	210722_sHLA_KP4_Normoxia_1_Slot1-10_1_1890.d	1	Q13439|GOGA4_HUMAN			FALSE
TPYPAILHEY	46.2	1202.6	10	-1.3	602.301	2	24.2662	0.8665-0.8891			1134599	25145	210722_sHLA_KP4_Normoxia_1_Slot1-10_1_1890.d	1	Q9P2H3|IFT80_HUMAN			FALSE
TPYSDGVLY	41.58	1013.47	9	2.8	1014.47	1	22.6967	1.3960-1.4180			1061301	23367	210722_sHLA_KP4_Normoxia_1_Slot1-10_1_1890.d	1	O43556|SGCE_HUMAN			FALSE
TQINAMTY	26.6	940.432	8	-4.9	941.429	1	15.8137	1.3364-1.3585			738536	15290	210722_sHLA_KP4_Normoxia_1_Slot1-10_1_1890.d	1	Q14469|HES1_HUMAN			FALSE
TQLLNNMRSQY	27.53	1366.67	11	2.3	684.338	2	13.3301	0.9069-0.9294			622264	12556	210722_sHLA_KP4_Normoxia_1_Slot1-10_1_1890.d	1	P13645|K1C10_HUMAN			FALSE
TSDPNAVVM	41.5	932.427	9	0.3	933.429	1	12.0235	1.3089-1.3309			560982	11172	210722_sHLA_KP4_Normoxia_1_Slot1-10_1_1890.d	1	Q9H0R4|HDHD2_HUMAN			FALSE
TSFPESEGY	50.83	1015.41	9	-5.5	1016.41	1	14.7752	1.3383-1.3603			690031	14167	210722_sHLA_KP4_Normoxia_1_Slot1-10_1_1890.d	4	P46821|MAP1B_HUMAN			FALSE
TTDNANIL	25.81	860.424	8	6.8	861.432	1	12.5677	1.2886-1.3107			586593	11751	210722_sHLA_KP4_Normoxia_1_Slot1-10_1_1890.d	1	P13645|K1C10_HUMAN			FALSE
TTEIDNNIE	31.34	1047.47	9	-5.6	1048.47	1	9.1109	1.3914-1.4134			424531	7927	210722_sHLA_KP4_Normoxia_1_Slot1-10_1_1890.d	1	P13645|K1C10_HUMAN			FALSE
TTEIDNNIEQIS	30.8	1375.65	12	3.2	688.828	2	19.1696	0.9069-0.9294	163	3310	895248	19128	210722_sHLA_KP4_Normoxia_1_Slot1-10_1_1890.d	1	P13645|K1C10_HUMAN			FALSE
TTIAGVVYKDG	41.42	1122.59	11	-11.7	562.293	2	11.9846	0.8261-0.8487			559168	11146	210722_sHLA_KP4_Normoxia_1_Slot1-10_1_1890.d	1	Q99436|PSB7_HUMAN			FALSE
TVAGGAWTY	42.59	924.434	9	5.1	925.44	1	19.6692	1.3208-1.3429			919152	19788	210722_sHLA_KP4_Normoxia_1_Slot1-10_1_1890.d	3	P61513|RL37A_HUMAN			FALSE
TVFDLVEEY	34.83	1113.52	9	2.3	1114.53	1	45.0862	1.4646-1.4865			2107501	47725	210722_sHLA_KP4_Normoxia_1_Slot1-10_1_1890.d	1	P57740|NU107_HUMAN			FALSE
TVGNNKTL	32.4	845.461	8	-4.5	423.733	2	3.9902	0.7148-0.7375			185964	2694	210722_sHLA_KP4_Normoxia_1_Slot1-10_1_1890.d	1	P35527|K1C9_HUMAN			FALSE
TVGPISVAM	30.24	873.463	9	3.5	874.468	1	28.4508	1.2831-1.3052			1330726	29956	210722_sHLA_KP4_Normoxia_1_Slot1-10_1_1890.d	1	O60911|CATL2_HUMAN			FALSE
TVGPLVVY	28.39	846.485	8	-2.1	847.485	1	30.8364	1.2923-1.3144			1442391	32553	210722_sHLA_KP4_Normoxia_1_Slot1-10_1_1890.d	2	Q9NVH1|DJC11_HUMAN			FALSE
TVIDEVRTGTY	43.24	1252.63	11	5.5	627.322	2	17.2422	0.8468-0.8694	216	9100	804463	16849	210722_sHLA_KP4_Normoxia_1_Slot1-10_1_1890.d	2	Q71U36|TBA1A_HUMAN;P68363|TBA1B_HUMAN;Q9BQE3|TBA1C_HUMAN			FALSE
TVIPNSHVY	29.51	1028.53	9	-6	515.265	2	10.2671	0.8035-0.8261	1720	24100	477699	9243	210722_sHLA_KP4_Normoxia_1_Slot1-10_1_1890.d	1	Q9H9Y2|RPF1_HUMAN			FALSE
TVLGEPLIY	31.5	1003.56	9	-6.1	1004.55	1	39.1536	1.4098-1.4317			1831263	41475	210722_sHLA_KP4_Normoxia_1_Slot1-10_1_1890.d	1	Q9NRG9|AAAS_HUMAN			FALSE
TVLSGGTTM	44.24	865.422	9	-1	866.422	1	12.1984	1.2923-1.3144			569210	11354	210722_sHLA_KP4_Normoxia_1_Slot1-10_1_1890.d	2	P60709|ACTB_HUMAN;Q9BYX7|ACTBM_HUMAN;Q6S8J3|POTEE_HUMAN;A5A3E0|POTEF_HUMAN;P0CG39|POTEJ_HUMAN;P63261|ACTG_HUMAN;P0CG38|POTEI_HUMAN			FALSE
TVMNIAEHY	33.19	1076.5	9	-0.7	539.251	2	14.1048	0.7932-0.8158	230	9420	657093	13413	210722_sHLA_KP4_Normoxia_1_Slot1-10_1_1890.d	2	P55884|EIF3B_HUMAN			FALSE
TVTAMDVVY	33.07	997.479	9	-1.5	998.478	1	26.8673	1.3896-1.4116			1256489	28133	210722_sHLA_KP4_Normoxia_1_Slot1-10_1_1890.d	2	P62805|H4_HUMAN			FALSE
TVTEVLLKY	30.29	1064.61	9	-5.7	533.307	2	24.3634	0.7894-0.8120			1139182	25258	210722_sHLA_KP4_Normoxia_1_Slot1-10_1_1890.d	1	Q9NYV6|RRN3_HUMAN;A6NIE6|RN3P2_HUMAN			FALSE
TVVDVLTSY	27.14	995.518	9	1.6	996.52	1	35.1239	1.3951-1.4171			1642649	37025	210722_sHLA_KP4_Normoxia_1_Slot1-10_1_1890.d	1	Q9Y283|INVS_HUMAN			FALSE
V(+42.01)QVPSVPI	28.01	879.506	8	3.6	880.511	1	23.7376	1.3052-1.3273			1109859	24543	210722_sHLA_KP4_Normoxia_1_Slot1-10_1_1890.d	3	P08865|RSSA_HUMAN	Acetylation (N-term)	V1:Acetylation (N-term):1001.00	FALSE
V(+42.01)SLDPELE	28.41	942.455	8	13.8	943.469	1	21.7391	1.3364-1.3585			1016407	22279	210722_sHLA_KP4_Normoxia_1_Slot1-10_1_1890.d	2	Q9NYL9|TMOD3_HUMAN	Acetylation (N-term)	V1:Acetylation (N-term):1001.00	FALSE
VAFKKTFSY	45.16	1089.59	9	0.1	545.797	2	8.7222	0.8289-0.8515			406231	7507	210722_sHLA_KP4_Normoxia_1_Slot1-10_1_1890.d	1	Q99832|TCPH_HUMAN			FALSE
VAGGAWTY	40.87	823.386	8	4.4	824.392	1	16.9653	1.2315-1.2536			792604	16612	210722_sHLA_KP4_Normoxia_1_Slot1-10_1_1890.d	2	P61513|RL37A_HUMAN			FALSE
VAGGGGGFGAA	40.93	819.388	11	6	820.394	1	6.9629	1.1881-1.2103			323943	5679	210722_sHLA_KP4_Normoxia_1_Slot1-10_1_1890.d	2	P35908|K22E_HUMAN			FALSE
VALPGVAVSM	25.65	942.521	10	1.6	943.524	1	36.0101	1.3429-1.3649			1683753	37899	210722_sHLA_KP4_Normoxia_1_Slot1-10_1_1890.d	1	P12074|CX6A1_HUMAN			FALSE
VASSVNTEF	37.63	952.45	9	-12.8	953.439	1	12.8831	1.3410-1.3630			601219	12073	210722_sHLA_KP4_Normoxia_1_Slot1-10_1_1890.d	1	A0AVI4|TM129_HUMAN			FALSE
VAVSMLNVY	25.4	994.516	9	5.6	995.522	1	34.6519	1.4152-1.4372			1620726	36558	210722_sHLA_KP4_Normoxia_1_Slot1-10_1_1890.d	1	P12074|CX6A1_HUMAN			FALSE
VDSLLENLEK	28.74	1158.61	10	2.2	580.311	2	23.6015	0.8327-0.8553			1103438	24380	210722_sHLA_KP4_Normoxia_1_Slot1-10_1_1890.d	1	O60812|HNRC1_HUMAN;P07910|HNRPC_HUMAN;B2RXH8|HNRC2_HUMAN;B7ZW38|HNRC3_HUMAN;P0DMR1|HNRC4_HUMAN			FALSE
VEIDPEIQ	40.19	941.471	8	5.7	942.477	1	19.547	1.3273-1.3493			913627	19627	210722_sHLA_KP4_Normoxia_1_Slot1-10_1_1890.d	1	Q5XKE5|K2C79_HUMAN;P19013|K2C4_HUMAN;P04264|K2C1_HUMAN			FALSE
VEIIANDQGNR	28.37	1227.62	11	2	614.815	2	6.3305	0.8336-0.8562			294657	5001	210722_sHLA_KP4_Normoxia_1_Slot1-10_1_1890.d	1	P11021|BIP_HUMAN;P34931|HS71L_HUMAN;P0DMV9|HS71B_HUMAN;P0DMV8|HS71A_HUMAN;P11142|HSP7C_HUMAN			FALSE
VEILANDQGNR	28.37	1227.62	11	2	614.815	2	6.3305	0.8336-0.8562			294657	5001	210722_sHLA_KP4_Normoxia_1_Slot1-10_1_1890.d	1	P48741|HSP77_HUMAN;P17066|HSP76_HUMAN			FALSE
VELDPEIQ	40.19	941.471	8	5.7	942.477	1	19.547	1.3273-1.3493			913627	19627	210722_sHLA_KP4_Normoxia_1_Slot1-10_1_1890.d	1	Q86Y46|K2C73_HUMAN;Q3SY84|K2C71_HUMAN;Q7RTS7|K2C74_HUMAN			FALSE
VFIGNLNTLVVK	38.55	1315.79	12	-8.2	658.891	2	34.3603	0.9144-0.9369			1607045	36287	210722_sHLA_KP4_Normoxia_1_Slot1-10_1_1890.d	2	O60812|HNRC1_HUMAN;P07910|HNRPC_HUMAN;B2RXH8|HNRC2_HUMAN;B7ZW38|HNRC3_HUMAN;P0DMR1|HNRC4_HUMAN			FALSE
VGIDLGTTY	26.74	937.476	9	6.2	938.483	1	28.373	1.3474-1.3695			1327057	29863	210722_sHLA_KP4_Normoxia_1_Slot1-10_1_1890.d	1	P11021|BIP_HUMAN;P48741|HSP77_HUMAN;P17066|HSP76_HUMAN;P11142|HSP7C_HUMAN			FALSE
VITQGSPV	28.24	799.444	8	0.5	800.447	1	8.7611	1.2453-1.2675			408052	7540	210722_sHLA_KP4_Normoxia_1_Slot1-10_1_1890.d	1	O75019|LIRA1_HUMAN;Q8N423|LIRB2_HUMAN;Q8N6C8|LIRA3_HUMAN;Q8NHL6|LIRB1_HUMAN			FALSE
VITQPVAAQ	26.79	925.523	9	0.9	926.525	1	10.2672	1.3309-1.3530			478604	9254	210722_sHLA_KP4_Normoxia_1_Slot1-10_1_1890.d	1				FALSE
VIYPVKYTQT	32.56	1210.66	10	11.1	606.34	2	12.9414	0.8684-0.8909			603955	12127	210722_sHLA_KP4_Normoxia_1_Slot1-10_1_1890.d	1	Q96FX8|PERP_HUMAN			FALSE
VNLGGSKSISIS	41.9	1160.64	12	1.6	581.324	2	12.8636	0.8374-0.8600			600307	12055	210722_sHLA_KP4_Normoxia_1_Slot1-10_1_1890.d	1	P04264|K2C1_HUMAN			FALSE
VPAEELVEM	31.7	1015.49	9	2.7	1016.49	1	28.1203	1.4070-1.4290			1315156	29584	210722_sHLA_KP4_Normoxia_1_Slot1-10_1_1890.d	1	Q02952|AKA12_HUMAN			FALSE
VPAEELVEM(+15.99)	34.01	1031.48	9	9.5	1032.49	1	16.2267	1.3960-1.4180			757779	15759	210722_sHLA_KP4_Normoxia_1_Slot1-10_1_1890.d	1	Q02952|AKA12_HUMAN	Oxidation (M)	M9:Oxidation (M):1001.00	FALSE
VPAPDGQFAF	41.5	1047.5	10	-4.8	1048.5	1	31.4584	1.4326-1.4545			1471766	33320	210722_sHLA_KP4_Normoxia_1_Slot1-10_1_1890.d	1	Q14469|HES1_HUMAN			FALSE
VPASLPVDF	37.96	943.501	9	-5.9	944.497	1	37.7888	1.3612-1.3832			1767121	39913	210722_sHLA_KP4_Normoxia_1_Slot1-10_1_1890.d	1	O75369|FLNB_HUMAN			FALSE
VPASLPVEF	41.34	957.517	9	-5.2	958.513	1	38.3913	1.3667-1.3887			1795558	40636	210722_sHLA_KP4_Normoxia_1_Slot1-10_1_1890.d	3	P21333|FLNA_HUMAN			FALSE
VPAVTTPVL	42.68	895.538	9	-4.2	896.536	1	28.8201	1.3070-1.3291			1348173	30417	210722_sHLA_KP4_Normoxia_1_Slot1-10_1_1890.d	1	P18583|SON_HUMAN			FALSE
VPDPEFSGKSY	43.32	1224.57	11	-1.4	613.286	2	11.5265	0.8299-0.8524	222	3650	536274	10602	210722_sHLA_KP4_Normoxia_1_Slot1-10_1_1890.d	2	Q92673|SORL_HUMAN			FALSE
VPDSSGPERIL	45	1168.61	11	-0.6	585.308	2	13.6303	0.8016-0.8242	12700	398000	635109	12885	210722_sHLA_KP4_Normoxia_1_Slot1-10_1_1890.d	9	P61978|HNRPK_HUMAN			FALSE
VPEAGSTTF	37.32	907.429	9	12	908.441	1	12.2178	1.2859-1.3080			570123	11373	210722_sHLA_KP4_Normoxia_1_Slot1-10_1_1890.d	1	Q9UPV0|CE164_HUMAN			FALSE
VPEEGGATHVY	45.48	1157.54	11	-0.2	579.771	2	6.1791	0.8336-0.8562	2500	28700	284604	4782	210722_sHLA_KP4_Normoxia_1_Slot1-10_1_1890.d	2	Q9NQ31|AKIP1_HUMAN			FALSE
VPEGRIYTVY	30.9	1195.62	10	9.5	598.821	2	15.7943	0.8553-0.8778			737629	15277	210722_sHLA_KP4_Normoxia_1_Slot1-10_1_1890.d	1	Q6YHU6|THADA_HUMAN			FALSE
VPESSLAGHSF	48.01	1129.54	11	0.9	565.774	2	11.8068	0.8327-0.8553	1660	17000	550909	10933	210722_sHLA_KP4_Normoxia_1_Slot1-10_1_1890.d	2	P55854|SUMO3_HUMAN			FALSE
VPFIYGHKY	37.14	1122.59	9	-2.4	562.295	2	10.7426	0.8506-0.8731	857	13100	498754	9736	210722_sHLA_KP4_Normoxia_1_Slot1-10_1_1890.d	1	Q9NZ01|TECR_HUMAN			FALSE
VPFLPLEY	32.59	976.527	8	1	977.529	1	49.6254	1.3814-1.4034			2319350	52166	210722_sHLA_KP4_Normoxia_1_Slot1-10_1_1890.d	2	O14656|TOR1A_HUMAN			FALSE
VPFSIFDEF	33.29	1099.52	9	-2.2	1100.52	1	55.4325	1.4472-1.4691			2591036	58334	210722_sHLA_KP4_Normoxia_1_Slot1-10_1_1890.d	2	O60566|BUB1B_HUMAN			FALSE
VPFTPIEF	33.61	948.496	8	7.9	949.504	1	45.6553	1.3419-1.3640			2133975	48273	210722_sHLA_KP4_Normoxia_1_Slot1-10_1_1890.d	3	Q9UBU9|NXF1_HUMAN			FALSE
VPHSIINGY	41.65	998.519	9	-2.5	500.262	2	12.6781	0.7762-0.7988	10400	246000	590258	11840	210722_sHLA_KP4_Normoxia_1_Slot1-10_1_1890.d	3	P05388|RLA0_HUMAN;Q8NHW5|RLA0L_HUMAN			FALSE
VPIPTVNQY	26.07	1029.55	9	3	1030.55	1	24.655	1.4134-1.4354			1152882	25548	210722_sHLA_KP4_Normoxia_1_Slot1-10_1_1890.d	2				FALSE
VPISGWNGDNM(+15.99)	32.59	1204.52	11	-2.9	603.261	2	17.1336	0.8346-0.8571	353	4940	798074	16718	210722_sHLA_KP4_Normoxia_1_Slot1-10_1_1890.d	1	Q5VTE0|EF1A3_HUMAN;P68104|EF1A1_HUMAN	Oxidation (M)	M11:Oxidation (M):1001.00	FALSE
VPIVPVVY	39.03	884.537	8	0.6	885.539	1	38.4302	1.3364-1.3585			1797394	40684	210722_sHLA_KP4_Normoxia_1_Slot1-10_1_1890.d	1	O15120|PLCB_HUMAN			FALSE
VPKPDLDSY	41.21	1032.51	9	0	517.26	2	11.6318	0.7752-0.7979			542666	10736	210722_sHLA_KP4_Normoxia_1_Slot1-10_1_1890.d	1	Q9BRT9|SLD5_HUMAN			FALSE
VPLDERIVF	42.11	1086.61	9	-7.1	544.304	2	29.9578	0.8063-0.8289			1401232	31624	210722_sHLA_KP4_Normoxia_1_Slot1-10_1_1890.d	2	Q96TA1|NIBA2_HUMAN			FALSE
VPLKGIVSY	38.87	974.58	9	-3.1	488.293	2	18.6194	0.7781-0.8007	337	7060	868613	18419	210722_sHLA_KP4_Normoxia_1_Slot1-10_1_1890.d	1	Q4J6C6|PPCEL_HUMAN			FALSE
VPNPDPVTM	37.32	968.464	9	3	969.468	1	18.3366	1.3410-1.3630			856692	18120	210722_sHLA_KP4_Normoxia_1_Slot1-10_1_1890.d	1	Q9H0H5|RGAP1_HUMAN			FALSE
VPNSNPPEY	30.54	1015.46	9	-1.8	1016.46	1	7.6091	1.3777-1.3997			354118	6352	210722_sHLA_KP4_Normoxia_1_Slot1-10_1_1890.d	1	Q9Y5V3|MAGD1_HUMAN;Q9UNF1|MAGD2_HUMAN			FALSE
VPPEEFSTF	29.94	1051.49	9	5.1	1052.49	1	28.5479	1.4034-1.4253			1335323	30083	210722_sHLA_KP4_Normoxia_1_Slot1-10_1_1890.d	1	Q96AY3|FKB10_HUMAN			FALSE
VPQSGVPAL	34.6	866.486	9	-3.6	867.485	1	18.4143	1.2850-1.3070			860348	18200	210722_sHLA_KP4_Normoxia_1_Slot1-10_1_1890.d	2	Q8WWM7|ATX2L_HUMAN			FALSE
VPRIQLEEY	41.28	1145.61	9	-2.3	573.806	2	19.747	0.8158-0.8383			922847	19907	210722_sHLA_KP4_Normoxia_1_Slot1-10_1_1890.d	1	Q8N884|CGAS_HUMAN			FALSE
VPRPAVLDPAL	34.06	1146.68	11	-6	574.338	2	24.3246	0.8233-0.8459			1137354	25218	210722_sHLA_KP4_Normoxia_1_Slot1-10_1_1890.d	1	P26006|ITA3_HUMAN			FALSE
VPSSDPIVF	25.62	959.496	9	9.1	960.506	1	31.3224	1.3603-1.3823			1465330	33142	210722_sHLA_KP4_Normoxia_1_Slot1-10_1_1890.d	1				FALSE
VPSSELQIY	26.92	1034.53	9	10.6	1035.54	1	24.6744	1.3942-1.4162			1153794	25566	210722_sHLA_KP4_Normoxia_1_Slot1-10_1_1890.d	1	O00422|SAP18_HUMAN			FALSE
VPTSDKGRFY	36.01	1168.59	10	-5.3	585.294	2	5.2582	0.8609-0.8834			244427	3941	210722_sHLA_KP4_Normoxia_1_Slot1-10_1_1890.d	2	P13639|EF2_HUMAN			FALSE
VPTTGIIEY	41.34	991.523	9	2.4	992.526	1	25.7928	1.3768-1.3988			1205971	26785	210722_sHLA_KP4_Normoxia_1_Slot1-10_1_1890.d	1	O95837|GNA14_HUMAN;P29992|GNA11_HUMAN;P50148|GNAQ_HUMAN			FALSE
VPVDVVVNM	34.03	970.516	9	4.5	971.521	1	32.0303	1.3740-1.3960			1498282	33910	210722_sHLA_KP4_Normoxia_1_Slot1-10_1_1890.d	1	Q8WVX9|FACR1_HUMAN			FALSE
VPVEEQEEF	40.91	1104.5	9	-3	1105.49	1	16.0275	1.4344-1.4564			748623	15543	210722_sHLA_KP4_Normoxia_1_Slot1-10_1_1890.d	1	Q9BZD4|NUF2_HUMAN			FALSE
VPVGGELPTY	40.56	1030.53	10	1.9	1031.54	1	24.5772	1.4143-1.4363			1149231	25473	210722_sHLA_KP4_Normoxia_1_Slot1-10_1_1890.d	1	Q96AE7|TTC17_HUMAN			FALSE
VPVINITY	37.92	917.522	8	1.8	918.525	1	34.5547	1.3273-1.3493			1616166	36468	210722_sHLA_KP4_Normoxia_1_Slot1-10_1_1890.d	2	Q12929|EPS8_HUMAN			FALSE
VPVPPILGF	35.3	937.564	9	10.8	938.575	1	52.3661	1.3474-1.3695			2447230	54886	210722_sHLA_KP4_Normoxia_1_Slot1-10_1_1890.d	2	Q9H0R1|AP5M1_HUMAN			FALSE
VPVPPLPEY	41.9	1009.55	9	1.5	1010.55	1	35.1045	1.3924-1.4143			1641734	37004	210722_sHLA_KP4_Normoxia_1_Slot1-10_1_1890.d	2	P24539|AT5F1_HUMAN			FALSE
VPVPPNVAF	44.12	938.523	9	2.7	939.526	1	31.972	1.3254-1.3474			1495544	33854	210722_sHLA_KP4_Normoxia_1_Slot1-10_1_1890.d	3	Q92888|ARHG1_HUMAN			FALSE
VPVPQLKSF	33.12	1013.59	9	5.2	507.802	2	22.8911	0.7837-0.8063			1070493	23619	210722_sHLA_KP4_Normoxia_1_Slot1-10_1_1890.d	2	P62081|RS7_HUMAN			FALSE
VPVVVIDSY	50.42	989.543	9	4.3	990.548	1	31.9137	1.3942-1.4162			1492791	33783	210722_sHLA_KP4_Normoxia_1_Slot1-10_1_1890.d	2	Q9H6U8|ALG9_HUMAN			FALSE
VPVWIIHYY	39.37	1188.63	9	3.4	595.322	2	38.7667	0.8665-0.8891	1080	12200	1810272	41046	210722_sHLA_KP4_Normoxia_1_Slot1-10_1_1890.d	1	O95139|NDUB6_HUMAN			FALSE
VPYEKGFAL	30.76	1022.54	9	-3.8	512.274	2	20.0191	0.7979-0.8205			935703	20247	210722_sHLA_KP4_Normoxia_1_Slot1-10_1_1890.d	1	P09960|LKHA4_HUMAN			FALSE
VSDTVVEPY	34.1	1007.48	9	-2.9	1008.48	1	16.4599	1.3896-1.4116			768789	16041	210722_sHLA_KP4_Normoxia_1_Slot1-10_1_1890.d	2	P68371|TBB4B_HUMAN;Q13509|TBB3_HUMAN;Q9BUF5|TBB6_HUMAN;Q3ZCM7|TBB8_HUMAN;Q9H4B7|TBB1_HUMAN;Q9BVA1|TBB2B_HUMAN;Q13885|TBB2A_HUMAN;P07437|TBB5_HUMAN;A6NNZ2|TBB8B_HUMAN;P04350|TBB4A_HUMAN			FALSE
VSFELFADK	29.16	1054.53	9	1.1	528.271	2	28.6836	0.7969-0.8195	246	5360	1340832	30228	210722_sHLA_KP4_Normoxia_1_Slot1-10_1_1890.d	1	P62937|PPIA_HUMAN			FALSE
VSTAVVEPY	37.25	963.491	9	-13	964.48	1	16.8292	1.3465-1.3685			786188	16454	210722_sHLA_KP4_Normoxia_1_Slot1-10_1_1890.d	1	Q6PEY2|TBA3E_HUMAN;Q71U36|TBA1A_HUMAN;P68363|TBA1B_HUMAN;P0DPH8|TBA3D_HUMAN;Q9BQE3|TBA1C_HUMAN;P68366|TBA4A_HUMAN;P0DPH7|TBA3C_HUMAN;Q9NY65|TBA8_HUMAN			FALSE
VSTGDVNVE	34.82	918.429	9	-9	919.423	1	7.8618	1.2942-1.3162			365988	6600	210722_sHLA_KP4_Normoxia_1_Slot1-10_1_1890.d	1	P13645|K1C10_HUMAN			FALSE
VVAPITTGY	43.7	919.501	9	-0.8	920.502	1	20.1551	1.2988-1.3208			942107	20393	210722_sHLA_KP4_Normoxia_1_Slot1-10_1_1890.d	2	Q9HB71|CYBP_HUMAN			FALSE
VVESTGVF	41.4	836.428	8	5.8	837.435	1	17.0679	1.2564-1.2785			797154	16692	210722_sHLA_KP4_Normoxia_1_Slot1-10_1_1890.d	2	P04406|G3P_HUMAN			FALSE
VVYPWTQRF	38.46	1194.62	9	3	598.314	2	28.147	0.8703-0.8928	743	13800	1312415	29525	210722_sHLA_KP4_Normoxia_1_Slot1-10_1_1890.d	2	P02100|HBE_HUMAN;P69891|HBG1_HUMAN;P69892|HBG2_HUMAN;P02042|HBD_HUMAN;P68871|HBB_HUMAN			FALSE
WGDAGAEY	44.84	867.34	8	0	868.342	1	12.5288	1.2638-1.2859			584756	11702	210722_sHLA_KP4_Normoxia_1_Slot1-10_1_1890.d	1	P04406|G3P_HUMAN			FALSE
WPILGGAL	30.61	825.475	8	2.8	826.479	1	46.9624	1.2914-1.3135			2195279	49679	210722_sHLA_KP4_Normoxia_1_Slot1-10_1_1890.d	1	Q9NP84|TNR12_HUMAN			FALSE
WRPSFSEGTDL	35.45	1293.6	11	15.6	647.813	2	23.6404	0.8637-0.8863			1105273	24427	210722_sHLA_KP4_Normoxia_1_Slot1-10_1_1890.d	1	A8K2U0|A2ML1_HUMAN			FALSE
YADVGGKQF	25.33	983.471	9	-1.8	492.739	2	7.1767	0.7696-0.7922			334003	5905	210722_sHLA_KP4_Normoxia_1_Slot1-10_1_1890.d	1				FALSE
YAGEGLESY	31.34	987.418	9	0.6	988.42	1	14.3061	1.3594-1.3814			668063	13655	210722_sHLA_KP4_Normoxia_1_Slot1-10_1_1890.d	1	Q16222|UAP1_HUMAN			FALSE
YAIDNPLHY	41.5	1104.52	9	-5.4	553.263	2	22.5506	0.7988-0.8214	124	3260	1053963	23181	210722_sHLA_KP4_Normoxia_1_Slot1-10_1_1890.d	1	A5YKK6|CNOT1_HUMAN			FALSE
YALEEGIVRY	42.62	1211.62	10	0.3	606.813	2	23.048	0.8487-0.8712	496	8130	1075976	23738	210722_sHLA_KP4_Normoxia_1_Slot1-10_1_1890.d	1	Q9P0M9|RM27_HUMAN			FALSE
YANEVGEAF	29.31	998.434	9	-4.9	999.43	1	17.6704	1.3447-1.3667			825484	17308	210722_sHLA_KP4_Normoxia_1_Slot1-10_1_1890.d	1	Q9UDX5|MTFP1_HUMAN			FALSE
YAQDEHLITF	48.82	1235.58	10	7.1	618.799	2	24.4913	0.8628-0.8853	322	5110	1142841	25341	210722_sHLA_KP4_Normoxia_1_Slot1-10_1_1890.d	1	O75643|U520_HUMAN			FALSE
YASSPGGVY	49.33	899.403	9	7.4	900.411	1	9.0526	1.2831-1.3052			421783	7861	210722_sHLA_KP4_Normoxia_1_Slot1-10_1_1890.d	4	P08670|VIME_HUMAN			FALSE
YAVGDVEKM	31.52	1010.47	9	0.8	506.241	2	11.8485	0.7705-0.7932			552749	10985	210722_sHLA_KP4_Normoxia_1_Slot1-10_1_1890.d	1	Q9UJX2|CDC23_HUMAN			FALSE
YAVLYQPLFDK	27.09	1355.71	11	-6.9	678.855	2	32.8536	0.9163-0.9387			1536640	34720	210722_sHLA_KP4_Normoxia_1_Slot1-10_1_1890.d	1	P55209|NP1L1_HUMAN			FALSE
YAYDGKDYIA	44.73	1177.53	10	-7.1	589.764	2	12.3178	0.8224-0.8449	237	5800	573805	11479	210722_sHLA_KP4_Normoxia_1_Slot1-10_1_1890.d	1	P01889|HLAB_HUMAN			FALSE
YAYDGKDYLA	44.73	1177.53	10	-7.1	589.764	2	12.3178	0.8224-0.8449	237	5800	573805	11479	210722_sHLA_KP4_Normoxia_1_Slot1-10_1_1890.d	1	P17693|HLAG_HUMAN			FALSE
YENEVALRQ	44.36	1120.55	9	6.1	561.283	2	6.1945	0.8045-0.8271			288266	4868	210722_sHLA_KP4_Normoxia_1_Slot1-10_1_1890.d	1	P13645|K1C10_HUMAN			FALSE
YGAEALERM	36.68	1038.48	9	0.7	520.245	2	12.3075	0.7818-0.8045	3580	52900	571966	11428	210722_sHLA_KP4_Normoxia_1_Slot1-10_1_1890.d	1	P69905|HBA_HUMAN			FALSE
YGAEALERM(+15.99)	36.93	1054.48	9	8.3	528.246	2	6.0779	0.7809-0.8035			282789	4755	210722_sHLA_KP4_Normoxia_1_Slot1-10_1_1890.d	1	P69905|HBA_HUMAN	Oxidation (M)	M9:Oxidation (M):1001.00	FALSE
YGFQEKEAF	44.36	1117.51	9	-2.8	559.756	2	14.5219	0.8186-0.8412	724	12800	676298	13844	210722_sHLA_KP4_Normoxia_1_Slot1-10_1_1890.d	1	Q96BH1|RNF25_HUMAN			FALSE
YGFSDPLTF	43.84	1045.48	9	-1.6	1046.47	1	46.0051	1.4271-1.4491			2150409	48615	210722_sHLA_KP4_Normoxia_1_Slot1-10_1_1890.d	2	P27986|P85A_HUMAN;Q92569|P55G_HUMAN			FALSE
YGLLDPSVF	42.71	1009.51	9	-1.6	1010.51	1	48.7265	1.4098-1.4317			2277290	51230	210722_sHLA_KP4_Normoxia_1_Slot1-10_1_1890.d	2	Q9BVI4|NOC4L_HUMAN			FALSE
YHKYSLIKGNF	40.87	1368.72	11	-4.3	685.359	2	7.8618	0.9200-0.9425			366000	6612	210722_sHLA_KP4_Normoxia_1_Slot1-10_1_1890.d	1	P05109|S10A8_HUMAN			FALSE
YICEAAFD	25.66	930.379	8	1.5	931.382	1	31.2446	1.3227-1.3447			1461618	33006	210722_sHLA_KP4_Normoxia_1_Slot1-10_1_1890.d	1	P42166|LAP2A_HUMAN			FALSE
YISPDQLADLYK	51.74	1424.72	12	3.3	713.364	2	32.2953	0.9369-0.9593	841	25800	1507411	34099	210722_sHLA_KP4_Normoxia_1_Slot1-10_1_1890.d	3	P06733|ENOA_HUMAN			FALSE
YM(+15.99)FVDENTF	26.83	1180.47	9	1.5	591.242	2	30.0356	0.8318-0.8543			1404903	31719	210722_sHLA_KP4_Normoxia_1_Slot1-10_1_1890.d	1	A6ZKI3|RTL8C_HUMAN;Q17RB0|RTL8B_HUMAN;Q9BWD3|RTL8A_HUMAN	Oxidation (M)	M2:Oxidation (M):1001.00	FALSE
YNILTKSTPT	32.25	1136.61	10	-5.1	569.305	2	10.3061	0.8252-0.8477			480438	9300	210722_sHLA_KP4_Normoxia_1_Slot1-10_1_1890.d	1	Q9HB40|RISC_HUMAN			FALSE
YPAGFPMGY	46.88	1001.43	9	6.5	1002.44	1	32.9508	1.3896-1.4116			1541195	34805	210722_sHLA_KP4_Normoxia_1_Slot1-10_1_1890.d	3	A1KXE4|F168B_HUMAN			FALSE
YPAPQVSTA	38.71	932.46	9	0.8	933.462	1	10.3838	1.3300-1.3520			484087	9373	210722_sHLA_KP4_Normoxia_1_Slot1-10_1_1890.d	1	Q6PEY2|TBA3E_HUMAN;Q71U36|TBA1A_HUMAN;P68363|TBA1B_HUMAN;P0DPH8|TBA3D_HUMAN;Q9H853|TBA4B_HUMAN;Q9BQE3|TBA1C_HUMAN;P68366|TBA4A_HUMAN;P0DPH7|TBA3C_HUMAN;Q9NY65|TBA8_HUMAN			FALSE
YPAQGVQQF	43.83	1036.5	9	4.3	1037.5	1	14.8335	1.3988-1.4207			692773	14227	210722_sHLA_KP4_Normoxia_1_Slot1-10_1_1890.d	2	Q04637|IF4G1_HUMAN			FALSE
YPASAGTSL	39.63	865.418	9	0.9	866.421	1	10.4616	1.2767-1.2988			487757	9467	210722_sHLA_KP4_Normoxia_1_Slot1-10_1_1890.d	2	Q6NTF9|RHBD2_HUMAN			FALSE
YPASSSVF	37.62	856.397	8	-0.7	857.398	1	17.3789	1.2702-1.2923			811763	16997	210722_sHLA_KP4_Normoxia_1_Slot1-10_1_1890.d	1	P09629|HXB7_HUMAN			FALSE
YPDLSELL	27.62	948.48	8	2.3	949.484	1	47.7837	1.3823-1.4043			2233536	50388	210722_sHLA_KP4_Normoxia_1_Slot1-10_1_1890.d	1	O75694|NU155_HUMAN			FALSE
YPDPRGAPW	36.47	1057.5	9	-2.4	529.752	2	16.6793	0.7818-0.8045	948	8140	775209	16203	210722_sHLA_KP4_Normoxia_1_Slot1-10_1_1890.d	1	Q96Q83|ALKB3_HUMAN			FALSE
YPDPVSIIQKY	48.84	1321.69	11	1.2	661.85	2	34.0063	0.8515-0.8741	5660	21800	1579588	35650	210722_sHLA_KP4_Normoxia_1_Slot1-10_1_1890.d	3	P41252|SYIC_HUMAN			FALSE
YPDRIM(+15.99)NTF	38.44	1171.53	9	-0.7	586.77	2	13.2329	0.8280-0.8506	1760	30300	616772	12428	210722_sHLA_KP4_Normoxia_1_Slot1-10_1_1890.d	2	P68371|TBB4B_HUMAN;Q13509|TBB3_HUMAN;Q9BVA1|TBB2B_HUMAN;Q13885|TBB2A_HUMAN;P07437|TBB5_HUMAN	Oxidation (M)	M6:Oxidation (M):1001.00	FALSE
YPDRIMNTF	51.62	1155.54	9	-0.6	578.772	2	20.9592	0.8214-0.8440	4840	89000	976110	21318	210722_sHLA_KP4_Normoxia_1_Slot1-10_1_1890.d	3	P68371|TBB4B_HUMAN;Q13509|TBB3_HUMAN;Q9BVA1|TBB2B_HUMAN;Q13885|TBB2A_HUMAN;P07437|TBB5_HUMAN			FALSE
YPDVNNSIKM	38.97	1179.56	10	6.3	590.787	2	15.2453	0.8205-0.8430			711995	14675	210722_sHLA_KP4_Normoxia_1_Slot1-10_1_1890.d	1	O75436|VP26A_HUMAN			FALSE
YPDVQAVL	31.6	903.47	8	5.1	904.476	1	30.7004	1.3282-1.3502			1435992	32412	210722_sHLA_KP4_Normoxia_1_Slot1-10_1_1890.d	1	Q8TDW4|ST7L_HUMAN			FALSE
YPEEVSSM	43.14	940.385	8	0.5	941.386	1	12.626	1.3135-1.3355			589336	11812	210722_sHLA_KP4_Normoxia_1_Slot1-10_1_1890.d	2	P11142|HSP7C_HUMAN			FALSE
YPENGVVQM	44.29	1035.47	9	3.3	1036.47	1	17.7093	1.4024-1.4244			827310	17346	210722_sHLA_KP4_Normoxia_1_Slot1-10_1_1890.d	2	Q96T88|UHRF1_HUMAN			FALSE
YPENGVVQM(+15.99)	30.78	1051.46	9	0.3	1052.47	1	8.2117	1.3951-1.4171			382432	6952	210722_sHLA_KP4_Normoxia_1_Slot1-10_1_1890.d	1	Q96T88|UHRF1_HUMAN	Oxidation (M)	M9:Oxidation (M):1001.00	FALSE
YPESGYSM(+15.99)L	32.63	1061.44	9	-9.4	1062.43	1	15.4639	1.4244-1.4463			722069	14915	210722_sHLA_KP4_Normoxia_1_Slot1-10_1_1890.d	1	Q93050|VPP1_HUMAN	Oxidation (M)	M8:Oxidation (M):1001.00	FALSE
YPFHKQPPTY	33.27	1276.62	10	8.4	639.321	2	6.35	0.8618-0.8844			295568	5018	210722_sHLA_KP4_Normoxia_1_Slot1-10_1_1890.d	1	Q9BU23|LMF2_HUMAN			FALSE
YPFILEVY	33.87	1042.54	8	-2.2	1043.54	1	51.3655	1.4354-1.4573			2400620	53870	210722_sHLA_KP4_Normoxia_1_Slot1-10_1_1890.d	4	A8MTT3|CEBOS_HUMAN			FALSE
YPFKPPKITF	30.35	1236.69	10	-3.1	413.234	3	27.0034	0.7204-0.7431			1262915	28301	210722_sHLA_KP4_Normoxia_1_Slot1-10_1_1890.d	1	P68036|UB2L3_HUMAN			FALSE
YPFKPPKVAF	48.47	1192.66	10	0.3	597.336	2	22.6529	0.8553-0.8778	665	9770	1055807	23237	210722_sHLA_KP4_Normoxia_1_Slot1-10_1_1890.d	5	Q9Y2X8|UB2D4_HUMAN;P61077|UB2D3_HUMAN;P62837|UB2D2_HUMAN			FALSE
YPFKPPKVTF	51.51	1222.67	10	3.8	612.343	2	22.8897	0.8665-0.8891	10500	86100	1066822	23524	210722_sHLA_KP4_Normoxia_1_Slot1-10_1_1890.d	7	Q96LR5|UB2E2_HUMAN;P51965|UB2E1_HUMAN;Q969T4|UB2E3_HUMAN			FALSE
YPFPVPPL	25.71	928.506	8	3.8	929.511	1	49.0617	1.3419-1.3640			2292780	51522	210722_sHLA_KP4_Normoxia_1_Slot1-10_1_1890.d	1	O95793|STAU1_HUMAN			FALSE
YPFSSEQKW	47.87	1170.53	9	-2	586.27	2	17.1595	0.8205-0.8430	1140	16400	798986	16736	210722_sHLA_KP4_Normoxia_1_Slot1-10_1_1890.d	1	P98194|AT2C1_HUMAN			FALSE
YPFTGDHKQKF	28.58	1366.67	11	4.5	684.339	2	5.7044	0.8909-0.9135	259	4630	262685	4319	210722_sHLA_KP4_Normoxia_1_Slot1-10_1_1890.d	1	P53396|ACLY_HUMAN			FALSE
YPGAFVDLF	31.72	1027.5	9	-9.7	1028.49	1	51.7205	1.4152-1.4372			2417021	54179	210722_sHLA_KP4_Normoxia_1_Slot1-10_1_1890.d	1	O43462|MBTP2_HUMAN			FALSE
YPGLILIDY	35.31	1065.57	9	-13.5	1066.56	1	50.3109	1.4554-1.4773			2351204	52730	210722_sHLA_KP4_Normoxia_1_Slot1-10_1_1890.d	2	Q9Y672|ALG6_HUMAN			FALSE
YPGQPHPAL	40.84	978.492	9	3.4	490.252	2	7.9201	0.7460-0.7686			368737	6667	210722_sHLA_KP4_Normoxia_1_Slot1-10_1_1890.d	1	Q14469|HES1_HUMAN			FALSE
YPGQPPVTY	32.14	1020.49	9	5.2	1021.5	1	17.0484	1.3786-1.4006			796243	16675	210722_sHLA_KP4_Normoxia_1_Slot1-10_1_1890.d	1	P50995|ANX11_HUMAN			FALSE
YPGSHGITAM	33.57	1032.47	10	-5.6	517.236	2	9.0332	0.7800-0.8026			420877	7849	210722_sHLA_KP4_Normoxia_1_Slot1-10_1_1890.d	1	Q05397|FAK1_HUMAN			FALSE
YPHNGM(+15.99)IDL	25.34	1074.48	9	2	538.245	2	11.2042	0.7941-0.8167			522563	10301	210722_sHLA_KP4_Normoxia_1_Slot1-10_1_1890.d	1		Oxidation (M)	M6:Oxidation (M):1001.00	FALSE
YPIEHGIITN	31.41	1155.59	10	0.7	578.8	2	11.3895	0.8383-0.8609	2840	81000	528962	10442	210722_sHLA_KP4_Normoxia_1_Slot1-10_1_1890.d	2	P63267|ACTH_HUMAN;P68133|ACTS_HUMAN;P62736|ACTA_HUMAN;P68032|ACTC_HUMAN			FALSE
YPKKLVQTY	37.35	1138.64	9	-0.2	570.323	2	5.8835	0.8524-0.8750			273640	4546	210722_sHLA_KP4_Normoxia_1_Slot1-10_1_1890.d	2	Q9NRH3|TBG2_HUMAN;P23258|TBG1_HUMAN			FALSE
YPLEDHTEF	43.23	1149.5	9	2.4	575.754	2	17.2428	0.8383-0.8609			805371	16863	210722_sHLA_KP4_Normoxia_1_Slot1-10_1_1890.d	3	Q8WXG6|MADD_HUMAN			FALSE
YPLEHPFDF	46.69	1163.53	9	-6.5	582.764	2	33.4033	0.8336-0.8562			1562254	35302	210722_sHLA_KP4_Normoxia_1_Slot1-10_1_1890.d	2	O95470|SGPL1_HUMAN			FALSE
YPLQATTM	41	923.442	8	-13.3	924.431	1	18.2394	1.3364-1.3585			852088	17986	210722_sHLA_KP4_Normoxia_1_Slot1-10_1_1890.d	2	Q9BY76|ANGL4_HUMAN			FALSE
YPNAKVELV	29.43	1031.57	9	-0.7	516.786	2	15.2589	0.7979-0.8205	5250	69900	710169	14637	210722_sHLA_KP4_Normoxia_1_Slot1-10_1_1890.d	1	P50479|PDLI4_HUMAN			FALSE
YPNSGSVSAY	42.52	1043.46	10	6.8	1044.46	1	9.8551	1.3914-1.4134			459380	8804	210722_sHLA_KP4_Normoxia_1_Slot1-10_1_1890.d	2	O75369|FLNB_HUMAN			FALSE
YPNTPYAY	34.84	987.434	8	3.6	988.438	1	16.3627	1.3484-1.3704			764205	15927	210722_sHLA_KP4_Normoxia_1_Slot1-10_1_1890.d	3	P27695|APEX1_HUMAN			FALSE
YPPGPYHPF	28.35	1073.5	9	-7.2	537.749	2	16.9264	0.8402-0.8628			790765	16561	210722_sHLA_KP4_Normoxia_1_Slot1-10_1_1890.d	1	O15240|VGF_HUMAN			FALSE
YPQPPSQSY	40.76	1065.48	9	-4.1	1066.47	1	11.2042	1.3685-1.3905	76.2	2330	522549	10287	210722_sHLA_KP4_Normoxia_1_Slot1-10_1_1890.d	7	P20073|ANXA7_HUMAN			FALSE
YPQVPSSGY	44.79	996.455	9	2	997.458	1	15.2842	1.3575-1.3795			713816	14708	210722_sHLA_KP4_Normoxia_1_Slot1-10_1_1890.d	2	P20073|ANXA7_HUMAN			FALSE
YPSDIAVEW	32.86	1078.5	9	-2.4	1079.49	1	36.36	1.4290-1.4509			1700204	38258	210722_sHLA_KP4_Normoxia_1_Slot1-10_1_1890.d	3	P01857|IGHG1_HUMAN;P01861|IGHG4_HUMAN;P01860|IGHG3_HUMAN;P0DOX5|IGG1_HUMAN			FALSE
YPSEFATY	47.74	976.418	8	-1.8	977.417	1	20.7814	1.3575-1.3795			971513	21191	210722_sHLA_KP4_Normoxia_1_Slot1-10_1_1890.d	2	P48730|KC1D_HUMAN			FALSE
YPSEFATYL	47.29	1089.5	9	2.9	1090.51	1	36.7487	1.4646-1.4865			1718535	38709	210722_sHLA_KP4_Normoxia_1_Slot1-10_1_1890.d	2	P48730|KC1D_HUMAN			FALSE
YPSESSVL	32.15	880.418	8	9.4	881.428	1	16.3627	1.2978-1.3199			764206	15928	210722_sHLA_KP4_Normoxia_1_Slot1-10_1_1890.d	3	Q6NYC8|PPR18_HUMAN			FALSE
YPSETTVKY	46.05	1086.52	9	-5.3	544.263	2	7.6104	0.7837-0.8063	1020	17600	352296	6318	210722_sHLA_KP4_Normoxia_1_Slot1-10_1_1890.d	1	P11047|LAMC1_HUMAN			FALSE
YPSLPTPLL	32.71	999.564	9	-3.4	1000.56	1	46.3598	1.4107-1.4326			2166888	49002	210722_sHLA_KP4_Normoxia_1_Slot1-10_1_1890.d	3	Q96HA1|P121A_HUMAN;A8CG34|P121C_HUMAN			FALSE
YPSPATTSY	44.84	985.439	9	12.1	986.452	1	11.4375	1.3530-1.3750			533523	10533	210722_sHLA_KP4_Normoxia_1_Slot1-10_1_1890.d	2	P18146|EGR1_HUMAN			FALSE
YPSPVATSY	49.86	983.46	9	-5.6	984.455	1	16.596	1.3667-1.3887			775194	16188	210722_sHLA_KP4_Normoxia_1_Slot1-10_1_1890.d	2	P18146|EGR1_HUMAN			FALSE
YPSPVPTSF	46.94	993.481	9	3.6	994.485	1	29.0779	1.3750-1.3969			1360044	30666	210722_sHLA_KP4_Normoxia_1_Slot1-10_1_1890.d	2	P18146|EGR1_HUMAN			FALSE
YPSRVFVGDTF	44.46	1286.63	11	1.3	644.319	2	24.8352	0.8759-0.8985			1161134	25754	210722_sHLA_KP4_Normoxia_1_Slot1-10_1_1890.d	1	Q9H3H5|GPT_HUMAN			FALSE
YPTEDYKVY	47.53	1176.53	9	-2.9	589.269	2	13.0992	0.8336-0.8562	485	16600	610356	12270	210722_sHLA_KP4_Normoxia_1_Slot1-10_1_1890.d	2	Q9UL33|TPC2L_HUMAN			FALSE
YPTGSGNVY	42.07	956.424	9	-0.5	957.425	1	9.5442	1.3245-1.3465			444693	8421	210722_sHLA_KP4_Normoxia_1_Slot1-10_1_1890.d	2	Q9H1B7|I2BPL_HUMAN			FALSE
YPTIATGIL	36.51	947.533	9	17	948.55	1	38.5316	1.3640-1.3860			1801985	40805	210722_sHLA_KP4_Normoxia_1_Slot1-10_1_1890.d	2	Q9NY35|CLDN1_HUMAN			FALSE
YPTNSDFEL	40.81	1084.47	9	-6.1	1085.46	1	27.6489	1.4244-1.4463			1293174	29058	210722_sHLA_KP4_Normoxia_1_Slot1-10_1_1890.d	1	Q14914|PTGR1_HUMAN			FALSE
YPTQPGQGY	53.08	1009.45	9	0.9	1010.45	1	8.2894	1.3447-1.3667	1270	23200	386081	7025	210722_sHLA_KP4_Normoxia_1_Slot1-10_1_1890.d	3	P35637|FUS_HUMAN			FALSE
YPTSSSTSF	41.12	975.418	9	0.4	976.42	1	10.9904	1.3493-1.3713			512490	10062	210722_sHLA_KP4_Normoxia_1_Slot1-10_1_1890.d	5	P50402|EMD_HUMAN			FALSE
YPTTTISY	26.57	944.449	8	-0.2	945.45	1	17.9478	1.3419-1.3640			838329	17637	210722_sHLA_KP4_Normoxia_1_Slot1-10_1_1890.d	1				FALSE
YPVDGLPDL	34.97	987.491	9	3.4	988.495	1	37.886	1.3887-1.4107			1771706	40028	210722_sHLA_KP4_Normoxia_1_Slot1-10_1_1890.d	1	P35222|CTNB1_HUMAN			FALSE
YPVDLGDKF	41.82	1052.52	9	-3.7	527.261	2	22.5801	0.7979-0.8205			1055798	23228	210722_sHLA_KP4_Normoxia_1_Slot1-10_1_1890.d	2	P52434|RPAB3_HUMAN			FALSE
YPVEHPDKF	43.25	1130.54	9	-3.2	566.272	2	6.4665	0.8111-0.8336	519	14000	300140	5120	210722_sHLA_KP4_Normoxia_1_Slot1-10_1_1890.d	1	P55072|TERA_HUMAN			FALSE
YPVEIHEY	45.49	1048.49	8	-0.2	525.247	2	13.997	0.8101-0.8327	7610	213000	652498	13288	210722_sHLA_KP4_Normoxia_1_Slot1-10_1_1890.d	2	Q13901|C1D_HUMAN			FALSE
YPVEIHEYL	46.55	1161.57	9	4.7	581.792	2	25.9095	0.8365-0.8590			1211483	26933	210722_sHLA_KP4_Normoxia_1_Slot1-10_1_1890.d	1	Q13901|C1D_HUMAN			FALSE
YPVGKFFQY	34.95	1147.57	9	-3.2	574.787	2	26.7507	0.8299-0.8524			1250961	27969	210722_sHLA_KP4_Normoxia_1_Slot1-10_1_1890.d	1	P01344|IGF2_HUMAN			FALSE
YPVGRFPSL	36.55	1034.55	9	0.2	518.282	2	24.7963	0.7884-0.8111			1159300	25708	210722_sHLA_KP4_Normoxia_1_Slot1-10_1_1890.d	1	Q9BSK4|FEM1A_HUMAN			FALSE
YPVHAQMPSL	31.78	1141.56	10	-0.5	571.783	2	20.4121	0.8271-0.8496			954092	20756	210722_sHLA_KP4_Normoxia_1_Slot1-10_1_1890.d	1	Q92569|P55G_HUMAN			FALSE
YPVPDVSTY	47.37	1039.49	9	-0.9	1040.49	1	25.4377	1.4180-1.4399			1189476	26382	210722_sHLA_KP4_Normoxia_1_Slot1-10_1_1890.d	2	P98175|RBM10_HUMAN			FALSE
YPYNAPTVKF	55.34	1198.6	10	2.4	600.306	2	21.8447	0.8459-0.8684	1810	48000	1018249	22333	210722_sHLA_KP4_Normoxia_1_Slot1-10_1_1890.d	2	O00762|UBE2C_HUMAN			FALSE
YQSKYEEL	46.64	1058.49	8	-3	530.248	2	6.877	0.7960-0.8186	524	12700	318445	5545	210722_sHLA_KP4_Normoxia_1_Slot1-10_1_1890.d	1	P04264|K2C1_HUMAN			FALSE
YSLEPVAVELK	28.37	1246.68	11	-19.5	624.332	2	27.12	0.8571-0.8797			1268425	28447	210722_sHLA_KP4_Normoxia_1_Slot1-10_1_1890.d	1	P00558|PGK1_HUMAN			FALSE
YSPISITS	26.52	866.438	8	12.5	867.451	1	19.411	1.2822-1.3043			907176	19434	210722_sHLA_KP4_Normoxia_1_Slot1-10_1_1890.d	1	P48594|SPB4_HUMAN;P29508|SPB3_HUMAN			FALSE
YTEHQVVSSDF	40.03	1310.58	11	-14.3	656.283	2	11.107	0.8731-0.8956			517997	10205	210722_sHLA_KP4_Normoxia_1_Slot1-10_1_1890.d	2	P04406|G3P_HUMAN			FALSE
YVDDTQFVRF	46.51	1288.61	10	-15	645.298	2	27.7849	0.8787-0.9013			1299586	29212	210722_sHLA_KP4_Normoxia_1_Slot1-10_1_1890.d	1	P13747|HLAE_HUMAN;P01889|HLAB_HUMAN;P17693|HLAG_HUMAN			FALSE
YVLPEHMSM	34.26	1105.49	9	-0.7	553.75	2	21.2921	0.8195-0.8421			995341	21775	210722_sHLA_KP4_Normoxia_1_Slot1-10_1_1890.d	1	P53396|ACLY_HUMAN			FALSE
YVTTSTRTY	31.32	1090.53	9	-3.2	546.267	2	4.8448	0.8035-0.8261			225261	3549	210722_sHLA_KP4_Normoxia_1_Slot1-10_1_1890.d	1	P08670|VIME_HUMAN			FALSE
YVVDLDDEY	50.88	1129.48	9	-1.5	1130.48	1	29.039	1.4655-1.4874			1358217	30627	210722_sHLA_KP4_Normoxia_1_Slot1-10_1_1890.d	1	Q13123|RED_HUMAN			FALSE
YVVESTGVF	36.27	999.491	9	0.2	1000.49	1	26.8868	1.3869-1.4088			1257398	28148	210722_sHLA_KP4_Normoxia_1_Slot1-10_1_1890.d	1	P04406|G3P_HUMAN			FALSE
YYVTIIDAPGHR	47.43	1403.72	12	-2.6	702.861	2	16.3192	0.9724-0.9948	125	5460	762384	15894	210722_sHLA_KP4_Normoxia_1_Slot1-10_1_1890.d	2	Q5VTE0|EF1A3_HUMAN;P68104|EF1A1_HUMAN			FALSE

## Sheet: Normoxia Rep 2
Peptide	-10LgP	Mass	Length	ppm	m/z	z	RT	1/k0 Range	Area KP4 Normoxia 2	Intensity KP4 Normoxia 2	Scan	Precursor Id	Source File	#Spec	Accession	PTM	AScore	Decoy
A(+42.01)PAITQGQVAE	24.31	1125.57	11	0.4	1126.57	1	27.1723	1.4491-1.4710			1275433	33667	210722_sHLA_KP4_Normoxia_2_Slot1-11_1_1893.d	1		Acetylation (N-term)	A1:Acetylation (N-term):1001.00	FALSE
A(+42.01)TVQQLEGRW	40.27	1228.62	10	-0.9	615.312	2	33.3998	0.8600-0.8825	264	4410	1564842	40572	210722_sHLA_KP4_Normoxia_2_Slot1-11_1_1893.d	2	Q01469|FABP5_HUMAN	Acetylation (N-term)	A1:Acetylation (N-term):1001.00	FALSE
AAAAAQSVY	23.76	850.418	9	3	851.422	1	6.7934	1.2546-1.2767			316159	5047	210722_sHLA_KP4_Normoxia_2_Slot1-11_1_1893.d	1				FALSE
AAFPGASLY	30.54	895.444	9	-3.5	896.441	1	29.1705	1.3006-1.3227			1369035	36081	210722_sHLA_KP4_Normoxia_2_Slot1-11_1_1893.d	1	Q15038|DAZP2_HUMAN			FALSE
AAGPGFSL	25.44	718.365	8	1.3	719.368	1	23.341	1.1649-1.1872			1095360	28818	210722_sHLA_KP4_Normoxia_2_Slot1-11_1_1893.d	1				FALSE
AALKLTKK	24.66	871.585	8	-5.6	872.581	1	67.5755	1.3594-1.3814			3174692	86816	210722_sHLA_KP4_Normoxia_2_Slot1-11_1_1893.d	1				FALSE
AAVDAGMAM	25.01	835.357	9	6.8	836.363	1	14.7609	1.2555-1.2776			689479	14509	210722_sHLA_KP4_Normoxia_2_Slot1-11_1_1893.d	1	P26599|PTBP1_HUMAN			FALSE
AAWEDKDEF	30.21	1109.47	9	-1.8	555.735	2	13.0357	0.8035-0.8261			607789	11491	210722_sHLA_KP4_Normoxia_2_Slot1-11_1_1893.d	1	Q9BUV8|RCAF1_HUMAN			FALSE
ADLINNLGTIAK	43.07	1241.7	12	10.8	621.858	2	25.372	0.8741-0.8966			1190966	31448	210722_sHLA_KP4_Normoxia_2_Slot1-11_1_1893.d	1	P07900|HS90A_HUMAN;Q14568|HS902_HUMAN;P08238|HS90B_HUMAN;Q58FF8|H90B2_HUMAN			FALSE
AEVNADRITWL	41.04	1286.66	11	3.7	644.336	2	28.938	0.8741-0.8966	446	5660	1355278	35734	210722_sHLA_KP4_Normoxia_2_Slot1-11_1_1893.d	1	Q08188|TGM3_HUMAN			FALSE
AGILLLLL	26.12	824.573	8	-9.1	825.567	1	43.6874	1.2877-1.3098			2047848	51546	210722_sHLA_KP4_Normoxia_2_Slot1-11_1_1893.d	1				FALSE
AGLLLLLL	26.12	824.573	8	-9.1	825.567	1	43.6874	1.2877-1.3098			2047848	51546	210722_sHLA_KP4_Normoxia_2_Slot1-11_1_1893.d	1	Q8WY22|BRI3B_HUMAN			FALSE
AGLQFPVGR	36.5	943.524	9	-4.9	472.763	2	17.4439	0.7422-0.7649			816980	19532	210722_sHLA_KP4_Normoxia_2_Slot1-11_1_1893.d	1	Q7L7L0|H2A3_HUMAN;Q96QV6|H2A1A_HUMAN;P0C0S8|H2A1_HUMAN;Q99878|H2A1J_HUMAN;Q8IUE6|H2A2B_HUMAN;P04908|H2A1B_HUMAN;P0C0S5|H2AZ_HUMAN;P16104|H2AX_HUMAN;Q93077|H2A1C_HUMAN;Q96KK5|H2A1H_HUMAN;Q9BTM1|H2AJ_HUMAN;Q71UI9|H2AV_HUMAN;Q16777|H2A2C_HUMAN;Q6FI13|H2A2A_HUMAN;P20671|H2A1D_HUMAN			FALSE
AKAKAKKGKGKD	51.3	1228.76	12	1.5	615.384	2	15.3066	0.8853-0.9078	20800	88300	735129	16353	210722_sHLA_KP4_Normoxia_2_Slot1-11_1_1893.d	26	P21741|MK_HUMAN			FALSE
AKAKKGKGKD	42.57	1029.63	10	0.4	515.818	2	17.4634	0.7894-0.8120	5980	30900	817923	19581	210722_sHLA_KP4_Normoxia_2_Slot1-11_1_1893.d	22	P21741|MK_HUMAN			FALSE
AKKGKGKD	24.54	830.497	8	3.1	416.254	2	14.5276	0.7053-0.7280			678322	14080	210722_sHLA_KP4_Normoxia_2_Slot1-11_1_1893.d	3	P21741|MK_HUMAN			FALSE
ALEEQLQQIR	43.78	1226.66	10	2.6	614.335	2	14.4499	0.8496-0.8722			674619	13953	210722_sHLA_KP4_Normoxia_2_Slot1-11_1_1893.d	1	P13645|K1C10_HUMAN			FALSE
APAPPASQY	44.89	900.434	9	-1.1	901.433	1	7.1291	1.2951-1.3171			331741	5431	210722_sHLA_KP4_Normoxia_2_Slot1-11_1_1893.d	2	P56945|BCAR1_HUMAN			FALSE
APAPVQPPM	33.27	906.463	9	5.7	907.469	1	16.0726	1.3107-1.3328			751836	16968	210722_sHLA_KP4_Normoxia_2_Slot1-11_1_1893.d	2	O14497|ARI1A_HUMAN			FALSE
APARLFALL	24.93	970.596	9	1.9	486.303	2	37.9759	0.7818-0.8045			1781043	45789	210722_sHLA_KP4_Normoxia_2_Slot1-11_1_1893.d	2				FALSE
APATSILEY	35.57	963.491	9	1.7	964.493	1	26.4854	1.3594-1.3814			1243266	32790	210722_sHLA_KP4_Normoxia_2_Slot1-11_1_1893.d	2	Q96PU8|QKI_HUMAN			FALSE
APDNIIKFY	39.39	1079.57	9	2.2	540.787	2	26.628	0.8073-0.8299			1249715	32981	210722_sHLA_KP4_Normoxia_2_Slot1-11_1_1893.d	1	Q3T8J9|GON4L_HUMAN;Q9H869|YYAP1_HUMAN			FALSE
APEEHPVLL	42.01	1003.53	9	-6.5	502.767	2	14.3383	0.7724-0.7950	8850	167000	666214	13594	210722_sHLA_KP4_Normoxia_2_Slot1-11_1_1893.d	2	P60709|ACTB_HUMAN;A5A3E0|POTEF_HUMAN;P63261|ACTG_HUMAN			FALSE
APFDWKILY	39.69	1151.6	9	2.7	576.805	2	43.046	0.8722-0.8947			2017817	51017	210722_sHLA_KP4_Normoxia_2_Slot1-11_1_1893.d	1	Q96RK4|BBS4_HUMAN			FALSE
APFEGLGKVY	39.23	1079.57	10	15.8	540.794	2	22.5	0.8073-0.8299			1055801	27701	210722_sHLA_KP4_Normoxia_2_Slot1-11_1_1893.d	1	P26006|ITA3_HUMAN			FALSE
APFEGLGKVYIY	55.02	1355.71	12	1.6	678.859	2	35.9974	0.9153-0.9378	305	4660	1686662	43490	210722_sHLA_KP4_Normoxia_2_Slot1-11_1_1893.d	1	P26006|ITA3_HUMAN			FALSE
APFSKVITF	38.23	1008.56	9	-6.8	505.282	2	30.3266	0.8045-0.8271			1423052	37352	210722_sHLA_KP4_Normoxia_2_Slot1-11_1_1893.d	1	O95757|HS74L_HUMAN			FALSE
APFSKVLTF	38.23	1008.56	9	-6.8	505.282	2	30.3266	0.8045-0.8271			1423052	37352	210722_sHLA_KP4_Normoxia_2_Slot1-11_1_1893.d	1	Q92598|HS105_HUMAN;P34932|HSP74_HUMAN			FALSE
APFTEGISF	44.11	967.465	9	3	968.468	1	36.904	1.3456-1.3676			1730658	44574	210722_sHLA_KP4_Normoxia_2_Slot1-11_1_1893.d	1	Q9BQE5|APOL2_HUMAN			FALSE
APFTITPVF	40.1	991.538	9	0.5	992.538	1	48.3133	1.4116-1.4335			2263421	56135	210722_sHLA_KP4_Normoxia_2_Slot1-11_1_1893.d	3	O15118|NPC1_HUMAN			FALSE
APGPSAAF	35.03	716.349	8	-10.1	717.344	1	11.9816	1.1520-1.1742			558362	10340	210722_sHLA_KP4_Normoxia_2_Slot1-11_1_1893.d	1	Q9UKN8|TF3C4_HUMAN			FALSE
APIAGETKVWQY	53.67	1361.7	12	5.7	681.855	2	20.2959	0.9041-0.9266	1230	16100	949692	24402	210722_sHLA_KP4_Normoxia_2_Slot1-11_1_1893.d	1	Q13823|NOG2_HUMAN			FALSE
APIDWGEEY	49.71	1078.46	9	-5.2	1079.45	1	28.0714	1.4024-1.4244			1317656	34766	210722_sHLA_KP4_Normoxia_2_Slot1-11_1_1893.d	2	Q96TA1|NIBA2_HUMAN			FALSE
APIPGSPLY	35.12	913.491	9	4.5	914.495	1	25.6441	1.3144-1.3364			1203799	31765	210722_sHLA_KP4_Normoxia_2_Slot1-11_1_1893.d	1	Q15029|U5S1_HUMAN			FALSE
APIPHDGNLY	32.97	1095.53	10	-3.9	548.768	2	12.0788	0.8073-0.8299			562931	10439	210722_sHLA_KP4_Normoxia_2_Slot1-11_1_1893.d	1	O00560|SDCB1_HUMAN			FALSE
APIRPDIVNF	39.27	1140.63	10	-2.3	571.316	2	26.6202	0.8280-0.8506	2540	55600	1246034	32876	210722_sHLA_KP4_Normoxia_2_Slot1-11_1_1893.d	3	P36578|RL4_HUMAN			FALSE
APIVAHLWEY	46.25	1197.62	10	6.3	599.816	2	32.8746	0.8506-0.8731			1541983	40063	210722_sHLA_KP4_Normoxia_2_Slot1-11_1_1893.d	1	P50416|CPT1A_HUMAN			FALSE
APIWDKLGETY	49.97	1291.64	11	-9.2	646.819	2	29.3065	0.8694-0.8919			1375455	36243	210722_sHLA_KP4_Normoxia_2_Slot1-11_1_1893.d	1	P07237|PDIA1_HUMAN			FALSE
APLDSIHSL	35.07	951.503	9	-4.4	476.753	2	18.6523	0.7790-0.8016			874615	21739	210722_sHLA_KP4_Normoxia_2_Slot1-11_1_1893.d	3	P49327|FAS_HUMAN			FALSE
APLEDEATL	43.66	957.466	9	-5.6	958.46	1	18.905	1.3493-1.3713			886638	22140	210722_sHLA_KP4_Normoxia_2_Slot1-11_1_1893.d	1	P35544|UBIM_HUMAN			FALSE
APLKLQMEF	45.87	1075.57	9	-0.4	538.79	2	29.8896	0.8082-0.8308			1402909	36877	210722_sHLA_KP4_Normoxia_2_Slot1-11_1_1893.d	3	Q9Y244|POMP_HUMAN			FALSE
APLKSKMIY	39.28	1049.59	9	0.1	525.801	2	6.7156	0.8158-0.8383			312507	4971	210722_sHLA_KP4_Normoxia_2_Slot1-11_1_1893.d	2	P23528|COF1_HUMAN;P60981|DEST_HUMAN;Q9Y281|COF2_HUMAN			FALSE
APLPNPLAEF	37.79	1067.57	10	0.2	1068.56	1	47.9574	1.4363-1.4582			2246886	55692	210722_sHLA_KP4_Normoxia_2_Slot1-11_1_1893.d	3	Q9P2K6|KLH42_HUMAN			FALSE
APLQEKVVF	34.06	1029.59	9	-1.9	515.795	2	18.497	0.7884-0.8111	525	8870	865298	21362	210722_sHLA_KP4_Normoxia_2_Slot1-11_1_1893.d	1	Q96A54|PAQR1_HUMAN;Q86V24|PAQR2_HUMAN			FALSE
APNEFDVMF	26.51	1068.46	9	-0.2	1069.46	1	42.5557	1.4098-1.4317			1994922	50472	210722_sHLA_KP4_Normoxia_2_Slot1-11_1_1893.d	2	Q8N884|CGAS_HUMAN			FALSE
APNSSKFIF	38.88	1009.52	9	-2.8	505.764	2	18.2636	0.7677-0.7903			856020	21024	210722_sHLA_KP4_Normoxia_2_Slot1-11_1_1893.d	2	P28370|SMCA1_HUMAN			FALSE
APPPGTKK	34.03	794.465	8	9.3	795.474	1	67.5755	1.2757-1.2978			3174670	86794	210722_sHLA_KP4_Normoxia_2_Slot1-11_1_1893.d	3	Q9ULG1|INO80_HUMAN			FALSE
APSADAPMF	36.01	905.395	9	7	906.402	1	21.0479	1.3116-1.3337			987605	25661	210722_sHLA_KP4_Normoxia_2_Slot1-11_1_1893.d	1	P04406|G3P_HUMAN			FALSE
APTSSAYEF	32.08	971.424	9	15.2	972.438	1	15.8005	1.3539-1.3759			738844	16492	210722_sHLA_KP4_Normoxia_2_Slot1-11_1_1893.d	1	Q71SY5|MED25_HUMAN			FALSE
APVDPPVVY	36.59	955.501	9	-11.8	956.49	1	23.8658	1.3520-1.3740			1120184	29504	210722_sHLA_KP4_Normoxia_2_Slot1-11_1_1893.d	1	Q8NDX5|PHC3_HUMAN			FALSE
APVEVTHNF	37.74	1012.5	9	-0.9	507.252	2	9.748	0.7752-0.7979			454253	8147	210722_sHLA_KP4_Normoxia_2_Slot1-11_1_1893.d	1	Q92900|RENT1_HUMAN			FALSE
APVGGHILSY	40.9	1012.53	10	-8.8	507.266	2	14.8192	0.7611-0.7837			692284	14632	210722_sHLA_KP4_Normoxia_2_Slot1-11_1_1893.d	1	O00159|MYO1C_HUMAN			FALSE
APVGHSGIWSF	24.37	1156.57	11	3.8	579.288	2	26.4739	0.8412-0.8637	521	7180	1240524	32730	210722_sHLA_KP4_Normoxia_2_Slot1-11_1_1893.d	1				FALSE
APVNIAVIKY	42.74	1086.64	10	-5.2	544.322	2	24.3373	0.8082-0.8308			1142267	30131	210722_sHLA_KP4_Normoxia_2_Slot1-11_1_1893.d	3	P53602|MVD1_HUMAN			FALSE
APVNVTTEV	37.75	928.486	9	6.4	929.493	1	15.1932	1.3144-1.3364			709972	15334	210722_sHLA_KP4_Normoxia_2_Slot1-11_1_1893.d	1	Q5VTE0|EF1A3_HUMAN;P68104|EF1A1_HUMAN			FALSE
APVPTGEVY	35.9	931.465	9	0.9	932.466	1	15.6208	1.3208-1.3429			730471	16165	210722_sHLA_KP4_Normoxia_2_Slot1-11_1_1893.d	2	P27824|CALX_HUMAN			FALSE
APWFDPAIF	43.31	1062.52	9	3.4	1063.52	1	54.7602	1.4427-1.4646			2565139	62833	210722_sHLA_KP4_Normoxia_2_Slot1-11_1_1893.d	2	P49915|GUAA_HUMAN			FALSE
APWKPTWPAY	29.87	1215.61	10	-8.2	608.802	2	28.6207	0.8346-0.8571			1343350	35428	210722_sHLA_KP4_Normoxia_2_Slot1-11_1_1893.d	1	O95084|PRS23_HUMAN			FALSE
APYFGAEDY	44.65	1031.42	9	0.5	1032.42	1	22.5972	1.4024-1.4244			1060391	27821	210722_sHLA_KP4_Normoxia_2_Slot1-11_1_1893.d	1	P41252|SYIC_HUMAN			FALSE
AQYEDIAQK	30.24	1064.51	9	0	533.26	2	5.2289	0.7941-0.8167			243175	3583	210722_sHLA_KP4_Normoxia_2_Slot1-11_1_1893.d	1	P04264|K2C1_HUMAN			FALSE
AVIEDTWHY	32.55	1132.52	9	-2.3	567.261	2	20.9883	0.7979-0.8205	1420	41200	982071	25491	210722_sHLA_KP4_Normoxia_2_Slot1-11_1_1893.d	2	Q15800|MSMO1_HUMAN			FALSE
C(+42.01)ECAPDCSG	24.62	925.262	9	-5.7	926.257	1	72.6395	1.2988-1.3208			3416087	96665	210722_sHLA_KP4_Normoxia_2_Slot1-11_1_1893.d	1		Acetylation (N-term)	C1:Acetylation (N-term):1001.00	FALSE
DAFAEWTEM	38.58	1098.43	9	1.8	1099.43	1	42.8279	1.4463-1.4682			2007704	50738	210722_sHLA_KP4_Normoxia_2_Slot1-11_1_1893.d	2	Q5T9L3|WLS_HUMAN			FALSE
DAFAEWTEM(+15.99)	36.81	1114.43	9	7.6	1115.43	1	30.4627	1.4427-1.4646			1429443	37485	210722_sHLA_KP4_Normoxia_2_Slot1-11_1_1893.d	1	Q5T9L3|WLS_HUMAN	Oxidation (M)	M9:Oxidation (M):1001.00	FALSE
DAFDDVVKY	40.91	1070.49	9	-3.1	536.248	2	25.0635	0.7752-0.7979	332	17600	1174451	31025	210722_sHLA_KP4_Normoxia_2_Slot1-11_1_1893.d	3	Q96PY5|FMNL2_HUMAN			FALSE
DAFEFHEAF	36.01	1111.46	9	-0.3	556.733	2	31.1289	0.8120-0.8346			1460546	38192	210722_sHLA_KP4_Normoxia_2_Slot1-11_1_1893.d	1	P55084|ECHB_HUMAN			FALSE
DAFKSGIVQY	31.75	1126.57	10	-1.3	564.285	2	19.0901	0.8214-0.8440	314	8810	894084	22434	210722_sHLA_KP4_Normoxia_2_Slot1-11_1_1893.d	2	Q9NZ08|ERAP1_HUMAN			FALSE
DAFPDQVAI	31.5	974.471	9	9	975.48	1	34.2209	1.3511-1.3731			1605169	41563	210722_sHLA_KP4_Normoxia_2_Slot1-11_1_1893.d	2	P06737|PYGL_HUMAN			FALSE
DAFPLAFDY	38.58	1057.48	9	7.3	1058.48	1	50.9716	1.4253-1.4472			2387596	58726	210722_sHLA_KP4_Normoxia_2_Slot1-11_1_1893.d	1	Q8N1G1|REXO1_HUMAN			FALSE
DAGTIAGLNVLR	35.31	1198.67	12	19.4	600.348	2	28.7762	0.8628-0.8853			1350698	35624	210722_sHLA_KP4_Normoxia_2_Slot1-11_1_1893.d	1	P11142|HSP7C_HUMAN			FALSE
DAHPTLVTY	43.03	1015.5	9	9.9	1016.51	1	14.2555	1.4116-1.4335	1630	46000	665268	13542	210722_sHLA_KP4_Normoxia_2_Slot1-11_1_1893.d	5	Q86U44|MTA70_HUMAN			FALSE
DAIPAVEVF	32.2	959.496	9	4	960.5	1	43.2598	1.3566-1.3786			2027839	51205	210722_sHLA_KP4_Normoxia_2_Slot1-11_1_1893.d	3	P30044|PRDX5_HUMAN			FALSE
DAIYNMIGY	33.11	1058.47	9	4.6	1059.48	1	39.9156	1.4271-1.4491			1871645	47885	210722_sHLA_KP4_Normoxia_2_Slot1-11_1_1893.d	1	P42892|ECE1_HUMAN			FALSE
DALGHFFQY	40.37	1096.5	9	6.3	549.255	2	33.871	0.8129-0.8355			1588640	41126	210722_sHLA_KP4_Normoxia_2_Slot1-11_1_1893.d	1	Q9Y6X2|PIAS3_HUMAN			FALSE
DALLSETAF	25.33	965.471	9	13.4	966.483	1	36.5099	1.3750-1.3969			1712354	44150	210722_sHLA_KP4_Normoxia_2_Slot1-11_1_1893.d	1				FALSE
DALTFTTTF	32.8	1015.49	9	18.6	1016.5	1	44.242	1.3942-1.4162			2073434	52100	210722_sHLA_KP4_Normoxia_2_Slot1-11_1_1893.d	4	Q9NQW6|ANLN_HUMAN			FALSE
DALVITHY	36.85	930.481	8	2.2	931.483	1	18.1469	1.3640-1.3860	1380	24200	850436	20804	210722_sHLA_KP4_Normoxia_2_Slot1-11_1_1893.d	3	O75312|ZPR1_HUMAN			FALSE
DANSEVTVY	24.27	996.44	9	1.2	997.441	1	14.9017	1.3502-1.3722			696022	14794	210722_sHLA_KP4_Normoxia_2_Slot1-11_1_1893.d	1				FALSE
DASKVVTVF	31.46	964.523	9	2.4	965.525	1	20.9896	1.3850-1.4070			984825	25563	210722_sHLA_KP4_Normoxia_2_Slot1-11_1_1893.d	1	O75083|WDR1_HUMAN			FALSE
DAWAVGAIAY	31.28	1035.5	10	3	1036.51	1	40.815	1.4335-1.4554			1913719	48835	210722_sHLA_KP4_Normoxia_2_Slot1-11_1_1893.d	1	Q9BXM7|PINK1_HUMAN			FALSE
DAWIEHDVW	46.78	1169.51	9	-2.5	585.758	2	34.0569	0.8271-0.8496	5310	98100	1593263	41279	210722_sHLA_KP4_Normoxia_2_Slot1-11_1_1893.d	3	Q9UHE8|STEA1_HUMAN;Q6NZ63|STEAL_HUMAN			FALSE
DAYPEIEKF	42.24	1110.52	9	-2.2	556.264	2	22.8553	0.8063-0.8289	24200	413000	1069628	28118	210722_sHLA_KP4_Normoxia_2_Slot1-11_1_1893.d	6	Q9NZH5|PTTG2_HUMAN;O95997|PTTG1_HUMAN			FALSE
DAYRQGHFTY	40.21	1256.56	10	6	629.285	2	7.0849	0.8327-0.8553			329927	5405	210722_sHLA_KP4_Normoxia_2_Slot1-11_1_1893.d	1	Q96SB8|SMC6_HUMAN			FALSE
DGFKEQGVTF	33.5	1126.53	10	-2.6	564.266	2	18.8715	0.8176-0.8402	2130	55700	884797	22087	210722_sHLA_KP4_Normoxia_2_Slot1-11_1_1893.d	3	P49327|FAS_HUMAN			FALSE
DGHLFQVEY	31.39	1106.5	9	-12.2	554.248	2	25.9023	0.8026-0.8252			1215754	32098	210722_sHLA_KP4_Normoxia_2_Slot1-11_1_1893.d	2	O14818|PSA7_HUMAN;Q8TAA3|PSMA8_HUMAN			FALSE
DGIRPLPEY	34.13	1058.54	9	-1.7	530.272	2	19.338	0.8054-0.8280			907058	22892	210722_sHLA_KP4_Normoxia_2_Slot1-11_1_1893.d	2	Q15648|MED1_HUMAN			FALSE
DGYIEVIGF	24.29	1011.49	9	4.7	1012.5	1	52.731	1.4143-1.4363			2469753	60423	210722_sHLA_KP4_Normoxia_2_Slot1-11_1_1893.d	1				FALSE
DIDNTRMTLDDF	36.95	1454.63	12	-3.3	728.317	2	31.3233	0.9041-0.9266			1469698	38404	210722_sHLA_KP4_Normoxia_2_Slot1-11_1_1893.d	1	P35527|K1C9_HUMAN			FALSE
DIFPEPVAF	40.91	1033.51	9	-1.5	1034.51	1	51.1271	1.4116-1.4335			2394888	58866	210722_sHLA_KP4_Normoxia_2_Slot1-11_1_1893.d	1	Q8TCY9|URGCP_HUMAN			FALSE
DIIDEDPIY	26.8	1091.5	9	1.2	1092.5	1	36.8209	1.4399-1.4618			1726993	44485	210722_sHLA_KP4_Normoxia_2_Slot1-11_1_1893.d	1				FALSE
DLFKDIINM(+15.99)	25.52	1123.56	9	8.9	562.787	2	35.7858	0.8280-0.8506			1678424	43298	210722_sHLA_KP4_Normoxia_2_Slot1-11_1_1893.d	1	P06737|PYGL_HUMAN	Oxidation (M)	M9:Oxidation (M):1001.00	FALSE
DLFKDIQSL	30.67	1077.57	9	-8.2	539.784	2	41.5011	0.8195-0.8421			1945759	49585	210722_sHLA_KP4_Normoxia_2_Slot1-11_1_1893.d	1	Q9H4M9|EHD1_HUMAN			FALSE
DMAKVFVEY	38.11	1100.52	9	-5.3	551.261	2	27.5466	0.8167-0.8393			1292895	34143	210722_sHLA_KP4_Normoxia_2_Slot1-11_1_1893.d	1	Q14139|UBE4A_HUMAN			FALSE
DMFAHPYQY	34.65	1170.48	9	-19.1	586.232	2	20.9118	0.8289-0.8515			981152	25466	210722_sHLA_KP4_Normoxia_2_Slot1-11_1_1893.d	1	Q01780|EXOSX_HUMAN			FALSE
DPANIVHDF	31.8	1026.48	9	1.1	514.242	2	22.2621	0.7875-0.8101			1044762	27390	210722_sHLA_KP4_Normoxia_2_Slot1-11_1_1893.d	2	Q9Y287|ITM2B_HUMAN			FALSE
DPASEPISY	30.86	977.434	9	-10.6	978.424	1	16.8361	1.3603-1.3823			788132	18398	210722_sHLA_KP4_Normoxia_2_Slot1-11_1_1893.d	1	Q9BXC9|BBS2_HUMAN			FALSE
DPEGSRITY	33.62	1036.48	9	1.2	519.245	2	7.4206	0.7649-0.7875			345490	5770	210722_sHLA_KP4_Normoxia_2_Slot1-11_1_1893.d	1	Q9Y530|OARD1_HUMAN			FALSE
DPFGTSVNY	42.52	998.434	9	0.6	999.435	1	24.2207	1.3685-1.3905			1136746	29974	210722_sHLA_KP4_Normoxia_2_Slot1-11_1_1893.d	1	Q7Z2T5|TRM1L_HUMAN			FALSE
DPFIDLNY	36.34	995.46	8	-2.1	996.458	1	42.7112	1.3942-1.4162			2002234	50632	210722_sHLA_KP4_Normoxia_2_Slot1-11_1_1893.d	2	P04406|G3P_HUMAN			FALSE
DPFIDLNYM(+15.99)	34.4	1142.5	9	-1.1	572.25	2	39.9739	0.8205-0.8430			1874403	47961	210722_sHLA_KP4_Normoxia_2_Slot1-11_1_1893.d	1	P04406|G3P_HUMAN	Oxidation (M)	M9:Oxidation (M):1001.00	FALSE
DPFIDLNYM(+15.99)VY	47.17	1404.63	11	-1.3	703.315	2	50.3648	0.9031-0.9256			2359224	58068	210722_sHLA_KP4_Normoxia_2_Slot1-11_1_1893.d	1	P04406|G3P_HUMAN	Oxidation (M)	M9:Oxidation (M):1001.00	FALSE
DPFKDIILY	34.68	1122.6	9	0.6	562.301	2	42.0833	0.8318-0.8543	42500	1660000	1971230	50024	210722_sHLA_KP4_Normoxia_2_Slot1-11_1_1893.d	5	Q7L1Q6|BZW1_HUMAN			FALSE
DPFPAAIIL	39.23	955.538	9	11.9	956.549	1	54.095	1.3649-1.3869			2533914	62004	210722_sHLA_KP4_Normoxia_2_Slot1-11_1_1893.d	2	Q96KB5|TOPK_HUMAN			FALSE
DPFPDHVVF	31.95	1071.5	9	1	536.755	2	35.5489	0.7932-0.8158	625	5640	1662857	42929	210722_sHLA_KP4_Normoxia_2_Slot1-11_1_1893.d	1	Q13315|ATM_HUMAN			FALSE
DPFSEGIM(+15.99)F	40.75	1057.44	9	4.9	1058.45	1	42.3419	1.4107-1.4326			1984883	50267	210722_sHLA_KP4_Normoxia_2_Slot1-11_1_1893.d	1	Q9NTJ3|SMC4_HUMAN	Oxidation (M)	M8:Oxidation (M):1001.00	FALSE
DPFSEGIMF	37.74	1041.45	9	-0.4	1042.45	1	49.5434	1.3960-1.4180			2320854	57246	210722_sHLA_KP4_Normoxia_2_Slot1-11_1_1893.d	2	Q9NTJ3|SMC4_HUMAN			FALSE
DPFSTGIGF	40.59	939.434	9	-2.8	940.431	1	41.9093	1.3374-1.3594			1964849	49901	210722_sHLA_KP4_Normoxia_2_Slot1-11_1_1893.d	1	Q9UPY5|XCT_HUMAN			FALSE
DPFVDRIGY	40.14	1080.52	9	9.6	541.27	2	24.4345	0.7837-0.8063			1146875	30269	210722_sHLA_KP4_Normoxia_2_Slot1-11_1_1893.d	2	Q5SRE5|NU188_HUMAN			FALSE
DPFVDRIGYF	46.4	1227.59	10	1.8	614.8	2	39.0797	0.8562-0.8787	838	9200	1829603	46967	210722_sHLA_KP4_Normoxia_2_Slot1-11_1_1893.d	1	Q5SRE5|NU188_HUMAN			FALSE
DPHAMFAEF	26.35	1063.44	9	0.1	532.725	2	30.6527	0.8139-0.8365	937	12500	1437703	37699	210722_sHLA_KP4_Normoxia_2_Slot1-11_1_1893.d	3				FALSE
DPIGHVYIF	32.57	1059.54	9	0.1	530.773	2	35.2427	0.8092-0.8318	863	10700	1650076	42664	210722_sHLA_KP4_Normoxia_2_Slot1-11_1_1893.d	1	P43360|MAGA6_HUMAN			FALSE
DPLGEWERY	40.28	1163.52	9	1.1	582.766	2	26.6483	0.8252-0.8477	388	5220	1247876	32930	210722_sHLA_KP4_Normoxia_2_Slot1-11_1_1893.d	1	O43683|BUB1_HUMAN			FALSE
DPMGKEGDFVY	33.1	1256.54	11	2.4	629.273	2	20.2074	0.8590-0.8816			947840	24338	210722_sHLA_KP4_Normoxia_2_Slot1-11_1_1893.d	4	O94885|SASH1_HUMAN			FALSE
DPMKARVVL	29.18	1027.58	9	-4.4	514.793	2	10.745	0.8092-0.8318			500866	9166	210722_sHLA_KP4_Normoxia_2_Slot1-11_1_1893.d	1	P49458|SRP09_HUMAN			FALSE
DPNEIKVVY	41.57	1075.55	9	-4.6	538.778	2	17.6577	0.7847-0.8073			827208	19926	210722_sHLA_KP4_Normoxia_2_Slot1-11_1_1893.d	1	P30050|RL12_HUMAN			FALSE
DPNLEFVAM	38.2	1034.47	9	8.3	1035.48	1	41.987	1.4180-1.4399			1968489	49965	210722_sHLA_KP4_Normoxia_2_Slot1-11_1_1893.d	2	P62826|RAN_HUMAN			FALSE
DPNLEFVAM(+15.99)	40.75	1050.47	9	4.8	1051.47	1	29.2093	1.4235-1.4454			1370867	36125	210722_sHLA_KP4_Normoxia_2_Slot1-11_1_1893.d	1	P62826|RAN_HUMAN	Oxidation (M)	M9:Oxidation (M):1001.00	FALSE
DPQEGGQVY	43.4	991.425	9	5.8	992.43	1	7.8288	1.3309-1.3530			364685	6191	210722_sHLA_KP4_Normoxia_2_Slot1-11_1_1893.d	1	P28072|PSB6_HUMAN			FALSE
DPTAVGPVL	38.25	867.47	9	1	868.472	1	26.8224	1.2619-1.2840			1258894	33220	210722_sHLA_KP4_Normoxia_2_Slot1-11_1_1893.d	2	Q5VV67|PPRC1_HUMAN			FALSE
DPVEPHGEM	24.77	1009.42	9	8.3	505.716	2	6.0888	0.7573-0.7800			283285	4357	210722_sHLA_KP4_Normoxia_2_Slot1-11_1_1893.d	1				FALSE
DPVGDIVSF	40.55	947.46	9	6.2	948.466	1	40.2655	1.3594-1.3814			1888159	48307	210722_sHLA_KP4_Normoxia_2_Slot1-11_1_1893.d	5	Q96CS3|FAF2_HUMAN			FALSE
DPYNSPGQEVY	31.58	1267.54	11	1.1	634.771	2	16.0192	0.8477-0.8703	419	6160	747202	16804	210722_sHLA_KP4_Normoxia_2_Slot1-11_1_1893.d	1	Q96PD2|DCBD2_HUMAN			FALSE
DPYQGTIVL	26.52	1004.52	9	9	1005.53	1	33.1856	1.3695-1.3914			1556609	40385	210722_sHLA_KP4_Normoxia_2_Slot1-11_1_1893.d	1				FALSE
DSYVGDEAQSK	33.98	1197.51	11	15.8	599.77	2	4.5633	0.8271-0.8496			212198	3002	210722_sHLA_KP4_Normoxia_2_Slot1-11_1_1893.d	1	P60709|ACTB_HUMAN;P63267|ACTH_HUMAN;P68133|ACTS_HUMAN;P62736|ACTA_HUMAN;P63261|ACTG_HUMAN;P68032|ACTC_HUMAN			FALSE
DTLDKVFTY	33.75	1100.54	9	-1.2	551.272	2	27.9937	0.8082-0.8308			1313983	34669	210722_sHLA_KP4_Normoxia_2_Slot1-11_1_1893.d	1	O95573|ACSL3_HUMAN			FALSE
DTNADKQLSF	27.46	1137.53	10	0.1	569.768	2	12.6469	0.8101-0.8327	151	5200	588495	10971	210722_sHLA_KP4_Normoxia_2_Slot1-11_1_1893.d	1				FALSE
DVAPTHILY	29.61	1027.53	9	-4.3	514.768	2	22.0289	0.7847-0.8073			1033725	27081	210722_sHLA_KP4_Normoxia_2_Slot1-11_1_1893.d	2	Q5SY16|NOL9_HUMAN			FALSE
DVFNEKGWNY	41.31	1270.56	10	13.6	636.292	2	25.9218	0.8684-0.8909			1216663	32113	210722_sHLA_KP4_Normoxia_2_Slot1-11_1_1893.d	2	P43490|NAMPT_HUMAN			FALSE
DVFSEPRAVFY	39.68	1328.64	11	2.3	665.324	2	34.7893	0.8853-0.9078			1631751	42219	210722_sHLA_KP4_Normoxia_2_Slot1-11_1_1893.d	1	Q16513|PKN2_HUMAN			FALSE
DVIRLIMQY	28.6	1149.62	9	-0.8	575.813	2	44.463	0.8402-0.8628	132	2830	2083475	52307	210722_sHLA_KP4_Normoxia_2_Slot1-11_1_1893.d	1	Q2TAY7|SMU1_HUMAN			FALSE
DVREEGKENAF	29.38	1292.6	11	7	647.307	2	5.2484	0.8628-0.8853			244079	3593	210722_sHLA_KP4_Normoxia_2_Slot1-11_1_1893.d	1	Q7KZ85|SPT6H_HUMAN			FALSE
DVSPVVSTY	42.02	965.471	9	11.1	966.481	1	19.8576	1.3484-1.3704			931162	23752	210722_sHLA_KP4_Normoxia_2_Slot1-11_1_1893.d	1	Q8IWC1|MA7D3_HUMAN			FALSE
EAAAAAIGY	27.59	835.408	9	4.6	836.412	1	13.3517	1.2564-1.2785			622536	11934	210722_sHLA_KP4_Normoxia_2_Slot1-11_1_1893.d	2				FALSE
EAANTMVNY	28.22	1011.43	9	-3.5	1012.43	1	12.2343	1.3685-1.3905			570213	10569	210722_sHLA_KP4_Normoxia_2_Slot1-11_1_1893.d	1	P26599|PTBP1_HUMAN			FALSE
EAAPDGPAL	32.51	839.403	9	5.9	840.408	1	11.9038	1.2444-1.2665			554697	10251	210722_sHLA_KP4_Normoxia_2_Slot1-11_1_1893.d	1	Q8N8A6|DDX51_HUMAN			FALSE
EAASVPVVY	39.1	933.481	9	-3.2	934.478	1	22.3639	1.3089-1.3309			1049338	27496	210722_sHLA_KP4_Normoxia_2_Slot1-11_1_1893.d	3	P49327|FAS_HUMAN			FALSE
EAAVAIKAM	30.88	902.49	9	1.8	452.249	2	10.2285	0.7299-0.7526	316	6940	475279	8611	210722_sHLA_KP4_Normoxia_2_Slot1-11_1_1893.d	2	P63241|IF5A1_HUMAN;Q6IS14|IF5AL_HUMAN			FALSE
EADVSLPSM	24.58	947.427	9	2.5	948.429	1	26.2328	1.3328-1.3548			1231332	32478	210722_sHLA_KP4_Normoxia_2_Slot1-11_1_1893.d	1	Q8IVF2|AHNK2_HUMAN			FALSE
EAFDSTSRF	25.33	1058.47	9	1.2	530.237	2	10.5255	0.7884-0.8111			490812	8946	210722_sHLA_KP4_Normoxia_2_Slot1-11_1_1893.d	1	P04035|HMDH_HUMAN			FALSE
EAFKAIGTAY	38.98	1069.54	10	8.8	535.78	2	14.586	0.8063-0.8289			681125	14201	210722_sHLA_KP4_Normoxia_2_Slot1-11_1_1893.d	2	Q9NXW2|DJB12_HUMAN			FALSE
EAFLDVGEY	44.96	1041.47	9	6.5	1042.47	1	35.8635	1.4061-1.4280			1682076	43374	210722_sHLA_KP4_Normoxia_2_Slot1-11_1_1893.d	1	Q9Y5Q9|TF3C3_HUMAN			FALSE
EAFLNNQEY	26.96	1126.49	9	-3.7	564.247	2	19.8754	0.8111-0.8336	91.2	2530	931184	23774	210722_sHLA_KP4_Normoxia_2_Slot1-11_1_1893.d	1	Q01082|SPTB2_HUMAN			FALSE
EAFSPVYKY	38.39	1102.53	9	-3.2	552.268	2	16.522	0.8026-0.8252	399	6050	772330	17794	210722_sHLA_KP4_Normoxia_2_Slot1-11_1_1893.d	1	P19447|ERCC3_HUMAN			FALSE
EAIEQILKY	39.44	1105.6	9	-13.8	553.796	2	27.0362	0.8016-0.8242			1269027	33519	210722_sHLA_KP4_Normoxia_2_Slot1-11_1_1893.d	2	Q6PI26|SHQ1_HUMAN			FALSE
EAIGIISKM	34.46	960.531	9	-3.6	481.268	2	20.553	0.7696-0.7922	642	11900	963613	24913	210722_sHLA_KP4_Normoxia_2_Slot1-11_1_1893.d	2	Q15021|CND1_HUMAN			FALSE
EALEDLVGF	34.62	991.486	9	4.4	992.49	1	46.2514	1.4070-1.4290			2167476	54060	210722_sHLA_KP4_Normoxia_2_Slot1-11_1_1893.d	2	P46013|KI67_HUMAN			FALSE
EALPVTLGF	37.27	945.517	9	5.3	946.522	1	46.0376	1.3493-1.3713			2157402	53820	210722_sHLA_KP4_Normoxia_2_Slot1-11_1_1893.d	1	Q8IYA6|CKP2L_HUMAN			FALSE
EAMRIGAEVY	27.44	1137.55	10	-5.1	569.774	2	16.3836	0.8092-0.8318			766760	17588	210722_sHLA_KP4_Normoxia_2_Slot1-11_1_1893.d	1	P06733|ENOA_HUMAN;P13929|ENOB_HUMAN			FALSE
EAQAEIEQY	33.42	1079.48	9	3.2	1080.48	1	10.9588	1.4271-1.4491			510907	9373	210722_sHLA_KP4_Normoxia_2_Slot1-11_1_1893.d	1	O75348|VATG1_HUMAN			FALSE
EATYINHNF	25.13	1107.5	9	-0.2	554.752	2	10.2923	0.8092-0.8318			479860	8722	210722_sHLA_KP4_Normoxia_2_Slot1-11_1_1893.d	1				FALSE
EAVKPTVGM	29.11	930.484	9	-8.2	466.242	2	7.4011	0.7403-0.7630			344577	5751	210722_sHLA_KP4_Normoxia_2_Slot1-11_1_1893.d	1	Q9P2B7|CFA97_HUMAN			FALSE
EAVWAVTNY	43.99	1051.5	9	3.3	1052.5	1	30.2489	1.4162-1.4381			1419375	37251	210722_sHLA_KP4_Normoxia_2_Slot1-11_1_1893.d	1	P52292|IMA1_HUMAN			FALSE
EAYVHVNQY	27.08	1121.51	9	0.7	561.76	2	8.7369	0.8073-0.8299	583	12300	406733	7115	210722_sHLA_KP4_Normoxia_2_Slot1-11_1_1893.d	1				FALSE
EDQTEYLEER	37.43	1310.56	10	-8.1	656.278	2	7.6344	0.8600-0.8825			355547	5993	210722_sHLA_KP4_Normoxia_2_Slot1-11_1_1893.d	1	Q58FF6|H90B4_HUMAN;P07900|HS90A_HUMAN;Q58FF7|H90B3_HUMAN;P08238|HS90B_HUMAN			FALSE
EGLPEGIPF	31.9	957.481	9	2	958.483	1	42.3225	1.3135-1.3355			1983974	50252	210722_sHLA_KP4_Normoxia_2_Slot1-11_1_1893.d	1	P78347|GTF2I_HUMAN			FALSE
EGVIEFVSY	34.1	1041.5	9	0.8	1042.5	1	38.8989	1.4098-1.4317			1824104	46832	210722_sHLA_KP4_Normoxia_2_Slot1-11_1_1893.d	2	Q08170|SRSF4_HUMAN			FALSE
ELAPSLPSY	33.87	975.491	9	-3.8	976.487	1	28.7762	1.3850-1.4070			1350689	35615	210722_sHLA_KP4_Normoxia_2_Slot1-11_1_1893.d	1	Q86X83|COMD2_HUMAN			FALSE
ELPLPAFE	24.21	914.475	8	7.2	915.482	1	38.3063	1.3282-1.3502			1796583	46131	210722_sHLA_KP4_Normoxia_2_Slot1-11_1_1893.d	1				FALSE
ELWKNPTAF	41.33	1104.56	9	-0.2	553.283	2	24.9172	0.7979-0.8205	4320	203000	1167999	30831	210722_sHLA_KP4_Normoxia_2_Slot1-11_1_1893.d	4	O00762|UBE2C_HUMAN			FALSE
EPDFVAKFY	31.05	1114.53	9	-0.7	558.269	2	29.3065	0.8120-0.8346			1375456	36244	210722_sHLA_KP4_Normoxia_2_Slot1-11_1_1893.d	1	Q9NWQ9|CN119_HUMAN			FALSE
EPEEAAALY	37.5	991.45	9	-3.1	992.447	1	16.6806	1.3640-1.3860			780702	18120	210722_sHLA_KP4_Normoxia_2_Slot1-11_1_1893.d	2	P13798|ACPH_HUMAN			FALSE
EPEELYQTF	25.98	1154.51	9	1.8	578.26	2	28.4263	0.8308-0.8534			1334176	35194	210722_sHLA_KP4_Normoxia_2_Slot1-11_1_1893.d	2	P13639|EF2_HUMAN			FALSE
EPEPEPIVL	29.37	1021.53	9	-3.2	1022.53	1	31.9165	1.3942-1.4162			1497192	39078	210722_sHLA_KP4_Normoxia_2_Slot1-11_1_1893.d	1	A6ND36|FA83G_HUMAN			FALSE
EPEPHILLF	26.43	1093.58	9	-1.9	547.793	2	38.4017	0.8167-0.8393	12000	50000	1790198	46004	210722_sHLA_KP4_Normoxia_2_Slot1-11_1_1893.d	1				FALSE
EPESLGVVY	29.28	991.486	9	-2.1	992.484	1	24.59	1.3750-1.3969			1154208	30450	210722_sHLA_KP4_Normoxia_2_Slot1-11_1_1893.d	1	O15541|R113A_HUMAN			FALSE
EPFSSPPEL	31.94	1001.47	9	1.6	1002.47	1	28.1881	1.3805-1.4024			1323169	34915	210722_sHLA_KP4_Normoxia_2_Slot1-11_1_1893.d	3	Q15370|ELOB_HUMAN			FALSE
EPGAVLLY	24.61	860.464	8	-6.1	861.46	1	29.9915	1.2822-1.3043			1407479	36977	210722_sHLA_KP4_Normoxia_2_Slot1-11_1_1893.d	1				FALSE
EPHLMVEY	30.24	1016.46	8	-7.7	509.231	2	18.8367	0.7705-0.7932	393	8530	882034	22006	210722_sHLA_KP4_Normoxia_2_Slot1-11_1_1893.d	2	Q9Y244|POMP_HUMAN			FALSE
EPHYGHAGTVY	44.93	1229.55	11	-6.2	615.772	2	5.1706	0.8440-0.8665			240441	3531	210722_sHLA_KP4_Normoxia_2_Slot1-11_1_1893.d	1	Q9P2J3|KLHL9_HUMAN;Q9P2N7|KLH13_HUMAN			FALSE
EPLAIVEGY	40.93	989.507	9	1.3	990.508	1	32.2275	1.3905-1.4125			1511836	39418	210722_sHLA_KP4_Normoxia_2_Slot1-11_1_1893.d	1	Q9UBZ4|APEX2_HUMAN			FALSE
EPLASFLDF	29.61	1037.51	9	-2.8	1038.5	1	54.0561	1.4253-1.4472			2532081	61959	210722_sHLA_KP4_Normoxia_2_Slot1-11_1_1893.d	1	P61421|VA0D1_HUMAN			FALSE
EPLPITGPEY	45.1	1114.55	10	-0.2	1115.55	1	29.8702	1.4472-1.4691	1420	22600	1401980	36842	210722_sHLA_KP4_Normoxia_2_Slot1-11_1_1893.d	7	Q96PD2|DCBD2_HUMAN			FALSE
EPNPDDPLM	40.09	1026.43	9	7	1027.44	1	20.4407	1.3695-1.3914			958970	24740	210722_sHLA_KP4_Normoxia_2_Slot1-11_1_1893.d	2	Q9NPD8|UBE2T_HUMAN			FALSE
EPNPDDPLM(+15.99)	35.31	1042.43	9	-13.4	1043.41	1	13.5896	1.3805-1.4024			633658	12328	210722_sHLA_KP4_Normoxia_2_Slot1-11_1_1893.d	2	Q9NPD8|UBE2T_HUMAN	Oxidation (M)	M9:Oxidation (M):1001.00	FALSE
EPPLFHPNVY	31.37	1211.6	10	-0.1	606.801	2	24.0446	0.8459-0.8684	164	2840	1126636	29698	210722_sHLA_KP4_Normoxia_2_Slot1-11_1_1893.d	1	P63279|UBC9_HUMAN			FALSE
EPQHWPVQY	25.39	1182.55	9	-9	592.27	2	16.4614	0.8252-0.8477			770470	17722	210722_sHLA_KP4_Normoxia_2_Slot1-11_1_1893.d	1				FALSE
EPRPPHGELQY	31.41	1321.64	11	4.8	661.826	2	6.7463	0.8722-0.8947	253	3760	311593	4951	210722_sHLA_KP4_Normoxia_2_Slot1-11_1_1893.d	1	P04818|TYSY_HUMAN			FALSE
EPSFITESY	37.92	1071.48	9	1.5	1072.48	1	26.5503	1.4180-1.4399			1246023	32865	210722_sHLA_KP4_Normoxia_2_Slot1-11_1_1893.d	1	P14921|ETS1_HUMAN			FALSE
EPSPAAPTL	31.32	881.449	9	-10.6	882.441	1	15.407	1.2886-1.3107			720229	15757	210722_sHLA_KP4_Normoxia_2_Slot1-11_1_1893.d	1	Q15149|PLEC_HUMAN			FALSE
EPSPDFPAL	34.39	971.46	9	1.5	972.461	1	32.9134	1.3374-1.3594			1543801	40093	210722_sHLA_KP4_Normoxia_2_Slot1-11_1_1893.d	3	O00459|P85B_HUMAN			FALSE
EPTAAAIAY	29.71	905.449	9	4.3	906.454	1	16.4419	1.3116-1.3337			769531	17677	210722_sHLA_KP4_Normoxia_2_Slot1-11_1_1893.d	2	P11021|BIP_HUMAN;P17066|HSP76_HUMAN;P34931|HS71L_HUMAN;P0DMV9|HS71B_HUMAN;P0DMV8|HS71A_HUMAN;P11142|HSP7C_HUMAN			FALSE
EPTAAALAY	29.71	905.449	9	4.3	906.454	1	16.4419	1.3116-1.3337			769531	17677	210722_sHLA_KP4_Normoxia_2_Slot1-11_1_1893.d	2				FALSE
EPVPASIPNYY	25.71	1248.6	11	18.9	625.316	2	29.6564	0.8477-0.8703			1391926	36622	210722_sHLA_KP4_Normoxia_2_Slot1-11_1_1893.d	1				FALSE
EPWPDIESF	32.19	1118.49	9	1.1	1119.49	1	45.4126	1.4527-1.4746			2128217	53243	210722_sHLA_KP4_Normoxia_2_Slot1-11_1_1893.d	1	Q9C091|GRB1L_HUMAN			FALSE
EPYGKIKNY	35.93	1110.57	9	0.1	556.289	2	5.1318	0.8224-0.8449			238609	3487	210722_sHLA_KP4_Normoxia_2_Slot1-11_1_1893.d	2	P43243|MATR3_HUMAN			FALSE
ETYVPKEF	24.89	1011.49	8	-8.2	506.745	2	14.0173	0.7800-0.8026			654133	13135	210722_sHLA_KP4_Normoxia_2_Slot1-11_1_1893.d	1				FALSE
EVAPAGASY	33.93	863.403	9	3.7	864.406	1	8.0283	1.2518-1.2739			373820	6386	210722_sHLA_KP4_Normoxia_2_Slot1-11_1_1893.d	1	Q9NZM5|NOP53_HUMAN			FALSE
EVAPALSVF	32.65	931.501	9	0.8	932.502	1	39.6046	1.3328-1.3548			1857032	47576	210722_sHLA_KP4_Normoxia_2_Slot1-11_1_1893.d	1	O43815|STRN_HUMAN			FALSE
EVDPGSAEL	28.81	915.418	9	2.9	916.422	1	13.5896	1.2997-1.3217			633659	12329	210722_sHLA_KP4_Normoxia_2_Slot1-11_1_1893.d	1	P49327|FAS_HUMAN			FALSE
EVFPLAMNY	44.26	1082.51	9	-5.1	1083.5	1	43.4541	1.4509-1.4728			2036943	51369	210722_sHLA_KP4_Normoxia_2_Slot1-11_1_1893.d	1	P30279|CCND2_HUMAN;P30281|CCND3_HUMAN;P24385|CCND1_HUMAN			FALSE
EVFRDTVHM	32.58	1132.53	9	-1.5	567.269	2	10.0979	0.8318-0.8543			470712	8514	210722_sHLA_KP4_Normoxia_2_Slot1-11_1_1893.d	2	Q9UPN3|MACF1_HUMAN			FALSE
EVIPYTPAM	40.95	1019.5	9	4.1	1020.5	1	30.8568	1.3914-1.4134			1447750	37912	210722_sHLA_KP4_Normoxia_2_Slot1-11_1_1893.d	2	P09601|HMOX1_HUMAN			FALSE
EVIPYTPAM(+15.99)	33.68	1035.49	9	0.8	1036.49	1	20.7757	1.3988-1.4207			974695	25267	210722_sHLA_KP4_Normoxia_2_Slot1-11_1_1893.d	1	P09601|HMOX1_HUMAN	Oxidation (M)	M9:Oxidation (M):1001.00	FALSE
EVMPAQWEF	30.98	1135.5	9	4.8	1136.5	1	40.9121	1.4445-1.4664			1918317	48963	210722_sHLA_KP4_Normoxia_2_Slot1-11_1_1893.d	1	P15104|GLNA_HUMAN			FALSE
EVNPNTRVM	24.31	1058.52	9	5.1	530.265	2	6.2054	0.7818-0.8045			288761	4469	210722_sHLA_KP4_Normoxia_2_Slot1-11_1_1893.d	1				FALSE
FAEGFVRAL	27.59	1008.54	9	-2.9	505.272	2	26.6669	0.7922-0.8148			1251550	33028	210722_sHLA_KP4_Normoxia_2_Slot1-11_1_1893.d	1	P05412|JUN_HUMAN			FALSE
FAEGTFTVF	32.09	1017.48	9	8.5	1018.49	1	42.5363	1.3869-1.4088			1994010	50454	210722_sHLA_KP4_Normoxia_2_Slot1-11_1_1893.d	2	Q9NZM1|MYOF_HUMAN			FALSE
FAFEHSEEY	43.64	1157.47	9	-1.5	579.735	2	14.3722	0.8082-0.8308			670886	13796	210722_sHLA_KP4_Normoxia_2_Slot1-11_1_1893.d	2	Q9BQ70|TCF25_HUMAN			FALSE
FAIGGSGSSY	41.65	944.424	10	-1.1	945.423	1	17.6772	1.3364-1.3585			828126	19950	210722_sHLA_KP4_Normoxia_2_Slot1-11_1_1893.d	1	P28072|PSB6_HUMAN			FALSE
FALVSQAY	29.14	897.46	8	-2.6	898.458	1	27.0362	1.3337-1.3557			1269014	33506	210722_sHLA_KP4_Normoxia_2_Slot1-11_1_1893.d	1	Q99627|CSN8_HUMAN			FALSE
FASDPILY	37.59	924.459	8	6	925.465	1	31.3621	1.3346-1.3566			1471542	38460	210722_sHLA_KP4_Normoxia_2_Slot1-11_1_1893.d	1	P14618|KPYM_HUMAN			FALSE
FAVDLEHHSY	42.82	1216.55	10	5.3	609.282	2	14.0561	0.9013-0.9238			655979	13193	210722_sHLA_KP4_Normoxia_2_Slot1-11_1_1893.d	1	Q01780|EXOSX_HUMAN			FALSE
FAVVPSTAT	31.87	891.47	9	1.7	892.472	1	19.0464	1.3015-1.3236			893146	22390	210722_sHLA_KP4_Normoxia_2_Slot1-11_1_1893.d	1	O94985|CSTN1_HUMAN			FALSE
FAYDGKDYL	30.07	1090.5	9	-7.9	546.247	2	20.5195	0.8026-0.8252	114	3700	961762	24850	210722_sHLA_KP4_Normoxia_2_Slot1-11_1_1893.d	1	P13747|HLAE_HUMAN			FALSE
FEDENFILK	39.29	1153.57	9	11.4	577.792	2	23.341	0.8496-0.8722			1095367	28825	210722_sHLA_KP4_Normoxia_2_Slot1-11_1_1893.d	1	P62937|PPIA_HUMAN			FALSE
FGGPGGFSF	43.15	871.386	9	8.1	872.394	1	35.883	1.2665-1.2886			1682994	43398	210722_sHLA_KP4_Normoxia_2_Slot1-11_1_1893.d	2	Q99615|DNJC7_HUMAN			FALSE
FGGPIWSM	33.69	893.41	8	11.7	894.422	1	41.0093	1.2988-1.3208			1922935	49111	210722_sHLA_KP4_Normoxia_2_Slot1-11_1_1893.d	1	Q969X6|UTP4_HUMAN			FALSE
FGLARIYSY	34.28	1088.57	9	5.1	545.289	2	26.2133	0.8082-0.8308			1230422	32462	210722_sHLA_KP4_Normoxia_2_Slot1-11_1_1893.d	1	P11802|CDK4_HUMAN			FALSE
FGWEEDEDF	49.95	1172.43	9	6.2	1173.44	1	36.3739	1.4764-1.4983			1705880	43934	210722_sHLA_KP4_Normoxia_2_Slot1-11_1_1893.d	1	A6ZKI3|RTL8C_HUMAN;Q17RB0|RTL8B_HUMAN;Q9BWD3|RTL8A_HUMAN			FALSE
FIFREGDGVYY	28.64	1364.64	11	14	683.332	2	28.9122	0.8881-0.9106			1357115	35783	210722_sHLA_KP4_Normoxia_2_Slot1-11_1_1893.d	1	Q8N7H5|PAF1_HUMAN			FALSE
FLFDGSPTY	43.8	1045.48	9	-10.4	1046.46	1	38.7045	1.4152-1.4372			1814911	46579	210722_sHLA_KP4_Normoxia_2_Slot1-11_1_1893.d	1	P49327|FAS_HUMAN			FALSE
FLHELNVPF	30.05	1114.58	9	-2.2	558.292	2	35.572	0.8261-0.8487			1668345	43053	210722_sHLA_KP4_Normoxia_2_Slot1-11_1_1893.d	1	Q9NR45|SIAS_HUMAN			FALSE
FLSVVSSVLTEK	36.24	1307.73	12	-7.9	654.864	2	34.0848	0.9088-0.9312			1598772	41424	210722_sHLA_KP4_Normoxia_2_Slot1-11_1_1893.d	1	P02008|HBAZ_HUMAN			FALSE
FLTAAKKARAG	32.3	1132.67	11	5.4	567.342	2	4.1804	0.8694-0.8919			194886	2676	210722_sHLA_KP4_Normoxia_2_Slot1-11_1_1893.d	1	Q9NZT1|CALL5_HUMAN			FALSE
FLWKEPATM(+15.99)	27.32	1137.55	9	-15.3	569.771	2	18.7495	0.8271-0.8496			879237	21891	210722_sHLA_KP4_Normoxia_2_Slot1-11_1_1893.d	1	Q9BQ70|TCF25_HUMAN	Oxidation (M)	M9:Oxidation (M):1001.00	FALSE
FLWQEGHSAF	35.75	1220.56	10	2.7	611.285	2	29.1121	0.8449-0.8675			1366297	36025	210722_sHLA_KP4_Normoxia_2_Slot1-11_1_1893.d	1	P07814|SYEP_HUMAN			FALSE
FPAAPIPTL	35.15	925.527	9	0.3	926.528	1	42.478	1.3429-1.3649			1991274	50400	210722_sHLA_KP4_Normoxia_2_Slot1-11_1_1893.d	2	Q9UMZ2|SYNRG_HUMAN			FALSE
FPAEDWAGL	38.06	1004.46	9	-1.2	1005.46	1	39.8573	1.4006-1.4226			1868911	47833	210722_sHLA_KP4_Normoxia_2_Slot1-11_1_1893.d	2	P60896|SEM1_HUMAN			FALSE
FPAEFAMY	37.43	974.421	8	1.3	975.422	1	38.9767	1.3777-1.3997			1827765	46917	210722_sHLA_KP4_Normoxia_2_Slot1-11_1_1893.d	3	Q8N752|KC1AL_HUMAN;P48729|KC1A_HUMAN			FALSE
FPAHPSLLL	28.79	993.565	9	-1.5	497.785	2	30.0887	0.7847-0.8073			1412066	37094	210722_sHLA_KP4_Normoxia_2_Slot1-11_1_1893.d	1	P26006|ITA3_HUMAN			FALSE
FPALFGDVKF	50.97	1139.6	10	2.3	570.805	2	46.746	0.8374-0.8600	3070	51400	2189469	54597	210722_sHLA_KP4_Normoxia_2_Slot1-11_1_1893.d	2	Q16831|UPP1_HUMAN			FALSE
FPANNIVKF	25.81	1048.57	9	-9	525.284	2	25.061	0.7903-0.8129			1176283	31069	210722_sHLA_KP4_Normoxia_2_Slot1-11_1_1893.d	1				FALSE
FPANVMDVI	25.16	1004.5	9	-1.5	1005.5	1	45.6099	1.3960-1.4180			2137320	53406	210722_sHLA_KP4_Normoxia_2_Slot1-11_1_1893.d	1	P17844|DDX5_HUMAN			FALSE
FPAPAKAVVY	39.5	1061.59	10	9	531.803	2	17.9299	0.8026-0.8252			840230	20432	210722_sHLA_KP4_Normoxia_2_Slot1-11_1_1893.d	1	Q8TEM1|PO210_HUMAN			FALSE
FPAPGKPGNY	30.17	1046.52	10	-3.4	524.261	2	9.2193	0.7639-0.7866	309	6580	429577	7609	210722_sHLA_KP4_Normoxia_2_Slot1-11_1_1893.d	2	Q9UGP8|SEC63_HUMAN			FALSE
FPAPGKPGNYQY	43.4	1337.64	12	1	669.823	2	13.7573	0.8769-0.8994	704	14200	638326	12526	210722_sHLA_KP4_Normoxia_2_Slot1-11_1_1893.d	2	Q9UGP8|SEC63_HUMAN			FALSE
FPAPPFGL	27.74	844.448	8	11	845.458	1	47.1943	1.2656-1.2877			2211317	54989	210722_sHLA_KP4_Normoxia_2_Slot1-11_1_1893.d	2				FALSE
FPASFPNRQY	29.38	1225.59	10	-3.1	613.795	2	15.9849	0.8703-0.8928	2000	37900	741657	16623	210722_sHLA_KP4_Normoxia_2_Slot1-11_1_1893.d	5	Q8TCT9|HM13_HUMAN			FALSE
FPASIPITKF	44.19	1119.63	10	1.9	560.821	2	33.5989	0.8195-0.8421	264	8910	1575826	40828	210722_sHLA_KP4_Normoxia_2_Slot1-11_1_1893.d	4	Q12766|HMGX3_HUMAN			FALSE
FPASPPKGY	36.75	962.486	9	-0.1	482.247	2	9.6621	0.7545-0.7771	7200	39400	444212	7940	210722_sHLA_KP4_Normoxia_2_Slot1-11_1_1893.d	3	Q16763|UBE2S_HUMAN			FALSE
FPASPPKGYFL	38.43	1222.64	11	8.4	612.327	2	29.9915	0.8534-0.8759	2580	19400	1407488	36986	210722_sHLA_KP4_Normoxia_2_Slot1-11_1_1893.d	5	Q16763|UBE2S_HUMAN			FALSE
FPATPLLDY	45.33	1035.53	9	1.2	1036.53	1	43.1626	1.4308-1.4527			2023280	51116	210722_sHLA_KP4_Normoxia_2_Slot1-11_1_1893.d	2	P53396|ACLY_HUMAN			FALSE
FPAVGEPNIQQY	28.96	1361.66	12	4.7	681.836	2	30.4821	0.9350-0.9575			1430367	37515	210722_sHLA_KP4_Normoxia_2_Slot1-11_1_1893.d	1	O15294|OGT1_HUMAN			FALSE
FPAVTVEV	37.82	860.464	8	10	861.474	1	33.424	1.2840-1.3061			1567578	40626	210722_sHLA_KP4_Normoxia_2_Slot1-11_1_1893.d	4	Q99808|S29A1_HUMAN			FALSE
FPDDMPTL	25.55	934.411	8	6.3	935.417	1	35.7858	1.3456-1.3676			1678412	43286	210722_sHLA_KP4_Normoxia_2_Slot1-11_1_1893.d	1				FALSE
FPDDVPTSL	29.72	989.471	9	1.6	990.472	1	31.659	1.3814-1.4034			1485310	38818	210722_sHLA_KP4_Normoxia_2_Slot1-11_1_1893.d	2	Q7Z3B3|KANL1_HUMAN			FALSE
FPDEGFSGL	36.54	967.429	9	-6.2	968.423	1	33.9682	1.3594-1.3814			1593253	41269	210722_sHLA_KP4_Normoxia_2_Slot1-11_1_1893.d	4	Q9Y2J8|PADI2_HUMAN			FALSE
FPDIPIGY	28.57	920.464	8	-1.3	921.463	1	42.7501	1.3227-1.3447			2004063	50673	210722_sHLA_KP4_Normoxia_2_Slot1-11_1_1893.d	4	Q9NR45|SIAS_HUMAN			FALSE
FPDKPITQY	40.89	1107.56	9	-5.8	554.78	2	14.7994	0.8016-0.8242	9320	103000	704390	15116	210722_sHLA_KP4_Normoxia_2_Slot1-11_1_1893.d	5	P39656|OST48_HUMAN			FALSE
FPDPAGKLNQF	38.97	1232.62	11	5.3	617.315	2	25.1111	0.8562-0.8787	106	4990	1177212	31104	210722_sHLA_KP4_Normoxia_2_Slot1-11_1_1893.d	2	Q9BT22|ALG1_HUMAN;Q6GMV1|ALG1L_HUMAN			FALSE
FPDQPVVW	24.42	986.486	8	-9.6	987.476	1	37.9564	1.3511-1.3731			1780097	45737	210722_sHLA_KP4_Normoxia_2_Slot1-11_1_1893.d	1				FALSE
FPDSGHFNV	24.68	1018.45	9	3.5	510.231	2	16.9333	0.7828-0.8054			792794	18590	210722_sHLA_KP4_Normoxia_2_Slot1-11_1_1893.d	1	P50990|TCPQ_HUMAN			FALSE
FPDSPGGTSY	37.51	1026.43	10	7.1	1027.44	1	14.8581	1.3484-1.3704			694135	14695	210722_sHLA_KP4_Normoxia_2_Slot1-11_1_1893.d	2	Q9Y6M9|NDUB9_HUMAN			FALSE
FPDTPLAL	36.42	872.464	8	2.8	873.467	1	40.4651	1.3024-1.3245			1897275	48483	210722_sHLA_KP4_Normoxia_2_Slot1-11_1_1893.d	2	Q12906|ILF3_HUMAN			FALSE
FPEEDKKTY	40.68	1155.54	9	5.2	578.778	2	4.8159	0.8158-0.8383			224034	3216	210722_sHLA_KP4_Normoxia_2_Slot1-11_1_1893.d	1	O95298|NDUC2_HUMAN			FALSE
FPEGSVELY	38.95	1039.49	9	-1.9	1040.48	1	31.2261	1.3942-1.4162			1465111	38287	210722_sHLA_KP4_Normoxia_2_Slot1-11_1_1893.d	3	P23396|RS3_HUMAN			FALSE
FPEHIFPAL	37.52	1069.56	9	0.6	535.783	2	38.118	0.8026-0.8252	21200	222000	1786536	45918	210722_sHLA_KP4_Normoxia_2_Slot1-11_1_1893.d	3	P61160|ARP2_HUMAN			FALSE
FPEIDLEKY	43.61	1152.57	9	-2.5	577.287	2	31.4049	0.8167-0.8393	1810	10800	1472476	38500	210722_sHLA_KP4_Normoxia_2_Slot1-11_1_1893.d	2	P00374|DYR_HUMAN			FALSE
FPEQIAEKL	27.33	1073.58	9	-17.7	537.782	2	20.4407	0.7941-0.8167			958980	24750	210722_sHLA_KP4_Normoxia_2_Slot1-11_1_1893.d	1				FALSE
FPFAPPAAA	41.58	887.454	9	2.8	888.457	1	31.401	1.3034-1.3254			1473392	38522	210722_sHLA_KP4_Normoxia_2_Slot1-11_1_1893.d	1	Q29980|MICB_HUMAN			FALSE
FPFAPPGAAA	23.97	944.476	10	3.2	945.479	1	30.954	1.3208-1.3429			1452334	38026	210722_sHLA_KP4_Normoxia_2_Slot1-11_1_1893.d	1				FALSE
FPFEKGSVQY	38.95	1200.58	10	-11.1	601.287	2	20.2658	0.8449-0.8675	382	3430	950625	24441	210722_sHLA_KP4_Normoxia_2_Slot1-11_1_1893.d	3	P35659|DEK_HUMAN			FALSE
FPFNPLDF	34.46	995.475	8	8.6	996.484	1	54.4881	1.3887-1.4107			2552185	62395	210722_sHLA_KP4_Normoxia_2_Slot1-11_1_1893.d	1	O95997|PTTG1_HUMAN			FALSE
FPFQDIEL	24.55	1007.5	8	-1	1008.5	1	49.1935	1.4024-1.4244			2304431	56915	210722_sHLA_KP4_Normoxia_2_Slot1-11_1_1893.d	1				FALSE
FPFVDDNEV	31.87	1080.48	9	7.2	1081.48	1	36.646	1.4408-1.4628			1718754	44292	210722_sHLA_KP4_Normoxia_2_Slot1-11_1_1893.d	2	Q16236|NF2L2_HUMAN			FALSE
FPGLASEL	29.96	832.433	8	11.6	833.444	1	34.7893	1.2675-1.2896			1631743	42211	210722_sHLA_KP4_Normoxia_2_Slot1-11_1_1893.d	2	Q8TCY9|URGCP_HUMAN			FALSE
FPHFDLSHGS	28.46	1142.51	10	-2.3	572.259	2	16.4502	0.8148-0.8374	191	3110	768616	17656	210722_sHLA_KP4_Normoxia_2_Slot1-11_1_1893.d	1	P69905|HBA_HUMAN			FALSE
FPHFDLSHGSA	30.81	1213.55	11	-8.2	607.774	2	17.2249	0.8346-0.8571			806752	19138	210722_sHLA_KP4_Normoxia_2_Slot1-11_1_1893.d	1	P69905|HBA_HUMAN			FALSE
FPIEYHDIW	31.28	1218.57	9	-7.6	610.283	2	37.2538	0.8600-0.8825	2840	13100	1747126	44950	210722_sHLA_KP4_Normoxia_2_Slot1-11_1_1893.d	2	P31350|RIR2_HUMAN			FALSE
FPIGSSGF	45.75	810.391	8	2.3	811.394	1	29.0734	1.2204-1.2426			1364448	35964	210722_sHLA_KP4_Normoxia_2_Slot1-11_1_1893.d	3	P49790|NU153_HUMAN			FALSE
FPIPDLQKY	32.06	1119.6	9	14.5	560.809	2	31.1678	0.8139-0.8365	147	2520	1462374	38232	210722_sHLA_KP4_Normoxia_2_Slot1-11_1_1893.d	2	P14735|IDE_HUMAN			FALSE
FPIPESPAATAY	24.13	1262.62	12	3.6	632.314	2	33.6572	0.8581-0.8806			1578569	40889	210722_sHLA_KP4_Normoxia_2_Slot1-11_1_1893.d	1				FALSE
FPIPGEPGF	36	959.475	9	-1.3	960.474	1	40.4068	1.3392-1.3612			1894548	48438	210722_sHLA_KP4_Normoxia_2_Slot1-11_1_1893.d	4	O15145|ARPC3_HUMAN			FALSE
FPKAPEFPSY	35.38	1181.58	10	-5	591.788	2	25.5858	0.8261-0.8487			1201060	31708	210722_sHLA_KP4_Normoxia_2_Slot1-11_1_1893.d	1	Q86UV5|UBP48_HUMAN			FALSE
FPLALPGM	24.42	844.452	8	6.6	845.458	1	48.5659	1.2896-1.3116			2275308	56400	210722_sHLA_KP4_Normoxia_2_Slot1-11_1_1893.d	2				FALSE
FPLGLDSY	40.55	910.444	8	-3	911.441	1	38.1314	1.3346-1.3566			1788356	45950	210722_sHLA_KP4_Normoxia_2_Slot1-11_1_1893.d	2	Q9Y4C2|TCAF1_HUMAN			FALSE
FPLLATAY	33.22	894.485	8	2.7	895.488	1	40.2072	1.3263-1.3484			1885422	48252	210722_sHLA_KP4_Normoxia_2_Slot1-11_1_1893.d	3	Q15067|ACOX1_HUMAN			FALSE
FPLPAAGGSRY	27.1	1134.58	11	-1.7	568.293	2	18.1139	0.8280-0.8506	1130	5940	843020	20540	210722_sHLA_KP4_Normoxia_2_Slot1-11_1_1893.d	1				FALSE
FPLPGLPDF	38.57	1001.52	9	2.3	1002.52	1	55.3501	1.4171-1.4390			2592685	63559	210722_sHLA_KP4_Normoxia_2_Slot1-11_1_1893.d	6	P34896|GLYC_HUMAN			FALSE
FPLSPDWQVDY	29.63	1365.62	11	-4.8	683.811	2	47.763	0.8703-0.8928			2237740	55486	210722_sHLA_KP4_Normoxia_2_Slot1-11_1_1893.d	2	P26641|EF1G_HUMAN			FALSE
FPLYEPAKM	42.83	1094.55	9	-11	548.271	2	23.8464	0.8016-0.8242			1119266	29480	210722_sHLA_KP4_Normoxia_2_Slot1-11_1_1893.d	1	P46013|KI67_HUMAN			FALSE
FPMTHGNTGF	42.84	1107.48	10	-4.5	554.741	2	14.1195	0.8111-0.8336	251	3090	658788	13320	210722_sHLA_KP4_Normoxia_2_Slot1-11_1_1893.d	2	Q15366|PCBP2_HUMAN			FALSE
FPNAIEHTL	25.87	1040.53	9	-2.5	521.266	2	18.7286	0.7922-0.8148	647	4290	872732	21644	210722_sHLA_KP4_Normoxia_2_Slot1-11_1_1893.d	1	P22314|UBA1_HUMAN			FALSE
FPNIPGKSL	26.27	971.544	9	-3.3	486.774	2	19.0063	0.7611-0.7837	3230	15100	887584	22192	210722_sHLA_KP4_Normoxia_2_Slot1-11_1_1893.d	1				FALSE
FPNIVIKGSEL	43.71	1215.69	11	-0.8	608.845	2	31.3433	0.8393-0.8618	493	6230	1467862	38356	210722_sHLA_KP4_Normoxia_2_Slot1-11_1_1893.d	1	Q6P2Q9|PRP8_HUMAN			FALSE
FPNKPPLTF	33.05	1059.58	9	4.5	530.793	2	26.1744	0.7922-0.8148			1228589	32417	210722_sHLA_KP4_Normoxia_2_Slot1-11_1_1893.d	1	Q86U86|PB1_HUMAN			FALSE
FPNPEATFV	35.91	1020.49	9	0.1	1021.49	1	34.1626	1.3768-1.3988			1602422	41498	210722_sHLA_KP4_Normoxia_2_Slot1-11_1_1893.d	1	Q9Y5B9|SP16H_HUMAN			FALSE
FPNVSSFEW	34.86	1111.5	9	11	1112.51	1	46.232	1.4427-1.4646			2166535	54013	210722_sHLA_KP4_Normoxia_2_Slot1-11_1_1893.d	1	Q4J6C6|PPCEL_HUMAN			FALSE
FPQKIAGELY	37.83	1164.62	10	-3.3	583.31	2	20.8341	0.8393-0.8618			977462	25352	210722_sHLA_KP4_Normoxia_2_Slot1-11_1_1893.d	1	Q9GZM5|YIPF3_HUMAN			FALSE
FPQYPDKEL	36.58	1135.55	9	-9.1	568.775	2	16.6806	0.8120-0.8346			780714	18132	210722_sHLA_KP4_Normoxia_2_Slot1-11_1_1893.d	1	A5YKK6|CNOT1_HUMAN			FALSE
FPRHIEPEL	37.67	1136.6	9	6.1	569.305	2	12.6859	0.8129-0.8355	1020	14700	591236	11030	210722_sHLA_KP4_Normoxia_2_Slot1-11_1_1893.d	3	P86791|CCZ1_HUMAN;P86790|CCZ1B_HUMAN			FALSE
FPSAKDPTW	31.53	1047.5	9	-7.8	524.75	2	15.8394	0.7941-0.8167			740712	16572	210722_sHLA_KP4_Normoxia_2_Slot1-11_1_1893.d	2	Q6NUM9|RETST_HUMAN			FALSE
FPSEDILLV	29.68	1031.55	9	-2.2	1032.55	1	48.6437	1.4472-1.4691			2278963	56479	210722_sHLA_KP4_Normoxia_2_Slot1-11_1_1893.d	1	Q8WU10|PYRD1_HUMAN			FALSE
FPSEITDTV	32.93	1007.48	9	-5.7	1008.48	1	26.2133	1.3786-1.4006			1230411	32451	210722_sHLA_KP4_Normoxia_2_Slot1-11_1_1893.d	1	Q9H4A3|WNK1_HUMAN			FALSE
FPSEYVPTV	26.27	1037.51	9	10.3	1038.52	1	31.7416	1.4162-1.4381			1488976	38908	210722_sHLA_KP4_Normoxia_2_Slot1-11_1_1893.d	1				FALSE
FPSFGSGF	40.32	844.375	8	-0.4	845.376	1	37.2733	1.2564-1.2785			1748034	44964	210722_sHLA_KP4_Normoxia_2_Slot1-11_1_1893.d	2	O75190|DNJB6_HUMAN			FALSE
FPSIYDVKY	29.19	1130.56	9	-2.2	566.284	2	29.5981	0.8176-0.8402			1389184	36562	210722_sHLA_KP4_Normoxia_2_Slot1-11_1_1893.d	1	Q9UFF9|CNOT8_HUMAN			FALSE
FPSMPIKL	28.36	931.52	8	4.3	466.766	2	34.3228	0.7488-0.7715			1609774	41698	210722_sHLA_KP4_Normoxia_2_Slot1-11_1_1893.d	1	Q659A1|ICE2_HUMAN			FALSE
FPSPPAFIF	38.42	1021.53	9	-8.6	1022.52	1	54.1533	1.4098-1.4317			2536663	62071	210722_sHLA_KP4_Normoxia_2_Slot1-11_1_1893.d	1	P53992|SC24C_HUMAN			FALSE
FPTISLEF	32.68	952.49	8	2.2	953.493	1	51.4381	1.3621-1.3841			2409477	59151	210722_sHLA_KP4_Normoxia_2_Slot1-11_1_1893.d	1	P37268|FDFT_HUMAN			FALSE
FPVAGQKLIY	44.33	1134.64	10	-0.1	568.325	2	24.2401	0.8289-0.8515			1137688	30022	210722_sHLA_KP4_Normoxia_2_Slot1-11_1_1893.d	3	P54727|RD23B_HUMAN;P54725|RD23A_HUMAN			FALSE
FPVEKIINL	29.64	1071.63	9	4.1	536.822	2	34.8477	0.8440-0.8665			1634499	42285	210722_sHLA_KP4_Normoxia_2_Slot1-11_1_1893.d	2	Q16236|NF2L2_HUMAN			FALSE
FPVGDVNNF	36.73	1007.47	9	9.9	1008.48	1	29.8508	1.3924-1.4143			1401064	36820	210722_sHLA_KP4_Normoxia_2_Slot1-11_1_1893.d	2	Q13409|DC1I2_HUMAN			FALSE
FPVGPGTGF	39.36	877.433	9	9.5	878.442	1	30.1276	1.2675-1.2896			1413888	37128	210722_sHLA_KP4_Normoxia_2_Slot1-11_1_1893.d	2	Q9BUN8|DERL1_HUMAN			FALSE
FPVGPGTGFL	28.87	990.518	10	2.4	991.519	1	43.6291	1.3814-1.4034			2045135	51515	210722_sHLA_KP4_Normoxia_2_Slot1-11_1_1893.d	1	Q9BUN8|DERL1_HUMAN			FALSE
FPVPGSGL	25.6	772.412	8	17	773.427	1	28.3874	1.1936-1.2158			1332340	35146	210722_sHLA_KP4_Normoxia_2_Slot1-11_1_1893.d	1	P13473|LAMP2_HUMAN			FALSE
FPVPGSGLVL	34.23	984.564	10	-9.1	985.555	1	47.9574	1.3823-1.4043			2246887	55693	210722_sHLA_KP4_Normoxia_2_Slot1-11_1_1893.d	3	P13473|LAMP2_HUMAN			FALSE
FPVPKPIDY	32.99	1074.58	9	-10.3	538.285	2	25.0805	0.8007-0.8233	1520	9450	1177200	31092	210722_sHLA_KP4_Normoxia_2_Slot1-11_1_1893.d	2	Q9BVS4|RIOK2_HUMAN			FALSE
FPVRDGKIKL	32.27	1171.71	10	2.3	586.858	2	8.9597	0.8590-0.8816	430	12900	414970	7306	210722_sHLA_KP4_Normoxia_2_Slot1-11_1_1893.d	2	Q9UGL1|KDM5B_HUMAN			FALSE
FPWGDGNHTL	30.54	1142.51	10	-4.7	572.258	2	24.2012	0.8167-0.8393			1135831	29953	210722_sHLA_KP4_Normoxia_2_Slot1-11_1_1893.d	1	P12074|CX6A1_HUMAN			FALSE
FPWGDGNHTLF	38.24	1289.58	11	-11.9	645.786	2	39.3265	0.8590-0.8816			1844254	47314	210722_sHLA_KP4_Normoxia_2_Slot1-11_1_1893.d	1	P12074|CX6A1_HUMAN			FALSE
FPWIHIGDLAG	31.4	1224.63	11	1.9	613.318	2	45.8626	0.8383-0.8609			2149189	53653	210722_sHLA_KP4_Normoxia_2_Slot1-11_1_1893.d	1	Q9NRG7|D39U1_HUMAN			FALSE
FPYLHQDWEVQY	40.3	1623.74	12	4.5	812.873	2	36.2551	0.9799-1.0023	92	2010	1700398	43816	210722_sHLA_KP4_Normoxia_2_Slot1-11_1_1893.d	1	Q5BJH7|YIF1B_HUMAN			FALSE
FRVPTANVS	24.08	989.529	9	-1.5	495.767	2	12.0788	0.7620-0.7847			562932	10440	210722_sHLA_KP4_Normoxia_2_Slot1-11_1_1893.d	1	P04406|G3P_HUMAN			FALSE
FVAEQKVEY	41.23	1111.55	9	-3.2	556.779	2	9.6664	0.8007-0.8233			450603	8073	210722_sHLA_KP4_Normoxia_2_Slot1-11_1_1893.d	1	Q04637|IF4G1_HUMAN			FALSE
FVDPAQITM	41.01	1020.5	9	11.4	1021.51	1	33.3994	1.4107-1.4326			1566662	40604	210722_sHLA_KP4_Normoxia_2_Slot1-11_1_1893.d	1	P23921|RIR1_HUMAN			FALSE
FVVDPMAEY	42.8	1069.48	9	15.1	1070.49	1	36.8457	1.4381-1.4600			1727909	44507	210722_sHLA_KP4_Normoxia_2_Slot1-11_1_1893.d	1	P10586|PTPRF_HUMAN;P23468|PTPRD_HUMAN;Q13332|PTPRS_HUMAN			FALSE
FVVPDLTGF	33.71	993.517	9	4.4	994.521	1	50.8744	1.4152-1.4372			2382960	58560	210722_sHLA_KP4_Normoxia_2_Slot1-11_1_1893.d	2	Q8IXM3|RM41_HUMAN			FALSE
FVWEDYDKY	38.42	1263.54	9	10	632.781	2	27.9548	0.8609-0.8834			1312147	34621	210722_sHLA_KP4_Normoxia_2_Slot1-11_1_1893.d	2	Q9NW15|ANO10_HUMAN			FALSE
GAAGVHFIY	40.52	933.471	9	-7.3	467.736	2	18.8057	0.7384-0.7611	1150	15900	879223	21877	210722_sHLA_KP4_Normoxia_2_Slot1-11_1_1893.d	3	P52597|HNRPF_HUMAN			FALSE
GADPSTVEM	31.53	905.38	9	0	906.38	1	10.2923	1.2923-1.3144			479846	8708	210722_sHLA_KP4_Normoxia_2_Slot1-11_1_1893.d	1	Q9Y5B9|SP16H_HUMAN			FALSE
GAFSDELSF	32.38	971.424	9	4.7	972.428	1	36.1601	1.3951-1.4171			1695814	43702	210722_sHLA_KP4_Normoxia_2_Slot1-11_1_1893.d	3	O75563|SKAP2_HUMAN			FALSE
GAHGIIVVY	25.8	927.518	9	-11.8	464.757	2	18.6881	0.7620-0.7847	460	15700	873662	21680	210722_sHLA_KP4_Normoxia_2_Slot1-11_1_1893.d	2				FALSE
GAPVYVDL	24.39	832.433	8	3.5	833.437	1	20.2463	1.2582-1.2804			949679	24389	210722_sHLA_KP4_Normoxia_2_Slot1-11_1_1893.d	1				FALSE
GAVDPLLAL	24.87	867.506	9	5.5	868.512	1	46.6263	1.3208-1.3429			2184865	54463	210722_sHLA_KP4_Normoxia_2_Slot1-11_1_1893.d	2	P52292|IMA1_HUMAN			FALSE
GAVEAVLTY	27	921.481	9	-1.9	922.479	1	27.1334	1.3484-1.3704			1273596	33618	210722_sHLA_KP4_Normoxia_2_Slot1-11_1_1893.d	1				FALSE
GAVGYQPEY	37.59	982.44	9	14.2	983.453	1	13.0163	1.3309-1.3530			606869	11465	210722_sHLA_KP4_Normoxia_2_Slot1-11_1_1893.d	1	Q14494|NF2L1_HUMAN			FALSE
GAVHDVKDVLDS	28.84	1253.63	12	-3.8	627.813	2	9.7052	0.8994-0.9219			452417	8099	210722_sHLA_KP4_Normoxia_2_Slot1-11_1_1893.d	1	P81605|DCD_HUMAN			FALSE
GAVPIFIEL	32.03	957.553	9	-7.6	958.546	1	53.3918	1.3640-1.3860			2500949	61223	210722_sHLA_KP4_Normoxia_2_Slot1-11_1_1893.d	2	P52294|IMA5_HUMAN;O60684|IMA7_HUMAN			FALSE
GAYEQVIKY	35.36	1069.54	9	-13.7	535.768	2	13.9395	0.7932-0.8158			650419	12997	210722_sHLA_KP4_Normoxia_2_Slot1-11_1_1893.d	1	P98194|AT2C1_HUMAN			FALSE
GEVPLTPT	29.85	812.428	8	2.5	813.431	1	19.474	1.2204-1.2426			913524	23100	210722_sHLA_KP4_Normoxia_2_Slot1-11_1_1893.d	3	Q6ZNJ1|NBEL2_HUMAN			FALSE
GGIILLLL	27.51	810.558	8	-12.2	811.549	1	41.3456	1.2785-1.3006			1938451	49429	210722_sHLA_KP4_Normoxia_2_Slot1-11_1_1893.d	1				FALSE
GGLLILII	27.51	810.558	8	-12.2	811.549	1	41.3456	1.2785-1.3006			1938451	49429	210722_sHLA_KP4_Normoxia_2_Slot1-11_1_1893.d	1				FALSE
GGLLLLLL	27.51	810.558	8	-12.2	811.549	1	41.3456	1.2785-1.3006			1938451	49429	210722_sHLA_KP4_Normoxia_2_Slot1-11_1_1893.d	1				FALSE
GGPGGVGGL	32.54	669.345	9	-8.6	670.341	1	10.8033	1.1130-1.1353			503598	9216	210722_sHLA_KP4_Normoxia_2_Slot1-11_1_1893.d	1	P35908|K22E_HUMAN			FALSE
GPFEYEVGY	25.38	1059.45	9	-0.6	1060.45	1	29.4037	1.4079-1.4299			1380032	36350	210722_sHLA_KP4_Normoxia_2_Slot1-11_1_1893.d	2				FALSE
GPFGLIAQY	27.25	964.502	9	8.1	965.51	1	40.0711	1.3951-1.4171			1878994	48082	210722_sHLA_KP4_Normoxia_2_Slot1-11_1_1893.d	1				FALSE
GPFSEISAF	24.46	953.449	9	-7.8	954.442	1	39.6241	1.3383-1.3603			1857945	47595	210722_sHLA_KP4_Normoxia_2_Slot1-11_1_1893.d	1				FALSE
GPILGSPVY	31.99	901.491	9	-0.1	902.491	1	27.7216	1.3364-1.3585			1301140	34342	210722_sHLA_KP4_Normoxia_2_Slot1-11_1_1893.d	1	O75694|NU155_HUMAN			FALSE
GPLQSVQVF	26.32	973.523	9	-0.9	974.522	1	33.5795	1.3575-1.3795			1574903	40799	210722_sHLA_KP4_Normoxia_2_Slot1-11_1_1893.d	1				FALSE
GPVGVNVTY	29.84	904.465	9	-3.6	905.463	1	19.163	1.3162-1.3383			898706	22586	210722_sHLA_KP4_Normoxia_2_Slot1-11_1_1893.d	1	P21333|FLNA_HUMAN			FALSE
GSGSGWSSSRGP	39.21	1120.49	12	-3.2	561.246	2	4.8354	0.7969-0.8195			224955	3243	210722_sHLA_KP4_Normoxia_2_Slot1-11_1_1893.d	1	Q86YZ3|HORN_HUMAN			FALSE
GSVNSSPATI	28.62	931.461	10	7.8	932.469	1	23.1661	1.3383-1.3603			1087095	28599	210722_sHLA_KP4_Normoxia_2_Slot1-11_1_1893.d	1	Q8IYV9|IZUM1_HUMAN			FALSE
GVSVDSQFTHL	26.24	1188.58	11	3.3	595.293	2	21.0285	0.8515-0.8741			986690	25640	210722_sHLA_KP4_Normoxia_2_Slot1-11_1_1893.d	1				FALSE
HAGLVYEY	42.86	950.45	8	0.6	951.45	1	12.2731	1.3429-1.3649	1890	27100	572041	10609	210722_sHLA_KP4_Normoxia_2_Slot1-11_1_1893.d	3	Q92526|TCPW_HUMAN;P40227|TCPZ_HUMAN			FALSE
HAGPTAHEL	27.74	931.451	9	-9.3	466.725	2	4.3554	0.7469-0.7696			203087	2831	210722_sHLA_KP4_Normoxia_2_Slot1-11_1_1893.d	1				FALSE
HAHQFLQNEY	29.04	1285.58	10	-0.7	643.794	2	6.8128	0.8618-0.8844			317091	5085	210722_sHLA_KP4_Normoxia_2_Slot1-11_1_1893.d	1	Q16531|DDB1_HUMAN			FALSE
HALFEISKY	42.12	1106.58	9	-5	554.288	2	16.4601	0.8129-0.8355	678	9330	768607	17647	210722_sHLA_KP4_Normoxia_2_Slot1-11_1_1893.d	1	P51636|CAV2_HUMAN			FALSE
HANGKILFY	26.29	1061.57	9	-2.1	531.785	2	10.92	0.7960-0.8186			509092	9346	210722_sHLA_KP4_Normoxia_2_Slot1-11_1_1893.d	1				FALSE
HAVGDIPGVRF	34.19	1166.62	11	-4	584.31	2	17.501	0.8374-0.8600	1020	12700	816988	19540	210722_sHLA_KP4_Normoxia_2_Slot1-11_1_1893.d	2	P62266|RS23_HUMAN			FALSE
HGIDPTGTY	38.46	959.435	9	8.6	960.443	1	7.7705	1.3603-1.3823			361935	6123	210722_sHLA_KP4_Normoxia_2_Slot1-11_1_1893.d	2	P68371|TBB4B_HUMAN;P07437|TBB5_HUMAN;P04350|TBB4A_HUMAN			FALSE
HIQDIVVHY	44.74	1122.58	9	2.1	562.295	2	12.8156	0.8496-0.8722	156	7690	596741	11171	210722_sHLA_KP4_Normoxia_2_Slot1-11_1_1893.d	2	P04843|RPN1_HUMAN			FALSE
HLPLLPNVSY	38.07	1151.63	10	0.3	576.82	2	33.6961	0.8308-0.8534			1580401	40933	210722_sHLA_KP4_Normoxia_2_Slot1-11_1_1893.d	4	Q14693|LPIN1_HUMAN			FALSE
HLVAVFNEY	39.47	1090.54	9	-3.4	546.274	2	23.5091	0.7950-0.8176	198	4070	1101796	28996	210722_sHLA_KP4_Normoxia_2_Slot1-11_1_1893.d	1	P50995|ANX11_HUMAN			FALSE
HLYPNTPYAY	34.16	1237.58	10	12.6	619.799	2	16.4808	0.8496-0.8722			771400	17758	210722_sHLA_KP4_Normoxia_2_Slot1-11_1_1893.d	2	P27695|APEX1_HUMAN			FALSE
HPAAAGRDAVVF	30.46	1209.63	12	7.9	605.82	2	7.5856	0.8487-0.8712	201	4660	351870	5892	210722_sHLA_KP4_Normoxia_2_Slot1-11_1_1893.d	1	Q86X29|LSR_HUMAN			FALSE
HPAAKMIVM	37.35	996.525	9	10.8	499.271	2	7.8677	0.7960-0.8186			366523	6241	210722_sHLA_KP4_Normoxia_2_Slot1-11_1_1893.d	1	P50990|TCPQ_HUMAN			FALSE
HPARLTIEAY	30.78	1169.62	10	-2.4	585.811	2	9.1027	0.8308-0.8534			424103	7499	210722_sHLA_KP4_Normoxia_2_Slot1-11_1_1893.d	2	Q03001|DYST_HUMAN			FALSE
HPDEPLYSF	23.69	1103.49	9	-19	552.739	2	20.8341	0.7828-0.8054			977463	25353	210722_sHLA_KP4_Normoxia_2_Slot1-11_1_1893.d	1	Q9Y5Q9|TF3C3_HUMAN			FALSE
HPDKKIVAY	33.96	1069.59	9	-3	535.798	2	4.5438	0.8073-0.8299			211281	2979	210722_sHLA_KP4_Normoxia_2_Slot1-11_1_1893.d	1	Q9UBB4|ATX10_HUMAN			FALSE
HPDTGISSKAM	43.03	1142.54	11	4.9	572.275	2	4.7187	0.8261-0.8487			219489	3141	210722_sHLA_KP4_Normoxia_2_Slot1-11_1_1893.d	1	P23527|H2B1O_HUMAN;Q96A08|H2B1A_HUMAN;Q99879|H2B1M_HUMAN;O60814|H2B1K_HUMAN;P58876|H2B1D_HUMAN;Q93079|H2B1H_HUMAN;P57053|H2BFS_HUMAN;P33778|H2B1B_HUMAN;P62807|H2B1C_HUMAN;Q99877|H2B1N_HUMAN;P06899|H2B1J_HUMAN;Q5QNW6|H2B2F_HUMAN;Q16778|H2B2E_HUMAN;Q99880|H2B1L_HUMAN;Q8N257|H2B3B_HUMAN			FALSE
HPEQDAGKVF	31.21	1126.54	10	-4.3	564.271	2	5.2484	0.7950-0.8176			244083	3597	210722_sHLA_KP4_Normoxia_2_Slot1-11_1_1893.d	1	Q9BV38|WDR18_HUMAN			FALSE
HPEVTPLRF	25.15	1094.59	9	-6.9	548.293	2	13.5896	0.7988-0.8214			633689	12359	210722_sHLA_KP4_Normoxia_2_Slot1-11_1_1893.d	1				FALSE
HPFPESKPVL	24.92	1149.62	10	-1.9	575.811	2	9.748	0.8261-0.8487			454252	8146	210722_sHLA_KP4_Normoxia_2_Slot1-11_1_1893.d	1				FALSE
HPFPGPGLAI	26.01	1004.54	10	-3.1	503.274	2	26.4077	0.7724-0.7950			1239605	32705	210722_sHLA_KP4_Normoxia_2_Slot1-11_1_1893.d	1	P49915|GUAA_HUMAN			FALSE
HPFYADLM	25.66	992.443	8	-8	497.221	2	26.019	0.7743-0.7969			1221268	32248	210722_sHLA_KP4_Normoxia_2_Slot1-11_1_1893.d	2				FALSE
HPGQISAGY	43.09	928.44	9	3	929.443	1	5.5639	1.3061-1.3282			258677	3887	210722_sHLA_KP4_Normoxia_2_Slot1-11_1_1893.d	3	Q5VTE0|EF1A3_HUMAN;Q05639|EF1A2_HUMAN;P68104|EF1A1_HUMAN			FALSE
HPGYFGKVGM	41.99	1091.52	10	2.3	546.765	2	9.4526	0.8026-0.8252			440554	7858	210722_sHLA_KP4_Normoxia_2_Slot1-11_1_1893.d	3	P46776|RL27A_HUMAN			FALSE
HPIEGSTTVF	26.8	1086.53	10	2.1	544.271	2	12.0085	0.8063-0.8289	1250	32700	557459	10331	210722_sHLA_KP4_Normoxia_2_Slot1-11_1_1893.d	2	P49327|FAS_HUMAN			FALSE
HPIEVSVGH	32.98	973.498	9	-0.5	487.752	2	5.3261	0.7734-0.7960			247732	3670	210722_sHLA_KP4_Normoxia_2_Slot1-11_1_1893.d	1	A6NEC2|PSAL_HUMAN;P55786|PSA_HUMAN			FALSE
HPIHQGITEL	37.27	1143.6	10	-1.7	572.804	2	6.8707	0.8271-0.8496	161	5480	318923	5129	210722_sHLA_KP4_Normoxia_2_Slot1-11_1_1893.d	1	Q9H410|DSN1_HUMAN			FALSE
HPIYNIKSL	29.49	1083.61	9	-8.2	542.803	2	10.37	0.8063-0.8289			483516	8802	210722_sHLA_KP4_Normoxia_2_Slot1-11_1_1893.d	2	Q13601|KRR1_HUMAN			FALSE
HPKSIDLDNY	25.03	1200.58	10	16.1	601.301	2	7.6149	0.8430-0.8656			354633	5973	210722_sHLA_KP4_Normoxia_2_Slot1-11_1_1893.d	1	Q14494|NF2L1_HUMAN			FALSE
HPLGDIVAF	25.61	967.513	9	10.2	484.765	2	28.8539	0.7488-0.7715			1354367	35717	210722_sHLA_KP4_Normoxia_2_Slot1-11_1_1893.d	1	P49327|FAS_HUMAN			FALSE
HPLGIVQGF	30.59	966.529	9	-0.7	484.268	2	23.341	0.7601-0.7828			1095369	28827	210722_sHLA_KP4_Normoxia_2_Slot1-11_1_1893.d	1	Q9BTE3|MCMBP_HUMAN			FALSE
HPLTPLITY	24.72	1053.59	9	-2	527.795	2	25.0416	0.7998-0.8224			1175365	31045	210722_sHLA_KP4_Normoxia_2_Slot1-11_1_1893.d	2				FALSE
HPLYPFNDPY	31.87	1261.58	10	0	631.791	2	25.1259	0.8553-0.8778	1010	9760	1175367	31047	210722_sHLA_KP4_Normoxia_2_Slot1-11_1_1893.d	2	P14550|AK1A1_HUMAN			FALSE
HPNSAIILHY	42.77	1163.61	10	-5.2	582.804	2	11.2376	0.8346-0.8571			523692	9642	210722_sHLA_KP4_Normoxia_2_Slot1-11_1_1893.d	2	A5YKK6|CNOT1_HUMAN			FALSE
HPQFVTDVM	24.19	1072.5	9	2.6	537.255	2	18.6329	0.7894-0.8120			873671	21689	210722_sHLA_KP4_Normoxia_2_Slot1-11_1_1893.d	1				FALSE
HPQIIIRAF	37.02	1093.64	9	-0.9	547.822	2	17.2618	0.8233-0.8459	583	5720	805828	19108	210722_sHLA_KP4_Normoxia_2_Slot1-11_1_1893.d	1	Q99832|TCPH_HUMAN			FALSE
HPRIITEGF	43.3	1068.57	9	0.2	535.289	2	10.0025	0.7998-0.8224	5020	118000	462479	8327	210722_sHLA_KP4_Normoxia_2_Slot1-11_1_1893.d	2	P40227|TCPZ_HUMAN			FALSE
HPSASYNQL	25.5	1015.47	9	-0.6	508.739	2	5.9333	0.7686-0.7913			275992	4216	210722_sHLA_KP4_Normoxia_2_Slot1-11_1_1893.d	1				FALSE
HPSNVLHFF	40.56	1096.55	9	3.1	549.278	2	20.6397	0.8167-0.8393			968234	25064	210722_sHLA_KP4_Normoxia_2_Slot1-11_1_1893.d	1	P14866|HNRPL_HUMAN			FALSE
HPSVVPGSIAF	30.4	1109.59	11	3.3	555.798	2	25.2943	0.8082-0.8308			1187297	31355	210722_sHLA_KP4_Normoxia_2_Slot1-11_1_1893.d	2	P46459|NSF_HUMAN			FALSE
HPTIISESF	34.45	1029.51	9	-1.4	1030.51	1	17.5411	1.4006-1.4226			821626	19708	210722_sHLA_KP4_Normoxia_2_Slot1-11_1_1893.d	1	P50991|TCPD_HUMAN			FALSE
HPTLGPKITY	36.35	1125.62	10	-1.9	563.811	2	9.5886	0.8242-0.8468			446945	7991	210722_sHLA_KP4_Normoxia_2_Slot1-11_1_1893.d	1	Q8WTW4|NPRL2_HUMAN			FALSE
HPTLPAGRY	26.8	1010.53	9	-3.4	506.267	2	5.7194	0.7884-0.8111			265984	4042	210722_sHLA_KP4_Normoxia_2_Slot1-11_1_1893.d	1	Q9NV96|CC50A_HUMAN			FALSE
HPTSVISGY	35.21	959.471	9	-3.8	960.467	1	8.3587	1.3447-1.3667			389331	6699	210722_sHLA_KP4_Normoxia_2_Slot1-11_1_1893.d	3	P17987|TCPA_HUMAN			FALSE
HPTVVISAY	26.53	985.523	9	0.3	493.765	2	13.2739	0.7573-0.7800			618860	11834	210722_sHLA_KP4_Normoxia_2_Slot1-11_1_1893.d	1				FALSE
HPVKIGDLF	29.4	1024.57	9	3.7	513.29	2	19.163	0.8308-0.8534			898715	22595	210722_sHLA_KP4_Normoxia_2_Slot1-11_1_1893.d	1	P78362|SRPK2_HUMAN			FALSE
HPVRDPVHMY	40.71	1249.6	10	-0.7	625.803	2	5.6603	0.8562-0.8787	204	6640	262343	3977	210722_sHLA_KP4_Normoxia_2_Slot1-11_1_1893.d	1	Q8IZ52|CHSS2_HUMAN			FALSE
HPWEVM(+15.99)PDLY	40.8	1301.58	10	-2.1	651.788	2	26.3396	0.8571-0.8797	645	8190	1233174	32532	210722_sHLA_KP4_Normoxia_2_Slot1-11_1_1893.d	1	P08865|RSSA_HUMAN	Oxidation (M)	M6:Oxidation (M):1001.00	FALSE
HPWEVMPDL	24.66	1122.52	9	-1.4	562.261	2	32.6802	0.8026-0.8252			1532833	39853	210722_sHLA_KP4_Normoxia_2_Slot1-11_1_1893.d	1	P08865|RSSA_HUMAN			FALSE
HPWEVMPDLY	39.16	1285.58	10	2.8	643.794	2	36.6288	0.8628-0.8853	9220	218000	1712350	44146	210722_sHLA_KP4_Normoxia_2_Slot1-11_1_1893.d	4	P08865|RSSA_HUMAN			FALSE
HPWEVMPDLYF	29.97	1432.65	11	-7.9	717.32	2	48.9936	0.9022-0.9247			2295327	56751	210722_sHLA_KP4_Normoxia_2_Slot1-11_1_1893.d	4	P08865|RSSA_HUMAN			FALSE
HPWFGMEQEY	33.81	1322.54	10	1.4	662.273	2	25.188	0.8712-0.8938	475	5790	1179039	31143	210722_sHLA_KP4_Normoxia_2_Slot1-11_1_1893.d	1	P15104|GLNA_HUMAN			FALSE
HPYGLGPPSL	25.89	1036.53	10	-2.6	519.269	2	19.8187	0.7828-0.8054			929324	23702	210722_sHLA_KP4_Normoxia_2_Slot1-11_1_1893.d	1	O15417|TNC18_HUMAN			FALSE
HPYPPGPGVAL	30.55	1103.58	11	-8.1	552.787	2	16.4342	0.8007-0.8233	155	2920	769541	17687	210722_sHLA_KP4_Normoxia_2_Slot1-11_1_1893.d	1	O43660|PLRG1_HUMAN			FALSE
HSGPVIPVY	29.39	967.513	9	0.5	968.513	1	17.0111	1.3575-1.3795			796508	18728	210722_sHLA_KP4_Normoxia_2_Slot1-11_1_1893.d	1	Q14469|HES1_HUMAN			FALSE
HSVLIHEYY	42.5	1159.57	9	6.3	580.79	2	9.8258	0.8383-0.8609			457918	8236	210722_sHLA_KP4_Normoxia_2_Slot1-11_1_1893.d	1	O00303|EIF3F_HUMAN			FALSE
HTGPGILSM	35.5	911.453	9	5.3	912.459	1	16.1309	1.3144-1.3364	1290	17600	754631	17081	210722_sHLA_KP4_Normoxia_2_Slot1-11_1_1893.d	4	P62937|PPIA_HUMAN			FALSE
HTGPGILSM(+15.99)	27.82	927.448	9	4.1	928.452	1	7.8677	1.3162-1.3383	235	7170	366512	6230	210722_sHLA_KP4_Normoxia_2_Slot1-11_1_1893.d	2	P62937|PPIA_HUMAN	Oxidation (M)	M9:Oxidation (M):1001.00	FALSE
HTGPGLLSM	35.5	911.453	9	5.3	912.459	1	16.1309	1.3144-1.3364	1290	17600	754631	17081	210722_sHLA_KP4_Normoxia_2_Slot1-11_1_1893.d	4	P49792|RBP2_HUMAN			FALSE
HTGPGLLSM(+15.99)	27.82	927.448	9	4.1	928.452	1	7.8677	1.3162-1.3383	235	7170	366512	6230	210722_sHLA_KP4_Normoxia_2_Slot1-11_1_1893.d	2	P49792|RBP2_HUMAN	Oxidation (M)	M9:Oxidation (M):1001.00	FALSE
HVDFGGTSVWY	24.91	1266.57	11	5.6	634.289	2	29.1278	0.8590-0.8816	143	2500	1365379	36001	210722_sHLA_KP4_Normoxia_2_Slot1-11_1_1893.d	1				FALSE
HVDGPTEIY	29.02	1029.48	9	-3.3	1030.47	1	10.0201	1.3823-1.4043			467042	8420	210722_sHLA_KP4_Normoxia_2_Slot1-11_1_1893.d	1	Q5T9L3|WLS_HUMAN			FALSE
HVGPFIDSY	34.97	1033.49	9	7.5	1034.49	1	18.8855	1.4180-1.4399	890	30200	885714	22110	210722_sHLA_KP4_Normoxia_2_Slot1-11_1_1893.d	4	Q9UBZ4|APEX2_HUMAN			FALSE
IAAGIFNDL	37.14	932.497	9	2	933.499	1	40.8538	1.3548-1.3768			1915548	48876	210722_sHLA_KP4_Normoxia_2_Slot1-11_1_1893.d	2	Q99436|PSB7_HUMAN			FALSE
IADEGTWTL	33.17	1004.48	9	7.7	1005.49	1	30.5793	1.3905-1.4125			1434963	37641	210722_sHLA_KP4_Normoxia_2_Slot1-11_1_1893.d	2	Q8WVJ2|NUDC2_HUMAN			FALSE
IAIDVIDAY	34.1	991.523	9	1.7	992.524	1	39.346	1.4052-1.4271			1845156	47322	210722_sHLA_KP4_Normoxia_2_Slot1-11_1_1893.d	1	Q9UBB4|ATX10_HUMAN			FALSE
IAIPVTVAF	31.95	929.559	9	0.6	930.559	1	48.4299	1.3346-1.3566			2268923	56273	210722_sHLA_KP4_Normoxia_2_Slot1-11_1_1893.d	2	Q8TEM1|PO210_HUMAN			FALSE
IASAIVNEL	32.36	928.523	9	9.6	929.532	1	28.2319	1.3566-1.3786			1325018	34976	210722_sHLA_KP4_Normoxia_2_Slot1-11_1_1893.d	1	Q9NR09|BIRC6_HUMAN			FALSE
IAVPPLEGF	24.71	941.522	9	2.1	942.524	1	43.6485	1.3309-1.3530			2046031	51517	210722_sHLA_KP4_Normoxia_2_Slot1-11_1_1893.d	1				FALSE
IAYEEIFVK	37.75	1110.6	9	0.6	556.302	2	25.0194	0.8205-0.8430	1180	16100	1171685	30941	210722_sHLA_KP4_Normoxia_2_Slot1-11_1_1893.d	1	P10646|TFPI1_HUMAN			FALSE
IAYEEIFVKNM	49.58	1355.68	11	4.6	678.845	2	33.1247	0.9135-0.9359	1980	20300	1552034	40280	210722_sHLA_KP4_Normoxia_2_Slot1-11_1_1893.d	1	P10646|TFPI1_HUMAN			FALSE
IAYEEIFVKNM(+15.99)	49.13	1371.67	11	6.2	686.843	2	25.0643	0.9144-0.9369	77.7	2930	1175363	31043	210722_sHLA_KP4_Normoxia_2_Slot1-11_1_1893.d	1	P10646|TFPI1_HUMAN	Oxidation (M)	M11:Oxidation (M):1001.00	FALSE
IDTIEIITDR	33.2	1187.64	10	-2.7	594.821	2	24.9638	0.8487-0.8712			1171690	30946	210722_sHLA_KP4_Normoxia_2_Slot1-11_1_1893.d	2	P22626|ROA2_HUMAN			FALSE
IGIDLGTTY	38.89	951.491	9	-1.4	952.49	1	32.7968	1.3585-1.3805			1538311	39967	210722_sHLA_KP4_Normoxia_2_Slot1-11_1_1893.d	3	P34931|HS71L_HUMAN;P0DMV9|HS71B_HUMAN;P0DMV8|HS71A_HUMAN			FALSE
IGSPVDLTY	42.08	963.491	9	6.7	964.498	1	28.6012	1.3346-1.3566			1342417	35389	210722_sHLA_KP4_Normoxia_2_Slot1-11_1_1893.d	1	P28331|NDUS1_HUMAN			FALSE
IGYNPDTVAF	32.95	1095.52	10	10	1096.53	1	30.696	1.4591-1.4810			1440442	37756	210722_sHLA_KP4_Normoxia_2_Slot1-11_1_1893.d	1	Q5VTE0|EF1A3_HUMAN;P68104|EF1A1_HUMAN			FALSE
IIIDKEYYY	36.99	1218.62	9	-1	610.311	2	21.7335	0.8618-0.8844			1019876	26642	210722_sHLA_KP4_Normoxia_2_Slot1-11_1_1893.d	1	Q7L5N1|CSN6_HUMAN			FALSE
IILDLISESPIK	35.46	1339.8	12	3.9	670.903	2	43.3181	0.9341-0.9565			2030564	51248	210722_sHLA_KP4_Normoxia_2_Slot1-11_1_1893.d	1	P61978|HNRPK_HUMAN			FALSE
IILLILIL	24.03	922.683	8	-3.5	462.344	2	30.4311	0.8205-0.8430	1440	18400	1426713	37437	210722_sHLA_KP4_Normoxia_2_Slot1-11_1_1893.d	1				FALSE
IILLLLLI	24.03	922.683	8	-3.5	462.344	2	30.4311	0.8205-0.8430	1440	18400	1426713	37437	210722_sHLA_KP4_Normoxia_2_Slot1-11_1_1893.d	1				FALSE
ILGPTFTL	30.19	860.501	8	8.1	861.508	1	42.4391	1.3116-1.3337			1989440	50354	210722_sHLA_KP4_Normoxia_2_Slot1-11_1_1893.d	1	P04035|HMDH_HUMAN			FALSE
ILIILIII	24.03	922.683	8	-3.5	462.344	2	30.4311	0.8205-0.8430	1440	18400	1426713	37437	210722_sHLA_KP4_Normoxia_2_Slot1-11_1_1893.d	1				FALSE
ILLIHCDA	28.58	896.479	8	7.6	897.486	1	20.3241	1.2914-1.3135			953401	24535	210722_sHLA_KP4_Normoxia_2_Slot1-11_1_1893.d	1	Q8NH00|OR2T4_HUMAN;Q8NH02|O2T29_HUMAN;Q6IEZ7|OR2T5_HUMAN			FALSE
ILLLIILL	24.03	922.683	8	-3.5	462.344	2	30.4311	0.8205-0.8430	1440	18400	1426713	37437	210722_sHLA_KP4_Normoxia_2_Slot1-11_1_1893.d	1				FALSE
ILLLLLLL	24.03	922.683	8	-3.5	462.344	2	30.4311	0.8205-0.8430	1440	18400	1426713	37437	210722_sHLA_KP4_Normoxia_2_Slot1-11_1_1893.d	1	Q8NHL6|LIRB1_HUMAN			FALSE
ILLLLLLLLL	24.34	1148.85	10	4.7	575.431	2	37.2672	0.8994-0.9219	1020	13000	1745297	44909	210722_sHLA_KP4_Normoxia_2_Slot1-11_1_1893.d	2	Q8NHL6|LIRB1_HUMAN			FALSE
INDPFIDL	31.58	945.481	8	-1.6	946.479	1	45.4126	1.3603-1.3823			2128218	53244	210722_sHLA_KP4_Normoxia_2_Slot1-11_1_1893.d	2	P04406|G3P_HUMAN			FALSE
IPDDLKQLY	44.56	1103.59	9	-1.9	552.795	2	23.2523	0.8205-0.8430	2070	66400	1088029	28639	210722_sHLA_KP4_Normoxia_2_Slot1-11_1_1893.d	4	P23921|RIR1_HUMAN			FALSE
IPDEQIVVM	29.85	1042.54	9	-0.3	1043.54	1	32.0137	1.4399-1.4618			1501770	39186	210722_sHLA_KP4_Normoxia_2_Slot1-11_1_1893.d	1	Q99538|LGMN_HUMAN			FALSE
IPDQVIRVF	28.29	1085.62	9	-5.7	543.812	2	30.2878	0.8092-0.8318			1421217	37305	210722_sHLA_KP4_Normoxia_2_Slot1-11_1_1893.d	1	Q8TEU7|RPGF6_HUMAN			FALSE
IPDSPITAF	37	959.496	9	4.4	960.5	1	35.6886	1.3722-1.3942			1673837	43181	210722_sHLA_KP4_Normoxia_2_Slot1-11_1_1893.d	2	Q99708|CTIP_HUMAN			FALSE
IPDSTAETL	34.36	945.466	9	2.4	946.468	1	14.3138	1.3401-1.3621			668063	13655	210722_sHLA_KP4_Normoxia_2_Slot1-11_1_1893.d	1	Q86W92|LIPB1_HUMAN			FALSE
IPEGLPAVI	24.85	907.538	9	3.1	908.541	1	39.7213	1.3125-1.3346			1862507	47687	210722_sHLA_KP4_Normoxia_2_Slot1-11_1_1893.d	1				FALSE
IPEPIDPLF	38.02	1039.56	9	14.7	1040.57	1	47.6076	1.4381-1.4600			2230436	55334	210722_sHLA_KP4_Normoxia_2_Slot1-11_1_1893.d	1	P49792|RBP2_HUMAN;A6NKT7|RGPD3_HUMAN;Q7Z3J3|RGPD4_HUMAN;P0DJD1|RGPD2_HUMAN;P0DJD0|RGPD1_HUMAN;Q99666|RGPD5_HUMAN;O14715|RGPD8_HUMAN			FALSE
IPFDPKFITY	42.83	1239.65	10	5.1	620.833	2	38.2194	0.8891-0.9116	1310	23000	1788373	45967	210722_sHLA_KP4_Normoxia_2_Slot1-11_1_1893.d	2	Q8N7H5|PAF1_HUMAN			FALSE
IPFFFPTQGHDY	47.8	1467.68	12	8.7	734.849	2	40.1294	0.9546-0.9771			1881751	48157	210722_sHLA_KP4_Normoxia_2_Slot1-11_1_1893.d	2	Q8N3C0|ASCC3_HUMAN			FALSE
IPFGNNPIFRY	49.85	1336.69	11	1.8	669.35	2	36.2344	0.8928-0.9153	1740	40800	1697650	43750	210722_sHLA_KP4_Normoxia_2_Slot1-11_1_1893.d	3	Q15392|DHC24_HUMAN			FALSE
IPFLPLEY	34.29	990.543	8	7	991.549	1	52.8282	1.3997-1.4216			2474321	60521	210722_sHLA_KP4_Normoxia_2_Slot1-11_1_1893.d	1	O14657|TOR1B_HUMAN;Q9H497|TOR3A_HUMAN			FALSE
IPFPFIVF	30.14	978.558	8	9.1	979.567	1	64.1122	1.4116-1.4335			3005121	75483	210722_sHLA_KP4_Normoxia_2_Slot1-11_1_1893.d	1	Q7Z2W7|TRPM8_HUMAN			FALSE
IPFRPSIQF	27.78	1103.61	9	-4.4	552.807	2	31.3427	0.7979-0.8205			1470624	38436	210722_sHLA_KP4_Normoxia_2_Slot1-11_1_1893.d	2				FALSE
IPHLLGDVVF	24.35	1108.63	10	-12.7	555.31	2	42.3419	0.8261-0.8487			1984898	50282	210722_sHLA_KP4_Normoxia_2_Slot1-11_1_1893.d	1				FALSE
IPIAGRDITY	29.14	1117.61	10	-1.6	559.809	2	19.8533	0.8129-0.8355	778	9360	928399	23671	210722_sHLA_KP4_Normoxia_2_Slot1-11_1_1893.d	1	P61158|ARP3_HUMAN			FALSE
IPIEPDYKF	37.06	1120.58	9	1.6	561.294	2	25.236	0.8082-0.8308			1184536	31276	210722_sHLA_KP4_Normoxia_2_Slot1-11_1_1893.d	1	Q96L73|NSD1_HUMAN			FALSE
IPIERLYVTY	41.73	1265.7	10	-10.2	633.847	2	29.7925	0.8825-0.9050			1398332	36770	210722_sHLA_KP4_Normoxia_2_Slot1-11_1_1893.d	1	P49588|SYAC_HUMAN			FALSE
IPIRVDQNGAF	35.92	1228.66	11	0.3	615.331	2	20.4431	0.8468-0.8694	584	16800	957119	24677	210722_sHLA_KP4_Normoxia_2_Slot1-11_1_1893.d	2	Q9UKP5|ATS6_HUMAN			FALSE
IPLALEGKDLL	47.11	1180.71	11	-8.5	591.351	2	35.9218	0.8834-0.9060			1684834	43450	210722_sHLA_KP4_Normoxia_2_Slot1-11_1_1893.d	1	Q9NY93|DDX56_HUMAN			FALSE
IPLGEIISF	24.32	987.564	9	1.4	988.565	1	51.8511	1.4015-1.4235			2428598	59498	210722_sHLA_KP4_Normoxia_2_Slot1-11_1_1893.d	1				FALSE
IPLPAAEL	34.36	822.485	8	-4	823.483	1	34.0848	1.2490-1.2711			1598767	41419	210722_sHLA_KP4_Normoxia_2_Slot1-11_1_1893.d	1	Q86SQ4|AGRG6_HUMAN			FALSE
IPLPLIKSY	40.46	1042.64	9	-1.1	522.324	2	32.1513	0.7894-0.8120	1310	14900	1505449	39289	210722_sHLA_KP4_Normoxia_2_Slot1-11_1_1893.d	2	P24941|CDK2_HUMAN			FALSE
IPLPPPPAPETY	48.86	1290.69	12	2.4	646.347	2	32.8833	0.9003-0.9228	4710	104000	1539241	40003	210722_sHLA_KP4_Normoxia_2_Slot1-11_1_1893.d	5	Q07666|KHDR1_HUMAN			FALSE
IPMPGHPVNF	36.5	1107.55	10	-5.9	554.777	2	22.2852	0.7979-0.8205	104	2850	1044754	27382	210722_sHLA_KP4_Normoxia_2_Slot1-11_1_1893.d	1	O95352|ATG7_HUMAN			FALSE
IPMTPTSSF	32.81	979.468	9	6	980.474	1	25.1777	1.3713-1.3933			1181777	31199	210722_sHLA_KP4_Normoxia_2_Slot1-11_1_1893.d	1	Q7Z5L9|I2BP2_HUMAN			FALSE
IPNEIIHAL	41.73	1018.58	9	-11.2	510.288	2	25.0027	0.7847-0.8073			1173526	30994	210722_sHLA_KP4_Normoxia_2_Slot1-11_1_1893.d	1	P52272|HNRPM_HUMAN			FALSE
IPRIEDGNNF	29.36	1173.58	10	11.7	587.799	2	14.7026	0.8195-0.8421			686708	14420	210722_sHLA_KP4_Normoxia_2_Slot1-11_1_1893.d	1	Q06323|PSME1_HUMAN;P61289|PSME3_HUMAN			FALSE
IPSAATLII	29.59	897.553	9	0.4	898.554	1	40.8927	1.3144-1.3364			1917380	48920	210722_sHLA_KP4_Normoxia_2_Slot1-11_1_1893.d	2	Q9BQT9|CSTN3_HUMAN			FALSE
IPSELFSSF	33.45	1025.51	9	4.5	1026.51	1	44.106	1.4207-1.4427			2067033	51957	210722_sHLA_KP4_Normoxia_2_Slot1-11_1_1893.d	1	Q9C0E2|XPO4_HUMAN			FALSE
IPSEWHIEL	25.52	1122.57	9	-3.1	562.287	2	34.5172	0.8271-0.8496			1618944	41928	210722_sHLA_KP4_Normoxia_2_Slot1-11_1_1893.d	2				FALSE
IPSSVPATF	30.06	917.486	9	0.4	918.486	1	24.8278	1.3300-1.3520			1165219	30733	210722_sHLA_KP4_Normoxia_2_Slot1-11_1_1893.d	1	P63010|AP2B1_HUMAN			FALSE
IPTKQTQTF	35.18	1062.57	9	0	532.289	2	6.032	0.8082-0.8308	498	8870	278725	4267	210722_sHLA_KP4_Normoxia_2_Slot1-11_1_1893.d	1	P17066|HSP76_HUMAN;P11142|HSP7C_HUMAN			FALSE
IPTPPLPSY	25.82	983.533	9	0.6	984.533	1	33.0884	1.3832-1.4052			1552042	40288	210722_sHLA_KP4_Normoxia_2_Slot1-11_1_1893.d	1				FALSE
IPVEQKEGAF	26.88	1116.58	10	11.8	559.3	2	9.5497	0.8336-0.8562			445121	7955	210722_sHLA_KP4_Normoxia_2_Slot1-11_1_1893.d	2				FALSE
IPVGSGLGY	39.87	861.46	9	-6.3	862.455	1	21.3394	1.2693-1.2914			1001458	26104	210722_sHLA_KP4_Normoxia_2_Slot1-11_1_1893.d	2	Q9H2V7|SPNS1_HUMAN;Q6ZMD2|SPNS3_HUMAN			FALSE
IPVHDGYVL	30.05	1011.54	9	0.5	506.773	2	17.891	0.7837-0.8063			838374	20364	210722_sHLA_KP4_Normoxia_2_Slot1-11_1_1893.d	1	O96019|ACL6A_HUMAN;O94805|ACL6B_HUMAN			FALSE
IPVILDGKDVV	38.69	1166.69	11	3.3	584.35	2	30.4627	0.8703-0.8928			1429459	37501	210722_sHLA_KP4_Normoxia_2_Slot1-11_1_1893.d	2	Q8TDD1|DDX54_HUMAN			FALSE
IPVNEKDTLTY	43.8	1291.67	11	6.5	646.84	2	14.3343	0.9256-0.9481	455	4330	666211	13591	210722_sHLA_KP4_Normoxia_2_Slot1-11_1_1893.d	1	O75446|SAP30_HUMAN			FALSE
IPVTIITGY	37.48	975.564	9	14.2	976.578	1	37.2733	1.3777-1.3997			1748033	44963	210722_sHLA_KP4_Normoxia_2_Slot1-11_1_1893.d	2	Q5JTY5|CBWD3_HUMAN;Q4V339|CBWD6_HUMAN;Q9BRT8|CBWD1_HUMAN;Q5RIA9|CBWD5_HUMAN;Q8IUF1|CBWD2_HUMAN			FALSE
IPVTIM(+15.99)DVF	29.92	1049.55	9	-3.5	1050.54	1	44.2615	1.4326-1.4545			2074344	52116	210722_sHLA_KP4_Normoxia_2_Slot1-11_1_1893.d	1	Q9NZD8|SPG21_HUMAN	Oxidation (M)	M6:Oxidation (M):1001.00	FALSE
IPVTIMDVF	42.01	1033.55	9	-5.7	1034.55	1	53.6868	1.4354-1.4573			2514614	61478	210722_sHLA_KP4_Normoxia_2_Slot1-11_1_1893.d	2	Q9NZD8|SPG21_HUMAN			FALSE
IRLENEIQTY	28.42	1277.66	10	-7.9	639.828	2	17.6772	0.8731-0.8956			828148	19972	210722_sHLA_KP4_Normoxia_2_Slot1-11_1_1893.d	1	P13645|K1C10_HUMAN			FALSE
ISSDTFITY	33.93	1045.5	9	3.6	1046.5	1	29.1899	1.4244-1.4463			1369952	36104	210722_sHLA_KP4_Normoxia_2_Slot1-11_1_1893.d	1	Q07343|PDE4B_HUMAN			FALSE
ITDPSVIVM	32.37	973.515	9	2.1	974.517	1	31.7222	1.3914-1.4134			1488058	38884	210722_sHLA_KP4_Normoxia_2_Slot1-11_1_1893.d	1	Q9BZF1|OSBL8_HUMAN			FALSE
IVDM(+15.99)VPGKPM	29.49	1101.56	10	-13.4	551.774	2	10.2534	0.7922-0.8148			478028	8678	210722_sHLA_KP4_Normoxia_2_Slot1-11_1_1893.d	1	Q5VTE0|EF1A3_HUMAN;P68104|EF1A1_HUMAN	Oxidation (M)	M4:Oxidation (M):41.55	FALSE
IVDMVPGKPM	42.7	1085.56	10	-5.8	543.781	2	17.4505	0.7979-0.8205	1860	43500	814190	19424	210722_sHLA_KP4_Normoxia_2_Slot1-11_1_1893.d	2	Q5VTE0|EF1A3_HUMAN;P68104|EF1A1_HUMAN			FALSE
IVDMVPGKPM(+15.99)	33.62	1101.56	10	-5.7	551.778	2	11.4709	0.8007-0.8233			534645	9867	210722_sHLA_KP4_Normoxia_2_Slot1-11_1_1893.d	1	Q5VTE0|EF1A3_HUMAN;P68104|EF1A1_HUMAN	Oxidation (M)	M10:Oxidation (M):34.81	FALSE
IVDPVSNL	36	855.47	8	10.4	856.48	1	26.7058	1.3006-1.3227			1253391	33081	210722_sHLA_KP4_Normoxia_2_Slot1-11_1_1893.d	1	P15924|DESP_HUMAN			FALSE
IVGPDGLVY	36.16	931.501	9	1.4	932.503	1	30.1712	1.3502-1.3722			1415715	37167	210722_sHLA_KP4_Normoxia_2_Slot1-11_1_1893.d	1	P22087|FBRL_HUMAN			FALSE
IVLIDSTPY	23.77	1019.55	9	11.9	1020.57	1	33.5017	1.4207-1.4427			1571238	40710	210722_sHLA_KP4_Normoxia_2_Slot1-11_1_1893.d	1				FALSE
IWHHTFYNELR	43.61	1514.74	11	-2.9	505.916	3	9.8258	0.7658-0.7884			457913	8231	210722_sHLA_KP4_Normoxia_2_Slot1-11_1_1893.d	1	P60709|ACTB_HUMAN;P68133|ACTS_HUMAN;A5A3E0|POTEF_HUMAN;P63261|ACTG_HUMAN;P68032|ACTC_HUMAN			FALSE
K(+42.01)VPIPITN	27.4	922.549	8	0.1	923.549	1	38.6462	1.3511-1.3731			1812158	46508	210722_sHLA_KP4_Normoxia_2_Slot1-11_1_1893.d	2		Acetylation (N-term)	K1:Acetylation (N-term):1001.00	FALSE
KAKAKKGKGKD	47.46	1157.72	11	-4	579.863	2	17.1122	0.8327-0.8553	15800	59400	815122	19462	210722_sHLA_KP4_Normoxia_2_Slot1-11_1_1893.d	25	P21741|MK_HUMAN			FALSE
KAKKGKGKD	36.89	958.592	9	-10.2	480.295	2	16.0337	0.7573-0.7800			749995	16915	210722_sHLA_KP4_Normoxia_2_Slot1-11_1_1893.d	19	P21741|MK_HUMAN			FALSE
KAKVKVPQK	28.26	1024.68	9	-1.1	513.341	2	15.5431	0.8158-0.8383			726771	16041	210722_sHLA_KP4_Normoxia_2_Slot1-11_1_1893.d	1	Q96N20|ZN75A_HUMAN			FALSE
KPFNPLLGETY	28.85	1277.67	11	5.9	639.839	2	26.8224	0.8741-0.8966			1258902	33228	210722_sHLA_KP4_Normoxia_2_Slot1-11_1_1893.d	1	Q9H1P3|OSBL2_HUMAN;Q9BXW6|OSBL1_HUMAN			FALSE
KPITTGGVTY	35.45	1035.56	10	1	518.784	2	7.5909	0.7818-0.8045	3520	95000	352787	5915	210722_sHLA_KP4_Normoxia_2_Slot1-11_1_1893.d	4	Q14192|FHL2_HUMAN			FALSE
KPIVFVGTGQTY	48.24	1308.71	12	2.7	655.358	2	20.1014	0.9003-0.9228	170	2950	941357	24113	210722_sHLA_KP4_Normoxia_2_Slot1-11_1_1893.d	1	P08240|SRPRA_HUMAN			FALSE
KPMGKVVTY	28.01	1021.56	9	-3.7	511.783	2	5.2678	0.7941-0.8167			244992	3612	210722_sHLA_KP4_Normoxia_2_Slot1-11_1_1893.d	1	Q99536|VAT1_HUMAN			FALSE
KPVEGYDISF	28.84	1153.57	10	0	577.786	2	22.4071	0.8242-0.8468	3410	32300	1049348	27506	210722_sHLA_KP4_Normoxia_2_Slot1-11_1_1893.d	1	P59998|ARPC4_HUMAN			FALSE
KPWNYQIDY	24.71	1225.58	9	3	613.793	2	20.7952	0.8506-0.8731			975636	25314	210722_sHLA_KP4_Normoxia_2_Slot1-11_1_1893.d	1	O43683|BUB1_HUMAN			FALSE
KPYNPIIGETF	26.43	1277.67	11	-0.4	639.835	2	25.5275	0.8731-0.8956			1198307	31637	210722_sHLA_KP4_Normoxia_2_Slot1-11_1_1893.d	1	Q9BXB4|OSB11_HUMAN			FALSE
KPYNPILGETF	26.43	1277.67	11	-0.4	639.835	2	25.5275	0.8731-0.8956			1198307	31637	210722_sHLA_KP4_Normoxia_2_Slot1-11_1_1893.d	1	Q9BZF1|OSBL8_HUMAN			FALSE
LAAPTVNQF	27.54	959.508	9	1.5	960.509	1	23.6714	1.3585-1.3805			1110978	29238	210722_sHLA_KP4_Normoxia_2_Slot1-11_1_1893.d	1				FALSE
LADAINTEF	29.31	992.481	9	-2.1	993.479	1	26.3688	1.4006-1.4226			1237757	32645	210722_sHLA_KP4_Normoxia_2_Slot1-11_1_1893.d	1	P08670|VIME_HUMAN			FALSE
LAHQHVVGF	32.72	1006.53	9	-0.6	504.271	2	6.8906	0.7771-0.7998			320752	5170	210722_sHLA_KP4_Normoxia_2_Slot1-11_1_1893.d	1	P53350|PLK1_HUMAN			FALSE
LALEPGVAY	34.19	931.501	9	4.1	932.505	1	28.0326	1.3493-1.3713			1315829	34727	210722_sHLA_KP4_Normoxia_2_Slot1-11_1_1893.d	1	Q9Y3T9|NOC2L_HUMAN			FALSE
LDPVLQNPL	24.32	1007.57	9	1.2	1008.57	1	36.5877	1.4216-1.4436			1716015	44235	210722_sHLA_KP4_Normoxia_2_Slot1-11_1_1893.d	1				FALSE
LEAQAATGF	33.85	906.445	9	5.3	907.45	1	14.9211	1.3227-1.3447			696934	14812	210722_sHLA_KP4_Normoxia_2_Slot1-11_1_1893.d	1	P15924|DESP_HUMAN;Q15149|PLEC_HUMAN			FALSE
LEDDPLAAF	27.56	989.471	9	6.6	990.477	1	34.3034	1.3988-1.4207			1608848	41666	210722_sHLA_KP4_Normoxia_2_Slot1-11_1_1893.d	2				FALSE
LGKVVTKK	29.29	871.585	8	-3.9	872.583	1	67.5115	1.3621-1.3841			3171848	86654	210722_sHLA_KP4_Normoxia_2_Slot1-11_1_1893.d	1	P60891|PRPS1_HUMAN			FALSE
LIYHREEKRWRW	23.92	1770.94	12	5.7	591.321	3	3.9083	0.7922-0.8148			182067	2373	210722_sHLA_KP4_Normoxia_2_Slot1-11_1_1893.d	1				FALSE
LLDVTPLSL	35	969.575	9	11.9	970.586	1	48.0352	1.4189-1.4408			2250549	55779	210722_sHLA_KP4_Normoxia_2_Slot1-11_1_1893.d	2	P11142|HSP7C_HUMAN			FALSE
LLIIILII	24.03	922.683	8	-3.5	462.344	2	30.4311	0.8205-0.8430	1440	18400	1426713	37437	210722_sHLA_KP4_Normoxia_2_Slot1-11_1_1893.d	1				FALSE
LLIILILL	24.03	922.683	8	-3.5	462.344	2	30.4311	0.8205-0.8430	1440	18400	1426713	37437	210722_sHLA_KP4_Normoxia_2_Slot1-11_1_1893.d	1				FALSE
LLILILLI	24.03	922.683	8	-3.5	462.344	2	30.4311	0.8205-0.8430	1440	18400	1426713	37437	210722_sHLA_KP4_Normoxia_2_Slot1-11_1_1893.d	1				FALSE
LLILILLL	24.03	922.683	8	-3.5	462.344	2	30.4311	0.8205-0.8430	1440	18400	1426713	37437	210722_sHLA_KP4_Normoxia_2_Slot1-11_1_1893.d	1				FALSE
LLILILLLLL	24.34	1148.85	10	4.7	575.431	2	37.2672	0.8994-0.9219	1020	13000	1745297	44909	210722_sHLA_KP4_Normoxia_2_Slot1-11_1_1893.d	2				FALSE
LLILLLLL	24.03	922.683	8	-3.5	462.344	2	30.4311	0.8205-0.8430	1440	18400	1426713	37437	210722_sHLA_KP4_Normoxia_2_Slot1-11_1_1893.d	1				FALSE
LLLLILLL	24.03	922.683	8	-3.5	462.344	2	30.4311	0.8205-0.8430	1440	18400	1426713	37437	210722_sHLA_KP4_Normoxia_2_Slot1-11_1_1893.d	1				FALSE
LLLLLIIL	24.03	922.683	8	-3.5	462.344	2	30.4311	0.8205-0.8430	1440	18400	1426713	37437	210722_sHLA_KP4_Normoxia_2_Slot1-11_1_1893.d	1				FALSE
LLLLLILL	24.03	922.683	8	-3.5	462.344	2	30.4311	0.8205-0.8430	1440	18400	1426713	37437	210722_sHLA_KP4_Normoxia_2_Slot1-11_1_1893.d	1	Q14242|SELPL_HUMAN			FALSE
LLLLLLII	24.03	922.683	8	-3.5	462.344	2	30.4311	0.8205-0.8430	1440	18400	1426713	37437	210722_sHLA_KP4_Normoxia_2_Slot1-11_1_1893.d	1				FALSE
LLLLLLIIIL	24.34	1148.85	10	4.7	575.431	2	37.2672	0.8994-0.9219	1020	13000	1745297	44909	210722_sHLA_KP4_Normoxia_2_Slot1-11_1_1893.d	2				FALSE
LLLLLLLL	24.03	922.683	8	-3.5	462.344	2	30.4311	0.8205-0.8430	1440	18400	1426713	37437	210722_sHLA_KP4_Normoxia_2_Slot1-11_1_1893.d	1	P10619|PPGB_HUMAN;Q8WY22|BRI3B_HUMAN;Q8WXH0|SYNE2_HUMAN;Q9UIW2|PLXA1_HUMAN;Q14761|PTCA_HUMAN;Q8N423|LIRB2_HUMAN;Q10588|BST1_HUMAN;Q9NZJ5|E2AK3_HUMAN			FALSE
LLLLLLLLIL	24.34	1148.85	10	4.7	575.431	2	37.2672	0.8994-0.9219	1020	13000	1745297	44909	210722_sHLA_KP4_Normoxia_2_Slot1-11_1_1893.d	2				FALSE
LLLLLLLLLL	24.34	1148.85	10	4.7	575.431	2	37.2672	0.8994-0.9219	1020	13000	1745297	44909	210722_sHLA_KP4_Normoxia_2_Slot1-11_1_1893.d	2	Q9UIW2|PLXA1_HUMAN;Q8WY22|BRI3B_HUMAN			FALSE
LLLLLLLLLLL	35.06	1261.94	11	-1.3	421.649	3	40.0517	0.8543-0.8769	403	7300	1878094	48076	210722_sHLA_KP4_Normoxia_2_Slot1-11_1_1893.d	3	Q9UIW2|PLXA1_HUMAN;Q8WY22|BRI3B_HUMAN			FALSE
LLQDFFNGK	28.35	1080.56	9	-5.4	541.28	2	26.0578	0.7998-0.8224			1223094	32286	210722_sHLA_KP4_Normoxia_2_Slot1-11_1_1893.d	1	P17066|HSP76_HUMAN;P11142|HSP7C_HUMAN			FALSE
LPAADPFAL	29.63	913.491	9	5.6	914.496	1	41.1901	1.3392-1.3612			1931139	49269	210722_sHLA_KP4_Normoxia_2_Slot1-11_1_1893.d	1	Q6ZSR9|YJ005_HUMAN			FALSE
LPAAGFLY	25.46	850.459	8	1.9	851.461	1	36.3739	1.2896-1.3116			1705900	43954	210722_sHLA_KP4_Normoxia_2_Slot1-11_1_1893.d	1				FALSE
LPAAGVGDM	47.29	829.4	9	1.4	830.403	1	16.9333	1.2509-1.2730			792784	18580	210722_sHLA_KP4_Normoxia_2_Slot1-11_1_1893.d	1	P62829|RL23_HUMAN			FALSE
LPAAGVGDMVM	50.09	1059.51	11	8.5	1060.52	1	32.3636	1.4399-1.4618			1518233	39557	210722_sHLA_KP4_Normoxia_2_Slot1-11_1_1893.d	1	P62829|RL23_HUMAN			FALSE
LPAASQPQVF	40.79	1056.56	10	-2	529.282	2	22.9082	0.7932-0.8158			1075147	28273	210722_sHLA_KP4_Normoxia_2_Slot1-11_1_1893.d	2	Q14444|CAPR1_HUMAN			FALSE
LPAEFFEVL	40.88	1063.56	9	-0.7	1064.56	1	53.8228	1.4536-1.4755			2521087	61693	210722_sHLA_KP4_Normoxia_2_Slot1-11_1_1893.d	2	Q8TEM1|PO210_HUMAN			FALSE
LPAFLDNHNY	43.73	1202.57	10	-4.5	602.286	2	25.2748	0.8750-0.8975			1186371	31323	210722_sHLA_KP4_Normoxia_2_Slot1-11_1_1893.d	2	Q92560|BAP1_HUMAN			FALSE
LPAGGAPTVF	37.57	928.502	10	-8.3	929.494	1	26.9196	1.3190-1.3410			1263491	33347	210722_sHLA_KP4_Normoxia_2_Slot1-11_1_1893.d	1	P35658|NU214_HUMAN			FALSE
LPAGWILSH	43.36	992.544	9	7.1	497.279	2	27.9548	0.7818-0.8045	1100	13000	1312148	34622	210722_sHLA_KP4_Normoxia_2_Slot1-11_1_1893.d	2	P10176|COX8A_HUMAN			FALSE
LPAHIPYQEL	27.39	1179.63	10	-7.5	590.813	2	23.2827	0.8459-0.8684			1092609	28749	210722_sHLA_KP4_Normoxia_2_Slot1-11_1_1893.d	2				FALSE
LPAINGIVF	31.17	942.554	9	4.4	943.558	1	48.0546	1.3456-1.3676			2251460	55796	210722_sHLA_KP4_Normoxia_2_Slot1-11_1_1893.d	1	Q9Y6B6|SAR1B_HUMAN			FALSE
LPAKDIQTNVY	31.1	1260.67	11	2.6	631.34	2	12.0513	0.8665-0.8891	2030	21700	558368	10346	210722_sHLA_KP4_Normoxia_2_Slot1-11_1_1893.d	1	P48556|PSMD8_HUMAN			FALSE
LPAKILVEF	39.78	1028.63	9	-0.9	515.316	2	34.0511	0.7960-0.8186	7900	140000	1595107	41335	210722_sHLA_KP4_Normoxia_2_Slot1-11_1_1893.d	2	O95229|ZWINT_HUMAN			FALSE
LPALFTDLY	40.59	1051.56	9	6.9	1052.57	1	52.2787	1.4527-1.4746			2448807	60039	210722_sHLA_KP4_Normoxia_2_Slot1-11_1_1893.d	2	Q96H20|SNF8_HUMAN			FALSE
LPALGDVF	35.27	830.454	8	-1.4	831.454	1	43.4347	1.2785-1.3006			2036034	51354	210722_sHLA_KP4_Normoxia_2_Slot1-11_1_1893.d	1	O43776|SYNC_HUMAN			FALSE
LPAPGVPAW	35.57	906.496	9	-1	907.496	1	34.4784	1.3070-1.3291			1617095	41867	210722_sHLA_KP4_Normoxia_2_Slot1-11_1_1893.d	3	Q16626|MEA1_HUMAN			FALSE
LPAPPFIAF	32.45	971.548	9	-0.4	972.548	1	53.5118	1.3722-1.3942			2506431	61341	210722_sHLA_KP4_Normoxia_2_Slot1-11_1_1893.d	3	Q9HAT2|SIAE_HUMAN			FALSE
LPAPPKIYF	27.47	1044.6	9	-4	523.302	2	31.9943	0.7884-0.8111			1500875	39185	210722_sHLA_KP4_Normoxia_2_Slot1-11_1_1893.d	1				FALSE
LPAPPTQNM	31.14	967.48	9	-12.2	484.738	2	15.7811	0.7620-0.7847			737922	16464	210722_sHLA_KP4_Normoxia_2_Slot1-11_1_1893.d	2	Q15532|SSXT_HUMAN;O75177|CREST_HUMAN			FALSE
LPAPPTQNM(+15.99)	33.79	983.475	9	6.9	492.744	2	8.7475	0.7535-0.7762			407654	7142	210722_sHLA_KP4_Normoxia_2_Slot1-11_1_1893.d	1	Q15532|SSXT_HUMAN;O75177|CREST_HUMAN	Oxidation (M)	M9:Oxidation (M):1001.00	FALSE
LPAQATEY	32.93	891.434	8	-5.3	892.43	1	10.1562	1.2822-1.3043			473438	8558	210722_sHLA_KP4_Normoxia_2_Slot1-11_1_1893.d	1	Q7KZF4|SND1_HUMAN			FALSE
LPAQGLIEF	45.41	986.544	9	1.1	987.544	1	41.8704	1.3942-1.4162			1963032	49872	210722_sHLA_KP4_Normoxia_2_Slot1-11_1_1893.d	1	Q00577|PURA_HUMAN;Q96QR8|PURB_HUMAN			FALSE
LPAREATQF	25.49	1031.54	9	-3.1	516.772	2	7.9876	0.7800-0.8026	709	12200	370180	6322	210722_sHLA_KP4_Normoxia_2_Slot1-11_1_1893.d	1				FALSE
LPASINTAY	37.19	948.492	9	0	949.492	1	19.1047	1.3539-1.3759			895936	22498	210722_sHLA_KP4_Normoxia_2_Slot1-11_1_1893.d	1	P50281|MMP14_HUMAN			FALSE
LPASPSVSL	37.89	869.486	9	-0.5	870.486	1	24.1624	1.2942-1.3162			1133998	29908	210722_sHLA_KP4_Normoxia_2_Slot1-11_1_1893.d	2	O14682|ENC1_HUMAN			FALSE
LPAVVVETF	41.69	973.548	9	-0.2	974.548	1	39.7213	1.3841-1.4061			1862517	47697	210722_sHLA_KP4_Normoxia_2_Slot1-11_1_1893.d	2	O00499|BIN1_HUMAN			FALSE
LPAWQPIL	34.43	936.543	8	3.9	937.547	1	45.7266	1.3841-1.4061			2142790	53512	210722_sHLA_KP4_Normoxia_2_Slot1-11_1_1893.d	1	Q9NV96|CC50A_HUMAN			FALSE
LPAWQPLL	34.43	936.543	8	3.9	937.547	1	45.7266	1.3841-1.4061			2142790	53512	210722_sHLA_KP4_Normoxia_2_Slot1-11_1_1893.d	1	Q3MIR4|CC50B_HUMAN			FALSE
LPDDWDNRTSY	42.53	1380.59	11	4.5	691.302	2	16.1317	0.8853-0.9078	456	5650	752773	17011	210722_sHLA_KP4_Normoxia_2_Slot1-11_1_1893.d	1	Q9UGL1|KDM5B_HUMAN			FALSE
LPDEDLASF	31.02	1005.47	9	15.2	1006.48	1	32.1303	1.3979-1.4198			1507267	39319	210722_sHLA_KP4_Normoxia_2_Slot1-11_1_1893.d	1	Q9NZB2|F120A_HUMAN			FALSE
LPDEIYHVY	44.03	1147.55	9	0.7	574.781	2	23.9879	0.8534-0.8759	743	16700	1123865	29609	210722_sHLA_KP4_Normoxia_2_Slot1-11_1_1893.d	4	Q9BV86|NTM1A_HUMAN			FALSE
LPDERTISL	26.54	1042.57	9	-3.7	522.284	2	19.1886	0.7960-0.8186	465	13800	896885	22553	210722_sHLA_KP4_Normoxia_2_Slot1-11_1_1893.d	2				FALSE
LPDFGGNVL	31.21	930.481	9	2.7	931.484	1	37.4093	1.3511-1.3731			1754442	45114	210722_sHLA_KP4_Normoxia_2_Slot1-11_1_1893.d	1	O15027|SC16A_HUMAN			FALSE
LPDGNAKPYVY	27.34	1235.62	11	-0.8	618.811	2	13.1329	0.8562-0.8787			612398	11630	210722_sHLA_KP4_Normoxia_2_Slot1-11_1_1893.d	1	Q16706|MA2A1_HUMAN			FALSE
LPDGQVITI	24.9	954.539	9	-7.7	955.531	1	31.8777	1.3585-1.3805			1495367	39041	210722_sHLA_KP4_Normoxia_2_Slot1-11_1_1893.d	1	P60709|ACTB_HUMAN;P63267|ACTH_HUMAN;P68133|ACTS_HUMAN;P62736|ACTA_HUMAN;A5A3E0|POTEF_HUMAN;P63261|ACTG_HUMAN;P68032|ACTC_HUMAN			FALSE
LPDGTTVTV	24.2	901.476	9	4.1	902.48	1	18.4968	1.3171-1.3392			867147	21423	210722_sHLA_KP4_Normoxia_2_Slot1-11_1_1893.d	1				FALSE
LPDISAEI	26.18	856.454	8	9.9	857.463	1	32.758	1.2757-1.2978			1536473	39917	210722_sHLA_KP4_Normoxia_2_Slot1-11_1_1893.d	1	P35790|CHKA_HUMAN			FALSE
LPDLSGPHSY	39.21	1084.52	10	-2.8	543.261	2	15.1817	0.8176-0.8402	378	7010	708118	15268	210722_sHLA_KP4_Normoxia_2_Slot1-11_1_1893.d	1	Q86XL3|ANKL2_HUMAN			FALSE
LPDPFTPNL	38.68	1012.52	9	6.2	1013.53	1	41.3456	1.4061-1.4280			1938449	49427	210722_sHLA_KP4_Normoxia_2_Slot1-11_1_1893.d	1	A5YKK6|CNOT1_HUMAN			FALSE
LPDQTLPIL	25.14	1008.59	9	7.3	1009.59	1	42.9293	1.4308-1.4527			2012274	50838	210722_sHLA_KP4_Normoxia_2_Slot1-11_1_1893.d	2				FALSE
LPDQVLRVF	28.29	1085.62	9	-5.7	543.812	2	30.2878	0.8092-0.8318			1421217	37305	210722_sHLA_KP4_Normoxia_2_Slot1-11_1_1893.d	1	Q9Y4G8|RPGF2_HUMAN			FALSE
LPDSGVVEY	34.57	977.471	9	0.8	978.471	1	20.4212	1.3566-1.3786			958038	24702	210722_sHLA_KP4_Normoxia_2_Slot1-11_1_1893.d	2	Q9ULM6|CNOT6_HUMAN;Q96LI5|CNO6L_HUMAN			FALSE
LPDSSISDY	24.95	995.445	9	2.2	996.447	1	18.2441	1.3795-1.4015			855082	20980	210722_sHLA_KP4_Normoxia_2_Slot1-11_1_1893.d	1				FALSE
LPDSVVSIL	29.44	941.543	9	-6.2	942.538	1	43.9311	1.3484-1.3704			2058800	51770	210722_sHLA_KP4_Normoxia_2_Slot1-11_1_1893.d	1	Q96ND0|F210A_HUMAN			FALSE
LPDVSLQEF	38.95	1046.53	9	0.5	1047.53	1	39.3071	1.4427-1.4646			1843325	47279	210722_sHLA_KP4_Normoxia_2_Slot1-11_1_1893.d	1	P51665|PSMD7_HUMAN			FALSE
LPEEEFGHFY	37.79	1266.56	10	7.4	634.285	2	27.4494	0.8712-0.8938			1288310	34028	210722_sHLA_KP4_Normoxia_2_Slot1-11_1_1893.d	1	Q13045|FLII_HUMAN			FALSE
LPEELARMY	33.12	1120.56	9	-0.6	561.282	2	23.2225	0.8167-0.8393	607	17200	1087114	28618	210722_sHLA_KP4_Normoxia_2_Slot1-11_1_1893.d	3	Q9P0J1|PDP1_HUMAN			FALSE
LPEEVGHLSF	30.93	1126.57	10	0	564.286	2	26.4854	0.8167-0.8393			1243277	32801	210722_sHLA_KP4_Normoxia_2_Slot1-11_1_1893.d	1	Q7Z4H7|HAUS6_HUMAN			FALSE
LPENIGNLY	26.41	1031.53	9	4.3	1032.53	1	30.0499	1.4143-1.4363			1410233	37049	210722_sHLA_KP4_Normoxia_2_Slot1-11_1_1893.d	1				FALSE
LPESTHVEF	28.57	1057.51	9	-4.7	529.755	2	14.8238	0.7828-0.8054	535	15400	689511	14541	210722_sHLA_KP4_Normoxia_2_Slot1-11_1_1893.d	2	Q08AF3|SLFN5_HUMAN			FALSE
LPETTFPAL	33.93	987.528	9	-6.8	988.521	1	38.5246	1.4070-1.4290			1806653	46367	210722_sHLA_KP4_Normoxia_2_Slot1-11_1_1893.d	3	Q9UMZ2|SYNRG_HUMAN			FALSE
LPEWPVLY	35.92	1015.54	8	18.1	1016.56	1	50.0928	1.3997-1.4216			2346497	57857	210722_sHLA_KP4_Normoxia_2_Slot1-11_1_1893.d	3	Q9NXB0|MKS1_HUMAN			FALSE
LPFAEAEAF	36.72	993.481	9	4.1	994.485	1	37.6231	1.3905-1.4125			1764493	45331	210722_sHLA_KP4_Normoxia_2_Slot1-11_1_1893.d	1	Q3KQU3|MA7D1_HUMAN			FALSE
LPFEPVPVI	34.38	1009.58	9	-1.5	1010.58	1	50.2482	1.4052-1.4271			2353770	57978	210722_sHLA_KP4_Normoxia_2_Slot1-11_1_1893.d	1	Q9P2J5|SYLC_HUMAN			FALSE
LPFFNDRPW	29.98	1190.59	9	-2.7	596.295	2	39.5706	0.8534-0.8759	263	3940	1853384	47504	210722_sHLA_KP4_Normoxia_2_Slot1-11_1_1893.d	1	P11047|LAMC1_HUMAN			FALSE
LPFGGTFDL	34.42	965.486	9	-2.4	966.483	1	48.1324	1.3759-1.3979			2255137	55897	210722_sHLA_KP4_Normoxia_2_Slot1-11_1_1893.d	3	P21589|5NTD_HUMAN			FALSE
LPFGKVTNI	34.21	987.575	9	-2.8	494.79	2	23.4384	0.7913-0.8139	389	6930	1098122	28898	210722_sHLA_KP4_Normoxia_2_Slot1-11_1_1893.d	1	Q9UKA9|PTBP2_HUMAN			FALSE
LPFGKVTNL	34.21	987.575	9	-2.8	494.79	2	23.4384	0.7913-0.8139	389	6930	1098122	28898	210722_sHLA_KP4_Normoxia_2_Slot1-11_1_1893.d	1	O95758|PTBP3_HUMAN;P26599|PTBP1_HUMAN			FALSE
LPFGPTAYF	29.17	1011.51	9	2.8	1012.51	1	46.7041	1.4107-1.4326			2188543	54565	210722_sHLA_KP4_Normoxia_2_Slot1-11_1_1893.d	2	Q96G21|IMP4_HUMAN			FALSE
LPFGSSPH	39.05	840.413	8	-11.3	421.206	2	8.8252	0.7346-0.7573			411311	7223	210722_sHLA_KP4_Normoxia_2_Slot1-11_1_1893.d	2	Q86WC4|OSTM1_HUMAN			FALSE
LPFGSSPHRVF	34.62	1242.65	11	-1.7	415.22	3	16.5834	0.7280-0.7507			776060	17948	210722_sHLA_KP4_Normoxia_2_Slot1-11_1_1893.d	1	Q86WC4|OSTM1_HUMAN			FALSE
LPFKSPIRDISY	33.84	1434.79	12	-4.7	479.264	3	24.8667	0.7072-0.7299			1167080	30806	210722_sHLA_KP4_Normoxia_2_Slot1-11_1_1893.d	1	Q8N157|AHI1_HUMAN			FALSE
LPFLKPDDIQY	42.72	1347.71	11	10.3	674.863	2	34.989	0.9060-0.9284	647	15800	1640020	42442	210722_sHLA_KP4_Normoxia_2_Slot1-11_1_1893.d	5	O75533|SF3B1_HUMAN			FALSE
LPFPIIQQY	28.69	1117.62	9	7.1	559.816	2	46.825	0.8449-0.8675			2194036	54694	210722_sHLA_KP4_Normoxia_2_Slot1-11_1_1893.d	1	Q9BTX1|NDC1_HUMAN			FALSE
LPFTPLSY	33.69	936.496	8	2.3	937.498	1	40.951	1.3520-1.3740			1920160	49018	210722_sHLA_KP4_Normoxia_2_Slot1-11_1_1893.d	4	Q9UM00|TMCO1_HUMAN			FALSE
LPGEVLEY	27.38	918.47	8	14.3	919.483	1	27.6244	1.3263-1.3484			1296556	34228	210722_sHLA_KP4_Normoxia_2_Slot1-11_1_1893.d	2	O94952|FBX21_HUMAN			FALSE
LPGGPTLTF	41.57	901.491	9	-2.2	902.489	1	34.9254	1.3236-1.3456			1638176	42386	210722_sHLA_KP4_Normoxia_2_Slot1-11_1_1893.d	1	Q9NQ55|SSF1_HUMAN			FALSE
LPGLPAPSM	25.62	881.468	9	4.3	882.472	1	32.2081	1.3043-1.3263			1510935	39411	210722_sHLA_KP4_Normoxia_2_Slot1-11_1_1893.d	1				FALSE
LPGPATPAY	28.9	885.46	9	-14.7	886.447	1	16.8361	1.2877-1.3098			788133	18399	210722_sHLA_KP4_Normoxia_2_Slot1-11_1_1893.d	1	Q9P2B4|CT2NL_HUMAN			FALSE
LPGPVTLVM	37.11	925.531	9	0.3	926.531	1	42.167	1.3603-1.3823			1976689	50119	210722_sHLA_KP4_Normoxia_2_Slot1-11_1_1893.d	1	Q86U90|YRDC_HUMAN			FALSE
LPGVAVSM	29.44	772.415	8	12.2	773.426	1	25.7274	1.2213-1.2435			1207479	31869	210722_sHLA_KP4_Normoxia_2_Slot1-11_1_1893.d	1	P12074|CX6A1_HUMAN			FALSE
LPGVAVSM(+15.99)	37.36	788.41	8	-0.3	789.411	1	14.2944	1.2260-1.2481			667136	13622	210722_sHLA_KP4_Normoxia_2_Slot1-11_1_1893.d	1	P12074|CX6A1_HUMAN	Oxidation (M)	M8:Oxidation (M):1001.00	FALSE
LPHEILEM	28.63	980.5	8	-1	491.253	2	23.1661	0.7847-0.8073			1087104	28608	210722_sHLA_KP4_Normoxia_2_Slot1-11_1_1893.d	1	P38919|IF4A3_HUMAN			FALSE
LPHGLGGIGM	32.77	950.501	10	4.2	476.256	2	21.3006	0.7696-0.7922			999630	26064	210722_sHLA_KP4_Normoxia_2_Slot1-11_1_1893.d	2	P52272|HNRPM_HUMAN			FALSE
LPIAPDLEHF	41.98	1150.6	10	3.3	576.306	2	34.595	0.8336-0.8562			1622599	42007	210722_sHLA_KP4_Normoxia_2_Slot1-11_1_1893.d	1	Q9UKJ3|GPTC8_HUMAN			FALSE
LPIASISDY	36.42	977.507	9	12.7	978.519	1	31.2455	1.3768-1.3988			1466039	38321	210722_sHLA_KP4_Normoxia_2_Slot1-11_1_1893.d	3	Q7Z3T8|ZFY16_HUMAN			FALSE
LPIDGANDL	33.83	926.471	9	4	927.475	1	24.4151	1.3566-1.3786			1145944	30232	210722_sHLA_KP4_Normoxia_2_Slot1-11_1_1893.d	1	O60502|OGA_HUMAN			FALSE
LPIEAPIRM	35.1	1038.59	9	-1.9	520.297	2	28.0839	0.7847-0.8073	1280	49300	1315823	34721	210722_sHLA_KP4_Normoxia_2_Slot1-11_1_1893.d	4	P00403|COX2_HUMAN			FALSE
LPIEAPIRMM	23.74	1169.63	10	2	585.819	2	34.2529	0.8271-0.8496	161	2920	1605179	41573	210722_sHLA_KP4_Normoxia_2_Slot1-11_1_1893.d	1	P00403|COX2_HUMAN			FALSE
LPIENDVY	31.4	961.476	8	1.5	962.477	1	23.205	1.3621-1.3841			1088930	28646	210722_sHLA_KP4_Normoxia_2_Slot1-11_1_1893.d	1	P61764|STXB1_HUMAN			FALSE
LPIENDVYKY	41.14	1252.63	10	-6.1	627.316	2	20.5962	0.8553-0.8778			966381	24999	210722_sHLA_KP4_Normoxia_2_Slot1-11_1_1893.d	1	P61764|STXB1_HUMAN			FALSE
LPIFPDLQV	26.6	1040.59	9	1.2	1041.59	1	52.9059	1.4408-1.4628			2478009	60633	210722_sHLA_KP4_Normoxia_2_Slot1-11_1_1893.d	1				FALSE
LPIGDVATQY	47.78	1075.55	10	3.9	1076.56	1	26.7835	1.4399-1.4618	2850	92800	1257049	33163	210722_sHLA_KP4_Normoxia_2_Slot1-11_1_1893.d	4	Q99832|TCPH_HUMAN			FALSE
LPIGGLAEF	33.91	915.506	9	8.3	916.514	1	42.6918	1.3318-1.3539			2001323	50615	210722_sHLA_KP4_Normoxia_2_Slot1-11_1_1893.d	1	P00505|AATM_HUMAN			FALSE
LPIISAGSEL	44.12	998.565	10	-2.8	999.562	1	36.2767	1.3667-1.3887			1701305	43829	210722_sHLA_KP4_Normoxia_2_Slot1-11_1_1893.d	1	P29353|SHC1_HUMAN			FALSE
LPIKEVPSL	25.31	994.606	9	-0.8	498.306	2	23.4576	0.7724-0.7950			1100879	28973	210722_sHLA_KP4_Normoxia_2_Slot1-11_1_1893.d	1				FALSE
LPINDPLQTVY	28.27	1271.68	11	-0.6	636.84	2	41.2429	0.8628-0.8853	265	3760	1931145	49275	210722_sHLA_KP4_Normoxia_2_Slot1-11_1_1893.d	1	O15027|SC16A_HUMAN			FALSE
LPINHQIIY	34.01	1109.62	9	-2.7	555.813	2	19.9986	0.8402-0.8628	456	7730	935803	23923	210722_sHLA_KP4_Normoxia_2_Slot1-11_1_1893.d	1	P51665|PSMD7_HUMAN			FALSE
LPIPDPGVSV	28.8	992.554	10	-2.5	993.552	1	35.5525	1.3823-1.4043			1667422	43024	210722_sHLA_KP4_Normoxia_2_Slot1-11_1_1893.d	2	Q8TEH3|DEN1A_HUMAN			FALSE
LPIPESQVI	26.32	994.57	9	-0.7	995.569	1	33.2439	1.3960-1.4180			1559353	40447	210722_sHLA_KP4_Normoxia_2_Slot1-11_1_1893.d	1				FALSE
LPIVFDEF	37.37	978.506	8	9.4	979.515	1	51.2437	1.3786-1.4006			2400374	58988	210722_sHLA_KP4_Normoxia_2_Slot1-11_1_1893.d	1	P26640|SYVC_HUMAN			FALSE
LPIVTPAL	29.74	822.521	8	2.9	823.525	1	38.4813	1.2951-1.3171			1804822	46324	210722_sHLA_KP4_Normoxia_2_Slot1-11_1_1893.d	1	P52292|IMA1_HUMAN			FALSE
LPKSPPYTAF	25.33	1119.6	10	-8.4	560.797	2	19.4935	0.8054-0.8280			914485	23167	210722_sHLA_KP4_Normoxia_2_Slot1-11_1_1893.d	2				FALSE
LPLAGEEEL	38.66	969.502	9	-3.2	970.499	1	27.4689	1.3630-1.3850			1289219	34043	210722_sHLA_KP4_Normoxia_2_Slot1-11_1_1893.d	1	Q9HA38|ZMAT3_HUMAN			FALSE
LPLERDAESF	26.93	1175.58	10	-2.2	588.793	2	18.4877	0.8412-0.8637	195	4560	865297	21361	210722_sHLA_KP4_Normoxia_2_Slot1-11_1_1893.d	1				FALSE
LPLLPNVSY	34.71	1014.58	9	0.7	1015.58	1	43.6291	1.4098-1.4317			2045123	51503	210722_sHLA_KP4_Normoxia_2_Slot1-11_1_1893.d	1	Q14693|LPIN1_HUMAN			FALSE
LPLPNDKTLLY	32.55	1285.73	11	0.7	643.867	2	31.9019	0.8571-0.8797	394	3750	1493550	39012	210722_sHLA_KP4_Normoxia_2_Slot1-11_1_1893.d	1	Q969X6|UTP4_HUMAN			FALSE
LPLPPGWEM	38.32	1038.52	9	-1.1	1039.52	1	46.2514	1.4207-1.4427			2167479	54063	210722_sHLA_KP4_Normoxia_2_Slot1-11_1_1893.d	2	Q9GZV5|WWTR1_HUMAN			FALSE
LPLPPGWEM(+15.99)	29.62	1054.52	9	5.2	1055.52	1	36.0629	1.4344-1.4564			1691240	43598	210722_sHLA_KP4_Normoxia_2_Slot1-11_1_1893.d	1	Q9GZV5|WWTR1_HUMAN	Oxidation (M)	M9:Oxidation (M):1001.00	FALSE
LPLSGVPLM	25	925.531	9	14.2	926.544	1	44.6934	1.3557-1.3777			2094416	52520	210722_sHLA_KP4_Normoxia_2_Slot1-11_1_1893.d	1	Q9NZH5|PTTG2_HUMAN;O95997|PTTG1_HUMAN			FALSE
LPLVDTHSK	36.92	1008.56	9	-2.8	505.282	2	6.5407	0.7884-0.8111			304297	4807	210722_sHLA_KP4_Normoxia_2_Slot1-11_1_1893.d	1	P08670|VIME_HUMAN			FALSE
LPMEAETL	32.4	902.442	8	10.1	903.451	1	23.7686	1.3171-1.3392			1115577	29367	210722_sHLA_KP4_Normoxia_2_Slot1-11_1_1893.d	1	Q9GZV5|WWTR1_HUMAN			FALSE
LPMGVVVDY	29.81	991.505	9	6.3	992.511	1	36.0629	1.3869-1.4088			1691241	43599	210722_sHLA_KP4_Normoxia_2_Slot1-11_1_1893.d	1	P35658|NU214_HUMAN			FALSE
LPNDVISSL	34.27	956.518	9	9.5	957.527	1	32.9523	1.3630-1.3850			1545621	40125	210722_sHLA_KP4_Normoxia_2_Slot1-11_1_1893.d	1	Q8TEH3|DEN1A_HUMAN			FALSE
LPNFKQNEF	32.47	1135.57	9	-5.2	568.783	2	17.6998	0.8365-0.8590	130	2570	828141	19965	210722_sHLA_KP4_Normoxia_2_Slot1-11_1_1893.d	1	Q9UNH7|SNX6_HUMAN			FALSE
LPNGNLVQF	23.7	1000.53	9	-0.9	1001.53	1	32.1887	1.3969-1.4189			1510008	39378	210722_sHLA_KP4_Normoxia_2_Slot1-11_1_1893.d	1	Q8WUM9|S20A1_HUMAN			FALSE
LPNGPTAHF	33.03	952.477	9	-2.6	477.241	2	11.1599	0.7573-0.7800			520034	9560	210722_sHLA_KP4_Normoxia_2_Slot1-11_1_1893.d	1	Q9H9Y2|RPF1_HUMAN			FALSE
LPNNIVDVW	26.31	1068.56	9	5.6	1069.57	1	42.7307	1.4152-1.4372			2003148	50652	210722_sHLA_KP4_Normoxia_2_Slot1-11_1_1893.d	1				FALSE
LPNTDVPIL	28.58	980.554	9	2.5	981.557	1	37.1761	1.3887-1.4107			1743455	44855	210722_sHLA_KP4_Normoxia_2_Slot1-11_1_1893.d	1	Q6IA86|ELP2_HUMAN			FALSE
LPPGSVISY	31.11	931.501	9	5.2	932.506	1	24.4345	1.3419-1.3640			1146864	30258	210722_sHLA_KP4_Normoxia_2_Slot1-11_1_1893.d	1	O75787|RENR_HUMAN			FALSE
LPPPPQLGY	32.67	980.533	9	1	491.271	2	26.3105	0.7554-0.7781			1235012	32582	210722_sHLA_KP4_Normoxia_2_Slot1-11_1_1893.d	1	Q96HA1|P121A_HUMAN;A8CG34|P121C_HUMAN;A6NF01|P121B_HUMAN			FALSE
LPPPSDPQY	25.25	1012.49	9	-5	1013.48	1	11.5734	1.3695-1.3914			539194	9946	210722_sHLA_KP4_Normoxia_2_Slot1-11_1_1893.d	1	O95905|ECD_HUMAN			FALSE
LPQDVILKF	34.88	1071.63	9	-2.8	536.818	2	35.0615	0.8045-0.8271			1644584	42536	210722_sHLA_KP4_Normoxia_2_Slot1-11_1_1893.d	1	Q96GQ7|DDX27_HUMAN			FALSE
LPQGEKVQAM	26.19	1099.57	10	-13.7	550.78	2	7.0849	0.7969-0.8195			329931	5409	210722_sHLA_KP4_Normoxia_2_Slot1-11_1_1893.d	1	P15104|GLNA_HUMAN			FALSE
LPQGIVREL	34.9	1023.61	9	0.6	512.808	2	20.5184	0.7894-0.8120			962689	24883	210722_sHLA_KP4_Normoxia_2_Slot1-11_1_1893.d	2	P63272|SPT4H_HUMAN			FALSE
LPSADSVQY	36.31	978.466	9	6.4	979.472	1	16.0337	1.3575-1.3795			749983	16903	210722_sHLA_KP4_Normoxia_2_Slot1-11_1_1893.d	1	Q92621|NU205_HUMAN			FALSE
LPSALALSLL	26.77	996.622	10	6.1	997.628	1	53.9978	1.4418-1.4637			2529348	61908	210722_sHLA_KP4_Normoxia_2_Slot1-11_1_1893.d	1				FALSE
LPSDFSIHEF	36.86	1190.56	10	-0.1	596.283	2	30.7348	0.8487-0.8712			1442284	37810	210722_sHLA_KP4_Normoxia_2_Slot1-11_1_1893.d	3	Q9NPI1|BRD7_HUMAN			FALSE
LPSDKALVL	31.88	954.575	9	-16.5	478.283	2	20.5767	0.7724-0.7950			965466	24978	210722_sHLA_KP4_Normoxia_2_Slot1-11_1_1893.d	1	Q03001|DYST_HUMAN			FALSE
LPSEGQPAL	25.68	910.476	9	5.4	911.481	1	15.2515	1.3052-1.3273			712766	15446	210722_sHLA_KP4_Normoxia_2_Slot1-11_1_1893.d	2	O15027|SC16A_HUMAN			FALSE
LPSEIEVKY	37.56	1076.58	9	-14.2	539.283	2	18.9881	0.7847-0.8073			890367	22293	210722_sHLA_KP4_Normoxia_2_Slot1-11_1_1893.d	4	Q9UJX3|APC7_HUMAN			FALSE
LPSELERSY	24.34	1092.55	9	-3.5	547.274	2	11.8219	0.8120-0.8346	331	5520	549228	10146	210722_sHLA_KP4_Normoxia_2_Slot1-11_1_1893.d	1				FALSE
LPSESGPYGY	41.38	1068.48	10	6.1	1069.48	1	17.1277	1.4308-1.4527			802093	18949	210722_sHLA_KP4_Normoxia_2_Slot1-11_1_1893.d	1	P05412|JUN_HUMAN			FALSE
LPSESVSSL	30.31	917.471	9	-7.8	918.464	1	18.3802	1.3227-1.3447			861581	21221	210722_sHLA_KP4_Normoxia_2_Slot1-11_1_1893.d	1	Q9BZQ8|NIBA1_HUMAN			FALSE
LPSGTTIEW	34.68	1002.5	9	-5.4	1003.5	1	31.2261	1.3713-1.3933			1465122	38298	210722_sHLA_KP4_Normoxia_2_Slot1-11_1_1893.d	1	Q9BXB4|OSB11_HUMAN			FALSE
LPSGVGPEY	36.86	917.449	9	9.2	918.458	1	16.564	1.3052-1.3273			775113	17895	210722_sHLA_KP4_Normoxia_2_Slot1-11_1_1893.d	2	Q6ZSZ5|ARHGI_HUMAN			FALSE
LPSHPLEL	40.06	904.502	8	-5.3	453.252	2	17.3273	0.7469-0.7696	782	10900	811400	19316	210722_sHLA_KP4_Normoxia_2_Slot1-11_1_1893.d	3	Q9Y244|POMP_HUMAN			FALSE
LPSLGGFAY	25.44	923.475	9	-5.5	924.471	1	39.4491	1.3474-1.3695			1849717	47413	210722_sHLA_KP4_Normoxia_2_Slot1-11_1_1893.d	1				FALSE
LPSPDKLPGF	28.06	1069.58	10	-2	535.793	2	27.8382	0.7875-0.8101			1306660	34498	210722_sHLA_KP4_Normoxia_2_Slot1-11_1_1893.d	1	P22314|UBA1_HUMAN			FALSE
LPSPTVGPSL	41.76	966.539	10	-0.2	967.538	1	26.466	1.3814-1.4034			1242349	32767	210722_sHLA_KP4_Normoxia_2_Slot1-11_1_1893.d	1	O15417|TNC18_HUMAN			FALSE
LPSPVTAQKY	46.57	1102.6	10	1.1	552.305	2	10.5449	0.7800-0.8026	1480	13700	488076	8892	210722_sHLA_KP4_Normoxia_2_Slot1-11_1_1893.d	2	P13639|EF2_HUMAN			FALSE
LPSSFVEKL	40.25	1018.57	9	-0.4	510.288	2	23.0248	0.7866-0.8092			1080665	28427	210722_sHLA_KP4_Normoxia_2_Slot1-11_1_1893.d	2	Q96Q15|SMG1_HUMAN			FALSE
LPSSPFGDY	26.49	981.444	9	2.2	982.446	1	29.8896	1.3566-1.3786			1402897	36865	210722_sHLA_KP4_Normoxia_2_Slot1-11_1_1893.d	1	Q99595|TI17A_HUMAN			FALSE
LPSSVISAI	23.98	885.517	9	1.4	886.519	1	33.1661	1.2822-1.3043			1555695	40365	210722_sHLA_KP4_Normoxia_2_Slot1-11_1_1893.d	1	Q63HN8|RN213_HUMAN			FALSE
LPSSWIGVF	35.95	1004.53	9	0.7	1005.53	1	50.855	1.4143-1.4363			2382019	58513	210722_sHLA_KP4_Normoxia_2_Slot1-11_1_1893.d	1	P26717|NKG2C_HUMAN;Q07444|NKG2E_HUMAN			FALSE
LPSWMVEKM	38.49	1119.55	9	-0.5	560.776	2	28.3306	0.8082-0.8308	191	3430	1327772	35048	210722_sHLA_KP4_Normoxia_2_Slot1-11_1_1893.d	1	Q9H147|TDIF1_HUMAN			FALSE
LPTADIAQF	35.61	974.507	9	8.4	975.515	1	32.7191	1.3658-1.3878			1534660	39892	210722_sHLA_KP4_Normoxia_2_Slot1-11_1_1893.d	1	Q8N6H7|ARFG2_HUMAN			FALSE
LPTENVDKM	36.94	1045.51	9	-3.8	523.757	2	8.8695	0.7582-0.7809			413143	7267	210722_sHLA_KP4_Normoxia_2_Slot1-11_1_1893.d	2	Q9Y4C2|TCAF1_HUMAN			FALSE
LPTEPPYTAY	26.67	1150.55	10	5.5	576.283	2	24.4151	0.8440-0.8665			1145954	30242	210722_sHLA_KP4_Normoxia_2_Slot1-11_1_1893.d	1	Q15056|IF4H_HUMAN			FALSE
LPTGEIVYF	32.01	1037.54	9	-3.3	1038.54	1	42.0065	1.4335-1.4554			1969399	49981	210722_sHLA_KP4_Normoxia_2_Slot1-11_1_1893.d	1	O95834|EMAL2_HUMAN			FALSE
LPTGIPIVY	36.86	971.569	9	9.5	972.578	1	42.7112	1.3786-1.4006			2002246	50644	210722_sHLA_KP4_Normoxia_2_Slot1-11_1_1893.d	2	Q8N0Y7|PGAM4_HUMAN;P15259|PGAM2_HUMAN;P18669|PGAM1_HUMAN			FALSE
LPTNPGEQF	32.85	1001.48	9	0.5	1002.48	1	17.6189	1.3795-1.4015			825344	19850	210722_sHLA_KP4_Normoxia_2_Slot1-11_1_1893.d	1	Q9NWB7|IFT57_HUMAN			FALSE
LPTPETVPF	38.43	999.528	9	-6.2	1000.52	1	35.3582	1.3942-1.4162			1658293	42835	210722_sHLA_KP4_Normoxia_2_Slot1-11_1_1893.d	1	Q13315|ATM_HUMAN			FALSE
LPVEEFNEL	46.73	1088.54	9	3.3	1089.54	1	35.7663	1.4536-1.4755			1677508	43276	210722_sHLA_KP4_Normoxia_2_Slot1-11_1_1893.d	1	Q14494|NF2L1_HUMAN			FALSE
LPVGGFAEL	38.46	901.491	9	2.1	902.493	1	38.1508	1.3208-1.3429			1789274	45974	210722_sHLA_KP4_Normoxia_2_Slot1-11_1_1893.d	1	O00308|WWP2_HUMAN			FALSE
LPVKGFRSY	23.94	1065.6	9	-0.7	533.801	2	8.1313	0.8073-0.8299	271	9110	377487	6477	210722_sHLA_KP4_Normoxia_2_Slot1-11_1_1893.d	1	P11388|TOP2A_HUMAN			FALSE
LPVLSTDKF	33.95	1018.57	9	-7.4	510.285	2	23.7881	0.7818-0.8045			1116515	29411	210722_sHLA_KP4_Normoxia_2_Slot1-11_1_1893.d	2	Q7L5N1|CSN6_HUMAN			FALSE
LPVNESFGF	38.68	1008.49	9	5.7	1009.5	1	36.7626	1.3979-1.4198			1724239	44413	210722_sHLA_KP4_Normoxia_2_Slot1-11_1_1893.d	1	P13639|EF2_HUMAN			FALSE
LPVPAFNVI	33.9	968.569	9	3.7	969.573	1	48.9741	1.3914-1.4134			2294412	56730	210722_sHLA_KP4_Normoxia_2_Slot1-11_1_1893.d	1	P09104|ENOG_HUMAN;P06733|ENOA_HUMAN;P13929|ENOB_HUMAN			FALSE
LPVPDPILL	35.84	975.6	9	4.4	976.605	1	52.0066	1.4015-1.4235			2436023	59771	210722_sHLA_KP4_Normoxia_2_Slot1-11_1_1893.d	2	P61289|PSME3_HUMAN			FALSE
LPVPESITGF	28.22	1058.56	10	7.6	1059.57	1	41.1259	1.4290-1.4509			1928403	49215	210722_sHLA_KP4_Normoxia_2_Slot1-11_1_1893.d	1	Q8N5K1|CISD2_HUMAN			FALSE
LPVPSGVAF	31.17	885.496	9	14.8	886.51	1	35.9413	1.2850-1.3070			1685740	43462	210722_sHLA_KP4_Normoxia_2_Slot1-11_1_1893.d	2	Q9BWH6|RPAP1_HUMAN			FALSE
LPVPVIPSF	40.29	967.574	9	10.5	968.584	1	51.1854	1.3685-1.3905			2397629	58925	210722_sHLA_KP4_Normoxia_2_Slot1-11_1_1893.d	2	Q7Z7G8|VP13B_HUMAN			FALSE
LPVRTWTQTY	30.21	1263.66	10	-0.6	632.833	2	18.1242	0.8712-0.8938			849519	20781	210722_sHLA_KP4_Normoxia_2_Slot1-11_1_1893.d	1	P11388|TOP2A_HUMAN			FALSE
LPVSEQQERAF	39.07	1302.66	11	-3.6	652.328	2	11.7483	0.8750-0.8975			547402	10108	210722_sHLA_KP4_Normoxia_2_Slot1-11_1_1893.d	1	Q9UNM6|PSD13_HUMAN			FALSE
LPVSVDEY	37.95	920.449	8	3.9	921.453	1	22.5583	1.2969-1.3190			1058545	27763	210722_sHLA_KP4_Normoxia_2_Slot1-11_1_1893.d	2	Q00169|PIPNA_HUMAN			FALSE
LPVTPILEGF	42.42	1084.62	10	-2.6	1085.61	1	51.2243	1.4618-1.4837			2399458	58966	210722_sHLA_KP4_Normoxia_2_Slot1-11_1_1893.d	2	Q13200|PSMD2_HUMAN			FALSE
LPVTTAEGM	40.94	917.453	9	1.9	918.455	1	16.7584	1.3171-1.3392			784420	18262	210722_sHLA_KP4_Normoxia_2_Slot1-11_1_1893.d	2	Q92522|H1X_HUMAN			FALSE
LPVVLPQSTL	35.48	1065.64	10	-4.4	1066.64	1	39.7018	1.4609-1.4828			1861604	47678	210722_sHLA_KP4_Normoxia_2_Slot1-11_1_1893.d	3	O95084|PRS23_HUMAN			FALSE
LPVVPKATY	41.69	986.58	9	-13.2	494.287	2	15.4459	0.7847-0.8073			722102	15842	210722_sHLA_KP4_Normoxia_2_Slot1-11_1_1893.d	1	Q9H3Q1|BORG4_HUMAN			FALSE
LPWGGGTAL	26.97	870.46	9	7.2	871.467	1	32.0332	1.2767-1.2988			1502690	39212	210722_sHLA_KP4_Normoxia_2_Slot1-11_1_1893.d	1				FALSE
LPYAEGFAY	46.61	1029.48	9	0.3	1030.48	1	32.3636	1.4299-1.4518			1518221	39545	210722_sHLA_KP4_Normoxia_2_Slot1-11_1_1893.d	1	P41161|ETV5_HUMAN			FALSE
LPYKITAEEMY	38.33	1356.66	11	-0.9	679.333	2	24.5549	0.8975-0.9200	81.2	2930	1151457	30381	210722_sHLA_KP4_Normoxia_2_Slot1-11_1_1893.d	1	Q9Y3B4|SF3B6_HUMAN			FALSE
LPYPDPAIAQF	33.3	1230.63	11	-1.6	616.316	2	42.6592	0.8534-0.8759	806	15500	1996768	50530	210722_sHLA_KP4_Normoxia_2_Slot1-11_1_1893.d	2	P34932|HSP74_HUMAN			FALSE
LPYSVIRGEEF	38.04	1308.67	11	2.3	655.34	2	26.7058	0.8750-0.8975			1253383	33073	210722_sHLA_KP4_Normoxia_2_Slot1-11_1_1893.d	1	Q6YHK3|CD109_HUMAN			FALSE
LQIDNARLA	26.11	1012.57	9	-8	507.283	2	13.0368	0.7875-0.8101	195	5320	606866	11462	210722_sHLA_KP4_Normoxia_2_Slot1-11_1_1893.d	1	Q7Z3Y7|K1C28_HUMAN;P13645|K1C10_HUMAN			FALSE
LSAAIAAM	28.81	746.4	8	6.3	747.406	1	21.009	1.1982-1.2204			985756	25600	210722_sHLA_KP4_Normoxia_2_Slot1-11_1_1893.d	1	P50281|MMP14_HUMAN			FALSE
LTAAKKARAG	36.02	985.603	10	11.5	493.811	2	2.8139	0.7960-0.8186			131209	1579	210722_sHLA_KP4_Normoxia_2_Slot1-11_1_1893.d	1	Q9NZT1|CALL5_HUMAN			FALSE
LVRPGTAL	31.28	825.507	8	-5.3	413.756	2	8.2421	0.7129-0.7356			383868	6600	210722_sHLA_KP4_Normoxia_2_Slot1-11_1_1893.d	1	P15924|DESP_HUMAN			FALSE
LVRPGTALEL	28.95	1067.63	10	-4.7	534.818	2	20.7757	0.8007-0.8233			974707	25279	210722_sHLA_KP4_Normoxia_2_Slot1-11_1_1893.d	1	P15924|DESP_HUMAN			FALSE
LVRPGTALELL	24.35	1180.72	11	5.8	591.365	2	33.0495	0.8487-0.8712			1550206	40240	210722_sHLA_KP4_Normoxia_2_Slot1-11_1_1893.d	1	P15924|DESP_HUMAN			FALSE
LVSNILESY	24.36	1036.54	9	1.8	1037.55	1	33.3411	1.4390-1.4609			1563936	40560	210722_sHLA_KP4_Normoxia_2_Slot1-11_1_1893.d	1	O95905|ECD_HUMAN			FALSE
M(+42.01)(+15.99)LGFSPAPG	24.41	933.427	9	-2.2	934.425	1	25.9801	1.3098-1.3318			1219425	32193	210722_sHLA_KP4_Normoxia_2_Slot1-11_1_1893.d	1	Q7Z7G8|VP13B_HUMAN	Acetylation (N-term); Oxidation (M)	M1:Acetylation (N-term):1001.00;)1:Oxidation (M):1001.00	FALSE
MAVIDGNVM	23.84	948.441	9	7.1	949.448	1	26.7835	1.3502-1.3722			1257050	33164	210722_sHLA_KP4_Normoxia_2_Slot1-11_1_1893.d	1				FALSE
MAWLVDHVY	29.69	1132.54	9	2.1	567.273	2	32.9134	0.8543-0.8769			1543810	40102	210722_sHLA_KP4_Normoxia_2_Slot1-11_1_1893.d	1	P30153|2AAA_HUMAN;P30154|2AAB_HUMAN			FALSE
MGIPEAIVY	25.29	991.505	9	4.9	992.51	1	38.3646	1.3878-1.4098			1799321	46187	210722_sHLA_KP4_Normoxia_2_Slot1-11_1_1893.d	1				FALSE
MIDPSGVSY	42.39	967.432	9	-2.8	968.429	1	20.3046	1.3667-1.3887			952467	24495	210722_sHLA_KP4_Normoxia_2_Slot1-11_1_1893.d	1	P25788|PSA3_HUMAN			FALSE
MIELHNGEY	34.53	1104.49	9	14.4	553.256	2	12.0205	0.8101-0.8327			560199	10389	210722_sHLA_KP4_Normoxia_2_Slot1-11_1_1893.d	1	O60911|CATL2_HUMAN			FALSE
MIFQDPTAM	34.09	1052.47	9	1.7	1053.47	1	31.936	1.4280-1.4500			1498109	39101	210722_sHLA_KP4_Normoxia_2_Slot1-11_1_1893.d	1	O95619|YETS4_HUMAN			FALSE
MLKKKQSNGY	24.35	1195.64	10	18.2	598.833	2	11.5151	0.8120-0.8346			536476	9910	210722_sHLA_KP4_Normoxia_2_Slot1-11_1_1893.d	1				FALSE
MLSIDVAE	27.78	876.426	8	-0.9	877.426	1	27.0556	1.3006-1.3227			1269930	33528	210722_sHLA_KP4_Normoxia_2_Slot1-11_1_1893.d	1	Q08188|TGM3_HUMAN			FALSE
MPAAGGVLY	41.59	877.437	9	-0.3	878.437	1	22.6749	1.2730-1.2951			1064085	27939	210722_sHLA_KP4_Normoxia_2_Slot1-11_1_1893.d	1	O14964|HGS_HUMAN			FALSE
MPADTNKAF	28.09	993.459	9	-6.4	497.73	2	6.8323	0.7630-0.7856			318003	5103	210722_sHLA_KP4_Normoxia_2_Slot1-11_1_1893.d	1	Q9P0I2|EMC3_HUMAN			FALSE
MPADYVNKL	36.93	1049.52	9	2.1	525.765	2	16.3058	0.7998-0.8224			763010	17414	210722_sHLA_KP4_Normoxia_2_Slot1-11_1_1893.d	1	Q93034|CUL5_HUMAN			FALSE
MPAEIVELH	42.02	1037.52	9	6	519.767	2	19.7267	0.8073-0.8299			925617	23571	210722_sHLA_KP4_Normoxia_2_Slot1-11_1_1893.d	1	P25490|TYY1_HUMAN			FALSE
MPAGTELTY	38.54	981.448	9	15.4	982.463	1	19.3963	1.3685-1.3905			909819	22971	210722_sHLA_KP4_Normoxia_2_Slot1-11_1_1893.d	1	Q9NR48|ASH1L_HUMAN			FALSE
MPAKATIF	29.38	877.473	8	-10.4	439.736	2	14.0173	0.7299-0.7526			654124	13126	210722_sHLA_KP4_Normoxia_2_Slot1-11_1_1893.d	1	Q9BY44|EIF2A_HUMAN			FALSE
MPALFSDHTF	35.31	1164.53	10	-0.7	583.266	2	32.7385	0.8459-0.8684			1535569	39907	210722_sHLA_KP4_Normoxia_2_Slot1-11_1_1893.d	1	Q96HW7|INT4_HUMAN			FALSE
MPANGETVTL	28.61	1031.5	10	11.3	1032.51	1	18.5162	1.3805-1.4024			868070	21452	210722_sHLA_KP4_Normoxia_2_Slot1-11_1_1893.d	1	Q5TA45|INT11_HUMAN			FALSE
MPAVKAIIY	32.09	1004.57	9	3.6	503.292	2	23.1025	0.8045-0.8271			1084354	28540	210722_sHLA_KP4_Normoxia_2_Slot1-11_1_1893.d	1	P37268|FDFT_HUMAN			FALSE
MPAVKAIIYQY	47.44	1295.69	11	3.4	648.852	2	28.2818	0.8900-0.9125	1480	22800	1322254	34894	210722_sHLA_KP4_Normoxia_2_Slot1-11_1_1893.d	2	P37268|FDFT_HUMAN			FALSE
MPDDYGAPRF	38.69	1167.5	10	-6.8	584.75	2	17.6189	0.8271-0.8496			825367	19873	210722_sHLA_KP4_Normoxia_2_Slot1-11_1_1893.d	3	Q9Y324|FCF1_HUMAN			FALSE
MPDEATPHYF	44.93	1206.5	10	-9.2	604.248	2	17.5481	0.8365-0.8590	111	3430	821647	19729	210722_sHLA_KP4_Normoxia_2_Slot1-11_1_1893.d	2	Q16706|MA2A1_HUMAN			FALSE
MPDLPNVGL	31.84	954.484	9	6.5	955.491	1	39.7018	1.3557-1.3777			1861593	47667	210722_sHLA_KP4_Normoxia_2_Slot1-11_1_1893.d	2	Q9H9T3|ELP3_HUMAN			FALSE
MPDVVVRSF	36.86	1048.54	9	-4.1	525.27	2	23.1273	0.7913-0.8139			1085265	28557	210722_sHLA_KP4_Normoxia_2_Slot1-11_1_1893.d	1	Q6P2C8|MED27_HUMAN			FALSE
MPEDLVEAL	29.81	1015.49	9	-4.9	1016.48	1	39.3071	1.4061-1.4280			1843326	47280	210722_sHLA_KP4_Normoxia_2_Slot1-11_1_1893.d	1	P51659|DHB4_HUMAN			FALSE
MPEDVKNFY	33.61	1141.51	9	-3.3	571.757	2	17.0111	0.7979-0.8205			796518	18738	210722_sHLA_KP4_Normoxia_2_Slot1-11_1_1893.d	1	Q68CL5|TPGS2_HUMAN			FALSE
MPEDVKNFYL	40.16	1254.6	10	2.7	628.302	2	27.9937	0.8675-0.8900			1313982	34668	210722_sHLA_KP4_Normoxia_2_Slot1-11_1_1893.d	1	Q68CL5|TPGS2_HUMAN			FALSE
MPELVDFRQY	26.65	1296.62	10	-6.8	649.307	2	32.1692	0.8684-0.8909			1509102	39366	210722_sHLA_KP4_Normoxia_2_Slot1-11_1_1893.d	1				FALSE
MPEQIVIHAL	38.61	1149.62	10	-11.5	575.807	2	28.3291	0.8252-0.8477			1329598	35086	210722_sHLA_KP4_Normoxia_2_Slot1-11_1_1893.d	1	Q8N3U4|STAG2_HUMAN			FALSE
MPESGAGSEF	48.2	1010.4	10	-0.3	1011.4	1	12.0788	1.3355-1.3575			562922	10430	210722_sHLA_KP4_Normoxia_2_Slot1-11_1_1893.d	1	P35269|T2FA_HUMAN			FALSE
MPESSQPNY	34.16	1051.43	9	-5.2	1052.42	1	7.1484	1.3860-1.4079			332655	5451	210722_sHLA_KP4_Normoxia_2_Slot1-11_1_1893.d	3	Q12982|BNIP2_HUMAN			FALSE
MPFNKEPKW	28.94	1175.58	9	-6.7	588.789	2	11.865	0.8355-0.8581			552875	10217	210722_sHLA_KP4_Normoxia_2_Slot1-11_1_1893.d	2	P35790|CHKA_HUMAN			FALSE
MPFYNPAQL	34.02	1079.51	9	-0.7	1080.51	1	37.1955	1.4271-1.4491			1744370	44876	210722_sHLA_KP4_Normoxia_2_Slot1-11_1_1893.d	1	O15027|SC16A_HUMAN			FALSE
MPGEFDPTNY	27.4	1169.47	10	-1.2	585.737	2	26.7652	0.8167-0.8393	186	4810	1257066	33180	210722_sHLA_KP4_Normoxia_2_Slot1-11_1_1893.d	2				FALSE
MPGEGDLPQM	33.45	1073.45	10	6.1	1074.46	1	25.6247	1.4024-1.4244			1202882	31742	210722_sHLA_KP4_Normoxia_2_Slot1-11_1_1893.d	1	Q9Y6B2|EID1_HUMAN			FALSE
MPGPPAHGF	36.21	909.417	9	0.9	455.713	2	11.0627	0.7431-0.7658			515481	9477	210722_sHLA_KP4_Normoxia_2_Slot1-11_1_1893.d	2	P41161|ETV5_HUMAN			FALSE
MPHDLITQL	30.49	1066.55	9	3.8	534.279	2	25.1297	0.8120-0.8346	288	5400	1178121	31119	210722_sHLA_KP4_Normoxia_2_Slot1-11_1_1893.d	1	Q9BSJ2|GCP2_HUMAN			FALSE
MPIGPDVSL	37.28	927.473	9	-4.9	928.469	1	34.284	1.3291-1.3511			1607930	41642	210722_sHLA_KP4_Normoxia_2_Slot1-11_1_1893.d	1	Q9BVQ7|SPA5L_HUMAN			FALSE
MPIRKDDEV	24.96	1101.55	9	2.7	551.779	2	4.8937	0.7979-0.8205			227682	3288	210722_sHLA_KP4_Normoxia_2_Slot1-11_1_1893.d	1				FALSE
MPISSHVDL	33.05	997.49	9	-6.6	499.745	2	16.7584	0.7734-0.7960			784432	18274	210722_sHLA_KP4_Normoxia_2_Slot1-11_1_1893.d	1	Q9BVQ7|SPA5L_HUMAN			FALSE
MPITEVFKEEM	45.11	1352.64	11	6.8	677.324	2	33.7155	0.9003-0.9228			1581311	40949	210722_sHLA_KP4_Normoxia_2_Slot1-11_1_1893.d	1	P53396|ACLY_HUMAN			FALSE
MPKFSMPGF	28.22	1040.48	9	-3.8	521.242	2	33.9115	0.7856-0.8082	1070	11600	1586809	41083	210722_sHLA_KP4_Normoxia_2_Slot1-11_1_1893.d	1	Q09666|AHNK_HUMAN			FALSE
MPKISMPGF	36.15	1006.5	9	-3.4	504.251	2	31.3038	0.7705-0.7932			1468788	38388	210722_sHLA_KP4_Normoxia_2_Slot1-11_1_1893.d	1	Q09666|AHNK_HUMAN			FALSE
MPKMDQDSL	36.25	1063.47	9	-0.8	532.737	2	11.0821	0.8111-0.8336			516394	9496	210722_sHLA_KP4_Normoxia_2_Slot1-11_1_1893.d	1	P37268|FDFT_HUMAN			FALSE
MPKVHIEF	32.32	999.521	8	-10.3	500.759	2	17.7355	0.7696-0.7922			830930	20072	210722_sHLA_KP4_Normoxia_2_Slot1-11_1_1893.d	1	Q00341|VIGLN_HUMAN			FALSE
MPLAFSDKY	39.6	1070.51	9	-0.1	536.259	2	21.4172	0.7875-0.8101			1005151	26221	210722_sHLA_KP4_Normoxia_2_Slot1-11_1_1893.d	1	Q9UJW0|DCTN4_HUMAN			FALSE
MPLPGTKAL	31.32	926.526	9	-4.9	464.264	2	15.9171	0.7516-0.7743			744419	16703	210722_sHLA_KP4_Normoxia_2_Slot1-11_1_1893.d	1	Q9UMZ2|SYNRG_HUMAN			FALSE
MPLPTELGDPRL	35.6	1337.7	12	0.4	669.853	2	33.752	0.8759-0.8985	829	7250	1579485	40911	210722_sHLA_KP4_Normoxia_2_Slot1-11_1_1893.d	2	Q8IVF2|AHNK2_HUMAN			FALSE
MPMPSLGF	31.72	878.403	8	-0.1	879.404	1	42.614	1.2785-1.3006			1997672	50540	210722_sHLA_KP4_Normoxia_2_Slot1-11_1_1893.d	1	Q9BSR8|YIPF4_HUMAN			FALSE
MPQGGGQHY	40	973.408	9	-3.6	487.706	2	4.3394	0.7507-0.7734	483	40200	201264	2796	210722_sHLA_KP4_Normoxia_2_Slot1-11_1_1893.d	3	Q15532|SSXT_HUMAN			FALSE
MPQSGTGVSV	46.56	961.454	10	-9.5	962.445	1	10.6284	1.3245-1.3465			495375	9039	210722_sHLA_KP4_Normoxia_2_Slot1-11_1_1893.d	3	O00487|PSDE_HUMAN			FALSE
MPQSMPEYAL	23.8	1165.51	10	3.7	583.762	2	29.3593	0.8318-0.8543	156	2870	1376375	36269	210722_sHLA_KP4_Normoxia_2_Slot1-11_1_1893.d	1	Q86WA8|LONP2_HUMAN			FALSE
MPSDVLEVT	32.16	989.474	9	4.9	990.479	1	26.4077	1.3640-1.3860			1239595	32695	210722_sHLA_KP4_Normoxia_2_Slot1-11_1_1893.d	2	P60842|IF4A1_HUMAN			FALSE
MPSEDVVSL	25.04	975.458	9	1.5	976.46	1	27.0751	1.3585-1.3805			1270846	33550	210722_sHLA_KP4_Normoxia_2_Slot1-11_1_1893.d	1				FALSE
MPSESAAQSL	25.99	1019.46	10	1.5	1020.46	1	11.9816	1.3759-1.3979			558361	10339	210722_sHLA_KP4_Normoxia_2_Slot1-11_1_1893.d	1	O43660|PLRG1_HUMAN			FALSE
MPSGAYVY	26.44	886.389	8	9.7	887.399	1	17.1277	1.2877-1.3098			802094	18950	210722_sHLA_KP4_Normoxia_2_Slot1-11_1_1893.d	1				FALSE
MPSKVVILRY	38.26	1204.7	10	0.1	603.353	2	15.5431	0.8722-0.8947			726754	16024	210722_sHLA_KP4_Normoxia_2_Slot1-11_1_1893.d	3	O14578|CTRO_HUMAN			FALSE
MPSPVSPKL	25	954.521	9	-13.8	478.257	2	14.5082	0.7592-0.7818			677392	14044	210722_sHLA_KP4_Normoxia_2_Slot1-11_1_1893.d	1				FALSE
MPSRFPPVVF	39.23	1175.62	10	0.8	588.811	2	35.8129	0.8261-0.8487	1290	5720	1691250	43608	210722_sHLA_KP4_Normoxia_2_Slot1-11_1_1893.d	5	Q6P2Q9|PRP8_HUMAN			FALSE
MPSTPGFVGY	43.84	1054.48	10	2	1055.48	1	28.3291	1.4162-1.4381			1329590	35078	210722_sHLA_KP4_Normoxia_2_Slot1-11_1_1893.d	1	Q969G3|SMCE1_HUMAN			FALSE
MPSWFDLM	33.78	1025.44	8	0.4	1026.43	1	55.7972	1.4262-1.4481			2613676	63988	210722_sHLA_KP4_Normoxia_2_Slot1-11_1_1893.d	1	O95372|LYPA2_HUMAN			FALSE
MPSWFDLM(+15.99)	27.21	1041.43	8	9.7	1042.44	1	46.5486	1.4152-1.4372			2181130	54304	210722_sHLA_KP4_Normoxia_2_Slot1-11_1_1893.d	1	O95372|LYPA2_HUMAN	Oxidation (M)	M8:Oxidation (M):46.67	FALSE
MPTAYNTDY	50.62	1074.43	9	2	1075.43	1	14.3916	1.4216-1.4436			671794	13810	210722_sHLA_KP4_Normoxia_2_Slot1-11_1_1893.d	1	Q14814|MEF2D_HUMAN;Q02078|MEF2A_HUMAN			FALSE
MPTSQSPAV	25.36	916.432	9	4.7	917.437	1	8.2032	1.3061-1.3282			382036	6556	210722_sHLA_KP4_Normoxia_2_Slot1-11_1_1893.d	1				FALSE
MPTVHYEF	35.32	1022.45	8	2.7	512.231	2	20.6591	0.7894-0.8120			969158	25094	210722_sHLA_KP4_Normoxia_2_Slot1-11_1_1893.d	2	O96019|ACL6A_HUMAN			FALSE
MPTVSVLEY	39.94	1037.51	9	5.5	1038.52	1	36.0046	1.4226-1.4445			1688485	43525	210722_sHLA_KP4_Normoxia_2_Slot1-11_1_1893.d	2	Q86TB9|PATL1_HUMAN			FALSE
MPVEKNITL	32.75	1043.57	9	-5.7	522.785	2	15.8471	0.8346-0.8571	257	5610	739782	16536	210722_sHLA_KP4_Normoxia_2_Slot1-11_1_1893.d	1	Q6PCB8|EMB_HUMAN			FALSE
MPVELNEPLNTL	23.97	1368.7	12	-3.9	685.347	2	41.4039	0.8985-0.9209			1941199	49495	210722_sHLA_KP4_Normoxia_2_Slot1-11_1_1893.d	1				FALSE
MPVFPDFKM	31.44	1110.52	9	15.2	556.274	2	39.488	0.8035-0.8261			1851553	47461	210722_sHLA_KP4_Normoxia_2_Slot1-11_1_1893.d	1	Q8N7H5|PAF1_HUMAN			FALSE
MPVGMTHGL	25.06	941.446	9	5.5	471.729	2	13.2739	0.7696-0.7922			618874	11848	210722_sHLA_KP4_Normoxia_2_Slot1-11_1_1893.d	2				FALSE
MPVGPAPGM	38.75	855.398	9	3.7	856.402	1	18.2247	1.2592-1.2813			854167	20959	210722_sHLA_KP4_Normoxia_2_Slot1-11_1_1893.d	3	P09234|RU1C_HUMAN			FALSE
MPVGPDAIL	33.14	911.479	9	5.7	912.484	1	35.2415	1.3125-1.3346			1652818	42724	210722_sHLA_KP4_Normoxia_2_Slot1-11_1_1893.d	2	P46379|BAG6_HUMAN			FALSE
MPVGPDAILRY	46.62	1230.64	11	1.6	616.325	2	31.5588	0.8562-0.8787	11500	139000	1479829	38701	210722_sHLA_KP4_Normoxia_2_Slot1-11_1_1893.d	3	P46379|BAG6_HUMAN			FALSE
MPVGPLQGGF	45.19	1001.5	10	12.4	1002.51	1	34.3617	1.3887-1.4107			1611595	41731	210722_sHLA_KP4_Normoxia_2_Slot1-11_1_1893.d	2	Q8WYQ9|ZCH14_HUMAN			FALSE
MPVMTVDY	42.26	954.419	8	15.4	955.434	1	28.2319	1.3493-1.3713			1325033	34991	210722_sHLA_KP4_Normoxia_2_Slot1-11_1_1893.d	2	Q9BYW2|SETD2_HUMAN			FALSE
MPVNTNQNF	23.75	1063.48	9	-8.2	532.737	2	13.5119	0.7960-0.8186			629948	12194	210722_sHLA_KP4_Normoxia_2_Slot1-11_1_1893.d	1				FALSE
MPVPGHDVEAY	45.08	1213.54	11	-5.9	607.771	2	13.8618	0.8459-0.8684			646698	12852	210722_sHLA_KP4_Normoxia_2_Slot1-11_1_1893.d	2	Q9P0T7|TMEM9_HUMAN			FALSE
MPVPGNPAV	31.32	880.448	9	12	881.459	1	17.716	1.2582-1.2804			829986	20022	210722_sHLA_KP4_Normoxia_2_Slot1-11_1_1893.d	2	Q9NTZ6|RBM12_HUMAN			FALSE
MPVPTTPEF	37.3	1017.48	9	-0.2	1018.48	1	31.4204	1.3905-1.4125			1474312	38548	210722_sHLA_KP4_Normoxia_2_Slot1-11_1_1893.d	2	Q14676|MDC1_HUMAN			FALSE
MPVRAADKL	25.79	999.553	9	-4.6	500.778	2	5.7972	0.7979-0.8205			269637	4119	210722_sHLA_KP4_Normoxia_2_Slot1-11_1_1893.d	1				FALSE
MPVRGPDVEAY	44.61	1232.59	11	-2.5	617.294	2	14.376	0.8430-0.8656	1380	14200	668073	13665	210722_sHLA_KP4_Normoxia_2_Slot1-11_1_1893.d	3	Q9NQ34|TMM9B_HUMAN			FALSE
MPVVAGAVF	39.62	889.473	9	-14.1	890.461	1	36.335	1.2969-1.3190			1704039	43881	210722_sHLA_KP4_Normoxia_2_Slot1-11_1_1893.d	1	Q92621|NU205_HUMAN			FALSE
MPWFKGWKV	30.61	1177.61	9	17.4	589.818	2	29.6564	0.8844-0.9069			1391925	36621	210722_sHLA_KP4_Normoxia_2_Slot1-11_1_1893.d	1	Q5VTE0|EF1A3_HUMAN;Q05639|EF1A2_HUMAN;P68104|EF1A1_HUMAN			FALSE
MPYGNLLDY	28.2	1084.49	9	13.9	1085.5	1	39.2682	1.4554-1.4773			1841496	47238	210722_sHLA_KP4_Normoxia_2_Slot1-11_1_1893.d	1	P42684|ABL2_HUMAN			FALSE
MPYLEHESF	26.73	1151.5	9	6.5	576.755	2	20.7369	0.8327-0.8553			972855	25215	210722_sHLA_KP4_Normoxia_2_Slot1-11_1_1893.d	1				FALSE
MPYPVPQGPQY	37.6	1275.6	11	-13.8	638.792	2	26.6669	0.8327-0.8553			1251549	33027	210722_sHLA_KP4_Normoxia_2_Slot1-11_1_1893.d	1	O43432|IF4G3_HUMAN			FALSE
MVAPAVASV	41.63	843.452	9	-3.1	844.451	1	20.1102	1.2601-1.2822			943200	24168	210722_sHLA_KP4_Normoxia_2_Slot1-11_1_1893.d	1	P05412|JUN_HUMAN			FALSE
MVGKTFTY	40.58	945.463	8	5	946.468	1	10.1756	1.3786-1.4006	526	12600	474353	8579	210722_sHLA_KP4_Normoxia_2_Slot1-11_1_1893.d	2	Q16850|CP51A_HUMAN			FALSE
MVIITGPPEAQF	27.5	1301.67	12	1.3	651.838	2	40.815	0.8759-0.8985			1913736	48852	210722_sHLA_KP4_Normoxia_2_Slot1-11_1_1893.d	2				FALSE
MVLENVKEM	28.12	1091.54	9	1	546.771	2	15.8199	0.8063-0.8289			739797	16551	210722_sHLA_KP4_Normoxia_2_Slot1-11_1_1893.d	2	P62316|SMD2_HUMAN			FALSE
NAAFPFLAY	27.31	1012.5	9	-1.5	1013.5	1	49.8933	1.3795-1.4015			2337398	57698	210722_sHLA_KP4_Normoxia_2_Slot1-11_1_1893.d	1				FALSE
NAAPGVDL	24.16	755.381	8	4.4	756.386	1	14.4888	1.1844-1.2066			676472	14018	210722_sHLA_KP4_Normoxia_2_Slot1-11_1_1893.d	1	Q7Z3Y7|K1C28_HUMAN;P13645|K1C10_HUMAN			FALSE
NAAPPPVTY	32.52	928.465	9	-1.9	929.464	1	12.5887	1.3052-1.3273			586659	10923	210722_sHLA_KP4_Normoxia_2_Slot1-11_1_1893.d	1	Q9H0D6|XRN2_HUMAN			FALSE
NADPQAVTM	37.09	945.423	9	6.5	946.429	1	9.7675	1.3300-1.3520			455156	8156	210722_sHLA_KP4_Normoxia_2_Slot1-11_1_1893.d	2	Q9UNF1|MAGD2_HUMAN			FALSE
NADPQAVTM(+15.99)	35.12	961.418	9	2.4	962.42	1	5.0492	1.3410-1.3630			234953	3407	210722_sHLA_KP4_Normoxia_2_Slot1-11_1_1893.d	1	Q9UNF1|MAGD2_HUMAN	Oxidation (M)	M9:Oxidation (M):1001.00	FALSE
NAEPVGTTY	28.41	950.434	9	-4.8	951.43	1	8.3976	1.3107-1.3328			391163	6743	210722_sHLA_KP4_Normoxia_2_Slot1-11_1_1893.d	1	Q16643|DREB_HUMAN			FALSE
NAFDIAEEL	34.98	1020.48	9	5.2	1021.48	1	40.7372	1.3860-1.4079			1910070	48762	210722_sHLA_KP4_Normoxia_2_Slot1-11_1_1893.d	1	O95983|MBD3_HUMAN			FALSE
NAFEVAEKY	40.36	1069.51	9	-5.1	535.755	2	13.5292	0.7828-0.8054	2720	75700	629942	12188	210722_sHLA_KP4_Normoxia_2_Slot1-11_1_1893.d	2	O43707|ACTN4_HUMAN			FALSE
NAFKEITTM	35.61	1053.52	9	-3.3	527.76	2	16.4208	0.8129-0.8355	417	7660	766748	17576	210722_sHLA_KP4_Normoxia_2_Slot1-11_1_1893.d	1	Q00403|TF2B_HUMAN			FALSE
NAFSGVMML	41.43	968.446	9	-5.8	969.44	1	43.3764	1.3914-1.4134			2033289	51291	210722_sHLA_KP4_Normoxia_2_Slot1-11_1_1893.d	1	Q9NTX5|ECHD1_HUMAN			FALSE
NAIEGGTQL	35.08	901.451	9	-7.9	902.444	1	11.0821	1.3328-1.3548			516386	9488	210722_sHLA_KP4_Normoxia_2_Slot1-11_1_1893.d	1	O60832|DKC1_HUMAN			FALSE
NAIGPLVAL	34.09	866.523	9	0.9	867.524	1	40.5234	1.2978-1.3199			1900014	48540	210722_sHLA_KP4_Normoxia_2_Slot1-11_1_1893.d	3	Q8WUM9|S20A1_HUMAN;Q08357|S20A2_HUMAN			FALSE
NAIHAILLY	29.91	1026.59	9	-5	514.294	2	28.9954	0.7856-0.8082	603	7690	1358035	35809	210722_sHLA_KP4_Normoxia_2_Slot1-11_1_1893.d	2	P50416|CPT1A_HUMAN			FALSE
NAISGPNEF	29.09	947.435	9	-0.9	948.434	1	15.4459	1.3557-1.3777			722091	15831	210722_sHLA_KP4_Normoxia_2_Slot1-11_1_1893.d	1	Q12874|SF3A3_HUMAN			FALSE
NAITLPEEF	42.55	1032.51	9	5.2	1033.52	1	36.5877	1.4098-1.4317			1716001	44221	210722_sHLA_KP4_Normoxia_2_Slot1-11_1_1893.d	5	O60216|RAD21_HUMAN;Q9H4I0|RD21L_HUMAN			FALSE
NALESYAF	31.02	913.418	8	2.6	914.421	1	27.1917	1.3429-1.3649			1276359	33699	210722_sHLA_KP4_Normoxia_2_Slot1-11_1_1893.d	2	P34931|HS71L_HUMAN;P0DMV9|HS71B_HUMAN;P0DMV8|HS71A_HUMAN			FALSE
NALGDLVLY	35.83	976.523	9	-2.3	977.52	1	43.4736	1.3997-1.4216			2037855	51387	210722_sHLA_KP4_Normoxia_2_Slot1-11_1_1893.d	2	Q7Z7M0|MEGF8_HUMAN			FALSE
NALQEPSSF	36.83	991.461	9	7.5	992.468	1	17.1665	1.3704-1.3924			803958	19026	210722_sHLA_KP4_Normoxia_2_Slot1-11_1_1893.d	1	Q9H6S0|YTDC2_HUMAN			FALSE
NASSLLDIY	33.9	994.497	9	-0.9	995.496	1	37.2927	1.4006-1.4226			1748949	44985	210722_sHLA_KP4_Normoxia_2_Slot1-11_1_1893.d	2	Q14978|NOLC1_HUMAN			FALSE
NATGPDLEF	36.7	962.434	9	6	963.44	1	25.6885	1.3337-1.3557			1205636	31814	210722_sHLA_KP4_Normoxia_2_Slot1-11_1_1893.d	2	O94967|WDR47_HUMAN			FALSE
NAVAFLSSF	28.14	954.481	9	2	955.483	1	45.0821	1.3676-1.3896			2112719	52943	210722_sHLA_KP4_Normoxia_2_Slot1-11_1_1893.d	1	O95456|PSMG1_HUMAN			FALSE
NAVDALIDSM	27.86	1047.49	10	7.4	1048.5	1	43.0848	1.4290-1.4509			2019634	51046	210722_sHLA_KP4_Normoxia_2_Slot1-11_1_1893.d	3	P13010|XRCC5_HUMAN			FALSE
NAWAEQTGM	46.38	1006.42	9	5.2	1007.42	1	14.3333	1.3878-1.4098			668997	13695	210722_sHLA_KP4_Normoxia_2_Slot1-11_1_1893.d	1	Q14008|CKAP5_HUMAN			FALSE
NAWTALETY	36.4	1067.49	9	7.9	1068.5	1	33.2633	1.4390-1.4609			1560270	40470	210722_sHLA_KP4_Normoxia_2_Slot1-11_1_1893.d	1	Q9Y4C2|TCAF1_HUMAN			FALSE
NAYEDLSQKY	48.5	1229.56	10	1.5	615.782	2	11.225	0.8421-0.8647	1860	30100	520942	9574	210722_sHLA_KP4_Normoxia_2_Slot1-11_1_1893.d	1	P49454|CENPF_HUMAN			FALSE
NIPAESYTF	24.33	1040.48	9	3.9	1041.48	1	25.8051	1.4162-1.4381			1211154	31968	210722_sHLA_KP4_Normoxia_2_Slot1-11_1_1893.d	1	P48556|PSMD8_HUMAN			FALSE
NPALEFIKY	29.47	1093.58	9	-10.4	547.788	2	28.1686	0.8111-0.8336			1322256	34896	210722_sHLA_KP4_Normoxia_2_Slot1-11_1_1893.d	1	Q07864|DPOE1_HUMAN			FALSE
NPAPNPAVY	42.59	941.461	9	4	942.465	1	11.2571	1.3346-1.3566			524591	9647	210722_sHLA_KP4_Normoxia_2_Slot1-11_1_1893.d	2	Q12972|PP1R8_HUMAN			FALSE
NPAPPIDAV	33.01	892.465	9	1.6	893.467	1	18.3802	1.2794-1.3015			861582	21222	210722_sHLA_KP4_Normoxia_2_Slot1-11_1_1893.d	2	P52292|IMA1_HUMAN			FALSE
NPASKVIAL	26.16	911.544	9	-1.2	456.775	2	13.3128	0.7431-0.7658			620701	11887	210722_sHLA_KP4_Normoxia_2_Slot1-11_1_1893.d	1				FALSE
NPDASYVY	35.55	927.397	8	9	928.406	1	12.472	1.3337-1.3557			581181	10809	210722_sHLA_KP4_Normoxia_2_Slot1-11_1_1893.d	1	Q9Y617|SERC_HUMAN			FALSE
NPDASYVYY	40.42	1090.46	9	1.3	1091.46	1	19.8964	1.4564-1.4783			933013	23815	210722_sHLA_KP4_Normoxia_2_Slot1-11_1_1893.d	1	Q9Y617|SERC_HUMAN			FALSE
NPDDVFREF	44.4	1137.51	9	-0.3	569.757	2	27.5434	0.8101-0.8327	12400	84000	1288311	34029	210722_sHLA_KP4_Normoxia_2_Slot1-11_1_1893.d	6	O75190|DNJB6_HUMAN			FALSE
NPDEVHAIL	38.8	1006.51	9	-2.4	504.256	2	15.1349	0.7705-0.7932			707204	15248	210722_sHLA_KP4_Normoxia_2_Slot1-11_1_1893.d	2	Q9H4H8|FA83D_HUMAN			FALSE
NPDLGTAFVKF	38.34	1207.62	11	1.7	604.816	2	33.0884	0.8440-0.8665			1552041	40287	210722_sHLA_KP4_Normoxia_2_Slot1-11_1_1893.d	1	Q9ULH1|ASAP1_HUMAN			FALSE
NPEAAVHIF	33.32	996.503	9	1.4	499.256	2	19.8964	0.7696-0.7922			933025	23827	210722_sHLA_KP4_Normoxia_2_Slot1-11_1_1893.d	1	O75165|DJC13_HUMAN			FALSE
NPEHASVAM	30.96	954.423	9	13.2	955.436	1	5.3067	1.3291-1.3511			246810	3642	210722_sHLA_KP4_Normoxia_2_Slot1-11_1_1893.d	1	P98179|RBM3_HUMAN			FALSE
NPFHWGEVEY	39.79	1276.55	10	-0.2	639.278	2	28.3391	0.8402-0.8628	3230	64500	1328685	35067	210722_sHLA_KP4_Normoxia_2_Slot1-11_1_1893.d	2	Q8WVX9|FACR1_HUMAN			FALSE
NPFLGIAY	34.28	893.465	8	6.3	894.471	1	38.9767	1.3052-1.3273			1827766	46918	210722_sHLA_KP4_Normoxia_2_Slot1-11_1_1893.d	2	Q9NV96|CC50A_HUMAN;Q3MIR4|CC50B_HUMAN			FALSE
NPHNDIQAF	24.06	1054.48	9	1.1	528.245	2	8.4208	0.7828-0.8054	370	11700	392090	6776	210722_sHLA_KP4_Normoxia_2_Slot1-11_1_1893.d	2				FALSE
NPIEQDQKW	43.33	1156.55	9	10.1	579.284	2	9.2776	0.8063-0.8289			432313	7663	210722_sHLA_KP4_Normoxia_2_Slot1-11_1_1893.d	1	Q96Q15|SMG1_HUMAN			FALSE
NPIPFPETF	44.16	1060.52	9	1.1	1061.52	1	43.2598	1.4381-1.4600			2027825	51191	210722_sHLA_KP4_Normoxia_2_Slot1-11_1_1893.d	1	A6ZKI3|RTL8C_HUMAN;Q17RB0|RTL8B_HUMAN;Q9BWD3|RTL8A_HUMAN			FALSE
NPISGLGGTKY	48.45	1105.58	11	-1.6	553.791	2	12.287	0.7941-0.8167	1880	46500	570225	10581	210722_sHLA_KP4_Normoxia_2_Slot1-11_1_1893.d	2	Q14192|FHL2_HUMAN			FALSE
NPISGLLEY	37.13	1004.52	9	-0.4	1005.52	1	39.035	1.3997-1.4216			1830512	46982	210722_sHLA_KP4_Normoxia_2_Slot1-11_1_1893.d	2	P55265|DSRAD_HUMAN			FALSE
NPISTVTEL	42.71	972.513	9	2.4	973.515	1	26.9001	1.3658-1.3878			1262568	33318	210722_sHLA_KP4_Normoxia_2_Slot1-11_1_1893.d	3	P50991|TCPD_HUMAN			FALSE
NPLDEQHIF	46.54	1111.53	9	-7.4	556.764	2	22.6749	0.8271-0.8496	2460	30900	1064107	27961	210722_sHLA_KP4_Normoxia_2_Slot1-11_1_1893.d	3	Q9H900|ZWILC_HUMAN			FALSE
NPLGGFVHY	38.67	1002.49	9	-2.4	502.248	2	22.2427	0.7941-0.8167			1043834	27356	210722_sHLA_KP4_Normoxia_2_Slot1-11_1_1893.d	1	P39023|RL3_HUMAN			FALSE
NPLKGDLANTF	25.23	1188.61	11	6.6	595.314	2	19.877	0.8252-0.8477			932096	23792	210722_sHLA_KP4_Normoxia_2_Slot1-11_1_1893.d	1				FALSE
NPLQKDPQY	35.22	1101.55	9	11.5	551.782	2	6.1665	0.7969-0.8195			286941	4437	210722_sHLA_KP4_Normoxia_2_Slot1-11_1_1893.d	1	Q15435|PP1R7_HUMAN			FALSE
NPLSGGDQY	45	949.414	9	0	950.414	1	9.9424	1.3208-1.3429			463385	8339	210722_sHLA_KP4_Normoxia_2_Slot1-11_1_1893.d	2	P13010|XRCC5_HUMAN			FALSE
NPLVAIEM	25.29	885.463	8	3.5	886.467	1	35.2027	1.3061-1.3282			1650985	42679	210722_sHLA_KP4_Normoxia_2_Slot1-11_1_1893.d	1				FALSE
NPNSGDFRF	36.3	1052.47	9	-1.7	527.236	2	12.6059	0.7686-0.7913	4320	99400	583926	10872	210722_sHLA_KP4_Normoxia_2_Slot1-11_1_1893.d	2	Q9NVW2|RNF12_HUMAN			FALSE
NPNSPSITY	45.31	991.461	9	-2.1	992.459	1	12.3703	1.3795-1.4015			576613	10711	210722_sHLA_KP4_Normoxia_2_Slot1-11_1_1893.d	1	P84090|ERH_HUMAN			FALSE
NPNTGEVLY	38.8	1005.48	9	-0.6	1006.48	1	14.9211	1.3777-1.3997			696933	14811	210722_sHLA_KP4_Normoxia_2_Slot1-11_1_1893.d	1	O94979|SC31A_HUMAN			FALSE
NPSGNLTETY	38.11	1094.49	10	4.3	1095.49	1	10.6867	1.4308-1.4527			498117	9099	210722_sHLA_KP4_Normoxia_2_Slot1-11_1_1893.d	2	P21333|FLNA_HUMAN			FALSE
NPSGVIQDF	44.76	975.466	9	-8.4	976.458	1	23.4382	1.3621-1.3841			1099947	28935	210722_sHLA_KP4_Normoxia_2_Slot1-11_1_1893.d	3	Q92973|TNPO1_HUMAN			FALSE
NPSILPTAF	33.13	958.512	9	1.4	959.514	1	38.8406	1.3740-1.3960			1821357	46767	210722_sHLA_KP4_Normoxia_2_Slot1-11_1_1893.d	1	P55061|BI1_HUMAN			FALSE
NPSNLLELY	29.18	1061.54	9	-0.4	1062.54	1	39.0155	1.4481-1.4700			1829593	46957	210722_sHLA_KP4_Normoxia_2_Slot1-11_1_1893.d	1	A6NDU8|CE051_HUMAN			FALSE
NPSPVLIY	37.33	901.491	8	-6.9	902.485	1	28.6207	1.3355-1.3575			1343340	35418	210722_sHLA_KP4_Normoxia_2_Slot1-11_1_1893.d	3	Q14534|ERG1_HUMAN			FALSE
NPSSNFESM	40.64	1011.4	9	0.4	1012.4	1	11.865	1.3557-1.3777			552867	10209	210722_sHLA_KP4_Normoxia_2_Slot1-11_1_1893.d	1	Q06945|SOX4_HUMAN			FALSE
NPSWASITY	24.47	1037.48	9	11.4	1038.49	1	30.2683	1.4399-1.4618			1420291	37273	210722_sHLA_KP4_Normoxia_2_Slot1-11_1_1893.d	1	Q8N6H7|ARFG2_HUMAN			FALSE
NPTDAFTVF	32.62	1010.47	9	-2.6	1011.47	1	38.6268	1.4262-1.4481			1811238	46482	210722_sHLA_KP4_Normoxia_2_Slot1-11_1_1893.d	1	Q03154|ACY1_HUMAN			FALSE
NPTLILAAF	29.4	958.549	9	-3.3	959.546	1	49.3879	1.4107-1.4326			2313548	57092	210722_sHLA_KP4_Normoxia_2_Slot1-11_1_1893.d	2	P07711|CATL1_HUMAN			FALSE
NPVDIVSTL	32.17	956.518	9	4.2	957.522	1	35.1004	1.3713-1.3933			1646407	42571	210722_sHLA_KP4_Normoxia_2_Slot1-11_1_1893.d	3	O95251|KAT7_HUMAN			FALSE
NPVDWKEKY	38.62	1177.58	9	-4.6	589.788	2	7.4011	0.8365-0.8590			344575	5749	210722_sHLA_KP4_Normoxia_2_Slot1-11_1_1893.d	1	O00469|PLOD2_HUMAN			FALSE
NPVENIIRF	34.44	1100.6	9	-1	551.302	2	30.6377	0.7998-0.8224			1437707	37703	210722_sHLA_KP4_Normoxia_2_Slot1-11_1_1893.d	2	Q8WUJ0|STYX_HUMAN			FALSE
NPVGGLLEY	29.77	960.492	9	2	961.494	1	31.1483	1.3630-1.3850			1461451	38203	210722_sHLA_KP4_Normoxia_2_Slot1-11_1_1893.d	2	P55265|DSRAD_HUMAN			FALSE
NPVGTGFSY	46.23	940.429	9	3.2	941.432	1	18.8272	1.3318-1.3539			882932	22010	210722_sHLA_KP4_Normoxia_2_Slot1-11_1_1893.d	1	Q9HB40|RISC_HUMAN			FALSE
NPVNYGRPY	34.52	1078.52	9	3	540.265	2	6.9677	0.7988-0.8214	124	4160	323498	5234	210722_sHLA_KP4_Normoxia_2_Slot1-11_1_1893.d	1	Q9UJK0|TSR3_HUMAN			FALSE
NPVQALSEF	39.24	1003.5	9	5.9	1004.5	1	31.9943	1.4006-1.4226			1500868	39178	210722_sHLA_KP4_Normoxia_2_Slot1-11_1_1893.d	1	P35221|CTNA1_HUMAN			FALSE
NPVQRPEMF	38.34	1116.54	9	-1.1	559.272	2	12.802	0.8026-0.8252	89.4	7730	596748	11178	210722_sHLA_KP4_Normoxia_2_Slot1-11_1_1893.d	3	Q9H1J7|WNT5B_HUMAN			FALSE
NPVSWVESF	38.62	1063.5	9	5.9	1064.5	1	42.5169	1.4271-1.4491			1993097	50435	210722_sHLA_KP4_Normoxia_2_Slot1-11_1_1893.d	1	Q9NSV4|DIAP3_HUMAN			FALSE
NPVSWVQTF	46.45	1076.53	9	-0.7	1077.53	1	38.7045	1.4390-1.4609			1814893	46561	210722_sHLA_KP4_Normoxia_2_Slot1-11_1_1893.d	1	O60610|DIAP1_HUMAN			FALSE
NPWDDKLIF	33.5	1146.57	9	-0.9	574.288	2	38.5387	0.8016-0.8242	8870	169000	1804832	46334	210722_sHLA_KP4_Normoxia_2_Slot1-11_1_1893.d	3	O43683|BUB1_HUMAN			FALSE
NPWDNKAVY	30.12	1105.52	9	-6.5	553.759	2	13.7173	0.7800-0.8026	617	8610	637399	12493	210722_sHLA_KP4_Normoxia_2_Slot1-11_1_1893.d	1	Q86TM6|SYVN1_HUMAN			FALSE
NPYRDLQIY	35.29	1180.59	9	-2.4	591.295	2	19.0165	0.8327-0.8553	647	8890	889444	22264	210722_sHLA_KP4_Normoxia_2_Slot1-11_1_1893.d	1	O00159|MYO1C_HUMAN			FALSE
NPYSGDLTKF	44.09	1140.55	10	7.7	571.28	2	17.3273	0.7932-0.8158			811399	19315	210722_sHLA_KP4_Normoxia_2_Slot1-11_1_1893.d	2	Q14157|UBP2L_HUMAN			FALSE
NSVPVTVAM	24.31	916.469	9	-1.8	917.467	1	22.1455	1.3107-1.3328			1039226	27218	210722_sHLA_KP4_Normoxia_2_Slot1-11_1_1893.d	1	Q9Y3T9|NOC2L_HUMAN			FALSE
NTIDPSHPM	29.6	1010.45	9	-2.6	1011.45	1	7.5372	1.3768-1.3988	487	7850	350952	5868	210722_sHLA_KP4_Normoxia_2_Slot1-11_1_1893.d	2	P49588|SYAC_HUMAN			FALSE
NVADLHEKY	42.07	1087.53	9	2.6	544.769	2	5.5433	0.8045-0.8271	802	34600	256864	3862	210722_sHLA_KP4_Normoxia_2_Slot1-11_1_1893.d	1	P28074|PSB5_HUMAN			FALSE
NVADVVIKF	32.54	1003.57	9	-1	502.788	2	30.2489	0.7715-0.7941			1419385	37261	210722_sHLA_KP4_Normoxia_2_Slot1-11_1_1893.d	1	P04844|RPN2_HUMAN			FALSE
NVEIDPEIQ	42.87	1055.51	9	-5.8	1056.51	1	21.009	1.4052-1.4271			985753	25597	210722_sHLA_KP4_Normoxia_2_Slot1-11_1_1893.d	2	P04264|K2C1_HUMAN			FALSE
NVELDPEIQ	42.87	1055.51	9	-5.8	1056.51	1	21.009	1.4052-1.4271			985753	25597	210722_sHLA_KP4_Normoxia_2_Slot1-11_1_1893.d	2				FALSE
NVHDIM(+15.99)VSF	28.74	1076.5	9	-3.8	539.249	2	19.7701	0.8195-0.8421	712	11100	927470	23636	210722_sHLA_KP4_Normoxia_2_Slot1-11_1_1893.d	2	Q6PI26|SHQ1_HUMAN	Oxidation (M)	M6:Oxidation (M):1001.00	FALSE
NVHDIMVSF	38.68	1060.5	9	-1.1	531.253	2	27.447	0.8139-0.8365	2680	63000	1286476	33982	210722_sHLA_KP4_Normoxia_2_Slot1-11_1_1893.d	3	Q6PI26|SHQ1_HUMAN			FALSE
NVIRDAVTY	39.76	1049.55	9	2	525.78	2	11.9411	0.7903-0.8129	19600	783000	555619	10279	210722_sHLA_KP4_Normoxia_2_Slot1-11_1_1893.d	3	P62805|H4_HUMAN			FALSE
NVMGEQFSY	41.59	1073.45	9	-3	1074.44	1	23.6909	1.4354-1.4573			1111898	29264	210722_sHLA_KP4_Normoxia_2_Slot1-11_1_1893.d	1	Q15904|VAS1_HUMAN			FALSE
PEVKFNWYVD	36.43	1295.62	10	3.6	648.814	2	31.7114	0.8900-0.9125	10900	109000	1501779	39195	210722_sHLA_KP4_Normoxia_2_Slot1-11_1_1893.d	12	P01857|IGHG1_HUMAN;P0DOX5|IGG1_HUMAN			FALSE
PGASPTEF	34.7	804.365	8	7.2	805.372	1	11.1793	1.1835-1.2056			520945	9577	210722_sHLA_KP4_Normoxia_2_Slot1-11_1_1893.d	2	Q04637|IF4G1_HUMAN			FALSE
PGASPTEFG	32.71	861.387	9	6	862.393	1	10.3312	1.2315-1.2536			481677	8751	210722_sHLA_KP4_Normoxia_2_Slot1-11_1_1893.d	2	Q04637|IF4G1_HUMAN			FALSE
PSPAVPSIY	28.6	929.486	9	6.8	930.492	1	19.8187	1.3098-1.3318			929313	23691	210722_sHLA_KP4_Normoxia_2_Slot1-11_1_1893.d	1	Q8NHL6|LIRB1_HUMAN			FALSE
PVSIIQKY	32.2	946.549	8	9.3	474.283	2	12.1565	0.7479-0.7705			566575	10507	210722_sHLA_KP4_Normoxia_2_Slot1-11_1_1893.d	1	P41252|SYIC_HUMAN			FALSE
QAASAISEL	34.78	888.455	9	16.1	889.47	1	16.9528	1.2886-1.3107			793712	18614	210722_sHLA_KP4_Normoxia_2_Slot1-11_1_1893.d	2	Q0VGL1|LTOR4_HUMAN			FALSE
QAFGSGNNSY	27.31	1043.43	10	4.1	1044.43	1	7.8482	1.3878-1.4098			365596	6208	210722_sHLA_KP4_Normoxia_2_Slot1-11_1_1893.d	1				FALSE
QAIEDM(+15.99)VGY	38.9	1040.45	9	9.8	1041.46	1	14.5665	1.3841-1.4061			680168	14138	210722_sHLA_KP4_Normoxia_2_Slot1-11_1_1893.d	1	Q99460|PSMD1_HUMAN	Oxidation (M)	M6:Oxidation (M):1001.00	FALSE
QAIEDMVGY	33.31	1024.45	9	4.5	1025.46	1	25.5081	1.4098-1.4317			1197381	31605	210722_sHLA_KP4_Normoxia_2_Slot1-11_1_1893.d	1	Q99460|PSMD1_HUMAN			FALSE
QALEDHFSSF	37.09	1179.52	10	5.9	590.766	2	20.0058	0.8327-0.8553	301	4890	936749	23975	210722_sHLA_KP4_Normoxia_2_Slot1-11_1_1893.d	2	P98179|RBM3_HUMAN			FALSE
QALEDLAGF	39.33	962.471	9	1.6	963.472	1	35.572	1.3658-1.3878			1668338	43046	210722_sHLA_KP4_Normoxia_2_Slot1-11_1_1893.d	1	P46013|KI67_HUMAN			FALSE
QALEDLTGF	42.69	992.481	9	0.8	993.482	1	34.9837	1.3942-1.4162			1640927	42455	210722_sHLA_KP4_Normoxia_2_Slot1-11_1_1893.d	1	P46013|KI67_HUMAN			FALSE
QALEELTGF	41.53	1006.5	9	7.6	1007.5	1	35.1004	1.4043-1.4262			1646418	42582	210722_sHLA_KP4_Normoxia_2_Slot1-11_1_1893.d	1	P46013|KI67_HUMAN			FALSE
QAVADAVTY	44.61	936.455	9	-0.8	937.455	1	13.1135	1.3273-1.3493			611469	11595	210722_sHLA_KP4_Normoxia_2_Slot1-11_1_1893.d	2	P28072|PSB6_HUMAN			FALSE
QGFPDELAF	27.77	1022.47	9	5.6	1023.48	1	41.9287	1.3805-1.4024			1965760	49918	210722_sHLA_KP4_Normoxia_2_Slot1-11_1_1893.d	1				FALSE
QGLPEGVAF	37.44	916.465	9	5	917.47	1	29.8896	1.3199-1.3419			1402898	36866	210722_sHLA_KP4_Normoxia_2_Slot1-11_1_1893.d	2	Q6EKJ0|GTD2B_HUMAN;Q86UP8|GTD2A_HUMAN;P78347|GTF2I_HUMAN			FALSE
QLLLLLILL	24.25	1050.74	9	-7.8	526.37	2	49.6635	0.8506-0.8731	520	7550	2325537	57459	210722_sHLA_KP4_Normoxia_2_Slot1-11_1_1893.d	1	Q14242|SELPL_HUMAN			FALSE
QLLLLLLLL	24.25	1050.74	9	-7.8	526.37	2	49.6635	0.8506-0.8731	520	7550	2325537	57459	210722_sHLA_KP4_Normoxia_2_Slot1-11_1_1893.d	1	Q10588|BST1_HUMAN;Q8WXH0|SYNE2_HUMAN			FALSE
QLLLLLLLLL	31.08	1163.83	10	-9.2	582.91	2	51.6269	0.8891-0.9116	258	5780	2416782	59304	210722_sHLA_KP4_Normoxia_2_Slot1-11_1_1893.d	1	Q8WXH0|SYNE2_HUMAN			FALSE
QPAENISKDLY	24.62	1276.63	11	-0.9	639.317	2	13.0388	0.8628-0.8853	247	3790	606864	11460	210722_sHLA_KP4_Normoxia_2_Slot1-11_1_1893.d	1	Q9NQ31|AKIP1_HUMAN			FALSE
QPAFDFDRY	34.01	1157.51	9	9	579.765	2	21.8151	0.8346-0.8571			1023586	26776	210722_sHLA_KP4_Normoxia_2_Slot1-11_1_1893.d	1	Q86WB0|NIPA_HUMAN			FALSE
QPAPELAVF	28.63	970.512	9	5.8	971.518	1	35.3776	1.3731-1.3951			1659201	42849	210722_sHLA_KP4_Normoxia_2_Slot1-11_1_1893.d	1	O75665|OFD1_HUMAN			FALSE
QPGSFEYEY	31.25	1118.46	9	-2.9	1119.45	1	19.9353	1.4491-1.4710			934861	23875	210722_sHLA_KP4_Normoxia_2_Slot1-11_1_1893.d	1	Q15233|NONO_HUMAN			FALSE
QPGVLIQVY	31.61	1015.57	9	9.5	1016.58	1	33.4628	1.4107-1.4326			1569420	40680	210722_sHLA_KP4_Normoxia_2_Slot1-11_1_1893.d	3	P34931|HS71L_HUMAN;P0DMV9|HS71B_HUMAN;P0DMV8|HS71A_HUMAN;P11142|HSP7C_HUMAN			FALSE
QPLESGTHF	31.83	1014.48	9	-0.6	508.242	2	8.2615	0.7630-0.7856			384780	6618	210722_sHLA_KP4_Normoxia_2_Slot1-11_1_1893.d	1	P78344|IF4G2_HUMAN			FALSE
QPNPLPLRL	26.09	1046.62	9	-6.9	524.312	2	26.9196	0.8186-0.8412			1263502	33358	210722_sHLA_KP4_Normoxia_2_Slot1-11_1_1893.d	1	Q15154|PCM1_HUMAN			FALSE
QPQSSSPVY	35.59	991.461	9	-0.1	992.461	1	6.8517	1.3612-1.3832			318910	5116	210722_sHLA_KP4_Normoxia_2_Slot1-11_1_1893.d	1	P49023|PAXI_HUMAN			FALSE
QPTVQVLL	24.85	896.533	8	-1.1	897.533	1	30.6571	1.3199-1.3419			1438612	37714	210722_sHLA_KP4_Normoxia_2_Slot1-11_1_1893.d	2				FALSE
QPVKVLGENY	24.27	1145.61	10	5.9	573.81	2	12.0788	0.8346-0.8571			562936	10444	210722_sHLA_KP4_Normoxia_2_Slot1-11_1_1893.d	1	Q15029|U5S1_HUMAN			FALSE
QPYDPNFYDETY	46.93	1550.62	12	4.1	776.315	2	29.2864	0.9444-0.9668	673	24700	1371803	36167	210722_sHLA_KP4_Normoxia_2_Slot1-11_1_1893.d	4	P61978|HNRPK_HUMAN			FALSE
QPYSGSPANF	45.34	1066.47	10	2.5	1067.47	1	13.9978	1.3841-1.4061			653182	13078	210722_sHLA_KP4_Normoxia_2_Slot1-11_1_1893.d	1	P34896|GLYC_HUMAN			FALSE
QPYTDGVRM	34.72	1065.49	9	7.4	533.753	2	8.5531	0.7979-0.8205			398509	6937	210722_sHLA_KP4_Normoxia_2_Slot1-11_1_1893.d	1	P14923|PLAK_HUMAN			FALSE
QSIYPLHDVF	27.76	1217.61	10	16.3	609.817	2	31.7222	0.8515-0.8741			1488067	38893	210722_sHLA_KP4_Normoxia_2_Slot1-11_1_1893.d	1				FALSE
QVADIDGQY	38.44	1007.46	9	-0.5	1008.46	1	13.0551	1.3704-1.3924			608714	11522	210722_sHLA_KP4_Normoxia_2_Slot1-11_1_1893.d	1	P35222|CTNB1_HUMAN			FALSE
QVAEIVSKY	35.64	1035.56	9	-5.2	518.781	2	10.9005	0.7743-0.7969			508173	9321	210722_sHLA_KP4_Normoxia_2_Slot1-11_1_1893.d	1	P06756|ITAV_HUMAN			FALSE
QVAPVANSY	37.24	947.471	9	6.3	948.477	1	9.923	1.3181-1.3401			462470	8318	210722_sHLA_KP4_Normoxia_2_Slot1-11_1_1893.d	1	P15036|ETS2_HUMAN			FALSE
QVFEGHTHY	40.17	1116.5	9	-0.9	559.252	2	5.0686	0.8148-0.8374			235879	3439	210722_sHLA_KP4_Normoxia_2_Slot1-11_1_1893.d	2	P35606|COPB2_HUMAN			FALSE
QVLILLLLL	23.71	1036.73	9	-8.9	519.362	2	47.938	0.8430-0.8656			2245974	55674	210722_sHLA_KP4_Normoxia_2_Slot1-11_1_1893.d	1	Q9Y5E8|PCDBF_HUMAN			FALSE
QVLLLLLLL	23.71	1036.73	9	-8.9	519.362	2	47.938	0.8430-0.8656			2245974	55674	210722_sHLA_KP4_Normoxia_2_Slot1-11_1_1893.d	1	Q9UIW2|PLXA1_HUMAN			FALSE
RALLLLLLL	29.61	1036.74	9	-18.7	519.362	2	47.9574	0.8421-0.8647			2246906	55712	210722_sHLA_KP4_Normoxia_2_Slot1-11_1_1893.d	1	Q2VWP7|PRTG_HUMAN;Q9NZJ5|E2AK3_HUMAN			FALSE
RLVDSKGFDEY	31.29	1327.64	11	-2.7	664.821	2	10.231	0.8975-0.9200	106	3050	476199	8637	210722_sHLA_KP4_Normoxia_2_Slot1-11_1_1893.d	1	Q01469|FABP5_HUMAN			FALSE
RPAPPAQSL	41.06	935.519	9	3.2	468.765	2	5.7	0.7507-0.7734			265072	4024	210722_sHLA_KP4_Normoxia_2_Slot1-11_1_1893.d	2	O95208|EPN2_HUMAN			FALSE
RPAPVEVTY	25.14	1030.54	9	0	516.276	2	9.7564	0.7639-0.7866	3890	67600	449692	8056	210722_sHLA_KP4_Normoxia_2_Slot1-11_1_1893.d	2				FALSE
RPFAGFEDF	24.02	1084.5	9	-13	543.245	2	27.5661	0.7866-0.8092			1293815	34169	210722_sHLA_KP4_Normoxia_2_Slot1-11_1_1893.d	1				FALSE
RPFASGANFEY	26.73	1257.58	11	-2.2	629.79	2	16.9721	0.8515-0.8741	145	2240	793722	18624	210722_sHLA_KP4_Normoxia_2_Slot1-11_1_1893.d	1				FALSE
RPLPPMKSY	31.64	1087.58	9	0.1	544.796	2	6.1062	0.7969-0.8195	447	5130	280546	4300	210722_sHLA_KP4_Normoxia_2_Slot1-11_1_1893.d	1	Q5T653|RM02_HUMAN			FALSE
RPVNVVNVY	32.92	1058.59	9	4	530.299	2	12.1282	0.7941-0.8167	315	13900	563841	10455	210722_sHLA_KP4_Normoxia_2_Slot1-11_1_1893.d	2	O75419|CDC45_HUMAN			FALSE
RPVPFASEM	28.82	1032.51	9	2.4	517.258	2	15.096	0.7743-0.7969			705342	15174	210722_sHLA_KP4_Normoxia_2_Slot1-11_1_1893.d	1	Q16828|DUS6_HUMAN			FALSE
RPVPKGATY	42.19	987.55	9	-3.4	494.777	2	4.2387	0.8148-0.8374			197624	2732	210722_sHLA_KP4_Normoxia_2_Slot1-11_1_1893.d	2	P61313|RL15_HUMAN			FALSE
RPVPLEQTY	38.16	1101.58	9	-10	551.788	2	9.472	0.7884-0.8111			441467	7877	210722_sHLA_KP4_Normoxia_2_Slot1-11_1_1893.d	2	O75643|U520_HUMAN			FALSE
RPVPPEVAQQY	45.9	1282.67	11	-9.2	642.33	2	9.4137	0.8440-0.8665			438735	7827	210722_sHLA_KP4_Normoxia_2_Slot1-11_1_1893.d	2	Q6P1N0|C2D1A_HUMAN			FALSE
RWAPIPASL	26.68	1009.57	9	-0.6	505.789	2	27.1528	0.7696-0.7922			1274527	33655	210722_sHLA_KP4_Normoxia_2_Slot1-11_1_1893.d	1	Q08554|DSC1_HUMAN			FALSE
S(+42.01)NTQAERSIIGM	38.26	1347.65	12	5.2	674.828	2	25.2748	0.9284-0.9509			1186379	31331	210722_sHLA_KP4_Normoxia_2_Slot1-11_1_1893.d	1	P31151|S10A7_HUMAN;Q86SG5|S1A7A_HUMAN	Acetylation (N-term)	S1:Acetylation (N-term):1001.00	FALSE
SAADFFSHY	30.3	1043.43	9	2.3	522.722	2	23.1273	0.7790-0.8016			1085276	28568	210722_sHLA_KP4_Normoxia_2_Slot1-11_1_1893.d	2	Q5JTW2|CEP78_HUMAN			FALSE
SAAIAAMQKF	28.63	1036.54	10	-7.1	519.268	2	15.8782	0.7743-0.7969			742571	16643	210722_sHLA_KP4_Normoxia_2_Slot1-11_1_1893.d	1	P50281|MMP14_HUMAN			FALSE
SAAIAAMQKFY	49.99	1199.6	11	-2.1	600.802	2	23.6913	0.8318-0.8543	78.4	2270	1110987	29247	210722_sHLA_KP4_Normoxia_2_Slot1-11_1_1893.d	3	P50281|MMP14_HUMAN			FALSE
SAEPSPTVM	46.62	917.416	9	-7.2	918.41	1	11.3737	1.2914-1.3135			530071	9763	210722_sHLA_KP4_Normoxia_2_Slot1-11_1_1893.d	3	P49023|PAXI_HUMAN			FALSE
SAFSGFPSF	33.64	945.423	9	10.3	946.433	1	42.0309	1.3318-1.3539			1970309	49997	210722_sHLA_KP4_Normoxia_2_Slot1-11_1_1893.d	1	O75190|DNJB6_HUMAN			FALSE
SAFTGQQGY	49.26	957.419	9	-5	958.414	1	9.0055	1.3181-1.3401			419522	7388	210722_sHLA_KP4_Normoxia_2_Slot1-11_1_1893.d	1	Q96BY9|SARAF_HUMAN			FALSE
SAFYDSELF	30.45	1077.47	9	3.1	1078.47	1	40.5817	1.4445-1.4664			1902760	48604	210722_sHLA_KP4_Normoxia_2_Slot1-11_1_1893.d	2	P49736|MCM2_HUMAN			FALSE
SAINEVVTREY	38.22	1279.64	11	5.8	640.827	2	14.9211	0.8637-0.8863			696959	14837	210722_sHLA_KP4_Normoxia_2_Slot1-11_1_1893.d	1	P62899|RL31_HUMAN			FALSE
SALDSIQEF	25.67	1008.48	9	4	1009.48	1	31.0317	1.4061-1.4280			1455975	38091	210722_sHLA_KP4_Normoxia_2_Slot1-11_1_1893.d	1				FALSE
SALEHSIQY	37.85	1046.5	9	-1.6	524.254	2	9.9426	0.8054-0.8280	96.4	2790	462483	8331	210722_sHLA_KP4_Normoxia_2_Slot1-11_1_1893.d	1	P04040|CATA_HUMAN			FALSE
SALPALVM	35.65	800.447	8	2.2	801.449	1	37.2344	1.2592-1.2813			1746202	44920	210722_sHLA_KP4_Normoxia_2_Slot1-11_1_1893.d	2	P36578|RL4_HUMAN			FALSE
SALPALVM(+15.99)	36.45	816.442	8	-4.6	817.439	1	25.236	1.2610-1.2831			1184527	31267	210722_sHLA_KP4_Normoxia_2_Slot1-11_1_1893.d	1	P36578|RL4_HUMAN	Oxidation (M)	M8:Oxidation (M):1001.00	FALSE
SAMEVVPAL	30.29	915.473	9	4.4	916.478	1	33.2244	1.3429-1.3649			1558439	40427	210722_sHLA_KP4_Normoxia_2_Slot1-11_1_1893.d	3	O94952|FBX21_HUMAN			FALSE
SAMPTSSSF	25.75	913.385	9	-2.9	914.383	1	13.8812	1.3024-1.3245			647632	12892	210722_sHLA_KP4_Normoxia_2_Slot1-11_1_1893.d	1				FALSE
SASPSTSSF	38.75	869.377	9	5.2	870.382	1	7.4789	1.2536-1.2757			348214	5812	210722_sHLA_KP4_Normoxia_2_Slot1-11_1_1893.d	2	Q13620|CUL4B_HUMAN			FALSE
SASQAVGETY	30.5	1011.45	10	-1.9	1012.45	1	6.8128	1.3658-1.3878			317080	5074	210722_sHLA_KP4_Normoxia_2_Slot1-11_1_1893.d	1	Q12772|SRBP2_HUMAN			FALSE
SATAVAQLY	30.69	922.476	9	3.7	923.48	1	18.5745	1.3328-1.3548			870861	21561	210722_sHLA_KP4_Normoxia_2_Slot1-11_1_1893.d	1	Q14CZ0|CP072_HUMAN			FALSE
SAVDVHINM	40.62	984.47	9	-2.5	493.237	2	16.875	0.7686-0.7913			790001	18479	210722_sHLA_KP4_Normoxia_2_Slot1-11_1_1893.d	1	P46379|BAG6_HUMAN			FALSE
SAVDVHINM(+15.99)	25.1	1000.46	9	4.6	501.238	2	8.0088	0.7479-0.7705			372916	6376	210722_sHLA_KP4_Normoxia_2_Slot1-11_1_1893.d	1	P46379|BAG6_HUMAN	Oxidation (M)	M9:Oxidation (M):1001.00	FALSE
SAVELVQEF	30.56	1020.51	9	6.2	1021.52	1	34.3812	1.4043-1.4262			1612512	41754	210722_sHLA_KP4_Normoxia_2_Slot1-11_1_1893.d	1	Q9H900|ZWILC_HUMAN			FALSE
SAYEALEKY	41.1	1072.51	9	-2	537.256	2	12.6275	0.7866-0.8092	231	6860	588499	10975	210722_sHLA_KP4_Normoxia_2_Slot1-11_1_1893.d	2	Q15785|TOM34_HUMAN			FALSE
SGFDGIYTY	35.55	1021.44	9	1.7	1022.44	1	29.8896	1.3960-1.4180			1402896	36864	210722_sHLA_KP4_Normoxia_2_Slot1-11_1_1893.d	2	Q5SRI9|MANEA_HUMAN			FALSE
SISAVVMSY	29.41	955.468	9	0.5	956.469	1	28.9317	1.3493-1.3713			1358026	35800	210722_sHLA_KP4_Normoxia_2_Slot1-11_1_1893.d	2	Q9Y284|ASTER_HUMAN			FALSE
SISGPGVDKEPF	29.3	1231.61	12	5.4	616.81	2	15.9116	0.8487-0.8712	95.3	2450	744435	16719	210722_sHLA_KP4_Normoxia_2_Slot1-11_1_1893.d	1	Q08554|DSC1_HUMAN			FALSE
SISNLVFTY	32.79	1042.53	9	-4.1	1043.53	1	40.6206	1.4244-1.4463			1904585	48641	210722_sHLA_KP4_Normoxia_2_Slot1-11_1_1893.d	1	Q06945|SOX4_HUMAN			FALSE
SKGKIYPVGY	38.92	1110.61	10	-6	556.303	2	6.8128	0.8205-0.8430			317087	5081	210722_sHLA_KP4_Normoxia_2_Slot1-11_1_1893.d	2	Q15517|CDSN_HUMAN			FALSE
SLIIDDTEY	25.6	1067.5	9	0.2	1068.5	1	24.3179	1.4536-1.4755			1141336	30094	210722_sHLA_KP4_Normoxia_2_Slot1-11_1_1893.d	1				FALSE
SLSAAIAAM	31.05	833.432	9	-4.6	834.429	1	27.5466	1.2776-1.2997			1292885	34133	210722_sHLA_KP4_Normoxia_2_Slot1-11_1_1893.d	1	P50281|MMP14_HUMAN			FALSE
SLVNLGGSK	24.6	873.492	9	1.7	437.751	2	8.7086	0.7346-0.7573			405816	7092	210722_sHLA_KP4_Normoxia_2_Slot1-11_1_1893.d	1	P04264|K2C1_HUMAN			FALSE
SMDNNRNLDLD	32.73	1305.56	11	-4.5	653.78	2	8.6891	0.8656-0.8881			404903	7073	210722_sHLA_KP4_Normoxia_2_Slot1-11_1_1893.d	1	O95678|K2C75_HUMAN;P04259|K2C6B_HUMAN;P13647|K2C5_HUMAN;P48668|K2C6C_HUMAN;Q5XKE5|K2C79_HUMAN;P02538|K2C6A_HUMAN			FALSE
SMDNNRSLDL	38.2	1163.52	10	-6.9	582.761	2	10.7256	0.8167-0.8393			499954	9148	210722_sHLA_KP4_Normoxia_2_Slot1-11_1_1893.d	1	P12035|K2C3_HUMAN;Q7Z794|K2C1B_HUMAN;P04264|K2C1_HUMAN			FALSE
SMDNNRSLDLD	41.14	1278.55	11	4.2	640.281	2	9.5917	0.8496-0.8722	244	7330	446033	7973	210722_sHLA_KP4_Normoxia_2_Slot1-11_1_1893.d	1	P12035|K2C3_HUMAN;Q7Z794|K2C1B_HUMAN;P04264|K2C1_HUMAN			FALSE
SPAATPTSY	39.6	893.413	9	4.1	894.417	1	6.9683	1.2831-1.3052			324403	5245	210722_sHLA_KP4_Normoxia_2_Slot1-11_1_1893.d	4	P0DMW3|SIML1_HUMAN			FALSE
SPAEFVTRF	37.43	1052.53	9	5.8	527.271	2	21.9705	0.7932-0.8158			1030954	26992	210722_sHLA_KP4_Normoxia_2_Slot1-11_1_1893.d	1	Q13085|ACACA_HUMAN;O00763|ACACB_HUMAN			FALSE
SPAGVGFSY	40.14	883.408	9	-7.7	884.401	1	20.4796	1.2914-1.3135			960827	24809	210722_sHLA_KP4_Normoxia_2_Slot1-11_1_1893.d	1	P10619|PPGB_HUMAN			FALSE
SPAPTITSL	25.39	885.481	9	-6.4	886.476	1	22.5972	1.2997-1.3217			1060392	27822	210722_sHLA_KP4_Normoxia_2_Slot1-11_1_1893.d	1				FALSE
SPASDTYIVF	26.37	1098.52	10	2.2	1099.52	1	36.0434	1.4673-1.4892			1690323	43575	210722_sHLA_KP4_Normoxia_2_Slot1-11_1_1893.d	1				FALSE
SPDATIRIW	31.21	1057.56	9	-8.1	529.777	2	25.547	0.7639-0.7866			1199225	31661	210722_sHLA_KP4_Normoxia_2_Slot1-11_1_1893.d	1	Q9UMS4|PRP19_HUMAN			FALSE
SPDEKSVITY	38.52	1137.56	10	0.2	569.781	2	10.3415	0.8158-0.8383	587	16100	479855	8717	210722_sHLA_KP4_Normoxia_2_Slot1-11_1_1893.d	2	Q9UPN3|MACF1_HUMAN;Q03001|DYST_HUMAN			FALSE
SPDSGVYEM	43.09	983.391	9	5.8	984.396	1	13.8423	1.3685-1.3905			645748	12796	210722_sHLA_KP4_Normoxia_2_Slot1-11_1_1893.d	1	Q460N5|PAR14_HUMAN			FALSE
SPDTESPVL	38	943.45	9	4.2	944.454	1	14.7609	1.3438-1.3658			689478	14508	210722_sHLA_KP4_Normoxia_2_Slot1-11_1_1893.d	1	Q15154|PCM1_HUMAN			FALSE
SPDTSVSVF	33.16	937.439	9	0.2	938.44	1	22.4806	1.3364-1.3585			1054863	27657	210722_sHLA_KP4_Normoxia_2_Slot1-11_1_1893.d	1	Q8WYP5|ELYS_HUMAN			FALSE
SPEAVGPEL	40.1	897.444	9	2.4	898.447	1	16.4419	1.2629-1.2850			769532	17678	210722_sHLA_KP4_Normoxia_2_Slot1-11_1_1893.d	1	Q96N64|PWP2A_HUMAN			FALSE
SPEAWLQQY	31.82	1120.52	9	7	561.266	2	30.5405	0.8120-0.8346			1433123	37589	210722_sHLA_KP4_Normoxia_2_Slot1-11_1_1893.d	1	P50281|MMP14_HUMAN			FALSE
SPEDIKKAY	46.77	1049.54	9	-1	525.772	2	4.7365	0.7903-0.8129	1780	80700	219487	3139	210722_sHLA_KP4_Normoxia_2_Slot1-11_1_1893.d	2	Q8NHS0|DNJB8_HUMAN;O75190|DNJB6_HUMAN;Q7Z6W7|DNJB7_HUMAN			FALSE
SPEELYRVF	40.01	1138.57	9	-0.3	570.286	2	26.7446	0.8176-0.8402	398	5630	1255228	33130	210722_sHLA_KP4_Normoxia_2_Slot1-11_1_1893.d	2	O95433|AHSA1_HUMAN			FALSE
SPEEVFREF	32	1138.53	9	6.6	570.271	2	24.5706	0.8101-0.8327			1153298	30434	210722_sHLA_KP4_Normoxia_2_Slot1-11_1_1893.d	1	P25686|DNJB2_HUMAN			FALSE
SPEGRLFQVEY	45.58	1323.65	11	0.6	662.826	2	24.556	0.8816-0.9041	721	10600	1150536	30354	210722_sHLA_KP4_Normoxia_2_Slot1-11_1_1893.d	1	P28066|PSA5_HUMAN			FALSE
SPEGRLYQVEY	42.17	1339.64	11	4.5	670.826	2	15.6546	0.8881-0.9106	521	8040	730479	16173	210722_sHLA_KP4_Normoxia_2_Slot1-11_1_1893.d	1	P25789|PSA4_HUMAN;P60900|PSA6_HUMAN			FALSE
SPEPGAVVL	25.54	867.47	9	0	868.471	1	21.1839	1.2490-1.2711			994071	25869	210722_sHLA_KP4_Normoxia_2_Slot1-11_1_1893.d	1				FALSE
SPFEFGFTF	46.71	1077.48	9	2.9	1078.48	1	54.8185	1.4554-1.4773			2567905	62917	210722_sHLA_KP4_Normoxia_2_Slot1-11_1_1893.d	3	O75190|DNJB6_HUMAN			FALSE
SPFGDSPLF	42.56	965.449	9	1.9	966.451	1	41.2096	1.3667-1.3887			1932046	49282	210722_sHLA_KP4_Normoxia_2_Slot1-11_1_1893.d	1	P52948|NUP98_HUMAN			FALSE
SPFGDYRQY	37.24	1131.5	9	-3.2	566.75	2	13.1899	0.8120-0.8346	114	3790	614252	11696	210722_sHLA_KP4_Normoxia_2_Slot1-11_1_1893.d	1	Q99595|TI17A_HUMAN			FALSE
SPFGGLPTF	25.04	921.46	9	5.1	922.465	1	43.4541	1.3254-1.3474			2036944	51370	210722_sHLA_KP4_Normoxia_2_Slot1-11_1_1893.d	1				FALSE
SPFLGKFPELF	35.98	1280.68	11	-2.9	641.341	2	48.6826	0.8919-0.9144			2280787	56515	210722_sHLA_KP4_Normoxia_2_Slot1-11_1_1893.d	1	O75182|SIN3B_HUMAN;Q96ST3|SIN3A_HUMAN			FALSE
SPFPSSIPHAF	36.27	1185.58	11	-2	593.793	2	30.1906	0.8346-0.8571			1416649	37207	210722_sHLA_KP4_Normoxia_2_Slot1-11_1_1893.d	4	Q7RTS9|DYM_HUMAN			FALSE
SPFYPGKTTY	39.04	1159.55	10	2.9	580.782	2	12.0399	0.8271-0.8496			561113	10409	210722_sHLA_KP4_Normoxia_2_Slot1-11_1_1893.d	1	P49790|NU153_HUMAN			FALSE
SPHGGALVM	29.39	867.427	9	8.8	434.721	2	7.5761	0.7488-0.7715			352790	5918	210722_sHLA_KP4_Normoxia_2_Slot1-11_1_1893.d	1	Q8N201|INT1_HUMAN			FALSE
SPIDPKNIPKY	33.64	1270.69	11	6.2	636.352	2	13.0551	0.8694-0.8919			608710	11518	210722_sHLA_KP4_Normoxia_2_Slot1-11_1_1893.d	1	Q9NX01|TXN4B_HUMAN			FALSE
SPIDVVEKY	31.51	1048.54	9	-4.4	525.273	2	19.5712	0.7884-0.8111			918201	23307	210722_sHLA_KP4_Normoxia_2_Slot1-11_1_1893.d	2	Q53G59|KLH12_HUMAN			FALSE
SPIEFLENAY	32.58	1181.56	10	-0.1	591.783	2	43.1831	0.8383-0.8609	194	3270	2022376	51106	210722_sHLA_KP4_Normoxia_2_Slot1-11_1_1893.d	1	Q16850|CP51A_HUMAN			FALSE
SPIIVDITKDTF	37.67	1347.73	12	-2	674.865	2	38.9183	0.9200-0.9425			1825025	46859	210722_sHLA_KP4_Normoxia_2_Slot1-11_1_1893.d	1	P04062|GLCM_HUMAN			FALSE
SPILPITEF	38.74	1015.56	9	2.3	1016.56	1	48.2161	1.4244-1.4463			2258845	56029	210722_sHLA_KP4_Normoxia_2_Slot1-11_1_1893.d	2	P42167|LAP2B_HUMAN			FALSE
SPIPFPPLSY	41.64	1116.59	10	1.8	1117.59	1	49.2518	1.4427-1.4646			2307164	56966	210722_sHLA_KP4_Normoxia_2_Slot1-11_1_1893.d	6	Q6P2Q9|PRP8_HUMAN			FALSE
SPIQFESAW	38.9	1063.5	9	6.4	1064.5	1	35.7663	1.4226-1.4445			1677494	43262	210722_sHLA_KP4_Normoxia_2_Slot1-11_1_1893.d	2	P52292|IMA1_HUMAN			FALSE
SPLTGGNVAF	47.6	961.487	10	-5.1	962.482	1	24.9833	1.3429-1.3649			1172596	30958	210722_sHLA_KP4_Normoxia_2_Slot1-11_1_1893.d	2	P11047|LAMC1_HUMAN			FALSE
SPNAEIHIL	41.74	992.529	9	-3.1	497.267	2	18.7495	0.7715-0.7941			879238	21892	210722_sHLA_KP4_Normoxia_2_Slot1-11_1_1893.d	3	Q14807|KIF22_HUMAN			FALSE
SPNAIFKAL	41.34	959.544	9	-9.3	480.771	2	22.9665	0.7564-0.7790			1077910	28354	210722_sHLA_KP4_Normoxia_2_Slot1-11_1_1893.d	1	P48436|SOX9_HUMAN			FALSE
SPNDFVTRY	31.73	1097.51	9	-5.2	549.757	2	12.0205	0.8063-0.8289			560202	10392	210722_sHLA_KP4_Normoxia_2_Slot1-11_1_1893.d	1	Q9UJS0|CMC2_HUMAN			FALSE
SPNNFLSYY	25.08	1103.49	9	-9.3	552.744	2	32.8746	0.8073-0.8299			1541984	40064	210722_sHLA_KP4_Normoxia_2_Slot1-11_1_1893.d	1	P24385|CCND1_HUMAN			FALSE
SPQDFGLVL	34.06	974.507	9	12.7	975.519	1	42.0698	1.3841-1.4061			1972144	50044	210722_sHLA_KP4_Normoxia_2_Slot1-11_1_1893.d	2	Q15345|LRC41_HUMAN			FALSE
SPQPDGKVVY	36.89	1088.55	10	1.7	545.279	2	6.6513	0.7837-0.8063	343	7310	307943	4877	210722_sHLA_KP4_Normoxia_2_Slot1-11_1_1893.d	1	Q9BSV6|SEN34_HUMAN			FALSE
SPQSLSAAIAAM	41.07	1145.58	12	-0.4	573.79	2	35.1334	0.8280-0.8506	1440	15200	1645498	42556	210722_sHLA_KP4_Normoxia_2_Slot1-11_1_1893.d	1	P50281|MMP14_HUMAN			FALSE
SPQSLSAAIAAM(+15.99)	34.61	1161.57	12	0	581.788	2	19.2523	0.8346-0.8571	456	7000	901492	22690	210722_sHLA_KP4_Normoxia_2_Slot1-11_1_1893.d	2	P50281|MMP14_HUMAN	Oxidation (M)	M12:Oxidation (M):1001.00	FALSE
SPQSTVTVF	27.19	964.487	9	4.3	965.491	1	21.1062	1.3474-1.3695			990373	25747	210722_sHLA_KP4_Normoxia_2_Slot1-11_1_1893.d	1				FALSE
SPSDVFIGY	29.52	983.46	9	-1.6	984.458	1	30.7154	1.3740-1.3960			1441357	37777	210722_sHLA_KP4_Normoxia_2_Slot1-11_1_1893.d	2	Q63HN8|RN213_HUMAN			FALSE
SPSEATESF	28.91	953.398	9	6.3	954.404	1	8.9861	1.3006-1.3227			418609	7369	210722_sHLA_KP4_Normoxia_2_Slot1-11_1_1893.d	1	A8MXV4|NUD19_HUMAN			FALSE
SPSGIFGAF	37.75	881.428	9	-2.5	882.427	1	40.1877	1.3089-1.3309			1884491	48215	210722_sHLA_KP4_Normoxia_2_Slot1-11_1_1893.d	1	P56134|ATPK_HUMAN			FALSE
SPSPAVQTF	41.26	932.46	9	3.8	933.464	1	14.6637	1.3309-1.3530			684823	14323	210722_sHLA_KP4_Normoxia_2_Slot1-11_1_1893.d	1	Q9NUA8|ZBT40_HUMAN			FALSE
SPSPSPVGY	38.91	889.418	9	10.7	890.428	1	10.6867	1.2389-1.2610			498120	9102	210722_sHLA_KP4_Normoxia_2_Slot1-11_1_1893.d	2	O00267|SPT5H_HUMAN			FALSE
SPSSPDFVF	33.85	981.444	9	-4.1	982.44	1	33.6184	1.3245-1.3465			1576733	40841	210722_sHLA_KP4_Normoxia_2_Slot1-11_1_1893.d	2	Q92698|RAD54_HUMAN			FALSE
SPSYPEISF	42.52	1025.47	9	-1.1	1026.47	1	33.5017	1.3850-1.4070			1571239	40711	210722_sHLA_KP4_Normoxia_2_Slot1-11_1_1893.d	1	Q9UBI1|COMD3_HUMAN			FALSE
SPTSSASSF	27.16	869.377	9	5.1	870.382	1	6.8323	1.2610-1.2831			317995	5095	210722_sHLA_KP4_Normoxia_2_Slot1-11_1_1893.d	1				FALSE
SPTSVLPSF	23.96	933.481	9	-0.3	934.481	1	34.4201	1.3493-1.3713			1614348	41802	210722_sHLA_KP4_Normoxia_2_Slot1-11_1_1893.d	1				FALSE
SPVDSVLFY	39.8	1025.51	9	2.7	1026.51	1	40.9705	1.4226-1.4445			1921090	49054	210722_sHLA_KP4_Normoxia_2_Slot1-11_1_1893.d	3	P35222|CTNB1_HUMAN			FALSE
SPVESVLFY	38	1039.52	9	-2.6	1040.52	1	40.0906	1.4134-1.4354			1879912	48106	210722_sHLA_KP4_Normoxia_2_Slot1-11_1_1893.d	3	P14923|PLAK_HUMAN			FALSE
SPVFMQPVY	40.24	1066.52	9	4.2	1067.52	1	33.1856	1.4408-1.4628			1556608	40384	210722_sHLA_KP4_Normoxia_2_Slot1-11_1_1893.d	1	Q71RC2|LARP4_HUMAN			FALSE
SPVIHPPVSY	27.19	1094.58	10	-11.9	548.285	2	17.4828	0.8026-0.8252			818863	19627	210722_sHLA_KP4_Normoxia_2_Slot1-11_1_1893.d	1	Q15904|VAS1_HUMAN			FALSE
SPVNSSKQPSY	37.24	1192.57	11	10	597.295	2	4.7576	0.8101-0.8327			221312	3176	210722_sHLA_KP4_Normoxia_2_Slot1-11_1_1893.d	1	P05496|AT5G1_HUMAN			FALSE
SPVSKGILQY	41.65	1090.6	10	-0.8	546.304	2	15.1544	0.8158-0.8383	2080	68500	708141	15291	210722_sHLA_KP4_Normoxia_2_Slot1-11_1_1893.d	3	P23921|RIR1_HUMAN			FALSE
SPWAPPGRDYF	23.87	1291.6	11	4.3	646.804	2	25.8246	0.8684-0.8909			1212077	31997	210722_sHLA_KP4_Normoxia_2_Slot1-11_1_1893.d	1				FALSE
SPWSGLMAL	27.35	960.474	9	9.2	961.483	1	48.8186	1.3640-1.3860			2287145	56615	210722_sHLA_KP4_Normoxia_2_Slot1-11_1_1893.d	1				FALSE
SPYQGGVFF	41.59	1000.47	9	7.4	1001.47	1	34.4006	1.3695-1.3914			1613428	41776	210722_sHLA_KP4_Normoxia_2_Slot1-11_1_1893.d	1	Q9Y2X8|UB2D4_HUMAN;P61077|UB2D3_HUMAN;P62837|UB2D2_HUMAN			FALSE
SSFDGIIAM	30.73	939.437	9	4.8	940.442	1	38.6851	1.3484-1.3704			1813974	46536	210722_sHLA_KP4_Normoxia_2_Slot1-11_1_1893.d	2	P63272|SPT4H_HUMAN			FALSE
[truncated: 294 more rows]

## Sheet: Normoxia Rep 3
Peptide	-10LgP	Mass	Length	ppm	m/z	z	RT	1/k0 Range	Area KP4 Normoxia 3	Intensity KP4 Normoxia 3	Scan	Precursor Id	Source File	#Spec	Accession	PTM	AScore	Decoy
[truncated: 1,463 more rows]

[truncated: 5 more sheets: Normoxia Rep 4, Hypoxia Rep 1, Hypoxia Rep 2, Hypoxia Rep 3, Hypoxia Rep 4]
