# Supplementary material for: Secreted HLA-Fc fusion profiles immunopeptidome in hypoxic PDAC and cellular senescence
Source: PNAS Nexus. 2023 Dec 14;2(12):pgad400. doi: 10.1093/pnasnexus/pgad400 (PMC10720946; doi:10.1093/pnasnexus/pgad400)
Supplement: pgad400_Supplementary_Data [file pgad400_supplementary_data.zip › PNASNEXUS-PNASNEXUS-2023-00672R-s06.xlsx]

## Sheet: HighConfidence Senes. Exclusive
	Peptide_Sequence	Protein_Name.x	UniProtID.x	Peptide_Length.x	Peptide_PTM.x	Peptide_Mass.x
1	APEVSQHVY	AP1B1_HUMAN	Q10567	9		1028.49
2	APFKFDMEL	MK01_HUMAN	P28482	9		1096.53
3	APFQGDQRSLEF	IRF9_HUMAN	Q00978	12		1393.66
4	APFSGIYLM	S2538_HUMAN	Q96DW6	9		997.494
5	APFSYHSTF	SCRN2_HUMAN	Q96FV2	9		1055.47
6	DAIRLFAAY	PICAL_HUMAN	Q13492	9		1038.55
7	DALAEGGSEAY	FA83H_HUMAN	Q6ZRV2	11		1081.46
8	DALDSSNSM	K1C18_HUMAN	P05783	9		938.365
9	DAVDVTQDY	PEX5_HUMAN	P50542	9		1024.43
10	DAVHAILAY	CC038_HUMAN	Q5JPI3	9		971.508
11	DAVRTKMVY	EIF3M_HUMAN	Q7L2H7	9		1081.56
12	DGNVSNIY	CYFP2_HUMAN	Q96F07	8		880.393
13	DLFGRDLSY	HNRPF_HUMAN	P52597	9		1084.52
14	DPADPHKVY	IRF7_HUMAN	Q92985	9		1040.49
15	DPFKHFVGM(+15.99)	DEST_HUMAN	P60981	9	Oxidation (M)	1092.51
16	DPIVSVIF	MYOF_HUMAN	Q9NZM1	8		888.496
17	DPSEVVITL	ZNFX1_HUMAN	Q9P2E3	9		971.518
18	DPSPSMELY	INADL_HUMAN	Q8NI35	9		1037.44
19	DPWIGKLLY	SAT1_HUMAN	P21673	9		1103.6
20	DSLKEALTY	IF4H_HUMAN	Q15056	9		1038.52
21	EAEDGIIAY	CSDE1_HUMAN	O75534	9		979.45
22	EAIKILKGEY	DDX1_HUMAN	Q92499	10		1162.66
23	EALALTQTW	HLAE_HUMAN	P13747	9		1031.53
24	EATDVKSTL	MYOF_HUMAN	Q9NZM1	9		962.492
25	EAVGSYDTM	TTC37_HUMAN	Q6PGP7	9		971.391
26	EAWNGFVAA	APOL2_HUMAN;O14791|APOL1_HUMAN	Q9BQE5	9		963.445
27	EAYMNKVEL	K2C8_HUMAN	P05787	9		1095.53
28	EIVKEVSTY	EF1A3_HUMAN;P68104|EF1A1_HUMAN	Q5VTE0	9		1066.55
29	ELMRDIYSM	PARG_HUMAN	Q86W56	9		1156.53
30	EPQHVLLRY	RENT1_HUMAN	Q92900	9		1153.62
31	EPSAVALEL	SON_HUMAN	P18583	9		927.491
32	EVFDKTYQF	RRP36_HUMAN	Q96EU6	9		1175.55
33	FAARSFYY	FAS_HUMAN	P49327	8		1023.48
34	FASDPILY	KPYM_HUMAN	P14618	8		924.459
35	FAVAGYEF	TTC19_HUMAN	Q6DKK2	8		902.417
36	FLWQEGHSAF	SYEP_HUMAN	P07814	10		1220.56
37	FPAAPIPTL	SYNRG_HUMAN	Q9UMZ2	9		925.527
38	FPAEFAM(+15.99)Y	KC1AL_HUMAN;P48729|KC1A_HUMAN	Q8N752	8	Oxidation (M)	990.416
39	FPAGSTLIF	TOIP2_HUMAN;Q5JTV8|TOIP1_HUMAN	Q8NFQ8	9		951.506
40	FPAPGKTVTL	DEN2D_HUMAN	Q9H6A0	10		1029.59
41	FPASPSVSL	KLH25_HUMAN	Q9H0H3	9		903.47
42	FPFESGKPF	LEG3_HUMAN	P17931	9		1054.51
43	FPFFDIAHY	TM38B_HUMAN	Q9NVV0	9		1155.54
44	FPGLHLENF	VKGC_HUMAN	P38435	9		1072.53
45	FPLKVFGY	TM35B_HUMAN	Q8NCS4	8		969.532
46	FPM(+15.99)EIRQY	STAT1_HUMAN	P42224	8	Oxidation (M)	1098.52
47	FPM(+15.99)EIRQYL	STAT1_HUMAN	P42224	9	Oxidation (M)	1211.6
48	FPNRILFQEF	MYH14_HUMAN	Q7Z406	10		1309.68
49	FPPREIVTY	DC1I2_HUMAN	Q13409	9		1120.59
50	FPSNLVTEM	S38AA_HUMAN	Q9HBR0	9		1036.49
51	FPSWTDSEL	PRR7_HUMAN	Q8TB68	9		1080.48
52	FPVFSDRVVY	SLFN5_HUMAN	Q08AF3	10		1227.63
53	FPVLGIDY	SL9A1_HUMAN	P19634	8		922.48
54	FPWEVPKKLKY	METK2_HUMAN	P31153	11		1433.81
55	FPWNSHVVL	PIEZ1_HUMAN	Q92508	9		1097.57
56	FPYGDASKF	HPCL4_HUMAN;P84074|HPCA_HUMAN;P62760|VISL1_HUMAN;P61601|NCALD_HUMAN;P37235|HPCL1_HUMAN	Q9UM19	9		1030.48
57	FPYLSESY	NAGK_HUMAN	Q9UJ70	8		1004.45
58	GAAEKVFSY	TAP2_HUMAN	Q03519	9		970.476
59	GAGPVLEAF	MYO9B_HUMAN;B2RTY4|MYO9A_HUMAN	Q13459	9		859.444
60	GASAVVHTM	HERC1_HUMAN	Q15751	9		871.422
61	GVPLDATED	SR140_HUMAN	O15042	9		915.418
62	HAALETQTL	MUC20_HUMAN	Q8N307	9		982.508
63	HAFGSATQF	PRKDC_HUMAN	P78527	9		964.44
64	HAGEAIPAL	IPO4_HUMAN	Q8TEX9	9		877.466
65	HPADSVVSV	MPCP_HUMAN	Q00325	9		909.456
66	HPAENGKSNF	B2MG_HUMAN	P61769	10		1099.5
67	HPDQAQAIL	SPTB2_HUMAN	Q01082	9		991.509
68	HPFKDLVQL	SC24A_HUMAN	O95486	9		1095.61
69	HPNASTVGL	PLXD1_HUMAN	Q9Y4D7	9		894.456
70	HPSALSSVY	PIEZ1_HUMAN	Q92508	9		959.471
71	HPSDIEVDL	B2MG_HUMAN	P61769	9		1023.49
72	IANPTATLL	IDH3G_HUMAN	P51553	9		912.528
73	IATGVQTLY	DDX58_HUMAN	O95786	9		964.523
74	IPAISSGVF	PAR14_HUMAN	Q460N5	9		889.491
75	IPEEDAGKLY	NIT2_HUMAN	Q9NQR4	10		1133.56
76	IPEGTILTM	SIAS_HUMAN	Q9NR45	9		973.515
77	IPFFDNKNEL	SAMD9_HUMAN	Q5K651	10		1235.62
78	IPFRVAAY	PAPS2_HUMAN	O95340	8		935.523
79	IPITETEAY	KIZ_HUMAN	Q2M2Z5	9		1035.51
80	IPIVLPVSA	PAPS2_HUMAN	O95340	9		907.574
81	IPKQVSISF	NMD3_HUMAN	Q96D46	9		1017.59
82	IPLDFSSSL	MYOF_HUMAN	Q9NZM1	9		977.507
83	IPLHQINQVY	UBIP1_HUMAN	Q9NZI7	10		1223.67
84	IPMEFVNKM	ACLY_HUMAN	P53396	9		1107.55
85	IPMSDPQVL	FGD3_HUMAN	Q5JSP0	9		998.511
86	IPSAATLII	CSTN3_HUMAN	Q9BQT9	9		897.553
87	IPTPDSDVF	RBG1L_HUMAN	Q5R372	9		989.471
88	IPVIQIVY	DDX1_HUMAN	Q92499	8		943.574
89	IPYGERITL	YLPM1_HUMAN	P49750	9		1060.59
90	KAKAKKGKGKD	MK_HUMAN	P21741	11		1157.72
91	KSIINATD	TIMP3_HUMAN	P35625	8		860.46
92	KSIINATDP	TIMP3_HUMAN	P35625	9		957.513
93	KVTDIIVSF	MYH14_HUMAN	Q7Z406	9		1020.59
94	LAVAGLPAL	IFI6_HUMAN	P09912	9		823.517
95	LPAEVLDSL	BGH3_HUMAN	Q15582	9		955.523
96	LPAVGISY	SCMC1_HUMAN	Q6NUK1	8		818.454
97	LPFFNDRPW	LAMC1_HUMAN	P11047	9		1190.59
98	LPFLEASTL	PLCG1_HUMAN	P19174	9		989.543
99	LPFSDPAHAL	KLH21_HUMAN	Q9UJP4	10		1066.54
100	LPGLPAPSM	SON_HUMAN	P18583	9		881.468
101	LPGPPATSM	SON_HUMAN	P18583	9		869.432
102	LPGSAFTL	ITB4_HUMAN	P16144	8		804.438
103	LPHLIQDAGQFY	DNJC1_HUMAN	Q96KC8	12		1400.71
104	LPIATQEL	ESYT2_HUMAN	A0FGR8	8		883.501
105	LPKAFEEMY	TDRD7_HUMAN	Q8NHU6	9		1126.54
106	LPLAGEEEL	ZMAT3_HUMAN	Q9HA38	9		969.502
107	LPLASQEAL	RPN2_HUMAN	P04844	9		940.523
108	LPLEGAKVF	CBLB_HUMAN	Q13191	9		972.564
109	LPLGTVTIL	AT1A2_HUMAN;P05023|AT1A1_HUMAN	P50993	9		925.585
110	LPLTHFELY	PRS6B_HUMAN	P43686	9		1131.6
111	LPNNHIGISF	FLNB_HUMAN	O75369	10		1110.58
112	LPNPSLNAF	CP1A1_HUMAN	P04798	9		971.508
113	LPSELIVHI	FBX33_HUMAN	Q7Z6M2	9		1019.6
114	LPSELIVHIF	FBX33_HUMAN	Q7Z6M2	10		1166.67
115	LPSEMSPDL	RASD1_HUMAN	Q9Y272	9		987.458
116	LPSTPGLGM	TMED4_HUMAN	Q7Z7H5	9		871.447
117	LPTDSATVL	LAMB3_HUMAN	Q13751	9		915.491
118	LPTENVDKM	TCAF1_HUMAN	Q9Y4C2	9		1045.51
119	LPTSVVTIT	SPTB2_HUMAN	Q01082	9		929.543
120	LPTTGVLY	ERLEC_HUMAN	Q96DZ1	8		862.48
121	LPVDIRQYL	STAT2_HUMAN	P52630	9		1115.63
122	LPVQPENAL	TOIP1_HUMAN	Q5JTV8	9		979.534
123	LPYTVVIHY	ERAP1_HUMAN	Q9NZ08	9		1103.6
124	MAGPMAAF	GLYR1_HUMAN	Q49A26	8		794.346
125	MANGAVIHL	SF3A1_HUMAN	Q15459	9		924.485
126	MAVGGGLAV	IFI6_HUMAN	P09912	9		773.41
127	MPAKATIF	EIF2A_HUMAN	Q9BY44	8		877.473
128	MPAVNIQY	LAP4A_HUMAN	Q15012	8		934.458
129	MPEQIVIHAL	STAG2_HUMAN	Q8N3U4	10		1149.62
130	MPFEIRLPEF	TBPL1_HUMAN	P62380	10		1277.65
131	MPFTTVSEL	MED24_HUMAN	O75448	9		1023.49
132	MPIITESF	KAISO_HUMAN	Q86T24	8		936.463
133	MPILKDVATVAF	CTBP1_HUMAN	Q13363	12		1303.72
134	MPKFSMPSL	AHNK_HUMAN	Q09666	9		1036.51
135	MPSDQYEL	PO210_HUMAN	Q8TEM1	8		981.411
136	MPVGPAPGM	RU1C_HUMAN	P09234	9		855.398
137	MPVRPGQLF	T132A_HUMAN	Q24JP5	9		1043.56
138	MPVRWVTGL	URGCP_HUMAN	Q8TCY9	9		1057.57
139	MPYEFDIRVPF	SULF2_HUMAN	Q8IWU5	11		1412.68
140	MVAPAVASV	JUN_HUMAN	P05412	9		843.452
141	MVMEIRNAY	PSME1_HUMAN	Q06323	9		1125.53
142	NADPNMKLF	FUBP1_HUMAN	Q96AE4	9		1048.5
143	NAHEFITSF	MITOS_HUMAN	Q9NUT2	9		1064.49
144	NAVDFSGTF	TSP1_HUMAN	P07996	9		956.424
145	NPDGGSYAY	OASL_HUMAN	Q15646	9		942.372
146	NPEAAVHIF	DJC13_HUMAN	O75165	9		996.503
147	NPENLATLERY	EIF3K_HUMAN	Q9UBQ5	11		1318.65
148	NPIDRLYSM	LMX1B_HUMAN	O60663	9		1107.54
149	NPLLAEAY	OGT1_HUMAN	O15294	8		889.455
150	NPNDPYHAY	SF3A1_HUMAN	Q15459	9		1089.45
151	NPQTGQWRY	KLH21_HUMAN	Q9UJP4	9		1148.54
152	NPSSMAVSF	DNMBP_HUMAN	Q6XZF7	9		938.417
153	NPSSNFESM	SOX4_HUMAN	Q06945	9		1011.4
154	NPTQAFTHY	MPPD2_HUMAN	Q15777	9		1077.49
155	NPTVVMTSM	DCXR_HUMAN	Q7Z4W1	9		978.451
156	NPVESAMEL	CSR2B_HUMAN	Q9H8E8	9		988.454
157	NPVMSTVAF	SMRC1_HUMAN;Q8TAQ2|SMRC2_HUMAN	Q92922	9		964.469
158	NPVVALGVY	DHRS2_HUMAN	Q13268	9		930.518
159	NPYHNEPGF	UBE2Z_HUMAN	Q9H832	9		1073.46
160	NPYKNLPIY	MYH9_HUMAN;P35580|MYH10_HUMAN	P35579	9		1120.59
161	NSGDFYDLY	PTN6_HUMAN	P29350	9		1092.44
162	PKIVKWDRDM	B2MG_HUMAN	P61769	10		1286.68
163	QAEEKAHAF	PLEC_HUMAN	Q15149	9		1029.49
164	RPAQLHIGF	UBA1_HUMAN	P22314	9		1037.58
165	SAAM(+15.99)VFSAL	VATL_HUMAN	P27449	9	Oxidation (M)	911.442
166	SAGYAISAY	IFIT1_HUMAN	P09914	9		901.418
167	SALRAFESY	ELL_HUMAN	P55199	9		1042.51
168	SGFKDLFSM	S12A7_HUMAN	Q9Y666	9		1030.48
169	SISGVTAAY	IQGA1_HUMAN	P46940	9		867.434
170	SPEGLKVFY	FAT1_HUMAN	Q14517	9		1038.54
171	SPESEGPIY	VPS35_HUMAN	Q96QK1	9		977.434
172	SPFGDSPLF	NUP98_HUMAN	P52948	9		965.449
173	SPFSGLLHM	PLBL2_HUMAN	Q8NHP8	9		987.485
174	SPIIVDITKDTF	GLCM_HUMAN	P04062	12		1347.73
175	SPLAVVAY	GREB1_HUMAN	Q4ZG55	8		818.454
176	SPMALFLKM	JAK1_HUMAN	P23458	9		1036.54
177	SPMEGTGISL	NCOA1_HUMAN	Q15788	10		990.469
178	SPSEATESF	NUD19_HUMAN	A8MXV4	9		953.398
179	SPTNTVHMY	UBP8_HUMAN	P40818	9		1048.46
180	SPTTLYDRY	RBL2_HUMAN	Q08999	9		1114.53
181	SPWADNTAL	CF298_HUMAN	P57076	9		973.451
182	SPWMGLAKY	ZFYV1_HUMAN	Q9HBF4	9		1051.52
183	SPYAGAAGF	PTBP3_HUMAN	O95758	9		839.381
184	SPYARMPSY	CCG4_HUMAN	Q9UBN1	9		1070.49
185	SPYETLHSF	DYHC1_HUMAN	Q14204	9		1079.49
186	SVASSSVAY	MUC5A_HUMAN	P98088	9		869.413
187	SVDETTQAM	U2AF2_HUMAN	P26368	9		980.412
188	TAAAFFNTF	MUC5A_HUMAN	P98088	9		988.465
189	TADAFIVRF	MPRI_HUMAN	P11717	9		1038.55
190	TADVTSAVM	SCYL2_HUMAN	Q6P3W7	9		893.416
191	TAIDDMEAY	SAMH1_HUMAN	Q9Y3Z3	9		1027.42
192	TAIPVTQEL	ITPR2_HUMAN	Q14571	9		970.534
193	TALFVAATY	RPN2_HUMAN	P04844	9		955.501
194	TAMDALNSM	PPME1_HUMAN	Q9Y570	9		952.399
195	TASDFITKM	GELS_HUMAN	P06396	9		1012.49
196	TASSSITEM	BIG2_HUMAN	Q9Y6D5	9		925.406
197	TAVGSILLY	WDR43_HUMAN	Q15061	9		935.533
198	TAVMSMVGY	ATR_HUMAN;Q96Q15|SMG1_HUMAN	Q13535	9		957.43
199	TAVTVNQSL	K2C8_HUMAN	P05787	9		931.497
200	TGFFTVTSY	WFS1_HUMAN	O76024	9		1021.48
201	TGNPTVIKM	IQGA2_HUMAN;P46940|IQGA1_HUMAN	Q13576	9		959.511
202	TM(+15.99)APPVMAY	PICAL_HUMAN	Q13492	9	Oxidation (M)	995.446
203	TPAGAAVSAM	ADDA_HUMAN	P35611	10		874.422
204	TPDEIDHVF	PAR14_HUMAN	Q460N5	9		1071.49
205	TPEEGGYSY	MAP1B_HUMAN	P46821	9		1001.4
206	TPFKWFMEM	PI4P2_HUMAN;P42356|PI4KA_HUMAN	A4QPH2	9		1215.55
207	TPFKWFMEM(+15.99)	PI4P2_HUMAN;P42356|PI4KA_HUMAN	A4QPH2	9	Oxidation (M)	1231.54
208	TPIDSNIAF	NPC1_HUMAN	O15118	9		976.486
209	TPIFDFRVF	IRF7_HUMAN	Q92985	9		1140.6
210	TPLEGDFAW	CDN1A_HUMAN	P38936	9		1034.47
211	TPLSSTVTL	PCNA_HUMAN	P12004	9		917.507
212	TPNETISTL	SAMD9_HUMAN	Q5K651	9		974.492
213	TPSSTMMEV	UBP2L_HUMAN	Q14157	9		981.415
214	TPTGIKVVM	TPPC1_HUMAN	Q9Y5R8	9		944.537
215	TSDPNAVVM	HDHD2_HUMAN	Q9H0R4	9		932.427
216	TSFPESEGY	MAP1B_HUMAN	P46821	9		1015.41
217	TVAPAQVAL	MIER2_HUMAN	Q8N344	9		868.502
218	TVSGIQVRY	AP1M2_HUMAN	Q9Y6Q5	9		1021.56
219	VPFPLTLRF	EMC3_HUMAN	Q9P0I2	9		1088.64
220	VPGQLVAM	EPHA1_HUMAN	P21709	8		813.442
221	VPPEVAQQY	C2D1A_HUMAN	Q6P1N0	9		1029.51
222	VPSSEEVSF	PSME4_HUMAN	Q14997	9		979.45
223	VPTDEITVY	SYIC_HUMAN	P41252	9		1035.51
224	VPTRVGQGYVY	BCAR1_HUMAN	P56945	11		1237.65
225	VPVLVEEAF	FLII_HUMAN	Q13045	9		1001.54
226	VPWQGTMTL	CYTC_HUMAN	P01034	9		1031.51
227	YADPAAYVM	PKHA6_HUMAN	Q9Y2H5	9		999.437
228	YAWEQGGKDSQF	OAS3_HUMAN	Q9Y6K5	12		1414.62
229	YPDQYVREY	PK3CB_HUMAN	P42338	9		1231.55
230	YPETLGRLLIL	S14L1_HUMAN	Q92503	11		1286.76
231	YPFDEFSNPYRY	SAMD9_HUMAN	Q5K651	12		1596.69
232	YPFPVTLY	RBG1L_HUMAN	Q5R372	8		998.511
233	YPFRVGELEY	TRNK1_HUMAN	O15050	10		1271.62
234	YPHIFSTNF	SMG1_HUMAN	Q96Q15	9		1124.53
235	YPLDLLLKL	TPPC4_HUMAN	Q9Y296	9		1086.67
236	YPLEVTKLIY	ERCC2_HUMAN	P18074	10		1237.7
237	YPLKPTWWF	AT1A1_HUMAN	P05023	9		1236.63
238	YPLTVADY	FBCD1_HUMAN	Q8N539	8		940.454
239	YPVFPWIIHDY	FAN_HUMAN	Q92636	11		1448.71
240	YPWLRGLGY	ACER3_HUMAN	Q9NUN7	9		1123.58
241	AAQGPTISY	DDR1_HUMAN	Q08345	9		906.445
242	AAVAVVESM	CHD4_HUMAN	Q14839	9		875.442
243	APFGM(+15.99)EAEY	MSMO1_HUMAN	Q15800	9	Oxidation (M)	1029.41
244	APVSGAGNHSY	P3IP1_HUMAN	Q96FE7	11		1058.48
245	APVYMAAVI	H2AW_HUMAN	Q9P0M6	9		933.499
246	APVYMAAVL	H2AY_HUMAN;Q16777|H2A2C_HUMAN;Q6FI13|H2A2A_HUMAN	O75367	9		933.499
247	DAFKASVY	SMC6_HUMAN	Q96SB8	8		899.439
248	DAHVDSTTY	NFKB1_HUMAN	P19838	9		1007.42
249	DALDSSNSM(+15.99)	K1C18_HUMAN	P05783	9	Oxidation (M)	954.36
250	DPASAGIGY	RHG35_HUMAN	Q9NRY4	9		849.387
251	DPGPGAEL	PP12C_HUMAN	Q9BZL4	8		754.35
252	DPHTVTVSM	BRD8_HUMAN	Q9H0E9	9		985.454
253	DPIERLVSY	HS2ST_HUMAN	Q7LGA3	9		1090.57
254	DPMNRMEIF	PLAK_HUMAN	P14923	9		1151.51
255	EAAQVAAEY	RHPN1_HUMAN	Q8TCX5	9		950.434
256	EAINVEQAF	RAB7A_HUMAN	P51149	9		1019.49
257	EALKSHIM	TCPE_HUMAN	P48643	8		927.485
258	EALQSGAAF	DIAP1_HUMAN;Q9NSV4|DIAP3_HUMAN	O60610	9		892.429
259	EANNAFDQY	CAPZB_HUMAN	P47756	9		1070.43
260	EPNSTKFVF	SMCA5_HUMAN	O60264	9		1067.53
261	FPALFGDVKF	UPP1_HUMAN	Q16831	10		1139.6
262	FPEQIAEKL	LRC42_HUMAN	Q9Y546	9		1073.58
263	FPFDVAVKF	TPC11_HUMAN	Q7Z392	9		1068.56
264	FPFRDIFYY	TTF1_HUMAN	Q15361	9		1266.61
265	FPGSTNSL	ITB4_HUMAN	P16144	8		821.392
266	FPQTALVSF	EMC1_HUMAN	Q8N766	9		1008.53
267	FPVSGQLY	GBF1_HUMAN	Q92538	8		909.46
268	FPVSSLGVL	ITB4_HUMAN	P16144	9		917.522
269	FPYEESKEKF	HDGF_HUMAN	P51858	10		1302.61
270	GAVGSVTAM	PM34_HUMAN	O43808	9		791.385
271	GPFRDVPAY	RPN1_HUMAN	P04843	9		1020.5
272	GPLQHGIVY	5NTC_HUMAN	P49902	9		982.524
273	HADGPVQQY	COCA1_HUMAN	Q99715	9		1013.46
274	HGAEGTIVY	ERN1_HUMAN	O75460	9		945.456
275	HPELNGATY	CTBP2_HUMAN	P56545	9		1000.46
276	HPLDEGGKGQL	L1CAM_HUMAN	P32004	11		1149.58
277	HPQQPPVQY	RNC_HUMAN	Q9NRR4	9		1092.54
278	HPTSAASIF	PXDC2_HUMAN	Q6UX71	9		929.461
279	IADPSSPEL	ES8L1_HUMAN	Q8TE68	9		927.455
280	IPAGVFTM	SUMF1_HUMAN	Q8NBK3	8		834.431
281	IPDGHTKEM	SYEP_HUMAN	P07814	9		1026.48
282	IPEGTILTM(+15.99)	SIAS_HUMAN	Q9NR45	9	Oxidation (M)	989.51
283	IPFNSTNKY	AT1A2_HUMAN;P13637|AT1A3_HUMAN;Q13733|AT1A4_HUMAN;P05023|AT1A1_HUMAN	P50993	9		1082.54
284	IPNSPFTVM(+15.99)	FLNB_HUMAN	O75369	9	Oxidation (M)	1020.5
285	LAWSKDINAY	PRDX6_HUMAN	P30041	10		1179.59
286	LPASGRSAEVTL	TPSN_HUMAN	O15533	12		1199.65
287	LPAWQPIL	CC50A_HUMAN	Q9NV96	8		936.543
288	LPAWQPLL	CC50B_HUMAN	Q3MIR4	8		936.543
289	LPDASITM	IF122_HUMAN	Q9HBG6	8		846.416
290	LPEELLRNLY	CYH2_HUMAN;Q15438|CYH1_HUMAN	Q99418	10		1258.69
291	LPFEGKVNL	TRM11_HUMAN	Q7Z4G4	9		1015.57
292	LPHAPGVQM	HDAC1_HUMAN;Q92769|HDAC2_HUMAN	Q13547	9		948.485
293	LPLPLPMAL	AMOL1_HUMAN	Q8IY63	9		963.583
294	LPM(+15.99)TDLDIKF	IRF6_HUMAN	O14896	10	Oxidation (M)	1207.62
295	LPNRPETSF	MYOF_HUMAN	Q9NZM1	9		1059.53
296	LPSEASEQY	NRCAM_HUMAN	Q92823	9		1022.46
297	LPSLGLPQY	LIPA3_HUMAN;Q13136|LIPA1_HUMAN;O75335|LIPA4_HUMAN;O75334|LIPA2_HUMAN	O75145	9		986.544
298	LPSVGQEQF	SORT_HUMAN	Q99523	9		1003.5
299	LPTGRSIAF	WDR11_HUMAN	Q9BZH6	9		960.539
300	LPVGSVSF	DOCK8_HUMAN	Q8NF50	8		804.438
301	LPWLDKSIEF	DUS8_HUMAN	Q13202	10		1246.66
302	LPYEAGQRF	DESP_HUMAN	P15924	9		1079.54
303	MASGPVVAM(+15.99)	NDK3_HUMAN	Q13232	9	Oxidation (M)	877.404
304	MAYGHIDSY	PJA1_HUMAN	Q8NG27	9		1055.44
305	MPADYVNKL	CUL5_HUMAN	Q93034	9		1049.52
306	MPFQRAGVNF	SMAL1_HUMAN	Q9NZC9	10		1165.57
307	MPGSGPVSM(+15.99)	CSTF2_HUMAN	P33240	9	Oxidation (M)	877.367
308	MPILKDLATVAF	CTBP2_HUMAN	P56545	12		1317.74
309	MPPGGGGEVVF	RCL1_HUMAN	Q9Y2P8	11		1045.49
310	MPSRELASM	RHBT3_HUMAN	O94955	9		1020.47
311	NPDEGVNYF	FBX8_HUMAN	Q9NRD0	9		1053.44
312	NPDGTM(+15.99)NLM	UBC9_HUMAN	P63279	9	Oxidation (M)	1007.41
313	NPDGTMNLM(+15.99)	UBC9_HUMAN	P63279	9	Oxidation (M)	1007.41
314	NPSVVVTHF	FREM2_HUMAN	Q5SZK8	9		998.519
315	NPTVVMTSM(+15.99)	DCXR_HUMAN	Q7Z4W1	9	Oxidation (M)	994.446
316	QAAQGSVQY	SLFN5_HUMAN	Q08AF3	9		950.446
317	SAAELVDAF	RREB1_HUMAN	Q92766	9		921.444
318	SAASGGAAY	TR150_HUMAN	Q9Y2W1	9		753.329
319	SADKGGFLY	BAZ1B_HUMAN	Q9UIG0	9		956.46
320	SAFGLPIVF	LERL1_HUMAN	O95214	9		949.527
321	SISNLVFTY	SOX4_HUMAN	Q06945	9		1042.53
322	SPAPQSTSF	EVPL_HUMAN	Q92817	9		920.424
323	SPASSGIGSPM	SBP2L_HUMAN	Q93073	11		989.449
324	SPFATTTKY	SH3B4_HUMAN	Q9P0V3	9		1014.5
325	SPFYYDWHSL	FXYD3_HUMAN	Q14802	10		1313.57
326	SPMEFVEY	PLCB3_HUMAN	Q01970	8		1000.42
327	SSFGSGAGSSSF	K2C8_HUMAN	P05787	12		1076.44
328	SSGGFSGGSF	K1C10_HUMAN	P13645	10		888.361
329	SVAEVQEQY	INF2_HUMAN	Q27J81	9		1051.48
330	TAAAAVRQM(+15.99)	UBA1_HUMAN	P22314	9	Oxidation (M)	933.47
331	TAEPGSAGATY	TPSNR_HUMAN	Q9BX59	11		1023.45
332	TAFPGTDKL	ZN503_HUMAN	Q96F45	9		948.492
333	TAIDDM(+15.99)EAY	SAMH1_HUMAN	Q9Y3Z3	9	Oxidation (M)	1043.41
334	TATTSQPVL	ABR_HUMAN	Q12979	9		916.487
335	TAVDSLVAY	CKAP4_HUMAN	Q07065	9		937.476
336	TAVVEIDTF	ABCA5_HUMAN	Q8WWZ7	9		993.502
337	TISDHGTVTY	LAMP2_HUMAN	P13473	10		1092.51
338	TPAGVYTVF	TNC18_HUMAN	O15417	9		953.486
339	TPAPGFSSM(+15.99)	MOV10_HUMAN	Q9HCE1	9	Oxidation (M)	909.39
340	TPASFNM(+15.99)SY	FOXA1_HUMAN	P55317	9	Oxidation (M)	1032.42
341	TPFQEGLRTF	CASP9_HUMAN	P55211	10		1194.6
342	TPM(+15.99)FVVKAY	EF2_HUMAN	P13639	9	Oxidation (M)	1070.55
343	TPVQGVWDM	AGO2_HUMAN	Q9UKV8	9		1031.47
344	TPYGEKIYM	KIF1B_HUMAN	O60333	9		1100.52
345	TSALVTGQSY	RD23B_HUMAN	P54727	10		1025.5
346	TVYGGSDEL	SPT5H_HUMAN	O00267	9		939.418
347	VPAIFGVSF	GPAT4_HUMAN	Q86UL3	9		935.512
348	VPIELAQDL	CUL7_HUMAN	Q14999	9		996.549
349	VPIQSSVVL	PDPK1_HUMAN	O15530	9		940.559
350	VPTEGFQF	IMA3_HUMAN	O00629	8		923.439
351	VPTQQGHLY	KLF5_HUMAN	Q13887	9		1041.52
352	VPVDTGVAA	TPD54_HUMAN	O43399	9		827.439
353	VPVSLSEVY	TANC2_HUMAN	Q9HCD6	9		991.523
354	WVDPNSPVL	AK1C2_HUMAN;Q04828|AK1C1_HUMAN;P42330|AK1C3_HUMAN;P17516|AK1C4_HUMAN	P52895	9		1025.52
355	YPDVSAMI	ABHGA_HUMAN	O95870	8		894.416
356	YPGGQPTY	ANXA7_HUMAN	P20073	8		881.392
357	YPGSHGITAM(+15.99)	FAK1_HUMAN	Q05397	10	Oxidation (M)	1048.46
358	YPHPGSEL	IBP2_HUMAN	P18065	8		898.418
359	YPQTTIRKY	POF1B_HUMAN	Q8WVV4	9		1168.62
360	AAVALNEEF	DSG2_HUMAN	Q14126	9		962.471
361	AKAKAKKGKGKD	MK_HUMAN	P21741	12		1228.76
362	AKAKKGKGKD	MK_HUMAN	P21741	10		1029.63
363	APFHQLRISY	SMCA5_HUMAN	O60264	10		1230.65
364	APWFREEEVQY	DDX58_HUMAN	O95786	11		1452.67
365	APWIEQEGPEY	HLAA_HUMAN;P01889|HLAB_HUMAN	P04439	11		1317.59
366	DAADIRFVY	TIMP1_HUMAN	P01033	9		1068.52
367	DPESVKIIF	FAF2_HUMAN	Q96CS3	9		1046.56
368	DPFANKDDPF	FXYD4_HUMAN	P59646	10		1164.51
369	DPYGGVAPAL	BT2A1_HUMAN	Q7KYR7	10		958.476
370	EALDHMVEY	PLIN3_HUMAN	O60664	9		1105.47
371	ETFKLAQTY	APBP2_HUMAN	Q92624	9		1099.55
372	FANSRDTSF	FAS_HUMAN	P49327	9		1043.47
373	FPAVGMHSL	SPRY3_HUMAN	Q8NCJ5	9		957.474
374	FPFETSSY	MYO6_HUMAN	Q9UM54	8		976.418
375	FPHLPGKTF	VCIP1_HUMAN	Q96JH7	9		1042.56
376	FPHPHIHEY	F16B1_HUMAN;Q86V87|F16B2_HUMAN	Q5W0V3	9		1175.55
377	FPIQAKTFHHVY	DDX21_HUMAN	Q9NR30	12		1486.77
378	FPLGLGHAAEY	COQ6_HUMAN	Q9Y2Z9	11		1173.58
379	FPSGETIVM	S23IP_HUMAN	Q9Y6Y8	9		979.468
380	FPTYPVPHY	STRBP_HUMAN	Q96SI9	9		1119.54
381	GAFGEATLY	NEK9_HUMAN	Q8TD19	9		927.434
382	HAFVELHEF	CYH1_HUMAN	Q15438	9		1127.54
383	HPAAKMIVM	TCPQ_HUMAN	P50990	9		996.525
384	HPGLSHSY	GATA3_HUMAN	P23771	8		896.414
385	HPLSISIFHY	METK2_HUMAN	P31153	10		1212.63
386	HSMDMKFTY	EPAS1_HUMAN	Q99814	9		1158.48
387	HSRNEGTATY	PLAK_HUMAN	P14923	10		1134.51
388	IPVILDGKDVV	DDX54_HUMAN	Q8TDD1	11		1166.69
389	IPVMGGLAL	S352B_HUMAN	P0CK96	9		869.505
390	ISEQFTAMFR	TBB2B_HUMAN;Q13885|TBB2A_HUMAN;P07437|TBB5_HUMAN;P04350|TBB4A_HUMAN	Q9BVA1	10		1228.59
391	KAKKGKGKD	MK_HUMAN	P21741	9		958.592
392	KPLRITGDAF	FUBP3_HUMAN	Q96I24	10		1116.63
393	KPMGKVVTY	VAT1_HUMAN	Q99536	9		1021.56
394	KPWALTFSY	ALDOA_HUMAN	P04075	9		1111.57
395	LDVANKIGII	RL23A_HUMAN	P62750	10		1054.64
396	LPAETIKDLM	CDK4_HUMAN	P11802	10		1129.61
397	LPAGIVAVL	ECD_HUMAN	O95905	9		851.548
398	LPAGTFVGGY	NNTM_HUMAN	Q13423	10		980.497
399	LPKKDIIKF	FKBP3_HUMAN	Q00688	9		1100.7
400	LPSLSAHEL	FRMD8_HUMAN	Q9BZ67	9		965.518
401	LPSWMVEKM	TDIF1_HUMAN	Q9H147	9		1119.55
402	M(+15.99)PKFSMPGF	AHNK_HUMAN	Q09666	9	Oxidation (M)	1056.48
403	MPAGEIEQF	TASO2_HUMAN	Q5VWN6	9		1020.46
404	MPGVNIAY	P66B_HUMAN	Q8WXI9	8		863.421
405	NALDDRISF	MPP9_HUMAN	Q99550	9		1049.51
406	NPAQDFSTL	MED1_HUMAN	Q15648	9		991.461
407	NPDGTMNLM	UBC9_HUMAN	P63279	9		991.41
408	NPISGLGGTKY	FHL2_HUMAN	Q14192	11		1105.58
409	NPITGDLETVHY	P4HA1_HUMAN	P13674	12		1357.65
410	NPLHLDYVM	UBA1_HUMAN	P22314	9		1100.53
411	NPVDWKEQY	PLOD3_HUMAN	O60568	9		1177.54
412	NPVELKALY	MACF1_HUMAN;Q03001|DYST_HUMAN	Q9UPN3	9		1045.58
413	NPVHNGHAL	PAPS2_HUMAN;O43252|PAPS1_HUMAN	O95340	9		957.478
414	RPIRLQVQY	RENT1_HUMAN	Q92900	9		1171.68
415	RPVSIEGSEEY	INT14_HUMAN	Q96SY0	11		1264.59
416	SPDGRTYYY	PR40A_HUMAN	O75400	9		1120.48
417	SPGLSYSL	K2C8_HUMAN	P05787	8		822.412
418	SPSEWQMAY	HNRPK_HUMAN	P61978	9		1097.45
419	SPWEGAKNVY	ZN597_HUMAN	Q96LX8	10		1149.55
420	SVVGALLLY	TMEM9_HUMAN	Q9P0T7	9		933.553
421	TAAGLM(+15.99)HTF	SPS1_HUMAN;Q99611|SPS2_HUMAN	P49903	9	Oxidation (M)	963.448
422	TAGPAAEEF	HXA13_HUMAN	P31271	9		891.397
423	TPFAGVDDF	FSTL4_HUMAN	Q6MZW2	9		967.429
424	TPLHLAAGY	TNKS2_HUMAN;O95271|TNKS1_HUMAN	Q9H2K2	9		941.497
425	TPWLGLIVL	TIMP3_HUMAN	P35625	9		1010.62
426	VPLAEIMGY	RRF2M_HUMAN	Q969S9	9		991.505
427	YLRKEDMEY	SRSF9_HUMAN	Q13242	9		1245.57
428	YPALVVEKM	PRKDC_HUMAN	P78527	9		1048.56
429	YPFKPPKIAF	UB2D1_HUMAN	P51668	10		1206.68
430	YPIEHGIITN	ACTH_HUMAN;P68133|ACTS_HUMAN;P62736|ACTA_HUMAN;P68032|ACTC_HUMAN	P63267	10		1155.59
431	YPSETTVKYVF	LAMC1_HUMAN	P11047	11		1332.66
432	YPTRILGNF	PIEZ1_HUMAN	Q92508	9		1079.58
433	YSWDGKVLY	RGPA2_HUMAN	Q2PPJ7	9		1129.54
434	DPYHSGYEM	SRRT_HUMAN	Q9BXP5	9		1097.41
435	DPYSGKLISL	PLEC_HUMAN	Q15149	10		1091.59
436	EATKAVTEM	PABP1_HUMAN;Q9H361|PABP3_HUMAN;Q13310|PABP4_HUMAN;Q4VXU2|PAP1L_HUMAN	P11940	9		978.469
437	EAVSAVVY	TADA1_HUMAN	Q96BN2	8		836.428
438	ELLKEIQAM	OXSR1_HUMAN;Q9UEW8|STK39_HUMAN	O95747	9		1073.58
439	EPASPLAAY	ANK3_HUMAN	Q12955	9		917.449
440	EPMNPIKQY	IPYR2_HUMAN	Q9H2U2	9		1118.54
441	FPGPLQAF	MED23_HUMAN	Q9ULK4	8		875.454
442	IADPTLAEM	PDXD1_HUMAN;Q6P474|PDXD2_HUMAN	Q6P996	9		959.463
443	IASDIVSRF	DOCK7_HUMAN	Q96N67	9		1006.54
444	IPFLTESY	UBA1_HUMAN	P22314	8		968.486
445	LPEETNEM	RU2B_HUMAN	P08579	8		961.406
446	LPEPEPPGAM	CHMP3_HUMAN	Q9Y3E7	10		1036.49
447	LPFGGTFDL	5NTD_HUMAN	P21589	9		965.486
448	LPGAPILSL	S11IP_HUMAN	Q8N1F8	9		879.543
449	LPKIDFFDY	RN216_HUMAN	Q9NWF9	9		1156.58
450	LPMPASGTSL	GRB7_HUMAN	Q14451	10		972.495
451	LPNVPSIAL	CHM4B_HUMAN;P59074|CHM4P_HUMAN	Q9H444	9		922.549
452	LPSGTTIEW	OSB11_HUMAN	Q9BXB4	9		1002.5
453	LPTEISQSL	PIEZ1_HUMAN	Q92508	9		986.528
454	MPSRLPIQDIF	MARH6_HUMAN	O60337	11		1315.7
455	SPETVVAVF	PCDB7_HUMAN	Q9Y5E2	9		947.496
456	TAIREAQTF	BAZ1B_HUMAN	Q9UIG0	9		1035.53
457	TPEQVKKVY	AUXI_HUMAN	O75061	9		1090.6
458	TSSEISSVM	PP4R2_HUMAN	Q9NY27	9		939.422
459	TSSYTAQEY	DDX17_HUMAN	Q92841	9		1048.43
460	VAAAAASVY	RBM4_HUMAN	Q9BWF3	9		821.428
461	VAFSEIMSM	EPN2_HUMAN;Q9Y6I3|EPN1_HUMAN	O95208	9		1013.46
462	VPLVREITF	ERP44_HUMAN	Q9BS26	9		1072.63
463	VPTQDVLSM	PDXL2_HUMAN	Q9NZ53	9		988.49
464	YPMGSAEAL	LRCH1_HUMAN	Q9Y2L9	9		937.422
465	YPNKLDTITW	PCAT1_HUMAN	Q8NF37	10		1249.63
466	YPTEHVQF	BCAM_HUMAN	P50895	8		1019.47

## Sheet: Growing Rep 1
Peptide	-10LgP	Mass	Length	ppm	m/z	z	RT	1/k0 Range	Area MCF7 Growing 1	Intensity MCF7 Growing 1	Scan	Precursor Id	Source File	#Spec	Accession	PTM	AScore	Decoy
A(+42.01)ISVTVPY	24.92	890.475	8	5.8	891.481	1	24.7241	1.3190-1.3410			1162439	31529	210724_sHLA_MCF7_Growing_1_Slot1-5_1_1912.d	1	Q6P1J9|CDC73_HUMAN	Acetylation (N-term)	A1:Acetylation (N-term):1001.00	FALSE
A(+42.01)PAITQGQVAE	23.5	1125.57	11	2.4	1126.57	1	27.0515	1.4500-1.4719			1272440	35144	210724_sHLA_MCF7_Growing_1_Slot1-5_1_1912.d	1		Acetylation (N-term)	A1:Acetylation (N-term):1001.00	FALSE
AAAAAALLY	31.31	833.465	9	3.4	834.469	1	25.3512	1.2859-1.3080			1192024	32506	210724_sHLA_MCF7_Growing_1_Slot1-5_1_1912.d	1	P47974|TISD_HUMAN			FALSE
AAAAAVVAY	29.67	805.433	9	6.8	806.441	1	13.7959	1.2444-1.2665			645675	14511	210724_sHLA_MCF7_Growing_1_Slot1-5_1_1912.d	1	Q04724|TLE1_HUMAN			FALSE
AAAANAQVY	28.39	877.429	9	1.8	878.432	1	6.4955	1.2813-1.3034			303167	5465	210724_sHLA_MCF7_Growing_1_Slot1-5_1_1912.d	1	P03372|ESR1_HUMAN			FALSE
AAAPAIMSY	39.27	893.432	9	4.2	894.437	1	21.9502	1.3006-1.3227			1030798	26836	210724_sHLA_MCF7_Growing_1_Slot1-5_1_1912.d	2	Q8N3X1|FNBP4_HUMAN			FALSE
AAFAYTVKY	38.2	1032.53	9	-5.4	517.265	2	17.3131	0.7913-0.8139			811556	19472	210724_sHLA_MCF7_Growing_1_Slot1-5_1_1912.d	1	Q8N2K1|UB2J2_HUMAN			FALSE
AAFDFPTSF	34.92	1001.45	9	6.6	1002.46	1	45.3052	1.3850-1.4070			2137747	66349	210724_sHLA_MCF7_Growing_1_Slot1-5_1_1912.d	1	P49184|DNSL1_HUMAN			FALSE
AAFPGASLY	29.21	895.444	9	3.9	896.448	1	28.9875	1.2960-1.3181			1363968	38166	210724_sHLA_MCF7_Growing_1_Slot1-5_1_1912.d	1	Q15038|DAZP2_HUMAN			FALSE
AAGNASFS	24.49	723.319	8	-4.9	724.317	1	8.3999	1.1279-1.1501			392272	7852	210724_sHLA_MCF7_Growing_1_Slot1-5_1_1912.d	1	O75446|SAP30_HUMAN			FALSE
AAGPGFSL	28.97	718.365	8	-0.7	719.367	1	23.1026	1.1640-1.1862			1085606	28898	210724_sHLA_MCF7_Growing_1_Slot1-5_1_1912.d	1	Q9UQ88|CD11A_HUMAN;P21127|CD11B_HUMAN			FALSE
AANEDYNLY	23.52	1071.45	9	-3.1	1072.45	1	15.8273	1.4244-1.4463			741432	17292	210724_sHLA_MCF7_Growing_1_Slot1-5_1_1912.d	1	Q9NV06|DCA13_HUMAN			FALSE
AANPHSFVF	34.93	988.477	9	8.5	495.246	2	16.8272	0.7837-0.8063			788500	18766	210724_sHLA_MCF7_Growing_1_Slot1-5_1_1912.d	1	Q9NQ55|SSF1_HUMAN			FALSE
AAVDAGMAM	35.22	835.357	9	9	836.366	1	14.6563	1.2573-1.2794			686183	15683	210724_sHLA_MCF7_Growing_1_Slot1-5_1_1912.d	1	P26599|PTBP1_HUMAN			FALSE
AAVDAGMAM(+15.99)	37.19	851.352	9	8.4	852.36	1	6.8884	1.2416-1.2638			321563	5981	210724_sHLA_MCF7_Growing_1_Slot1-5_1_1912.d	1	P26599|PTBP1_HUMAN	Oxidation (M)	M9:Oxidation (M):22.85	FALSE
AAVPEVAVY	31.71	917.486	9	0.8	918.487	1	24.6853	1.2711-1.2932			1160588	31466	210724_sHLA_MCF7_Growing_1_Slot1-5_1_1912.d	3	Q15257|PTPA_HUMAN			FALSE
AAWEDKDEF	32.61	1109.47	9	3.3	555.739	2	12.9037	0.8092-0.8318	463	9320	602435	13289	210724_sHLA_MCF7_Growing_1_Slot1-5_1_1912.d	1	Q9BUV8|RCAF1_HUMAN			FALSE
AAWEEVGDTF	41.32	1123.48	10	-13.4	1124.47	1	32.4143	1.4554-1.4773			1525661	43409	210724_sHLA_MCF7_Growing_1_Slot1-5_1_1912.d	1	Q9UBF2|COPG2_HUMAN			FALSE
AEVNADRITWL	27.4	1286.66	11	1.3	644.335	2	28.7708	0.8712-0.8938			1353817	37849	210724_sHLA_MCF7_Growing_1_Slot1-5_1_1912.d	1	Q08188|TGM3_HUMAN			FALSE
AFEELVAF	23.42	924.459	8	-1.5	925.459	1	44.0726	1.3566-1.3786			2079099	64023	210724_sHLA_MCF7_Growing_1_Slot1-5_1_1912.d	1	P25205|MCM3_HUMAN			FALSE
AGFEDKSAY	43.26	986.434	9	-1.6	494.22	2	6.0678	0.7611-0.7837			283034	5000	210724_sHLA_MCF7_Growing_1_Slot1-5_1_1912.d	1	Q9BY32|ITPA_HUMAN			FALSE
AGLQFPVGR	30.48	943.524	9	-15.4	472.759	2	17.2548	0.7441-0.7667			808774	19372	210724_sHLA_MCF7_Growing_1_Slot1-5_1_1912.d	1	Q7L7L0|H2A3_HUMAN;Q96QV6|H2A1A_HUMAN;P0C0S8|H2A1_HUMAN;Q99878|H2A1J_HUMAN;Q8IUE6|H2A2B_HUMAN;P04908|H2A1B_HUMAN;P0C0S5|H2AZ_HUMAN;P16104|H2AX_HUMAN;Q93077|H2A1C_HUMAN;Q96KK5|H2A1H_HUMAN;Q9BTM1|H2AJ_HUMAN;Q71UI9|H2AV_HUMAN;Q16777|H2A2C_HUMAN;Q6FI13|H2A2A_HUMAN;P20671|H2A1D_HUMAN			FALSE
ALEEQLQQIRAE	54.91	1426.74	12	0.3	714.373	2	18.0882	0.9200-0.9425	1170	14600	845736	20574	210724_sHLA_MCF7_Growing_1_Slot1-5_1_1912.d	1	P13645|K1C10_HUMAN			FALSE
ALQALTIY	24.32	891.506	8	3.7	892.511	1	34.3871	1.3300-1.3520			1619038	46492	210724_sHLA_MCF7_Growing_1_Slot1-5_1_1912.d	2	Q14204|DYHC1_HUMAN			FALSE
APAAFGLVSF	38.79	978.518	10	5.5	979.523	1	47.3024	1.4061-1.4280			2232862	70276	210724_sHLA_MCF7_Growing_1_Slot1-5_1_1912.d	2	Q9NUM3|S39A9_HUMAN			FALSE
APAAGDTIISL	25.44	1027.55	11	-1.7	1028.55	1	32.6087	1.4189-1.4408			1534912	43720	210724_sHLA_MCF7_Growing_1_Slot1-5_1_1912.d	1	Q16665|HIF1A_HUMAN			FALSE
APAAGTWVL	39.59	884.476	9	6.4	885.482	1	32.2354	1.3181-1.3401			1517369	43163	210724_sHLA_MCF7_Growing_1_Slot1-5_1_1912.d	1	Q4ZG55|GREB1_HUMAN			FALSE
APAESVAY	26.67	806.381	8	2.4	807.385	1	8.1612	1.2306-1.2527			381266	7574	210724_sHLA_MCF7_Growing_1_Slot1-5_1_1912.d	1	Q9H2P0|ADNP_HUMAN			FALSE
APAFAQPEY	41.34	992.46	9	3.8	993.465	1	17.8223	1.3786-1.4006			835576	20248	210724_sHLA_MCF7_Growing_1_Slot1-5_1_1912.d	3	Q9Y5I0|PCDAD_HUMAN			FALSE
APAFTQTSY	40.62	984.455	9	6	985.462	1	14.0486	1.3649-1.3869			657646	14860	210724_sHLA_MCF7_Growing_1_Slot1-5_1_1912.d	1	Q9Y5E2|PCDB7_HUMAN;Q9UN67|PCDBA_HUMAN;Q9Y5E8|PCDBF_HUMAN;Q9Y5F1|PCDBC_HUMAN;Q9Y5E7|PCDB2_HUMAN;Q9Y5F0|PCDBD_HUMAN;Q9Y5E4|PCDB5_HUMAN;Q9UN66|PCDB8_HUMAN;Q9Y5E1|PCDB9_HUMAN;Q9Y5E5|PCDB4_HUMAN			FALSE
APAGTTFVQY	40.12	1053.51	10	3.6	1054.52	1	20.2662	1.4463-1.4682			951189	24111	210724_sHLA_MCF7_Growing_1_Slot1-5_1_1912.d	3	Q9H0Z9|RBM38_HUMAN			FALSE
APAIPYGAY	32.53	921.46	9	-2.3	922.458	1	23.2193	1.3410-1.3630			1091172	29100	210724_sHLA_MCF7_Growing_1_Slot1-5_1_1912.d	1	P53992|SC24C_HUMAN			FALSE
APAPKAYVL	31.48	928.538	9	-5.9	465.27	2	11.4448	0.7639-0.7866			535403	11519	210724_sHLA_MCF7_Growing_1_Slot1-5_1_1912.d	3	A6NDG6|PGP_HUMAN			FALSE
APAPPASQY	47.08	900.434	9	4.3	901.439	1	6.9467	1.2905-1.3125			324332	6068	210724_sHLA_MCF7_Growing_1_Slot1-5_1_1912.d	3	P56945|BCAR1_HUMAN			FALSE
APAPPPAASF	25.1	924.471	10	4.8	925.476	1	16.5502	1.3217-1.3438			775609	18391	210724_sHLA_MCF7_Growing_1_Slot1-5_1_1912.d	2	Q7L5A8|FA2H_HUMAN			FALSE
APAPSTVHF	35.59	925.466	9	6.8	463.74	2	10.1575	0.7752-0.7979			474861	9981	210724_sHLA_MCF7_Growing_1_Slot1-5_1_1912.d	1	Q13118|KLF10_HUMAN			FALSE
APAPVQPPM	31.24	906.463	9	-3.1	907.462	1	15.5551	1.3034-1.3254			728536	16912	210724_sHLA_MCF7_Growing_1_Slot1-5_1_1912.d	1	O14497|ARI1A_HUMAN			FALSE
APAQYQHQF	39.3	1088.5	9	2.4	545.257	2	5.8101	0.8224-0.8449			271114	4702	210724_sHLA_MCF7_Growing_1_Slot1-5_1_1912.d	1	Q86Z02|HIPK1_HUMAN			FALSE
APATSILEY	35.92	963.491	9	3.1	964.495	1	26.3674	1.3575-1.3795			1239981	33975	210724_sHLA_MCF7_Growing_1_Slot1-5_1_1912.d	2	Q96PU8|QKI_HUMAN			FALSE
APDELHYTY	47.36	1107.49	9	3.8	554.749	2	12.3331	0.8054-0.8280	790	9410	574920	12594	210724_sHLA_MCF7_Growing_1_Slot1-5_1_1912.d	2	P04843|RPN1_HUMAN			FALSE
APDNIIKFY	48.96	1079.57	9	-8.5	540.782	2	26.4841	0.8092-0.8318			1245535	34165	210724_sHLA_MCF7_Growing_1_Slot1-5_1_1912.d	3	Q3T8J9|GON4L_HUMAN;Q9H869|YYAP1_HUMAN			FALSE
APEAVLFTY	28.17	1009.51	9	-6.1	1010.51	1	36.925	1.4043-1.4262			1739451	50685	210724_sHLA_MCF7_Growing_1_Slot1-5_1_1912.d	1	O00519|FAAH1_HUMAN			FALSE
APEEHPVLL	49.87	1003.53	9	2.5	502.772	2	14.1815	0.7715-0.7941	19900	316000	662273	15017	210724_sHLA_MCF7_Growing_1_Slot1-5_1_1912.d	6	P60709|ACTB_HUMAN;A5A3E0|POTEF_HUMAN;P63261|ACTG_HUMAN			FALSE
APFDWKILY	43.62	1151.6	9	-2	576.803	2	42.9635	0.8628-0.8853	754	8730	2023242	61806	210724_sHLA_MCF7_Growing_1_Slot1-5_1_1912.d	2	Q96RK4|BBS4_HUMAN			FALSE
APFEGLGKVY	40.91	1079.57	10	-5	540.783	2	22.3584	0.8120-0.8346			1050254	27518	210724_sHLA_MCF7_Growing_1_Slot1-5_1_1912.d	1	P26006|ITA3_HUMAN			FALSE
APFEGLGKVYIY	47.69	1355.71	12	1.5	678.86	2	35.9048	0.9125-0.9350	141	3480	1692185	49013	210724_sHLA_MCF7_Growing_1_Slot1-5_1_1912.d	1	P26006|ITA3_HUMAN			FALSE
APFEQAGQKY	46.75	1137.55	10	-1.1	569.775	2	6.651	0.7932-0.8158			310550	5696	210724_sHLA_MCF7_Growing_1_Slot1-5_1_1912.d	1	Q9H6S3|ES8L2_HUMAN			FALSE
APFGPIKSIDM	44.24	1174.61	11	2.7	588.308	2	27.8328	0.8374-0.8600			1309453	36397	210724_sHLA_MCF7_Growing_1_Slot1-5_1_1912.d	3	Q9UHX1|PUF60_HUMAN			FALSE
APFHVVITSY	29.93	1132.59	10	2.8	567.301	2	25.0072	0.8224-0.8449	116	3260	1173556	31918	210724_sHLA_MCF7_Growing_1_Slot1-5_1_1912.d	2	Q9ULG1|INO80_HUMAN			FALSE
APFKNVTEY	35.81	1067.53	9	-9.1	534.763	2	10.4296	0.7837-0.8063			487730	10334	210724_sHLA_MCF7_Growing_1_Slot1-5_1_1912.d	2	P08069|IGF1R_HUMAN			FALSE
APFPHPLWL	43.42	1076.58	9	-9.1	539.289	2	39.9022	0.7950-0.8176			1880879	56225	210724_sHLA_MCF7_Growing_1_Slot1-5_1_1912.d	1	Q6NUJ5|PWP2B_HUMAN			FALSE
APFSKVITF	42.52	1008.56	9	1.1	505.287	2	30.2307	0.7866-0.8092	4260	42000	1424023	40111	210724_sHLA_MCF7_Growing_1_Slot1-5_1_1912.d	2				FALSE
APFSKVLTF	42.52	1008.56	9	1.1	505.287	2	30.2307	0.7866-0.8092	4260	42000	1424023	40111	210724_sHLA_MCF7_Growing_1_Slot1-5_1_1912.d	2	Q92598|HS105_HUMAN;P34932|HSP74_HUMAN			FALSE
APFTEGISF	42.24	967.465	9	3.6	968.469	1	36.8084	1.3456-1.3676			1733907	50505	210724_sHLA_MCF7_Growing_1_Slot1-5_1_1912.d	1	Q9BQE5|APOL2_HUMAN			FALSE
APFTITPVF	25.95	991.538	9	-18.8	992.52	1	48.2001	1.4034-1.4253			2275784	72074	210724_sHLA_MCF7_Growing_1_Slot1-5_1_1912.d	3	O15118|NPC1_HUMAN			FALSE
APGPSAAF	36.16	716.349	8	8.9	717.358	1	11.7988	1.1483-1.1705			551922	11946	210724_sHLA_MCF7_Growing_1_Slot1-5_1_1912.d	1	Q9UKN8|TF3C4_HUMAN			FALSE
APHPFPHPAF	44.37	1116.55	10	-0.1	559.279	2	12.3919	0.8063-0.8289	809	9440	576763	12649	210724_sHLA_MCF7_Growing_1_Slot1-5_1_1912.d	1	Q14687|GSE1_HUMAN			FALSE
APIAGETKVWQY	61.99	1361.7	12	2.5	681.853	2	20.1628	0.8919-0.9144	2150	49700	945623	23909	210724_sHLA_MCF7_Growing_1_Slot1-5_1_1912.d	2	Q13823|NOG2_HUMAN			FALSE
APIDWGEEY	44.63	1078.46	9	-1.4	1079.46	1	27.9883	1.3988-1.4207			1316838	36630	210724_sHLA_MCF7_Growing_1_Slot1-5_1_1912.d	6	Q96TA1|NIBA2_HUMAN			FALSE
APIRPDIVNF	29.31	1140.63	10	-4.5	571.315	2	26.523	0.8271-0.8496			1247385	34227	210724_sHLA_MCF7_Growing_1_Slot1-5_1_1912.d	1	P36578|RL4_HUMAN			FALSE
APISEPIEWKY	36.2	1331.68	11	-1	666.84	2	28.1633	0.8647-0.8872			1325193	36939	210724_sHLA_MCF7_Growing_1_Slot1-5_1_1912.d	2	Q6IA69|NADE_HUMAN			FALSE
APITVDIEY	39.3	1019.52	9	7.6	1020.53	1	32.9586	1.3997-1.4216			1551584	44300	210724_sHLA_MCF7_Growing_1_Slot1-5_1_1912.d	1	Q9NW08|RPC2_HUMAN			FALSE
APIVAHLWEY	55.25	1197.62	10	0.7	599.813	2	32.7712	0.8506-0.8731	2080	42400	1542340	43996	210724_sHLA_MCF7_Growing_1_Slot1-5_1_1912.d	2	P50416|CPT1A_HUMAN			FALSE
APIWDKLGETY	51.01	1291.64	11	2.1	646.827	2	29.2431	0.8675-0.8900	3290	56700	1375055	38525	210724_sHLA_MCF7_Growing_1_Slot1-5_1_1912.d	2	P07237|PDIA1_HUMAN			FALSE
APLDSIHSL	42.15	951.503	9	8	476.759	2	18.4871	0.7800-0.8026			866973	21249	210724_sHLA_MCF7_Growing_1_Slot1-5_1_1912.d	1	P49327|FAS_HUMAN			FALSE
APLEEARQF	28.45	1059.53	9	-3.9	530.769	2	10.076	0.7960-0.8186			471180	9876	210724_sHLA_MCF7_Growing_1_Slot1-5_1_1912.d	1	Q92575|UBXN4_HUMAN			FALSE
APLKLQM(+15.99)EF	43.11	1091.57	9	-1.9	546.787	2	17.9059	0.8195-0.8421	408	7300	838348	20338	210724_sHLA_MCF7_Growing_1_Slot1-5_1_1912.d	1	Q9Y244|POMP_HUMAN	Oxidation (M)	M7:Oxidation (M):1001.00	FALSE
APLKLQMEF	42.78	1075.57	9	2.5	538.792	2	29.7623	0.8139-0.8365	1400	17600	1397201	39215	210724_sHLA_MCF7_Growing_1_Slot1-5_1_1912.d	1	Q9Y244|POMP_HUMAN			FALSE
APLKSKM(+15.99)IY	42.45	1065.59	9	-6.5	533.795	2	4.927	0.8101-0.8327			229873	3691	210724_sHLA_MCF7_Growing_1_Slot1-5_1_1912.d	2	P23528|COF1_HUMAN;P60981|DEST_HUMAN;Q9Y281|COF2_HUMAN	Oxidation (M)	M7:Oxidation (M):1001.00	FALSE
APLKSKMIY	43.05	1049.59	9	1.5	525.802	2	6.4955	0.8158-0.8383			303175	5473	210724_sHLA_MCF7_Growing_1_Slot1-5_1_1912.d	1	P23528|COF1_HUMAN;P60981|DEST_HUMAN;Q9Y281|COF2_HUMAN			FALSE
APLLELTAY	34.36	989.543	9	-2.2	990.542	1	40.7098	1.4152-1.4372			1919044	57736	210724_sHLA_MCF7_Growing_1_Slot1-5_1_1912.d	1	Q9BVI4|NOC4L_HUMAN			FALSE
APLPAQAVF	35.66	912.507	9	1.1	913.509	1	30.1827	1.3273-1.3493			1420335	39999	210724_sHLA_MCF7_Growing_1_Slot1-5_1_1912.d	3	Q92508|PIEZ1_HUMAN			FALSE
APLPLPSEF	31.56	969.517	9	-6.8	970.511	1	41.8229	1.3795-1.4015			1971995	59729	210724_sHLA_MCF7_Growing_1_Slot1-5_1_1912.d	1	Q9H8Y8|GORS2_HUMAN			FALSE
APLPNPLAEF	34.98	1067.57	10	-2.8	1068.56	1	47.7919	1.4344-1.4564			2256138	71202	210724_sHLA_MCF7_Growing_1_Slot1-5_1_1912.d	1	Q9P2K6|KLH42_HUMAN			FALSE
APLQEKVVF	34.76	1029.59	9	-0.1	515.797	2	18.3331	0.7941-0.8167	1260	13500	856813	20923	210724_sHLA_MCF7_Growing_1_Slot1-5_1_1912.d	1	Q96A54|PAQR1_HUMAN;Q86V24|PAQR2_HUMAN			FALSE
APLYEEITY	30.46	1097.53	9	3.1	1098.53	1	31.8453	1.4664-1.4883			1498906	42580	210724_sHLA_MCF7_Growing_1_Slot1-5_1_1912.d	2	O60291|MGRN1_HUMAN			FALSE
APNEFDVM(+15.99)F	26.28	1084.45	9	-0.5	1085.45	1	34.2899	1.4180-1.4399			1614417	46341	210724_sHLA_MCF7_Growing_1_Slot1-5_1_1912.d	1	Q8N884|CGAS_HUMAN	Oxidation (M)	M8:Oxidation (M):1001.00	FALSE
APNEFDVMF	29.6	1068.46	9	0.1	1069.46	1	42.4689	1.4052-1.4271			2002662	60894	210724_sHLA_MCF7_Growing_1_Slot1-5_1_1912.d	1	Q8N884|CGAS_HUMAN			FALSE
APRADAKAY	26.5	961.498	9	-1.1	481.752	2	3.8337	0.7554-0.7781			178647	2529	210724_sHLA_MCF7_Growing_1_Slot1-5_1_1912.d	1	Q15149|PLEC_HUMAN			FALSE
APSKTSLIM	26.27	946.516	9	0.2	474.262	2	9.8622	0.7564-0.7790			461092	9622	210724_sHLA_MCF7_Growing_1_Slot1-5_1_1912.d	1	Q9H334|FOXP1_HUMAN			FALSE
APSKTSLIM(+15.99)	29.2	962.511	9	2.8	482.261	2	5.9707	0.7564-0.7790			278441	4877	210724_sHLA_MCF7_Growing_1_Slot1-5_1_1912.d	1	Q9H334|FOXP1_HUMAN	Oxidation (M)	M9:Oxidation (M):1001.00	FALSE
APSRPFVVY	27.69	1034.55	9	-13.4	518.274	2	16.5697	0.7828-0.8054			776519	18407	210724_sHLA_MCF7_Growing_1_Slot1-5_1_1912.d	1	Q9UJA5|TRM6_HUMAN			FALSE
APSVVKISY	42.14	962.544	9	-3.5	482.274	2	14.5786	0.7582-0.7809			682510	15586	210724_sHLA_MCF7_Growing_1_Slot1-5_1_1912.d	1	P51531|SMCA2_HUMAN			FALSE
APSVVKVSY	38.48	948.528	9	1.4	475.269	2	10.5851	0.7516-0.7743	615	11000	495068	10520	210724_sHLA_MCF7_Growing_1_Slot1-5_1_1912.d	2	P51532|SMCA4_HUMAN			FALSE
APTEVGLHEM	47.69	1082.51	10	3.4	542.259	2	10.6046	0.8205-0.8430			495979	10537	210724_sHLA_MCF7_Growing_1_Slot1-5_1_1912.d	1	O75369|FLNB_HUMAN			FALSE
APTSSAYEF	42.55	971.424	9	0.4	972.425	1	15.5746	1.3548-1.3768			729459	16941	210724_sHLA_MCF7_Growing_1_Slot1-5_1_1912.d	2	Q71SY5|MED25_HUMAN			FALSE
APVDPPVVY	38.85	955.501	9	2.5	956.505	1	23.7482	1.3539-1.3759			1116111	29901	210724_sHLA_MCF7_Growing_1_Slot1-5_1_1912.d	3	Q8NDX5|PHC3_HUMAN			FALSE
APVEVTHNF	45.42	1012.5	9	1.8	507.254	2	9.6076	0.7800-0.8026	5910	177000	448227	9273	210724_sHLA_MCF7_Growing_1_Slot1-5_1_1912.d	4	Q92900|RENT1_HUMAN			FALSE
APVFSQEVY	37.07	1038.5	9	-8.2	1039.49	1	23.8843	1.4152-1.4372			1122626	30158	210724_sHLA_MCF7_Growing_1_Slot1-5_1_1912.d	3	Q9Y5G3|PCDGD_HUMAN			FALSE
APVFTQPEY	37.91	1050.5	9	3.3	1051.51	1	21.3241	1.4271-1.4491			1001182	25828	210724_sHLA_MCF7_Growing_1_Slot1-5_1_1912.d	2	Q9Y5H1|PCDG2_HUMAN;Q9Y5G9|PCDG4_HUMAN			FALSE
APVGESLRYAEY	60.13	1353.66	12	1.6	677.832	2	16.1503	0.9003-0.9228	1820	26200	754346	17690	210724_sHLA_MCF7_Growing_1_Slot1-5_1_1912.d	1	Q9Y5T4|DJC15_HUMAN			FALSE
APVGGHILSY	42.72	1012.53	10	0.2	507.271	2	14.7225	0.7582-0.7809	7890	293000	686192	15692	210724_sHLA_MCF7_Growing_1_Slot1-5_1_1912.d	8	O00159|MYO1C_HUMAN			FALSE
APVGHSGIWSF	30.44	1156.57	11	-5.1	579.284	2	26.2703	0.8393-0.8618			1235392	33856	210724_sHLA_MCF7_Growing_1_Slot1-5_1_1912.d	1	Q8IWZ3|ANKH1_HUMAN			FALSE
APVKIAVIF	24.44	956.606	9	3.7	479.309	2	33.2348	0.7686-0.7913			1564533	44733	210724_sHLA_MCF7_Growing_1_Slot1-5_1_1912.d	1				FALSE
APVLETSHVF	46.11	1098.57	10	-2.7	550.288	2	20.1202	0.8336-0.8562	449	9330	942831	23799	210724_sHLA_MCF7_Growing_1_Slot1-5_1_1912.d	2	Q6IA86|ELP2_HUMAN			FALSE
APVM(+15.99)SM(+15.99)VTY	35.23	1029.45	9	2.8	1030.45	1	10.2547	1.3850-1.4070			479424	10074	210724_sHLA_MCF7_Growing_1_Slot1-5_1_1912.d	2	Q9NUM3|S39A9_HUMAN	Oxidation (M); Oxidation (M)	M4:Oxidation (M):1001.00;M6:Oxidation (M):1001.00	FALSE
APVM(+15.99)SMVTY	35.25	1013.46	9	7.2	1014.46	1	17.9972	1.3960-1.4180			843881	20507	210724_sHLA_MCF7_Growing_1_Slot1-5_1_1912.d	1	Q9NUM3|S39A9_HUMAN	Oxidation (M)	M4:Oxidation (M):32.28	FALSE
APVMSM(+15.99)VTY	41.89	1013.46	9	4.7	1014.46	1	18.3277	1.3795-1.4015			859572	21000	210724_sHLA_MCF7_Growing_1_Slot1-5_1_1912.d	2	Q9NUM3|S39A9_HUMAN	Oxidation (M)	M6:Oxidation (M):22.85	FALSE
APVNIAVIKY	34.29	1086.64	10	2	544.327	2	24.2568	0.8073-0.8299	411	7660	1139294	30734	210724_sHLA_MCF7_Growing_1_Slot1-5_1_1912.d	2	P53602|MVD1_HUMAN			FALSE
APVPLYNSF	37.94	1006.51	9	17.3	1007.53	1	32.8808	1.3997-1.4216			1547889	44181	210724_sHLA_MCF7_Growing_1_Slot1-5_1_1912.d	2	Q16719|KYNU_HUMAN			FALSE
APVPTGEVY	37.6	931.465	9	2.5	932.468	1	15.4968	1.3190-1.3410			725781	16839	210724_sHLA_MCF7_Growing_1_Slot1-5_1_1912.d	3	P27824|CALX_HUMAN			FALSE
APVPTVGEGY	39.44	988.486	10	2.5	989.49	1	17.4686	1.3520-1.3740			818939	19703	210724_sHLA_MCF7_Growing_1_Slot1-5_1_1912.d	2	Q9BWF3|RBM4_HUMAN			FALSE
APVQILQEY	31.71	1059.56	9	-5.9	1060.55	1	29.2262	1.4024-1.4244			1375038	38508	210724_sHLA_MCF7_Growing_1_Slot1-5_1_1912.d	1	Q9H9C1|SPE39_HUMAN			FALSE
APVQPSQVEY	38.33	1116.55	10	1.2	1117.55	1	12.9161	1.4253-1.4472			604264	13330	210724_sHLA_MCF7_Growing_1_Slot1-5_1_1912.d	2	Q12872|SFSWA_HUMAN			FALSE
APVSSPEY	38.3	848.392	8	2.1	849.395	1	8.0446	1.2481-1.2702			375756	7428	210724_sHLA_MCF7_Growing_1_Slot1-5_1_1912.d	3	P61086|UBE2K_HUMAN			FALSE
APVVFFVDY	39.86	1055.53	9	3	1056.54	1	48.5741	1.4518-1.4737			2293409	72713	210724_sHLA_MCF7_Growing_1_Slot1-5_1_1912.d	2	Q96S44|PRPK_HUMAN			FALSE
APWFDPAIF	43.74	1062.52	9	3.2	1063.52	1	54.5985	1.4427-1.4646			2581658	85610	210724_sHLA_MCF7_Growing_1_Slot1-5_1_1912.d	2	P49915|GUAA_HUMAN			FALSE
APYFGAEDY	47.81	1031.42	9	5.8	1032.43	1	22.3778	1.3979-1.4198			1051169	27539	210724_sHLA_MCF7_Growing_1_Slot1-5_1_1912.d	1	P41252|SYIC_HUMAN			FALSE
APYGGPIAL	33.48	857.465	9	0.7	858.467	1	28.246	1.2840-1.3061			1328894	37064	210724_sHLA_MCF7_Growing_1_Slot1-5_1_1912.d	2	Q9H269|VPS16_HUMAN			FALSE
AQADSLTVY	28.79	966.466	9	2.4	967.469	1	15.594	1.3401-1.3621			730384	16972	210724_sHLA_MCF7_Growing_1_Slot1-5_1_1912.d	1	Q9Y5F2|PCDBB_HUMAN;Q96TA0|PCDBI_HUMAN;Q9Y5E8|PCDBF_HUMAN;Q9Y5F1|PCDBC_HUMAN;Q9Y5E4|PCDB5_HUMAN;Q9Y5E3|PCDB6_HUMAN;Q9Y5E9|PCDBE_HUMAN;Q9Y5E5|PCDB4_HUMAN			FALSE
AQIAGYLY	25.07	897.46	8	-8.6	898.453	1	18.211	1.3153-1.3374			854034	20826	210724_sHLA_MCF7_Growing_1_Slot1-5_1_1912.d	3	Q6P2Q9|PRP8_HUMAN			FALSE
AQLLTLLY	24.31	933.553	8	1.8	934.556	1	47.9085	1.3988-1.4207			2261796	71496	210724_sHLA_MCF7_Growing_1_Slot1-5_1_1912.d	1	Q9NR09|BIRC6_HUMAN			FALSE
AQLTGVLLY	32.82	976.559	9	7	977.567	1	39.9022	1.4006-1.4226			1880881	56227	210724_sHLA_MCF7_Growing_1_Slot1-5_1_1912.d	1	Q8NGN2|O10S1_HUMAN			FALSE
AQYEDIAQK	28.83	1064.51	9	13.1	533.268	2	5.1652	0.7847-0.8073			240828	3918	210724_sHLA_MCF7_Growing_1_Slot1-5_1_1912.d	1	P04264|K2C1_HUMAN			FALSE
AVFEEIDTY	39.04	1085.49	9	-6	1086.48	1	30.2215	1.4591-1.4810			1422157	40033	210724_sHLA_MCF7_Growing_1_Slot1-5_1_1912.d	1	Q96F86|EDC3_HUMAN			FALSE
AVHDITVAY	27.85	987.503	9	8.5	988.511	1	12.1098	1.3722-1.3942	3270	48700	566622	12342	210724_sHLA_MCF7_Growing_1_Slot1-5_1_1912.d	3	Q6UWP7|LCLT1_HUMAN			FALSE
AVIDNFDVY	24.99	1054.5	9	6.4	1055.5	1	34.0955	1.4253-1.4472			1605175	46039	210724_sHLA_MCF7_Growing_1_Slot1-5_1_1912.d	1				FALSE
DAAEAATAF	34.7	865.382	9	3.4	866.386	1	15.7495	1.2638-1.2859			737750	17186	210724_sHLA_MCF7_Growing_1_Slot1-5_1_1912.d	2	Q96S55|WRIP1_HUMAN			FALSE
DAAGTIHDY	24.61	961.414	9	7.7	481.715	2	6.4955	0.7620-0.7847			303212	5510	210724_sHLA_MCF7_Growing_1_Slot1-5_1_1912.d	1				FALSE
DADKTVIKF	40.95	1035.56	9	7.2	518.788	2	11.5758	0.7856-0.8082	340	16800	540894	11646	210724_sHLA_MCF7_Growing_1_Slot1-5_1_1912.d	2	Q5SZK8|FREM2_HUMAN			FALSE
DAFEFHEAF	24.19	1111.46	9	-6.2	556.731	2	31.0039	0.8120-0.8346			1459143	41259	210724_sHLA_MCF7_Growing_1_Slot1-5_1_1912.d	1				FALSE
DAFGGPIWSM(+15.99)	41.43	1095.47	10	-7.3	1096.46	1	37.0028	1.4418-1.4637			1743145	50803	210724_sHLA_MCF7_Growing_1_Slot1-5_1_1912.d	2	Q969X6|UTP4_HUMAN	Oxidation (M)	M10:Oxidation (M):1001.00	FALSE
DAFLNDSY	31.48	943.392	8	-0.1	944.393	1	24.3743	1.3337-1.3557			1145770	30952	210724_sHLA_MCF7_Growing_1_Slot1-5_1_1912.d	2	Q8N3U4|STAG2_HUMAN;Q8WVM7|STAG1_HUMAN			FALSE
DAHPTLVTY	42.39	1015.5	9	7.7	1016.51	1	14.1069	1.4098-1.4317	4280	98800	660418	14950	210724_sHLA_MCF7_Growing_1_Slot1-5_1_1912.d	4	Q86U44|MTA70_HUMAN			FALSE
DAIIALSNY	33.45	978.502	9	3.1	979.506	1	35.3234	1.3814-1.4034			1663439	47981	210724_sHLA_MCF7_Growing_1_Slot1-5_1_1912.d	2	Q13615|MTMR3_HUMAN			FALSE
DAISKTYSY	36.39	1046.49	9	1.7	1047.49	1	8.7498	1.4290-1.4509	851	15800	408766	8254	210724_sHLA_MCF7_Growing_1_Slot1-5_1_1912.d	3	P15880|RS2_HUMAN			FALSE
DALGHFFQY	40.55	1096.5	9	-1.1	549.252	2	33.799	0.8148-0.8374	3220	35200	1588576	45532	210724_sHLA_MCF7_Growing_1_Slot1-5_1_1912.d	2	Q9Y6X2|PIAS3_HUMAN			FALSE
DALIAISNY	33.45	978.502	9	3.1	979.506	1	35.3234	1.3814-1.4034			1663439	47981	210724_sHLA_MCF7_Growing_1_Slot1-5_1_1912.d	2	Q9NYA4|MTMR4_HUMAN			FALSE
DALLSETAF	27.61	965.471	9	2.8	966.474	1	36.4196	1.3704-1.3924			1715386	49864	210724_sHLA_MCF7_Growing_1_Slot1-5_1_1912.d	1	Q14789|GOGB1_HUMAN			FALSE
DALNQETTY	38.92	1053.46	9	2.6	1054.46	1	11.6586	1.3997-1.4216			545456	11738	210724_sHLA_MCF7_Growing_1_Slot1-5_1_1912.d	1	Q9HCN4|GPN1_HUMAN			FALSE
DALTFTTTF	33.63	1015.49	9	2.1	1016.49	1	44.1309	1.3988-1.4207			2081864	64106	210724_sHLA_MCF7_Growing_1_Slot1-5_1_1912.d	1	Q9NQW6|ANLN_HUMAN			FALSE
DALVITHY	38.56	930.481	8	-0.9	931.481	1	17.9583	1.3630-1.3850	1250	21300	842026	20440	210724_sHLA_MCF7_Growing_1_Slot1-5_1_1912.d	4	O75312|ZPR1_HUMAN			FALSE
DANPETHAF	41.3	1000.42	9	1.3	1001.43	1	6.9078	1.3374-1.3594	1630	71500	322479	6003	210724_sHLA_MCF7_Growing_1_Slot1-5_1_1912.d	4	Q99798|ACON_HUMAN			FALSE
DAPAESVAY	42.59	921.408	9	9.6	922.418	1	12.1681	1.2923-1.3144			569386	12424	210724_sHLA_MCF7_Growing_1_Slot1-5_1_1912.d	2	Q9H2P0|ADNP_HUMAN			FALSE
DASALRILF	27.22	1004.57	9	1.6	503.287	2	41.9226	0.7828-0.8054	464	6620	1974795	59847	210724_sHLA_MCF7_Growing_1_Slot1-5_1_1912.d	1	P55060|XPO2_HUMAN			FALSE
DASGAKLDY	42.78	938.434	9	-6.2	939.429	1	7.1605	1.3043-1.3263			334397	6299	210724_sHLA_MCF7_Growing_1_Slot1-5_1_1912.d	2	Q7L1Q6|BZW1_HUMAN			FALSE
DASKVVTVF	41.07	964.523	9	1.4	965.525	1	20.7942	1.3841-1.4061	9430	177000	976168	24952	210724_sHLA_MCF7_Growing_1_Slot1-5_1_1912.d	7	O75083|WDR1_HUMAN			FALSE
DASPVQAVF	38.22	932.46	9	1.9	933.463	1	30.552	1.3144-1.3364			1437883	40561	210724_sHLA_MCF7_Growing_1_Slot1-5_1_1912.d	2	Q9H977|WDR54_HUMAN			FALSE
DATIVVKSY	33.46	994.534	9	1.8	498.272	2	12.3666	0.7752-0.7979			578593	12691	210724_sHLA_MCF7_Growing_1_Slot1-5_1_1912.d	1	Q5VV41|ARHGG_HUMAN			FALSE
DATSETHIY	30.12	1035.45	9	1.8	518.73	2	7.5728	0.8092-0.8318			353707	6835	210724_sHLA_MCF7_Growing_1_Slot1-5_1_1912.d	2	Q9P2I0|CPSF2_HUMAN			FALSE
DAVHADVY	41.71	888.398	8	-3.5	889.396	1	7.4715	1.3061-1.3282			349113	6711	210724_sHLA_MCF7_Growing_1_Slot1-5_1_1912.d	3	Q15003|CND2_HUMAN			FALSE
DAVPGALDY	24.59	919.429	9	-1	920.429	1	23.7676	1.3125-1.3346			1117051	29947	210724_sHLA_MCF7_Growing_1_Slot1-5_1_1912.d	1	O43707|ACTN4_HUMAN			FALSE
DAVSVVDTY	35.23	967.45	9	1.8	968.452	1	22.0863	1.3419-1.3640			1037312	27092	210724_sHLA_MCF7_Growing_1_Slot1-5_1_1912.d	1	Q92874|DNSL2_HUMAN			FALSE
DAVVSQVL	31.8	829.455	8	8.3	830.463	1	24.8213	1.2702-1.2923			1167082	31702	210724_sHLA_MCF7_Growing_1_Slot1-5_1_1912.d	1	O43633|CHM2A_HUMAN			FALSE
DAWAVGAIAY	39.93	1035.5	10	1.9	1036.5	1	41.337	1.4344-1.4564			1948792	58876	210724_sHLA_MCF7_Growing_1_Slot1-5_1_1912.d	7	Q9BXM7|PINK1_HUMAN			FALSE
DAWEGKGVSY	38.76	1110.5	10	3.7	556.255	2	12.6457	0.8054-0.8280	230	7670	590524	13000	210724_sHLA_MCF7_Growing_1_Slot1-5_1_1912.d	1	Q6PI47|KCD18_HUMAN			FALSE
DAWFEEKQQQF	44.07	1454.65	11	0.5	728.326	2	24.7463	0.9181-0.9406	220	2840	1162457	31547	210724_sHLA_MCF7_Growing_1_Slot1-5_1_1912.d	1	O60749|SNX2_HUMAN			FALSE
DAWKQILAF	26.74	1090.58	9	-8.9	546.289	2	44.1115	0.8336-0.8562			2080949	64085	210724_sHLA_MCF7_Growing_1_Slot1-5_1_1912.d	1	Q8N9L9|ACOT4_HUMAN			FALSE
DAYPEIEKF	42.71	1110.52	9	0.3	556.265	2	22.7283	0.8082-0.8308	27700	489000	1064175	28029	210724_sHLA_MCF7_Growing_1_Slot1-5_1_1912.d	6	Q9NZH5|PTTG2_HUMAN;O95997|PTTG1_HUMAN			FALSE
DAYRQGHFTY	40.2	1256.56	10	-0.8	629.281	2	6.8495	0.8271-0.8496			319729	5935	210724_sHLA_MCF7_Growing_1_Slot1-5_1_1912.d	1	Q96SB8|SMC6_HUMAN			FALSE
DAYTHLETF	29.15	1095.49	9	6.1	548.75	2	20.7165	0.8035-0.8261			972471	24831	210724_sHLA_MCF7_Growing_1_Slot1-5_1_1912.d	1	Q9BYX4|IFIH1_HUMAN			FALSE
DFFIEHSQY	32.73	1184.51	9	5.4	593.263	2	24.7825	0.8346-0.8571			1165218	31626	210724_sHLA_MCF7_Growing_1_Slot1-5_1_1912.d	1	Q96RY7|IF140_HUMAN			FALSE
DGAPHYVAF	35.32	975.445	9	0.3	488.727	2	18.2888	0.7469-0.7696			857738	20954	210724_sHLA_MCF7_Growing_1_Slot1-5_1_1912.d	1	O15230|LAMA5_HUMAN			FALSE
DGFAM(+15.99)GVAY	40.17	945.39	9	3.2	946.394	1	21.7559	1.3410-1.3630			1021541	26519	210724_sHLA_MCF7_Growing_1_Slot1-5_1_1912.d	1	Q2M389|WASC4_HUMAN	Oxidation (M)	M5:Oxidation (M):1001.00	FALSE
DGFKEQGVTF	44.94	1126.53	10	11	1127.54	1	18.6815	1.4691-1.4910	33900	1590000	876193	21529	210724_sHLA_MCF7_Growing_1_Slot1-5_1_1912.d	8	P49327|FAS_HUMAN			FALSE
DGHLFQVEY	42.95	1106.5	9	-1.5	1107.5	1	25.8427	1.4609-1.4828	2100	68000	1215124	33256	210724_sHLA_MCF7_Growing_1_Slot1-5_1_1912.d	4	O14818|PSA7_HUMAN;Q8TAA3|PSMA8_HUMAN			FALSE
DGVVVQVM	23.31	845.432	8	12.9	846.444	1	27.619	1.2868-1.3089			1299272	36050	210724_sHLA_MCF7_Growing_1_Slot1-5_1_1912.d	1	Q9UN86|G3BP2_HUMAN;Q13283|G3BP1_HUMAN			FALSE
DIFPEPVAF	39.6	1033.51	9	3.1	1034.52	1	51.0363	1.4134-1.4354			2411050	77710	210724_sHLA_MCF7_Growing_1_Slot1-5_1_1912.d	1	Q8TCY9|URGCP_HUMAN			FALSE
DIWEEKHIAF	32.65	1286.63	10	5.4	644.321	2	25.7612	0.8769-0.8994	488	8680	1209596	33092	210724_sHLA_MCF7_Growing_1_Slot1-5_1_1912.d	1	Q5H9R7|PP6R3_HUMAN			FALSE
DLFRDIQSL	29.19	1105.58	9	0.8	553.792	2	41.1815	0.8233-0.8459			1941395	58631	210724_sHLA_MCF7_Growing_1_Slot1-5_1_1912.d	2	Q9H223|EHD4_HUMAN;Q9NZN3|EHD3_HUMAN			FALSE
DLWLEREVF	34.24	1205.61	9	-9.2	603.802	2	44.1504	0.8562-0.8787	861	10600	2082817	64165	210724_sHLA_MCF7_Growing_1_Slot1-5_1_1912.d	2	Q5VSL9|STRP1_HUMAN			FALSE
DM(+15.99)AKVFVEY	26.27	1116.52	9	2.7	559.263	2	18.6644	0.8158-0.8383	707	11400	871605	21411	210724_sHLA_MCF7_Growing_1_Slot1-5_1_1912.d	2	Q14139|UBE4A_HUMAN	Oxidation (M)	M2:Oxidation (M):1001.00	FALSE
DMAKVFVEY	26.72	1100.52	9	1	551.265	2	27.343	0.8176-0.8402			1286325	35619	210724_sHLA_MCF7_Growing_1_Slot1-5_1_1912.d	1	Q14139|UBE4A_HUMAN			FALSE
DMFAHPYQY	49.85	1170.48	9	0	586.244	2	20.7359	0.8327-0.8553			973397	24863	210724_sHLA_MCF7_Growing_1_Slot1-5_1_1912.d	1	Q01780|EXOSX_HUMAN			FALSE
DPANIVHDF	46.38	1026.48	9	-3.3	514.241	2	22.1362	0.7866-0.8092	1520	29300	1035442	27010	210724_sHLA_MCF7_Growing_1_Slot1-5_1_1912.d	4	Q9Y287|ITM2B_HUMAN			FALSE
DPASEPISY	45.3	977.434	9	-1.4	978.433	1	16.628	1.3575-1.3795			779280	18486	210724_sHLA_MCF7_Growing_1_Slot1-5_1_1912.d	2	Q9BXC9|BBS2_HUMAN			FALSE
DPEGSRITY	42.37	1036.48	9	-0.9	519.245	2	7.2617	0.7658-0.7884	1740	70100	339004	6436	210724_sHLA_MCF7_Growing_1_Slot1-5_1_1912.d	3	Q9Y530|OARD1_HUMAN			FALSE
DPFGRPTSF	25.33	1022.48	9	9.4	512.25	2	17.9778	0.7743-0.7969			842962	20482	210724_sHLA_MCF7_Growing_1_Slot1-5_1_1912.d	1				FALSE
DPFGTSVNY	45.18	998.434	9	3.5	999.438	1	24.1021	1.3640-1.3860			1132799	30497	210724_sHLA_MCF7_Growing_1_Slot1-5_1_1912.d	1	Q7Z2T5|TRM1L_HUMAN			FALSE
DPFKDIILY	41	1122.6	9	0.7	562.302	2	42.0616	0.8252-0.8477	117000	4500000	1979446	60028	210724_sHLA_MCF7_Growing_1_Slot1-5_1_1912.d	9	Q7L1Q6|BZW1_HUMAN			FALSE
DPFKHFVGM	45.07	1076.51	9	-3.2	539.258	2	20.1065	0.8158-0.8383	448	7160	941912	23774	210724_sHLA_MCF7_Growing_1_Slot1-5_1_1912.d	1	P60981|DEST_HUMAN			FALSE
DPFPAAIIL	40.88	955.538	9	0.5	956.539	1	54.0297	1.3658-1.3878			2554396	84274	210724_sHLA_MCF7_Growing_1_Slot1-5_1_1912.d	4	Q96KB5|TOPK_HUMAN			FALSE
DPFPDHVVF	31.11	1071.5	9	11.5	536.761	2	35.4011	0.7960-0.8186			1667167	48133	210724_sHLA_MCF7_Growing_1_Slot1-5_1_1912.d	2	Q13315|ATM_HUMAN			FALSE
DPFRDLHSL	26.24	1098.55	9	0.5	550.277	2	19.8838	0.8129-0.8355	561	6920	930805	23395	210724_sHLA_MCF7_Growing_1_Slot1-5_1_1912.d	1	Q96SN8|CK5P2_HUMAN			FALSE
DPFSEGIM(+15.99)F	42.72	1057.44	9	4.2	1058.45	1	42.2356	1.4088-1.4308			1991478	60438	210724_sHLA_MCF7_Growing_1_Slot1-5_1_1912.d	3	Q9NTJ3|SMC4_HUMAN	Oxidation (M)	M8:Oxidation (M):1001.00	FALSE
DPFSEGIMF	32.71	1041.45	9	-6.3	1042.44	1	49.4737	1.3924-1.4143			2336441	74621	210724_sHLA_MCF7_Growing_1_Slot1-5_1_1912.d	2	Q9NTJ3|SMC4_HUMAN			FALSE
DPFVDRIGY	41.53	1080.52	9	1.3	541.266	2	24.3811	0.7969-0.8195	1220	33800	1143942	30912	210724_sHLA_MCF7_Growing_1_Slot1-5_1_1912.d	3	Q5SRE5|NU188_HUMAN			FALSE
DPFVDRIGYF	48.69	1227.59	10	-0.5	614.799	2	39.0055	0.8553-0.8778	369	7090	1837187	54551	210724_sHLA_MCF7_Growing_1_Slot1-5_1_1912.d	1	Q5SRE5|NU188_HUMAN			FALSE
DPHAM(+15.99)FAEF	37.16	1079.44	9	8.6	1080.45	1	20.2468	1.4189-1.4408	2550	49900	950267	24083	210724_sHLA_MCF7_Growing_1_Slot1-5_1_1912.d	3	P25685|DNJB1_HUMAN	Oxidation (M)	M5:Oxidation (M):1001.00	FALSE
DPHAMFAEF	43.46	1063.44	9	-1.4	1064.44	1	30.4354	1.4418-1.4637	5500	115000	1432337	40379	210724_sHLA_MCF7_Growing_1_Slot1-5_1_1912.d	4	P25685|DNJB1_HUMAN			FALSE
DPHQQIYTF	32.9	1147.53	9	-0.8	574.768	2	18.205	0.8214-0.8440	1320	15600	851267	20741	210724_sHLA_MCF7_Growing_1_Slot1-5_1_1912.d	1	Q8NFZ0|FBH1_HUMAN			FALSE
DPHTVLVEF	24.52	1055.53	9	9.2	528.773	2	29.8093	0.8073-0.8299			1402725	39375	210724_sHLA_MCF7_Growing_1_Slot1-5_1_1912.d	1				FALSE
DPIGAGALY	30.38	875.439	9	1.3	876.441	1	26.4452	1.2573-1.2794			1243667	34085	210724_sHLA_MCF7_Growing_1_Slot1-5_1_1912.d	1	P03923|NU6M_HUMAN			FALSE
DPIPAAHSF	30.48	953.461	9	-7.9	477.731	2	14.068	0.7582-0.7809			658582	14902	210724_sHLA_MCF7_Growing_1_Slot1-5_1_1912.d	1	Q6PJG6|BRAT1_HUMAN			FALSE
DPLERSFLY	30.34	1138.57	9	2.8	570.288	2	28.421	0.8242-0.8468			1337223	37347	210724_sHLA_MCF7_Growing_1_Slot1-5_1_1912.d	1	Q7Z5J4|RAI1_HUMAN			FALSE
DPLGEWERY	39.12	1163.52	9	-1.6	582.765	2	26.4258	0.8242-0.8468			1242751	34063	210724_sHLA_MCF7_Growing_1_Slot1-5_1_1912.d	1	O43683|BUB1_HUMAN			FALSE
DPLPSAELY	31.16	1003.49	9	0.5	1004.49	1	30.7901	1.3933-1.4152			1448941	40891	210724_sHLA_MCF7_Growing_1_Slot1-5_1_1912.d	1	O95671|ASML_HUMAN			FALSE
DPLTGEWHY	35.03	1116.49	9	-3.2	559.245	2	24.943	0.7998-0.8224			1172623	31879	210724_sHLA_MCF7_Growing_1_Slot1-5_1_1912.d	1	Q9BZF1|OSBL8_HUMAN			FALSE
DPMAASAEY	39.02	953.38	9	-3.5	954.377	1	12.7606	1.3208-1.3429			596930	13148	210724_sHLA_MCF7_Growing_1_Slot1-5_1_1912.d	1	Q96SB3|NEB2_HUMAN			FALSE
DPMAM(+15.99)TQKY	37.43	1099.47	9	-2.3	550.736	2	5.8295	0.7913-0.8139			272037	4731	210724_sHLA_MCF7_Growing_1_Slot1-5_1_1912.d	1	Q13435|SF3B2_HUMAN	Oxidation (M)	M5:Oxidation (M):43.88	FALSE
DPMAMTQKY	45.11	1083.47	9	0.5	542.74	2	10.5463	0.7913-0.8139			493242	10482	210724_sHLA_MCF7_Growing_1_Slot1-5_1_1912.d	2	Q13435|SF3B2_HUMAN			FALSE
DPMANIHTF	43.41	1044.47	9	-3.4	523.237	2	20.2662	0.7988-0.8214			951203	24125	210724_sHLA_MCF7_Growing_1_Slot1-5_1_1912.d	2	Q8NFJ9|BBS1_HUMAN			FALSE
DPNGIITQY	31.28	1019.49	9	1.1	1020.49	1	22.539	1.3850-1.4070			1058624	27842	210724_sHLA_MCF7_Growing_1_Slot1-5_1_1912.d	1	Q15262|PTPRK_HUMAN			FALSE
DPNLEFVAM	36.41	1034.47	9	3	1035.48	1	41.9441	1.4134-1.4354			1977571	59941	210724_sHLA_MCF7_Growing_1_Slot1-5_1_1912.d	5	P62826|RAN_HUMAN			FALSE
DPNLEFVAM(+15.99)	48.39	1050.47	9	-2.7	1051.47	1	29.129	1.4216-1.4436			1370423	38363	210724_sHLA_MCF7_Growing_1_Slot1-5_1_1912.d	1	P62826|RAN_HUMAN	Oxidation (M)	M9:Oxidation (M):1001.00	FALSE
DPNQILIGY	34.67	1031.53	9	-1.1	1032.53	1	34.4065	1.4299-1.4518			1619961	46521	210724_sHLA_MCF7_Growing_1_Slot1-5_1_1912.d	2	Q6P1M3|L2GL2_HUMAN			FALSE
DPQEGGQVY	42.8	991.425	9	-14.8	992.41	1	7.7283	1.3263-1.3484			361087	7063	210724_sHLA_MCF7_Growing_1_Slot1-5_1_1912.d	2	P28072|PSB6_HUMAN			FALSE
DPQHVVVLY	39.7	1068.56	9	-2.4	535.283	2	21.6505	0.8054-0.8280	325	5100	1015084	26320	210724_sHLA_MCF7_Growing_1_Slot1-5_1_1912.d	1	Q63HR2|TNS2_HUMAN			FALSE
DPSGVSYGY	49.29	943.392	9	6.8	944.4	1	13.9709	1.3217-1.3438			653984	14774	210724_sHLA_MCF7_Growing_1_Slot1-5_1_1912.d	3	P25788|PSA3_HUMAN			FALSE
DPTAVGPVL	31.47	867.47	9	0.5	868.472	1	26.6627	1.2638-1.2859			1253909	34493	210724_sHLA_MCF7_Growing_1_Slot1-5_1_1912.d	1	Q5VV67|PPRC1_HUMAN			FALSE
DPTKILIGY	31.71	1018.57	9	3.3	510.29	2	27.619	0.7866-0.8092			1299282	36060	210724_sHLA_MCF7_Growing_1_Slot1-5_1_1912.d	1	Q15334|L2GL1_HUMAN			FALSE
DPTKLELLY	24.56	1090.59	9	-3.9	546.297	2	31.2955	0.8054-0.8280			1473062	41768	210724_sHLA_MCF7_Growing_1_Slot1-5_1_1912.d	2				FALSE
DPTLALSVY	25.28	977.507	9	-4.9	978.503	1	38.7693	1.3905-1.4125			1826961	54159	210724_sHLA_MCF7_Growing_1_Slot1-5_1_1912.d	2	Q00610|CLH1_HUMAN			FALSE
DPTTVTKTF	39.5	1008.51	9	1.8	505.261	2	10.488	0.7809-0.8035			490493	10415	210724_sHLA_MCF7_Growing_1_Slot1-5_1_1912.d	1	Q15154|PCM1_HUMAN			FALSE
DPVEPHGEM	40.93	1009.42	9	4.3	505.715	2	6.0095	0.7592-0.7818			280277	4925	210724_sHLA_MCF7_Growing_1_Slot1-5_1_1912.d	1	Q13263|TIF1B_HUMAN			FALSE
DPVEPHGEM(+15.99)	40.98	1025.41	9	3.9	513.712	2	4.2856	0.7611-0.7837			199697	3017	210724_sHLA_MCF7_Growing_1_Slot1-5_1_1912.d	1	Q13263|TIF1B_HUMAN	Oxidation (M)	M9:Oxidation (M):1001.00	FALSE
DPVFTQPTY	47.51	1066.5	9	2.8	1067.5	1	24.4714	1.4271-1.4491			1150395	31107	210724_sHLA_MCF7_Growing_1_Slot1-5_1_1912.d	2	Q9NYQ6|CELR1_HUMAN			FALSE
DPVGDIVSF	43.76	947.46	9	2.7	948.463	1	40.1937	1.3575-1.3795			1894882	56818	210724_sHLA_MCF7_Growing_1_Slot1-5_1_1912.d	8	Q96CS3|FAF2_HUMAN			FALSE
DPVGYGIPY	37.61	979.465	9	-4.8	980.461	1	31.612	1.3612-1.3832			1487856	42258	210724_sHLA_MCF7_Growing_1_Slot1-5_1_1912.d	3	Q8IV36|HID1_HUMAN			FALSE
DPVHAVVY	43.41	898.455	8	8.3	899.463	1	12.7023	1.3346-1.3566			594182	13082	210724_sHLA_MCF7_Growing_1_Slot1-5_1_1912.d	1	P61619|S61A1_HUMAN			FALSE
DPWARGSYSY	42.09	1200.52	10	-6.2	601.26	2	14.9264	0.8271-0.8496	216	9570	697247	16019	210724_sHLA_MCF7_Growing_1_Slot1-5_1_1912.d	2	O60341|KDM1A_HUMAN			FALSE
DPWPDLELF	40.71	1130.53	9	6.4	1131.54	1	56.8417	1.4655-1.4874			2690774	91916	210724_sHLA_MCF7_Growing_1_Slot1-5_1_1912.d	2	Q4ZG55|GREB1_HUMAN			FALSE
DPYQGTIVL	28.37	1004.52	9	-6.3	1005.51	1	33.0557	1.3750-1.3969			1556201	44447	210724_sHLA_MCF7_Growing_1_Slot1-5_1_1912.d	2	Q99707|METH_HUMAN			FALSE
DPYRNEVSQLY	29.12	1382.65	11	7.2	692.331	2	19.5226	0.8947-0.9172			916028	22922	210724_sHLA_MCF7_Growing_1_Slot1-5_1_1912.d	1	Q9UKA4|AKA11_HUMAN			FALSE
DPYSHLGEAY	49.42	1150.49	10	1.6	576.251	2	14.0176	0.8261-0.8487	2910	75700	653064	14748	210724_sHLA_MCF7_Growing_1_Slot1-5_1_1912.d	2	Q92754|AP2C_HUMAN			FALSE
DSFHEPSAF	26.47	1035.43	9	-4.7	518.716	2	15.9865	0.7809-0.8035			748828	17536	210724_sHLA_MCF7_Growing_1_Slot1-5_1_1912.d	1	O14977|AZIN1_HUMAN			FALSE
DSNGAILVY	27.76	950.471	9	-3.8	951.468	1	28.3821	1.3520-1.3740			1335352	37264	210724_sHLA_MCF7_Growing_1_Slot1-5_1_1912.d	3	Q9UL25|RAB21_HUMAN			FALSE
DSWKEDALFGY	30.36	1329.59	11	5.6	665.8	2	35.2697	0.8966-0.9191	566	6550	1658829	47841	210724_sHLA_MCF7_Growing_1_Slot1-5_1_1912.d	1	P16050|LOX15_HUMAN			FALSE
DSYSGIIDY	44.5	1031.44	9	2.2	1032.45	1	29.9689	1.4024-1.4244			1410135	39633	210724_sHLA_MCF7_Growing_1_Slot1-5_1_1912.d	1	O76027|ANXA9_HUMAN			FALSE
DTLDKVFTY	42.03	1100.54	9	-9.1	551.268	2	27.794	0.8111-0.8336			1307610	36342	210724_sHLA_MCF7_Growing_1_Slot1-5_1_1912.d	2	O95573|ACSL3_HUMAN			FALSE
DTVRFVHVY	41.69	1134.58	9	-2.9	568.293	2	14.8118	0.8553-0.8778			693555	15903	210724_sHLA_MCF7_Growing_1_Slot1-5_1_1912.d	1	Q9Y2G8|DJC16_HUMAN			FALSE
DVAPTHILY	31.97	1027.53	9	-0.6	514.77	2	21.8809	0.7847-0.8073	234	5080	1026183	26691	210724_sHLA_MCF7_Growing_1_Slot1-5_1_1912.d	2	Q5SY16|NOL9_HUMAN			FALSE
DVFNEKGWNY	46.89	1270.56	10	0.5	636.284	2	25.7737	0.8637-0.8863	626	9210	1209606	33102	210724_sHLA_MCF7_Growing_1_Slot1-5_1_1912.d	1	P43490|NAMPT_HUMAN			FALSE
DVFSEPRAVFY	33.41	1328.64	11	1.9	665.324	2	34.7007	0.8816-0.9041	244	3040	1632899	46943	210724_sHLA_MCF7_Growing_1_Slot1-5_1_1912.d	1	Q16513|PKN2_HUMAN			FALSE
DVHDVTHVY	35.84	1083.5	9	-9.6	542.748	2	7.4909	0.8280-0.8506			350046	6750	210724_sHLA_MCF7_Growing_1_Slot1-5_1_1912.d	1	Q9NXZ2|DDX43_HUMAN			FALSE
DVIRLIM(+15.99)QY	37.35	1165.62	9	1.1	583.812	2	33.4141	0.8346-0.8571	1050	14700	1571001	44943	210724_sHLA_MCF7_Growing_1_Slot1-5_1_1912.d	2	Q2TAY7|SMU1_HUMAN	Oxidation (M)	M7:Oxidation (M):1001.00	FALSE
DVIRLIMQY	38.3	1149.62	9	2.8	575.816	2	44.4142	0.8440-0.8665	2050	12300	2090262	64458	210724_sHLA_MCF7_Growing_1_Slot1-5_1_1912.d	1	Q2TAY7|SMU1_HUMAN			FALSE
DVLDAQWLY	31.36	1121.54	9	4.6	1122.54	1	49.4154	1.4591-1.4810			2333624	74486	210724_sHLA_MCF7_Growing_1_Slot1-5_1_1912.d	1	O60832|DKC1_HUMAN			FALSE
DVREEGKENAF	41.5	1292.6	11	2.8	647.304	2	5.1652	0.8628-0.8853			240822	3912	210724_sHLA_MCF7_Growing_1_Slot1-5_1_1912.d	1	Q7KZ85|SPT6H_HUMAN			FALSE
DVSPVVSTY	47.56	965.471	9	-2.4	966.469	1	19.7753	1.3456-1.3676			928017	23289	210724_sHLA_MCF7_Growing_1_Slot1-5_1_1912.d	2	Q8IWC1|MA7D3_HUMAN			FALSE
DVTQVSSAY	40.51	968.445	9	-1.8	969.444	1	12.955	1.3282-1.3502			606108	13386	210724_sHLA_MCF7_Growing_1_Slot1-5_1_1912.d	1	Q14247|SRC8_HUMAN			FALSE
EAAAAAIGY	36.95	835.408	9	-3.3	836.406	1	13.2077	1.2573-1.2794			618081	13737	210724_sHLA_MCF7_Growing_1_Slot1-5_1_1912.d	1	Q96EB6|SIR1_HUMAN			FALSE
EAAKVGEVY	25.5	964.486	9	-1.5	483.247	2	6.3594	0.7516-0.7743			296749	5305	210724_sHLA_MCF7_Growing_1_Slot1-5_1_1912.d	1				FALSE
EAANTM(+15.99)VNY	38.39	1027.43	9	6.2	1028.43	1	6.8884	1.3667-1.3887			321561	5979	210724_sHLA_MCF7_Growing_1_Slot1-5_1_1912.d	1	P26599|PTBP1_HUMAN	Oxidation (M)	M6:Oxidation (M):1001.00	FALSE
EAANTMVNY	41.37	1011.43	9	-4.5	1012.43	1	12.0709	1.3704-1.3924			564782	12290	210724_sHLA_MCF7_Growing_1_Slot1-5_1_1912.d	2	P26599|PTBP1_HUMAN			FALSE
EAAPDIM(+15.99)HY	29.29	1061.45	9	2.2	531.729	2	8.0038	0.7818-0.8045	546	9570	372085	7333	210724_sHLA_MCF7_Growing_1_Slot1-5_1_1912.d	2	Q4ZG55|GREB1_HUMAN	Oxidation (M)	M7:Oxidation (M):1001.00	FALSE
EAAPDIMHY	31.57	1045.45	9	6.8	1046.46	1	15.905	1.4381-1.4600	2080	25800	745145	17429	210724_sHLA_MCF7_Growing_1_Slot1-5_1_1912.d	2	Q4ZG55|GREB1_HUMAN			FALSE
EAASVPVVY	42.56	933.481	9	1.5	934.483	1	22.2807	1.3107-1.3328			1046540	27380	210724_sHLA_MCF7_Growing_1_Slot1-5_1_1912.d	5	P49327|FAS_HUMAN			FALSE
EAAVAIKAM	34.6	902.49	9	-0.3	452.249	2	10.0641	0.7318-0.7545	1210	44300	468426	9804	210724_sHLA_MCF7_Growing_1_Slot1-5_1_1912.d	3	P63241|IF5A1_HUMAN;Q6IS14|IF5AL_HUMAN			FALSE
EAAVAIKAM(+15.99)	23.41	918.484	9	7.4	460.25	2	5.5768	0.7309-0.7535			260080	4396	210724_sHLA_MCF7_Growing_1_Slot1-5_1_1912.d	1	P63241|IF5A1_HUMAN;Q6IS14|IF5AL_HUMAN	Oxidation (M)	M9:Oxidation (M):1001.00	FALSE
EAEKSQLIM(+15.99)	27.06	1063.52	9	-1.1	532.764	2	5.4796	0.7941-0.8167			255498	4284	210724_sHLA_MCF7_Growing_1_Slot1-5_1_1912.d	2	O75955|FLOT1_HUMAN	Oxidation (M)	M9:Oxidation (M):1001.00	FALSE
EAFGVGVEF	43.67	953.449	9	2.6	954.453	1	41.3564	1.3511-1.3731			1949719	58909	210724_sHLA_MCF7_Growing_1_Slot1-5_1_1912.d	22	Q15008|PSMD6_HUMAN			FALSE
EAFKAIGTAY	30.07	1069.54	10	2.9	535.777	2	14.4606	0.8054-0.8280	736	13100	675152	15380	210724_sHLA_MCF7_Growing_1_Slot1-5_1_1912.d	1	Q9NXW2|DJB12_HUMAN			FALSE
EAFLDVGEY	47.56	1041.47	9	-5	1042.46	1	35.7161	1.4043-1.4262			1681966	48628	210724_sHLA_MCF7_Growing_1_Slot1-5_1_1912.d	1	Q9Y5Q9|TF3C3_HUMAN			FALSE
EAFLNNQEY	51.08	1126.49	9	1	1127.49	1	19.6976	1.4655-1.4874			924323	23171	210724_sHLA_MCF7_Growing_1_Slot1-5_1_1912.d	1	Q01082|SPTB2_HUMAN			FALSE
EAFQGTKVF	38.7	1025.52	9	-13.6	513.756	2	15.2053	0.7790-0.8016	1100	19000	711974	16442	210724_sHLA_MCF7_Growing_1_Slot1-5_1_1912.d	2	P61289|PSME3_HUMAN			FALSE
EAFSPVYKY	41.14	1102.53	9	-3.2	552.269	2	16.3479	0.8063-0.8289	1050	15100	763624	18028	210724_sHLA_MCF7_Growing_1_Slot1-5_1_1912.d	1	P19447|ERCC3_HUMAN			FALSE
EAHLELNAF	32.05	1042.51	9	13.7	522.265	2	23.3789	0.7913-0.8139			1098556	29332	210724_sHLA_MCF7_Growing_1_Slot1-5_1_1912.d	2	O75110|ATP9A_HUMAN;O43861|ATP9B_HUMAN			FALSE
EAIEQILKY	41.31	1105.6	9	-4.3	553.802	2	26.9154	0.8063-0.8289			1265985	34947	210724_sHLA_MCF7_Growing_1_Slot1-5_1_1912.d	2	Q6PI26|SHQ1_HUMAN			FALSE
EAIGAVIHY	33.5	971.508	9	-5.5	486.755	2	18.4483	0.7903-0.8129			865136	21200	210724_sHLA_MCF7_Growing_1_Slot1-5_1_1912.d	1	Q9UBB6|NCDN_HUMAN			FALSE
EAIGIISKM	34.87	960.531	9	5.1	481.272	2	20.3634	0.7705-0.7932			955830	24282	210724_sHLA_MCF7_Growing_1_Slot1-5_1_1912.d	2	Q15021|CND1_HUMAN			FALSE
EAIIPGSVY	30.22	947.496	9	-5	948.492	1	28.3821	1.3364-1.3585			1335355	37267	210724_sHLA_MCF7_Growing_1_Slot1-5_1_1912.d	2	Q92900|RENT1_HUMAN			FALSE
EALEDLVGF	32.16	991.486	9	4.1	992.491	1	46.17	1.4043-1.4262			2178734	68000	210724_sHLA_MCF7_Growing_1_Slot1-5_1_1912.d	3	P46013|KI67_HUMAN			FALSE
EALGPLQSF	32.34	960.492	9	5.5	961.498	1	34.9929	1.3575-1.3795			1647743	47483	210724_sHLA_MCF7_Growing_1_Slot1-5_1_1912.d	2	P0DMN0|ST1A4_HUMAN;P50226|ST1A2_HUMAN;P50225|ST1A1_HUMAN;P0DMM9|ST1A3_HUMAN			FALSE
EALPVTLGF	35.78	945.517	9	7.3	946.525	1	45.9562	1.3429-1.3649			2168426	67526	210724_sHLA_MCF7_Growing_1_Slot1-5_1_1912.d	2	Q8IYA6|CKP2L_HUMAN			FALSE
EALRDVLSY	25.21	1064.55	9	6.4	533.282	2	22.7239	0.8139-0.8365	453	10100	1066028	28094	210724_sHLA_MCF7_Growing_1_Slot1-5_1_1912.d	1				FALSE
EALSLAHTY	27.05	1003.5	9	12	502.759	2	13.2271	0.7866-0.8092			619011	13773	210724_sHLA_MCF7_Growing_1_Slot1-5_1_1912.d	1	A2RRP1|NBAS_HUMAN			FALSE
EAM(+15.99)RIGAEVY	26.02	1153.54	10	0.2	577.775	2	9.0528	0.8120-0.8346	173	3510	421640	8612	210724_sHLA_MCF7_Growing_1_Slot1-5_1_1912.d	1	P06733|ENOA_HUMAN;P13929|ENOB_HUMAN	Oxidation (M)	M3:Oxidation (M):1001.00	FALSE
EAMRIGAEVY	36.4	1137.55	10	-2.4	569.776	2	16.2003	0.8082-0.8308			758999	17873	210724_sHLA_MCF7_Growing_1_Slot1-5_1_1912.d	3	P06733|ENOA_HUMAN;P13929|ENOB_HUMAN			FALSE
EANPSADLY	23.49	978.429	9	17.1	979.447	1	13.2855	1.3254-1.3474			621756	13836	210724_sHLA_MCF7_Growing_1_Slot1-5_1_1912.d	1	P42356|PI4KA_HUMAN			FALSE
EAQAEIEQY	40.28	1079.48	9	7.6	1080.49	1	10.8378	1.4280-1.4500			506969	10799	210724_sHLA_MCF7_Growing_1_Slot1-5_1_1912.d	2	O75348|VATG1_HUMAN			FALSE
EAQKLLEQY	36.67	1120.58	9	2.3	561.293	2	11.6304	0.8289-0.8515	218	10200	543633	11703	210724_sHLA_MCF7_Growing_1_Slot1-5_1_1912.d	2	Q00839|HNRPU_HUMAN			FALSE
EAQPIVTKY	30.26	1047.56	9	-4.9	524.781	2	7.8696	0.7866-0.8092			367521	7239	210724_sHLA_MCF7_Growing_1_Slot1-5_1_1912.d	1	Q1KMD3|HNRL2_HUMAN			FALSE
EASPDSFSY	32.91	1001.4	9	-3.5	1002.39	1	16.1226	1.3419-1.3640			755273	17723	210724_sHLA_MCF7_Growing_1_Slot1-5_1_1912.d	1	O60469|DSCAM_HUMAN			FALSE
EAVAGAAVL	31.53	799.444	9	0.8	800.446	1	18.0944	1.2324-1.2546			848493	20649	210724_sHLA_MCF7_Growing_1_Slot1-5_1_1912.d	1	Q9UHX1|PUF60_HUMAN			FALSE
EAVGNIVKF	33.69	975.539	9	2.3	488.774	2	20.6193	0.7667-0.7894			967839	24669	210724_sHLA_MCF7_Growing_1_Slot1-5_1_1912.d	1	Q9Y678|COPG1_HUMAN			FALSE
EAVKIIHDF	38.7	1070.58	9	3	536.293	2	13.1381	0.8289-0.8515	295	13400	613507	13633	210724_sHLA_MCF7_Growing_1_Slot1-5_1_1912.d	2	P35244|RFA3_HUMAN			FALSE
EAVQLLEDY	37.73	1078.52	9	-6.7	1079.51	1	32.1174	1.4445-1.4664			1511829	42987	210724_sHLA_MCF7_Growing_1_Slot1-5_1_1912.d	1	Q8TD22|SFXN5_HUMAN			FALSE
EAVWAVTNY	50.89	1051.5	9	5.9	1052.5	1	30.1438	1.4171-1.4390	1410	16400	1418452	39904	210724_sHLA_MCF7_Growing_1_Slot1-5_1_1912.d	7	P52292|IMA1_HUMAN			FALSE
EAWASKDATY	25.17	1140.51	10	5.9	571.261	2	7.7283	0.7960-0.8186			361108	7084	210724_sHLA_MCF7_Growing_1_Slot1-5_1_1912.d	1				FALSE
EAWGYPVTL	37.84	1034.51	9	-1.9	1035.51	1	40.8847	1.4079-1.4299			1927490	58136	210724_sHLA_MCF7_Growing_1_Slot1-5_1_1912.d	1	Q5JTH9|RRP12_HUMAN			FALSE
EAWNEEGKAVW	30.19	1317.6	11	6.1	659.806	2	19.9697	0.8562-0.8787			937294	23626	210724_sHLA_MCF7_Growing_1_Slot1-5_1_1912.d	1	Q86V21|AACS_HUMAN			FALSE
EAYVHVNQY	41.38	1121.51	9	2.2	561.762	2	8.5535	0.8073-0.8299	723	16100	397812	8028	210724_sHLA_MCF7_Growing_1_Slot1-5_1_1912.d	1	P53618|COPB_HUMAN			FALSE
EEQLQQIRAE	41.98	1242.62	10	-0.6	622.313	2	7.316	0.8214-0.8440			341766	6516	210724_sHLA_MCF7_Growing_1_Slot1-5_1_1912.d	1	P13645|K1C10_HUMAN			FALSE
EESNYELEGKIK	32.71	1437.7	12	3.3	719.854	2	6.5343	0.9331-0.9556			305038	5548	210724_sHLA_MCF7_Growing_1_Slot1-5_1_1912.d	1	P13645|K1C10_HUMAN			FALSE
EGFKEAVQY	25.71	1069.51	9	-7.5	535.754	2	10.7017	0.7960-0.8186			500562	10650	210724_sHLA_MCF7_Growing_1_Slot1-5_1_1912.d	1	Q07889|SOS1_HUMAN			FALSE
EGLPEGIPF	26.88	957.481	9	4.7	958.486	1	42.2356	1.3190-1.3410			1991480	60440	210724_sHLA_MCF7_Growing_1_Slot1-5_1_1912.d	2	P78347|GTF2I_HUMAN			FALSE
EGVIEFVSY	34.2	1041.5	9	1.5	1042.5	1	38.8859	1.4034-1.4253			1832513	54347	210724_sHLA_MCF7_Growing_1_Slot1-5_1_1912.d	2	Q08170|SRSF4_HUMAN			FALSE
EGWKDAGYEY	26.53	1216.5	10	-0.5	609.255	2	13.2333	0.8336-0.8562	588	10500	618089	13745	210724_sHLA_MCF7_Growing_1_Slot1-5_1_1912.d	1	P06280|AGAL_HUMAN			FALSE
EIELQSQLALKQ	43.78	1398.77	12	-6.5	700.384	2	22.2612	0.9191-0.9415			1045624	27358	210724_sHLA_MCF7_Growing_1_Slot1-5_1_1912.d	1	P13645|K1C10_HUMAN			FALSE
EIIDLVLDR	27.6	1084.61	9	-1.8	543.309	2	35.4789	0.8271-0.8496			1670885	48275	210724_sHLA_MCF7_Growing_1_Slot1-5_1_1912.d	1	Q71U36|TBA1A_HUMAN;P68363|TBA1B_HUMAN;Q9BQE3|TBA1C_HUMAN			FALSE
ELAPSLPSY	24.48	975.491	9	1.5	976.493	1	28.6542	1.3850-1.4070			1348280	37676	210724_sHLA_MCF7_Growing_1_Slot1-5_1_1912.d	1				FALSE
ELDNTYIVY	24.01	1128.53	9	1.2	1129.53	1	30.9456	1.4728-1.4947			1456359	41157	210724_sHLA_MCF7_Growing_1_Slot1-5_1_1912.d	1	Q8IWU5|SULF2_HUMAN			FALSE
ELPLPAFE	26.38	914.475	8	-7.8	915.469	1	38.1424	1.3236-1.3456			1797152	52958	210724_sHLA_MCF7_Growing_1_Slot1-5_1_1912.d	1	Q5JTD0|TJAP1_HUMAN			FALSE
ELWKNPTAF	44.36	1104.56	9	1.3	553.284	2	24.8405	0.7979-0.8205	7470	279000	1165219	31627	210724_sHLA_MCF7_Growing_1_Slot1-5_1_1912.d	3	O00762|UBE2C_HUMAN			FALSE
EPAAFQALY	39.91	1008.49	9	7.1	1009.5	1	31.0233	1.3594-1.3814			1460053	41275	210724_sHLA_MCF7_Growing_1_Slot1-5_1_1912.d	4	Q8NFU3|TSTD1_HUMAN			FALSE
EPAFLSEEF	35.06	1067.48	9	5.8	1068.49	1	38.7499	1.4354-1.4573			1826021	54113	210724_sHLA_MCF7_Growing_1_Slot1-5_1_1912.d	4	Q10570|CPSF1_HUMAN			FALSE
EPALPSTSY	27.97	963.455	9	5	964.46	1	16.9438	1.3291-1.3511			794020	18922	210724_sHLA_MCF7_Growing_1_Slot1-5_1_1912.d	1	Q9H3P2|NELFA_HUMAN			FALSE
EPAPNQVTF	36.31	1001.48	9	17.5	1002.5	1	17.6085	1.3566-1.3786			825408	19914	210724_sHLA_MCF7_Growing_1_Slot1-5_1_1912.d	4	Q6ZT12|UBR3_HUMAN			FALSE
EPARPDITY	30.08	1060.52	9	-1.7	531.262	2	9.7101	0.7828-0.8054	2630	27400	450086	9344	210724_sHLA_MCF7_Growing_1_Slot1-5_1_1912.d	1	Q9Y6H1|CHCH2_HUMAN			FALSE
EPAVVSLEY	33.42	1005.5	9	-13.8	1006.49	1	28.5376	1.3841-1.4061			1342755	37515	210724_sHLA_MCF7_Growing_1_Slot1-5_1_1912.d	2	Q9Y217|MTMR6_HUMAN			FALSE
EPDFVAKFY	31.98	1114.53	9	3.7	558.272	2	29.0901	0.8355-0.8581	1880	14200	1368590	38318	210724_sHLA_MCF7_Growing_1_Slot1-5_1_1912.d	2	Q9NWQ9|CN119_HUMAN			FALSE
EPEEAAALY	37.72	991.45	9	-6	992.444	1	16.5113	1.3603-1.3823			773744	18314	210724_sHLA_MCF7_Growing_1_Slot1-5_1_1912.d	1	P13798|ACPH_HUMAN			FALSE
EPEQFVVVM	25.68	1076.52	9	8.9	1077.53	1	36.925	1.4491-1.4710			1739450	50684	210724_sHLA_MCF7_Growing_1_Slot1-5_1_1912.d	1	Q9NSV4|DIAP3_HUMAN			FALSE
EPESLGVVY	29.31	991.486	9	2.6	992.489	1	24.4714	1.3713-1.3933			1150396	31108	210724_sHLA_MCF7_Growing_1_Slot1-5_1_1912.d	1	O15541|R113A_HUMAN			FALSE
EPFSSPPEL	29.99	1001.47	9	-5.7	1002.47	1	27.9883	1.3814-1.4034			1316866	36658	210724_sHLA_MCF7_Growing_1_Slot1-5_1_1912.d	4	Q15370|ELOB_HUMAN			FALSE
EPHLM(+15.99)VEY	40.87	1032.46	8	4.9	1033.46	1	13.9514	1.3740-1.3960	4370	32300	653046	14730	210724_sHLA_MCF7_Growing_1_Slot1-5_1_1912.d	4	Q9Y244|POMP_HUMAN	Oxidation (M)	M5:Oxidation (M):1001.00	FALSE
EPHLMVEY	41.78	1016.46	8	-0.6	1017.46	1	18.6232	1.3878-1.4098	4730	107000	873428	21446	210724_sHLA_MCF7_Growing_1_Slot1-5_1_1912.d	4	Q9Y244|POMP_HUMAN			FALSE
EPHYQPWSY	28.2	1205.51	9	6.5	603.764	2	17.0799	0.8346-0.8571			800465	19109	210724_sHLA_MCF7_Growing_1_Slot1-5_1_1912.d	2	Q96C34|RUND1_HUMAN			FALSE
EPIFPALIY	34.39	1061.58	9	7.2	1062.59	1	52.89	1.4518-1.4737			2500010	81740	210724_sHLA_MCF7_Growing_1_Slot1-5_1_1912.d	2	P49810|PSN2_HUMAN			FALSE
EPIYPEVVHM(+15.99)F	33.46	1375.65	11	7.3	688.832	2	29.0901	0.9312-0.9537			1368588	38316	210724_sHLA_MCF7_Growing_1_Slot1-5_1_1912.d	2	Q13362|2A5G_HUMAN	Oxidation (M)	M10:Oxidation (M):1001.00	FALSE
EPIYPEVVHMF	42.4	1359.65	11	-4.6	680.826	2	40.5373	0.9312-0.9537	532	24000	1910674	57412	210724_sHLA_MCF7_Growing_1_Slot1-5_1_1912.d	4	Q13362|2A5G_HUMAN			FALSE
EPLAIVEGY	37.86	989.507	9	-2.3	990.505	1	32.1368	1.3612-1.3832			1512777	43041	210724_sHLA_MCF7_Growing_1_Slot1-5_1_1912.d	3	Q9UBZ4|APEX2_HUMAN			FALSE
EPLDKVLQQF	23.4	1215.65	10	2.9	608.83	2	34.8957	0.8534-0.8759			1643127	47337	210724_sHLA_MCF7_Growing_1_Slot1-5_1_1912.d	1	Q9H6T0|ESRP2_HUMAN			FALSE
EPLHNVQVL	33.78	1047.57	9	1.7	1048.57	1	15.7689	1.4481-1.4700	11500	219000	738690	17232	210724_sHLA_MCF7_Growing_1_Slot1-5_1_1912.d	4	O43683|BUB1_HUMAN			FALSE
EPLPM(+15.99)LPSY	38.61	1061.51	9	-3.9	1062.51	1	33.1959	1.4134-1.4354			1562672	44660	210724_sHLA_MCF7_Growing_1_Slot1-5_1_1912.d	2	P11388|TOP2A_HUMAN	Oxidation (M)	M5:Oxidation (M):1001.00	FALSE
EPLPMLPSY	34.08	1045.52	9	0.3	1046.52	1	40.0771	1.3988-1.4207			1889302	56602	210724_sHLA_MCF7_Growing_1_Slot1-5_1_1912.d	2	P11388|TOP2A_HUMAN			FALSE
EPLSQITAY	31.86	1020.51	9	-0.6	1021.51	1	24.6658	1.3997-1.4216			1159657	31429	210724_sHLA_MCF7_Growing_1_Slot1-5_1_1912.d	1	Q63HN8|RN213_HUMAN			FALSE
EPLSSETQY	41.45	1052.47	9	-11.5	1053.45	1	10.3908	1.3988-1.4207			485864	10256	210724_sHLA_MCF7_Growing_1_Slot1-5_1_1912.d	2	A2A3N6|PIPSL_HUMAN;Q99755|PI51A_HUMAN			FALSE
EPLTLEQEY	34.96	1120.53	9	-5.2	1121.52	1	23.3983	1.4545-1.4764			1099453	29335	210724_sHLA_MCF7_Growing_1_Slot1-5_1_1912.d	2	Q9BTE0|NAT9_HUMAN			FALSE
EPNIDIHNF	28.9	1097.51	9	6.7	549.764	2	21.0131	0.8129-0.8355			986372	25322	210724_sHLA_MCF7_Growing_1_Slot1-5_1_1912.d	2	O75110|ATP9A_HUMAN			FALSE
EPNNFISTY	35.7	1083.49	9	9	1084.5	1	22.4362	1.4363-1.4582			1053947	27635	210724_sHLA_MCF7_Growing_1_Slot1-5_1_1912.d	2	O75818|RPP40_HUMAN			FALSE
EPNNIVVLL	27.44	1009.58	9	3	1010.58	1	43.1348	1.4088-1.4308			2034335	62171	210724_sHLA_MCF7_Growing_1_Slot1-5_1_1912.d	1	Q9BQ70|TCF25_HUMAN			FALSE
EPNPDDPLM	34.69	1026.43	9	2.2	1027.44	1	20.3051	1.3695-1.3914			953038	24172	210724_sHLA_MCF7_Growing_1_Slot1-5_1_1912.d	1	Q9NPD8|UBE2T_HUMAN			FALSE
EPNPDDPLM(+15.99)	34.42	1042.43	9	-12.6	522.211	2	13.441	0.7582-0.7809			629133	14061	210724_sHLA_MCF7_Growing_1_Slot1-5_1_1912.d	2	Q9NPD8|UBE2T_HUMAN	Oxidation (M)	M9:Oxidation (M):1001.00	FALSE
EPNPESLEL	33.23	1026.49	9	4	1027.49	1	25.8232	1.3832-1.4052			1214201	33227	210724_sHLA_MCF7_Growing_1_Slot1-5_1_1912.d	2	Q16665|HIF1A_HUMAN			FALSE
EPNSYAISF	39.02	1026.47	9	3.4	1027.47	1	28.7708	1.4070-1.4290			1353806	37838	210724_sHLA_MCF7_Growing_1_Slot1-5_1_1912.d	2	P19174|PLCG1_HUMAN			FALSE
EPPLFHPNVY	38.48	1211.6	10	0.8	606.802	2	23.9607	0.8468-0.8694	3530	60200	1121677	30103	210724_sHLA_MCF7_Growing_1_Slot1-5_1_1912.d	2	P63279|UBC9_HUMAN			FALSE
EPQGGSGYDY	59.02	1071.41	10	-4.1	1072.41	1	7.005	1.3630-1.3850			327067	6121	210724_sHLA_MCF7_Growing_1_Slot1-5_1_1912.d	3	P61978|HNRPK_HUMAN			FALSE
EPQGGSGYDYSY	27.47	1321.51	12	-2	661.756	2	12.2889	0.8618-0.8844			574926	12600	210724_sHLA_MCF7_Growing_1_Slot1-5_1_1912.d	1	P61978|HNRPK_HUMAN			FALSE
EPQGPPFIKY	34.35	1174.6	10	-1	588.304	2	21.4019	0.8158-0.8383			1004889	25959	210724_sHLA_MCF7_Growing_1_Slot1-5_1_1912.d	1	P58107|EPIPL_HUMAN			FALSE
EPQPSSLSY	25.18	1006.46	9	19.5	1007.48	1	12.8578	1.3750-1.3969			601509	13257	210724_sHLA_MCF7_Growing_1_Slot1-5_1_1912.d	1				FALSE
EPRPPHGELQY	38.35	1321.64	11	-2.2	661.822	2	6.5149	0.8722-0.8947			304129	5533	210724_sHLA_MCF7_Growing_1_Slot1-5_1_1912.d	1	P04818|TYSY_HUMAN			FALSE
EPSPAAPTL	24.48	881.449	9	15.4	882.464	1	15.1664	1.2868-1.3089			710132	16388	210724_sHLA_MCF7_Growing_1_Slot1-5_1_1912.d	1	Q15149|PLEC_HUMAN			FALSE
EPSPDFPAL	26.59	971.46	9	-8.6	972.452	1	32.7642	1.3346-1.3566			1542330	43986	210724_sHLA_MCF7_Growing_1_Slot1-5_1_1912.d	1	O00459|P85B_HUMAN			FALSE
EPSVAAM(+15.99)VY	34.44	981.448	9	-0.5	982.448	1	15.7301	1.3530-1.3750			736824	17154	210724_sHLA_MCF7_Growing_1_Slot1-5_1_1912.d	3	P53396|ACLY_HUMAN	Oxidation (M)	M7:Oxidation (M):1001.00	FALSE
EPSVLFDLY	33.09	1081.53	9	-13.4	1082.52	1	49.5515	1.4354-1.4573			2340103	74707	210724_sHLA_MCF7_Growing_1_Slot1-5_1_1912.d	2	Q5T280|CI114_HUMAN			FALSE
EPTAAAIAY	35.55	905.449	9	4.3	906.454	1	16.317	1.3144-1.3364			764532	18042	210724_sHLA_MCF7_Growing_1_Slot1-5_1_1912.d	7	P11021|BIP_HUMAN;P17066|HSP76_HUMAN;P34931|HS71L_HUMAN;P0DMV9|HS71B_HUMAN;P0DMV8|HS71A_HUMAN;P11142|HSP7C_HUMAN			FALSE
EPTAAALAY	35.55	905.449	9	4.3	906.454	1	16.317	1.3144-1.3364			764532	18042	210724_sHLA_MCF7_Growing_1_Slot1-5_1_1912.d	7				FALSE
EPTDLLTTL	24	1001.53	9	10.9	1002.54	1	39.7272	1.3997-1.4216			1872486	55878	210724_sHLA_MCF7_Growing_1_Slot1-5_1_1912.d	1				FALSE
EPTELYNIL	28.17	1090.55	9	8.4	1091.56	1	41.4925	1.4628-1.4846			1956200	59132	210724_sHLA_MCF7_Growing_1_Slot1-5_1_1912.d	1	Q9Y6J8|STYL1_HUMAN			FALSE
EPTPGGVKY	32.89	946.476	9	6	474.245	2	6.1456	0.7554-0.7781			286724	5114	210724_sHLA_MCF7_Growing_1_Slot1-5_1_1912.d	2	P53602|MVD1_HUMAN			FALSE
EPVELAQEF	38.62	1060.51	9	5.2	1061.51	1	29.44	1.4134-1.4354			1385182	38818	210724_sHLA_MCF7_Growing_1_Slot1-5_1_1912.d	1	O75489|NDUS3_HUMAN			FALSE
EPVEQFSKL	24.48	1075.55	9	1.4	538.782	2	15.3608	0.8026-0.8252			719349	16665	210724_sHLA_MCF7_Growing_1_Slot1-5_1_1912.d	1				FALSE
EPVGIYQGF	41.35	1008.49	9	-1.6	1009.49	1	29.751	1.3942-1.4162			1399952	39284	210724_sHLA_MCF7_Growing_1_Slot1-5_1_1912.d	2	Q05655|KPCD_HUMAN			FALSE
EPVPASIPNYY	26.98	1248.6	11	-1.1	625.304	2	29.5824	0.8468-0.8694	3050	24700	1388887	38947	210724_sHLA_MCF7_Growing_1_Slot1-5_1_1912.d	1	Q9UPN9|TRI33_HUMAN			FALSE
EPVRVVWRL	25.02	1152.68	9	1.4	577.342	2	20.9159	0.8553-0.8778			981760	25180	210724_sHLA_MCF7_Growing_1_Slot1-5_1_1912.d	1				FALSE
EPWHLDIFEF	28.36	1331.62	10	-8.7	666.806	2	53.933	0.8797-0.9022	214	16300	2549696	84044	210724_sHLA_MCF7_Growing_1_Slot1-5_1_1912.d	2	P23921|RIR1_HUMAN			FALSE
EPWPDIESF	35.39	1118.49	9	0.8	1119.49	1	45.2858	1.4509-1.4728			2136800	66296	210724_sHLA_MCF7_Growing_1_Slot1-5_1_1912.d	1	Q9C091|GRB1L_HUMAN			FALSE
EPWPENATL	25.69	1055.49	9	-10.5	1056.48	1	28.421	1.4134-1.4354			1337226	37350	210724_sHLA_MCF7_Growing_1_Slot1-5_1_1912.d	1	O75431|MTX2_HUMAN			FALSE
EPWPNSDPPFSF	29.68	1418.61	12	1.3	710.311	2	47.5499	0.9163-0.9387	1970	20300	2239382	70538	210724_sHLA_MCF7_Growing_1_Slot1-5_1_1912.d	2	P16144|ITB4_HUMAN			FALSE
EPYGKIKNY	37.2	1110.57	9	0.3	556.289	2	4.9659	0.8289-0.8515			231709	3739	210724_sHLA_MCF7_Growing_1_Slot1-5_1_1912.d	1	P43243|MATR3_HUMAN			FALSE
EPYPEVDIF	41.93	1107.51	9	-1.5	1108.51	1	42.9404	1.4527-1.4746			2025093	61869	210724_sHLA_MCF7_Growing_1_Slot1-5_1_1912.d	3	Q6ZT07|TBCD9_HUMAN			FALSE
ESLPNEIAY	31.01	1034.49	9	6.3	1035.5	1	23.7871	1.4052-1.4271			1117956	29958	210724_sHLA_MCF7_Growing_1_Slot1-5_1_1912.d	1	Q9UQ13|SHOC2_HUMAN			FALSE
EVAPAGASY	40.34	863.403	9	2.4	864.406	1	7.9279	1.2481-1.2702			370247	7283	210724_sHLA_MCF7_Growing_1_Slot1-5_1_1912.d	2	Q9NZM5|NOP53_HUMAN			FALSE
EVAPALSVF	27.58	931.501	9	16.1	932.517	1	39.4885	1.3309-1.3530			1861348	55468	210724_sHLA_MCF7_Growing_1_Slot1-5_1_1912.d	2	O43815|STRN_HUMAN			FALSE
EVASVYQSY	34.1	1044.48	9	16.9	1045.49	1	14.598	1.3933-1.4152			683417	15599	210724_sHLA_MCF7_Growing_1_Slot1-5_1_1912.d	1	Q7Z434|MAVS_HUMAN			FALSE
EVDPGSAEL	41.57	915.418	9	-4.9	916.415	1	13.441	1.2997-1.3217			629123	14051	210724_sHLA_MCF7_Growing_1_Slot1-5_1_1912.d	1	P49327|FAS_HUMAN			FALSE
EVFKERIGY	26.98	1139.6	9	-1.9	570.801	2	9.6095	0.8101-0.8327			449152	9304	210724_sHLA_MCF7_Growing_1_Slot1-5_1_1912.d	1	Q6ZNJ1|NBEL2_HUMAN;Q6ZS30|NBEL1_HUMAN			FALSE
EVFPLAM(+15.99)NY	45	1098.51	9	7.1	1099.51	1	33.1765	1.4445-1.4664			1561750	44632	210724_sHLA_MCF7_Growing_1_Slot1-5_1_1912.d	3	P30279|CCND2_HUMAN;P30281|CCND3_HUMAN;P24385|CCND1_HUMAN	Oxidation (M)	M7:Oxidation (M):1001.00	FALSE
EVFPLAMNY	43.32	1082.51	9	-4.4	1083.51	1	43.2903	1.4463-1.4682			2041834	62518	210724_sHLA_MCF7_Growing_1_Slot1-5_1_1912.d	6	P30279|CCND2_HUMAN;P30281|CCND3_HUMAN;P24385|CCND1_HUMAN			FALSE
EVFRDTVHM	25.57	1132.53	9	-5.6	567.267	2	9.9594	0.8336-0.8562			465669	9729	210724_sHLA_MCF7_Growing_1_Slot1-5_1_1912.d	1	Q9UPN3|MACF1_HUMAN			FALSE
EVGPAAPAM	24.69	841.4	9	7.1	842.408	1	12.9356	1.2582-1.2804			605203	13375	210724_sHLA_MCF7_Growing_1_Slot1-5_1_1912.d	1				FALSE
EVLWPLPAY	33.86	1086.58	9	4.5	1087.58	1	51.5054	1.4509-1.4728			2433473	78677	210724_sHLA_MCF7_Growing_1_Slot1-5_1_1912.d	2	Q9P2X0|DPM3_HUMAN			FALSE
EVMPAQWEF	39.86	1135.5	9	-2.3	1136.5	1	40.8264	1.4408-1.4628			1924726	58054	210724_sHLA_MCF7_Growing_1_Slot1-5_1_1912.d	2	P15104|GLNA_HUMAN			FALSE
EVNPNTRVM	25.39	1058.52	9	-5.5	530.26	2	6.0678	0.7847-0.8073			283044	5010	210724_sHLA_MCF7_Growing_1_Slot1-5_1_1912.d	1	Q53FV1|ORML2_HUMAN			FALSE
EVSKIVQTY	24.1	1065.57	9	2.2	533.79	2	9.1394	0.7979-0.8205	1660	32600	425283	8679	210724_sHLA_MCF7_Growing_1_Slot1-5_1_1912.d	1	P12814|ACTN1_HUMAN			FALSE
EVWPEGDVF	26.96	1076.48	9	-4.3	1077.48	1	40.3544	1.3786-1.4006			1902318	57102	210724_sHLA_MCF7_Growing_1_Slot1-5_1_1912.d	1	Q9UNS1|TIM_HUMAN			FALSE
EVWSEGLGY	41.47	1038.47	9	-2.7	1039.46	1	29.9106	1.3832-1.4052			1407346	39526	210724_sHLA_MCF7_Growing_1_Slot1-5_1_1912.d	2	P83111|LACTB_HUMAN			FALSE
FAAQTVGNTY	49.14	1070.5	10	2.6	1071.51	1	12.955	1.4125-1.4344			606107	13385	210724_sHLA_MCF7_Growing_1_Slot1-5_1_1912.d	2	Q92575|UBXN4_HUMAN			FALSE
FADEGSIFY	32.59	1047.45	9	5.4	1048.46	1	33.4486	1.4317-1.4536			1574703	45069	210724_sHLA_MCF7_Growing_1_Slot1-5_1_1912.d	3	Q9BPX6|MICU1_HUMAN			FALSE
FAEESDLSRQY	36.91	1343.6	11	-1.4	672.801	2	11.6586	0.8938-0.9163			545479	11761	210724_sHLA_MCF7_Growing_1_Slot1-5_1_1912.d	2	Q12789|TF3C1_HUMAN			FALSE
FAEGTFTVF	26.91	1017.48	9	-2.4	1018.48	1	42.4106	1.3860-1.4079			1999874	60788	210724_sHLA_MCF7_Growing_1_Slot1-5_1_1912.d	1	Q9NZM1|MYOF_HUMAN			FALSE
FAEGVGAVY	40.33	911.439	9	-1	912.439	1	21.1297	1.3355-1.3575			991940	25526	210724_sHLA_MCF7_Growing_1_Slot1-5_1_1912.d	3	Q6ZVD8|PHLP2_HUMAN			FALSE
FAEPSSVSF	41.39	969.444	9	3.5	970.448	1	25.5262	1.3236-1.3456			1200379	32815	210724_sHLA_MCF7_Growing_1_Slot1-5_1_1912.d	3	Q03164|KMT2A_HUMAN			FALSE
FAFEHSEEY	45.14	1157.47	9	3	579.738	2	14.2373	0.8120-0.8346	1300	18200	664113	15069	210724_sHLA_MCF7_Growing_1_Slot1-5_1_1912.d	1	Q9BQ70|TCF25_HUMAN			FALSE
FAFVTDNTY	38.66	1076.48	9	0.4	1077.48	1	30.8873	1.4344-1.4564			1453560	41040	210724_sHLA_MCF7_Growing_1_Slot1-5_1_1912.d	1	P14635|CCNB1_HUMAN			FALSE
FAIGGSGSSY	39.56	944.424	10	15.5	945.439	1	17.5075	1.3355-1.3575			820779	19755	210724_sHLA_MCF7_Growing_1_Slot1-5_1_1912.d	1	P28072|PSB6_HUMAN			FALSE
FASADGLTY	37.12	943.429	9	-6.1	944.424	1	20.5383	1.3465-1.3685			964138	24544	210724_sHLA_MCF7_Growing_1_Slot1-5_1_1912.d	1	P20839|IMDH1_HUMAN			FALSE
FASETNLDF	27.56	1042.46	9	3.2	1043.46	1	27.9106	1.4125-1.4344			1313140	36508	210724_sHLA_MCF7_Growing_1_Slot1-5_1_1912.d	1	Q92621|NU205_HUMAN			FALSE
FASQEIPAS	28.77	948.455	9	-2.2	949.454	1	15.147	1.3162-1.3383			709224	16374	210724_sHLA_MCF7_Growing_1_Slot1-5_1_1912.d	2	O75369|FLNB_HUMAN			FALSE
FATDSGLEF	32.66	985.439	9	0.6	986.44	1	31.0233	1.3713-1.3933			1460066	41288	210724_sHLA_MCF7_Growing_1_Slot1-5_1_1912.d	2	Q92610|ZN592_HUMAN			FALSE
FAVDLEHHSY	47.11	1216.55	10	0.5	609.279	2	13.9195	0.8938-0.9163	552	10400	649372	14632	210724_sHLA_MCF7_Growing_1_Slot1-5_1_1912.d	3	Q01780|EXOSX_HUMAN			FALSE
FAVSEVGGLF	40.13	1024.52	10	3.3	1025.53	1	45.4801	1.4052-1.4271			2146090	66646	210724_sHLA_MCF7_Growing_1_Slot1-5_1_1912.d	1	Q9P258|RCC2_HUMAN			FALSE
FAYDGKDYL	25.94	1090.5	9	-10.4	546.246	2	20.3245	0.8045-0.8271			953971	24211	210724_sHLA_MCF7_Growing_1_Slot1-5_1_1912.d	1	P13747|HLAE_HUMAN			FALSE
FGLARIYSY	37.31	1088.57	9	2.2	545.288	2	26.0565	0.8092-0.8318			1225269	33567	210724_sHLA_MCF7_Growing_1_Slot1-5_1_1912.d	1	P11802|CDK4_HUMAN			FALSE
FGSDVKVAY	37.62	984.492	9	-3.9	493.248	2	12.8189	0.7592-0.7818			599685	13221	210724_sHLA_MCF7_Growing_1_Slot1-5_1_1912.d	2	Q9HCU4|CELR2_HUMAN			FALSE
FGSDVVAQF	41.72	968.46	9	-6.7	969.455	1	30.1827	1.3557-1.3777			1420306	39970	210724_sHLA_MCF7_Growing_1_Slot1-5_1_1912.d	1	P60510|PP4C_HUMAN			FALSE
FGWEEDEDF	51.35	1172.43	9	-1.2	1173.43	1	36.2215	1.4682-1.4901			1706091	49509	210724_sHLA_MCF7_Growing_1_Slot1-5_1_1912.d	2	A6ZKI3|RTL8C_HUMAN;Q17RB0|RTL8B_HUMAN;Q9BWD3|RTL8A_HUMAN			FALSE
FIDASRLVY	39.87	1082.58	9	4.6	542.294	2	26.6071	0.8158-0.8383	235	4910	1250182	34342	210724_sHLA_MCF7_Growing_1_Slot1-5_1_1912.d	2	P35221|CTNA1_HUMAN;P26232|CTNA2_HUMAN			FALSE
FIFREGDGVYY	31.65	1364.64	11	-10.6	683.315	2	28.8291	0.8844-0.9069			1356592	37942	210724_sHLA_MCF7_Growing_1_Slot1-5_1_1912.d	2	Q8N7H5|PAF1_HUMAN			FALSE
FINPKPITY	42.1	1091.6	9	0.4	546.804	2	17.3909	0.8111-0.8336			815250	19590	210724_sHLA_MCF7_Growing_1_Slot1-5_1_1912.d	1	O15121|DEGS1_HUMAN			FALSE
FLAPLVTEY	36.82	1051.56	9	7.3	1052.57	1	42.1773	1.4591-1.4810			1988698	60340	210724_sHLA_MCF7_Growing_1_Slot1-5_1_1912.d	2	Q96NL6|SCLT1_HUMAN			FALSE
FLFDGSPTY	41.7	1045.48	9	4.3	1046.48	1	38.5894	1.4152-1.4372			1818539	53783	210724_sHLA_MCF7_Growing_1_Slot1-5_1_1912.d	1	P49327|FAS_HUMAN			FALSE
FLKPDDIQY	30.25	1137.57	9	1.6	569.79	2	20.9742	0.8205-0.8430			984527	25265	210724_sHLA_MCF7_Growing_1_Slot1-5_1_1912.d	1	O75533|SF3B1_HUMAN			FALSE
FLSVVSSVLTEK	41.55	1307.73	12	-8.4	654.864	2	33.9595	0.9069-0.9294			1598747	45869	210724_sHLA_MCF7_Growing_1_Slot1-5_1_1912.d	2	P02008|HBAZ_HUMAN			FALSE
FLWAGGRASY	32.48	1126.56	10	7.3	564.285	2	21.6547	0.8261-0.8487	305	6170	1015075	26311	210724_sHLA_MCF7_Growing_1_Slot1-5_1_1912.d	1	Q00839|HNRPU_HUMAN			FALSE
FLWKEPATM	46.52	1121.56	9	-4.7	561.78	2	25.7649	0.8468-0.8694			1211455	33163	210724_sHLA_MCF7_Growing_1_Slot1-5_1_1912.d	4	Q9BQ70|TCF25_HUMAN			FALSE
FLWKEPATM(+15.99)	46.98	1137.55	9	-6	569.776	2	18.5454	0.8233-0.8459			869746	21340	210724_sHLA_MCF7_Growing_1_Slot1-5_1_1912.d	1	Q9BQ70|TCF25_HUMAN	Oxidation (M)	M9:Oxidation (M):1001.00	FALSE
FNAVEVNTY	23.33	1055.49	9	6.9	1056.5	1	27.5801	1.4162-1.4381			1297425	35991	210724_sHLA_MCF7_Growing_1_Slot1-5_1_1912.d	1				FALSE
FPADYIKYWEF	47.61	1477.69	11	8.7	739.855	2	48.5777	0.9808-1.0032	300	5670	2295275	72791	210724_sHLA_MCF7_Growing_1_Slot1-5_1_1912.d	2	Q7Z333|SETX_HUMAN			FALSE
FPAEFAMY	23.45	974.421	8	-4.3	975.417	1	38.7499	1.3731-1.3951			1826035	54127	210724_sHLA_MCF7_Growing_1_Slot1-5_1_1912.d	1				FALSE
FPAEPLEL	30.34	914.475	8	4.8	915.48	1	38.57	1.3190-1.3410			1817583	53721	210724_sHLA_MCF7_Growing_1_Slot1-5_1_1912.d	1	Q7KZ85|SPT6H_HUMAN			FALSE
FPAGILQAPF	26.29	1059.58	10	-6.4	1060.57	1	49.1627	1.4500-1.4719			2321302	73786	210724_sHLA_MCF7_Growing_1_Slot1-5_1_1912.d	1	P0DPD6|ECE2_HUMAN;P0DPD8|EFCE2_HUMAN;P42892|ECE1_HUMAN			FALSE
FPAKAVAEF	35.79	978.518	9	3.7	490.264	2	16.8564	0.7667-0.7894	337	3310	787578	18738	210724_sHLA_MCF7_Growing_1_Slot1-5_1_1912.d	1	P05549|AP2A_HUMAN			FALSE
FPALPGSSY	36.38	937.455	9	-8	938.448	1	29.1679	1.3401-1.3621			1372268	38420	210724_sHLA_MCF7_Growing_1_Slot1-5_1_1912.d	2	Q9NZN8|CNOT2_HUMAN			FALSE
FPANNIVKF	42.16	1048.57	9	0.8	525.289	2	25.0405	0.7960-0.8186	3000	17000	1177253	32039	210724_sHLA_MCF7_Growing_1_Slot1-5_1_1912.d	2	P43307|SSRA_HUMAN			FALSE
FPAPAKAVVY	38.17	1061.59	10	-1	531.799	2	17.7433	0.8045-0.8271	448	7010	830048	20084	210724_sHLA_MCF7_Growing_1_Slot1-5_1_1912.d	1	Q8TEM1|PO210_HUMAN			FALSE
FPAPGKPGNYQY	42.97	1337.64	12	1.5	669.824	2	13.6184	0.8741-0.8966	2770	77800	633724	14182	210724_sHLA_MCF7_Growing_1_Slot1-5_1_1912.d	4	Q9UGP8|SEC63_HUMAN			FALSE
FPASADRTVIDY	41.1	1353.66	12	-1.7	677.83	2	20.1496	0.8825-0.9050			945633	23919	210724_sHLA_MCF7_Growing_1_Slot1-5_1_1912.d	2	P07237|PDIA1_HUMAN			FALSE
FPASFPNRQY	35.51	1225.59	10	1.3	613.798	2	15.7301	0.8421-0.8647	9350	76400	736839	17169	210724_sHLA_MCF7_Growing_1_Slot1-5_1_1912.d	4	Q8TCT9|HM13_HUMAN			FALSE
FPASPPKGY	36.74	962.486	9	1.8	963.489	1	9.4541	1.3676-1.3896	8820	80700	441769	9073	210724_sHLA_MCF7_Growing_1_Slot1-5_1_1912.d	4	Q16763|UBE2S_HUMAN			FALSE
FPASPPKGYFL	42.55	1222.64	11	1.6	612.323	2	29.8093	0.8487-0.8712	3420	24200	1402734	39384	210724_sHLA_MCF7_Growing_1_Slot1-5_1_1912.d	3	Q16763|UBE2S_HUMAN			FALSE
FPATPLLDY	43.79	1035.53	9	-1.3	1036.53	1	42.9793	1.4271-1.4491			2026919	61907	210724_sHLA_MCF7_Growing_1_Slot1-5_1_1912.d	5	P53396|ACLY_HUMAN			FALSE
FPAVGEPNIQQY	38.29	1361.66	12	0.2	681.834	2	30.3755	0.8741-0.8966	3560	23000	1424021	40109	210724_sHLA_MCF7_Growing_1_Slot1-5_1_1912.d	2	O15294|OGT1_HUMAN			FALSE
FPDEGILAV	30.29	959.496	9	-0.5	960.497	1	40.9041	1.3786-1.4006			1928398	58150	210724_sHLA_MCF7_Growing_1_Slot1-5_1_1912.d	1	Q9C0C7|AMRA1_HUMAN			FALSE
FPDKPITQY	45.09	1107.56	9	0.7	554.784	2	14.6833	0.7969-0.8195	45300	315000	692634	15876	210724_sHLA_MCF7_Growing_1_Slot1-5_1_1912.d	5	P39656|OST48_HUMAN			FALSE
FPDLRLIQY	33.88	1163.63	9	-0.6	582.82	2	40.1322	0.8402-0.8628	1180	4950	1884637	56407	210724_sHLA_MCF7_Growing_1_Slot1-5_1_1912.d	1	Q6ZRS2|SRCAP_HUMAN			FALSE
FPDPAGKLNQF	43.86	1232.62	11	-2.4	617.311	2	24.8019	0.8534-0.8759	6150	88900	1166151	31665	210724_sHLA_MCF7_Growing_1_Slot1-5_1_1912.d	5	Q9BT22|ALG1_HUMAN;Q6GMV1|ALG1L_HUMAN			FALSE
FPDPEKPCKM(+15.99)C	24.72	1309.55	11	1.5	655.779	2	6.4177	0.8600-0.8825			299486	5360	210724_sHLA_MCF7_Growing_1_Slot1-5_1_1912.d	1		Oxidation (M)	M10:Oxidation (M):1001.00	FALSE
FPDQPVVW	29.68	986.486	8	8.6	987.495	1	37.9051	1.3493-1.3713			1786035	52569	210724_sHLA_MCF7_Growing_1_Slot1-5_1_1912.d	1	Q9NVR2|INT10_HUMAN			FALSE
FPDSPGGTSY	46.94	1026.43	10	3.3	1027.43	1	15.0062	1.3493-1.3713			702756	16164	210724_sHLA_MCF7_Growing_1_Slot1-5_1_1912.d	2	Q9Y6M9|NDUB9_HUMAN			FALSE
FPDTPLAL	30.52	872.464	8	14.7	873.479	1	40.3104	1.2942-1.3162			1900467	57039	210724_sHLA_MCF7_Growing_1_Slot1-5_1_1912.d	3	Q12906|ILF3_HUMAN			FALSE
FPEAGVSSL	32.76	905.449	9	6.8	906.457	1	24.0592	1.3015-1.3236			1130948	30434	210724_sHLA_MCF7_Growing_1_Slot1-5_1_1912.d	2	Q9H6K5|PRR36_HUMAN			FALSE
FPEDLENDIRTF	38.72	1494.7	12	17.2	748.365	2	36.5946	0.9387-0.9612			1723720	50152	210724_sHLA_MCF7_Growing_1_Slot1-5_1_1912.d	2	O14929|HAT1_HUMAN			FALSE
FPEEDKKTY	46.68	1155.54	9	-0.9	578.775	2	4.7887	0.8176-0.8402	7970	96700	219810	3462	210724_sHLA_MCF7_Growing_1_Slot1-5_1_1912.d	2	O95298|NDUC2_HUMAN			FALSE
FPEELTQTF	40.19	1110.52	9	-10.5	1111.51	1	35.0124	1.4655-1.4874			1648668	47514	210724_sHLA_MCF7_Growing_1_Slot1-5_1_1912.d	1	P26641|EF1G_HUMAN			FALSE
FPEFPATRAY	27.2	1197.58	10	-4.7	599.791	2	24.1764	0.8327-0.8553	359	12100	1132820	30518	210724_sHLA_MCF7_Growing_1_Slot1-5_1_1912.d	4	Q8IVM0|CCD50_HUMAN			FALSE
FPEGSVELY	40.95	1039.49	9	-2.3	1040.48	1	31.1205	1.3951-1.4171			1464660	41412	210724_sHLA_MCF7_Growing_1_Slot1-5_1_1912.d	3	P23396|RS3_HUMAN			FALSE
FPEHIFPAL	35.09	1069.56	9	-2	1070.56	1	38.0063	1.4582-1.4801	22900	225000	1790675	52739	210724_sHLA_MCF7_Growing_1_Slot1-5_1_1912.d	5	P61160|ARP2_HUMAN			FALSE
FPEIDGQVF	24.54	1050.5	9	0.6	1051.5	1	41.1621	1.4372-1.4591			1940443	58573	210724_sHLA_MCF7_Growing_1_Slot1-5_1_1912.d	1				FALSE
FPEIDLEKY	46.44	1152.57	9	-1.6	577.288	2	31.315	0.8148-0.8374	11400	144000	1466531	41495	210724_sHLA_MCF7_Growing_1_Slot1-5_1_1912.d	3	P00374|DYR_HUMAN			FALSE
FPEKGYSF	28.45	973.455	8	0.9	487.732	2	14.3065	0.7498-0.7724			669642	15234	210724_sHLA_MCF7_Growing_1_Slot1-5_1_1912.d	1	Q01085|TIAR_HUMAN			FALSE
FPESASDAIKF	24.89	1210.59	11	-1.5	606.296	2	25.3124	0.8073-0.8299			1190173	32443	210724_sHLA_MCF7_Growing_1_Slot1-5_1_1912.d	1				FALSE
FPEVFTTY	34.36	1002.47	8	10.2	1003.48	1	37.8274	1.3887-1.4107			1782259	52369	210724_sHLA_MCF7_Growing_1_Slot1-5_1_1912.d	1	P78527|PRKDC_HUMAN			FALSE
FPEYTGANKY	40.39	1188.55	10	10.7	595.282	2	10.9783	0.8120-0.8346			513396	10968	210724_sHLA_MCF7_Growing_1_Slot1-5_1_1912.d	2	P04899|GNAI2_HUMAN			FALSE
FPFAPPAAA	37.78	887.454	9	1.9	888.457	1	31.3149	1.2932-1.3153			1473975	41787	210724_sHLA_MCF7_Growing_1_Slot1-5_1_1912.d	2	Q29980|MICB_HUMAN			FALSE
FPFAPPGAAA	38.76	944.476	10	-5.6	945.471	1	30.829	1.3236-1.3456			1450793	40955	210724_sHLA_MCF7_Growing_1_Slot1-5_1_1912.d	2	Q29983|MICA_HUMAN			FALSE
FPFEKGSVQY	43.88	1200.58	10	-0.2	601.294	2	20.2446	0.8430-0.8656	2460	9340	940985	23741	210724_sHLA_MCF7_Growing_1_Slot1-5_1_1912.d	1	P35659|DEK_HUMAN			FALSE
FPFVDDNEV	25.6	1080.48	9	9.7	1081.49	1	36.5557	1.4070-1.4290			1721873	50093	210724_sHLA_MCF7_Growing_1_Slot1-5_1_1912.d	1	Q16236|NF2L2_HUMAN			FALSE
FPGFPAAAY	35.96	939.449	9	6.2	940.456	1	36.4196	1.3217-1.3438			1715387	49865	210724_sHLA_MCF7_Growing_1_Slot1-5_1_1912.d	2	Q96DH6|MSI2H_HUMAN			FALSE
FPGLASEL	33.28	832.433	8	-5.7	833.43	1	34.6398	1.2656-1.2877			1631047	46879	210724_sHLA_MCF7_Growing_1_Slot1-5_1_1912.d	1	Q8TCY9|URGCP_HUMAN			FALSE
FPGPLLVEL	25.24	983.569	9	1.9	984.572	1	53.3798	1.4125-1.4344			2523397	82777	210724_sHLA_MCF7_Growing_1_Slot1-5_1_1912.d	1				FALSE
FPGRGASQIY	34.85	1094.55	10	-2.7	548.278	2	10.8449	0.7979-0.8205	590	18500	505149	10767	210724_sHLA_MCF7_Growing_1_Slot1-5_1_1912.d	5	Q9P258|RCC2_HUMAN			FALSE
FPGSSATY	37.41	828.365	8	-1.9	829.365	1	11.4837	1.2260-1.2481			537221	11549	210724_sHLA_MCF7_Growing_1_Slot1-5_1_1912.d	7	Q6P1Q9|MET2B_HUMAN;Q96IZ6|MET2A_HUMAN			FALSE
FPGSTTEDY	36.36	1015.41	9	4	1016.42	1	13.0911	1.3557-1.3777			612555	13575	210724_sHLA_MCF7_Growing_1_Slot1-5_1_1912.d	2	Q13263|TIF1B_HUMAN			FALSE
FPHGDLTEF	26.4	1061.48	9	2.9	531.746	2	22.3778	0.7932-0.8158			1051180	27550	210724_sHLA_MCF7_Growing_1_Slot1-5_1_1912.d	1	Q9Y2I1|NISCH_HUMAN			FALSE
FPHHLQEYIEY	32.89	1474.69	11	9.6	738.353	2	20.3484	0.9275-0.9500	420	5010	952124	24152	210724_sHLA_MCF7_Growing_1_Slot1-5_1_1912.d	2	A5YKK6|CNOT1_HUMAN			FALSE
FPHQPSALGY	47.93	1115.54	10	-3.2	558.772	2	15.0126	0.8158-0.8383	15200	410000	699994	16084	210724_sHLA_MCF7_Growing_1_Slot1-5_1_1912.d	5	Q6P1M3|L2GL2_HUMAN			FALSE
FPHSAHQKY	41.06	1113.54	9	0.8	557.772	2	3.9114	0.8129-0.8355			182326	2632	210724_sHLA_MCF7_Growing_1_Slot1-5_1_1912.d	1	P50914|RL14_HUMAN			FALSE
FPIEYHDIW	42.34	1218.57	9	-0.3	610.288	2	37.3768	0.8543-0.8769	2450	22100	1752471	51189	210724_sHLA_MCF7_Growing_1_Slot1-5_1_1912.d	3	P31350|RIR2_HUMAN			FALSE
FPIEYHDIWQM(+15.99)	35.89	1493.66	11	-9.4	747.828	2	35.1873	0.9434-0.9659			1657001	47801	210724_sHLA_MCF7_Growing_1_Slot1-5_1_1912.d	1	P31350|RIR2_HUMAN	Oxidation (M)	M11:Oxidation (M):1001.00	FALSE
FPIEYHDIWQM(+15.99)Y	48.35	1656.73	12	3.4	829.369	2	39.6094	0.9846-1.0070	1100	5030	1861337	55457	210724_sHLA_MCF7_Growing_1_Slot1-5_1_1912.d	1	P31350|RIR2_HUMAN	Oxidation (M)	M11:Oxidation (M):1001.00	FALSE
FPIEYHDIWQMY	34.84	1640.73	12	-2	821.367	2	46.4266	0.9902-1.0126	587	3220	2187136	68356	210724_sHLA_MCF7_Growing_1_Slot1-5_1_1912.d	2	P31350|RIR2_HUMAN			FALSE
FPIGSSGF	37.16	810.391	8	13.4	811.404	1	28.5959	1.2167-1.2389			1345512	37590	210724_sHLA_MCF7_Growing_1_Slot1-5_1_1912.d	2	P49790|NU153_HUMAN			FALSE
FPIIRDQIFRY	29.35	1466.8	11	7.5	489.942	3	31.4315	0.7526-0.7752			1479530	41978	210724_sHLA_MCF7_Growing_1_Slot1-5_1_1912.d	1	Q9UK99|FBX3_HUMAN			FALSE
FPIISPGRVYEY	33.67	1439.74	12	-3.6	720.872	2	33.5652	0.9013-0.9238	277	4530	1580264	45266	210724_sHLA_MCF7_Growing_1_Slot1-5_1_1912.d	2	Q9UK99|FBX3_HUMAN			FALSE
FPIPDLQKY	43.99	1119.6	9	3.7	560.804	2	31.1432	0.8139-0.8365	1910	11700	1460064	41286	210724_sHLA_MCF7_Growing_1_Slot1-5_1_1912.d	1	P14735|IDE_HUMAN			FALSE
FPIPGEPGF	27.3	959.475	9	7.4	960.483	1	40.2326	1.3328-1.3548			1896755	56903	210724_sHLA_MCF7_Growing_1_Slot1-5_1_1912.d	2	O15145|ARPC3_HUMAN			FALSE
FPIRDLDFSEF	30.89	1384.67	11	1.3	693.337	2	44.0774	0.9031-0.9256	5770	31700	2073481	63769	210724_sHLA_MCF7_Growing_1_Slot1-5_1_1912.d	1	P51784|UBP11_HUMAN			FALSE
FPKADLAAAGVM(+15.99)	24.17	1205.61	12	5.6	603.812	2	17.3714	0.8393-0.8618			814329	19563	210724_sHLA_MCF7_Growing_1_Slot1-5_1_1912.d	1		Oxidation (M)	M12:Oxidation (M):1001.00	FALSE
FPKAPEFPSY	34.88	1181.58	10	-10.3	591.785	2	25.4873	0.8167-0.8393			1198503	32727	210724_sHLA_MCF7_Growing_1_Slot1-5_1_1912.d	1	Q86UV5|UBP48_HUMAN			FALSE
FPKDPVYTF	40.11	1112.55	9	-2.3	557.279	2	25.5456	0.8318-0.8543			1201296	32838	210724_sHLA_MCF7_Growing_1_Slot1-5_1_1912.d	1	Q8TAT6|NPL4_HUMAN			FALSE
FPLLATAY	32.45	894.485	8	7.4	895.493	1	40.0382	1.3318-1.3539			1887409	56497	210724_sHLA_MCF7_Growing_1_Slot1-5_1_1912.d	2	Q15067|ACOX1_HUMAN			FALSE
FPLPAAGGSRY	26.46	1134.58	11	-0.6	568.294	2	17.939	0.8280-0.8506	512	4000	837425	20309	210724_sHLA_MCF7_Growing_1_Slot1-5_1_1912.d	1	O75920|SERF1_HUMAN			FALSE
FPLPGLPDF	38.45	1001.52	9	1.8	1002.52	1	54.89	1.3832-1.4052			2595790	86332	210724_sHLA_MCF7_Growing_1_Slot1-5_1_1912.d	5	P34896|GLYC_HUMAN			FALSE
FPLPPSSIGY	48.52	1076.55	10	-1.9	1077.55	1	39.9022	1.4427-1.4646			1880875	56221	210724_sHLA_MCF7_Growing_1_Slot1-5_1_1912.d	9	Q9H7S9|ZN703_HUMAN			FALSE
FPLSPDWQVDY	27.94	1365.62	11	-2.7	683.813	2	47.928	0.8684-0.8909			2262734	71540	210724_sHLA_MCF7_Growing_1_Slot1-5_1_1912.d	2	P26641|EF1G_HUMAN			FALSE
FPM(+15.99)THGNTGF	38.04	1123.48	10	1.3	562.742	2	8.7702	0.8148-0.8374	3020	10700	415215	8445	210724_sHLA_MCF7_Growing_1_Slot1-5_1_1912.d	2	Q15366|PCBP2_HUMAN	Oxidation (M)	M3:Oxidation (M):1001.00	FALSE
FPMEIRQY	27.38	1082.52	8	0.6	542.265	2	19.6603	0.8063-0.8289	1760	10400	920640	23064	210724_sHLA_MCF7_Growing_1_Slot1-5_1_1912.d	1	P42224|STAT1_HUMAN			FALSE
FPMEIRQYL	32.47	1195.61	9	-0.3	598.806	2	34.3482	0.8449-0.8675			1617213	46455	210724_sHLA_MCF7_Growing_1_Slot1-5_1_1912.d	2	P42224|STAT1_HUMAN			FALSE
FPMTHGNTGF	50.58	1107.48	10	0.8	554.744	2	14.243	0.8082-0.8308	6790	56000	666876	15150	210724_sHLA_MCF7_Growing_1_Slot1-5_1_1912.d	6	Q15366|PCBP2_HUMAN			FALSE
FPMTMDEKY	32.96	1160.49	9	8.4	581.252	2	18.7593	0.8299-0.8524			879927	21687	210724_sHLA_MCF7_Growing_1_Slot1-5_1_1912.d	1	Q13618|CUL3_HUMAN			FALSE
FPNAIEHTL	49.04	1040.53	9	-1.1	521.268	2	18.5851	0.7837-0.8063	3720	29900	872531	21443	210724_sHLA_MCF7_Growing_1_Slot1-5_1_1912.d	2	P22314|UBA1_HUMAN			FALSE
FPNALFVVY	37.51	1068.56	9	-8.1	1069.56	1	51.4056	1.4253-1.4472			2428765	78439	210724_sHLA_MCF7_Growing_1_Slot1-5_1_1912.d	1	O60294|TYW4_HUMAN			FALSE
FPNIPGKSL	44.38	971.544	9	1.1	486.776	2	18.8593	0.7667-0.7894	7450	63600	875285	21515	210724_sHLA_MCF7_Growing_1_Slot1-5_1_1912.d	4	O15121|DEGS1_HUMAN			FALSE
FPNIVIKGSEL	44.18	1215.69	11	4.6	608.849	2	31.2552	0.8355-0.8581	838	7640	1467496	41566	210724_sHLA_MCF7_Growing_1_Slot1-5_1_1912.d	2	Q6P2Q9|PRP8_HUMAN			FALSE
FPNKQGYVL	44.43	1064.57	9	1.1	533.287	2	14.4958	0.8101-0.8327	3750	24600	665040	15102	210724_sHLA_MCF7_Growing_1_Slot1-5_1_1912.d	3	O43684|BUB3_HUMAN			FALSE
FPNPEATFV	40	1020.49	9	1.9	1021.49	1	33.94	1.3704-1.3924			1597814	45830	210724_sHLA_MCF7_Growing_1_Slot1-5_1_1912.d	1	Q9Y5B9|SP16H_HUMAN			FALSE
FPNRVVFQEF	27.3	1281.65	10	-4.6	641.825	2	30.8484	0.8731-0.8956			1451742	41010	210724_sHLA_MCF7_Growing_1_Slot1-5_1_1912.d	1	P35579|MYH9_HUMAN			FALSE
FPNSSPGL	34.65	817.397	8	6	818.404	1	15.7689	1.2444-1.2665			738669	17211	210724_sHLA_MCF7_Growing_1_Slot1-5_1_1912.d	3	P12830|CADH1_HUMAN			FALSE
FPNVSSFEW	45.87	1111.5	9	2.6	1112.5	1	46.0923	1.4408-1.4628			2174956	67798	210724_sHLA_MCF7_Growing_1_Slot1-5_1_1912.d	1	Q4J6C6|PPCEL_HUMAN			FALSE
FPQFEPQRY	35.42	1210.58	9	3.3	606.294	2	19.7841	0.8468-0.8694	1160	14900	926184	23244	210724_sHLA_MCF7_Growing_1_Slot1-5_1_1912.d	1	O43734|CIKS_HUMAN			FALSE
FPQIGQIQY	30.67	1092.56	9	-5.5	1093.55	1	34.9346	1.4463-1.4682			1644962	47384	210724_sHLA_MCF7_Growing_1_Slot1-5_1_1912.d	1	Q6P4A7|SFXN4_HUMAN			FALSE
FPQKIAGELY	38.67	1164.62	10	1	583.313	2	20.7789	0.8459-0.8684	6440	38400	984532	25270	210724_sHLA_MCF7_Growing_1_Slot1-5_1_1912.d	2	Q9GZM5|YIPF3_HUMAN			FALSE
FPQLDSTSF	43.14	1040.48	9	-3.6	1041.48	1	34.115	1.3951-1.4171			1606094	46064	210724_sHLA_MCF7_Growing_1_Slot1-5_1_1912.d	2	P49327|FAS_HUMAN			FALSE
FPQPAAVY	36.76	891.449	8	4.4	892.454	1	22.8111	1.3043-1.3263			1071593	28295	210724_sHLA_MCF7_Growing_1_Slot1-5_1_1912.d	1	Q8WWM7|ATX2L_HUMAN			FALSE
FPQYPDKEL	39.99	1135.55	9	11.6	568.788	2	16.4919	0.8129-0.8355	2280	8540	772838	18302	210724_sHLA_MCF7_Growing_1_Slot1-5_1_1912.d	2	A5YKK6|CNOT1_HUMAN			FALSE
FPREGFGEDL	23.29	1165.54	10	-1.1	583.773	2	20.4302	0.8289-0.8515	1660	7820	952121	24149	210724_sHLA_MCF7_Growing_1_Slot1-5_1_1912.d	1	Q9HCD6|TANC2_HUMAN			FALSE
FPRFEEPAPLSY	37.37	1451.71	12	-0.7	726.856	2	32.9252	0.9013-0.9238	842	19400	1547885	44177	210724_sHLA_MCF7_Growing_1_Slot1-5_1_1912.d	2	Q07157|ZO1_HUMAN			FALSE
FPRHIEPEL	37.29	1136.6	9	-3	569.301	2	12.5027	0.8383-0.8609			585018	12858	210724_sHLA_MCF7_Growing_1_Slot1-5_1_1912.d	5	P86791|CCZ1_HUMAN;P86790|CCZ1B_HUMAN			FALSE
FPSIYDVKY	43.05	1130.56	9	-12.5	566.279	2	29.4011	0.8186-0.8412			1383358	38782	210724_sHLA_MCF7_Growing_1_Slot1-5_1_1912.d	1	Q9UFF9|CNOT8_HUMAN			FALSE
FPSMPIKL	35.03	931.52	8	-3.5	466.762	2	34.3093	0.7498-0.7724			1615358	46388	210724_sHLA_MCF7_Growing_1_Slot1-5_1_1912.d	2	Q659A1|ICE2_HUMAN			FALSE
FPSPGPVAL	28.13	883.48	9	4.9	884.486	1	32.7059	1.3061-1.3282			1539560	43898	210724_sHLA_MCF7_Growing_1_Slot1-5_1_1912.d	1	Q9NRY6|PLS3_HUMAN			FALSE
FPSPPAFIF	36.12	1021.53	9	4.9	1022.53	1	53.9089	1.4061-1.4280			2548774	84016	210724_sHLA_MCF7_Growing_1_Slot1-5_1_1912.d	1	P53992|SC24C_HUMAN			FALSE
FPSPPAVSI	37.71	913.491	9	6.4	914.498	1	34.2316	1.3162-1.3383			1611646	46252	210724_sHLA_MCF7_Growing_1_Slot1-5_1_1912.d	2	Q7Z3K3|POGZ_HUMAN			FALSE
FPSSGEGATF	47.28	998.434	10	1.1	999.436	1	18.4054	1.3254-1.3474			863273	21125	210724_sHLA_MCF7_Growing_1_Slot1-5_1_1912.d	2	Q08AD1|CAMP2_HUMAN			FALSE
FPSTVSTVY	36.75	999.491	9	-5.2	1000.49	1	23.6316	1.3823-1.4043			1110570	29724	210724_sHLA_MCF7_Growing_1_Slot1-5_1_1912.d	3	Q2VPK5|CTU2_HUMAN			FALSE
FPSVPLFGF	42.75	1009.53	9	-1.3	1010.53	1	56.3557	1.4299-1.4518			2667020	90512	210724_sHLA_MCF7_Growing_1_Slot1-5_1_1912.d	1	Q8NEZ5|FBX22_HUMAN			FALSE
FPSYVDKNLEL	27.62	1323.67	11	-3	662.836	2	29.7776	0.8919-0.9144	166	3540	1400888	39326	210724_sHLA_MCF7_Growing_1_Slot1-5_1_1912.d	1	Q5T7W7|TSTD2_HUMAN			FALSE
FPTDPKVVVY	47.37	1163.62	10	2.7	582.816	2	23.4423	0.8459-0.8684	1540	10800	1097617	29287	210724_sHLA_MCF7_Growing_1_Slot1-5_1_1912.d	1	Q9Y4K1|CRBG1_HUMAN			FALSE
FPTDTLFDV	26.6	1053.5	9	4.8	1054.51	1	47.2053	1.4436-1.4655			2228209	70093	210724_sHLA_MCF7_Growing_1_Slot1-5_1_1912.d	1	Q9P2K2|TXD16_HUMAN			FALSE
FPTISLEF	29.61	952.49	8	-1.3	953.49	1	51.3279	1.3685-1.3905			2425045	78295	210724_sHLA_MCF7_Growing_1_Slot1-5_1_1912.d	1	P37268|FDFT_HUMAN			FALSE
FPTPDPAAL	24.07	927.47	9	9.6	928.48	1	31.3343	1.3282-1.3502			1474921	41839	210724_sHLA_MCF7_Growing_1_Slot1-5_1_1912.d	1	Q92793|CBP_HUMAN			FALSE
FPTPGVVF	26.29	862.459	8	7.6	863.467	1	40.5099	1.3089-1.3309			1909757	57389	210724_sHLA_MCF7_Growing_1_Slot1-5_1_1912.d	1	P07741|APT_HUMAN			FALSE
FPTSTISF	41.51	898.444	8	-1.8	899.443	1	33.4292	1.3116-1.3337			1573764	45024	210724_sHLA_MCF7_Growing_1_Slot1-5_1_1912.d	6	Q99590|SCAFB_HUMAN			FALSE
FPTVQHQEL	42.66	1097.55	9	-3.3	549.777	2	12.6046	0.8073-0.8299	142	5700	589603	12973	210724_sHLA_MCF7_Growing_1_Slot1-5_1_1912.d	3	Q9Y520|PRC2C_HUMAN			FALSE
FPTYGGITF	26.89	1001.49	9	-1.7	1002.48	1	42.0218	1.4098-1.4317			1981289	60083	210724_sHLA_MCF7_Growing_1_Slot1-5_1_1912.d	1	P19838|NFKB1_HUMAN			FALSE
FPVAGQKLIY	46.65	1134.64	10	9.6	568.331	2	24.0592	0.8327-0.8553			1130957	30443	210724_sHLA_MCF7_Growing_1_Slot1-5_1_1912.d	2	P54727|RD23B_HUMAN;P54725|RD23A_HUMAN			FALSE
FPVEKIINL	31.54	1071.63	9	0.1	536.82	2	34.7997	0.8487-0.8712	670	6420	1634749	47005	210724_sHLA_MCF7_Growing_1_Slot1-5_1_1912.d	1	Q16236|NF2L2_HUMAN			FALSE
FPVFATVIL	23.74	1005.59	9	2.1	1006.59	1	55.6324	1.4226-1.4445			2631864	88434	210724_sHLA_MCF7_Growing_1_Slot1-5_1_1912.d	1	P49736|MCM2_HUMAN			FALSE
FPVGDVNNF	44.67	1007.47	9	-4.5	1008.47	1	29.6149	1.3924-1.4143			1393488	39078	210724_sHLA_MCF7_Growing_1_Slot1-5_1_1912.d	1	Q13409|DC1I2_HUMAN			FALSE
FPVGPGTGF	41.66	877.433	9	6.5	878.44	1	30.1244	1.2675-1.2896			1417529	39875	210724_sHLA_MCF7_Growing_1_Slot1-5_1_1912.d	3	Q9BUN8|DERL1_HUMAN			FALSE
FPVGPGTGFL	27.32	990.518	10	-6.6	991.511	1	43.4653	1.3777-1.3997			2050179	62817	210724_sHLA_MCF7_Growing_1_Slot1-5_1_1912.d	1	Q9BUN8|DERL1_HUMAN			FALSE
FPVGTVISY	26.02	981.517	9	8	982.526	1	35.0318	1.3969-1.4189			1649622	47574	210724_sHLA_MCF7_Growing_1_Slot1-5_1_1912.d	2	Q5VX71|SUSD4_HUMAN			FALSE
FPVGTVVEY	38.38	1009.51	9	7.2	1010.52	1	31.6898	1.3832-1.4052			1491531	42357	210724_sHLA_MCF7_Growing_1_Slot1-5_1_1912.d	3	P08174|DAF_HUMAN			FALSE
FPVKGLKTGY	46.24	1108.63	10	-0.4	555.317	2	9.5608	0.8139-0.8365	809	21900	445472	9200	210724_sHLA_MCF7_Growing_1_Slot1-5_1_1912.d	2	P19174|PLCG1_HUMAN			FALSE
FPVKPHNKSF	32.4	1199.65	10	-11.7	600.819	2	4.8882	0.8449-0.8675			228053	3659	210724_sHLA_MCF7_Growing_1_Slot1-5_1_1912.d	1	O75564|JERKY_HUMAN			FALSE
FPVPKPIDY	38.51	1074.58	9	2.5	538.292	2	25.1549	0.7998-0.8224	13000	67800	1179096	32094	210724_sHLA_MCF7_Growing_1_Slot1-5_1_1912.d	5	Q9BVS4|RIOK2_HUMAN			FALSE
FPVRDGKIKL	28.03	1171.71	10	-9.6	391.57	3	8.6137	0.7252-0.7479	3830	37100	402378	8124	210724_sHLA_MCF7_Growing_1_Slot1-5_1_1912.d	3	Q9UGL1|KDM5B_HUMAN			FALSE
FPVSDGSNY	49.07	984.419	9	3.2	985.423	1	14.6952	1.3438-1.3658			688019	15731	210724_sHLA_MCF7_Growing_1_Slot1-5_1_1912.d	3	Q969N2|PIGT_HUMAN			FALSE
FPVWVDQQTY	36.32	1281.6	10	0.6	641.805	2	37.9662	0.8816-0.9041	1810	6480	1782268	52378	210724_sHLA_MCF7_Growing_1_Slot1-5_1_1912.d	1	O43933|PEX1_HUMAN			FALSE
FPWGDGNHTL	38.08	1142.51	10	1.2	572.261	2	24.2108	0.8176-0.8402	4270	57700	1133732	30536	210724_sHLA_MCF7_Growing_1_Slot1-5_1_1912.d	3	P12074|CX6A1_HUMAN			FALSE
FPWGDGNHTLF	39.79	1289.58	11	6.2	645.798	2	39.1386	0.8600-0.8825	4200	23200	1844612	54824	210724_sHLA_MCF7_Growing_1_Slot1-5_1_1912.d	3	P12074|CX6A1_HUMAN			FALSE
FPYIEENVKEY	50.92	1429.68	11	1.7	715.842	2	24.8991	0.9341-0.9565			1170770	31814	210724_sHLA_MCF7_Growing_1_Slot1-5_1_1912.d	1	Q9UHY7|ENOPH_HUMAN			FALSE
FPYKGYIWNY	25.35	1349.64	10	-2.8	675.823	2	33.6235	0.8853-0.9078			1583024	45344	210724_sHLA_MCF7_Growing_1_Slot1-5_1_1912.d	1	Q15181|IPYR_HUMAN			FALSE
FPYLHQDWEVQY	32.74	1623.74	12	1.9	812.871	2	36.1859	0.9780-1.0004	590	7260	1702377	49371	210724_sHLA_MCF7_Growing_1_Slot1-5_1_1912.d	1	Q5BJH7|YIF1B_HUMAN			FALSE
FPYPM(+15.99)YSRDY	32.3	1353.57	10	0.6	677.788	2	18.7648	0.8994-0.9219	610	12400	877147	21589	210724_sHLA_MCF7_Growing_1_Slot1-5_1_1912.d	2	Q9NQZ5|STAR7_HUMAN	Oxidation (M)	M5:Oxidation (M):1001.00	FALSE
FPYPMYSRDY	36.61	1337.58	10	-0.5	669.79	2	23.5502	0.8947-0.9172	667	7410	1104089	29501	210724_sHLA_MCF7_Growing_1_Slot1-5_1_1912.d	1	Q9NQZ5|STAR7_HUMAN			FALSE
FPYQDKLVGY	42.31	1228.61	10	2.8	615.311	2	25.139	0.8477-0.8703	654	18300	1180951	32161	210724_sHLA_MCF7_Growing_1_Slot1-5_1_1912.d	2	Q8WUX2|CHAC2_HUMAN			FALSE
FRVPTANVS	31.74	989.529	9	7.4	495.772	2	11.9543	0.7620-0.7847			559293	12165	210724_sHLA_MCF7_Growing_1_Slot1-5_1_1912.d	1	P04406|G3P_HUMAN			FALSE
FVAEQKVEY	44.15	1111.55	9	1.9	556.782	2	9.4929	0.7998-0.8224			443625	9141	210724_sHLA_MCF7_Growing_1_Slot1-5_1_1912.d	1	Q04637|IF4G1_HUMAN			FALSE
FVNPGVVEF	29.92	1006.51	9	5.7	1007.52	1	36.1826	1.4088-1.4308			1704233	49439	210724_sHLA_MCF7_Growing_1_Slot1-5_1_1912.d	1	Q96N46|TTC14_HUMAN			FALSE
FVSEISDEF	47.55	1071.48	9	0.8	1072.48	1	31.4315	1.4171-1.4390			1479517	41965	210724_sHLA_MCF7_Growing_1_Slot1-5_1_1912.d	1	Q9UBF2|COPG2_HUMAN			FALSE
FVVDPM(+15.99)AEY	35.72	1085.47	9	-5	1086.47	1	25.5067	1.4436-1.4655			1199418	32748	210724_sHLA_MCF7_Growing_1_Slot1-5_1_1912.d	1	P10586|PTPRF_HUMAN;P23468|PTPRD_HUMAN;Q13332|PTPRS_HUMAN	Oxidation (M)	M6:Oxidation (M):1001.00	FALSE
FVVDPMAEY	46.49	1069.48	9	0.5	1070.48	1	36.7501	1.4354-1.4573			1731143	50423	210724_sHLA_MCF7_Growing_1_Slot1-5_1_1912.d	5	P10586|PTPRF_HUMAN;P23468|PTPRD_HUMAN;Q13332|PTPRS_HUMAN			FALSE
FVWEDYDKY	29.84	1263.54	9	-11.9	632.768	2	27.8134	0.8581-0.8806			1308526	36364	210724_sHLA_MCF7_Growing_1_Slot1-5_1_1912.d	1	Q9NW15|ANO10_HUMAN			FALSE
GAAGVHFIY	42.62	933.471	9	2.1	934.474	1	18.5649	1.3520-1.3740	12000	231000	870650	21350	210724_sHLA_MCF7_Growing_1_Slot1-5_1_1912.d	5	P52597|HNRPF_HUMAN			FALSE
GADPTLATY	30.25	907.429	9	-2.6	908.427	1	14.6952	1.3061-1.3282			688020	15732	210724_sHLA_MCF7_Growing_1_Slot1-5_1_1912.d	1	Q5H9F3|BCORL_HUMAN;Q6W2J9|BCOR_HUMAN			FALSE
GAHFDPEVY	23.34	1033.45	9	-1.8	517.728	2	13.6988	0.7752-0.7979			641090	14396	210724_sHLA_MCF7_Growing_1_Slot1-5_1_1912.d	1				FALSE
GAHGIIVVY	44.02	927.518	9	1.1	928.52	1	18.4677	1.3676-1.3896	3370	92600	866041	21211	210724_sHLA_MCF7_Growing_1_Slot1-5_1_1912.d	4	Q9H0U4|RAB1B_HUMAN;P62820|RAB1A_HUMAN			FALSE
GALLLLLL	25.05	824.573	8	-7.4	825.569	1	43.5867	1.2905-1.3125	2580	26200	2055756	63030	210724_sHLA_MCF7_Growing_1_Slot1-5_1_1912.d	3	Q9UI38|TSP50_HUMAN			FALSE
GAQGVILVY	24.71	918.518	9	8.1	919.526	1	30.6103	1.3474-1.3695			1440655	40651	210724_sHLA_MCF7_Growing_1_Slot1-5_1_1912.d	1				FALSE
GAQGVLLVY	24.71	918.518	9	8.1	919.526	1	30.6103	1.3474-1.3695			1440655	40651	210724_sHLA_MCF7_Growing_1_Slot1-5_1_1912.d	1				FALSE
GAVGYQPEY	41.95	982.44	9	-1.8	983.438	1	12.8189	1.3282-1.3502			599675	13211	210724_sHLA_MCF7_Growing_1_Slot1-5_1_1912.d	1	Q14494|NF2L1_HUMAN			FALSE
GAVHDVKDVLDS	30.78	1253.63	12	8.2	627.821	2	9.5512	0.9013-0.9238			446397	9231	210724_sHLA_MCF7_Growing_1_Slot1-5_1_1912.d	1	P81605|DCD_HUMAN			FALSE
GAVPIFIEL	28.56	957.553	9	-3.2	958.551	1	53.1855	1.3575-1.3795			2514050	82370	210724_sHLA_MCF7_Growing_1_Slot1-5_1_1912.d	1	P52294|IMA5_HUMAN;O60684|IMA7_HUMAN			FALSE
GAYEQVIKY	36	1069.54	9	-13.7	535.769	2	13.8154	0.7884-0.8111			646606	14548	210724_sHLA_MCF7_Growing_1_Slot1-5_1_1912.d	1	P98194|AT2C1_HUMAN			FALSE
GEVPLTPT	29.2	812.428	8	-2.3	813.428	1	19.3672	1.2177-1.2398			908627	22673	210724_sHLA_MCF7_Growing_1_Slot1-5_1_1912.d	1	Q6ZNJ1|NBEL2_HUMAN			FALSE
GGIILLLL	28.72	810.558	8	-7.3	811.554	1	41.2592	1.2831-1.3052			1945111	58771	210724_sHLA_MCF7_Growing_1_Slot1-5_1_1912.d	1	Q7L211|ABHDD_HUMAN			FALSE
GGLLILII	28.72	810.558	8	-7.3	811.554	1	41.2592	1.2831-1.3052			1945111	58771	210724_sHLA_MCF7_Growing_1_Slot1-5_1_1912.d	1	Q8NI17|IL31R_HUMAN			FALSE
GGLLLLLL	28.72	810.558	8	-7.3	811.554	1	41.2592	1.2831-1.3052			1945111	58771	210724_sHLA_MCF7_Growing_1_Slot1-5_1_1912.d	1	P20701|ITAL_HUMAN;Q495T6|MMEL1_HUMAN;Q9BQS2|SYT15_HUMAN			FALSE
GGWVEKETY	29.13	1067.49	9	3.9	534.752	2	8.7304	0.7941-0.8167			407871	8253	210724_sHLA_MCF7_Growing_1_Slot1-5_1_1912.d	1	P50993|AT1A2_HUMAN;P13637|AT1A3_HUMAN;P05023|AT1A1_HUMAN			FALSE
GKGGPGFP	25.83	715.365	8	-16.6	716.356	1	19.9308	1.1279-1.1501			935429	23549	210724_sHLA_MCF7_Growing_1_Slot1-5_1_1912.d	1	P19013|K2C4_HUMAN			FALSE
GPFAVLVDY	29.11	979.501	9	7.6	980.51	1	44.3487	1.3951-1.4171			2092122	64530	210724_sHLA_MCF7_Growing_1_Slot1-5_1_1912.d	2	Q7Z6Z7|HUWE1_HUMAN			FALSE
GPFGLIAQY	32.84	964.502	9	-6.6	965.496	1	39.941	1.3704-1.3924			1882750	56308	210724_sHLA_MCF7_Growing_1_Slot1-5_1_1912.d	3	Q96AX1|VP33A_HUMAN			FALSE
GPFGRMPTY	42.89	1024.48	9	-5.7	513.241	2	17.6085	0.7866-0.8092			825420	19926	210724_sHLA_MCF7_Growing_1_Slot1-5_1_1912.d	1	Q8ND56|LS14A_HUMAN			FALSE
GPLLLIVEY	41.25	1015.6	9	-4.2	1016.59	1	51.8552	1.4518-1.4737			2450377	79489	210724_sHLA_MCF7_Growing_1_Slot1-5_1_1912.d	1	P07949|RET_HUMAN			FALSE
GPLYVIVEY	25.5	1051.56	9	-6.6	1052.55	1	42.1968	1.4207-1.4427			1989626	60374	210724_sHLA_MCF7_Growing_1_Slot1-5_1_1912.d	1				FALSE
GPLYVLVEY	25.5	1051.56	9	-6.6	1052.55	1	42.1968	1.4207-1.4427			1989626	60374	210724_sHLA_MCF7_Growing_1_Slot1-5_1_1912.d	1				FALSE
GPVGVNVTY	42.93	904.465	9	1.8	905.468	1	19.0119	1.3153-1.3374			891959	22097	210724_sHLA_MCF7_Growing_1_Slot1-5_1_1912.d	3	P21333|FLNA_HUMAN			FALSE
GPVPGAVVY	30.34	857.465	9	12	858.476	1	21.0131	1.2490-1.2711			986364	25314	210724_sHLA_MCF7_Growing_1_Slot1-5_1_1912.d	1	Q9H9J4|UBP42_HUMAN			FALSE
GPVSKFWAY	42.16	1053.53	9	-0.2	527.768	2	23.6899	0.7828-0.8054			1113353	29825	210724_sHLA_MCF7_Growing_1_Slot1-5_1_1912.d	1	Q9H5J4|ELOV6_HUMAN			FALSE
GPYEVEVTY	39.06	1055.48	9	2.2	1056.48	1	23.6899	1.3924-1.4143			1113343	29815	210724_sHLA_MCF7_Growing_1_Slot1-5_1_1912.d	1	P21333|FLNA_HUMAN			FALSE
GPYGGGGQY	40.95	854.356	9	-1.6	855.356	1	6.0873	1.2463-1.2684			283967	5039	210724_sHLA_MCF7_Growing_1_Slot1-5_1_1912.d	1	P09651|ROA1_HUMAN;Q32P51|RA1L2_HUMAN			FALSE
GPYMKALEY	40.59	1070.51	9	-2	536.258	2	16.1547	0.7894-0.8120	193	3380	755277	17727	210724_sHLA_MCF7_Growing_1_Slot1-5_1_1912.d	1	Q9H008|LHPP_HUMAN			FALSE
GSGGTDVD	25.19	706.277	8	-3.3	707.277	1	18.7398	1.1381-1.1603			878983	21637	210724_sHLA_MCF7_Growing_1_Slot1-5_1_1912.d	1	Q9H3T2|SEM6C_HUMAN			FALSE
GSVNSSPATI	23.84	931.461	10	0.7	932.463	1	23.1026	1.3374-1.3594			1085617	28909	210724_sHLA_MCF7_Growing_1_Slot1-5_1_1912.d	1				FALSE
HAATDITGF	42.77	931.44	9	-7.6	932.434	1	12.3083	1.3153-1.3374			575830	12610	210724_sHLA_MCF7_Growing_1_Slot1-5_1_1912.d	1	P49903|SPS1_HUMAN;Q99611|SPS2_HUMAN			FALSE
HADGTIVRY	43.38	1030.52	9	-8.3	516.259	2	5.3984	0.7866-0.8092			251830	4192	210724_sHLA_MCF7_Growing_1_Slot1-5_1_1912.d	1	Q9UG01|IF172_HUMAN			FALSE
HADLLIVVF	29.12	1025.59	9	2.6	1026.59	1	47.3802	1.4427-1.4646			2236570	70408	210724_sHLA_MCF7_Growing_1_Slot1-5_1_1912.d	1	Q8IV36|HID1_HUMAN			FALSE
HAFVDLHEF	54.73	1113.52	9	0.2	557.766	2	21.0343	0.8506-0.8731	1470	15400	984535	25273	210724_sHLA_MCF7_Growing_1_Slot1-5_1_1912.d	1	Q99418|CYH2_HUMAN			FALSE
HAGLVYEY	44.02	950.45	8	1	951.452	1	12.1681	1.3401-1.3621	767	10900	569385	12423	210724_sHLA_MCF7_Growing_1_Slot1-5_1_1912.d	3	Q92526|TCPW_HUMAN;P40227|TCPZ_HUMAN			FALSE
HAGPVINTL	44.15	920.508	9	5.8	921.514	1	10.935	1.3273-1.3493			511557	10917	210724_sHLA_MCF7_Growing_1_Slot1-5_1_1912.d	1	Q92793|CBP_HUMAN			FALSE
HAHLDIEAF	27.94	1051.51	9	-0.5	526.758	2	15.1228	0.8035-0.8261			708292	16336	210724_sHLA_MCF7_Growing_1_Slot1-5_1_1912.d	1	P00966|ASSY_HUMAN			FALSE
HAHPQEVY	36.9	979.451	8	0.2	490.73	2	4.0475	0.7526-0.7752			188720	2768	210724_sHLA_MCF7_Growing_1_Slot1-5_1_1912.d	1	Q13433|S39A6_HUMAN			FALSE
HAHQFLQNEY	43.42	1285.58	10	0.8	643.795	2	6.5538	0.8665-0.8891			305964	5580	210724_sHLA_MCF7_Growing_1_Slot1-5_1_1912.d	1	Q16531|DDB1_HUMAN			FALSE
HALERLFTM	24.29	1116.58	9	-9.2	559.286	2	20.4995	0.8195-0.8421			962314	24508	210724_sHLA_MCF7_Growing_1_Slot1-5_1_1912.d	1	P55060|XPO2_HUMAN			FALSE
HALFEISKY	43.21	1106.58	9	-3.5	554.29	2	16.2816	0.8092-0.8318	133	4990	761773	17965	210724_sHLA_MCF7_Growing_1_Slot1-5_1_1912.d	1	P51636|CAV2_HUMAN			FALSE
HAM(+15.99)FQPFLEM	24.74	1265.56	10	-9.1	633.776	2	33.5263	0.8590-0.8816			1578410	45200	210724_sHLA_MCF7_Growing_1_Slot1-5_1_1912.d	1	P10909|CLUS_HUMAN	Oxidation (M)	M3:Oxidation (M):79.54	FALSE
HAM(+15.99)FQPFLEM(+15.99)	27.16	1281.55	10	0.9	641.78	2	22.3921	0.8609-0.8834	298	2430	1050257	27521	210724_sHLA_MCF7_Growing_1_Slot1-5_1_1912.d	1	P10909|CLUS_HUMAN	Oxidation (M); Oxidation (M)	M3:Oxidation (M):1001.00;M10:Oxidation (M):1001.00	FALSE
HAMFQPFLEM	35.79	1249.56	10	2.5	625.786	2	40.7029	0.8581-0.8806	397	6200	1918125	57711	210724_sHLA_MCF7_Growing_1_Slot1-5_1_1912.d	1	P10909|CLUS_HUMAN			FALSE
HAMFQPFLEM(+15.99)	28.23	1265.56	10	2.1	633.783	2	30.0356	0.8496-0.8722	327	3160	1410155	39653	210724_sHLA_MCF7_Growing_1_Slot1-5_1_1912.d	1	P10909|CLUS_HUMAN	Oxidation (M)	M10:Oxidation (M):93.15	FALSE
HASDRIIAL	32.9	994.556	9	-0.7	498.281	2	9.716	0.7743-0.7969	1690	24600	451922	9392	210724_sHLA_MCF7_Growing_1_Slot1-5_1_1912.d	1	P29401|TKT_HUMAN			FALSE
HASPHLFTF	35.11	1055.52	9	0.6	528.763	2	17.2353	0.8082-0.8308			807846	19338	210724_sHLA_MCF7_Growing_1_Slot1-5_1_1912.d	1	P23771|GATA3_HUMAN			FALSE
HATTALLHY	37.27	1025.53	9	-1.6	513.768	2	7.6311	0.7903-0.8129			356498	6944	210724_sHLA_MCF7_Growing_1_Slot1-5_1_1912.d	1	Q6P2C8|MED27_HUMAN			FALSE
HAVGNVELY	40.92	1000.5	9	-10.5	1001.49	1	11.8377	1.3768-1.3988			553768	12004	210724_sHLA_MCF7_Growing_1_Slot1-5_1_1912.d	3	Q16719|KYNU_HUMAN			FALSE
HAVIDINAF	41.42	998.519	9	3.1	999.522	1	27.3042	1.4015-1.4235	2960	56000	1284450	35532	210724_sHLA_MCF7_Growing_1_Slot1-5_1_1912.d	3	Q13572|ITPK1_HUMAN			FALSE
HAVVNLINY	30.25	1041.56	9	1.2	1042.56	1	20.8965	1.4226-1.4445	1190	17600	980801	25115	210724_sHLA_MCF7_Growing_1_Slot1-5_1_1912.d	2	P35222|CTNB1_HUMAN			FALSE
HAYDNFLEH	40.8	1144.49	9	-9.4	573.245	2	10.2353	0.8393-0.8618			478523	10067	210724_sHLA_MCF7_Growing_1_Slot1-5_1_1912.d	1	O75674|TM1L1_HUMAN			FALSE
HAYSQLLESY	39.92	1209.57	10	3.1	605.788	2	19.2292	0.8421-0.8647	402	6170	900285	22377	210724_sHLA_MCF7_Growing_1_Slot1-5_1_1912.d	1	Q15008|PSMD6_HUMAN			FALSE
HGIDPTGTY	43.18	959.435	9	0.4	960.436	1	7.6117	1.3585-1.3805	177	8500	355557	6897	210724_sHLA_MCF7_Growing_1_Slot1-5_1_1912.d	4	P68371|TBB4B_HUMAN;P07437|TBB5_HUMAN;P04350|TBB4A_HUMAN			FALSE
HIQDIVVHY	46.74	1122.58	9	6.4	562.298	2	12.644	0.8506-0.8731			591436	13018	210724_sHLA_MCF7_Growing_1_Slot1-5_1_1912.d	1	P04843|RPN1_HUMAN			FALSE
HLFDIITQY	25.94	1148.59	9	-5.3	575.294	2	39.1775	0.8261-0.8487	560	7620	1846466	54890	210724_sHLA_MCF7_Growing_1_Slot1-5_1_1912.d	2	Q96MW5|COG8_HUMAN			FALSE
HLVAVFNEY	45.34	1090.54	9	-5.6	1091.54	1	23.3789	1.4536-1.4755	1590	18800	1098531	29307	210724_sHLA_MCF7_Growing_1_Slot1-5_1_1912.d	3	P50995|ANX11_HUMAN			FALSE
HLYPNTPYAY	29.84	1237.58	10	5.8	619.795	2	16.3364	0.8581-0.8806			765475	18091	210724_sHLA_MCF7_Growing_1_Slot1-5_1_1912.d	1	P27695|APEX1_HUMAN			FALSE
HPAAAGRDAVVF	34.33	1209.63	12	-0.2	605.816	2	7.2801	0.8449-0.8675	1410	57500	339923	6461	210724_sHLA_MCF7_Growing_1_Slot1-5_1_1912.d	2	Q86X29|LSR_HUMAN			FALSE
HPAIALREY	30.14	1068.57	9	-2.6	535.288	2	7.6813	0.7969-0.8195	262	5730	357415	6967	210724_sHLA_MCF7_Growing_1_Slot1-5_1_1912.d	1	P10155|RO60_HUMAN			FALSE
HPAVVFSVQL	26.05	1095.61	10	7.9	548.812	2	19.3467	0.8440-0.8665	95.4	2810	907683	22623	210724_sHLA_MCF7_Growing_1_Slot1-5_1_1912.d	1	Q96G91|P2Y11_HUMAN			FALSE
HPDAPMSQVY	33.33	1143.5	10	0.9	572.755	2	10.052	0.8054-0.8280	5470	55100	462922	9664	210724_sHLA_MCF7_Growing_1_Slot1-5_1_1912.d	2	Q15014|MO4L2_HUMAN			FALSE
HPDEKSIITY	30.45	1201.6	10	0.7	601.803	2	8.4979	0.8684-0.8909	820	6160	393227	7913	210724_sHLA_MCF7_Growing_1_Slot1-5_1_1912.d	1	Q01082|SPTB2_HUMAN			FALSE
HPDEPLYSF	28.08	1103.49	9	6.7	1104.5	1	20.7554	1.4427-1.4646	3350	34800	974309	24881	210724_sHLA_MCF7_Growing_1_Slot1-5_1_1912.d	4	Q9Y5Q9|TF3C3_HUMAN			FALSE
HPDIKAISF	27.32	1026.55	9	-5.8	514.276	2	14.8507	0.8430-0.8656			695393	15953	210724_sHLA_MCF7_Growing_1_Slot1-5_1_1912.d	1	Q02252|MMSA_HUMAN			FALSE
HPDKKIVAY	41.93	1069.59	9	-4.2	535.797	2	4.358	0.8092-0.8318	684	23100	202455	3093	210724_sHLA_MCF7_Growing_1_Slot1-5_1_1912.d	1	Q9UBB4|ATX10_HUMAN			FALSE
HPDPIVINH	40.84	1040.54	9	-5.9	521.271	2	6.0484	0.7818-0.8045			282121	4981	210724_sHLA_MCF7_Growing_1_Slot1-5_1_1912.d	3	Q92925|SMRD2_HUMAN			FALSE
HPDTGISSKAM	42.25	1142.54	11	9.1	572.278	2	4.5772	0.8252-0.8477			213406	3316	210724_sHLA_MCF7_Growing_1_Slot1-5_1_1912.d	2	P23527|H2B1O_HUMAN;Q96A08|H2B1A_HUMAN;Q99879|H2B1M_HUMAN;O60814|H2B1K_HUMAN;P58876|H2B1D_HUMAN;Q93079|H2B1H_HUMAN;P57053|H2BFS_HUMAN;P33778|H2B1B_HUMAN;P62807|H2B1C_HUMAN;Q99877|H2B1N_HUMAN;P06899|H2B1J_HUMAN;Q5QNW6|H2B2F_HUMAN;Q16778|H2B2E_HUMAN;Q99880|H2B1L_HUMAN;Q8N257|H2B3B_HUMAN			FALSE
HPDTGISSKAM(+15.99)	47.06	1158.53	11	-0.3	580.27	2	3.8725	0.8176-0.8402			180501	2595	210724_sHLA_MCF7_Growing_1_Slot1-5_1_1912.d	1	P23527|H2B1O_HUMAN;Q96A08|H2B1A_HUMAN;Q99879|H2B1M_HUMAN;O60814|H2B1K_HUMAN;P58876|H2B1D_HUMAN;Q93079|H2B1H_HUMAN;P57053|H2BFS_HUMAN;P33778|H2B1B_HUMAN;P62807|H2B1C_HUMAN;Q99877|H2B1N_HUMAN;P06899|H2B1J_HUMAN;Q5QNW6|H2B2F_HUMAN;Q16778|H2B2E_HUMAN;Q99880|H2B1L_HUMAN;Q8N257|H2B3B_HUMAN	Oxidation (M)	M11:Oxidation (M):1001.00	FALSE
HPDTHHPGL	45.9	1009.47	9	4.4	505.743	2	3.9309	0.7715-0.7941			183238	2650	210724_sHLA_MCF7_Growing_1_Slot1-5_1_1912.d	2	P23771|GATA3_HUMAN			FALSE
HPDVTEPMRF	25.25	1227.57	10	5.8	614.792	2	12.3472	0.8421-0.8647			577675	12667	210724_sHLA_MCF7_Growing_1_Slot1-5_1_1912.d	1				FALSE
HPEKLATVL	28.84	1006.58	9	2.1	504.295	2	7.67	0.8242-0.8468			358343	7001	210724_sHLA_MCF7_Growing_1_Slot1-5_1_1912.d	1	Q9NV06|DCA13_HUMAN			FALSE
HPEPASGLAAL	25.07	1061.55	11	-1.6	531.778	2	14.8051	0.7950-0.8176	885	10300	690795	15825	210724_sHLA_MCF7_Growing_1_Slot1-5_1_1912.d	1	P49327|FAS_HUMAN			FALSE
HPEPQSQHEL	34.9	1200.55	10	2.5	601.281	2	4.169	0.8346-0.8571			194212	2896	210724_sHLA_MCF7_Growing_1_Slot1-5_1_1912.d	1	Q8TCU6|PREX1_HUMAN			FALSE
HPEQDAGKVF	46.22	1126.54	10	-4.8	564.271	2	5.1069	0.7922-0.8148			238098	3870	210724_sHLA_MCF7_Growing_1_Slot1-5_1_1912.d	1	Q9BV38|WDR18_HUMAN			FALSE
HPFEDGAKL	41.53	1012.5	9	-3.1	507.251	2	6.4372	0.7686-0.7913			300408	5388	210724_sHLA_MCF7_Growing_1_Slot1-5_1_1912.d	2	O14976|GAK_HUMAN			FALSE
HPFFKTIDF	37.54	1150.58	9	4.9	576.297	2	24.6075	0.8506-0.8731			1156892	31346	210724_sHLA_MCF7_Growing_1_Slot1-5_1_1912.d	1	O95835|LATS1_HUMAN			FALSE
HPFGHIPVL	34.79	1015.56	9	4.1	508.786	2	20.0607	0.7979-0.8205	323	3420	939144	23688	210724_sHLA_MCF7_Growing_1_Slot1-5_1_1912.d	1	Q9H4Y5|GSTO2_HUMAN			FALSE
HPFLSGAETF	23.88	1104.52	10	-0.3	553.265	2	21.263	0.7998-0.8224	642	7860	995637	25647	210724_sHLA_MCF7_Growing_1_Slot1-5_1_1912.d	2				FALSE
HPFPESKPVL	30.11	1149.62	10	-2.5	575.811	2	9.5707	0.8242-0.8468			447315	9255	210724_sHLA_MCF7_Growing_1_Slot1-5_1_1912.d	1	Q15005|SPCS2_HUMAN			FALSE
HPFTNKPTTF	42.21	1188.59	10	-3.5	595.298	2	6.3983	0.8346-0.8571			298573	5341	210724_sHLA_MCF7_Growing_1_Slot1-5_1_1912.d	2	Q8N983|RM43_HUMAN			FALSE
HPFVFDIEDY	34.66	1280.57	10	-2.3	641.287	2	39.4697	0.8647-0.8872	2170	15900	1855749	55233	210724_sHLA_MCF7_Growing_1_Slot1-5_1_1912.d	1	Q96S59|RANB9_HUMAN			FALSE
HPGQISAGY	33.05	928.44	9	1.9	465.225	2	5.4568	0.7290-0.7516			254590	4270	210724_sHLA_MCF7_Growing_1_Slot1-5_1_1912.d	2	Q5VTE0|EF1A3_HUMAN;Q05639|EF1A2_HUMAN;P68104|EF1A1_HUMAN			FALSE
HPHIITLIDSY	31.81	1307.69	11	10.6	654.853	2	23.9954	0.8928-0.9153	80.4	3340	1127253	30315	210724_sHLA_MCF7_Growing_1_Slot1-5_1_1912.d	2	P15735|PHKG2_HUMAN			FALSE
HPHLVAEAY	33.49	1035.51	9	-5.4	518.758	2	6.165	0.7884-0.8111			287639	5135	210724_sHLA_MCF7_Growing_1_Slot1-5_1_1912.d	1	O43791|SPOP_HUMAN			FALSE
HPHQNLIATY	41.25	1192.6	10	-3.6	597.301	2	6.6121	0.8571-0.8797			308714	5648	210724_sHLA_MCF7_Growing_1_Slot1-5_1_1912.d	1	Q2TAY7|SMU1_HUMAN			FALSE
HPIEGSTTVF	39.48	1086.53	10	5	1087.54	1	11.7988	1.4326-1.4545	7950	142000	551917	11941	210724_sHLA_MCF7_Growing_1_Slot1-5_1_1912.d	3	P49327|FAS_HUMAN			FALSE
HPIEVSVGH	38.75	973.498	9	-1.1	487.752	2	5.243	0.7734-0.7960			244480	3994	210724_sHLA_MCF7_Growing_1_Slot1-5_1_1912.d	1	A6NEC2|PSAL_HUMAN;P55786|PSA_HUMAN			FALSE
HPIHQGITEL	45.16	1143.6	10	-2.9	572.803	2	6.6151	0.8280-0.8506	454	11400	307797	5625	210724_sHLA_MCF7_Growing_1_Slot1-5_1_1912.d	1	Q9H410|DSN1_HUMAN			FALSE
HPIIPEQSTF	37.54	1167.59	10	-1.1	584.799	2	17.5852	0.8092-0.8318			824495	19895	210724_sHLA_MCF7_Growing_1_Slot1-5_1_1912.d	1	Q9Y2Z0|SGT1_HUMAN			FALSE
HPIPTYPSY	24.54	1073.52	9	0.1	537.763	2	12.4071	0.7913-0.8139	306	5720	578598	12696	210724_sHLA_MCF7_Growing_1_Slot1-5_1_1912.d	1				FALSE
HPIRIADGY	27.37	1040.54	9	2.1	521.275	2	6.5602	0.7818-0.8045	376	12700	305958	5574	210724_sHLA_MCF7_Growing_1_Slot1-5_1_1912.d	1	P48643|TCPE_HUMAN			FALSE
HPITSIEY	40.84	958.476	8	11	959.487	1	10.9783	1.3640-1.3860			513385	10957	210724_sHLA_MCF7_Growing_1_Slot1-5_1_1912.d	2	Q70J99|UN13D_HUMAN			FALSE
HPIYNIKSL	38.44	1083.61	9	-0.8	542.807	2	10.1634	0.8092-0.8318	320	15200	473022	9930	210724_sHLA_MCF7_Growing_1_Slot1-5_1_1912.d	4	Q13601|KRR1_HUMAN			FALSE
HPKRPLLAF	27.43	1077.64	9	-4.2	539.824	2	7.8307	0.8383-0.8609			365684	7190	210724_sHLA_MCF7_Growing_1_Slot1-5_1_1912.d	1	Q96J01|THOC3_HUMAN			FALSE
HPKSIDLDNY	41.05	1200.58	10	2	601.293	2	7.3354	0.8449-0.8675			342692	6548	210724_sHLA_MCF7_Growing_1_Slot1-5_1_1912.d	2	Q14494|NF2L1_HUMAN			FALSE
HPLDPVAY	34.97	910.455	8	-1.8	911.454	1	11.9349	1.3273-1.3493			558366	12132	210724_sHLA_MCF7_Growing_1_Slot1-5_1_1912.d	2	Q9Y6Y8|S23IP_HUMAN			FALSE
HPLDYELTY	25.68	1149.53	9	0.9	575.771	2	21.0019	0.8158-0.8383	260	4520	985453	25297	210724_sHLA_MCF7_Growing_1_Slot1-5_1_1912.d	1	Q9ULT0|TTC7A_HUMAN			FALSE
HPLGDIVAF	34.54	967.513	9	-0.6	968.513	1	28.7125	1.3850-1.4070			1351040	37754	210724_sHLA_MCF7_Growing_1_Slot1-5_1_1912.d	2	P49327|FAS_HUMAN			FALSE
HPLGM(+15.99)AIFL	29.99	1013.54	9	2.3	507.773	2	27.8328	0.7837-0.8063			1309454	36398	210724_sHLA_MCF7_Growing_1_Slot1-5_1_1912.d	2	P49327|FAS_HUMAN	Oxidation (M)	M5:Oxidation (M):1001.00	FALSE
HPLGMAIFL	36.62	997.542	9	-12	998.53	1	39.9994	1.4363-1.4582			1885554	56430	210724_sHLA_MCF7_Growing_1_Slot1-5_1_1912.d	1	P49327|FAS_HUMAN			FALSE
HPLPPPPPVTY	48.87	1213.65	11	-6.3	607.824	2	17.9778	0.8524-0.8750			842972	20492	210724_sHLA_MCF7_Growing_1_Slot1-5_1_1912.d	3	O60583|CCNT2_HUMAN			FALSE
HPLPTVHPQVTY	47.67	1387.72	12	5.1	694.869	2	11.896	0.9238-0.9462			556531	12085	210724_sHLA_MCF7_Growing_1_Slot1-5_1_1912.d	2	P42345|MTOR_HUMAN			FALSE
HPLSVLGINY	36.38	1111.6	10	8.1	556.809	2	31.3149	0.8176-0.8402			1473991	41803	210724_sHLA_MCF7_Growing_1_Slot1-5_1_1912.d	1	Q8N6I1|EID2_HUMAN			FALSE
HPLTGGGM(+15.99)TVAF	26.62	1202.58	12	-3.6	602.289	2	13.8634	0.8289-0.8515	183	2950	647541	14589	210724_sHLA_MCF7_Growing_1_Slot1-5_1_1912.d	1	Q14534|ERG1_HUMAN	Oxidation (M)	M8:Oxidation (M):1001.00	FALSE
HPLYPFNDPY	40.96	1261.58	10	0.5	631.792	2	25.0471	0.8553-0.8778	6940	116000	1171693	31843	210724_sHLA_MCF7_Growing_1_Slot1-5_1_1912.d	2	P14550|AK1A1_HUMAN			FALSE
HPNGNITEL	34.27	993.488	9	0.5	994.489	1	7.4326	1.3951-1.4171			347272	6658	210724_sHLA_MCF7_Growing_1_Slot1-5_1_1912.d	1	Q7KZF4|SND1_HUMAN			FALSE
HPNSAIILHY	40.15	1163.61	10	-0.5	582.807	2	11.0941	0.8355-0.8581	820	9960	516137	11027	210724_sHLA_MCF7_Growing_1_Slot1-5_1_1912.d	1	A5YKK6|CNOT1_HUMAN			FALSE
HPPHYFFTY	30.16	1207.55	9	-4.3	604.773	2	17.3276	0.8581-0.8806	326	3610	809709	19413	210724_sHLA_MCF7_Growing_1_Slot1-5_1_1912.d	1	Q9UK99|FBX3_HUMAN			FALSE
HPPPPGTPM(+15.99)VH	23.63	1181.57	11	-10.7	591.779	2	11.19	0.8233-0.8459	548	12400	521636	11162	210724_sHLA_MCF7_Growing_1_Slot1-5_1_1912.d	1		Oxidation (M)	M9:Oxidation (M):1001.00	FALSE
HPPWTILDY	24.22	1140.56	9	4.9	571.286	2	34.6009	0.8073-0.8299			1629202	46822	210724_sHLA_MCF7_Growing_1_Slot1-5_1_1912.d	1				FALSE
HPQEVYNEY	35.28	1177.5	9	-1.3	589.755	2	6.3073	0.8129-0.8355	1040	23500	293114	5246	210724_sHLA_MCF7_Growing_1_Slot1-5_1_1912.d	1	Q13433|S39A6_HUMAN			FALSE
HPQIIIRAF	38.6	1093.64	9	-1.3	547.823	2	17.1107	0.8289-0.8515	4240	68600	799546	19084	210724_sHLA_MCF7_Growing_1_Slot1-5_1_1912.d	2	Q99832|TCPH_HUMAN			FALSE
HPQPTQVQF	29.18	1080.54	9	5.8	541.274	2	8.8664	0.7818-0.8045			414304	8428	210724_sHLA_MCF7_Growing_1_Slot1-5_1_1912.d	1	P51610|HCFC1_HUMAN			FALSE
HPQQKVAVY	29.34	1068.57	9	0.7	535.29	2	4.48	0.8092-0.8318			208845	3225	210724_sHLA_MCF7_Growing_1_Slot1-5_1_1912.d	1	Q15628|TRADD_HUMAN			FALSE
HPRIITEGF	44.3	1068.57	9	-4	535.287	2	9.7067	0.7988-0.8214	3540	42800	453767	9449	210724_sHLA_MCF7_Growing_1_Slot1-5_1_1912.d	2	P40227|TCPZ_HUMAN			FALSE
HPSLQPEEY	31.59	1098.5	9	0.4	550.253	2	7.8669	0.7922-0.8148	2220	28600	364768	7168	210724_sHLA_MCF7_Growing_1_Slot1-5_1_1912.d	2	Q13438|OS9_HUMAN			FALSE
HPSNVLHFF	33.48	1096.55	9	1	549.277	2	20.5146	0.8158-0.8383	1040	9700	959517	24393	210724_sHLA_MCF7_Growing_1_Slot1-5_1_1912.d	2	P14866|HNRPL_HUMAN			FALSE
HPSPLSVY	33.23	898.455	8	6.7	899.462	1	11.4643	1.3052-1.3273			536302	11524	210724_sHLA_MCF7_Growing_1_Slot1-5_1_1912.d	1	P13051|UNG_HUMAN			FALSE
HPSVVPGSIAF	25.07	1109.59	11	6.2	555.8	2	25.2152	0.8026-0.8252			1185557	32297	210724_sHLA_MCF7_Growing_1_Slot1-5_1_1912.d	1				FALSE
HPTDITSLDQY	29.31	1288.59	11	10.1	645.306	2	17.1382	0.8590-0.8816			803229	19191	210724_sHLA_MCF7_Growing_1_Slot1-5_1_1912.d	2	P14625|ENPL_HUMAN			FALSE
HPTGKMFIL	34.82	1042.56	9	3.2	522.287	2	14.8922	0.8026-0.8252	710	5960	695394	15954	210724_sHLA_MCF7_Growing_1_Slot1-5_1_1912.d	1	P35244|RFA3_HUMAN			FALSE
HPTIISESF	48.1	1029.51	9	-6	1030.51	1	17.3909	1.3988-1.4207	8440	152000	815238	19578	210724_sHLA_MCF7_Growing_1_Slot1-5_1_1912.d	5	P50991|TCPD_HUMAN			FALSE
HPTLGPKITY	46.05	1125.62	10	-9.2	563.807	2	9.3569	0.8224-0.8449			437206	8980	210724_sHLA_MCF7_Growing_1_Slot1-5_1_1912.d	1	Q8WTW4|NPRL2_HUMAN			FALSE
HPTLIQRTY	27.52	1127.61	9	9.6	564.813	2	6.0095	0.8336-0.8562			280276	4924	210724_sHLA_MCF7_Growing_1_Slot1-5_1_1912.d	1	Q9H0Z9|RBM38_HUMAN			FALSE
HPTSVISGY	41.43	959.471	9	8.2	960.48	1	8.1417	1.3419-1.3640			380347	7549	210724_sHLA_MCF7_Growing_1_Slot1-5_1_1912.d	1	P17987|TCPA_HUMAN			FALSE
HPTVVISAY	41.41	985.523	9	3.2	986.527	1	13.13	1.3786-1.4006	8050	208000	614408	13640	210724_sHLA_MCF7_Growing_1_Slot1-5_1_1912.d	6	P49368|TCPG_HUMAN			FALSE
HPVFQQESF	29.72	1117.52	9	3.6	559.765	2	12.8812	0.8007-0.8233	430	14700	600607	13249	210724_sHLA_MCF7_Growing_1_Slot1-5_1_1912.d	1	P16455|MGMT_HUMAN			FALSE
HPVQHISF	30.91	963.493	8	-4.9	482.748	2	6.4177	0.7667-0.7894			299480	5354	210724_sHLA_MCF7_Growing_1_Slot1-5_1_1912.d	2	Q8N3Y1|FBXW8_HUMAN			FALSE
HPVRDPVHM(+15.99)Y	49.43	1265.6	10	-0.8	633.801	2	4.3177	0.8571-0.8797	735	42600	199691	3011	210724_sHLA_MCF7_Growing_1_Slot1-5_1_1912.d	3	Q8IZ52|CHSS2_HUMAN	Oxidation (M)	M9:Oxidation (M):1001.00	FALSE
HPVRDPVHMY	37.23	1249.6	10	3.5	417.54	3	5.4796	0.7176-0.7403	1200	31600	255499	4285	210724_sHLA_MCF7_Growing_1_Slot1-5_1_1912.d	2	Q8IZ52|CHSS2_HUMAN			FALSE
HPVVGDLTY	31.73	999.503	9	-4.2	1000.5	1	14.9673	1.3860-1.4079			700912	16108	210724_sHLA_MCF7_Growing_1_Slot1-5_1_1912.d	1	Q9UJJ7|RUSD1_HUMAN			FALSE
HPVYILKGGY	39.81	1145.62	10	0.5	573.815	2	10.2772	0.8318-0.8543	77.9	2750	481280	10142	210724_sHLA_MCF7_Growing_1_Slot1-5_1_1912.d	1	Q9Y6J8|STYL1_HUMAN			FALSE
HPWEVM(+15.99)PDLY	29.37	1301.58	10	2.9	651.792	2	26.2288	0.8571-0.8797	204	3510	1232633	33779	210724_sHLA_MCF7_Growing_1_Slot1-5_1_1912.d	2	P08865|RSSA_HUMAN	Oxidation (M)	M6:Oxidation (M):1001.00	FALSE
HPWEVMPDLY	33.73	1285.58	10	-2.4	643.791	2	36.5384	0.8609-0.8834	1950	18900	1717234	49924	210724_sHLA_MCF7_Growing_1_Slot1-5_1_1912.d	1	P08865|RSSA_HUMAN			FALSE
HPWFGM(+15.99)EQEY	36.52	1338.53	10	-0.8	670.269	2	17.1894	0.8618-0.8844	3700	126000	804142	19210	210724_sHLA_MCF7_Growing_1_Slot1-5_1_1912.d	4	P15104|GLNA_HUMAN	Oxidation (M)	M6:Oxidation (M):1001.00	FALSE
HPWFGMEQEY	37.61	1322.54	10	2.2	662.274	2	25.0939	0.8694-0.8919	2940	62700	1179095	32093	210724_sHLA_MCF7_Growing_1_Slot1-5_1_1912.d	3	P15104|GLNA_HUMAN			FALSE
HPYGLGPPSL	25.25	1036.53	10	0.6	519.271	2	19.6728	0.7837-0.8063	763	6270	921560	23090	210724_sHLA_MCF7_Growing_1_Slot1-5_1_1912.d	1	O15417|TNC18_HUMAN			FALSE
HPYQPDPKM	32.07	1111.51	9	-5.9	556.756	2	4.8298	0.7875-0.8101			225302	3590	210724_sHLA_MCF7_Growing_1_Slot1-5_1_1912.d	1	O00257|CBX4_HUMAN			FALSE
HPYSQALIQY	25.84	1218.6	10	-6.7	610.301	2	16.2781	0.8195-0.8421			762703	18001	210724_sHLA_MCF7_Growing_1_Slot1-5_1_1912.d	2	Q7KZ85|SPT6H_HUMAN			FALSE
HSGPVIPVY	35.05	967.513	9	9.9	968.523	1	16.8077	1.3603-1.3823	441	6290	787566	18726	210724_sHLA_MCF7_Growing_1_Slot1-5_1_1912.d	2	Q14469|HES1_HUMAN			FALSE
HSWHESDSF	43.66	1130.44	9	13.2	566.232	2	5.7323	0.7950-0.8176			267446	4610	210724_sHLA_MCF7_Growing_1_Slot1-5_1_1912.d	2	Q9NWQ4|GPT2L_HUMAN			FALSE
HTGPGILSM	39.19	911.453	9	6.7	912.461	1	15.9244	1.3135-1.3355			746049	17439	210724_sHLA_MCF7_Growing_1_Slot1-5_1_1912.d	3	P62937|PPIA_HUMAN			FALSE
HTGPGILSM(+15.99)	34.98	927.448	9	-1.7	928.448	1	7.6117	1.3153-1.3374	821	19100	355558	6898	210724_sHLA_MCF7_Growing_1_Slot1-5_1_1912.d	3	P62937|PPIA_HUMAN	Oxidation (M)	M9:Oxidation (M):1001.00	FALSE
HTGPGLLSM	39.19	911.453	9	6.7	912.461	1	15.9244	1.3135-1.3355			746049	17439	210724_sHLA_MCF7_Growing_1_Slot1-5_1_1912.d	3	P49792|RBP2_HUMAN;Q9UNP9|PPIE_HUMAN			FALSE
HTGPGLLSM(+15.99)	34.98	927.448	9	-1.7	928.448	1	7.6117	1.3153-1.3374	821	19100	355558	6898	210724_sHLA_MCF7_Growing_1_Slot1-5_1_1912.d	3	P49792|RBP2_HUMAN;Q9UNP9|PPIE_HUMAN	Oxidation (M)	M9:Oxidation (M):1001.00	FALSE
HTVGLIVQY	31.16	1028.57	9	-9	515.282	2	20.7165	0.7922-0.8148			972484	24844	210724_sHLA_MCF7_Growing_1_Slot1-5_1_1912.d	2	O15327|INP4B_HUMAN			FALSE
HVFKLEQEEY	36.28	1320.63	10	-5.3	661.317	2	10.3913	0.8891-0.9116	98.2	2740	484961	10247	210724_sHLA_MCF7_Growing_1_Slot1-5_1_1912.d	1	Q9NQX4|MYO5C_HUMAN;Q9Y4I1|MYO5A_HUMAN;Q9ULV0|MYO5B_HUMAN;Q13402|MYO7A_HUMAN			FALSE
HVGPFIDSY	43.06	1033.49	9	2.6	1034.49	1	18.6815	1.4125-1.4344	1270	29500	876194	21530	210724_sHLA_MCF7_Growing_1_Slot1-5_1_1912.d	4	Q9UBZ4|APEX2_HUMAN			FALSE
HVIDVKFLY	47.4	1132.63	9	-0.5	567.317	2	25.4402	0.8308-0.8534	324	5250	1193871	32565	210724_sHLA_MCF7_Growing_1_Slot1-5_1_1912.d	1	Q16531|DDB1_HUMAN			FALSE
HVNGIVQKY	37.78	1056.57	9	6.4	529.293	2	5.0097	0.7998-0.8224			233545	3787	210724_sHLA_MCF7_Growing_1_Slot1-5_1_1912.d	1	Q3B7T1|EDRF1_HUMAN			FALSE
IAAVPATAM	31.85	843.452	9	-14.1	844.442	1	17.8612	1.2592-1.2813			837414	20298	210724_sHLA_MCF7_Growing_1_Slot1-5_1_1912.d	1	P49327|FAS_HUMAN			FALSE
IAAVPATAM(+15.99)	36.17	859.447	9	6.1	860.454	1	9.3374	1.2509-1.2730			436297	8965	210724_sHLA_MCF7_Growing_1_Slot1-5_1_1912.d	2	P49327|FAS_HUMAN	Oxidation (M)	M9:Oxidation (M):1001.00	FALSE
IADEGTWTL	35.02	1004.48	9	0.7	1005.48	1	30.4159	1.3905-1.4125			1431410	40346	210724_sHLA_MCF7_Growing_1_Slot1-5_1_1912.d	1	Q8WVJ2|NUDC2_HUMAN			FALSE
IADISQVY	37.75	907.465	8	6.6	908.472	1	21.8142	1.3245-1.3465			1024325	26621	210724_sHLA_MCF7_Growing_1_Slot1-5_1_1912.d	2	P60900|PSA6_HUMAN			FALSE
IAIDVIDAY	27.64	991.523	9	2.5	992.526	1	39.2747	1.4034-1.4253			1851090	55044	210724_sHLA_MCF7_Growing_1_Slot1-5_1_1912.d	2	Q9UBB4|ATX10_HUMAN			FALSE
IAIPVTVAF	27.97	929.559	9	8.5	930.567	1	48.2779	1.3355-1.3575			2279467	72181	210724_sHLA_MCF7_Growing_1_Slot1-5_1_1912.d	2	Q8TEM1|PO210_HUMAN			FALSE
IALDAAEEF	28.8	977.471	9	7.1	978.478	1	31.3732	1.3704-1.3924			1476766	41896	210724_sHLA_MCF7_Growing_1_Slot1-5_1_1912.d	1	Q8N565|MREG_HUMAN			FALSE
IARDEGGKAF	26.09	1062.55	10	-2	532.275	2	4.3634	0.8007-0.8233			203367	3111	210724_sHLA_MCF7_Growing_1_Slot1-5_1_1912.d	1	P05141|ADT2_HUMAN			FALSE
IASAIVNEL	34.56	928.523	9	1.9	929.526	1	28.0855	1.3557-1.3777			1321482	36804	210724_sHLA_MCF7_Growing_1_Slot1-5_1_1912.d	1	Q9NR09|BIRC6_HUMAN			FALSE
IDNNIEQIS	31.89	1044.51	9	8	1045.52	1	13.441	1.4134-1.4354			629121	14049	210724_sHLA_MCF7_Growing_1_Slot1-5_1_1912.d	2	P13645|K1C10_HUMAN			FALSE
IGIDLGTTY	45.21	951.491	9	0	952.492	1	32.6864	1.3603-1.3823			1538631	43863	210724_sHLA_MCF7_Growing_1_Slot1-5_1_1912.d	5	P34931|HS71L_HUMAN;P0DMV9|HS71B_HUMAN;P0DMV8|HS71A_HUMAN;P48723|HSP13_HUMAN			FALSE
IGSPVDLTY	41.03	963.491	9	6.5	964.498	1	28.4598	1.3328-1.3548			1339066	37402	210724_sHLA_MCF7_Growing_1_Slot1-5_1_1912.d	1	P28331|NDUS1_HUMAN			FALSE
IGVEHVVVY	36	1013.55	9	-0.3	507.781	2	18.386	0.7790-0.8016			862357	21103	210724_sHLA_MCF7_Growing_1_Slot1-5_1_1912.d	1	P49411|EFTU_HUMAN			FALSE
IIILLILVLM(+15.99)	28.3	1168.79	10	14.5	585.405	2	28.0466	0.8421-0.8647			1319648	36758	210724_sHLA_MCF7_Growing_1_Slot1-5_1_1912.d	1	P19022|CADH2_HUMAN	Oxidation (M)	M10:Oxidation (M):1001.00	FALSE
IILISSDH	23.75	896.497	8	-10.5	897.489	1	20.2273	1.2905-1.3125			949349	24059	210724_sHLA_MCF7_Growing_1_Slot1-5_1_1912.d	1				FALSE
IILLILIL	24.11	922.683	8	-1.5	462.345	2	30.3345	0.8205-0.8430	8400	172000	1424946	40140	210724_sHLA_MCF7_Growing_1_Slot1-5_1_1912.d	3				FALSE
IILLILILV	27.28	1021.75	9	2.7	511.881	2	30.9113	0.8506-0.8731	238	7300	1454495	41081	210724_sHLA_MCF7_Growing_1_Slot1-5_1_1912.d	2				FALSE
IILLLLLI	24.11	922.683	8	-1.5	462.345	2	30.3345	0.8205-0.8430	8400	172000	1424946	40140	210724_sHLA_MCF7_Growing_1_Slot1-5_1_1912.d	3				FALSE
IILLLLLII	25.92	1035.77	9	-0.9	518.887	2	34.0037	0.8581-0.8806	8290	160000	1596898	45808	210724_sHLA_MCF7_Growing_1_Slot1-5_1_1912.d	2				FALSE
ILIILIII	24.11	922.683	8	-1.5	462.345	2	30.3345	0.8205-0.8430	8400	172000	1424946	40140	210724_sHLA_MCF7_Growing_1_Slot1-5_1_1912.d	3				FALSE
ILLLIILL	24.11	922.683	8	-1.5	462.345	2	30.3345	0.8205-0.8430	8400	172000	1424946	40140	210724_sHLA_MCF7_Growing_1_Slot1-5_1_1912.d	3				FALSE
ILLLLLLL	24.11	922.683	8	-1.5	462.345	2	30.3345	0.8205-0.8430	8400	172000	1424946	40140	210724_sHLA_MCF7_Growing_1_Slot1-5_1_1912.d	3	Q8NHL6|LIRB1_HUMAN			FALSE
ILLLLLLLL	25.92	1035.77	9	-0.9	518.887	2	34.0037	0.8581-0.8806	8290	160000	1596898	45808	210724_sHLA_MCF7_Growing_1_Slot1-5_1_1912.d	2	Q8NHL6|LIRB1_HUMAN			FALSE
INDPFIDL	32.92	945.481	8	-4.9	946.477	1	45.3635	1.3585-1.3805			2140542	66462	210724_sHLA_MCF7_Growing_1_Slot1-5_1_1912.d	1	P04406|G3P_HUMAN			FALSE
IPADIVFVL	34.12	985.585	9	-4.8	986.581	1	54.7346	1.4116-1.4335			2588228	85922	210724_sHLA_MCF7_Growing_1_Slot1-5_1_1912.d	1	O75953|DNJB5_HUMAN;P25685|DNJB1_HUMAN			FALSE
IPAESYTF	34.1	926.438	8	1.6	927.441	1	22.5973	1.3374-1.3594			1061391	27927	210724_sHLA_MCF7_Growing_1_Slot1-5_1_1912.d	2	P48556|PSMD8_HUMAN			FALSE
IPAGGVLTL	29.49	839.512	9	-3.5	840.51	1	33.9206	1.2840-1.3061			1596891	45801	210724_sHLA_MCF7_Growing_1_Slot1-5_1_1912.d	2	Q15758|AAAT_HUMAN			FALSE
IPAPGSGVSF	28.4	930.481	10	3.6	931.485	1	24.7436	1.3199-1.3419			1163363	31559	210724_sHLA_MCF7_Growing_1_Slot1-5_1_1912.d	1	Q9BZL6|KPCD2_HUMAN			FALSE
IPASATVAY	40.02	891.47	9	5.3	892.476	1	14.4814	1.3080-1.3300			677913	15459	210724_sHLA_MCF7_Growing_1_Slot1-5_1_1912.d	4	Q9Y2W6|TDRKH_HUMAN			FALSE
IPASSSFVY	31.9	969.481	9	-9.8	970.472	1	23.4955	1.3750-1.3969			1104073	29485	210724_sHLA_MCF7_Growing_1_Slot1-5_1_1912.d	1	Q9H2C0|GAN_HUMAN			FALSE
IPATITERY	24.09	1062.57	9	-2	532.288	2	11.095	0.8205-0.8430	158	4990	518902	11110	210724_sHLA_MCF7_Growing_1_Slot1-5_1_1912.d	2	O15075|DCLK1_HUMAN			FALSE
IPATMQHIDY	31.52	1187.56	10	-5.5	594.782	2	15.3996	0.8336-0.8562			721208	16736	210724_sHLA_MCF7_Growing_1_Slot1-5_1_1912.d	1	Q8IYR0|CF206_HUMAN			FALSE
IPAYYISTF	31.84	1073.54	9	5.9	1074.55	1	39.4107	1.4573-1.4792			1857604	55300	210724_sHLA_MCF7_Growing_1_Slot1-5_1_1912.d	1	A6NHX0|CAST2_HUMAN			FALSE
IPDASKLQF	36.49	1017.55	9	0.2	509.779	2	21.1492	0.7800-0.8026			992858	25550	210724_sHLA_MCF7_Growing_1_Slot1-5_1_1912.d	1	O75935|DCTN3_HUMAN			FALSE
IPDDLKQLY	39.16	1103.59	9	1.7	552.798	2	23.1291	0.8233-0.8459	6330	60900	1083759	28839	210724_sHLA_MCF7_Growing_1_Slot1-5_1_1912.d	1	P23921|RIR1_HUMAN			FALSE
IPDEQIVVM	28.41	1042.54	9	-3.5	1043.53	1	31.8842	1.4381-1.4600			1500761	42647	210724_sHLA_MCF7_Growing_1_Slot1-5_1_1912.d	1	Q99538|LGMN_HUMAN			FALSE
IPDKFVVGY	39.13	1036.56	9	0.2	519.284	2	22.6941	0.7790-0.8016	10700	76200	1061403	27939	210724_sHLA_MCF7_Growing_1_Slot1-5_1_1912.d	5	P00492|HPRT_HUMAN			FALSE
IPDQKYVTL	31.27	1075.59	9	-3.9	538.797	2	17.3131	0.8299-0.8524			811555	19471	210724_sHLA_MCF7_Growing_1_Slot1-5_1_1912.d	1	Q9Y4F5|C170B_HUMAN			FALSE
IPDQVIRVF	40.65	1085.62	9	-12.1	543.809	2	30.1049	0.8082-0.8308			1416614	39854	210724_sHLA_MCF7_Growing_1_Slot1-5_1_1912.d	1	Q8TEU7|RPGF6_HUMAN			FALSE
IPDSPITAF	32.31	959.496	9	0	960.497	1	35.5412	1.3759-1.3979			1673639	48347	210724_sHLA_MCF7_Growing_1_Slot1-5_1_1912.d	1	Q99708|CTIP_HUMAN			FALSE
IPDTSEPVSY	40.23	1106.51	10	-2.7	1107.51	1	16.6474	1.4271-1.4491			780200	18512	210724_sHLA_MCF7_Growing_1_Slot1-5_1_1912.d	2	A7KAX9|RHG32_HUMAN			FALSE
IPEQLGRISY	33.22	1174.63	10	3.9	588.323	2	19.4255	0.8336-0.8562			911420	22784	210724_sHLA_MCF7_Growing_1_Slot1-5_1_1912.d	2	O75110|ATP9A_HUMAN			FALSE
IPESGGDNSVF	37	1120.5	11	3.1	1121.51	1	18.4677	1.4344-1.4564			866040	21210	210724_sHLA_MCF7_Growing_1_Slot1-5_1_1912.d	1	P07996|TSP1_HUMAN			FALSE
IPFAAPTAL	29.56	899.512	9	-0.4	900.512	1	36.3808	1.3318-1.3539			1713549	49815	210724_sHLA_MCF7_Growing_1_Slot1-5_1_1912.d	1	Q5T6F2|UBAP2_HUMAN			FALSE
IPFAVVGSDHEY	54.94	1332.63	12	-0.4	667.32	2	25.0014	0.9153-0.9378			1175397	31971	210724_sHLA_MCF7_Growing_1_Slot1-5_1_1912.d	1	Q9UHD8|SEPT9_HUMAN			FALSE
IPFDPKFITY	45.8	1239.65	10	-5.4	620.827	2	38.5117	0.8900-0.9125	12300	183000	1814785	53605	210724_sHLA_MCF7_Growing_1_Slot1-5_1_1912.d	4	Q8N7H5|PAF1_HUMAN			FALSE
IPFFFPTQGHDY	51.29	1467.68	12	-1.2	734.842	2	40.0213	0.9509-0.9733	1250	12200	1883697	56361	210724_sHLA_MCF7_Growing_1_Slot1-5_1_1912.d	1	Q8N3C0|ASCC3_HUMAN			FALSE
IPFGNNPIFRY	42.98	1336.69	11	1	669.35	2	36.1498	0.8928-0.9153	3110	46900	1701454	49342	210724_sHLA_MCF7_Growing_1_Slot1-5_1_1912.d	2	Q15392|DHC24_HUMAN			FALSE
IPFGTPIVV	25.24	941.559	9	7.8	942.567	1	44.1698	1.3410-1.3630			2083717	64171	210724_sHLA_MCF7_Growing_1_Slot1-5_1_1912.d	1	Q8TD22|SFXN5_HUMAN			FALSE
IPFLPLEY	36.03	990.543	8	2.4	991.545	1	52.6762	1.4088-1.4308			2489636	81200	210724_sHLA_MCF7_Growing_1_Slot1-5_1_1912.d	3	O14657|TOR1B_HUMAN;Q9H497|TOR3A_HUMAN			FALSE
IPGLATAY	37.43	804.438	8	4.7	805.444	1	23.6121	1.2416-1.2638			1109639	29687	210724_sHLA_MCF7_Growing_1_Slot1-5_1_1912.d	2	O15239|NDUA1_HUMAN			FALSE
IPHILKEMY	37.1	1142.62	9	-3.9	572.309	2	17.2782	0.8365-0.8590	385	6770	807855	19347	210724_sHLA_MCF7_Growing_1_Slot1-5_1_1912.d	1	P55010|IF5_HUMAN			FALSE
IPHLLGDVVF	24.42	1108.63	10	-0.2	555.317	2	42.2838	0.8289-0.8515	706	9780	1991490	60450	210724_sHLA_MCF7_Growing_1_Slot1-5_1_1912.d	1				FALSE
IPIAGRDITY	28.76	1117.61	10	-5.5	559.807	2	19.6781	0.8214-0.8440			923409	23151	210724_sHLA_MCF7_Growing_1_Slot1-5_1_1912.d	1	P61158|ARP3_HUMAN;Q9P1U1|ARP3B_HUMAN			FALSE
IPIALSGRDIL	34.89	1166.7	11	2.3	584.356	2	33.4192	0.8684-0.8909	383	9880	1571010	44952	210724_sHLA_MCF7_Growing_1_Slot1-5_1_1912.d	2	P26196|DDX6_HUMAN			FALSE
IPIEPDYKF	41.28	1120.58	9	3.2	561.295	2	25.1725	0.8092-0.8318	360	5210	1180952	32162	210724_sHLA_MCF7_Growing_1_Slot1-5_1_1912.d	1	Q96L73|NSD1_HUMAN			FALSE
IPIERLYVTY	41.76	1265.7	10	8.1	633.859	2	29.6149	0.8778-0.9003	4310	42000	1393503	39093	210724_sHLA_MCF7_Growing_1_Slot1-5_1_1912.d	3	P49588|SYAC_HUMAN			FALSE
IPIHADPRLFEY	43.45	1469.77	12	-8.8	490.922	3	28.246	0.7204-0.7431			1328892	37062	210724_sHLA_MCF7_Growing_1_Slot1-5_1_1912.d	3	O15160|RPAC1_HUMAN			FALSE
IPIKKSDPVVSY	41.54	1344.77	12	10.4	673.392	2	9.1386	0.9078-0.9303			427126	8734	210724_sHLA_MCF7_Growing_1_Slot1-5_1_1912.d	1	P13639|EF2_HUMAN			FALSE
IPIPSTGSVEM	42.73	1129.57	11	3.9	1130.57	1	30.1632	1.4454-1.4673			1419382	39940	210724_sHLA_MCF7_Growing_1_Slot1-5_1_1912.d	1	O43278|SPIT1_HUMAN			FALSE
IPIPSTGSVEM(+15.99)	24.08	1145.56	11	0.6	573.786	2	20.1885	0.8139-0.8365			947495	23993	210724_sHLA_MCF7_Growing_1_Slot1-5_1_1912.d	1	O43278|SPIT1_HUMAN	Oxidation (M)	M11:Oxidation (M):1001.00	FALSE
IPIPTLKDF	31.24	1042.61	9	1	522.307	2	37.0186	0.7828-0.8054	6180	67600	1743173	50831	210724_sHLA_MCF7_Growing_1_Slot1-5_1_1912.d	3	Q9NYL9|TMOD3_HUMAN			FALSE
IPIYADKDVF	38.54	1179.62	10	2.8	590.814	2	26.563	0.8402-0.8628	146	3450	1249235	34289	210724_sHLA_MCF7_Growing_1_Slot1-5_1_1912.d	1	Q15181|IPYR_HUMAN			FALSE
IPKVEWSAF	34.21	1075.57	9	9	538.793	2	30.4742	0.7988-0.8214			1434203	40457	210724_sHLA_MCF7_Growing_1_Slot1-5_1_1912.d	1	Q9UI30|TR112_HUMAN			FALSE
IPLALEGKDLL	46.38	1180.71	11	-2.5	591.355	2	35.8716	0.8853-0.9078			1689404	48914	210724_sHLA_MCF7_Growing_1_Slot1-5_1_1912.d	1	Q9NY93|DDX56_HUMAN			FALSE
IPLERPLGEVY	39.15	1284.71	11	-4	643.354	2	25.6803	0.8712-0.8938	247	4000	1205916	32988	210724_sHLA_MCF7_Growing_1_Slot1-5_1_1912.d	1	P03372|ESR1_HUMAN			FALSE
IPLPLIKSY	42.25	1042.64	9	-0.5	522.325	2	32.0567	0.7913-0.8139	14800	232000	1504453	42763	210724_sHLA_MCF7_Growing_1_Slot1-5_1_1912.d	3	P24941|CDK2_HUMAN			FALSE
IPLPPPPAPETY	48.34	1290.69	12	3.3	646.348	2	32.7901	0.8703-0.8928	4810	44400	1535850	43764	210724_sHLA_MCF7_Growing_1_Slot1-5_1_1912.d	3	Q07666|KHDR1_HUMAN			FALSE
IPLQKKSDITY	26.33	1304.73	11	6.8	653.374	2	7.3354	0.8891-0.9116			342691	6547	210724_sHLA_MCF7_Growing_1_Slot1-5_1_1912.d	1	Q6ISB3|GRHL2_HUMAN			FALSE
IPMDDKLLY	31.87	1106.57	9	-1.8	554.287	2	25.7011	0.8129-0.8355			1208677	33067	210724_sHLA_MCF7_Growing_1_Slot1-5_1_1912.d	1	O15417|TNC18_HUMAN			FALSE
IPMELVNEV	27.15	1042.54	9	6.2	1043.54	1	35.1679	1.4088-1.4308			1656077	47771	210724_sHLA_MCF7_Growing_1_Slot1-5_1_1912.d	2	Q92830|KAT2A_HUMAN			FALSE
IPMPGHPVNF	29.08	1107.55	10	2	554.781	2	22.1287	0.7998-0.8224	77.8	3020	1040075	27173	210724_sHLA_MCF7_Growing_1_Slot1-5_1_1912.d	1	O95352|ATG7_HUMAN			FALSE
IPMQSEPQY	37.27	1091.5	9	-7.8	1092.49	1	13.8737	1.4308-1.4527			649362	14622	210724_sHLA_MCF7_Growing_1_Slot1-5_1_1912.d	4	Q9UNK9|ANGE1_HUMAN			FALSE
IPMTPTSSF	24.67	979.468	9	-1.9	980.467	1	25.0985	1.3695-1.3914			1180016	32120	210724_sHLA_MCF7_Growing_1_Slot1-5_1_1912.d	1	Q7Z5L9|I2BP2_HUMAN			FALSE
IPNEIIHAL	42.23	1018.58	9	-0.2	510.294	2	24.9953	0.7903-0.8129	4280	44700	1171694	31844	210724_sHLA_MCF7_Growing_1_Slot1-5_1_1912.d	1	P52272|HNRPM_HUMAN			FALSE
IPNERPTRY	29.87	1144.6	9	4.1	573.305	2	4.5189	0.8224-0.8449			210677	3269	210724_sHLA_MCF7_Growing_1_Slot1-5_1_1912.d	1	Q96F86|EDC3_HUMAN			FALSE
IPNSPFTVM	31.52	1004.5	9	-2.8	1005.5	1	36.1243	1.4006-1.4226			1701443	49331	210724_sHLA_MCF7_Growing_1_Slot1-5_1_1912.d	1	O75369|FLNB_HUMAN			FALSE
IPNVDVLVGY	39.84	1087.59	10	-0.3	1088.59	1	42.3911	1.4554-1.4773			1998971	60779	210724_sHLA_MCF7_Growing_1_Slot1-5_1_1912.d	5	Q9BYG5|PAR6B_HUMAN			FALSE
IPQPTPASL	25.55	922.512	9	6.4	923.519	1	19.8336	1.3318-1.3539			930811	23401	210724_sHLA_MCF7_Growing_1_Slot1-5_1_1912.d	1				FALSE
IPQTALLKY	36.98	1045.62	9	-9	523.808	2	20.1107	0.7960-0.8186			943759	23833	210724_sHLA_MCF7_Growing_1_Slot1-5_1_1912.d	1	Q8N1B4|VPS52_HUMAN			FALSE
IPRIEDGNNF	43.9	1173.58	10	-0.5	587.792	2	14.6078	0.8252-0.8477	2910	73200	680674	15538	210724_sHLA_MCF7_Growing_1_Slot1-5_1_1912.d	2	Q06323|PSME1_HUMAN;P61289|PSME3_HUMAN			FALSE
IPSELFSSF	30.31	1025.51	9	-0.2	1026.51	1	43.9949	1.4088-1.4308			2075367	63867	210724_sHLA_MCF7_Growing_1_Slot1-5_1_1912.d	2	Q9C0E2|XPO4_HUMAN			FALSE
IPSPSLVSL	28.61	911.533	9	-9.4	912.525	1	36.8084	1.3355-1.3575			1733922	50520	210724_sHLA_MCF7_Growing_1_Slot1-5_1_1912.d	1	Q9H8V3|ECT2_HUMAN			FALSE
IPTEQVNEL	39.08	1041.53	9	-7.5	1042.53	1	18.1333	1.4061-1.4280			850332	20700	210724_sHLA_MCF7_Growing_1_Slot1-5_1_1912.d	2	Q9BVX2|T106C_HUMAN			FALSE
IPTKQTQIF	25.75	1074.61	9	-0.6	538.307	2	12.3705	0.8195-0.8421	771	6050	575846	12626	210724_sHLA_MCF7_Growing_1_Slot1-5_1_1912.d	1	P34931|HS71L_HUMAN;P0DMV9|HS71B_HUMAN;P0DMV8|HS71A_HUMAN			FALSE
IPTKQTQTF	37.3	1062.57	9	0.7	532.289	2	5.9078	0.8073-0.8299	3760	111000	273858	4764	210724_sHLA_MCF7_Growing_1_Slot1-5_1_1912.d	2	P17066|HSP76_HUMAN;P11142|HSP7C_HUMAN			FALSE
IPTMTLEEF	32.93	1079.52	9	4	1080.53	1	41.2009	1.4436-1.4655			1942315	58657	210724_sHLA_MCF7_Growing_1_Slot1-5_1_1912.d	1	Q96KE9|BTBD6_HUMAN			FALSE
IPVGSGLGY	40.52	861.46	9	-0.7	862.46	1	21.0714	1.2693-1.2914			989143	25411	210724_sHLA_MCF7_Growing_1_Slot1-5_1_1912.d	2	Q9H2V7|SPNS1_HUMAN;Q6ZMD2|SPNS3_HUMAN			FALSE
IPVGTHEF	27.23	898.455	8	0.1	450.232	2	10.2547	0.7516-0.7743			479436	10086	210724_sHLA_MCF7_Growing_1_Slot1-5_1_1912.d	1	Q7L576|CYFP1_HUMAN			FALSE
IPVHDGYVL	37.39	1011.54	9	0.2	506.773	2	17.7046	0.7875-0.8101	633	7600	828199	20023	210724_sHLA_MCF7_Growing_1_Slot1-5_1_1912.d	2	O96019|ACL6A_HUMAN;O94805|ACL6B_HUMAN			FALSE
IPVNEKDTLTY	41.02	1291.67	11	-1.6	646.835	2	14.1848	0.9191-0.9415	1480	14000	660427	14959	210724_sHLA_MCF7_Growing_1_Slot1-5_1_1912.d	1	O75446|SAP30_HUMAN			FALSE
IPVPYVEKY	23.43	1106.6	9	2.1	554.305	2	21.3667	0.8496-0.8722	709	6550	999340	25774	210724_sHLA_MCF7_Growing_1_Slot1-5_1_1912.d	1				FALSE
IPVQPTTSY	45.11	1004.52	9	0.4	1005.52	1	14.5008	1.3713-1.3933			678815	15467	210724_sHLA_MCF7_Growing_1_Slot1-5_1_1912.d	1	Q9UPY3|DICER_HUMAN			FALSE
IPVSAFLL	37.65	858.521	8	-2.9	859.52	1	49.668	1.3208-1.3429			2345695	74935	210724_sHLA_MCF7_Growing_1_Slot1-5_1_1912.d	7	O95994|AGR2_HUMAN			FALSE
IPVSAFLLL	36.56	971.606	9	7.1	972.613	1	56.5501	1.4098-1.4317			2676488	91040	210724_sHLA_MCF7_Growing_1_Slot1-5_1_1912.d	2	O95994|AGR2_HUMAN			FALSE
IPVTIITGY	43.59	975.564	9	4	976.569	1	37.3026	1.3667-1.3887			1757096	51344	210724_sHLA_MCF7_Growing_1_Slot1-5_1_1912.d	5	Q5JTY5|CBWD3_HUMAN;Q4V339|CBWD6_HUMAN;Q9BRT8|CBWD1_HUMAN;Q5RIA9|CBWD5_HUMAN;Q8IUF1|CBWD2_HUMAN			FALSE
IPVTIM(+15.99)DVF	32	1049.55	9	4.8	1050.55	1	44.582	1.4253-1.4472			2103275	64955	210724_sHLA_MCF7_Growing_1_Slot1-5_1_1912.d	2	Q9NZD8|SPG21_HUMAN	Oxidation (M)	M6:Oxidation (M):1001.00	FALSE
IPVTIMDVF	39.27	1033.55	9	-1.3	1034.55	1	53.477	1.4354-1.4573			2528051	82961	210724_sHLA_MCF7_Growing_1_Slot1-5_1_1912.d	2	Q9NZD8|SPG21_HUMAN			FALSE
IPVTPQNVY	34.28	1029.55	9	-10.7	1030.54	1	20.48	1.4171-1.4390			961355	24443	210724_sHLA_MCF7_Growing_1_Slot1-5_1_1912.d	2	O95071|UBR5_HUMAN			FALSE
IPWKHIDY	32.57	1070.55	8	10.8	536.287	2	12.1487	0.8007-0.8233			568475	12407	210724_sHLA_MCF7_Growing_1_Slot1-5_1_1912.d	1	O94832|MYO1D_HUMAN			FALSE
IPWKHIDYF	33.34	1217.62	9	7.4	609.819	2	23.515	0.8731-0.8956			1105007	29525	210724_sHLA_MCF7_Growing_1_Slot1-5_1_1912.d	1	O94832|MYO1D_HUMAN			FALSE
IPYHIVNIV	27.19	1066.62	9	-1.6	534.312	2	28.8874	0.8092-0.8318			1359363	38031	210724_sHLA_MCF7_Growing_1_Slot1-5_1_1912.d	1	P49591|SYSC_HUMAN			FALSE
IPYHSEVPVSL	26.03	1239.65	11	3.7	620.83	2	23.5537	0.8515-0.8741	263	3940	1105932	29556	210724_sHLA_MCF7_Growing_1_Slot1-5_1_1912.d	1	Q01082|SPTB2_HUMAN			FALSE
IPYQIGDVF	38.42	1050.54	9	-4.9	1051.53	1	42.3328	1.4372-1.4591			1996149	60639	210724_sHLA_MCF7_Growing_1_Slot1-5_1_1912.d	2	Q9NQP4|PFD4_HUMAN			FALSE
ISGLIYEETR	38.55	1179.61	10	-3.8	590.808	2	14.6952	0.8459-0.8684			688037	15749	210724_sHLA_MCF7_Growing_1_Slot1-5_1_1912.d	1	P62805|H4_HUMAN			FALSE
ITDPSVIVM(+15.99)	34.84	989.51	9	5.4	990.516	1	20.5189	1.3951-1.4171			963212	24512	210724_sHLA_MCF7_Growing_1_Slot1-5_1_1912.d	1	Q9BZF1|OSBL8_HUMAN	Oxidation (M)	M9:Oxidation (M):1001.00	FALSE
IVADGTAEY	42.46	937.439	9	4.4	938.444	1	9.9594	1.3318-1.3539			465659	9719	210724_sHLA_MCF7_Growing_1_Slot1-5_1_1912.d	4	O43520|AT8B1_HUMAN			FALSE
IVDVFM(+15.99)EY	41.72	1030.47	8	14.4	1031.48	1	34.7986	1.3896-1.4116			1638462	47142	210724_sHLA_MCF7_Growing_1_Slot1-5_1_1912.d	2	Q00610|CLH1_HUMAN	Oxidation (M)	M6:Oxidation (M):1001.00	FALSE
IVDVFMEY	35.62	1014.47	8	1.6	1015.48	1	42.6633	1.3942-1.4162			2011976	61268	210724_sHLA_MCF7_Growing_1_Slot1-5_1_1912.d	3	Q00610|CLH1_HUMAN			FALSE
IVFLDKEVF	34.99	1108.62	9	-0.8	555.312	2	37.8663	0.8073-0.8299			1784149	52471	210724_sHLA_MCF7_Growing_1_Slot1-5_1_1912.d	2	Q9NV79|PCMD2_HUMAN			FALSE
IVGPDGLVY	34.81	931.501	9	-0.2	932.502	1	30.0272	1.3493-1.3713			1412931	39747	210724_sHLA_MCF7_Growing_1_Slot1-5_1_1912.d	1	P22087|FBRL_HUMAN			FALSE
IVSDVQESF	24.11	1022.49	9	0.9	1023.49	1	19.0702	1.3924-1.4143			894731	22187	210724_sHLA_MCF7_Growing_1_Slot1-5_1_1912.d	1	Q15393|SF3B3_HUMAN			FALSE
IVWSEAENY	42.95	1109.5	9	11.4	1110.52	1	23.9426	1.4554-1.4773			1125381	30231	210724_sHLA_MCF7_Growing_1_Slot1-5_1_1912.d	1	Q6IN85|P4R3A_HUMAN;Q5MIZ7|P4R3B_HUMAN			FALSE
IWHHTFYNELR	34.44	1514.74	11	-5.3	758.369	2	9.6095	0.9724-0.9948	395	4540	449148	9300	210724_sHLA_MCF7_Growing_1_Slot1-5_1_1912.d	3	P60709|ACTB_HUMAN;Q9BYX7|ACTBM_HUMAN;Q6S8J3|POTEE_HUMAN;P68133|ACTS_HUMAN;A5A3E0|POTEF_HUMAN;P0CG39|POTEJ_HUMAN;P63261|ACTG_HUMAN;P68032|ACTC_HUMAN;P0CG38|POTEI_HUMAN			FALSE
KPFGTLLHTY	45.34	1175.63	10	0.3	588.82	2	14.6367	0.8750-0.8975	116	7870	685272	15666	210724_sHLA_MCF7_Growing_1_Slot1-5_1_1912.d	2	O14929|HAT1_HUMAN			FALSE
KPFNPLLGETF	24.94	1261.67	11	-11.3	631.831	2	34.3482	0.8656-0.8881			1617203	46445	210724_sHLA_MCF7_Growing_1_Slot1-5_1_1912.d	1				FALSE
KPFNPLLGETY	37.78	1277.67	11	1.5	639.837	2	26.7335	0.8712-0.8938	5180	106000	1254833	34523	210724_sHLA_MCF7_Growing_1_Slot1-5_1_1912.d	2	Q9H1P3|OSBL2_HUMAN;Q9BXW6|OSBL1_HUMAN			FALSE
KPIESFNEY	37.48	1125.53	9	-0.9	563.77	2	10.9283	0.8082-0.8308	3780	39400	508813	10855	210724_sHLA_MCF7_Growing_1_Slot1-5_1_1912.d	2	Q9Y6Y8|S23IP_HUMAN;O94830|DDHD2_HUMAN			FALSE
KPITTGGVTY	23.74	1035.56	10	4.2	518.786	2	7.3085	0.7771-0.7998	544	8530	340844	6488	210724_sHLA_MCF7_Growing_1_Slot1-5_1_1912.d	1				FALSE
KPIVFVGTGQTY	47.81	1308.71	12	-0.2	655.357	2	19.9685	0.8731-0.8956	1970	40100	938219	23657	210724_sHLA_MCF7_Growing_1_Slot1-5_1_1912.d	2	P08240|SRPRA_HUMAN			FALSE
KPLPFYEVY	34.9	1154.6	9	-0.9	578.303	2	28.2917	0.8148-0.8374	1830	13900	1325194	36940	210724_sHLA_MCF7_Growing_1_Slot1-5_1_1912.d	1	Q9Y6X2|PIAS3_HUMAN			FALSE
KPVDPIVGY	29.84	986.544	9	6.8	987.551	1	15.0645	1.3594-1.3814	2070	16400	705521	16247	210724_sHLA_MCF7_Growing_1_Slot1-5_1_1912.d	2	Q99715|COCA1_HUMAN			FALSE
KPVEGYDISF	44.25	1153.57	10	-0.6	577.786	2	22.3153	0.8261-0.8487	57700	1120000	1043781	27303	210724_sHLA_MCF7_Growing_1_Slot1-5_1_1912.d	5	P59998|ARPC4_HUMAN			FALSE
KPVIGISTY	31.07	976.559	9	0.6	489.284	2	14.773	0.7545-0.7771			691716	15852	210724_sHLA_MCF7_Growing_1_Slot1-5_1_1912.d	1	Q9Y6N1|COX11_HUMAN			FALSE
KPVMIITEY	25.65	1092.59	9	2	547.299	2	21.1297	0.8054-0.8280			991930	25516	210724_sHLA_MCF7_Growing_1_Slot1-5_1_1912.d	1	P54764|EPHA4_HUMAN			FALSE
KPWNYQIDY	26.65	1225.58	9	4.6	613.794	2	20.6333	0.8468-0.8694	2200	21400	965078	24590	210724_sHLA_MCF7_Growing_1_Slot1-5_1_1912.d	1	O43683|BUB1_HUMAN			FALSE
KPYNPIIGETF	46.68	1277.67	11	2	639.837	2	25.4095	0.8703-0.8928			1194790	32590	210724_sHLA_MCF7_Growing_1_Slot1-5_1_1912.d	1	Q9BXB4|OSB11_HUMAN;Q9BXB5|OSB10_HUMAN			FALSE
KPYNPILGETF	46.68	1277.67	11	2	639.837	2	25.4095	0.8703-0.8928			1194790	32590	210724_sHLA_MCF7_Growing_1_Slot1-5_1_1912.d	1	Q9BZF1|OSBL8_HUMAN;Q9H0X9|OSBL5_HUMAN			FALSE
LAADDFRVKY	37.05	1196.62	10	-2.1	599.311	2	15.1843	0.8628-0.8853	144	4210	710136	16392	210724_sHLA_MCF7_Growing_1_Slot1-5_1_1912.d	1	P05783|K1C18_HUMAN			FALSE
LAAPTVNQF	38.41	959.508	9	3.6	960.512	1	23.515	1.3585-1.3805			1104998	29516	210724_sHLA_MCF7_Growing_1_Slot1-5_1_1912.d	1	P20248|CCNA2_HUMAN			FALSE
LAEAGVAVF	29.34	875.475	9	-15.4	876.463	1	29.4983	1.3061-1.3282			1387953	38907	210724_sHLA_MCF7_Growing_1_Slot1-5_1_1912.d	2	O43865|SAHH2_HUMAN			FALSE
LAHQHVVGF	35.16	1006.53	9	0.7	504.272	2	6.6323	0.7800-0.8026	375	15600	308720	5654	210724_sHLA_MCF7_Growing_1_Slot1-5_1_1912.d	1	P53350|PLK1_HUMAN			FALSE
LAIPITNTY	43.6	1004.55	9	-2.1	1005.55	1	32.8225	1.3924-1.4143			1545126	44100	210724_sHLA_MCF7_Growing_1_Slot1-5_1_1912.d	2	Q7L622|G2E3_HUMAN			FALSE
LALEPGVAY	40.67	931.501	9	6.1	932.508	1	27.93	1.3502-1.3722			1314064	36538	210724_sHLA_MCF7_Growing_1_Slot1-5_1_1912.d	1	Q9Y3T9|NOC2L_HUMAN			FALSE
LANGTVVTF	32.15	920.497	9	0.4	921.498	1	25.1763	1.3410-1.3630			1183719	32247	210724_sHLA_MCF7_Growing_1_Slot1-5_1_1912.d	1	Q9H2Y7|ZN106_HUMAN			FALSE
LASDLLLQY	31.87	1034.56	9	9.9	1035.58	1	40.0771	1.4527-1.4746			1889274	56574	210724_sHLA_MCF7_Growing_1_Slot1-5_1_1912.d	2	O15240|VGF_HUMAN			FALSE
LAWGLGVLF	27.47	974.559	9	-2.3	975.557	1	57.41	1.4445-1.4664			2718351	93567	210724_sHLA_MCF7_Growing_1_Slot1-5_1_1912.d	2	P07996|TSP1_HUMAN			FALSE
LAWLDEHTL	38.5	1096.56	9	-0.6	549.281	2	31.1355	0.8383-0.8609	521	6960	1462832	41372	210724_sHLA_MCF7_Growing_1_Slot1-5_1_1912.d	1	O75083|WDR1_HUMAN			FALSE
LDPVLQNPL	27.85	1007.57	9	0.7	1008.57	1	36.4974	1.4079-1.4299			1719072	49974	210724_sHLA_MCF7_Growing_1_Slot1-5_1_1912.d	1	Q6ZN30|BNC2_HUMAN			FALSE
LGWPDTIAY	29.79	1034.51	9	-14.2	1035.49	1	40.252	1.4253-1.4472			1897685	56939	210724_sHLA_MCF7_Growing_1_Slot1-5_1_1912.d	1	A6ND36|FA83G_HUMAN			FALSE
LLIILILL	24.11	922.683	8	-1.5	462.345	2	30.3345	0.8205-0.8430	8400	172000	1424946	40140	210724_sHLA_MCF7_Growing_1_Slot1-5_1_1912.d	3				FALSE
LLILILLI	24.11	922.683	8	-1.5	462.345	2	30.3345	0.8205-0.8430	8400	172000	1424946	40140	210724_sHLA_MCF7_Growing_1_Slot1-5_1_1912.d	3				FALSE
LLILILLIV	27.28	1021.75	9	2.7	511.881	2	30.9113	0.8506-0.8731	238	7300	1454495	41081	210724_sHLA_MCF7_Growing_1_Slot1-5_1_1912.d	2				FALSE
LLILILLL	24.11	922.683	8	-1.5	462.345	2	30.3345	0.8205-0.8430	8400	172000	1424946	40140	210724_sHLA_MCF7_Growing_1_Slot1-5_1_1912.d	3	P12830|CADH1_HUMAN			FALSE
LLILILLLL	25.92	1035.77	9	-0.9	518.887	2	34.0037	0.8581-0.8806	8290	160000	1596898	45808	210724_sHLA_MCF7_Growing_1_Slot1-5_1_1912.d	2	P12830|CADH1_HUMAN			FALSE
LLILLLLL	24.11	922.683	8	-1.5	462.345	2	30.3345	0.8205-0.8430	8400	172000	1424946	40140	210724_sHLA_MCF7_Growing_1_Slot1-5_1_1912.d	3				FALSE
LLILLLLLI	25.92	1035.77	9	-0.9	518.887	2	34.0037	0.8581-0.8806	8290	160000	1596898	45808	210724_sHLA_MCF7_Growing_1_Slot1-5_1_1912.d	2				FALSE
LLILLLLLL	25.92	1035.77	9	-0.9	518.887	2	34.0037	0.8581-0.8806	8290	160000	1596898	45808	210724_sHLA_MCF7_Growing_1_Slot1-5_1_1912.d	2				FALSE
LLLLILLL	24.11	922.683	8	-1.5	462.345	2	30.3345	0.8205-0.8430	8400	172000	1424946	40140	210724_sHLA_MCF7_Growing_1_Slot1-5_1_1912.d	3				FALSE
LLLLLIIL	24.11	922.683	8	-1.5	462.345	2	30.3345	0.8205-0.8430	8400	172000	1424946	40140	210724_sHLA_MCF7_Growing_1_Slot1-5_1_1912.d	3				FALSE
LLLLLILL	24.11	922.683	8	-1.5	462.345	2	30.3345	0.8205-0.8430	8400	172000	1424946	40140	210724_sHLA_MCF7_Growing_1_Slot1-5_1_1912.d	3				FALSE
LLLLLLII	24.11	922.683	8	-1.5	462.345	2	30.3345	0.8205-0.8430	8400	172000	1424946	40140	210724_sHLA_MCF7_Growing_1_Slot1-5_1_1912.d	3				FALSE
LLLLLLIII	25.92	1035.77	9	-0.9	518.887	2	34.0037	0.8581-0.8806	8290	160000	1596898	45808	210724_sHLA_MCF7_Growing_1_Slot1-5_1_1912.d	2				FALSE
LLLLLLLL	24.11	922.683	8	-1.5	462.345	2	30.3345	0.8205-0.8430	8400	172000	1424946	40140	210724_sHLA_MCF7_Growing_1_Slot1-5_1_1912.d	3	Q9UI38|TSP50_HUMAN;Q9NPR2|SEM4B_HUMAN;Q8WXH0|SYNE2_HUMAN;Q04756|HGFA_HUMAN;Q96A98|TIP39_HUMAN;Q5SZK8|FREM2_HUMAN;Q9UIW2|PLXA1_HUMAN;Q9HCU4|CELR2_HUMAN;Q14761|PTCA_HUMAN;Q9H3T2|SEM6C_HUMAN;Q8N423|LIRB2_HUMAN;Q9BVT8|TMUB1_HUMAN;Q10588|BST1_HUMAN;Q14517|FAT1_HUMAN			FALSE
LLLLLLLLI	25.92	1035.77	9	-0.9	518.887	2	34.0037	0.8581-0.8806	8290	160000	1596898	45808	210724_sHLA_MCF7_Growing_1_Slot1-5_1_1912.d	2				FALSE
LLLLLLLLL	25.92	1035.77	9	-0.9	518.887	2	34.0037	0.8581-0.8806	8290	160000	1596898	45808	210724_sHLA_MCF7_Growing_1_Slot1-5_1_1912.d	2	Q9UIW2|PLXA1_HUMAN;Q9NPR2|SEM4B_HUMAN;Q8WXH0|SYNE2_HUMAN;Q9HCU4|CELR2_HUMAN;Q04756|HGFA_HUMAN;Q96A98|TIP39_HUMAN;Q14761|PTCA_HUMAN;Q8N423|LIRB2_HUMAN;Q9BVT8|TMUB1_HUMAN;Q5SZK8|FREM2_HUMAN			FALSE
LLLLLLLLLLL	41.28	1261.94	11	-1.1	421.649	3	39.9216	0.8562-0.8787	3360	68300	1881801	56253	210724_sHLA_MCF7_Growing_1_Slot1-5_1_1912.d	3	Q9UIW2|PLXA1_HUMAN;Q9NPR2|SEM4B_HUMAN			FALSE
LLLLLLLLLV	26.04	1134.84	10	4.3	568.424	2	34.3399	0.8900-0.9125	147	2790	1615355	46385	210724_sHLA_MCF7_Growing_1_Slot1-5_1_1912.d	2	Q96A98|TIP39_HUMAN			FALSE
LLLLLLLLPR	23.95	1175.84	10	8.1	588.927	2	36.925	0.9069-0.9294			1739479	50713	210724_sHLA_MCF7_Growing_1_Slot1-5_1_1912.d	1	Q04756|HGFA_HUMAN			FALSE
LLLLLLLLV	27.28	1021.75	9	2.7	511.881	2	30.9113	0.8506-0.8731	238	7300	1454495	41081	210724_sHLA_MCF7_Growing_1_Slot1-5_1_1912.d	2	Q96A98|TIP39_HUMAN			FALSE
LLLLLLLLVV	24.63	1120.82	10	-12.8	561.406	2	32.3366	0.8834-0.9060			1521998	43322	210724_sHLA_MCF7_Growing_1_Slot1-5_1_1912.d	1	Q96A98|TIP39_HUMAN			FALSE
LLQLLLLLLLL	33.94	1276.91	11	-7.2	639.453	2	53.0162	0.9387-0.9612	841	14900	2503786	81940	210724_sHLA_MCF7_Growing_1_Slot1-5_1_1912.d	1	Q10588|BST1_HUMAN			FALSE
LPAAAQDVY	49.52	946.476	9	-7.1	947.47	1	16.3364	1.3318-1.3539			765455	18071	210724_sHLA_MCF7_Growing_1_Slot1-5_1_1912.d	2	P04843|RPN1_HUMAN			FALSE
LPAAAQDVYY	45.45	1109.54	10	-8.1	1110.53	1	22.5778	1.4637-1.4856			1060466	27896	210724_sHLA_MCF7_Growing_1_Slot1-5_1_1912.d	1	P04843|RPN1_HUMAN			FALSE
LPAAGPAGGEPY	53.71	1098.53	12	7.7	1099.54	1	15.6329	1.4253-1.4472			732226	17026	210724_sHLA_MCF7_Growing_1_Slot1-5_1_1912.d	2	O60934|NBN_HUMAN			FALSE
LPAASQPQVF	45.77	1056.56	10	-5.7	1057.55	1	22.7528	1.4326-1.4545			1068793	28177	210724_sHLA_MCF7_Growing_1_Slot1-5_1_1912.d	3	Q14444|CAPR1_HUMAN			FALSE
LPAATTGGSVY	44.6	1035.52	11	8	1036.53	1	14.6369	1.3969-1.4189			685262	15656	210724_sHLA_MCF7_Growing_1_Slot1-5_1_1912.d	1	Q9NR09|BIRC6_HUMAN			FALSE
LPADDYTSL	38.65	993.466	9	-13.5	994.452	1	22.339	1.3832-1.4052			1049316	27474	210724_sHLA_MCF7_Growing_1_Slot1-5_1_1912.d	2	Q9H6T0|ESRP2_HUMAN			FALSE
LPADVQNYY	43.49	1081.51	9	5	1082.51	1	22.0085	1.4472-1.4691			1033573	26929	210724_sHLA_MCF7_Growing_1_Slot1-5_1_1912.d	2	Q99590|SCAFB_HUMAN			FALSE
LPAEAVEAA	43.65	869.449	9	-4.8	870.447	1	11.7364	1.2546-1.2767			549159	11865	210724_sHLA_MCF7_Growing_1_Slot1-5_1_1912.d	2	Q16186|ADRM1_HUMAN			FALSE
LPAEFFEVL	38.31	1063.56	9	3	1064.56	1	53.652	1.4564-1.4783			2536618	83482	210724_sHLA_MCF7_Growing_1_Slot1-5_1_1912.d	2	Q8TEM1|PO210_HUMAN			FALSE
LPAEGYM(+15.99)GF	41.66	999.437	9	-2.6	1000.43	1	22.3195	1.3695-1.3914			1048388	27440	210724_sHLA_MCF7_Growing_1_Slot1-5_1_1912.d	1	Q12955|ANK3_HUMAN	Oxidation (M)	M7:Oxidation (M):1001.00	FALSE
LPAEGYMGF	44.34	983.442	9	-5.9	984.437	1	33.3903	1.3713-1.3933			1571912	44960	210724_sHLA_MCF7_Growing_1_Slot1-5_1_1912.d	4	Q12955|ANK3_HUMAN			FALSE
LPAFLDNHNY	41.95	1202.57	10	2.5	602.291	2	25.1374	0.8759-0.8985			1181872	32188	210724_sHLA_MCF7_Growing_1_Slot1-5_1_1912.d	1	Q92560|BAP1_HUMAN			FALSE
LPAGGAPTVF	31.75	928.502	10	11.2	929.513	1	26.7599	1.3190-1.3410			1258574	34688	210724_sHLA_MCF7_Growing_1_Slot1-5_1_1912.d	3	P35658|NU214_HUMAN			FALSE
LPAGGILVF	27.36	885.532	9	5	886.538	1	48.1807	1.3217-1.3438			2274845	72029	210724_sHLA_MCF7_Growing_1_Slot1-5_1_1912.d	2	Q8IY37|DHX37_HUMAN			FALSE
LPAGWILSH	45.5	992.544	9	-0.6	497.276	2	27.8925	0.7847-0.8073	3860	32500	1308527	36365	210724_sHLA_MCF7_Growing_1_Slot1-5_1_1912.d	1	P10176|COX8A_HUMAN			FALSE
LPAHIPYQEL	40.37	1179.63	10	2.3	590.819	2	23.1741	0.8440-0.8665	130	6250	1089314	29030	210724_sHLA_MCF7_Growing_1_Slot1-5_1_1912.d	2	Q69YQ0|CYTSA_HUMAN;Q5M775|CYTSB_HUMAN			FALSE
LPAINGIVF	32.99	942.554	9	-2.2	943.553	1	47.9474	1.3695-1.3914			2263668	71580	210724_sHLA_MCF7_Growing_1_Slot1-5_1_1912.d	2	Q9NR31|SAR1A_HUMAN;Q9Y6B6|SAR1B_HUMAN			FALSE
LPAKAIEF	36.96	887.512	8	-3	444.759	2	16.6474	0.7394-0.7620	138	4060	780224	18536	210724_sHLA_MCF7_Growing_1_Slot1-5_1_1912.d	2	Q32P41|TRM5_HUMAN			FALSE
LPAKDIQTNVY	33.51	1260.67	11	-1.4	631.338	2	11.9108	0.8675-0.8900	3870	37000	553777	12013	210724_sHLA_MCF7_Growing_1_Slot1-5_1_1912.d	1	P48556|PSMD8_HUMAN			FALSE
LPAKILVEF	44.65	1028.63	9	-10.8	515.312	2	33.7985	0.7960-0.8186	71900	2070000	1591362	45636	210724_sHLA_MCF7_Growing_1_Slot1-5_1_1912.d	10	O95229|ZWINT_HUMAN			FALSE
LPALFTDLY	39.73	1051.56	9	-0.2	1052.56	1	52.1273	1.4554-1.4773			2463532	80128	210724_sHLA_MCF7_Growing_1_Slot1-5_1_1912.d	4	Q96H20|SNF8_HUMAN			FALSE
LPALPLAEL	36.21	935.569	9	-7.1	936.563	1	50.7836	1.3860-1.4079			2398901	77183	210724_sHLA_MCF7_Growing_1_Slot1-5_1_1912.d	1	Q9UJX2|CDC23_HUMAN			FALSE
LPAPDFIDY	38.87	1049.51	9	0.5	1050.51	1	40.4516	1.4436-1.4655			1906961	57275	210724_sHLA_MCF7_Growing_1_Slot1-5_1_1912.d	4	Q9UJV3|TRIM1_HUMAN			FALSE
LPAPGVPAW	38.58	906.496	9	3.1	907.5	1	34.4065	1.3043-1.3263			1619963	46523	210724_sHLA_MCF7_Growing_1_Slot1-5_1_1912.d	4	Q16626|MEA1_HUMAN			FALSE
LPAPPAVSA	29.26	821.465	9	-5	822.462	1	17.9972	1.2426-1.2647			843884	20510	210724_sHLA_MCF7_Growing_1_Slot1-5_1_1912.d	2	Q96S59|RANB9_HUMAN			FALSE
LPAPPFIAF	39.28	971.548	9	-3.8	972.545	1	53.3215	1.3722-1.3942			2520609	82671	210724_sHLA_MCF7_Growing_1_Slot1-5_1_1912.d	1	Q9HAT2|SIAE_HUMAN			FALSE
LPAPPTQNM	39.35	967.48	9	1.3	968.482	1	15.6135	1.3585-1.3805	332	5220	731325	17019	210724_sHLA_MCF7_Growing_1_Slot1-5_1_1912.d	3	Q15532|SSXT_HUMAN;O75177|CREST_HUMAN			FALSE
LPAPPTQNM(+15.99)	40.28	983.475	9	-6.8	492.738	2	8.6526	0.7516-0.7743			404202	8160	210724_sHLA_MCF7_Growing_1_Slot1-5_1_1912.d	1	Q15532|SSXT_HUMAN;O75177|CREST_HUMAN	Oxidation (M)	M9:Oxidation (M):1001.00	FALSE
LPAQATEY	46.21	891.434	8	0	892.435	1	9.9983	1.2850-1.3070			467493	9765	210724_sHLA_MCF7_Growing_1_Slot1-5_1_1912.d	1	Q7KZF4|SND1_HUMAN			FALSE
LPAQGLIEF	40.3	986.544	9	1.7	987.546	1	41.7841	1.3942-1.4162			1970128	59650	210724_sHLA_MCF7_Growing_1_Slot1-5_1_1912.d	4	Q00577|PURA_HUMAN;Q96QR8|PURB_HUMAN			FALSE
LPAREATQF	29.49	1031.54	9	1.6	516.774	2	7.67	0.7847-0.8073	274	6330	358344	7002	210724_sHLA_MCF7_Growing_1_Slot1-5_1_1912.d	2	Q14393|GAS6_HUMAN			FALSE
LPASGQIAL	33.67	868.502	9	5.1	869.508	1	24.0009	1.2988-1.3208			1128179	30347	210724_sHLA_MCF7_Growing_1_Slot1-5_1_1912.d	1	Q9NPD3|EXOS4_HUMAN			FALSE
LPASLISQIGY	28.86	1160.64	11	-2.1	581.324	2	41.5974	0.8271-0.8496	1040	12500	1958059	59203	210724_sHLA_MCF7_Growing_1_Slot1-5_1_1912.d	1	Q96BF6|NACC2_HUMAN			FALSE
LPASPSVSL	36.3	869.486	9	10.3	870.496	1	24.1021	1.2932-1.3153			1132800	30498	210724_sHLA_MCF7_Growing_1_Slot1-5_1_1912.d	1	O14682|ENC1_HUMAN			FALSE
LPASVHPQL	30.99	960.539	9	-3.3	481.272	2	12.7412	0.8346-0.8571			596031	13143	210724_sHLA_MCF7_Growing_1_Slot1-5_1_1912.d	2	Q9H0K1|SIK2_HUMAN			FALSE
LPAVFLQY	30.7	949.527	8	-8.2	950.52	1	42.9404	1.3731-1.3951			2025090	61866	210724_sHLA_MCF7_Growing_1_Slot1-5_1_1912.d	2	P14324|FPPS_HUMAN			FALSE
LPAVGEHVF	37.75	967.513	9	-1	484.76	2	20.7359	0.7658-0.7884			973403	24869	210724_sHLA_MCF7_Growing_1_Slot1-5_1_1912.d	1	O00257|CBX4_HUMAN			FALSE
LPAVPAVTLY	40.75	1042.61	10	5.5	1043.61	1	42.6827	1.4463-1.4682			2012905	61303	210724_sHLA_MCF7_Growing_1_Slot1-5_1_1912.d	1	Q6P996|PDXD1_HUMAN;Q6P474|PDXD2_HUMAN			FALSE
LPDDLIGYF	32.87	1051.52	9	1.4	1052.52	1	50.9002	1.4500-1.4719			2404485	77403	210724_sHLA_MCF7_Growing_1_Slot1-5_1_1912.d	2	Q15036|SNX17_HUMAN			FALSE
LPDDPAKTTM	42.14	1087.52	10	-2	544.763	2	8.8081	0.7941-0.8167			411535	8341	210724_sHLA_MCF7_Growing_1_Slot1-5_1_1912.d	1	Q9UJW0|DCTN4_HUMAN			FALSE
LPDDPRQM	33.02	970.454	8	-0.8	486.231	2	8.3244	0.7582-0.7809	1760	28700	384942	7674	210724_sHLA_MCF7_Growing_1_Slot1-5_1_1912.d	2	Q8WUH1|CHUR_HUMAN			FALSE
LPDDPRQM(+15.99)	25.39	986.449	8	-2.3	494.227	2	4.8741	0.7582-0.7809	330	10800	226215	3609	210724_sHLA_MCF7_Growing_1_Slot1-5_1_1912.d	1	Q8WUH1|CHUR_HUMAN	Oxidation (M)	M8:Oxidation (M):1001.00	FALSE
LPDDWDNRTSY	46.1	1380.59	11	0.4	691.3	2	15.9579	0.8825-0.9050	6010	112000	744209	17387	210724_sHLA_MCF7_Growing_1_Slot1-5_1_1912.d	3	Q9UGL1|KDM5B_HUMAN			FALSE
LPDEDLAAF	37.39	989.471	9	-3.9	990.467	1	34.1733	1.3951-1.4171			1608866	46154	210724_sHLA_MCF7_Growing_1_Slot1-5_1_1912.d	2	Q9NX05|F120C_HUMAN			FALSE
LPDEDLASF	31.45	1005.47	9	5.5	1006.47	1	32.0008	1.3997-1.4216			1506289	42811	210724_sHLA_MCF7_Growing_1_Slot1-5_1_1912.d	2	Q9NZB2|F120A_HUMAN			FALSE
LPDEIYHVY	45.77	1147.55	9	2	574.782	2	23.9027	0.8506-0.8731	11200	173000	1120742	30062	210724_sHLA_MCF7_Growing_1_Slot1-5_1_1912.d	4	Q9BV86|NTM1A_HUMAN			FALSE
LPDERTISL	30.33	1042.57	9	1.5	522.287	2	19.0473	0.7998-0.8224	6810	60800	890118	22044	210724_sHLA_MCF7_Growing_1_Slot1-5_1_1912.d	1	Q05048|CSTF1_HUMAN			FALSE
LPDFGGNVL	25.63	930.481	9	-2.7	931.479	1	37.3026	1.3456-1.3676			1757114	51362	210724_sHLA_MCF7_Growing_1_Slot1-5_1_1912.d	1	O15027|SC16A_HUMAN			FALSE
LPDISAEI	26.49	856.454	8	3.6	857.459	1	32.6476	1.2767-1.2988			1536773	43793	210724_sHLA_MCF7_Growing_1_Slot1-5_1_1912.d	1	P35790|CHKA_HUMAN			FALSE
LPDKKTVHY	42.3	1099.6	9	-2.9	550.803	2	4.2856	0.8186-0.8412			199692	3012	210724_sHLA_MCF7_Growing_1_Slot1-5_1_1912.d	2	Q9NYY3|PLK2_HUMAN			FALSE
LPDKTLIDL	31.63	1026.6	9	5	514.304	2	28.4793	0.7913-0.8139			1340008	37450	210724_sHLA_MCF7_Growing_1_Slot1-5_1_1912.d	2	Q2TAY7|SMU1_HUMAN			FALSE
LPDLEGRTHIF	27.11	1296.68	11	-11.7	649.337	2	23.4178	0.8909-0.9135			1100398	29386	210724_sHLA_MCF7_Growing_1_Slot1-5_1_1912.d	2	P35998|PRS7_HUMAN			FALSE
LPDLNHSQVY	47.64	1184.58	10	3	593.296	2	16.4609	0.8365-0.8590	3980	57700	770072	18218	210724_sHLA_MCF7_Growing_1_Slot1-5_1_1912.d	1	Q92900|RENT1_HUMAN			FALSE
LPDLSGPHSY	42.9	1084.52	10	0.4	543.263	2	15.0271	0.8186-0.8412	1080	30300	700934	16130	210724_sHLA_MCF7_Growing_1_Slot1-5_1_1912.d	2	Q86XL3|ANKL2_HUMAN			FALSE
LPDMTGSVY	43.41	981.448	9	-6.8	982.442	1	24.9819	1.3795-1.4015			1174464	31932	210724_sHLA_MCF7_Growing_1_Slot1-5_1_1912.d	1	Q5T6F2|UBAP2_HUMAN			FALSE
LPDNSILVV	25.44	968.554	9	4.3	969.559	1	37.3609	1.3942-1.4162			1759903	51469	210724_sHLA_MCF7_Growing_1_Slot1-5_1_1912.d	1				FALSE
LPDPFTPNL	34.82	1012.52	9	5	1013.53	1	41.2592	1.3979-1.4198			1945093	58753	210724_sHLA_MCF7_Growing_1_Slot1-5_1_1912.d	1	A5YKK6|CNOT1_HUMAN			FALSE
LPDPGPPSL	34.32	891.47	9	0.4	892.472	1	24.5881	1.2831-1.3052			1155966	31314	210724_sHLA_MCF7_Growing_1_Slot1-5_1_1912.d	1	Q14653|IRF3_HUMAN			FALSE
LPDPIIIHL	41.15	1029.62	9	2	515.816	2	41.7841	0.8101-0.8327			1970149	59671	210724_sHLA_MCF7_Growing_1_Slot1-5_1_1912.d	2	Q7Z7G8|VP13B_HUMAN			FALSE
LPDPNLITF	32.93	1028.55	9	-7	1029.55	1	44.9319	1.4290-1.4509			2120048	65636	210724_sHLA_MCF7_Growing_1_Slot1-5_1_1912.d	1	Q12979|ABR_HUMAN			FALSE
LPDQVLRVF	40.65	1085.62	9	-12.1	543.809	2	30.1049	0.8082-0.8308			1416614	39854	210724_sHLA_MCF7_Growing_1_Slot1-5_1_1912.d	1	Q9Y4G8|RPGF2_HUMAN			FALSE
LPDRGWFVY	31.92	1151.58	9	-3	576.79	2	33.757	0.8271-0.8496	1390	9730	1584877	45409	210724_sHLA_MCF7_Growing_1_Slot1-5_1_1912.d	1	P14735|IDE_HUMAN			FALSE
LPDSELAEY	31.35	1035.48	9	-5.3	1036.47	1	22.4167	1.3951-1.4171			1053046	27628	210724_sHLA_MCF7_Growing_1_Slot1-5_1_1912.d	3	Q7Z736|PKHH3_HUMAN			FALSE
LPDSFSPEL	26.23	1003.49	9	-0.4	1004.49	1	33.6235	1.3951-1.4171			1583014	45334	210724_sHLA_MCF7_Growing_1_Slot1-5_1_1912.d	1	P25098|ARBK1_HUMAN			FALSE
LPDSGVVEY	38.04	977.471	9	4	978.475	1	20.2468	1.3566-1.3786			950268	24084	210724_sHLA_MCF7_Growing_1_Slot1-5_1_1912.d	2	Q9ULM6|CNOT6_HUMAN;Q96LI5|CNO6L_HUMAN			FALSE
LPDSPFTGY	40.9	995.46	9	1.2	996.462	1	29.9883	1.3786-1.4006			1411069	39673	210724_sHLA_MCF7_Growing_1_Slot1-5_1_1912.d	2	Q8NFA0|UBP32_HUMAN;P35125|UBP6_HUMAN			FALSE
LPDSSISDY	39.34	995.445	9	-8.3	996.437	1	18.075	1.3777-1.3997			847571	20621	210724_sHLA_MCF7_Growing_1_Slot1-5_1_1912.d	1	Q8N3Y1|FBXW8_HUMAN			FALSE
LPDSTPLGF	38.72	945.481	9	-4.7	946.477	1	34.4065	1.3630-1.3850			1619962	46522	210724_sHLA_MCF7_Growing_1_Slot1-5_1_1912.d	4	P48681|NEST_HUMAN			FALSE
LPDSVLRRF	24.47	1101.63	9	0.9	551.819	2	16.2274	0.8176-0.8402	288	3390	759918	17898	210724_sHLA_MCF7_Growing_1_Slot1-5_1_1912.d	1				FALSE
LPDTQITSY	36.37	1036.51	9	3.9	1037.51	1	20.3245	1.4280-1.4500			953960	24200	210724_sHLA_MCF7_Growing_1_Slot1-5_1_1912.d	2	Q8IXS8|F126B_HUMAN			FALSE
LPDVSLQEF	42.52	1046.53	9	1.1	1047.53	1	39.2164	1.4418-1.4637			1848300	54936	210724_sHLA_MCF7_Growing_1_Slot1-5_1_1912.d	4	P51665|PSMD7_HUMAN			FALSE
LPEAFPITL	27.3	999.564	9	-13.2	1000.55	1	49.9436	1.4034-1.4253			2358720	75444	210724_sHLA_MCF7_Growing_1_Slot1-5_1_1912.d	2	Q96JH7|VCIP1_HUMAN			FALSE
LPEAQVWGY	24.24	1061.52	9	6.6	1062.53	1	31.787	1.4198-1.4418			1496146	42502	210724_sHLA_MCF7_Growing_1_Slot1-5_1_1912.d	1				FALSE
LPEAVGGTVF	44.72	988.523	10	3.8	989.527	1	31.14	1.3750-1.3969			1465611	41469	210724_sHLA_MCF7_Growing_1_Slot1-5_1_1912.d	5	Q7L5A8|FA2H_HUMAN			FALSE
LPEDFAVVF	25.53	1035.53	9	11.2	1036.54	1	49.668	1.4235-1.4454			2345693	74933	210724_sHLA_MCF7_Growing_1_Slot1-5_1_1912.d	1				FALSE
LPEEVDVLF	36.74	1059.55	9	-6.2	1060.54	1	47.0498	1.4454-1.4673			2220795	69831	210724_sHLA_MCF7_Growing_1_Slot1-5_1_1912.d	2	P23771|GATA3_HUMAN			FALSE
LPEGATVPAL	30.9	966.539	10	-1.9	967.537	1	28.5959	1.3630-1.3850			1345509	37587	210724_sHLA_MCF7_Growing_1_Slot1-5_1_1912.d	1	Q6IA86|ELP2_HUMAN			FALSE
LPEGSLGREY	24.74	1119.56	10	-0.3	560.781	2	10.2547	0.8139-0.8365			479440	10090	210724_sHLA_MCF7_Growing_1_Slot1-5_1_1912.d	1				FALSE
LPENIGNLY	40.92	1031.53	9	-7.7	1032.52	1	29.8522	1.4125-1.4344			1404564	39426	210724_sHLA_MCF7_Growing_1_Slot1-5_1_1912.d	2	Q9BTT6|LRRC1_HUMAN			FALSE
LPENQVLPHY	39.96	1208.62	10	-2	605.311	2	17.9583	0.8534-0.8759			842037	20451	210724_sHLA_MCF7_Growing_1_Slot1-5_1_1912.d	1	Q9BTV7|CABL2_HUMAN			FALSE
LPENSIVNY	27.27	1047.52	9	-14.9	1048.51	1	22.2612	1.4189-1.4408			1045614	27348	210724_sHLA_MCF7_Growing_1_Slot1-5_1_1912.d	1	Q5VWN6|TASO2_HUMAN			FALSE
LPEQSPVSY	42.49	1018.5	9	2.9	1019.5	1	16.1226	1.4006-1.4226			755257	17707	210724_sHLA_MCF7_Growing_1_Slot1-5_1_1912.d	3	Q96K76|UBP47_HUMAN			FALSE
LPESLYPHTY	44.99	1218.59	10	-6.4	610.295	2	19.2505	0.8524-0.8750			903059	22469	210724_sHLA_MCF7_Growing_1_Slot1-5_1_1912.d	1	Q92547|TOPB1_HUMAN			FALSE
LPESTHVEF	39.67	1057.51	9	3.8	529.76	2	14.6175	0.7837-0.8063			684357	15645	210724_sHLA_MCF7_Growing_1_Slot1-5_1_1912.d	2	Q08AF3|SLFN5_HUMAN			FALSE
LPETELGEY	26.62	1049.49	9	7.6	1050.5	1	22.7916	1.4125-1.4344			1070643	28239	210724_sHLA_MCF7_Growing_1_Slot1-5_1_1912.d	1	Q96S82|UBL7_HUMAN			FALSE
LPETSKYEY	44.09	1128.53	9	-0.3	565.27	2	8.4068	0.8045-0.8271	2980	137000	392278	7858	210724_sHLA_MCF7_Growing_1_Slot1-5_1_1912.d	3	O94972|TRI37_HUMAN			FALSE
LPFATPEEF	34.29	1049.51	9	0.5	1050.51	1	39.7467	1.4280-1.4500			1873418	55916	210724_sHLA_MCF7_Growing_1_Slot1-5_1_1912.d	1	Q96T60|PNKP_HUMAN			FALSE
LPFDKETGF	35.53	1052.52	9	2.7	1053.52	1	23.2387	1.4116-1.4335	3530	67300	1092070	29104	210724_sHLA_MCF7_Growing_1_Slot1-5_1_1912.d	4	Q9GZT3|SLIRP_HUMAN			FALSE
LPFDYIIHDPKY	41.61	1519.77	12	-3	507.593	3	33.0556	0.7677-0.7903	65.2	1750	1557156	44508	210724_sHLA_MCF7_Growing_1_Slot1-5_1_1912.d	3	Q4ZG55|GREB1_HUMAN			FALSE
LPFGKVTNI	28.31	987.575	9	-1.1	494.791	2	23.3268	0.7932-0.8158	3050	30400	1093004	29144	210724_sHLA_MCF7_Growing_1_Slot1-5_1_1912.d	2	Q9UKA9|PTBP2_HUMAN			FALSE
LPFGKVTNL	28.31	987.575	9	-1.1	494.791	2	23.3268	0.7932-0.8158	3050	30400	1093004	29144	210724_sHLA_MCF7_Growing_1_Slot1-5_1_1912.d	2	O95758|PTBP3_HUMAN;P26599|PTBP1_HUMAN			FALSE
LPFGPTAYF	33.84	1011.51	9	-6	1012.5	1	46.5393	1.4271-1.4491			2196590	68870	210724_sHLA_MCF7_Growing_1_Slot1-5_1_1912.d	2	Q96G21|IMP4_HUMAN			FALSE
LPFGSSPH	27.28	840.413	8	11.2	421.216	2	8.6721	0.7346-0.7573			405117	8181	210724_sHLA_MCF7_Growing_1_Slot1-5_1_1912.d	1	Q86WC4|OSTM1_HUMAN			FALSE
LPFKSPIRDISY	40.58	1434.79	12	2	479.267	3	24.8019	0.7195-0.7422			1166148	31662	210724_sHLA_MCF7_Growing_1_Slot1-5_1_1912.d	2	Q8N157|AHI1_HUMAN			FALSE
LPFLKPDDIQY	49.23	1347.71	11	1.5	674.857	2	34.9091	0.9350-0.9575	4710	131000	1640331	47223	210724_sHLA_MCF7_Growing_1_Slot1-5_1_1912.d	4	O75533|SF3B1_HUMAN			FALSE
LPFPDETHERY	41.49	1402.65	11	-2.9	468.553	3	13.6016	0.7280-0.7507			636482	14258	210724_sHLA_MCF7_Growing_1_Slot1-5_1_1912.d	2	O43292|GPAA1_HUMAN			FALSE
LPFQKDGIIF	35.87	1176.65	10	4.6	589.333	2	37.6317	0.8609-0.8834	305	4100	1772052	51996	210724_sHLA_MCF7_Growing_1_Slot1-5_1_1912.d	2	Q5FWF4|ZRAB3_HUMAN			FALSE
LPFSSMPTAY	40.85	1112.52	10	-3.2	1113.52	1	35.58	1.4664-1.4883			1675493	48413	210724_sHLA_MCF7_Growing_1_Slot1-5_1_1912.d	1	Q14814|MEF2D_HUMAN			FALSE
LPFTPLSY	31.82	936.496	8	2.1	937.499	1	40.8847	1.3530-1.3750			1927472	58118	210724_sHLA_MCF7_Growing_1_Slot1-5_1_1912.d	2	Q9UM00|TMCO1_HUMAN			FALSE
LPFTWVEKY	35.55	1181.61	9	2.6	591.811	2	34.6398	0.8365-0.8590			1631057	46889	210724_sHLA_MCF7_Growing_1_Slot1-5_1_1912.d	3	O94923|GLCE_HUMAN			FALSE
LPFVPMSY	33.92	952.473	8	10.5	953.484	1	43.6839	1.3374-1.3594			2060396	63200	210724_sHLA_MCF7_Growing_1_Slot1-5_1_1912.d	2	Q12789|TF3C1_HUMAN			FALSE
LPGEVLEY	32.64	918.47	8	-10.8	919.461	1	27.4441	1.3236-1.3456			1290928	35752	210724_sHLA_MCF7_Growing_1_Slot1-5_1_1912.d	2	O94952|FBX21_HUMAN			FALSE
LPGGPTLTF	39.27	901.491	9	6.8	902.498	1	34.7986	1.3227-1.3447			1638463	47143	210724_sHLA_MCF7_Growing_1_Slot1-5_1_1912.d	3	Q9NQ55|SSF1_HUMAN			FALSE
LPGHPLYTY	41.6	1059.54	9	0.5	530.773	2	14.429	0.7988-0.8214	1390	16000	672392	15302	210724_sHLA_MCF7_Growing_1_Slot1-5_1_1912.d	1	Q9H7S9|ZN703_HUMAN			FALSE
LPGPVKSY	34.37	859.48	8	-3.7	430.743	2	7.9474	0.7299-0.7526			371177	7319	210724_sHLA_MCF7_Growing_1_Slot1-5_1_1912.d	3	Q8IWZ8|SUGP1_HUMAN			FALSE
LPGPVTLVM	27.88	925.531	9	8.5	926.539	1	42.0996	1.3557-1.3777			1985000	60218	210724_sHLA_MCF7_Growing_1_Slot1-5_1_1912.d	1	Q86U90|YRDC_HUMAN			FALSE
LPGVAVSM	35.13	772.415	8	2.3	773.419	1	25.6622	1.2223-1.2444			1206825	33003	210724_sHLA_MCF7_Growing_1_Slot1-5_1_1912.d	2	P12074|CX6A1_HUMAN			FALSE
LPGVAVSM(+15.99)	40.97	788.41	8	-2	789.41	1	14.1264	1.2250-1.2472			661343	14981	210724_sHLA_MCF7_Growing_1_Slot1-5_1_1912.d	4	P12074|CX6A1_HUMAN	Oxidation (M)	M8:Oxidation (M):1001.00	FALSE
LPHAPGVQM(+15.99)	26.26	964.48	9	-7.8	483.24	2	6.8106	0.7649-0.7875			317899	5893	210724_sHLA_MCF7_Growing_1_Slot1-5_1_1912.d	1	Q13547|HDAC1_HUMAN;Q92769|HDAC2_HUMAN	Oxidation (M)	M9:Oxidation (M):1001.00	FALSE
LPHDPDLSY	41.6	1055.49	9	13.8	1056.51	1	14.0875	1.4244-1.4463	3570	99100	659490	14916	210724_sHLA_MCF7_Growing_1_Slot1-5_1_1912.d	4	Q9P217|ZSWM5_HUMAN			FALSE
LPHEILEM	28.38	980.5	8	3.1	491.255	2	23.0856	0.7866-0.8092	1610	19300	1081891	28759	210724_sHLA_MCF7_Growing_1_Slot1-5_1_1912.d	1	P38919|IF4A3_HUMAN			FALSE
LPHFIKDDY	24.73	1146.57	9	-0.4	574.289	2	13.9086	0.8355-0.8581	284	5350	649378	14638	210724_sHLA_MCF7_Growing_1_Slot1-5_1_1912.d	1				FALSE
LPHGLGGIGM	24.05	950.501	10	-3.5	476.253	2	21.1948	0.7677-0.7903	327	6510	993780	25578	210724_sHLA_MCF7_Growing_1_Slot1-5_1_1912.d	1	P52272|HNRPM_HUMAN			FALSE
LPHGLGGIGM(+15.99)	33.49	966.496	10	-2.9	484.25	2	13.6016	0.7705-0.7932			636481	14257	210724_sHLA_MCF7_Growing_1_Slot1-5_1_1912.d	1	P52272|HNRPM_HUMAN	Oxidation (M)	M10:Oxidation (M):1001.00	FALSE
LPHGLIESF	29.52	1011.54	9	7.3	506.777	2	26.7794	0.7894-0.8120			1259507	34727	210724_sHLA_MCF7_Growing_1_Slot1-5_1_1912.d	2	O43824|GTPB6_HUMAN			FALSE
LPIASISDY	41.23	977.507	9	4	978.511	1	31.0816	1.3814-1.4034			1462835	41375	210724_sHLA_MCF7_Growing_1_Slot1-5_1_1912.d	1	Q7Z3T8|ZFY16_HUMAN			FALSE
LPIDGANDL	36.06	926.471	9	8.7	927.48	1	24.316	1.3548-1.3768			1143013	30877	210724_sHLA_MCF7_Growing_1_Slot1-5_1_1912.d	1	O60502|OGA_HUMAN			FALSE
LPIDPNEPTY	49.39	1157.56	10	-7.3	1158.55	1	24.141	1.4609-1.4828			1134650	30560	210724_sHLA_MCF7_Growing_1_Slot1-5_1_1912.d	1	Q9UK53|ING1_HUMAN			FALSE
LPIEANLVW	32.87	1053.59	9	6.5	1054.59	1	48.1223	1.4564-1.4783			2272073	71939	210724_sHLA_MCF7_Growing_1_Slot1-5_1_1912.d	1	Q92598|HS105_HUMAN			FALSE
LPIEAPIRM	27.43	1038.59	9	0.5	520.299	2	27.8911	0.7950-0.8176			1312232	36494	210724_sHLA_MCF7_Growing_1_Slot1-5_1_1912.d	1	P00403|COX2_HUMAN			FALSE
LPIENDTY	34.72	963.455	8	7.9	964.463	1	17.0021	1.3566-1.3786			796774	18994	210724_sHLA_MCF7_Growing_1_Slot1-5_1_1912.d	1	O00186|STXB3_HUMAN			FALSE
LPIENDTYKY	36.11	1254.61	10	19.5	628.322	2	15.0256	0.8468-0.8694			703692	16206	210724_sHLA_MCF7_Growing_1_Slot1-5_1_1912.d	1	O00186|STXB3_HUMAN			FALSE
LPIENDVY	31.63	961.476	8	-5.3	962.471	1	23.0249	1.3585-1.3805			1081914	28782	210724_sHLA_MCF7_Growing_1_Slot1-5_1_1912.d	2	P61764|STXB1_HUMAN			FALSE
LPIENDVYKY	39.01	1252.63	10	8.4	627.325	2	20.4411	0.8534-0.8759			959525	24401	210724_sHLA_MCF7_Growing_1_Slot1-5_1_1912.d	1	P61764|STXB1_HUMAN			FALSE
LPIGDVATQY	55.58	1075.55	10	0.5	1076.56	1	26.7016	1.4390-1.4609	16700	325000	1255755	34551	210724_sHLA_MCF7_Growing_1_Slot1-5_1_1912.d	7	Q99832|TCPH_HUMAN			FALSE
LPIGDVATQYF	32.67	1222.62	11	-1.1	612.314	2	43.7476	0.8665-0.8891	3010	65700	2059487	63185	210724_sHLA_MCF7_Growing_1_Slot1-5_1_1912.d	3	Q99832|TCPH_HUMAN			FALSE
LPIISAGSEL	42.9	998.565	10	0.3	999.566	1	36.1631	1.3713-1.3933			1703302	49402	210724_sHLA_MCF7_Growing_1_Slot1-5_1_1912.d	3	P29353|SHC1_HUMAN			FALSE
LPILSQIY	32.2	945.553	8	9.8	946.564	1	43.9171	1.3575-1.3795			2071646	63722	210724_sHLA_MCF7_Growing_1_Slot1-5_1_1912.d	1	O15523|DDX3Y_HUMAN;O00571|DDX3X_HUMAN			FALSE
LPINDPLQTVY	29.61	1271.68	11	1	636.842	2	41.1775	0.8647-0.8872	4110	74900	1939528	58552	210724_sHLA_MCF7_Growing_1_Slot1-5_1_1912.d	2	O15027|SC16A_HUMAN			FALSE
LPINHQIIY	37.13	1109.62	9	-0.1	555.815	2	19.8773	0.8393-0.8618	11200	345000	929877	23361	210724_sHLA_MCF7_Growing_1_Slot1-5_1_1912.d	4	P51665|PSMD7_HUMAN			FALSE
LPINNDDNY	41.05	1076.48	9	1.5	1077.48	1	13.8348	1.4143-1.4363			647515	14563	210724_sHLA_MCF7_Growing_1_Slot1-5_1_1912.d	1	Q9BYG5|PAR6B_HUMAN			FALSE
LPIPESQVI	34.76	994.57	9	6.4	995.577	1	33.157	1.3988-1.4207			1560832	44608	210724_sHLA_MCF7_Growing_1_Slot1-5_1_1912.d	3	O95336|6PGL_HUMAN			FALSE
LPIPPVGLY	34.25	967.574	9	8.8	968.583	1	46.7971	1.3942-1.4162			2208727	69385	210724_sHLA_MCF7_Growing_1_Slot1-5_1_1912.d	2	P35548|MSX2_HUMAN			FALSE
LPIPSKLLEF	29.86	1155.69	10	-1.3	578.848	2	44.8541	0.8355-0.8581			2116364	65528	210724_sHLA_MCF7_Growing_1_Slot1-5_1_1912.d	1	Q9Y6I7|WSB1_HUMAN			FALSE
LPIRGFVGY	26.03	1020.58	9	0.2	511.292	2	25.3512	0.7771-0.7998			1192020	32502	210724_sHLA_MCF7_Growing_1_Slot1-5_1_1912.d	1	O15321|TM9S1_HUMAN			FALSE
LPIVTPAL	31.34	822.521	8	4.8	823.527	1	38.4145	1.2905-1.3125			1810143	53433	210724_sHLA_MCF7_Growing_1_Slot1-5_1_1912.d	1	P52292|IMA1_HUMAN			FALSE
LPIYGDAIIHAY	30.12	1344.71	12	-5.5	673.353	2	35.2651	0.9378-0.9603			1660688	47912	210724_sHLA_MCF7_Growing_1_Slot1-5_1_1912.d	1	Q9NQX4|MYO5C_HUMAN			FALSE
LPKNDLITY	23.82	1075.59	9	0.4	538.799	2	17.6699	0.8176-0.8402	4280	88500	830977	20119	210724_sHLA_MCF7_Growing_1_Slot1-5_1_1912.d	2				FALSE
LPKSPPYTAF	30.62	1119.6	10	1.2	560.802	2	19.3762	0.8139-0.8365	5870	19500	903053	22463	210724_sHLA_MCF7_Growing_1_Slot1-5_1_1912.d	2	P23588|IF4B_HUMAN			FALSE
LPLDGITEL	30.59	969.538	9	1.8	970.541	1	42.8821	1.3805-1.4024			2022307	61765	210724_sHLA_MCF7_Growing_1_Slot1-5_1_1912.d	1	O43542|XRCC3_HUMAN			FALSE
LPLERDAESF	28.34	1175.58	10	1.8	588.795	2	18.3372	0.8393-0.8618	1610	39300	856819	20929	210724_sHLA_MCF7_Growing_1_Slot1-5_1_1912.d	2	P30305|MPIP2_HUMAN			FALSE
LPLIIREKDTEY	49.62	1488.82	12	1.7	745.413	2	17.9972	0.9846-1.0070			843897	20523	210724_sHLA_MCF7_Growing_1_Slot1-5_1_1912.d	1	Q8TEA7|TBCK_HUMAN			FALSE
LPLLPNVSY	37.89	1014.58	9	-4.8	1015.57	1	43.5867	1.4125-1.4344			2055742	63016	210724_sHLA_MCF7_Growing_1_Slot1-5_1_1912.d	1	Q14693|LPIN1_HUMAN			FALSE
LPLNSVYVY	34.51	1066.57	9	-6.4	1067.56	1	35.5995	1.4363-1.4582			1676422	48448	210724_sHLA_MCF7_Growing_1_Slot1-5_1_1912.d	4	Q14094|CCNI_HUMAN			FALSE
LPLPASLKEY	35.4	1129.64	10	0.5	565.823	2	25.7146	0.8318-0.8543	240	4480	1207753	33037	210724_sHLA_MCF7_Growing_1_Slot1-5_1_1912.d	1	Q9H765|ASB8_HUMAN			FALSE
LPLPDPLKY	42.79	1054.61	9	-7.2	528.303	2	33.5263	0.7950-0.8176			1578412	45202	210724_sHLA_MCF7_Growing_1_Slot1-5_1_1912.d	1	Q9NV79|PCMD2_HUMAN			FALSE
LPLPNDKTLLY	31.92	1285.73	11	-5.5	643.863	2	31.7481	0.8590-0.8816			1494308	42452	210724_sHLA_MCF7_Growing_1_Slot1-5_1_1912.d	1	Q969X6|UTP4_HUMAN			FALSE
LPLPQNVKDY	41.06	1185.64	10	3	593.825	2	18.3187	0.8393-0.8618	746	11700	856812	20922	210724_sHLA_MCF7_Growing_1_Slot1-5_1_1912.d	1	O75794|CD123_HUMAN			FALSE
LPLPSEFLP	27.74	1011.56	9	-5.4	1012.56	1	47.4579	1.4180-1.4399			2240290	70552	210724_sHLA_MCF7_Growing_1_Slot1-5_1_1912.d	1	Q9H8Y8|GORS2_HUMAN			FALSE
LPLPSSSIL	30.55	925.548	9	7.1	926.556	1	39.6884	1.3548-1.3768			1870638	55818	210724_sHLA_MCF7_Growing_1_Slot1-5_1_1912.d	1	O75146|HIP1R_HUMAN			FALSE
LPLSIQEAY	35.89	1032.55	9	-1.8	1033.55	1	31.9813	1.4244-1.4463			1505365	42781	210724_sHLA_MCF7_Growing_1_Slot1-5_1_1912.d	1	Q7Z6J9|SEN54_HUMAN			FALSE
LPLVTDKSHEY	41.36	1300.67	11	5.4	651.34	2	9.8622	0.9200-0.9425			461095	9625	210724_sHLA_MCF7_Growing_1_Slot1-5_1_1912.d	1	Q4ZG55|GREB1_HUMAN			FALSE
LPLWWKTTETY	45.02	1436.73	11	0.6	719.37	2	35.9478	0.9415-0.9640	245	2770	1693107	49041	210724_sHLA_MCF7_Growing_1_Slot1-5_1_1912.d	1	Q96S52|PIGS_HUMAN			FALSE
LPM(+15.99)GVVVDY	35.06	1007.5	9	0.2	1008.5	1	26.4646	1.3905-1.4125			1244586	34110	210724_sHLA_MCF7_Growing_1_Slot1-5_1_1912.d	1	P35658|NU214_HUMAN	Oxidation (M)	M3:Oxidation (M):1001.00	FALSE
LPMGVVVDY	35.32	991.505	9	-15.6	992.49	1	35.9105	1.3841-1.4061			1691249	48971	210724_sHLA_MCF7_Growing_1_Slot1-5_1_1912.d	1	P35658|NU214_HUMAN			FALSE
LPNAVITRI	32.67	995.613	9	-2.4	498.809	2	20.3828	0.7837-0.8063			956744	24302	210724_sHLA_MCF7_Growing_1_Slot1-5_1_1912.d	1	Q9NRF9|DPOE3_HUMAN			FALSE
LPNDVISSL	32.36	956.518	9	4.6	957.523	1	32.8614	1.3649-1.3869			1546967	44153	210724_sHLA_MCF7_Growing_1_Slot1-5_1_1912.d	2	Q8TEH3|DEN1A_HUMAN			FALSE
LPNELIELL	32.08	1052.61	9	0.4	1053.61	1	53.9283	1.4573-1.4792			2549684	84032	210724_sHLA_MCF7_Growing_1_Slot1-5_1_1912.d	2	Q00610|CLH1_HUMAN;P53675|CLH2_HUMAN			FALSE
LPNFGFVVF	39.38	1038.55	9	-1	1039.55	1	56.278	1.4436-1.4655			2663208	90276	210724_sHLA_MCF7_Growing_1_Slot1-5_1_1912.d	2	Q9UN86|G3BP2_HUMAN;Q13283|G3BP1_HUMAN			FALSE
LPNFGSHVL	35.15	982.524	9	3.7	492.267	2	23.2193	0.7781-0.8007			1091171	29099	210724_sHLA_MCF7_Growing_1_Slot1-5_1_1912.d	1	Q14C86|GAPD1_HUMAN			FALSE
LPNFKQNEF	34.45	1135.57	9	-1.9	568.785	2	17.4999	0.8355-0.8581	1280	24000	818025	19683	210724_sHLA_MCF7_Growing_1_Slot1-5_1_1912.d	2	Q9UNH7|SNX6_HUMAN			FALSE
LPNGPTAHF	25.1	952.477	9	0.9	477.243	2	11.0172	0.7601-0.7828			515230	11014	210724_sHLA_MCF7_Growing_1_Slot1-5_1_1912.d	1				FALSE
LPNGQPTVL	34.37	937.523	9	-1.6	938.523	1	19.2063	1.3309-1.3530			901197	22395	210724_sHLA_MCF7_Growing_1_Slot1-5_1_1912.d	1	Q8IVH2|FOXP4_HUMAN			FALSE
LPNHSYVF	29.27	975.481	8	10.8	488.75	2	14.5786	0.7752-0.7979			682518	15594	210724_sHLA_MCF7_Growing_1_Slot1-5_1_1912.d	1	P16144|ITB4_HUMAN			FALSE
LPNKDGVVRF	35.32	1143.64	10	-1.1	572.823	2	9.629	0.8374-0.8600			450078	9336	210724_sHLA_MCF7_Growing_1_Slot1-5_1_1912.d	2	P49815|TSC2_HUMAN			FALSE
LPNNIVDVW	29.24	1068.56	9	-2.9	1069.56	1	42.6438	1.4290-1.4509			2011038	61224	210724_sHLA_MCF7_Growing_1_Slot1-5_1_1912.d	3	O95551|TYDP2_HUMAN			FALSE
LPNPKSWDF	27.01	1102.54	9	-2.9	552.274	2	25.7011	0.7894-0.8120			1208680	33070	210724_sHLA_MCF7_Growing_1_Slot1-5_1_1912.d	2	Q8TEU7|RPGF6_HUMAN			FALSE
LPNQLFRTF	24.44	1134.62	9	1.7	568.314	2	30.241	0.8280-0.8506			1423112	40094	210724_sHLA_MCF7_Growing_1_Slot1-5_1_1912.d	1				FALSE
LPNTDVPIL	35.18	980.554	9	-9.3	981.546	1	37.0222	1.3896-1.4116			1744080	50844	210724_sHLA_MCF7_Growing_1_Slot1-5_1_1912.d	2	Q6IA86|ELP2_HUMAN			FALSE
LPPGSVISY	33.76	931.501	9	4.1	932.506	1	24.5298	1.3419-1.3640			1153177	31207	210724_sHLA_MCF7_Growing_1_Slot1-5_1_1912.d	3	O75787|RENR_HUMAN			FALSE
LPPKIVIGY	48.02	998.616	9	-0.7	500.312	2	23.9028	0.7771-0.7998	2040	7040	1122605	30137	210724_sHLA_MCF7_Growing_1_Slot1-5_1_1912.d	3	P06730|IF4E_HUMAN			FALSE
LPPNTIM(+15.99)EY	30.09	1092.52	9	4.4	1093.52	1	18.0361	1.4491-1.4710			845726	20564	210724_sHLA_MCF7_Growing_1_Slot1-5_1_1912.d	1	O60573|IF4E2_HUMAN	Oxidation (M)	M7:Oxidation (M):1001.00	FALSE
LPPNTIMEY	32.64	1076.52	9	-2.4	1077.52	1	27.619	1.4381-1.4600			1299269	36047	210724_sHLA_MCF7_Growing_1_Slot1-5_1_1912.d	1	O60573|IF4E2_HUMAN			FALSE
LPPPPQLGY	36.7	980.533	9	-2.2	491.269	2	26.2703	0.7592-0.7818			1235399	33863	210724_sHLA_MCF7_Growing_1_Slot1-5_1_1912.d	5	Q96HA1|P121A_HUMAN;A8CG34|P121C_HUMAN;A6NF01|P121B_HUMAN			FALSE
LPQDVILKF	39.44	1071.63	9	0.7	536.82	2	35.0009	0.8073-0.8299	4170	86100	1643120	47330	210724_sHLA_MCF7_Growing_1_Slot1-5_1_1912.d	2	Q96GQ7|DDX27_HUMAN			FALSE
LPQEAFEKY	42.82	1123.55	9	2.3	562.782	2	13.9288	0.8026-0.8252	281	6060	651225	14697	210724_sHLA_MCF7_Growing_1_Slot1-5_1_1912.d	1	Q9UQE7|SMC3_HUMAN			FALSE
LPQGIVREL	38.38	1023.61	9	2.4	512.809	2	20.4025	0.7894-0.8120	1350	18200	954894	24240	210724_sHLA_MCF7_Growing_1_Slot1-5_1_1912.d	1	P63272|SPT4H_HUMAN			FALSE
LPQGPLGTSF	41.86	1015.53	10	3.9	1016.54	1	32.0202	1.3979-1.4198			1507216	42844	210724_sHLA_MCF7_Growing_1_Slot1-5_1_1912.d	2	Q9H3M7|TXNIP_HUMAN			FALSE
LPQGVRTIY	29.7	1045.59	9	-0.6	523.799	2	13.7571	0.7932-0.8158			643848	14472	210724_sHLA_MCF7_Growing_1_Slot1-5_1_1912.d	1	O15075|DCLK1_HUMAN;Q8N568|DCLK2_HUMAN			FALSE
LPQHQVPAY	33.95	1051.55	9	2.6	526.778	2	7.5238	0.7790-0.8016	1940	64700	350957	6767	210724_sHLA_MCF7_Growing_1_Slot1-5_1_1912.d	2	P17535|JUND_HUMAN			FALSE
LPQLPITNF	26.88	1041.59	9	7.1	1042.59	1	46.7776	1.4363-1.4582			2207761	69313	210724_sHLA_MCF7_Growing_1_Slot1-5_1_1912.d	1	P21333|FLNA_HUMAN			FALSE
LPQPPEGQTY	36.19	1128.55	10	1.1	1129.55	1	14.9284	1.4235-1.4454	2840	27000	699063	16047	210724_sHLA_MCF7_Growing_1_Slot1-5_1_1912.d	7	Q15819|UB2V2_HUMAN			FALSE
LPREELWIY	26.25	1217.64	9	-0.8	609.825	2	33.7544	0.8515-0.8741	5120	51500	1587643	45493	210724_sHLA_MCF7_Growing_1_Slot1-5_1_1912.d	1	Q9Y2U9|KLDC2_HUMAN			FALSE
LPRHLEIIY	24.39	1152.67	9	-4.7	577.333	2	18.526	0.8477-0.8703			868824	21312	210724_sHLA_MCF7_Growing_1_Slot1-5_1_1912.d	1				FALSE
LPSADSVQY	37.25	978.466	9	-2.5	979.464	1	15.8467	1.3530-1.3750			742361	17327	210724_sHLA_MCF7_Growing_1_Slot1-5_1_1912.d	1	Q92621|NU205_HUMAN			FALSE
LPSALALSLL	26.52	996.622	10	-5.3	997.617	1	53.8117	1.4436-1.4655			2544088	83800	210724_sHLA_MCF7_Growing_1_Slot1-5_1_1912.d	1	Q9Y639|NPTN_HUMAN			FALSE
LPSDIAAEA	36.18	885.444	9	8.4	886.453	1	15.8661	1.2711-1.2932			743283	17355	210724_sHLA_MCF7_Growing_1_Slot1-5_1_1912.d	2	Q9GZR7|DDX24_HUMAN			FALSE
LPSDIEEY	33.28	964.439	8	-2	965.438	1	19.9892	1.3282-1.3502			938211	23649	210724_sHLA_MCF7_Growing_1_Slot1-5_1_1912.d	1	O15523|DDX3Y_HUMAN;O00571|DDX3X_HUMAN			FALSE
LPSDVVTGY	38.63	949.476	9	-16.7	950.461	1	21.7364	1.3401-1.3621			1020618	26490	210724_sHLA_MCF7_Growing_1_Slot1-5_1_1912.d	1	Q6PI98|IN80C_HUMAN			FALSE
LPSDVVTGYL	37.29	1062.56	10	4.3	1063.56	1	37.7885	1.4326-1.4545			1780397	52295	210724_sHLA_MCF7_Growing_1_Slot1-5_1_1912.d	3	Q6PI98|IN80C_HUMAN			FALSE
LPSEAGFAEY	48.77	1082.49	10	2.9	1083.49	1	24.7047	1.4335-1.4554			1161508	31492	210724_sHLA_MCF7_Growing_1_Slot1-5_1_1912.d	2	Q16762|THTR_HUMAN			FALSE
LPSEDPYQL	32.68	1060.51	9	-0.8	1061.51	1	24.7825	1.4262-1.4481			1165207	31615	210724_sHLA_MCF7_Growing_1_Slot1-5_1_1912.d	1	O43889|CREB3_HUMAN			FALSE
LPSEGQPAL	38.2	910.476	9	4.5	911.481	1	15.0062	1.3061-1.3282			702757	16165	210724_sHLA_MCF7_Growing_1_Slot1-5_1_1912.d	1	O15027|SC16A_HUMAN			FALSE
LPSEHQTIL	36.2	1036.56	9	-0.5	519.281	2	11.9265	0.8007-0.8233	209	4410	557465	12125	210724_sHLA_MCF7_Growing_1_Slot1-5_1_1912.d	1	Q9H992|MARH7_HUMAN			FALSE
LPSEIEVKY	41.93	1076.58	9	-1.4	539.29	2	18.8713	0.7950-0.8176	1650	44600	882715	21793	210724_sHLA_MCF7_Growing_1_Slot1-5_1_1912.d	2	Q9UJX3|APC7_HUMAN			FALSE
LPSELERSY	29.75	1092.55	9	1.8	547.277	2	11.6654	0.8129-0.8355	965	15000	543639	11709	210724_sHLA_MCF7_Growing_1_Slot1-5_1_1912.d	1	Q13616|CUL1_HUMAN			FALSE
LPSESGPYGY	50.7	1068.48	10	1.2	1069.48	1	16.9438	1.4308-1.4527			794018	18920	210724_sHLA_MCF7_Growing_1_Slot1-5_1_1912.d	1	P05412|JUN_HUMAN			FALSE
LPSGEPLQF	31.67	986.507	9	-3.5	987.504	1	31.3149	1.3667-1.3887			1473993	41805	210724_sHLA_MCF7_Growing_1_Slot1-5_1_1912.d	3	Q9NZV5|SELN_HUMAN			FALSE
LPSHPLEL	39.99	904.502	8	2.5	453.256	2	17.223	0.7431-0.7658	704	7830	805066	19240	210724_sHLA_MCF7_Growing_1_Slot1-5_1_1912.d	1	Q9Y244|POMP_HUMAN			FALSE
LPSITTEIL	27.64	985.569	9	6.5	986.577	1	42.5272	1.3896-1.4116			2005460	61010	210724_sHLA_MCF7_Growing_1_Slot1-5_1_1912.d	1	P35232|PHB_HUMAN			FALSE
LPSLGGFAY	32.12	923.475	9	1.5	924.478	1	39.3135	1.3447-1.3667			1852950	55116	210724_sHLA_MCF7_Growing_1_Slot1-5_1_1912.d	2	Q8TEQ6|GEMI5_HUMAN			FALSE
LPSLPTAEL	41.77	939.528	9	-6.1	940.523	1	37.1194	1.3585-1.3805			1748738	51032	210724_sHLA_MCF7_Growing_1_Slot1-5_1_1912.d	1	Q6ZNJ1|NBEL2_HUMAN			FALSE
LPSNDPVVM(+15.99)	36.17	986.474	9	-3.2	987.472	1	11.6781	1.3649-1.3869			546376	11764	210724_sHLA_MCF7_Growing_1_Slot1-5_1_1912.d	1	P42345|MTOR_HUMAN	Oxidation (M)	M9:Oxidation (M):1001.00	FALSE
LPSNDSSKF	34.56	993.477	9	4	497.744	2	5.7906	0.7526-0.7752			270202	4684	210724_sHLA_MCF7_Growing_1_Slot1-5_1_1912.d	1	P17480|UBF1_HUMAN			FALSE
LPSPDKLPGF	31.25	1069.58	10	-0.6	535.794	2	27.7162	0.7894-0.8120			1303909	36217	210724_sHLA_MCF7_Growing_1_Slot1-5_1_1912.d	2	P22314|UBA1_HUMAN			FALSE
LPSPEFHDY	23.45	1103.49	9	-0.3	552.75	2	16.7446	0.8026-0.8252			784810	18652	210724_sHLA_MCF7_Growing_1_Slot1-5_1_1912.d	1				FALSE
LPSPTVGPSL	38.9	966.539	10	0.3	967.539	1	26.348	1.3750-1.3969			1239061	33949	210724_sHLA_MCF7_Growing_1_Slot1-5_1_1912.d	1	O15417|TNC18_HUMAN			FALSE
LPSPVTAQKY	49.55	1102.6	10	-1.7	552.304	2	10.3752	0.7800-0.8026	4680	36200	482193	10161	210724_sHLA_MCF7_Growing_1_Slot1-5_1_1912.d	2	P13639|EF2_HUMAN			FALSE
LPSQVTEMF	28.43	1050.51	9	0.9	1051.51	1	35.4011	1.4162-1.4381			1667148	48114	210724_sHLA_MCF7_Growing_1_Slot1-5_1_1912.d	1	Q9Y4P8|WIPI2_HUMAN			FALSE
LPSSFVEKL	35.72	1018.57	9	-5.4	510.286	2	22.9083	0.7922-0.8148			1076299	28531	210724_sHLA_MCF7_Growing_1_Slot1-5_1_1912.d	1	Q96Q15|SMG1_HUMAN			FALSE
LPSSPFGDY	38.63	981.444	9	-8.8	982.436	1	29.751	1.3557-1.3777			1399953	39285	210724_sHLA_MCF7_Growing_1_Slot1-5_1_1912.d	2	Q99595|TI17A_HUMAN			FALSE
LPSVIAGAAF	37.3	944.533	10	-18.8	945.516	1	38.8082	1.3502-1.3722			1828804	54214	210724_sHLA_MCF7_Growing_1_Slot1-5_1_1912.d	2	P20248|CCNA2_HUMAN			FALSE
LPTADIAQF	43.05	974.507	9	11.1	975.519	1	32.5698	1.3685-1.3905			1533060	43656	210724_sHLA_MCF7_Growing_1_Slot1-5_1_1912.d	2	Q8N6H7|ARFG2_HUMAN			FALSE
LPTEAEFQL	28.71	1046.53	9	3.5	1047.53	1	34.9735	1.4134-1.4354			1646815	47449	210724_sHLA_MCF7_Growing_1_Slot1-5_1_1912.d	1	Q5VWP2|TET5C_HUMAN			FALSE
LPTEAEWEY	37.96	1136.5	9	0.5	1137.5	1	28.421	1.4481-1.4700			1337202	37326	210724_sHLA_MCF7_Growing_1_Slot1-5_1_1912.d	2	Q8NBK3|SUMF1_HUMAN			FALSE
LPTEPPYTAY	48.76	1150.55	10	-4.8	1151.55	1	24.1799	1.4637-1.4856	6050	144000	1136498	30620	210724_sHLA_MCF7_Growing_1_Slot1-5_1_1912.d	7	Q15056|IF4H_HUMAN			FALSE
LPTFQSPEF	32.62	1064.52	9	4.5	1065.52	1	36.3808	1.4463-1.4682			1713565	49831	210724_sHLA_MCF7_Growing_1_Slot1-5_1_1912.d	1	Q9Y5X3|SNX5_HUMAN			FALSE
LPTGEIVYF	36.05	1037.54	9	-1	1038.54	1	41.9007	1.4326-1.4545			1975713	59871	210724_sHLA_MCF7_Growing_1_Slot1-5_1_1912.d	1	O95834|EMAL2_HUMAN			FALSE
LPTGIPIVY	37.34	971.569	9	3.1	972.573	1	42.6438	1.3786-1.4006			2011039	61225	210724_sHLA_MCF7_Growing_1_Slot1-5_1_1912.d	3	Q8N0Y7|PGAM4_HUMAN;P15259|PGAM2_HUMAN;P18669|PGAM1_HUMAN			FALSE
LPTGWEEAY	33.81	1064.48	9	-4.6	1065.48	1	27.6773	1.4098-1.4317			1302069	36165	210724_sHLA_MCF7_Growing_1_Slot1-5_1_1912.d	3	Q9HAU0|PKHA5_HUMAN			FALSE
LPTTGYLVY	23.49	1025.54	9	1.3	1026.54	1	33.9206	1.4372-1.4591			1596888	45798	210724_sHLA_MCF7_Growing_1_Slot1-5_1_1912.d	1				FALSE
LPVEEFNEL	41.04	1088.54	9	4.5	1089.54	1	35.6384	1.4518-1.4737			1678265	48503	210724_sHLA_MCF7_Growing_1_Slot1-5_1_1912.d	1	Q14494|NF2L1_HUMAN			FALSE
LPVEFTIDA	40.28	1003.52	9	4.5	1004.53	1	39.5523	1.4098-1.4317			1864116	55554	210724_sHLA_MCF7_Growing_1_Slot1-5_1_1912.d	2	P21333|FLNA_HUMAN;Q14315|FLNC_HUMAN			FALSE
LPVEQGFTF	40.21	1036.52	9	-14.5	1037.51	1	37.7691	1.4162-1.4381			1779470	52262	210724_sHLA_MCF7_Growing_1_Slot1-5_1_1912.d	2	Q5SY16|NOL9_HUMAN			FALSE
LPVFLDSHFVY	32.81	1335.69	11	-4.3	668.843	2	44.621	0.9106-0.9331	82.4	2450	2105179	65071	210724_sHLA_MCF7_Growing_1_Slot1-5_1_1912.d	1	Q99549|MPP8_HUMAN			FALSE
LPVGGFAEL	38.38	901.491	9	0.6	902.492	1	38.084	1.3107-1.3328			1794383	52871	210724_sHLA_MCF7_Growing_1_Slot1-5_1_1912.d	3	O00308|WWP2_HUMAN			FALSE
LPVKGFRSY	28.36	1065.6	9	2.8	533.804	2	7.8155	0.8007-0.8233	3370	131000	362931	7119	210724_sHLA_MCF7_Growing_1_Slot1-5_1_1912.d	2	P11388|TOP2A_HUMAN			FALSE
LPVLSTDKF	29.9	1018.57	9	1.7	510.29	2	23.7258	0.7800-0.8026	1160	8430	1110582	29736	210724_sHLA_MCF7_Growing_1_Slot1-5_1_1912.d	2	Q7L5N1|CSN6_HUMAN			FALSE
LPVNESFGF	41.32	1008.49	9	-0.7	1009.49	1	36.6918	1.3969-1.4189			1728345	50307	210724_sHLA_MCF7_Growing_1_Slot1-5_1_1912.d	3	P13639|EF2_HUMAN			FALSE
LPVPAFNVI	33.36	968.569	9	-2.7	969.567	1	48.8462	1.3841-1.4061			2306419	73207	210724_sHLA_MCF7_Growing_1_Slot1-5_1_1912.d	2	P09104|ENOG_HUMAN;P06733|ENOA_HUMAN;P13929|ENOB_HUMAN			FALSE
LPVPDPILL	41.7	975.6	9	-9.9	976.591	1	51.7969	1.4143-1.4363			2447572	79366	210724_sHLA_MCF7_Growing_1_Slot1-5_1_1912.d	2	P61289|PSME3_HUMAN			FALSE
LPVPESITGF	29.11	1058.56	10	2.8	1059.57	1	41.0596	1.4235-1.4454			1935824	58424	210724_sHLA_MCF7_Growing_1_Slot1-5_1_1912.d	1	Q8N5K1|CISD2_HUMAN			FALSE
LPVPGFEGY	31.24	977.486	9	11.7	978.498	1	37.0222	1.3374-1.3594			1744081	50845	210724_sHLA_MCF7_Growing_1_Slot1-5_1_1912.d	1	Q13469|NFAC2_HUMAN			FALSE
LPVPNLDPDTY	26.73	1242.61	11	-2.6	622.308	2	37.307	0.8233-0.8459	273	4510	1755242	51278	210724_sHLA_MCF7_Growing_1_Slot1-5_1_1912.d	1	P51687|SUOX_HUMAN			FALSE
LPVPSGVAF	29.7	885.496	9	5.2	886.502	1	35.8522	1.2831-1.3052			1688468	48872	210724_sHLA_MCF7_Growing_1_Slot1-5_1_1912.d	2	Q9BWH6|RPAP1_HUMAN			FALSE
LPVPVIPSF	42.38	967.574	9	-0.4	968.574	1	50.9974	1.3740-1.3960			2409154	77602	210724_sHLA_MCF7_Growing_1_Slot1-5_1_1912.d	2	Q7Z7G8|VP13B_HUMAN			FALSE
LPVRTWTQTY	36.13	1263.66	10	-1.1	632.833	2	17.9912	0.8656-0.8881	2270	52200	841116	20424	210724_sHLA_MCF7_Growing_1_Slot1-5_1_1912.d	2	P11388|TOP2A_HUMAN			FALSE
LPVRYLQEF	40.01	1163.63	9	1.1	582.821	2	28.2196	0.8374-0.8600	1010	23800	1324272	36912	210724_sHLA_MCF7_Growing_1_Slot1-5_1_1912.d	2	Q96IJ6|GMPPA_HUMAN			FALSE
LPVSDRHVY	26.3	1084.57	9	1	543.287	2	5.9123	0.8167-0.8393			275695	4813	210724_sHLA_MCF7_Growing_1_Slot1-5_1_1912.d	1	Q15911|ZFHX3_HUMAN			FALSE
LPVSVDEY	48.21	920.449	8	-1.8	921.448	1	22.4167	1.3043-1.3263			1053018	27600	210724_sHLA_MCF7_Growing_1_Slot1-5_1_1912.d	1	Q00169|PIPNA_HUMAN			FALSE
LPVTPILEGF	42.98	1084.62	10	0.9	1085.62	1	51.0558	1.4582-1.4801			2411972	77738	210724_sHLA_MCF7_Growing_1_Slot1-5_1_1912.d	2	Q13200|PSMD2_HUMAN			FALSE
LPVTTAEGM	47.73	917.453	9	-3.1	918.451	1	16.5891	1.3107-1.3328			777434	18428	210724_sHLA_MCF7_Growing_1_Slot1-5_1_1912.d	2	Q92522|H1X_HUMAN			FALSE
LPVTTAEGM(+15.99)	40.75	933.448	9	-6	934.443	1	8.8276	1.3043-1.3263			412441	8353	210724_sHLA_MCF7_Growing_1_Slot1-5_1_1912.d	2	Q92522|H1X_HUMAN	Oxidation (M)	M9:Oxidation (M):1001.00	FALSE
LPVVPKATY	44.81	986.58	9	1.8	494.295	2	15.3253	0.7950-0.8176	5630	161000	714739	16525	210724_sHLA_MCF7_Growing_1_Slot1-5_1_1912.d	6	Q9H3Q1|BORG4_HUMAN			FALSE
LPWGGGTAL	35.11	870.46	9	-3.8	871.458	1	31.8453	1.2748-1.2969			1498909	42583	210724_sHLA_MCF7_Growing_1_Slot1-5_1_1912.d	2	Q587I9|SFT2C_HUMAN			FALSE
LPWKAFTY	28.69	1024.54	8	2	513.274	2	29.0318	0.8007-0.8233			1365834	38244	210724_sHLA_MCF7_Growing_1_Slot1-5_1_1912.d	2	Q96KA5|CLP1L_HUMAN			FALSE
LPWLDGGKAL	43.88	1068.6	10	1	535.303	2	31.9328	0.8092-0.8318	8510	61700	1498918	42592	210724_sHLA_MCF7_Growing_1_Slot1-5_1_1912.d	2	P23771|GATA3_HUMAN			FALSE
LPWSADRAIQQF	26.03	1430.73	12	-6.6	716.363	2	31.9036	0.9097-0.9322			1501684	42676	210724_sHLA_MCF7_Growing_1_Slot1-5_1_1912.d	1	A3KN83|SBNO1_HUMAN;Q9Y2G9|SBNO2_HUMAN			FALSE
LPWVGKELY	28.36	1103.6	9	1.6	552.805	2	30.2196	0.8308-0.8534	497	6660	1420317	39981	210724_sHLA_MCF7_Growing_1_Slot1-5_1_1912.d	1	Q09161|NCBP1_HUMAN			FALSE
LPYEAGQRFLEF	36.93	1468.73	12	13.3	735.38	2	37.3638	0.9247-0.9472	276	4250	1758989	51449	210724_sHLA_MCF7_Growing_1_Slot1-5_1_1912.d	1	P15924|DESP_HUMAN			FALSE
LPYEAQVF	31.15	965.486	8	3.8	966.49	1	30.9067	1.3860-1.4079			1454512	41098	210724_sHLA_MCF7_Growing_1_Slot1-5_1_1912.d	1	Q15833|STXB2_HUMAN			FALSE
LPYESQVY	39.96	997.476	8	-4.4	998.472	1	19.4643	1.4107-1.4326			913258	22834	210724_sHLA_MCF7_Growing_1_Slot1-5_1_1912.d	1	P61764|STXB1_HUMAN			FALSE
LPYIKQEEF	38.54	1165.6	9	-0.3	583.804	2	21.4314	0.8543-0.8769	969	8320	1003041	25899	210724_sHLA_MCF7_Growing_1_Slot1-5_1_1912.d	2	O75376|NCOR1_HUMAN			FALSE
LPYKATENDIY	36.84	1325.65	11	-1.1	663.827	2	14.3378	0.8909-0.9135	1230	16500	668711	15197	210724_sHLA_MCF7_Growing_1_Slot1-5_1_1912.d	1	P52597|HNRPF_HUMAN			FALSE
LPYKITAEEM(+15.99)Y	48.01	1372.66	11	3.4	687.334	2	17.7531	0.8928-0.9153	598	7530	830042	20078	210724_sHLA_MCF7_Growing_1_Slot1-5_1_1912.d	1	Q9Y3B4|SF3B6_HUMAN	Oxidation (M)	M10:Oxidation (M):1001.00	FALSE
LPYKITAEEMY	40.58	1356.66	11	4.5	679.337	2	24.5097	0.8966-0.9191	377	7650	1150406	31118	210724_sHLA_MCF7_Growing_1_Slot1-5_1_1912.d	1	Q9Y3B4|SF3B6_HUMAN			FALSE
LPYNHQHEY	47.98	1199.54	9	2.1	600.772	2	4.5966	0.8787-0.9013			214318	3334	210724_sHLA_MCF7_Growing_1_Slot1-5_1_1912.d	1	O95864|FADS2_HUMAN			FALSE
LPYNQQHLY	36.39	1174.58	9	-6.7	588.288	2	11.8377	0.8834-0.9060			553786	12022	210724_sHLA_MCF7_Growing_1_Slot1-5_1_1912.d	1	Q9Y5Q0|FADS3_HUMAN			FALSE
LPYPDPAIAQF	40.79	1230.63	11	3.5	616.319	2	42.5491	0.8553-0.8778	2330	44100	2003605	60943	210724_sHLA_MCF7_Growing_1_Slot1-5_1_1912.d	2	P34932|HSP74_HUMAN			FALSE
LPYRATENDIY	25.77	1353.66	11	0.2	677.831	2	14.6103	0.8909-0.9135	3370	34600	680668	15532	210724_sHLA_MCF7_Growing_1_Slot1-5_1_1912.d	1	P31943|HNRH1_HUMAN;P55795|HNRH2_HUMAN			FALSE
LQIDNARLA	28.94	1012.57	9	-3.1	507.286	2	12.8967	0.7856-0.8082			603357	13317	210724_sHLA_MCF7_Growing_1_Slot1-5_1_1912.d	1	Q7Z3Y7|K1C28_HUMAN;P13645|K1C10_HUMAN;P05783|K1C18_HUMAN			FALSE
LSPLVLEVD	33.54	983.554	9	0.5	984.555	1	39.1969	1.3969-1.4189			1847392	54922	210724_sHLA_MCF7_Growing_1_Slot1-5_1_1912.d	1	P05787|K2C8_HUMAN			FALSE
LVAELSTLY	39.56	1007.55	9	1.1	1008.56	1	36.6529	1.4244-1.4463			1726479	50229	210724_sHLA_MCF7_Growing_1_Slot1-5_1_1912.d	1	Q8IXH7|NELFD_HUMAN			FALSE
LVNANGEAVY	24.52	1048.52	10	-7.3	1049.51	1	22.1252	1.4088-1.4308			1039138	27130	210724_sHLA_MCF7_Growing_1_Slot1-5_1_1912.d	1	P04040|CATA_HUMAN			FALSE
LVNHFVEEFK	52.71	1260.65	10	-0.6	631.328	2	13.9709	0.8947-0.9172			653975	14765	210724_sHLA_MCF7_Growing_1_Slot1-5_1_1912.d	1	P0DMV9|HS71B_HUMAN;P0DMV8|HS71A_HUMAN			FALSE
LVSNILESY	36.36	1036.54	9	-10.8	1037.53	1	33.2154	1.4344-1.4564			1563595	44689	210724_sHLA_MCF7_Growing_1_Slot1-5_1_1912.d	1	O95905|ECD_HUMAN			FALSE
M(+15.99)AAAVAVAA	24.98	789.405	9	-6.5	790.402	1	7.6894	1.2093-1.2315			359253	7017	210724_sHLA_MCF7_Growing_1_Slot1-5_1_1912.d	1	Q7Z5L9|I2BP2_HUMAN	Oxidation (M)	M1:Oxidation (M):1001.00	FALSE
M(+15.99)AFQNDVY	36.24	1002.41	8	-1.8	1003.41	1	14.1069	1.3823-1.4043			660436	14968	210724_sHLA_MCF7_Growing_1_Slot1-5_1_1912.d	1	O00767|ACOD_HUMAN	Oxidation (M)	M1:Oxidation (M):1001.00	FALSE
M(+15.99)AVIDGNVM(+15.99)	28.03	980.431	9	8.2	981.439	1	9.8622	1.3493-1.3713			461082	9612	210724_sHLA_MCF7_Growing_1_Slot1-5_1_1912.d	2	O75153|CLU_HUMAN	Oxidation (M); Oxidation (M)	M1:Oxidation (M):1001.00;M9:Oxidation (M):1001.00	FALSE
M(+15.99)AWLVDHVY	39.77	1148.53	9	2.4	575.271	2	26.585	0.8618-0.8844			1250176	34336	210724_sHLA_MCF7_Growing_1_Slot1-5_1_1912.d	1	P30153|2AAA_HUMAN;P30154|2AAB_HUMAN	Oxidation (M)	M1:Oxidation (M):1001.00	FALSE
M(+15.99)GIPEAIVY	28.65	1007.5	9	-0.6	1008.5	1	30.377	1.3841-1.4061			1429579	40303	210724_sHLA_MCF7_Growing_1_Slot1-5_1_1912.d	2	Q9GZN1|ARP6_HUMAN	Oxidation (M)	M1:Oxidation (M):1001.00	FALSE
M(+15.99)GYTEIVSY	28.44	1077.47	9	-5.8	1078.46	1	22.986	1.4290-1.4509			1080048	28704	210724_sHLA_MCF7_Growing_1_Slot1-5_1_1912.d	2	Q9HCD6|TANC2_HUMAN	Oxidation (M)	M1:Oxidation (M):1001.00	FALSE
M(+15.99)PAAGGVLY	31.56	893.432	9	13.4	894.445	1	15.2441	1.2914-1.3135			713802	16482	210724_sHLA_MCF7_Growing_1_Slot1-5_1_1912.d	1	O14964|HGS_HUMAN	Oxidation (M)	M1:Oxidation (M):1001.00	FALSE
M(+15.99)PADTNKAF	27.72	1009.45	9	10.3	505.736	2	4.8493	0.7601-0.7828			226223	3617	210724_sHLA_MCF7_Growing_1_Slot1-5_1_1912.d	1	Q9P0I2|EMC3_HUMAN	Oxidation (M)	M1:Oxidation (M):1001.00	FALSE
M(+15.99)PAVKAIIYQY	46.21	1311.69	11	-2.6	656.846	2	21.2085	0.8938-0.9163	869	10300	992864	25556	210724_sHLA_MCF7_Growing_1_Slot1-5_1_1912.d	2	P37268|FDFT_HUMAN	Oxidation (M)	M1:Oxidation (M):1001.00	FALSE
M(+15.99)PDGKLYNF	26.86	1099.5	9	-4.2	550.752	2	14.3842	0.7998-0.8224			673310	15326	210724_sHLA_MCF7_Growing_1_Slot1-5_1_1912.d	1	Q9UBW7|ZMYM2_HUMAN	Oxidation (M)	M1:Oxidation (M):1001.00	FALSE
M(+15.99)PDHVIPEI	24.72	1065.52	9	-1.3	533.761	2	19.5996	0.7800-0.8026	1490	7460	913271	22847	210724_sHLA_MCF7_Growing_1_Slot1-5_1_1912.d	1		Oxidation (M)	M1:Oxidation (M):1001.00	FALSE
M(+15.99)PFSPYEPLNF	27.17	1356.61	11	-2.1	679.304	2	45.418	0.8956-0.9181	309	2730	2139609	66423	210724_sHLA_MCF7_Growing_1_Slot1-5_1_1912.d	1	P10909|CLUS_HUMAN	Oxidation (M)	M1:Oxidation (M):1001.00	FALSE
M(+15.99)PKVHIEF	29.3	1015.52	8	8.5	508.766	2	10.6434	0.7818-0.8045	173	5730	497817	10587	210724_sHLA_MCF7_Growing_1_Slot1-5_1_1912.d	2	Q00341|VIGLN_HUMAN	Oxidation (M)	M1:Oxidation (M):1001.00	FALSE
M(+15.99)PLEEGDTF	43.61	1053.43	9	3.2	1054.44	1	17.2937	1.4372-1.4591			810615	19425	210724_sHLA_MCF7_Growing_1_Slot1-5_1_1912.d	6	Q15393|SF3B3_HUMAN	Oxidation (M)	M1:Oxidation (M):1001.00	FALSE
M(+15.99)PQFSTIEY	36.78	1130.5	9	-1.5	566.25	2	24.4643	0.8148-0.8374	161	7050	1149482	31088	210724_sHLA_MCF7_Growing_1_Slot1-5_1_1912.d	2	Q15437|SC23B_HUMAN	Oxidation (M)	M1:Oxidation (M):1001.00	FALSE
M(+15.99)PQGAPRLY	27.38	1047.52	9	-10	524.757	2	8.2001	0.7894-0.8120			383112	7632	210724_sHLA_MCF7_Growing_1_Slot1-5_1_1912.d	1	Q8TCU6|PREX1_HUMAN	Oxidation (M)	M1:Oxidation (M):1001.00	FALSE
M(+15.99)PQGGGQHY	35.17	989.403	9	-13.5	495.699	2	2.8535	0.7403-0.7630			133282	1864	210724_sHLA_MCF7_Growing_1_Slot1-5_1_1912.d	1	Q15532|SSXT_HUMAN	Oxidation (M)	M1:Oxidation (M):1001.00	FALSE
M(+15.99)PQVAPDLY	35.8	1048.49	9	2.2	1049.49	1	21.5962	1.4034-1.4253	123	2230	1014153	26283	210724_sHLA_MCF7_Growing_1_Slot1-5_1_1912.d	5	Q9H993|ARMT1_HUMAN	Oxidation (M)	M1:Oxidation (M):1001.00	FALSE
M(+15.99)PSSDTTVTF	42.67	1100.47	10	-4.2	1101.46	1	15.905	1.4098-1.4317			745122	17406	210724_sHLA_MCF7_Growing_1_Slot1-5_1_1912.d	4	Q13233|M3K1_HUMAN	Oxidation (M)	M1:Oxidation (M):1001.00	FALSE
M(+15.99)PTAYNTDY	52.72	1090.43	9	7.9	1091.44	1	8.8664	1.4152-1.4372			414287	8411	210724_sHLA_MCF7_Growing_1_Slot1-5_1_1912.d	2	Q14814|MEF2D_HUMAN;Q02078|MEF2A_HUMAN	Oxidation (M)	M1:Oxidation (M):1001.00	FALSE
M(+15.99)PVAAREASIY	26.37	1222.6	11	-0.1	612.304	2	8.5943	0.8440-0.8665			401462	8102	210724_sHLA_MCF7_Growing_1_Slot1-5_1_1912.d	1	P38606|VATA_HUMAN	Oxidation (M)	M1:Oxidation (M):1001.00	FALSE
M(+15.99)PVDPNEPTY	44.73	1177.5	10	-1	1178.49	1	10.8184	1.4609-1.4828			506051	10775	210724_sHLA_MCF7_Growing_1_Slot1-5_1_1912.d	2	Q9UNL4|ING4_HUMAN;Q8WYH8|ING5_HUMAN	Oxidation (M)	M1:Oxidation (M):1001.00	FALSE
M(+15.99)PVGPDAILRY	46.64	1246.64	11	1.6	624.323	2	25.6313	0.8590-0.8816	4400	47700	1197572	32690	210724_sHLA_MCF7_Growing_1_Slot1-5_1_1912.d	2	P46379|BAG6_HUMAN	Oxidation (M)	M1:Oxidation (M):1001.00	FALSE
M(+15.99)PVM(+15.99)TVDY	31.11	986.409	8	12.5	987.422	1	10.8573	1.3594-1.3814			507886	10822	210724_sHLA_MCF7_Growing_1_Slot1-5_1_1912.d	1	Q9BYW2|SETD2_HUMAN	Oxidation (M); Oxidation (M)	M1:Oxidation (M):1001.00;M4:Oxidation (M):1001.00	FALSE
M(+15.99)PVMTVDY	35.78	970.414	8	1.9	971.416	1	19.892	1.3520-1.3740			933570	23478	210724_sHLA_MCF7_Growing_1_Slot1-5_1_1912.d	1	Q9BYW2|SETD2_HUMAN	Oxidation (M)	M1:Oxidation (M):16.66	FALSE
M(+15.99)PVPGHDVEAY	31.61	1229.54	11	16.9	615.783	2	7.9862	0.8571-0.8797			372999	7353	210724_sHLA_MCF7_Growing_1_Slot1-5_1_1912.d	1	Q9P0T7|TMEM9_HUMAN	Oxidation (M)	M1:Oxidation (M):1001.00	FALSE
M(+15.99)PVRGPDVEAY	34.31	1248.58	11	-0.2	625.293	2	9.5124	0.8430-0.8656	565	6120	444552	9174	210724_sHLA_MCF7_Growing_1_Slot1-5_1_1912.d	2	Q9NQ34|TMM9B_HUMAN	Oxidation (M)	M1:Oxidation (M):1001.00	FALSE
M(+15.99)PYEFDIRV	36.27	1184.55	9	-2.3	593.279	2	28.4015	0.8111-0.8336			1336294	37312	210724_sHLA_MCF7_Growing_1_Slot1-5_1_1912.d	1	Q8IWU5|SULF2_HUMAN	Oxidation (M)	M1:Oxidation (M):1001.00	FALSE
M(+15.99)PYFIQVMKEY	33.02	1463.68	11	13.2	732.853	2	34.5231	0.9312-0.9537			1625518	46714	210724_sHLA_MCF7_Growing_1_Slot1-5_1_1912.d	1	Q00610|CLH1_HUMAN	Oxidation (M)	M1:Oxidation (M):34.57	FALSE
M(+15.99)VVDIVQEL	30.15	1060.55	9	3	1061.55	1	37.9246	1.4390-1.4609			1786943	52583	210724_sHLA_MCF7_Growing_1_Slot1-5_1_1912.d	1	O00764|PDXK_HUMAN	Oxidation (M)	M1:Oxidation (M):1001.00	FALSE
MAAVGFEEF	44.06	999.437	9	4.2	1000.44	1	35.6578	1.3823-1.4043			1679206	48550	210724_sHLA_MCF7_Growing_1_Slot1-5_1_1912.d	2	P0C1Z6|TFPT_HUMAN			FALSE
MAFQNDVY	39.1	986.417	8	2.4	987.42	1	21.0325	1.3704-1.3924			987287	25343	210724_sHLA_MCF7_Growing_1_Slot1-5_1_1912.d	3	O00767|ACOD_HUMAN			FALSE
MAFQNDVYEW	34.06	1301.54	10	-4	651.769	2	38.7888	0.8618-0.8844			1827886	54190	210724_sHLA_MCF7_Growing_1_Slot1-5_1_1912.d	1	O00767|ACOD_HUMAN			FALSE
MAIEAQQKF	36.43	1064.53	9	-4.4	533.268	2	10.5657	0.7894-0.8120			494154	10500	210724_sHLA_MCF7_Growing_1_Slot1-5_1_1912.d	3	O14929|HAT1_HUMAN			FALSE
MALLVQEL	25.91	915.51	8	-6.6	916.505	1	42.4883	1.3640-1.3860			2003596	60934	210724_sHLA_MCF7_Growing_1_Slot1-5_1_1912.d	1	Q9HD15|SRA1_HUMAN			FALSE
MALQEASEAY	46.51	1111.49	10	2.1	1112.49	1	17.3714	1.4290-1.4509			814311	19545	210724_sHLA_MCF7_Growing_1_Slot1-5_1_1912.d	3	Q71DI3|H32_HUMAN			FALSE
MAQGGGPATAF	43.24	1006.45	11	-1.4	1007.45	1	13.5238	1.3860-1.4079			632796	14148	210724_sHLA_MCF7_Growing_1_Slot1-5_1_1912.d	1	P16144|ITB4_HUMAN			FALSE
MAVIDGNVM	39.06	948.441	9	6.6	949.448	1	26.6822	1.3474-1.3695			1254821	34511	210724_sHLA_MCF7_Growing_1_Slot1-5_1_1912.d	2	O75153|CLU_HUMAN			FALSE
MAVIDGNVM(+15.99)	40.42	964.436	9	2.9	965.439	1	16.8466	1.3511-1.3731			789407	18779	210724_sHLA_MCF7_Growing_1_Slot1-5_1_1912.d	1	O75153|CLU_HUMAN	Oxidation (M)	M9:Oxidation (M):65.33	FALSE
MAWLVDHVY	40.74	1132.54	9	-2.5	567.271	2	32.8069	0.8543-0.8769	1060	12400	1541416	43966	210724_sHLA_MCF7_Growing_1_Slot1-5_1_1912.d	1	P30153|2AAA_HUMAN;P30154|2AAB_HUMAN			FALSE
MGIPEAIVY	31.67	991.505	9	-0.6	992.505	1	38.2007	1.3869-1.4088			1799920	53044	210724_sHLA_MCF7_Growing_1_Slot1-5_1_1912.d	1	Q9GZN1|ARP6_HUMAN			FALSE
MGYTEIVSY	28.68	1061.47	9	-5	1062.47	1	28.4987	1.4335-1.4554			1340908	37456	210724_sHLA_MCF7_Growing_1_Slot1-5_1_1912.d	2	Q9HCD6|TANC2_HUMAN			FALSE
MIDPSGVSY	47.1	967.432	9	4	968.437	1	20.1496	1.3640-1.3860			945635	23921	210724_sHLA_MCF7_Growing_1_Slot1-5_1_1912.d	1	P25788|PSA3_HUMAN			FALSE
MIFQDPTAM	23.94	1052.47	9	-2.7	1053.46	1	31.8647	1.4253-1.4472			1499828	42608	210724_sHLA_MCF7_Growing_1_Slot1-5_1_1912.d	1				FALSE
MLREEGGFEY	39.23	1229.54	10	4.1	615.775	2	15.0868	0.8271-0.8496	217	4940	705532	16258	210724_sHLA_MCF7_Growing_1_Slot1-5_1_1912.d	1	Q9Y678|COPG1_HUMAN			FALSE
MPAAGGVLY	45.49	877.437	9	1.5	878.439	1	22.5001	1.2748-1.2969			1056749	27755	210724_sHLA_MCF7_Growing_1_Slot1-5_1_1912.d	1	O14964|HGS_HUMAN			FALSE
MPADSGYPAY	25.69	1070.44	10	-0.5	1071.44	1	15.7301	1.3924-1.4143			736842	17172	210724_sHLA_MCF7_Growing_1_Slot1-5_1_1912.d	2	P38606|VATA_HUMAN			FALSE
MPADTNKAF	34.34	993.459	9	1.9	497.734	2	6.5732	0.7601-0.7828			306879	5601	210724_sHLA_MCF7_Growing_1_Slot1-5_1_1912.d	2	Q9P0I2|EMC3_HUMAN			FALSE
MPAEIVEL	23.81	900.463	8	4.2	901.467	1	34.4648	1.3070-1.3291			1622740	46618	210724_sHLA_MCF7_Growing_1_Slot1-5_1_1912.d	1	P25490|TYY1_HUMAN			FALSE
MPAEIVELH	30.29	1037.52	9	9.7	519.769	2	19.6198	0.8054-0.8280			920641	23065	210724_sHLA_MCF7_Growing_1_Slot1-5_1_1912.d	1	P25490|TYY1_HUMAN			FALSE
MPAGTELTY	31.71	981.448	9	13.3	982.461	1	19.0897	1.3667-1.3887			895657	22219	210724_sHLA_MCF7_Growing_1_Slot1-5_1_1912.d	2	Q9NR48|ASH1L_HUMAN			FALSE
MPALFSDHTF	45.29	1164.53	10	-1.2	583.266	2	32.6873	0.8421-0.8647	174	4190	1536789	43809	210724_sHLA_MCF7_Growing_1_Slot1-5_1_1912.d	1	Q96HW7|INT4_HUMAN			FALSE
MPANGETVTL	30.66	1031.5	10	-3.9	1032.49	1	18.2305	1.3768-1.3988			854962	20860	210724_sHLA_MCF7_Growing_1_Slot1-5_1_1912.d	1	Q5TA45|INT11_HUMAN			FALSE
MPAPEIVSY	36.3	1005.48	9	6.7	1006.49	1	27.8328	1.3832-1.4052			1309442	36386	210724_sHLA_MCF7_Growing_1_Slot1-5_1_1912.d	1	O43298|ZBT43_HUMAN			FALSE
MPATKGGFSF	27.88	1041.5	10	12.4	521.758	2	16.9827	0.7837-0.8063			795876	18990	210724_sHLA_MCF7_Growing_1_Slot1-5_1_1912.d	2	P49790|NU153_HUMAN			FALSE
MPAVKAIIYQY	55.42	1295.69	11	-0.7	648.85	2	28.1749	0.8900-0.9125	3770	53700	1325186	36932	210724_sHLA_MCF7_Growing_1_Slot1-5_1_1912.d	3	P37268|FDFT_HUMAN			FALSE
MPDDYGAPRF	39.64	1167.5	10	-3.9	584.752	2	17.4736	0.8261-0.8487	361	4040	817109	19661	210724_sHLA_MCF7_Growing_1_Slot1-5_1_1912.d	1	Q9Y324|FCF1_HUMAN			FALSE
MPDGKLYNF	31.97	1083.51	9	0.5	542.757	2	20.3199	0.7884-0.8111	3090	30900	946565	23957	210724_sHLA_MCF7_Growing_1_Slot1-5_1_1912.d	2	Q9UBW7|ZMYM2_HUMAN			FALSE
MPDIIIKAL	34.22	1012.6	9	1	507.304	2	36.6474	0.7922-0.8148	106	2050	1725576	50220	210724_sHLA_MCF7_Growing_1_Slot1-5_1_1912.d	1	P49815|TSC2_HUMAN			FALSE
MPDLPNVGL	27.94	954.484	9	2.4	955.487	1	39.6689	1.3530-1.3750			1869684	55758	210724_sHLA_MCF7_Growing_1_Slot1-5_1_1912.d	1	Q9H9T3|ELP3_HUMAN			FALSE
MPDPTPFLL	32.61	1029.52	9	-7	1030.51	1	49.5515	1.4024-1.4244			2340122	74726	210724_sHLA_MCF7_Growing_1_Slot1-5_1_1912.d	4	Q53HC0|CCD92_HUMAN			FALSE
MPDVVVRSF	37.75	1048.54	9	1.4	525.273	2	22.9666	0.7894-0.8120			1079104	28654	210724_sHLA_MCF7_Growing_1_Slot1-5_1_1912.d	1	Q6P2C8|MED27_HUMAN			FALSE
MPEDVKNFYL	32.12	1254.6	10	3.3	628.303	2	27.9084	0.8600-0.8825	301	4100	1311300	36456	210724_sHLA_MCF7_Growing_1_Slot1-5_1_1912.d	1	Q68CL5|TPGS2_HUMAN			FALSE
MPEPTVLSL	25.76	985.515	9	6.5	986.522	1	38.9831	1.4125-1.4344			1837162	54526	210724_sHLA_MCF7_Growing_1_Slot1-5_1_1912.d	1	Q9P0U1|TOM7_HUMAN			FALSE
MPESGAGSEF	38.85	1010.4	10	-14.4	1011.39	1	11.9543	1.3337-1.3557			559282	12154	210724_sHLA_MCF7_Growing_1_Slot1-5_1_1912.d	2	P35269|T2FA_HUMAN			FALSE
MPEVRQSSF	24.61	1079.51	9	-3.7	540.755	2	9.629	0.7856-0.8082			450094	9352	210724_sHLA_MCF7_Growing_1_Slot1-5_1_1912.d	1	Q92973|TNPO1_HUMAN			FALSE
MPFNKEPKW	33.94	1175.58	9	0.9	588.794	2	11.7249	0.8355-0.8581	176	4480	548222	11822	210724_sHLA_MCF7_Growing_1_Slot1-5_1_1912.d	1	P35790|CHKA_HUMAN			FALSE
MPFRGDTVIDGW	30.88	1392.65	12	3	697.329	2	34.5725	0.8994-0.9219	378	3620	1625510	46706	210724_sHLA_MCF7_Growing_1_Slot1-5_1_1912.d	1	Q9BTW9|TBCD_HUMAN			FALSE
MPFSPYEPL	26.23	1079.5	9	9.3	1080.51	1	39.7661	1.4481-1.4700			1874351	55955	210724_sHLA_MCF7_Growing_1_Slot1-5_1_1912.d	1	P10909|CLUS_HUMAN			FALSE
MPFSPYEPLNF	26.75	1340.61	11	-2.1	671.307	2	50.5605	0.8994-0.9219	505	7040	2386584	76488	210724_sHLA_MCF7_Growing_1_Slot1-5_1_1912.d	1	P10909|CLUS_HUMAN			FALSE
MPFYNPAQL	31.52	1079.51	9	-1.2	1080.51	1	37.0222	1.4262-1.4481			1744079	50843	210724_sHLA_MCF7_Growing_1_Slot1-5_1_1912.d	2	O15027|SC16A_HUMAN			FALSE
MPGEGDLPQM(+15.99)	31.61	1089.45	10	4.5	1090.45	1	13.2855	1.4107-1.4326			621755	13835	210724_sHLA_MCF7_Growing_1_Slot1-5_1_1912.d	1	Q9Y6B2|EID1_HUMAN	Oxidation (M)	M10:Oxidation (M):100.79	FALSE
MPGEGEVVRY	38.53	1135.53	10	-3.9	568.768	2	12.1241	0.8111-0.8336	88.3	3050	567560	12386	210724_sHLA_MCF7_Growing_1_Slot1-5_1_1912.d	1	Q96FB5|RRNAD_HUMAN			FALSE
MPGPSGGDF	34.17	863.348	9	-4.3	864.346	1	14.8507	1.2757-1.2978			695384	15944	210724_sHLA_MCF7_Growing_1_Slot1-5_1_1912.d	3	Q9HC84|MUC5B_HUMAN			FALSE
MPIEPGDIGY	25.85	1090.5	10	0.1	1091.5	1	29.9883	1.4299-1.4518			1411068	39672	210724_sHLA_MCF7_Growing_1_Slot1-5_1_1912.d	1	Q6UWU4|CF089_HUMAN			FALSE
MPKFSMPGF	29.18	1040.48	9	-3.9	521.243	2	33.7994	0.7828-0.8054	491	5620	1588570	45526	210724_sHLA_MCF7_Growing_1_Slot1-5_1_1912.d	1	Q09666|AHNK_HUMAN			FALSE
MPKKPVLGSY	43.46	1118.62	10	-2.4	560.31	2	6.8301	0.8318-0.8543			318819	5919	210724_sHLA_MCF7_Growing_1_Slot1-5_1_1912.d	1	Q8WWK9|CKAP2_HUMAN			FALSE
MPKMDQDSL	32.58	1063.47	9	12.3	532.744	2	10.9156	0.8101-0.8327			510653	10907	210724_sHLA_MCF7_Growing_1_Slot1-5_1_1912.d	1	P37268|FDFT_HUMAN			FALSE
MPKSDVNKEYY	40.15	1372.63	11	-2.1	687.318	2	5.4373	0.9013-0.9238			253664	4238	210724_sHLA_MCF7_Growing_1_Slot1-5_1_1912.d	1	Q9NW64|RBM22_HUMAN			FALSE
MPKVHIEF	35.46	999.521	8	-10.9	500.759	2	17.6473	0.7913-0.8139			827270	19988	210724_sHLA_MCF7_Growing_1_Slot1-5_1_1912.d	2	Q00341|VIGLN_HUMAN			FALSE
MPLAFSDKY	35.8	1070.51	9	0.4	536.259	2	21.3272	0.7894-0.8120	928	23600	998431	25759	210724_sHLA_MCF7_Growing_1_Slot1-5_1_1912.d	2	Q9UJW0|DCTN4_HUMAN			FALSE
MPLEDMNEF	38.14	1124.45	9	-2.8	1125.45	1	34.5426	1.4673-1.4892			1626420	46722	210724_sHLA_MCF7_Growing_1_Slot1-5_1_1912.d	1	P15927|RFA2_HUMAN			FALSE
MPLEEGDTF	41.7	1037.44	9	8.4	1038.45	1	25.4095	1.3942-1.4162			1194794	32594	210724_sHLA_MCF7_Growing_1_Slot1-5_1_1912.d	4	Q15393|SF3B3_HUMAN			FALSE
MPLTVDEY	33.6	966.437	8	-5	967.433	1	24.9236	1.3438-1.3658			1171684	31834	210724_sHLA_MCF7_Growing_1_Slot1-5_1_1912.d	1	Q9UKF7|PITC1_HUMAN			FALSE
MPM(+15.99)GPDQKY	43.68	1081.46	9	-3	541.731	2	5.4946	0.7894-0.8120	325	6970	255507	4293	210724_sHLA_MCF7_Growing_1_Slot1-5_1_1912.d	1	Q9Y6Q9|NCOA3_HUMAN	Oxidation (M)	M3:Oxidation (M):26.31	FALSE
MPMGPDQKY	47.82	1065.46	9	11.4	533.741	2	7.7478	0.7884-0.8111			362017	7099	210724_sHLA_MCF7_Growing_1_Slot1-5_1_1912.d	1	Q9Y6Q9|NCOA3_HUMAN			FALSE
MPNGDHIVSA	24.58	1039.48	10	5	520.744	2	7.2966	0.7469-0.7696			340841	6485	210724_sHLA_MCF7_Growing_1_Slot1-5_1_1912.d	1				FALSE
MPNGTVQRF	31.88	1048.51	9	-0.5	525.26	2	7.7448	0.7856-0.8082	1270	39500	359270	7034	210724_sHLA_MCF7_Growing_1_Slot1-5_1_1912.d	2	Q12830|BPTF_HUMAN			FALSE
MPNPEGRYTF	24.71	1210.54	10	4.3	606.278	2	15.8933	0.8374-0.8600	296	4160	742372	17338	210724_sHLA_MCF7_Growing_1_Slot1-5_1_1912.d	1				FALSE
MPNVKVAVF	31.05	1003.55	9	-7.6	502.776	2	25.8427	0.7620-0.7847			1215144	33276	210724_sHLA_MCF7_Growing_1_Slot1-5_1_1912.d	1	Q13838|DX39B_HUMAN			FALSE
MPQDWDRVVAVF	53.82	1461.71	12	0	731.856	2	43.5276	0.9256-0.9481	75.9	2250	2052983	62939	210724_sHLA_MCF7_Growing_1_Slot1-5_1_1912.d	1	Q6P1J9|CDC73_HUMAN			FALSE
MPQFSTIEY	44.17	1114.5	9	9.8	1115.51	1	32.5115	1.4664-1.4883	1690	20200	1530278	43556	210724_sHLA_MCF7_Growing_1_Slot1-5_1_1912.d	2	Q15437|SC23B_HUMAN			FALSE
MPQGAPRLY	25.54	1031.52	9	-4.3	516.763	2	12.6839	0.7913-0.8139	1310	10500	590521	12997	210724_sHLA_MCF7_Growing_1_Slot1-5_1_1912.d	1	Q8TCU6|PREX1_HUMAN			FALSE
MPQGGGQHY	38.7	973.408	9	4.2	487.71	2	4.2654	0.7479-0.7705	569	20800	197866	2974	210724_sHLA_MCF7_Growing_1_Slot1-5_1_1912.d	1	Q15532|SSXT_HUMAN			FALSE
MPQVAPDLY	42.46	1032.49	9	1.7	1033.5	1	29.4206	1.4134-1.4354	594	9480	1384260	38790	210724_sHLA_MCF7_Growing_1_Slot1-5_1_1912.d	4	Q9H993|ARMT1_HUMAN			FALSE
MPRDIYQDY	38.27	1199.53	9	2.3	600.769	2	13.485	0.8308-0.8534			630974	14114	210724_sHLA_MCF7_Growing_1_Slot1-5_1_1912.d	1	O15226|NKRF_HUMAN			FALSE
MPSDVLEVT	38.07	989.474	9	-10.9	990.464	1	26.348	1.3621-1.3841			1239076	33964	210724_sHLA_MCF7_Growing_1_Slot1-5_1_1912.d	1	P60842|IF4A1_HUMAN			FALSE
MPSGAYVY	25.11	886.389	8	11.3	887.401	1	16.8272	1.2877-1.3098			788490	18756	210724_sHLA_MCF7_Growing_1_Slot1-5_1_1912.d	1	Q969T9|WBP2_HUMAN			FALSE
MPSILADVF	34.98	991.505	9	1.8	992.507	1	53.2049	1.4006-1.4226			2514987	82413	210724_sHLA_MCF7_Growing_1_Slot1-5_1_1912.d	1	Q8NI27|THOC2_HUMAN			FALSE
MPSKVVILRY	45.8	1204.7	10	-0.5	603.353	2	15.3802	0.8665-0.8891			720272	16694	210724_sHLA_MCF7_Growing_1_Slot1-5_1_1912.d	2	O14578|CTRO_HUMAN			FALSE
MPSRFPPVVF	39.18	1175.62	10	0.9	588.812	2	35.1873	0.8289-0.8515	539	5120	1656998	47798	210724_sHLA_MCF7_Growing_1_Slot1-5_1_1912.d	4	Q6P2Q9|PRP8_HUMAN			FALSE
MPSSDTTVTF	35.71	1084.47	10	4.2	1085.48	1	21.499	1.4326-1.4545			1009507	26107	210724_sHLA_MCF7_Growing_1_Slot1-5_1_1912.d	2	Q13233|M3K1_HUMAN			FALSE
MPSSRAYGL	23.52	980.475	9	5.5	491.244	2	9.158	0.7630-0.7856			428038	8752	210724_sHLA_MCF7_Growing_1_Slot1-5_1_1912.d	1	Q9Y6Q9|NCOA3_HUMAN			FALSE
MPSVFQNVL	26.24	1033.53	9	2	1034.53	1	43.5041	1.4216-1.4436			2052033	62883	210724_sHLA_MCF7_Growing_1_Slot1-5_1_1912.d	1	O75362|ZN217_HUMAN			FALSE
MPSVVGVLVF	36.08	1046.58	10	-2.8	1047.58	1	54.6957	1.4527-1.4746			2586347	85829	210724_sHLA_MCF7_Growing_1_Slot1-5_1_1912.d	1	Q99460|PSMD1_HUMAN			FALSE
MPTAYNTDY	54.47	1074.43	9	0.7	1075.43	1	14.1847	1.4207-1.4427			664096	15052	210724_sHLA_MCF7_Growing_1_Slot1-5_1_1912.d	3	Q14814|MEF2D_HUMAN;Q02078|MEF2A_HUMAN			FALSE
MPTQEVQEL	36.69	1073.51	9	4.1	1074.51	1	17.6668	1.4481-1.4700			828177	20001	210724_sHLA_MCF7_Growing_1_Slot1-5_1_1912.d	2	Q9Y6I7|WSB1_HUMAN			FALSE
MPTVHYEF	31.58	1022.45	8	3.2	512.232	2	20.4995	0.7903-0.8129			962296	24490	210724_sHLA_MCF7_Growing_1_Slot1-5_1_1912.d	2	O96019|ACL6A_HUMAN			FALSE
MPTVSVLEY	34.98	1037.51	9	-3.8	1038.51	1	35.8716	1.4180-1.4399			1689394	48904	210724_sHLA_MCF7_Growing_1_Slot1-5_1_1912.d	2	Q86TB9|PATL1_HUMAN			FALSE
MPVAAREASIY	36.88	1206.61	11	3.2	604.308	2	13.621	0.8412-0.8637			637407	14289	210724_sHLA_MCF7_Growing_1_Slot1-5_1_1912.d	1	P38606|VATA_HUMAN			FALSE
MPVAEGKSV	39.42	916.469	9	-6.6	459.236	2	5.4373	0.7365-0.7592			253667	4241	210724_sHLA_MCF7_Growing_1_Slot1-5_1_1912.d	1	Q9H944|MED20_HUMAN			FALSE
MPVDPNEPTY	51.74	1161.5	10	-2.8	1162.5	1	16.8077	1.4554-1.4773	401	5150	787564	18724	210724_sHLA_MCF7_Growing_1_Slot1-5_1_1912.d	3	Q9UNL4|ING4_HUMAN;Q8WYH8|ING5_HUMAN			FALSE
MPVFPDFKM	29.65	1110.52	9	-0.6	556.265	2	39.4824	0.8063-0.8289	199	4370	1859476	55384	210724_sHLA_MCF7_Growing_1_Slot1-5_1_1912.d	1	Q8N7H5|PAF1_HUMAN			FALSE
MPVFPDFKM(+15.99)	39.2	1126.52	9	-12.2	564.256	2	28.7319	0.8054-0.8280			1351973	37793	210724_sHLA_MCF7_Growing_1_Slot1-5_1_1912.d	1	Q8N7H5|PAF1_HUMAN	Oxidation (M)	M9:Oxidation (M):66.64	FALSE
MPVGDPPRTVL	33.15	1180.63	11	0.5	591.317	2	18.2928	0.8365-0.8590	1480	9760	852202	20782	210724_sHLA_MCF7_Growing_1_Slot1-5_1_1912.d	1	Q9H6T0|ESRP2_HUMAN			FALSE
MPVGPDAIL	34.59	911.479	9	-5.2	912.475	1	35.129	1.3135-1.3355			1654217	47699	210724_sHLA_MCF7_Growing_1_Slot1-5_1_1912.d	1	P46379|BAG6_HUMAN			FALSE
MPVGPDAILRY	48.9	1230.64	11	-0.2	616.324	2	31.4728	0.8534-0.8759	12800	361000	1475834	41858	210724_sHLA_MCF7_Growing_1_Slot1-5_1_1912.d	5	P46379|BAG6_HUMAN			FALSE
MPVGPLQGGF	37.28	1001.5	10	-1.7	1002.5	1	34.2705	1.3914-1.4134			1613506	46324	210724_sHLA_MCF7_Growing_1_Slot1-5_1_1912.d	3	Q8WYQ9|ZCH14_HUMAN			FALSE
MPVM(+15.99)TVDY	40.17	970.414	8	7.2	971.422	1	17.2353	1.3493-1.3713			807835	19327	210724_sHLA_MCF7_Growing_1_Slot1-5_1_1912.d	2	Q9BYW2|SETD2_HUMAN	Oxidation (M)	M4:Oxidation (M):41.20	FALSE
MPVMTVDY	39.75	954.419	8	-9	955.411	1	28.0661	1.3465-1.3685			1320582	36798	210724_sHLA_MCF7_Growing_1_Slot1-5_1_1912.d	2	Q9BYW2|SETD2_HUMAN			FALSE
MPVNTNQNF	42.06	1063.48	9	3.7	1064.48	1	13.4215	1.4143-1.4363			628205	14027	210724_sHLA_MCF7_Growing_1_Slot1-5_1_1912.d	3	Q6P3W7|SCYL2_HUMAN			FALSE
MPVPGHDVEAY	39.01	1213.54	11	1	607.776	2	13.7488	0.8430-0.8656	2210	25400	641084	14390	210724_sHLA_MCF7_Growing_1_Slot1-5_1_1912.d	1	Q9P0T7|TMEM9_HUMAN			FALSE
MPVRGPDVEAY	36.36	1232.59	11	2.4	617.298	2	14.2232	0.8402-0.8628	2870	54800	662279	15023	210724_sHLA_MCF7_Growing_1_Slot1-5_1_1912.d	2	Q9NQ34|TMM9B_HUMAN			FALSE
MPVVAGAVF	37.9	889.473	9	0.9	890.475	1	36.2603	1.2942-1.3162			1707968	49598	210724_sHLA_MCF7_Growing_1_Slot1-5_1_1912.d	2	Q92621|NU205_HUMAN			FALSE
MPWDIVIRT	29.17	1129.6	9	1.2	565.802	2	38.9831	0.8176-0.8402			1837193	54557	210724_sHLA_MCF7_Growing_1_Slot1-5_1_1912.d	1	Q8ND04|SMG8_HUMAN			FALSE
MPYEFDIRV	33.55	1168.56	9	4	585.285	2	34.0955	0.8214-0.8440			1605186	46050	210724_sHLA_MCF7_Growing_1_Slot1-5_1_1912.d	1	Q8IWU5|SULF2_HUMAN			FALSE
MPYFIQVM	32.38	1027.49	8	7.8	1028.5	1	47.8502	1.4399-1.4618			2258978	71360	210724_sHLA_MCF7_Growing_1_Slot1-5_1_1912.d	1	Q00610|CLH1_HUMAN;P53675|CLH2_HUMAN			FALSE
MPYFIQVM(+15.99)	25.5	1043.48	8	-7.3	1044.47	1	36.8473	1.4335-1.4554			1735774	50584	210724_sHLA_MCF7_Growing_1_Slot1-5_1_1912.d	1	Q00610|CLH1_HUMAN;P53675|CLH2_HUMAN	Oxidation (M)	M8:Oxidation (M):83.89	FALSE
MPYFIQVM(+15.99)KEY	53.59	1463.68	11	8.8	732.85	2	29.8328	0.9275-0.9500			1403656	39412	210724_sHLA_MCF7_Growing_1_Slot1-5_1_1912.d	2	Q00610|CLH1_HUMAN	Oxidation (M)	M8:Oxidation (M):111.09	FALSE
MPYFIQVMKEY	49.48	1447.69	11	-2.2	724.845	2	42.2591	0.9275-0.9500	832	15000	1987785	60321	210724_sHLA_MCF7_Growing_1_Slot1-5_1_1912.d	2	Q00610|CLH1_HUMAN			FALSE
MPYGNLLDY	30.89	1084.49	9	-4.1	1085.49	1	39.1969	1.4481-1.4700			1847372	54902	210724_sHLA_MCF7_Growing_1_Slot1-5_1_1912.d	1	P42684|ABL2_HUMAN			FALSE
MPYLEHESF	42.49	1151.5	9	1	576.752	2	20.6136	0.8327-0.8553	804	19400	965992	24610	210724_sHLA_MCF7_Growing_1_Slot1-5_1_1912.d	2	O00311|CDC7_HUMAN			FALSE
MVAEEYNAF	35.66	1072.45	9	-11.3	1073.44	1	22.6945	1.4235-1.4454			1066011	28077	210724_sHLA_MCF7_Growing_1_Slot1-5_1_1912.d	1	P19447|ERCC3_HUMAN			FALSE
MVGKTFTY	43.14	945.463	8	3.8	946.467	1	9.9594	1.3777-1.3997	1660	29200	465658	9718	210724_sHLA_MCF7_Growing_1_Slot1-5_1_1912.d	3	Q16850|CP51A_HUMAN			FALSE
MVISEDTVY	27.96	1055.48	9	6.6	1056.49	1	24.1021	1.4235-1.4454			1132798	30496	210724_sHLA_MCF7_Growing_1_Slot1-5_1_1912.d	2	Q9H967|WDR76_HUMAN			FALSE
MVLENVKEM	36.44	1091.54	9	-4.7	546.769	2	15.7008	0.8092-0.8318	166	3770	734998	17116	210724_sHLA_MCF7_Growing_1_Slot1-5_1_1912.d	1	P62316|SMD2_HUMAN			FALSE
MVNHFIAEFK	50.29	1234.62	10	-1.8	618.31	2	15.2247	0.8863-0.9088			712891	16465	210724_sHLA_MCF7_Growing_1_Slot1-5_1_1912.d	1	P11142|HSP7C_HUMAN			FALSE
MVVDIVQEL	29.2	1044.55	9	-1.4	1045.55	1	44.6209	1.4344-1.4564			2105137	65029	210724_sHLA_MCF7_Growing_1_Slot1-5_1_1912.d	1	O00764|PDXK_HUMAN			FALSE
NAAAAANAQVY	36.98	1062.51	11	4.5	1063.51	1	7.9668	1.4280-1.4500			372074	7322	210724_sHLA_MCF7_Growing_1_Slot1-5_1_1912.d	1	P03372|ESR1_HUMAN			FALSE
NAAEAAEQF	45.16	949.414	9	-6.6	950.409	1	10.2547	1.3153-1.3374			479425	10075	210724_sHLA_MCF7_Growing_1_Slot1-5_1_1912.d	1	Q5F1R6|DJC21_HUMAN			FALSE
NAAFPFLAY	31.86	1012.5	9	-0.5	1013.5	1	49.668	1.3823-1.4043			2345694	74934	210724_sHLA_MCF7_Growing_1_Slot1-5_1_1912.d	3	P02786|TFR1_HUMAN			FALSE
NAAFQPNQY	35.93	1051.47	9	-4.2	1052.47	1	12.1098	1.4171-1.4390			566621	12341	210724_sHLA_MCF7_Growing_1_Slot1-5_1_1912.d	2	Q9H0D6|XRN2_HUMAN			FALSE
NAALVIQKY	24.48	1018.58	9	-1.1	510.294	2	12.3277	0.7771-0.7998			576756	12642	210724_sHLA_MCF7_Growing_1_Slot1-5_1_1912.d	1	Q8IZT6|ASPM_HUMAN			FALSE
NAAPGVDL	36.37	755.381	8	4.1	756.386	1	14.3065	1.1807-1.2029			669619	15211	210724_sHLA_MCF7_Growing_1_Slot1-5_1_1912.d	1	Q7Z3Y8|K1C27_HUMAN;Q7Z3Y7|K1C28_HUMAN;P13645|K1C10_HUMAN;Q7Z3Z0|K1C25_HUMAN			FALSE
NAAPPPVTY	37.7	928.465	9	0.8	929.467	1	12.5804	1.3043-1.3263			588672	12936	210724_sHLA_MCF7_Growing_1_Slot1-5_1_1912.d	4	Q9H0D6|XRN2_HUMAN			FALSE
NAAQTSVAY	28.06	923.435	9	7.6	924.443	1	7.0244	1.3392-1.3612			327985	6145	210724_sHLA_MCF7_Growing_1_Slot1-5_1_1912.d	1	P54136|SYRC_HUMAN			FALSE
NAARDFVNY	31.51	1068.5	9	4.1	535.255	2	10.4415	0.7979-0.8205	482	12300	486797	10295	210724_sHLA_MCF7_Growing_1_Slot1-5_1_1912.d	1	Q08211|DHX9_HUMAN			FALSE
NAATSYIM	43.1	869.395	8	1	870.398	1	17.488	1.2969-1.3190			819859	19729	210724_sHLA_MCF7_Growing_1_Slot1-5_1_1912.d	3	Q5TH69|BIG3_HUMAN			FALSE
NAATSYIM(+15.99)	39.88	885.39	8	-0.6	886.391	1	9.4735	1.3107-1.3328			442686	9096	210724_sHLA_MCF7_Growing_1_Slot1-5_1_1912.d	1	Q5TH69|BIG3_HUMAN	Oxidation (M)	M8:Oxidation (M):1001.00	FALSE
NAAYPSVSY	28.12	970.44	9	2.5	971.443	1	15.8856	1.3493-1.3713			744199	17377	210724_sHLA_MCF7_Growing_1_Slot1-5_1_1912.d	1	O95487|SC24B_HUMAN			FALSE
NADPQAVTM	46.21	945.423	9	-1.5	946.422	1	9.629	1.3291-1.3511			450067	9325	210724_sHLA_MCF7_Growing_1_Slot1-5_1_1912.d	3	Q9UNF1|MAGD2_HUMAN			FALSE
NADPQAVTM(+15.99)	45.74	961.418	9	1.6	962.42	1	5.0291	1.3392-1.3612			234451	3799	210724_sHLA_MCF7_Growing_1_Slot1-5_1_1912.d	6	Q9UNF1|MAGD2_HUMAN	Oxidation (M)	M9:Oxidation (M):1001.00	FALSE
NAEPVGTTY	45.22	950.434	9	2.8	951.438	1	8.2389	1.3089-1.3309			384931	7663	210724_sHLA_MCF7_Growing_1_Slot1-5_1_1912.d	1	Q16643|DREB_HUMAN			FALSE
NAFEAPLTF	35.2	1008.49	9	-7.3	1009.48	1	41.2204	1.3896-1.4116			1943242	58690	210724_sHLA_MCF7_Growing_1_Slot1-5_1_1912.d	1	P51587|BRCA2_HUMAN			FALSE
NAFEELVAF	28.73	1038.5	9	1.6	1039.5	1	48.924	1.4527-1.4746			2310139	73351	210724_sHLA_MCF7_Growing_1_Slot1-5_1_1912.d	3	P25205|MCM3_HUMAN			FALSE
NAFEVAEKY	43.75	1069.51	9	0.9	535.758	2	13.3951	0.7828-0.8054	15700	353000	624529	13927	210724_sHLA_MCF7_Growing_1_Slot1-5_1_1912.d	4	O43707|ACTN4_HUMAN			FALSE
NAFKEITTM(+15.99)	31.92	1069.51	9	-11.7	535.753	2	8.3999	0.7969-0.8195			392280	7860	210724_sHLA_MCF7_Growing_1_Slot1-5_1_1912.d	1	Q00403|TF2B_HUMAN	Oxidation (M)	M9:Oxidation (M):1001.00	FALSE
NAFLDDPEF	40.17	1066.46	9	0.7	1067.46	1	36.3808	1.4244-1.4463			1713548	49814	210724_sHLA_MCF7_Growing_1_Slot1-5_1_1912.d	2	Q8TCG2|P4K2B_HUMAN			FALSE
NAFLTPSY	35.64	911.439	8	2.3	912.442	1	25.3512	1.3392-1.3612			1192007	32489	210724_sHLA_MCF7_Growing_1_Slot1-5_1_1912.d	2	Q15398|DLGP5_HUMAN			FALSE
NAGGVTVSY	34.71	866.413	9	5.5	867.419	1	11.2699	1.2638-1.2859			527130	11292	210724_sHLA_MCF7_Growing_1_Slot1-5_1_1912.d	1	P49448|DHE4_HUMAN;P00367|DHE3_HUMAN			FALSE
NAIEFMETF	48.19	1100.48	9	2.7	1101.49	1	45.383	1.4618-1.4837			2141448	66474	210724_sHLA_MCF7_Growing_1_Slot1-5_1_1912.d	3	Q8N9U0|TAC2N_HUMAN			FALSE
NAIEGGTQL	43.45	901.451	9	-1.7	902.45	1	10.9589	1.3309-1.3530			512473	10939	210724_sHLA_MCF7_Growing_1_Slot1-5_1_1912.d	1	O60832|DKC1_HUMAN			FALSE
NAIEGLTEY	42.09	1008.48	9	-0.9	1009.48	1	23.7482	1.4244-1.4463			1116110	29900	210724_sHLA_MCF7_Growing_1_Slot1-5_1_1912.d	1	P01031|CO5_HUMAN			FALSE
NAIGPLVAL	31.77	866.523	9	5.8	867.529	1	40.3933	1.2960-1.3181			1904176	57172	210724_sHLA_MCF7_Growing_1_Slot1-5_1_1912.d	1	Q8WUM9|S20A1_HUMAN;Q08357|S20A2_HUMAN			FALSE
NAIHAILLY	32.63	1026.59	9	-1.8	514.296	2	28.8713	0.7894-0.8120	922	12700	1360288	38062	210724_sHLA_MCF7_Growing_1_Slot1-5_1_1912.d	1	P50416|CPT1A_HUMAN			FALSE
NAIKESYDY	45.64	1101.5	9	0.5	551.753	2	6.8106	0.8242-0.8468			317898	5892	210724_sHLA_MCF7_Growing_1_Slot1-5_1_1912.d	1	O75530|EED_HUMAN			FALSE
NAISGPNEF	26.6	947.435	9	11.8	948.447	1	15.2636	1.3530-1.3750			714725	16511	210724_sHLA_MCF7_Growing_1_Slot1-5_1_1912.d	2	Q12874|SF3A3_HUMAN			FALSE
NAISVTTSY	41.25	954.466	9	11.8	955.478	1	15.4579	1.3401-1.3621			723943	16789	210724_sHLA_MCF7_Growing_1_Slot1-5_1_1912.d	2	Q6PD62|CTR9_HUMAN			FALSE
NAITLPEEF	39.43	1032.51	9	-0.1	1033.51	1	36.4002	1.4061-1.4280			1714470	49842	210724_sHLA_MCF7_Growing_1_Slot1-5_1_1912.d	2	O60216|RAD21_HUMAN;Q9H4I0|RD21L_HUMAN			FALSE
NALESYAF	40.47	913.418	8	2.2	914.421	1	27.0709	1.3401-1.3621			1273372	35182	210724_sHLA_MCF7_Growing_1_Slot1-5_1_1912.d	1	P34931|HS71L_HUMAN;P0DMV9|HS71B_HUMAN;P0DMV8|HS71A_HUMAN			FALSE
NALGLDQQF	42.77	1004.49	9	0.2	1005.49	1	26.9932	1.3979-1.4198			1269664	35050	210724_sHLA_MCF7_Growing_1_Slot1-5_1_1912.d	2	O00571|DDX3X_HUMAN			FALSE
NALNEQRVEF	35.46	1218.6	10	0.5	610.303	2	13.8348	0.8421-0.8647			647531	14579	210724_sHLA_MCF7_Growing_1_Slot1-5_1_1912.d	1	Q14980|NUMA1_HUMAN			FALSE
NALQEPSSF	28.47	991.461	9	0.4	992.462	1	16.9827	1.3704-1.3924			795856	18970	210724_sHLA_MCF7_Growing_1_Slot1-5_1_1912.d	1	Q9H6S0|YTDC2_HUMAN			FALSE
NALSAMLAY	30.28	952.469	9	-10.8	953.459	1	38.5894	1.3924-1.4143			1818549	53793	210724_sHLA_MCF7_Growing_1_Slot1-5_1_1912.d	2	Q13433|S39A6_HUMAN			FALSE
NAM(+15.99)DVVVQF	26.76	1037.49	9	6	1038.49	1	27.3236	1.4061-1.4280			1285377	35565	210724_sHLA_MCF7_Growing_1_Slot1-5_1_1912.d	1	O95870|ABHGA_HUMAN	Oxidation (M)	M3:Oxidation (M):1001.00	FALSE
NAMDVTTGY	28.01	970.407	9	4	971.411	1	14.3842	1.3401-1.3621			673299	15315	210724_sHLA_MCF7_Growing_1_Slot1-5_1_1912.d	2	Q8NG31|KNL1_HUMAN			FALSE
NANRIALDF	36.91	1032.54	9	-5.4	517.269	2	20.9742	0.7639-0.7866			984528	25266	210724_sHLA_MCF7_Growing_1_Slot1-5_1_1912.d	1	P17931|LEG3_HUMAN			FALSE
NAQRQDIAF	27.44	1061.53	9	2.1	531.768	2	8.3854	0.7913-0.8139	525	11600	390458	7826	210724_sHLA_MCF7_Growing_1_Slot1-5_1_1912.d	1	P07355|ANXA2_HUMAN			FALSE
NARLAADDFRLK	31.97	1388.75	12	-3.8	463.92	3	8.7304	0.7261-0.7488			407868	8250	210724_sHLA_MCF7_Growing_1_Slot1-5_1_1912.d	1	Q7Z3Y7|K1C28_HUMAN;P13645|K1C10_HUMAN;Q2M2I5|K1C24_HUMAN;P19012|K1C15_HUMAN;P13646|K1C13_HUMAN			FALSE
NASELGETF	29.42	966.429	9	-17.9	967.413	1	17.9778	1.3392-1.3612			842966	20486	210724_sHLA_MCF7_Growing_1_Slot1-5_1_1912.d	1	Q9BSY9|DESI2_HUMAN			FALSE
NASKGIYAM(+15.99)	30.4	969.459	9	1.9	485.734	2	4.5383	0.7658-0.7884			211588	3286	210724_sHLA_MCF7_Growing_1_Slot1-5_1_1912.d	1	Q99661|KIF2C_HUMAN	Oxidation (M)	M9:Oxidation (M):1001.00	FALSE
NASRDQVVY	30.62	1050.51	9	1.6	526.259	2	5.4163	0.7743-0.7969	938	36800	251829	4191	210724_sHLA_MCF7_Growing_1_Slot1-5_1_1912.d	1	Q7Z404|TMC4_HUMAN			FALSE
NASSLLDIY	32.14	994.497	9	1.3	995.499	1	37.1817	1.4006-1.4226			1751522	51134	210724_sHLA_MCF7_Growing_1_Slot1-5_1_1912.d	2	Q14978|NOLC1_HUMAN			FALSE
NATGPDLEF	41.99	962.434	9	0.5	963.436	1	25.5845	1.3337-1.3557			1203144	32898	210724_sHLA_MCF7_Growing_1_Slot1-5_1_1912.d	3	O94967|WDR47_HUMAN			FALSE
NAVAGAVKY	32.49	891.481	9	5.8	892.488	1	6.2039	1.3153-1.3374			289461	5169	210724_sHLA_MCF7_Growing_1_Slot1-5_1_1912.d	2	Q12769|NU160_HUMAN			FALSE
NAVDDRGLY	37.72	1021.48	9	0.8	511.746	2	8.1784	0.7809-0.8035	777	20900	380358	7560	210724_sHLA_MCF7_Growing_1_Slot1-5_1_1912.d	1	P0C7V7|SC11B_HUMAN;P67812|SC11A_HUMAN			FALSE
NAVKDFTSF	37.11	1027.5	9	3.6	514.754	2	17.8232	0.8073-0.8299	170	4990	834664	20230	210724_sHLA_MCF7_Growing_1_Slot1-5_1_1912.d	1	Q6N021|TET2_HUMAN			FALSE
NAVKLDDTY	26.25	1037.5	9	4.9	519.758	2	8.5749	0.7847-0.8073			400548	8082	210724_sHLA_MCF7_Growing_1_Slot1-5_1_1912.d	1	Q99615|DNJC7_HUMAN			FALSE
NAVNLAIKY	24.69	1004.57	9	-6.9	503.283	2	17.8223	0.7667-0.7894			835588	20260	210724_sHLA_MCF7_Growing_1_Slot1-5_1_1912.d	1				FALSE
NAVPSGTSY	36.48	894.408	9	-5.6	895.404	1	7.1994	1.2776-1.2997			336234	6348	210724_sHLA_MCF7_Growing_1_Slot1-5_1_1912.d	2	P35568|IRS1_HUMAN			FALSE
NAVVTVPAY	25.56	932.497	9	-1.8	933.496	1	22.5778	1.3300-1.3520			1060468	27898	210724_sHLA_MCF7_Growing_1_Slot1-5_1_1912.d	1	P11142|HSP7C_HUMAN			FALSE
NAWADIERF	29.45	1120.53	9	-0.8	561.268	2	28.5182	0.8176-0.8402			1341840	37494	210724_sHLA_MCF7_Growing_1_Slot1-5_1_1912.d	2	O95219|SNX4_HUMAN			FALSE
NAWAEQTGM	51.28	1006.42	9	-7.5	1007.41	1	14.1458	1.3860-1.4079			662261	15005	210724_sHLA_MCF7_Growing_1_Slot1-5_1_1912.d	3	Q14008|CKAP5_HUMAN			FALSE
NAWAEQTGM(+15.99)	48.1	1022.41	9	1.5	1023.41	1	7.1994	1.3768-1.3988	286	6300	336233	6347	210724_sHLA_MCF7_Growing_1_Slot1-5_1_1912.d	3	Q14008|CKAP5_HUMAN	Oxidation (M)	M9:Oxidation (M):1001.00	FALSE
NAWNNLEKY	43.72	1150.54	9	-1.2	576.273	2	15.4009	0.8195-0.8421	1580	42400	718428	16638	210724_sHLA_MCF7_Growing_1_Slot1-5_1_1912.d	2	Q14249|NUCG_HUMAN			FALSE
NAWTALETY	35	1067.49	9	0.3	1068.49	1	33.157	1.4363-1.4582			1560831	44607	210724_sHLA_MCF7_Growing_1_Slot1-5_1_1912.d	1	Q9Y4C2|TCAF1_HUMAN			FALSE
NAWVDKEIF	30.35	1120.56	9	2.1	561.282	2	26.4053	0.7979-0.8205	331	5840	1239991	33985	210724_sHLA_MCF7_Growing_1_Slot1-5_1_1912.d	1	O75564|JERKY_HUMAN			FALSE
NAYEDLSQKY	49.35	1229.56	10	-2.5	615.78	2	11.0669	0.8421-0.8647	989	41200	515220	11004	210724_sHLA_MCF7_Growing_1_Slot1-5_1_1912.d	2	P49454|CENPF_HUMAN			FALSE
NAYGALDAY	43.15	956.424	9	8.7	957.433	1	19.2505	1.3548-1.3768			903061	22471	210724_sHLA_MCF7_Growing_1_Slot1-5_1_1912.d	1	Q9BWF3|RBM4_HUMAN			FALSE
NAYQELLQHY	44.49	1277.6	10	10.6	639.812	2	24.4131	0.9013-0.9238			1147624	31018	210724_sHLA_MCF7_Growing_1_Slot1-5_1_1912.d	1	Q7L622|G2E3_HUMAN			FALSE
NGFGGFGSY	39.1	904.371	9	7.4	905.379	1	25.429	1.2997-1.3217			1195707	32613	210724_sHLA_MCF7_Growing_1_Slot1-5_1_1912.d	1	Q13151|ROA0_HUMAN			FALSE
NMNDLVSEY	35.84	1083.45	9	-7.1	1084.45	1	24.4131	1.4299-1.4518			1147615	31009	210724_sHLA_MCF7_Growing_1_Slot1-5_1_1912.d	1	P68371|TBB4B_HUMAN;Q13509|TBB3_HUMAN;Q9BUF5|TBB6_HUMAN;Q3ZCM7|TBB8_HUMAN;Q9BVA1|TBB2B_HUMAN;Q13885|TBB2A_HUMAN;P07437|TBB5_HUMAN;A6NNZ2|TBB8B_HUMAN;P04350|TBB4A_HUMAN			FALSE
NPADITVLF	38.28	988.523	9	1.9	989.525	1	45.1691	1.3988-1.4207			2131203	66063	210724_sHLA_MCF7_Growing_1_Slot1-5_1_1912.d	9	Q8IXH7|NELFD_HUMAN			FALSE
NPADSISHVAY	25.95	1172.55	11	-17.3	587.266	2	13.4021	0.8271-0.8496			627300	14016	210724_sHLA_MCF7_Growing_1_Slot1-5_1_1912.d	1	Q9Y4A5|TRRAP_HUMAN			FALSE
NPALEFIKY	29.94	1093.58	9	-4.1	547.792	2	27.9883	0.8073-0.8299			1316871	36663	210724_sHLA_MCF7_Growing_1_Slot1-5_1_1912.d	1	Q07864|DPOE1_HUMAN			FALSE
NPAMTSLDY	34.76	1010.44	9	-5.9	1011.43	1	19.892	1.3924-1.4143			933569	23477	210724_sHLA_MCF7_Growing_1_Slot1-5_1_1912.d	1	P43354|NR4A2_HUMAN			FALSE
NPAPNPAVY	47.77	941.461	9	-5.6	942.456	1	11.1533	1.2978-1.3199			521628	11154	210724_sHLA_MCF7_Growing_1_Slot1-5_1_1912.d	4	Q12972|PP1R8_HUMAN			FALSE
NPASKVIAL	45.68	911.544	9	-0.9	912.544	1	13.1494	1.3979-1.4198			615329	13667	210724_sHLA_MCF7_Growing_1_Slot1-5_1_1912.d	2	Q00610|CLH1_HUMAN;P53675|CLH2_HUMAN			FALSE
NPASSVIDM	36.07	932.427	9	6.3	933.434	1	20.169	1.3309-1.3530			946580	23972	210724_sHLA_MCF7_Growing_1_Slot1-5_1_1912.d	2	Q9HCH5|SYTL2_HUMAN			FALSE
NPASSVIDM(+15.99)	39.91	948.422	9	5.7	949.428	1	9.6679	1.3208-1.3429			451912	9382	210724_sHLA_MCF7_Growing_1_Slot1-5_1_1912.d	1	Q9HCH5|SYTL2_HUMAN	Oxidation (M)	M9:Oxidation (M):1001.00	FALSE
NPAVTYIY	30.89	939.47	8	-6.1	940.465	1	23.0055	1.3456-1.3676			1080950	28712	210724_sHLA_MCF7_Growing_1_Slot1-5_1_1912.d	1	Q96FX8|PERP_HUMAN			FALSE
NPDDITNEEY	52.9	1208.48	10	-0.4	1209.48	1	12.8578	1.4664-1.4883	1850	51800	601508	13256	210724_sHLA_MCF7_Growing_1_Slot1-5_1_1912.d	3	P07900|HS90A_HUMAN;Q14568|HS902_HUMAN			FALSE
NPDDITQEEY	32.01	1222.5	10	-2.1	612.251	2	13.3268	0.8336-0.8562	347	5350	622691	13877	210724_sHLA_MCF7_Growing_1_Slot1-5_1_1912.d	1	P08238|HS90B_HUMAN			FALSE
NPDDVFREF	44.71	1137.51	9	0.6	569.758	2	27.4218	0.8120-0.8346	16000	364000	1286317	35611	210724_sHLA_MCF7_Growing_1_Slot1-5_1_1912.d	4	O75190|DNJB6_HUMAN			FALSE
NPDEVHAIL	44.19	1006.51	9	1.6	504.259	2	15.0309	0.7696-0.7922	318	6550	702774	16182	210724_sHLA_MCF7_Growing_1_Slot1-5_1_1912.d	1	Q9H4H8|FA83D_HUMAN			FALSE
NPDGGFATY	48.16	940.393	9	0.1	941.394	1	13.9903	1.3162-1.3383			654889	14785	210724_sHLA_MCF7_Growing_1_Slot1-5_1_1912.d	2	P48449|LSS_HUMAN			FALSE
NPDIGMFTY	43.25	1056.46	9	5.1	1057.46	1	35.8133	1.4472-1.4691			1686605	48797	210724_sHLA_MCF7_Growing_1_Slot1-5_1_1912.d	3	Q05086|UBE3A_HUMAN			FALSE
NPEESWQVY	43.78	1150.49	9	-3.6	1151.49	1	23.651	1.4454-1.4673			1111492	29752	210724_sHLA_MCF7_Growing_1_Slot1-5_1_1912.d	3	Q99784|NOE1_HUMAN			FALSE
NPEGQGVVAF	27.52	1016.49	10	-8	1017.48	1	20.6776	1.3942-1.4162			970604	24752	210724_sHLA_MCF7_Growing_1_Slot1-5_1_1912.d	1	Q96H78|S2544_HUMAN			FALSE
NPEHASVAM	35.05	954.423	9	4.8	955.428	1	5.2041	1.3217-1.3438			242641	3943	210724_sHLA_MCF7_Growing_1_Slot1-5_1_1912.d	2	P98179|RBM3_HUMAN			FALSE
NPEPNTVSY	31.57	1019.46	9	5.8	1020.46	1	8.8276	1.3814-1.4034			412440	8352	210724_sHLA_MCF7_Growing_1_Slot1-5_1_1912.d	1	Q6ZUV0|BACHL_HUMAN;O00154|BACH_HUMAN			FALSE
NPESIYSVF	32.31	1054.5	9	2.2	1055.5	1	37.0611	1.4335-1.4554			1745936	50912	210724_sHLA_MCF7_Growing_1_Slot1-5_1_1912.d	1	Q6PGP7|TTC37_HUMAN			FALSE
NPFAEVTTL	45.02	990.502	9	0.4	991.503	1	34.6981	1.3951-1.4171			1633814	46964	210724_sHLA_MCF7_Growing_1_Slot1-5_1_1912.d	3	Q9NYQ6|CELR1_HUMAN			FALSE
NPFGSTSGSLF	40.42	1112.51	11	2.1	1113.52	1	35.3428	1.4436-1.4655			1664366	48014	210724_sHLA_MCF7_Growing_1_Slot1-5_1_1912.d	1	P52948|NUP98_HUMAN			FALSE
NPFHWGEVEY	34.83	1276.55	10	-0.3	639.278	2	28.1982	0.8402-0.8628	5590	50700	1324262	36902	210724_sHLA_MCF7_Growing_1_Slot1-5_1_1912.d	1	Q8WVX9|FACR1_HUMAN			FALSE
NPFSLGESF	42	996.455	9	8.1	997.464	1	37.0611	1.3850-1.4070			1745937	50913	210724_sHLA_MCF7_Growing_1_Slot1-5_1_1912.d	1	Q8N6H7|ARFG2_HUMAN			FALSE
NPGNPHNVY	40.23	1010.46	9	-2.1	506.231	2	4.5772	0.7412-0.7639			213404	3314	210724_sHLA_MCF7_Growing_1_Slot1-5_1_1912.d	1	Q969T9|WBP2_HUMAN			FALSE
NPHFGSHRY	28.87	1113.51	9	-1	557.758	2	4.0086	0.8007-0.8233			186890	2726	210724_sHLA_MCF7_Growing_1_Slot1-5_1_1912.d	1	Q08211|DHX9_HUMAN			FALSE
NPHNDIQAF	30.26	1054.48	9	-1	528.245	2	8.1794	0.7828-0.8054	1830	38300	381275	7583	210724_sHLA_MCF7_Growing_1_Slot1-5_1_1912.d	2	Q8TDI0|CHD5_HUMAN;Q14839|CHD4_HUMAN;Q12873|CHD3_HUMAN			FALSE
NPHQQYSVY	33.41	1134.51	9	-7.9	568.254	2	6.029	0.8139-0.8365			281205	4959	210724_sHLA_MCF7_Growing_1_Slot1-5_1_1912.d	1	Q71RC2|LARP4_HUMAN			FALSE
NPHSQGLVTF	24.78	1098.55	10	-3.4	550.274	2	14.2819	0.8205-0.8430			668716	15202	210724_sHLA_MCF7_Growing_1_Slot1-5_1_1912.d	1	Q7Z404|TMC4_HUMAN			FALSE
NPHTDHWSF	26.56	1139.48	9	-3.1	570.741	2	8.2389	0.8205-0.8430			384948	7680	210724_sHLA_MCF7_Growing_1_Slot1-5_1_1912.d	1	Q9Y6Y0|NS1BP_HUMAN			FALSE
NPIDRLYSM(+15.99)	39.08	1123.53	9	-7.7	562.766	2	14.4678	0.8035-0.8261	327	3170	676073	15407	210724_sHLA_MCF7_Growing_1_Slot1-5_1_1912.d	1	O60663|LMX1B_HUMAN	Oxidation (M)	M9:Oxidation (M):1001.00	FALSE
NPIPFPETF	39.41	1060.52	9	1.8	1061.52	1	43.2126	1.4418-1.4637			2038087	62347	210724_sHLA_MCF7_Growing_1_Slot1-5_1_1912.d	2	A6ZKI3|RTL8C_HUMAN;Q17RB0|RTL8B_HUMAN;Q9BWD3|RTL8A_HUMAN			FALSE
NPISGLLEY	47.14	1004.52	9	1.1	1005.52	1	39.0414	1.4024-1.4244			1839966	54648	210724_sHLA_MCF7_Growing_1_Slot1-5_1_1912.d	9	P55265|DSRAD_HUMAN			FALSE
NPISTVTEL	45.55	972.513	9	2.7	973.516	1	26.7405	1.3841-1.4061			1257621	34629	210724_sHLA_MCF7_Growing_1_Slot1-5_1_1912.d	7	P50991|TCPD_HUMAN			FALSE
NPLDEQHIF	42.65	1111.53	9	0.3	556.769	2	22.6362	0.8224-0.8449	5610	76100	1060483	27913	210724_sHLA_MCF7_Growing_1_Slot1-5_1_1912.d	1	Q9H900|ZWILC_HUMAN			FALSE
NPLEETSAL	42.24	972.476	9	3.9	973.481	1	19.6976	1.3621-1.3841			924325	23173	210724_sHLA_MCF7_Growing_1_Slot1-5_1_1912.d	2	Q8N307|MUC20_HUMAN			FALSE
NPLGGFVHY	37.23	1002.49	9	-0.6	502.25	2	22.1686	0.7979-0.8205	635	6810	1038229	27115	210724_sHLA_MCF7_Growing_1_Slot1-5_1_1912.d	1	P39023|RL3_HUMAN			FALSE
NPLKGDLANTF	44.18	1188.61	11	0.7	595.311	2	19.7644	0.8271-0.8496	2290	46500	927105	23271	210724_sHLA_MCF7_Growing_1_Slot1-5_1_1912.d	2	Q6UW56|ARAID_HUMAN			FALSE
NPLQKDPQY	46.45	1101.55	9	-2.4	551.775	2	6.0335	0.7969-0.8195	630	20700	280271	4919	210724_sHLA_MCF7_Growing_1_Slot1-5_1_1912.d	1	Q15435|PP1R7_HUMAN			FALSE
NPLSGGDQY	41.45	949.414	9	3.1	950.418	1	9.7845	1.3208-1.3429			457416	9522	210724_sHLA_MCF7_Growing_1_Slot1-5_1_1912.d	2	P13010|XRCC5_HUMAN			FALSE
NPLVAIEM	25.79	885.463	8	8.9	886.472	1	35.0901	1.3024-1.3245			1652373	47643	210724_sHLA_MCF7_Growing_1_Slot1-5_1_1912.d	1	Q9UKZ1|CNO11_HUMAN			FALSE
NPNEDVAIF	23.43	1017.48	9	1.4	1018.48	1	27.5024	1.3905-1.4125			1293734	35876	210724_sHLA_MCF7_Growing_1_Slot1-5_1_1912.d	1				FALSE
NPNSGDFRF	42.71	1052.47	9	-1.9	527.236	2	12.4323	0.7696-0.7922	1890	24700	579505	12709	210724_sHLA_MCF7_Growing_1_Slot1-5_1_1912.d	1	Q9NVW2|RNF12_HUMAN			FALSE
NPNSPSITY	48.4	991.461	9	3.5	992.465	1	12.2306	1.3438-1.3658			572168	12524	210724_sHLA_MCF7_Growing_1_Slot1-5_1_1912.d	4	P84090|ERH_HUMAN			FALSE
NPNTGEVLY	39.79	1005.48	9	2.7	1006.48	1	14.7146	1.3768-1.3988			688939	15757	210724_sHLA_MCF7_Growing_1_Slot1-5_1_1912.d	1	O94979|SC31A_HUMAN			FALSE
NPPVATFVF	25.7	990.518	9	-1.4	991.516	1	42.294	1.3759-1.3979			1994306	60584	210724_sHLA_MCF7_Growing_1_Slot1-5_1_1912.d	1	P49790|NU153_HUMAN			FALSE
NPQETYHYY	33.73	1213.5	9	5.4	607.758	2	7.1994	0.8769-0.8994			336248	6362	210724_sHLA_MCF7_Growing_1_Slot1-5_1_1912.d	1	O15321|TM9S1_HUMAN			FALSE
NPQTVFPRY	32.21	1120.57	9	6.8	561.29	2	13.8348	0.8063-0.8289			647532	14580	210724_sHLA_MCF7_Growing_1_Slot1-5_1_1912.d	1	Q9NQZ5|STAR7_HUMAN			FALSE
NPQWVSVTY	33.45	1092.52	9	8.8	1093.53	1	28.6153	1.4582-1.4801			1346431	37615	210724_sHLA_MCF7_Growing_1_Slot1-5_1_1912.d	2	Q8N6T3|ARFG1_HUMAN			FALSE
NPRDGFDMF	24.08	1097.46	9	3.3	549.735	2	23.5776	0.8336-0.8562	346	5260	1106857	29587	210724_sHLA_MCF7_Growing_1_Slot1-5_1_1912.d	1				FALSE
NPSEIIQSTY	36.38	1150.55	10	2.4	576.28	2	19.7559	0.7969-0.8195			927110	23276	210724_sHLA_MCF7_Growing_1_Slot1-5_1_1912.d	1	Q32MH5|F214A_HUMAN			FALSE
NPSGNLTETY	36.03	1094.49	10	8	1095.5	1	10.5268	1.4290-1.4509			492305	10439	210724_sHLA_MCF7_Growing_1_Slot1-5_1_1912.d	1	P21333|FLNA_HUMAN			FALSE
NPSGVIQDF	40.86	975.466	9	-5.3	976.462	1	23.3206	1.3621-1.3841			1095769	29227	210724_sHLA_MCF7_Growing_1_Slot1-5_1_1912.d	2	Q92973|TNPO1_HUMAN			FALSE
NPSLDLEQY	44.63	1077.5	9	8.5	1078.51	1	25.3318	1.4418-1.4637			1191098	32474	210724_sHLA_MCF7_Growing_1_Slot1-5_1_1912.d	3	Q13098|CSN1_HUMAN			FALSE
NPSNLLELY	35.93	1061.54	9	8.3	1062.55	1	38.8665	1.4481-1.4700			1831581	54309	210724_sHLA_MCF7_Growing_1_Slot1-5_1_1912.d	2	A6NDU8|CE051_HUMAN			FALSE
NPSPPLM(+15.99)SY	35.16	1020.46	9	-7.5	1021.45	1	13.6988	1.3887-1.4107			641091	14397	210724_sHLA_MCF7_Growing_1_Slot1-5_1_1912.d	3	Q9NWQ9|CN119_HUMAN	Oxidation (M)	M7:Oxidation (M):1001.00	FALSE
NPSPPLMSY	38.5	1004.46	9	13.5	1005.48	1	23.3595	1.3722-1.3942			1097623	29293	210724_sHLA_MCF7_Growing_1_Slot1-5_1_1912.d	3	Q9NWQ9|CN119_HUMAN			FALSE
NPSPVLIY	30.07	901.491	8	11.9	902.503	1	28.5182	1.3337-1.3557			1341845	37499	210724_sHLA_MCF7_Growing_1_Slot1-5_1_1912.d	1	Q14534|ERG1_HUMAN			FALSE
NPSWASITY	37.99	1037.48	9	0.4	1038.48	1	29.9689	1.4390-1.4609			1410134	39632	210724_sHLA_MCF7_Growing_1_Slot1-5_1_1912.d	3	Q8N6H7|ARFG2_HUMAN			FALSE
NPTDAFTVF	32.06	1010.47	9	-3.8	1011.47	1	38.5311	1.4253-1.4472			1815699	53625	210724_sHLA_MCF7_Growing_1_Slot1-5_1_1912.d	1	Q03154|ACY1_HUMAN			FALSE
NPTDISYVY	43	1070.49	9	-3.1	1071.49	1	23.5733	1.4664-1.4883			1107773	29609	210724_sHLA_MCF7_Growing_1_Slot1-5_1_1912.d	2	Q96AX1|VP33A_HUMAN			FALSE
NPTDPLLAY	40.77	1002.5	9	-0.9	1003.5	1	32.098	1.4052-1.4271			1510920	42972	210724_sHLA_MCF7_Growing_1_Slot1-5_1_1912.d	1	Q9P2R6|RERE_HUMAN			FALSE
NPTFTQPEY	50.2	1095.49	9	13	1096.5	1	16.7057	1.4335-1.4554			782956	18586	210724_sHLA_MCF7_Growing_1_Slot1-5_1_1912.d	2	Q9HCU4|CELR2_HUMAN			FALSE
NPTGTFLY	35.04	911.439	8	-1.5	912.438	1	24.3354	1.3309-1.3530			1143939	30909	210724_sHLA_MCF7_Growing_1_Slot1-5_1_1912.d	1	Q7Z4S6|KI21A_HUMAN			FALSE
NPTLILAAF	26.43	958.549	9	-0.8	959.549	1	49.2599	1.4061-1.4280			2325977	73991	210724_sHLA_MCF7_Growing_1_Slot1-5_1_1912.d	1	P07711|CATL1_HUMAN			FALSE
NPVDIVSTL	39.06	956.518	9	4.6	957.523	1	35.0513	1.3704-1.3924			1650522	47580	210724_sHLA_MCF7_Growing_1_Slot1-5_1_1912.d	7	O95251|KAT7_HUMAN			FALSE
NPVDWKEKY	39.11	1177.58	9	6.8	589.796	2	7.1411	0.8365-0.8590			333497	6293	210724_sHLA_MCF7_Growing_1_Slot1-5_1_1912.d	2	O00469|PLOD2_HUMAN			FALSE
NPVENIIRF	35.27	1100.6	9	-1.4	551.302	2	30.4548	0.8007-0.8233			1433277	40425	210724_sHLA_MCF7_Growing_1_Slot1-5_1_1912.d	1	Q8WUJ0|STYX_HUMAN			FALSE
NPVGGLLEY	37.76	960.492	9	5.5	961.498	1	31.0622	1.3658-1.3878			1461900	41334	210724_sHLA_MCF7_Growing_1_Slot1-5_1_1912.d	9	P55265|DSRAD_HUMAN			FALSE
NPVGTGFSY	48.78	940.429	9	1.4	941.431	1	18.6232	1.3318-1.3539			873443	21461	210724_sHLA_MCF7_Growing_1_Slot1-5_1_1912.d	1	Q9HB40|RISC_HUMAN			FALSE
NPVNYGRPY	40.21	1078.52	9	-6.4	540.26	2	6.7329	0.7960-0.8186	444	13100	314221	5791	210724_sHLA_MCF7_Growing_1_Slot1-5_1_1912.d	2	Q9UJK0|TSR3_HUMAN			FALSE
NPVQALSEF	43.97	1003.5	9	4	1004.5	1	31.8258	1.3988-1.4207			1497988	42556	210724_sHLA_MCF7_Growing_1_Slot1-5_1_1912.d	5	P35221|CTNA1_HUMAN			FALSE
NPVSWVESF	35.45	1063.5	9	1	1064.5	1	42.43	1.4271-1.4491			2000804	60824	210724_sHLA_MCF7_Growing_1_Slot1-5_1_1912.d	3	Q9NSV4|DIAP3_HUMAN			FALSE
NPVSWVQTF	48.42	1076.53	9	2.5	1077.53	1	38.6477	1.4235-1.4454			1821371	53933	210724_sHLA_MCF7_Growing_1_Slot1-5_1_1912.d	6	O60610|DIAP1_HUMAN			FALSE
NPVTSTNVL	30.05	943.497	9	2.4	944.5	1	16.5891	1.3511-1.3731			777433	18427	210724_sHLA_MCF7_Growing_1_Slot1-5_1_1912.d	1	Q96K37|S35E1_HUMAN			FALSE
NPVYGRYDQY	29.96	1273.57	10	-4.8	637.786	2	9.7456	0.8656-0.8881			455597	9491	210724_sHLA_MCF7_Growing_1_Slot1-5_1_1912.d	3	P25205|MCM3_HUMAN			FALSE
NPWDDKLIF	41.66	1146.57	9	-0.6	574.288	2	38.4556	0.8026-0.8252	12100	333000	1812005	53507	210724_sHLA_MCF7_Growing_1_Slot1-5_1_1912.d	6	O43683|BUB1_HUMAN			FALSE
NPWDNKAVY	46.17	1105.52	9	-1.3	553.762	2	13.485	0.7828-0.8054	3470	42400	630975	14115	210724_sHLA_MCF7_Growing_1_Slot1-5_1_1912.d	3	Q86TM6|SYVN1_HUMAN			FALSE
NPYHVVILF	27.18	1100.6	9	1.1	551.305	2	37.5338	0.8261-0.8487	893	9050	1765525	51727	210724_sHLA_MCF7_Growing_1_Slot1-5_1_1912.d	1	Q86X29|LSR_HUMAN			FALSE
NPYKIDIGAVY	34.85	1251.65	11	-0.7	626.827	2	27.4578	0.8515-0.8741	349	7190	1290022	35740	210724_sHLA_MCF7_Growing_1_Slot1-5_1_1912.d	1	P49642|PRI1_HUMAN			FALSE
NPYRDLQIY	32.01	1180.59	9	-0.5	591.297	2	18.8514	0.8336-0.8562	9040	241000	882714	21792	210724_sHLA_MCF7_Growing_1_Slot1-5_1_1912.d	4	O00159|MYO1C_HUMAN			FALSE
NPYSGDLTKF	47.44	1140.55	10	1.8	571.277	2	17.1856	0.7950-0.8176	5260	55200	803223	19185	210724_sHLA_MCF7_Growing_1_Slot1-5_1_1912.d	2	Q14157|UBP2L_HUMAN			FALSE
NSFPQKISY	31.68	1082.54	9	2.4	542.275	2	12.7023	0.7875-0.8101			594199	13099	210724_sHLA_MCF7_Growing_1_Slot1-5_1_1912.d	1	Q86Y07|VRK2_HUMAN			FALSE
NSVGSVHSY	31.66	948.43	9	2.9	475.221	2	4.6938	0.7554-0.7781			218898	3444	210724_sHLA_MCF7_Growing_1_Slot1-5_1_1912.d	1	Q9UPW0|FOXJ3_HUMAN			FALSE
NSVPVTVAM	42.84	916.469	9	-1.7	917.468	1	21.9891	1.3089-1.3309			1032648	26898	210724_sHLA_MCF7_Growing_1_Slot1-5_1_1912.d	1	Q9Y3T9|NOC2L_HUMAN			FALSE
NTIDPSHPM	31.93	1010.45	9	3.5	506.23	2	7.3799	0.7639-0.7866	144	2750	343604	6566	210724_sHLA_MCF7_Growing_1_Slot1-5_1_1912.d	2	P49588|SYAC_HUMAN			FALSE
NTNEVVIRY	35.52	1106.57	9	-6.6	554.286	2	11.6142	0.8045-0.8271	188	4580	542723	11687	210724_sHLA_MCF7_Growing_1_Slot1-5_1_1912.d	1	Q8NHU6|TDRD7_HUMAN			FALSE
NTVTPTASF	33.81	936.455	9	-17.2	937.44	1	15.7106	1.3300-1.3520			735904	17128	210724_sHLA_MCF7_Growing_1_Slot1-5_1_1912.d	3	Q969N2|PIGT_HUMAN			FALSE
NVADLHEKY	44.47	1087.53	9	3.5	544.77	2	5.4243	0.8035-0.8261	5280	325000	252748	4216	210724_sHLA_MCF7_Growing_1_Slot1-5_1_1912.d	3	P28074|PSB5_HUMAN			FALSE
NVADVVIKF	40.68	1003.57	9	-1.5	502.788	2	30.191	0.7743-0.7969	4460	32500	1417538	39884	210724_sHLA_MCF7_Growing_1_Slot1-5_1_1912.d	6	P04844|RPN2_HUMAN			FALSE
NVAEAGEQF	39.7	963.43	9	-5.3	964.425	1	10.9783	1.3383-1.3603			513401	10973	210724_sHLA_MCF7_Growing_1_Slot1-5_1_1912.d	3	P23610|HAP40_HUMAN			FALSE
NVEIDPEIQ	46.08	1055.51	9	6.3	1056.52	1	20.8526	1.4043-1.4262			978949	25051	210724_sHLA_MCF7_Growing_1_Slot1-5_1_1912.d	2	P04264|K2C1_HUMAN			FALSE
NVELDPEIQ	46.08	1055.51	9	6.3	1056.52	1	20.8526	1.4043-1.4262			978949	25051	210724_sHLA_MCF7_Growing_1_Slot1-5_1_1912.d	2	Q86Y46|K2C73_HUMAN;Q3SY84|K2C71_HUMAN;Q7RTS7|K2C74_HUMAN			FALSE
NVHDIM(+15.99)VSF	40.17	1076.5	9	3.2	539.253	2	19.6499	0.8214-0.8440	7980	159000	919708	23026	210724_sHLA_MCF7_Growing_1_Slot1-5_1_1912.d	4	Q6PI26|SHQ1_HUMAN	Oxidation (M)	M6:Oxidation (M):1001.00	FALSE
NVHDIMVSF	33.46	1060.5	9	1.2	531.255	2	27.3134	0.8158-0.8383	5720	114000	1280765	35423	210724_sHLA_MCF7_Growing_1_Slot1-5_1_1912.d	6	Q6PI26|SHQ1_HUMAN			FALSE
NVIHNLATY	39.76	1043.54	9	-0.6	522.773	2	13.3762	0.7866-0.8092	229	5050	625453	13957	210724_sHLA_MCF7_Growing_1_Slot1-5_1_1912.d	1	Q53FV1|ORML2_HUMAN			FALSE
NVIRDAVTY	45.49	1049.55	9	1	525.779	2	11.8678	0.7903-0.8129	100000	5790000	548223	11823	210724_sHLA_MCF7_Growing_1_Slot1-5_1_1912.d	12	P62805|H4_HUMAN			FALSE
NVKVDPEIQ	32.3	1040.55	9	1.4	521.279	2	7.9159	0.7696-0.7922	309	6860	368430	7254	210724_sHLA_MCF7_Growing_1_Slot1-5_1_1912.d	2	P35908|K22E_HUMAN			FALSE
NVLSDISEF	28.73	1022.49	9	2.4	1023.49	1	40.7098	1.4162-1.4381			1919063	57755	210724_sHLA_MCF7_Growing_1_Slot1-5_1_1912.d	1	Q8NI27|THOC2_HUMAN			FALSE
NVM(+15.99)GEQFSY	49.33	1089.44	9	8.4	1090.45	1	14.6563	1.4134-1.4354			686180	15680	210724_sHLA_MCF7_Growing_1_Slot1-5_1_1912.d	3	Q15904|VAS1_HUMAN	Oxidation (M)	M3:Oxidation (M):1001.00	FALSE
NVMGEQFSY	48.7	1073.45	9	2.4	1074.45	1	23.4761	1.4326-1.4545			1103149	29455	210724_sHLA_MCF7_Growing_1_Slot1-5_1_1912.d	5	Q15904|VAS1_HUMAN			FALSE
NVNVIISTY	32.14	1021.54	9	-2.6	1022.54	1	28.4015	1.4216-1.4436			1336268	37286	210724_sHLA_MCF7_Growing_1_Slot1-5_1_1912.d	1	P13639|EF2_HUMAN			FALSE
NVTGIVQVY	36.89	991.534	9	4.9	992.539	1	26.7016	1.3942-1.4162			1255756	34552	210724_sHLA_MCF7_Growing_1_Slot1-5_1_1912.d	1	Q53HC5|KLH26_HUMAN			FALSE
NVVKLLGEQY	29.84	1161.64	10	0.7	581.823	2	21.1173	0.8402-0.8628	2090	47700	990074	25448	210724_sHLA_MCF7_Growing_1_Slot1-5_1_1912.d	2	Q92785|REQU_HUMAN			FALSE
NVVQAVEQY	47.78	1048.52	9	-9.5	1049.51	1	19.9503	1.4006-1.4226			936352	23578	210724_sHLA_MCF7_Growing_1_Slot1-5_1_1912.d	3	Q9UKA4|AKA11_HUMAN			FALSE
PALGPAAAAF	33.13	884.476	10	6.9	885.483	1	20.8137	1.2850-1.3070			977112	25002	210724_sHLA_MCF7_Growing_1_Slot1-5_1_1912.d	3	Q13425|SNTB2_HUMAN			FALSE
PEVKFNWYVD	30.63	1295.62	10	0.2	648.812	2	31.6075	0.8919-0.9144	11100	77600	1509995	42941	210724_sHLA_MCF7_Growing_1_Slot1-5_1_1912.d	7	P01857|IGHG1_HUMAN;P0DOX5|IGG1_HUMAN			FALSE
PFKDIILY	25.69	1007.57	8	2.3	504.79	2	30.11	0.8073-0.8299	611	27600	1413864	39786	210724_sHLA_MCF7_Growing_1_Slot1-5_1_1912.d	2	Q7L1Q6|BZW1_HUMAN			FALSE
PFKPPKVTF	33.62	1059.61	9	0.2	530.81	2	22.8888	0.7969-0.8195			1075368	28494	210724_sHLA_MCF7_Growing_1_Slot1-5_1_1912.d	1	Q96LR5|UB2E2_HUMAN;P51965|UB2E1_HUMAN;Q969T4|UB2E3_HUMAN			FALSE
PLKVGLGMY	24.93	976.542	9	-3.2	489.273	2	14.7535	0.7545-0.7771			690796	15826	210724_sHLA_MCF7_Growing_1_Slot1-5_1_1912.d	1				FALSE
PSPAVPSIY	35.24	929.486	9	1.1	930.488	1	19.6004	1.3135-1.3355			919712	23030	210724_sHLA_MCF7_Growing_1_Slot1-5_1_1912.d	1	Q8NHL6|LIRB1_HUMAN			FALSE
PVSIIQKY	32.46	946.549	8	8.8	474.283	2	11.9737	0.7469-0.7696			560208	12186	210724_sHLA_MCF7_Growing_1_Slot1-5_1_1912.d	1	P41252|SYIC_HUMAN			FALSE
QAAM(+15.99)PQVSY	38.23	1009.45	9	-8	1010.45	1	9.0025	1.3594-1.3814			420707	8573	210724_sHLA_MCF7_Growing_1_Slot1-5_1_1912.d	2	Q8ND90|PNMA1_HUMAN	Oxidation (M)	M4:Oxidation (M):1001.00	FALSE
QAAMPQVSY	37.88	993.459	9	2.1	994.462	1	17.3909	1.3740-1.3960			815253	19593	210724_sHLA_MCF7_Growing_1_Slot1-5_1_1912.d	4	Q8ND90|PNMA1_HUMAN			FALSE
QAASAISEL	32.16	888.455	9	0.9	889.457	1	16.7883	1.2850-1.3070			786641	18695	210724_sHLA_MCF7_Growing_1_Slot1-5_1_1912.d	1	Q0VGL1|LTOR4_HUMAN			FALSE
QAEGSLTVY	30.65	966.466	9	3.7	967.47	1	15.5163	1.3374-1.3594			726700	16864	210724_sHLA_MCF7_Growing_1_Slot1-5_1_1912.d	2	Q96S52|PIGS_HUMAN			FALSE
QAFGSGNNSY	48.04	1043.43	10	-0.5	1044.43	1	7.6506	1.3896-1.4116			357400	6952	210724_sHLA_MCF7_Growing_1_Slot1-5_1_1912.d	1	Q13148|TADBP_HUMAN			FALSE
QAGAEILTY	34.99	964.486	9	-3.1	965.484	1	22.1057	1.3612-1.3832			1038235	27121	210724_sHLA_MCF7_Growing_1_Slot1-5_1_1912.d	2	Q86X76|NIT1_HUMAN			FALSE
QAGAVFQSF	23.68	953.461	9	5.6	954.467	1	26.2703	1.3254-1.3474			1235384	33848	210724_sHLA_MCF7_Growing_1_Slot1-5_1_1912.d	1				FALSE
QAGPLPLSY	35.53	944.497	9	6.9	945.504	1	29.6538	1.3575-1.3795			1395356	39158	210724_sHLA_MCF7_Growing_1_Slot1-5_1_1912.d	2	Q13724|MOGS_HUMAN			FALSE
QAIEDM(+15.99)VGY	47.5	1040.45	9	3.8	1041.45	1	14.4037	1.3850-1.4070			674219	15341	210724_sHLA_MCF7_Growing_1_Slot1-5_1_1912.d	2	Q99460|PSMD1_HUMAN	Oxidation (M)	M6:Oxidation (M):1001.00	FALSE
QAIEDMVGY	32.49	1024.45	9	3.5	1025.46	1	25.429	1.4088-1.4308			1195705	32611	210724_sHLA_MCF7_Growing_1_Slot1-5_1_1912.d	1	Q99460|PSMD1_HUMAN			FALSE
QAITLVTQY	42.23	1035.56	9	-1.4	1036.56	1	26.896	1.4344-1.4564			1265049	34905	210724_sHLA_MCF7_Growing_1_Slot1-5_1_1912.d	1	Q9Y6V7|DDX49_HUMAN			FALSE
QALEDLAGF	31.6	962.471	9	1.9	963.473	1	35.4594	1.3603-1.3823			1669936	48220	210724_sHLA_MCF7_Growing_1_Slot1-5_1_1912.d	1	P46013|KI67_HUMAN			FALSE
QALEELTGF	41.8	1006.5	9	4.5	1007.5	1	35.0318	1.4034-1.4253			1649594	47546	210724_sHLA_MCF7_Growing_1_Slot1-5_1_1912.d	4	P46013|KI67_HUMAN			FALSE
QANPILEAF	27.16	1001.52	9	-4.2	1002.51	1	39.333	1.3850-1.4070			1853893	55165	210724_sHLA_MCF7_Growing_1_Slot1-5_1_1912.d	1	P35579|MYH9_HUMAN;Q7Z406|MYH14_HUMAN;P35749|MYH11_HUMAN			FALSE
QANPLLEAF	27.16	1001.52	9	-4.2	1002.51	1	39.333	1.3850-1.4070			1853893	55165	210724_sHLA_MCF7_Growing_1_Slot1-5_1_1912.d	1	Q9UKX3|MYH13_HUMAN			FALSE
QASDVSVKY	41.72	995.492	9	-1.5	498.749	2	6.029	0.7649-0.7875			281193	4947	210724_sHLA_MCF7_Growing_1_Slot1-5_1_1912.d	2	P12270|TPR_HUMAN			FALSE
QASGITGSY	52.97	882.408	9	-7.3	883.403	1	7.8307	1.2767-1.2988			365676	7182	210724_sHLA_MCF7_Growing_1_Slot1-5_1_1912.d	1	Q8IVT2|MISP_HUMAN			FALSE
QATEILNEY	35.84	1079.51	9	11.3	1080.53	1	20.7359	1.4244-1.4463			973384	24850	210724_sHLA_MCF7_Growing_1_Slot1-5_1_1912.d	2	P40426|PBX3_HUMAN;P40424|PBX1_HUMAN			FALSE
QAVADAVTY	41.62	936.455	9	2.1	937.458	1	12.9939	1.3245-1.3465			607944	13434	210724_sHLA_MCF7_Growing_1_Slot1-5_1_1912.d	2	P28072|PSB6_HUMAN			FALSE
QAYADYIGF	34.87	1046.47	9	3.3	1047.47	1	35.0318	1.4472-1.4691			1649593	47545	210724_sHLA_MCF7_Growing_1_Slot1-5_1_1912.d	2	Q15257|PTPA_HUMAN			FALSE
QGLPEGVAF	28.68	916.465	9	10.5	917.476	1	29.6927	1.3162-1.3383			1397190	39204	210724_sHLA_MCF7_Growing_1_Slot1-5_1_1912.d	1	Q6EKJ0|GTD2B_HUMAN;Q86UP8|GTD2A_HUMAN;P78347|GTF2I_HUMAN			FALSE
QGNPAVYSM	42.5	965.428	9	-3.6	966.425	1	12.8384	1.3070-1.3291			600595	13237	210724_sHLA_MCF7_Growing_1_Slot1-5_1_1912.d	2	Q9Y6Q9|NCOA3_HUMAN			FALSE
QGNPAVYSM(+15.99)	25.73	981.423	9	6.8	982.43	1	6.0678	1.3236-1.3456			283023	4989	210724_sHLA_MCF7_Growing_1_Slot1-5_1_1912.d	1	Q9Y6Q9|NCOA3_HUMAN	Oxidation (M)	M9:Oxidation (M):1001.00	FALSE
QISDTSVVL	29.98	960.513	9	1.2	961.515	1	23.3595	1.3612-1.3832			1097606	29276	210724_sHLA_MCF7_Growing_1_Slot1-5_1_1912.d	1	P08729|K2C7_HUMAN;P05787|K2C8_HUMAN			FALSE
QIVDVFM(+15.99)EY	47.76	1158.53	9	-2	1159.52	1	38.0646	1.4618-1.4837			1793457	52839	210724_sHLA_MCF7_Growing_1_Slot1-5_1_1912.d	3	Q00610|CLH1_HUMAN	Oxidation (M)	M7:Oxidation (M):1001.00	FALSE
QIVDVFMEY	43.01	1142.53	9	4.7	1143.54	1	46.1894	1.4655-1.4874			2179675	68047	210724_sHLA_MCF7_Growing_1_Slot1-5_1_1912.d	1	Q00610|CLH1_HUMAN			FALSE
QIVEILTAY	25.75	1048.58	9	-0.9	1049.58	1	40.0966	1.4554-1.4773			1890215	56621	210724_sHLA_MCF7_Growing_1_Slot1-5_1_1912.d	1	Q16891|MIC60_HUMAN			FALSE
QLIDLAEEY	40.12	1092.53	9	-0.2	1093.53	1	36.1631	1.4536-1.4755			1703300	49400	210724_sHLA_MCF7_Growing_1_Slot1-5_1_1912.d	1	Q9Y217|MTMR6_HUMAN			FALSE
QLLLLLIL	26.5	937.658	8	-11.2	469.828	2	46.9964	0.8129-0.8355	4580	90100	2216170	69676	210724_sHLA_MCF7_Growing_1_Slot1-5_1_1912.d	4				FALSE
QLLLLLILL	29.02	1050.74	9	-6.2	526.371	2	49.5125	0.8496-0.8722	3370	38000	2338271	74663	210724_sHLA_MCF7_Growing_1_Slot1-5_1_1912.d	2				FALSE
QLLLLLLI	26.5	937.658	8	-11.2	469.828	2	46.9964	0.8129-0.8355	4580	90100	2216170	69676	210724_sHLA_MCF7_Growing_1_Slot1-5_1_1912.d	4				FALSE
QLLLLLLL	26.5	937.658	8	-11.2	469.828	2	46.9964	0.8129-0.8355	4580	90100	2216170	69676	210724_sHLA_MCF7_Growing_1_Slot1-5_1_1912.d	4	Q10588|BST1_HUMAN;Q8WXH0|SYNE2_HUMAN			FALSE
QLLLLLLLL	29.02	1050.74	9	-6.2	526.371	2	49.5125	0.8496-0.8722	3370	38000	2338271	74663	210724_sHLA_MCF7_Growing_1_Slot1-5_1_1912.d	2	Q10588|BST1_HUMAN;Q8WXH0|SYNE2_HUMAN			FALSE
QLLLLLLLLL	33.1	1163.83	10	-9.2	582.911	2	51.5581	0.8900-0.9125	2660	71600	2432570	78668	210724_sHLA_MCF7_Growing_1_Slot1-5_1_1912.d	2	Q8WXH0|SYNE2_HUMAN			FALSE
QPAENISKDLY	36.48	1276.63	11	2.4	639.319	2	12.8972	0.8590-0.8816	112	3550	602434	13288	210724_sHLA_MCF7_Growing_1_Slot1-5_1_1912.d	1	Q9NQ31|AKIP1_HUMAN			FALSE
QPAFGGSTAVF	36.56	1080.52	11	-1.3	1081.52	1	28.557	1.4399-1.4618			1343674	37540	210724_sHLA_MCF7_Growing_1_Slot1-5_1_1912.d	1	Q96HA1|P121A_HUMAN;A8CG34|P121C_HUMAN;A6NF01|P121B_HUMAN			FALSE
QPAPELAVF	23.32	970.512	9	8.6	971.521	1	35.2651	1.3713-1.3933			1660673	47897	210724_sHLA_MCF7_Growing_1_Slot1-5_1_1912.d	1				FALSE
QPAPTPLKM	37.75	981.532	9	-7	491.766	2	10.6046	0.7630-0.7856			495983	10541	210724_sHLA_MCF7_Growing_1_Slot1-5_1_1912.d	1	P36956|SRBP1_HUMAN			FALSE
QPASAIVNF	24.92	945.492	9	-9.2	946.484	1	26.2314	1.3474-1.3695			1233562	33814	210724_sHLA_MCF7_Growing_1_Slot1-5_1_1912.d	1				FALSE
QPASFAVSL	26.34	918.481	9	-0.3	919.482	1	30.3576	1.3309-1.3530			1428636	40254	210724_sHLA_MCF7_Growing_1_Slot1-5_1_1912.d	1	P21333|FLNA_HUMAN			FALSE
QPDPESVVL	31.07	982.497	9	-1	983.497	1	23.8648	1.3621-1.3841			1121687	30113	210724_sHLA_MCF7_Growing_1_Slot1-5_1_1912.d	4	Q9Y6Y8|S23IP_HUMAN			FALSE
QPDSGISSIRSF	36.97	1292.64	12	6	647.325	2	17.4561	0.8684-0.8909	529	17000	817108	19660	210724_sHLA_MCF7_Growing_1_Slot1-5_1_1912.d	3	P04843|RPN1_HUMAN			FALSE
QPDSPTALY	24.41	990.466	9	11.6	991.478	1	16.2198	1.3566-1.3786			759909	17889	210724_sHLA_MCF7_Growing_1_Slot1-5_1_1912.d	1				FALSE
QPFGDTGGFHF	24.6	1208.53	11	-1.2	605.265	2	29.3039	0.8496-0.8722			1378743	38637	210724_sHLA_MCF7_Growing_1_Slot1-5_1_1912.d	1				FALSE
QPFYHDDSY	29.8	1170.46	9	1.3	586.235	2	9.0052	0.8111-0.8336	1050	18700	418887	8541	210724_sHLA_MCF7_Growing_1_Slot1-5_1_1912.d	1	P17275|JUNB_HUMAN			FALSE
QPGSFEYEY	42.28	1118.46	9	1.6	1119.46	1	19.8142	1.4491-1.4710			929865	23349	210724_sHLA_MCF7_Growing_1_Slot1-5_1_1912.d	2	Q15233|NONO_HUMAN			FALSE
QPGVLIQVY	40.17	1015.57	9	-0.5	1016.57	1	33.332	1.4162-1.4381			1569151	44881	210724_sHLA_MCF7_Growing_1_Slot1-5_1_1912.d	3	P34931|HS71L_HUMAN;P0DMV9|HS71B_HUMAN;P0DMV8|HS71A_HUMAN;P11142|HSP7C_HUMAN			FALSE
QPIDVTVTL	24.32	984.549	9	8.4	985.558	1	34.6009	1.3887-1.4107			1629190	46810	210724_sHLA_MCF7_Growing_1_Slot1-5_1_1912.d	1	Q92508|PIEZ1_HUMAN			FALSE
QPIEGHAASF	36.05	1055.5	10	7.7	528.76	2	7.4373	0.7856-0.8082	186	12700	347281	6667	210724_sHLA_MCF7_Growing_1_Slot1-5_1_1912.d	2	Q00610|CLH1_HUMAN			FALSE
QPIKVTEWQQTY	43.21	1519.77	12	4.9	760.889	2	19.9012	0.9556-0.9780	1860	45400	933578	23486	210724_sHLA_MCF7_Growing_1_Slot1-5_1_1912.d	2	P14923|PLAK_HUMAN			FALSE
QPINLIFRY	39.09	1162.65	9	0.3	582.328	2	34.5409	0.8496-0.8722	7880	135000	1622749	46627	210724_sHLA_MCF7_Growing_1_Slot1-5_1_1912.d	2	P62304|RUXE_HUMAN			FALSE
QPLEDLASF	26.26	1018.5	9	-7.5	1019.49	1	36.2215	1.4116-1.4335			1706092	49510	210724_sHLA_MCF7_Growing_1_Slot1-5_1_1912.d	1	P46013|KI67_HUMAN			FALSE
QPLESGTHF	32.79	1014.48	9	5.9	508.245	2	8.0446	0.7601-0.7828			375765	7437	210724_sHLA_MCF7_Growing_1_Slot1-5_1_1912.d	1	P78344|IF4G2_HUMAN			FALSE
QPLGTLPQAVM(+15.99)	36.08	1169.61	11	-6.5	585.805	2	23.1221	0.8637-0.8863			1086547	28945	210724_sHLA_MCF7_Growing_1_Slot1-5_1_1912.d	1	Q9UHX1|PUF60_HUMAN	Oxidation (M)	M11:Oxidation (M):1001.00	FALSE
QPLQIETY	29.49	990.502	8	-3.9	991.499	1	21.5574	1.3795-1.4015			1012285	26203	210724_sHLA_MCF7_Growing_1_Slot1-5_1_1912.d	1	P51948|MAT1_HUMAN			FALSE
QPNGEPIVY	29.35	1015.5	9	13.9	1016.51	1	15.8273	1.3805-1.4024			741433	17293	210724_sHLA_MCF7_Growing_1_Slot1-5_1_1912.d	2	Q9H9J4|UBP42_HUMAN			FALSE
QPNGGASVIHAY	42.41	1212.59	12	-2.6	607.296	2	8.536	0.8618-0.8844			398726	8048	210724_sHLA_MCF7_Growing_1_Slot1-5_1_1912.d	1	Q6PCB5|RSBNL_HUMAN			FALSE
QPNPLPLRL	23.39	1046.62	9	4.5	524.318	2	26.8182	0.8176-0.8402			1261355	34787	210724_sHLA_MCF7_Growing_1_Slot1-5_1_1912.d	1	Q15154|PCM1_HUMAN			FALSE
QPQHPLHVTY	24.46	1218.61	10	1.4	610.311	2	5.9012	0.8468-0.8694	1070	54600	273857	4763	210724_sHLA_MCF7_Growing_1_Slot1-5_1_1912.d	3				FALSE
QPQSSSPVY	32.79	991.461	9	8.8	992.47	1	6.7329	1.3594-1.3814			314212	5782	210724_sHLA_MCF7_Growing_1_Slot1-5_1_1912.d	1	P49023|PAXI_HUMAN			FALSE
QPSENLISY	24.28	1049.5	9	1.9	1050.51	1	20.6971	1.3997-1.4216			971532	24786	210724_sHLA_MCF7_Growing_1_Slot1-5_1_1912.d	1				FALSE
QPTLVIM(+15.99)EL	33.96	1058.57	9	6	1059.57	1	36.6918	1.4491-1.4710			1728344	50306	210724_sHLA_MCF7_Growing_1_Slot1-5_1_1912.d	1	P08069|IGF1R_HUMAN;P14616|INSRR_HUMAN	Oxidation (M)	M7:Oxidation (M):1001.00	FALSE
QPTLVIMEL	34.05	1042.57	9	-1.9	1043.57	1	48.7102	1.4427-1.4646			2299903	72949	210724_sHLA_MCF7_Growing_1_Slot1-5_1_1912.d	3	P08069|IGF1R_HUMAN;P14616|INSRR_HUMAN			FALSE
QPVKVLGENY	25.66	1145.61	10	-1.2	573.807	2	11.9673	0.8365-0.8590	756	11000	558375	12141	210724_sHLA_MCF7_Growing_1_Slot1-5_1_1912.d	1	Q15029|U5S1_HUMAN			FALSE
QPVSQPLTY	25.39	1031.53	9	6.9	1032.54	1	15.7106	1.4043-1.4262			735903	17127	210724_sHLA_MCF7_Growing_1_Slot1-5_1_1912.d	2	Q9H6S3|ES8L2_HUMAN			FALSE
QPVTDPFAF	39.01	1020.49	9	-0.4	1021.49	1	39.6689	1.3777-1.3997			1869709	55783	210724_sHLA_MCF7_Growing_1_Slot1-5_1_1912.d	4	O15027|SC16A_HUMAN			FALSE
QPYDPNFYDETY	41.22	1550.62	12	1.6	776.313	2	29.1801	0.9434-0.9659	410	15400	1372281	38433	210724_sHLA_MCF7_Growing_1_Slot1-5_1_1912.d	2	P61978|HNRPK_HUMAN			FALSE
QPYSGSPANF	40.17	1066.47	10	-5.4	1067.47	1	13.8154	1.3823-1.4043			646595	14537	210724_sHLA_MCF7_Growing_1_Slot1-5_1_1912.d	1	P34896|GLYC_HUMAN			FALSE
QVADIDGQY	43.37	1007.46	9	-6.4	1008.45	1	12.9161	1.3695-1.3914			604277	13343	210724_sHLA_MCF7_Growing_1_Slot1-5_1_1912.d	1	P35222|CTNB1_HUMAN			FALSE
QVADIDGSTF	41.59	1051.48	10	-9.1	1052.47	1	21.4213	1.4034-1.4253			1005797	25973	210724_sHLA_MCF7_Growing_1_Slot1-5_1_1912.d	1	Q96D46|NMD3_HUMAN			FALSE
QVAEIVSKY	39.51	1035.56	9	-1.8	518.783	2	10.7447	0.7790-0.8016	183	6830	501482	10676	210724_sHLA_MCF7_Growing_1_Slot1-5_1_1912.d	1	P06756|ITAV_HUMAN			FALSE
QVEPGALRY	25.01	1031.54	9	-3.4	516.772	2	10.0168	0.7752-0.7979	223	6940	467503	9775	210724_sHLA_MCF7_Growing_1_Slot1-5_1_1912.d	1				FALSE
QVFEGHTHY	30.09	1116.5	9	-1.7	559.252	2	4.9076	0.8129-0.8355			228963	3675	210724_sHLA_MCF7_Growing_1_Slot1-5_1_1912.d	1	P35606|COPB2_HUMAN			FALSE
QVHNLLLTY	27.64	1099.6	9	0.9	550.805	2	23.0507	0.8242-0.8468	244	4340	1082832	28806	210724_sHLA_MCF7_Growing_1_Slot1-5_1_1912.d	1	Q15041|AR6P1_HUMAN			FALSE
QVLILLLL	26.26	923.642	8	-11	462.82	2	44.96	0.7988-0.8214	525	6760	2119136	65618	210724_sHLA_MCF7_Growing_1_Slot1-5_1_1912.d	1	Q9Y5E8|PCDBF_HUMAN			FALSE
QVLILLLLL	26.37	1036.73	9	-10.7	519.361	2	47.8872	0.8430-0.8656	783	10700	2258048	71324	210724_sHLA_MCF7_Growing_1_Slot1-5_1_1912.d	1	Q9Y5E8|PCDBF_HUMAN			FALSE
QVLLLLLL	26.26	923.642	8	-11	462.82	2	44.96	0.7988-0.8214	525	6760	2119136	65618	210724_sHLA_MCF7_Growing_1_Slot1-5_1_1912.d	1	Q9UIW2|PLXA1_HUMAN			FALSE
QVLLLLLLL	26.37	1036.73	9	-10.7	519.361	2	47.8872	0.8430-0.8656	783	10700	2258048	71324	210724_sHLA_MCF7_Growing_1_Slot1-5_1_1912.d	1	Q9UIW2|PLXA1_HUMAN			FALSE
QVLLLLLLLL	37.22	1149.81	10	-10.4	575.902	2	50.1862	0.8853-0.9078	569	9190	2368941	75831	210724_sHLA_MCF7_Growing_1_Slot1-5_1_1912.d	1	Q9UIW2|PLXA1_HUMAN			FALSE
RAAPFSLEY	26.26	1052.53	9	-4.9	527.266	2	21.2985	0.7950-0.8176	332	4560	998415	25743	210724_sHLA_MCF7_Growing_1_Slot1-5_1_1912.d	1	Q15181|IPYR_HUMAN			FALSE
RAVDEKGWEY	27.02	1251.59	10	-1.5	626.796	2	6.8495	0.8571-0.8797			319737	5943	210724_sHLA_MCF7_Growing_1_Slot1-5_1_1912.d	1	Q9NZM1|MYOF_HUMAN			FALSE
RAYQQSEAY	25.64	1114.5	9	-10.9	558.25	2	4.4605	0.7875-0.8101			207931	3205	210724_sHLA_MCF7_Growing_1_Slot1-5_1_1912.d	1	Q9P0W2|HM20B_HUMAN			FALSE
RGLLLLLLL	24.56	1022.72	9	17.7	512.374	2	47.1664	0.8562-0.8787			2226383	70055	210724_sHLA_MCF7_Growing_1_Slot1-5_1_1912.d	1				FALSE
RPAANPIQF	26.47	1012.55	9	0.5	507.277	2	13.266	0.7696-0.7922			620842	13816	210724_sHLA_MCF7_Growing_1_Slot1-5_1_1912.d	1	P23921|RIR1_HUMAN			FALSE
RPAPPAQSL	30.52	935.519	9	-0.4	468.763	2	5.5574	0.7479-0.7705			259162	4372	210724_sHLA_MCF7_Growing_1_Slot1-5_1_1912.d	1	O95208|EPN2_HUMAN			FALSE
RPAQAFPVSY	40.64	1134.58	10	-0.8	568.294	2	15.3979	0.8186-0.8412	3630	84200	720273	16695	210724_sHLA_MCF7_Growing_1_Slot1-5_1_1912.d	3	P07949|RET_HUMAN			FALSE
RPAQVSQPF	26.41	1028.54	9	-0.7	515.274	2	7.314	0.7715-0.7941	164	4780	340847	6491	210724_sHLA_MCF7_Growing_1_Slot1-5_1_1912.d	1	Q9Y520|PRC2C_HUMAN			FALSE
RPDEKAIM(+15.99)TY	29.64	1238.6	10	3.8	620.304	2	5.0708	0.8252-0.8477	119	4080	235372	3826	210724_sHLA_MCF7_Growing_1_Slot1-5_1_1912.d	2	P12814|ACTN1_HUMAN;O43707|ACTN4_HUMAN	Oxidation (M)	M8:Oxidation (M):1001.00	FALSE
RPDSKNWQY	38	1192.56	9	-1.9	597.283	2	5.1028	0.8261-0.8487	2630	50900	236279	3839	210724_sHLA_MCF7_Growing_1_Slot1-5_1_1912.d	1	Q15008|PSMD6_HUMAN			FALSE
RPFAGFEDF	23.75	1084.5	9	-0.3	543.252	2	27.4498	0.7950-0.8176	868	10600	1288166	35672	210724_sHLA_MCF7_Growing_1_Slot1-5_1_1912.d	1	Q9Y2G9|SBNO2_HUMAN			FALSE
RPFASGANFEY	40.58	1257.58	11	0.6	629.792	2	16.7913	0.8524-0.8750	3860	129000	783888	18624	210724_sHLA_MCF7_Growing_1_Slot1-5_1_1912.d	3	P30084|ECHM_HUMAN			FALSE
RPFGLGSESPY	24.13	1208.58	11	-3.9	605.292	2	16.8272	0.8374-0.8600	567	9460	788504	18770	210724_sHLA_MCF7_Growing_1_Slot1-5_1_1912.d	2	Q5VT52|RPRD2_HUMAN			FALSE
RPIFGGTVY	27.78	1008.54	9	1	505.274	2	17.5695	0.7743-0.7969	11600	312000	818951	19715	210724_sHLA_MCF7_Growing_1_Slot1-5_1_1912.d	3	O43663|PRC1_HUMAN			FALSE
RPIIATNTY	31.21	1047.57	9	-2.7	524.788	2	9.2791	0.7894-0.8120			433546	8896	210724_sHLA_MCF7_Growing_1_Slot1-5_1_1912.d	1	Q9BTD8|RBM42_HUMAN			FALSE
RPIPEYGTY	30.37	1094.54	9	-4.6	548.271	2	10.3519	0.7988-0.8214			484042	10222	210724_sHLA_MCF7_Growing_1_Slot1-5_1_1912.d	1	Q96CG3|TIFA_HUMAN			FALSE
RPITGTHLY	26.9	1056.57	9	-0.2	529.289	2	5.952	0.8299-0.8524	319	12900	276614	4838	210724_sHLA_MCF7_Growing_1_Slot1-5_1_1912.d	1	Q9NQZ5|STAR7_HUMAN			FALSE
RPLDEKDTSM	24.28	1190.56	10	7.6	596.288	2	4.5772	0.8383-0.8609			213402	3312	210724_sHLA_MCF7_Growing_1_Slot1-5_1_1912.d	1				FALSE
RPLFINPKPITY	37.76	1457.84	12	3.7	729.925	2	21.312	0.9584-0.9808	180	3810	999338	25772	210724_sHLA_MCF7_Growing_1_Slot1-5_1_1912.d	1	O15121|DEGS1_HUMAN			FALSE
RPLPLDWM(+15.99)Y	26.92	1205.59	9	-0.7	603.798	2	30.3965	0.8468-0.8694			1430510	40340	210724_sHLA_MCF7_Growing_1_Slot1-5_1_1912.d	3	P38435|VKGC_HUMAN	Oxidation (M)	M8:Oxidation (M):1001.00	FALSE
RPLPPMKSY	35.62	1087.58	9	2.5	544.797	2	5.959	0.7979-0.8205	1360	10500	273862	4768	210724_sHLA_MCF7_Growing_1_Slot1-5_1_1912.d	1	Q5T653|RM02_HUMAN			FALSE
RPLQGYSVEY	36.89	1210.6	10	0.1	606.302	2	13.1312	0.8449-0.8675	4980	85200	612565	13585	210724_sHLA_MCF7_Growing_1_Slot1-5_1_1912.d	2	P16144|ITB4_HUMAN			FALSE
RPLYTHEY	30.66	1077.52	8	-0.2	539.766	2	4.8687	0.8120-0.8346			227133	3633	210724_sHLA_MCF7_Growing_1_Slot1-5_1_1912.d	1	Q99442|SEC62_HUMAN			FALSE
RPNGDIVGY	23.81	989.493	9	1.3	495.751	2	7.6894	0.7535-0.7762	3710	51800	359262	7026	210724_sHLA_MCF7_Growing_1_Slot1-5_1_1912.d	2	P16144|ITB4_HUMAN			FALSE
RPSGKGIVEF	27.85	1088.6	10	-3.1	545.301	2	7.4965	0.8111-0.8336	2140	111000	350039	6743	210724_sHLA_MCF7_Growing_1_Slot1-5_1_1912.d	3	Q15233|NONO_HUMAN			FALSE
RPSVLIVTY	27.81	1046.61	9	0.1	524.31	2	21.9847	0.8045-0.8271	2330	36600	1028029	26749	210724_sHLA_MCF7_Growing_1_Slot1-5_1_1912.d	3	Q4ADV7|RIC1_HUMAN			FALSE
RPTDVAISF	23.7	1004.53	9	3.3	503.27	2	19.1527	0.7790-0.8016	1640	21400	897521	22295	210724_sHLA_MCF7_Growing_1_Slot1-5_1_1912.d	1	Q5JTH9|RRP12_HUMAN			FALSE
RPVNVVNVY	29.46	1058.59	9	0.8	530.298	2	11.9673	0.7913-0.8139	3790	80700	558376	12142	210724_sHLA_MCF7_Growing_1_Slot1-5_1_1912.d	2	O75419|CDC45_HUMAN			FALSE
RPVPLEQTY	44.91	1101.58	9	1.9	551.795	2	9.3085	0.7894-0.8120	609	15800	432629	8873	210724_sHLA_MCF7_Growing_1_Slot1-5_1_1912.d	2	O75643|U520_HUMAN			FALSE
RPVPPEVAQQY	48.66	1282.67	11	0.4	642.337	2	9.5274	0.8440-0.8665	5270	41300	451921	9391	210724_sHLA_MCF7_Growing_1_Slot1-5_1_1912.d	4	Q6P1N0|C2D1A_HUMAN			FALSE
RPVSSAASVY	30.02	1035.53	10	-2.4	518.77	2	5.7712	0.7667-0.7894			269287	4663	210724_sHLA_MCF7_Growing_1_Slot1-5_1_1912.d	1	P05783|K1C18_HUMAN			FALSE
RPVWPAVVY	29.45	1085.6	9	-2.4	543.803	2	27.4713	0.8101-0.8327	1410	8690	1287241	35641	210724_sHLA_MCF7_Growing_1_Slot1-5_1_1912.d	1	Q9Y5I0|PCDAD_HUMAN			FALSE
RPYTGNPQYTY	37.97	1358.63	11	6.5	680.32	2	7.1822	0.8778-0.9003	327	10200	334406	6308	210724_sHLA_MCF7_Growing_1_Slot1-5_1_1912.d	1	Q93008|USP9X_HUMAN			FALSE
RSPVPTTL	30.87	869.497	8	7.8	870.505	1	20.0913	1.2629-1.2850			942823	23791	210724_sHLA_MCF7_Growing_1_Slot1-5_1_1912.d	1	Q63HR2|TNS2_HUMAN			FALSE
RVADLTEQY	23.51	1093.54	9	4.6	547.776	2	9.2707	0.7960-0.8186	419	7870	431713	8851	210724_sHLA_MCF7_Growing_1_Slot1-5_1_1912.d	1	Q9BWF3|RBM4_HUMAN			FALSE
SAAALGLLY	26.3	877.491	9	-9.3	878.484	1	36.7501	1.3401-1.3621			1731125	50405	210724_sHLA_MCF7_Growing_1_Slot1-5_1_1912.d	1	Q6ISB3|GRHL2_HUMAN;Q9NZI5|GRHL1_HUMAN			FALSE
SAADFFSHY	37.08	1043.43	9	0.5	522.721	2	22.9901	0.7837-0.8063	1490	18600	1077238	28576	210724_sHLA_MCF7_Growing_1_Slot1-5_1_1912.d	1	Q5JTW2|CEP78_HUMAN			FALSE
SAADLDNRF	27.68	1007.47	9	1	504.738	2	9.1834	0.7762-0.7988	143	4680	428956	8776	210724_sHLA_MCF7_Growing_1_Slot1-5_1_1912.d	1	P35568|IRS1_HUMAN			FALSE
SAAEIM(+15.99)AVL	33.93	919.468	9	3.6	920.473	1	25.6622	1.3300-1.3520			1206823	33001	210724_sHLA_MCF7_Growing_1_Slot1-5_1_1912.d	1	P29401|TKT_HUMAN	Oxidation (M)	M6:Oxidation (M):1001.00	FALSE
SAAGSWSY	31.38	827.345	8	5.9	828.351	1	13.0522	1.2056-1.2278			610706	13514	210724_sHLA_MCF7_Growing_1_Slot1-5_1_1912.d	1	Q9Y5I0|PCDAD_HUMAN			FALSE
SAAGTQQIY	37.98	937.451	9	4	938.455	1	7.9085	1.3061-1.3282			369336	7266	210724_sHLA_MCF7_Growing_1_Slot1-5_1_1912.d	2	Q9HBZ2|ARNT2_HUMAN			FALSE
SAALIIQKY	37.19	1005.59	9	0.5	503.797	2	15.2247	0.7781-0.8007			712893	16467	210724_sHLA_MCF7_Growing_1_Slot1-5_1_1912.d	1	Q8IZT6|ASPM_HUMAN			FALSE
SAAPPGASL	29.45	769.397	9	-4.8	770.395	1	9.2597	1.1872-1.2093			432617	8861	210724_sHLA_MCF7_Growing_1_Slot1-5_1_1912.d	2	P10275|ANDR_HUMAN			FALSE
SAAPSPAAL	33.5	783.413	9	-7.7	784.409	1	11.7364	1.1973-1.2195			549154	11860	210724_sHLA_MCF7_Growing_1_Slot1-5_1_1912.d	1	P23610|HAP40_HUMAN			FALSE
SAAQPGVAF	30.52	846.423	9	9.6	847.433	1	15.0256	1.2463-1.2684			703681	16195	210724_sHLA_MCF7_Growing_1_Slot1-5_1_1912.d	2	Q9UQ13|SHOC2_HUMAN			FALSE
SAASEQHVF	38.02	974.446	9	-3.6	488.225	2	6.029	0.7535-0.7762			281209	4963	210724_sHLA_MCF7_Growing_1_Slot1-5_1_1912.d	2	Q92620|PRP16_HUMAN			FALSE
SAATDIFSY	40.23	973.439	9	2.2	974.442	1	30.9067	1.3630-1.3850			1454485	41071	210724_sHLA_MCF7_Growing_1_Slot1-5_1_1912.d	2	Q6IN85|P4R3A_HUMAN;Q5MIZ7|P4R3B_HUMAN			FALSE
SADGQIYIY	36.85	1028.48	9	-8.9	1029.47	1	24.3937	1.4079-1.4299			1146691	30979	210724_sHLA_MCF7_Growing_1_Slot1-5_1_1912.d	1	O75083|WDR1_HUMAN			FALSE
SADKPHLSY	33.41	1016.49	9	-7.7	509.246	2	5.0875	0.7639-0.7866			237194	3860	210724_sHLA_MCF7_Growing_1_Slot1-5_1_1912.d	1	Q92828|COR2A_HUMAN			FALSE
SADKTVRVY	28.41	1037.55	9	5.3	519.782	2	4.6744	0.7884-0.8111			217978	3418	210724_sHLA_MCF7_Growing_1_Slot1-5_1_1912.d	1	Q9H2Y7|ZN106_HUMAN			FALSE
SADPGVFVL	39.09	903.47	9	-3.8	904.468	1	37.6913	1.3208-1.3429			1775749	52117	210724_sHLA_MCF7_Growing_1_Slot1-5_1_1912.d	1	Q6KCM7|SCMC2_HUMAN			FALSE
SAEPSPTVM	42.92	917.416	9	5.2	918.422	1	11.2504	1.2868-1.3089			526220	11276	210724_sHLA_MCF7_Growing_1_Slot1-5_1_1912.d	1	P49023|PAXI_HUMAN			FALSE
SAEPSPTVM(+15.99)	40.89	933.411	9	5	934.417	1	5.8101	1.3006-1.3227			271106	4694	210724_sHLA_MCF7_Growing_1_Slot1-5_1_1912.d	2	P49023|PAXI_HUMAN	Oxidation (M)	M9:Oxidation (M):1001.00	FALSE
SAFDEAM(+15.99)SY	46.95	1035.39	9	3.8	1036.39	1	14.3259	1.3722-1.3942			670541	15239	210724_sHLA_MCF7_Growing_1_Slot1-5_1_1912.d	2	O75586|MED6_HUMAN	Oxidation (M)	M7:Oxidation (M):1001.00	FALSE
SAFDEAMSY	42.07	1019.39	9	7	1020.4	1	24.316	1.3704-1.3924			1142993	30857	210724_sHLA_MCF7_Growing_1_Slot1-5_1_1912.d	2	O75586|MED6_HUMAN			FALSE
SAFPDTDGY	44.54	971.387	9	7.8	972.395	1	18.0555	1.3401-1.3621			846652	20596	210724_sHLA_MCF7_Growing_1_Slot1-5_1_1912.d	1	Q9H4Z3|CAPAM_HUMAN			FALSE
SAFQGHDVGF	43.56	1063.47	10	-4.1	532.738	2	13.9579	0.8054-0.8280	646	10500	651229	14701	210724_sHLA_MCF7_Growing_1_Slot1-5_1_1912.d	1	Q9BUP3|HTAI2_HUMAN			FALSE
SAFSGFPSF	23.98	945.423	9	-6.1	946.418	1	41.9635	1.3346-1.3566			1978504	59980	210724_sHLA_MCF7_Growing_1_Slot1-5_1_1912.d	1	O75190|DNJB6_HUMAN			FALSE
SAFTGQQGY	48.53	957.419	9	5.4	958.425	1	8.847	1.3144-1.3364			413365	8383	210724_sHLA_MCF7_Growing_1_Slot1-5_1_1912.d	2	Q96BY9|SARAF_HUMAN			FALSE
SAFYDSELF	35.94	1077.47	9	1.4	1078.47	1	40.5293	1.4445-1.4664			1910663	57401	210724_sHLA_MCF7_Growing_1_Slot1-5_1_1912.d	2	P49736|MCM2_HUMAN			FALSE
SAGDSVYTY	42.55	961.403	9	4.4	962.408	1	11.3671	1.3364-1.3585			531718	11410	210724_sHLA_MCF7_Growing_1_Slot1-5_1_1912.d	2	P28676|GRAN_HUMAN			FALSE
SAGEAYLVY	26.81	971.46	9	-0.1	972.461	1	24.1799	1.3640-1.3860			1136525	30647	210724_sHLA_MCF7_Growing_1_Slot1-5_1_1912.d	1	O43688|PLPP2_HUMAN			FALSE
SAGPDASVM	38.52	833.359	9	2.6	834.363	1	9.0025	1.2250-1.2472			420708	8574	210724_sHLA_MCF7_Growing_1_Slot1-5_1_1912.d	2	Q9ULL5|PRR12_HUMAN			FALSE
SAGPDASVM(+15.99)	39.06	849.354	9	-16.5	850.341	1	4.8687	1.2250-1.2472			227144	3644	210724_sHLA_MCF7_Growing_1_Slot1-5_1_1912.d	2	Q9ULL5|PRR12_HUMAN	Oxidation (M)	M9:Oxidation (M):1001.00	FALSE
SAGPPLLAV	31.36	823.48	9	3.3	824.485	1	31.2955	1.2426-1.2647			1473066	41772	210724_sHLA_MCF7_Growing_1_Slot1-5_1_1912.d	1	P25440|BRD2_HUMAN			FALSE
SAGSSFVF	23.84	800.37	8	3.4	801.375	1	26.4258	1.2047-1.2269			1242755	34067	210724_sHLA_MCF7_Growing_1_Slot1-5_1_1912.d	1	P49790|NU153_HUMAN			FALSE
SAGTTVTVY	28.9	897.444	9	5.2	898.45	1	11.8377	1.2822-1.3043			553770	12006	210724_sHLA_MCF7_Growing_1_Slot1-5_1_1912.d	1	Q9UHC1|MLH3_HUMAN			FALSE
SAIKENFQF	35.29	1082.54	9	-4.7	542.271	2	18.075	0.8158-0.8383			847583	20633	210724_sHLA_MCF7_Growing_1_Slot1-5_1_1912.d	1	Q460N5|PAR14_HUMAN			FALSE
SAIPGAIDY	24.5	905.449	9	8.8	906.458	1	23.3789	1.3034-1.3254			1098547	29323	210724_sHLA_MCF7_Growing_1_Slot1-5_1_1912.d	2				FALSE
SALDESNTY	37.39	998.419	9	-3.5	999.416	1	9.1386	1.3309-1.3530			427109	8717	210724_sHLA_MCF7_Growing_1_Slot1-5_1_1912.d	1	Q9H568|ACTL8_HUMAN			FALSE
SALDSIQEF	27.91	1008.48	9	0.1	1009.48	1	30.965	1.4043-1.4262			1457287	41191	210724_sHLA_MCF7_Growing_1_Slot1-5_1_1912.d	1	Q8IY17|PLPL6_HUMAN			FALSE
SALEEFSKM	35.13	1040.48	9	-11.7	521.24	2	19.0702	0.7724-0.7950			894753	22209	210724_sHLA_MCF7_Growing_1_Slot1-5_1_1912.d	1	Q8TAQ2|SMRC2_HUMAN			FALSE
SALEHSIQY	44.27	1046.5	9	-0.8	524.255	2	9.7621	0.8035-0.8261	1230	23100	454675	9463	210724_sHLA_MCF7_Growing_1_Slot1-5_1_1912.d	2	P04040|CATA_HUMAN			FALSE
SALPALVM	24.9	800.447	8	-15.9	801.436	1	37.1	1.2592-1.2813			1747810	50998	210724_sHLA_MCF7_Growing_1_Slot1-5_1_1912.d	1	P36578|RL4_HUMAN			FALSE
SALPALVM(+15.99)	31.36	816.442	8	0	817.443	1	25.118	1.2610-1.2831			1180957	32167	210724_sHLA_MCF7_Growing_1_Slot1-5_1_1912.d	2	P36578|RL4_HUMAN	Oxidation (M)	M8:Oxidation (M):1001.00	FALSE
SALPTVVAY	32.99	919.501	9	-1.7	920.501	1	29.1096	1.3328-1.3548			1369507	38341	210724_sHLA_MCF7_Growing_1_Slot1-5_1_1912.d	1	Q07617|SPAG1_HUMAN			FALSE
SALVTGQSY	42.28	924.455	9	-4.6	925.452	1	11.4254	1.3171-1.3392			534471	11481	210724_sHLA_MCF7_Growing_1_Slot1-5_1_1912.d	1	P54727|RD23B_HUMAN			FALSE
SAM(+15.99)EVVPAL	25.81	931.468	9	10.6	932.479	1	23.7482	1.3392-1.3612			1116124	29914	210724_sHLA_MCF7_Growing_1_Slot1-5_1_1912.d	2	O94952|FBX21_HUMAN	Oxidation (M)	M3:Oxidation (M):1001.00	FALSE
SAMEVVPAL	28.6	915.473	9	-0.2	916.474	1	33.1182	1.3419-1.3640			1558979	44543	210724_sHLA_MCF7_Growing_1_Slot1-5_1_1912.d	1	O94952|FBX21_HUMAN			FALSE
SANGVTSAF	38.02	852.398	9	2.9	853.402	1	12.5804	1.2453-1.2675			588673	12937	210724_sHLA_MCF7_Growing_1_Slot1-5_1_1912.d	1	Q96IW7|SC22A_HUMAN			FALSE
SASDVHGNFAF	24.76	1150.5	11	-0.1	576.255	2	15.508	0.8101-0.8327	271	4990	724872	16824	210724_sHLA_MCF7_Growing_1_Slot1-5_1_1912.d	1	Q15036|SNX17_HUMAN			FALSE
SASEVTSTVY	45.18	1042.48	10	0.4	1043.48	1	11.1921	1.3969-1.4189			523463	11201	210724_sHLA_MCF7_Growing_1_Slot1-5_1_1912.d	6	Q13433|S39A6_HUMAN			FALSE
SASLEVATY	23.5	939.455	9	-1.1	940.455	1	17.9778	1.3557-1.3777			842951	20471	210724_sHLA_MCF7_Growing_1_Slot1-5_1_1912.d	1	P51570|GALK1_HUMAN			FALSE
SASPSTSSF	40.23	869.377	9	-2.8	870.376	1	7.2966	1.2509-1.2730			340832	6476	210724_sHLA_MCF7_Growing_1_Slot1-5_1_1912.d	1	Q13620|CUL4B_HUMAN			FALSE
SASSPSPSF	33.93	865.382	9	0.9	866.384	1	9.6095	1.2582-1.2804			449142	9294	210724_sHLA_MCF7_Growing_1_Slot1-5_1_1912.d	2	Q9Y6W5|WASF2_HUMAN			FALSE
SASVVFTTY	43.3	973.476	9	-0.5	974.476	1	25.0597	1.3419-1.3640			1178167	32059	210724_sHLA_MCF7_Growing_1_Slot1-5_1_1912.d	3	Q7L5D6|GET4_HUMAN			FALSE
SATAVAQLY	31.7	922.476	9	2.9	923.48	1	18.4483	1.3337-1.3557			865120	21184	210724_sHLA_MCF7_Growing_1_Slot1-5_1_1912.d	2	Q14CZ0|CP072_HUMAN			FALSE
SATLVDEVF	31.07	979.486	9	16.9	980.503	1	37.633	1.3658-1.3878			1772971	52021	210724_sHLA_MCF7_Growing_1_Slot1-5_1_1912.d	1	P15927|RFA2_HUMAN			FALSE
SATYIAEEY	50.98	1045.46	9	-8.7	1046.45	1	16.8272	1.4152-1.4372			788488	18754	210724_sHLA_MCF7_Growing_1_Slot1-5_1_1912.d	3	P25205|MCM3_HUMAN			FALSE
SAVDLPVTL	25.09	913.512	9	5.5	914.518	1	39.2164	1.3419-1.3640			1848302	54938	210724_sHLA_MCF7_Growing_1_Slot1-5_1_1912.d	1				FALSE
SAVDVHINM	45.39	984.47	9	-3.7	493.237	2	16.7252	0.7705-0.7932			783899	18635	210724_sHLA_MCF7_Growing_1_Slot1-5_1_1912.d	1	P46379|BAG6_HUMAN			FALSE
SAVDVHINM(+15.99)	40.45	1000.46	9	-0.7	501.236	2	7.7866	0.7573-0.7800	359	7640	363853	7147	210724_sHLA_MCF7_Growing_1_Slot1-5_1_1912.d	2	P46379|BAG6_HUMAN	Oxidation (M)	M9:Oxidation (M):1001.00	FALSE
SAVELVQEF	37.02	1020.51	9	-11.3	1021.5	1	34.2316	1.3969-1.4189			1611645	46251	210724_sHLA_MCF7_Growing_1_Slot1-5_1_1912.d	3	Q9H900|ZWILC_HUMAN			FALSE
SAWGDPNSY	44.67	995.398	9	2.7	996.402	1	15.5746	1.3199-1.3419			729460	16942	210724_sHLA_MCF7_Growing_1_Slot1-5_1_1912.d	1	Q9UPQ9|TNR6B_HUMAN			FALSE
SAWGDPSNY	46.38	995.398	9	0.4	996.399	1	16.2975	1.3392-1.3612			763608	18012	210724_sHLA_MCF7_Growing_1_Slot1-5_1_1912.d	1	Q9HCJ0|TNR6C_HUMAN			FALSE
SAYEALEKY	36.42	1072.51	9	-11.3	537.251	2	12.4638	0.7847-0.8073			583178	12806	210724_sHLA_MCF7_Growing_1_Slot1-5_1_1912.d	1	Q15785|TOM34_HUMAN			FALSE
SAYGGDQNY	47.21	973.378	9	-5	974.374	1	5.7323	1.3144-1.3364			267455	4619	210724_sHLA_MCF7_Growing_1_Slot1-5_1_1912.d	2	O14979|HNRDL_HUMAN			FALSE
SAYGGLTSPG	23.98	908.424	10	5.2	909.43	1	10.4102	1.3153-1.3374			486787	10285	210724_sHLA_MCF7_Growing_1_Slot1-5_1_1912.d	1	P05787|K2C8_HUMAN			FALSE
SAYGPGLVY	33.6	925.455	9	13.1	926.468	1	24.0592	1.3392-1.3612			1130947	30433	210724_sHLA_MCF7_Growing_1_Slot1-5_1_1912.d	1	O75369|FLNB_HUMAN			FALSE
SAYGSSYTY	47.18	997.403	9	4.6	998.408	1	10.2353	1.3685-1.3905			478510	10054	210724_sHLA_MCF7_Growing_1_Slot1-5_1_1912.d	2	Q9BYJ9|YTHD1_HUMAN			FALSE
SAYGSVKAY	44.93	944.46	9	-2.2	945.459	1	5.9123	1.3575-1.3795			275680	4798	210724_sHLA_MCF7_Growing_1_Slot1-5_1_1912.d	2	A6NMY6|AXA2L_HUMAN;P07355|ANXA2_HUMAN			FALSE
SAYIDPAAF	38.95	953.449	9	1.1	954.451	1	31.1011	1.3722-1.3942			1463740	41386	210724_sHLA_MCF7_Growing_1_Slot1-5_1_1912.d	1	P49715|CEBPA_HUMAN			FALSE
SGFDGIYTY	38.36	1021.44	9	3.7	1022.44	1	29.6733	1.3951-1.4171			1396263	39171	210724_sHLA_MCF7_Growing_1_Slot1-5_1_1912.d	1	Q5SRI9|MANEA_HUMAN			FALSE
SGISLENGVY	39.42	1037.5	10	12.1	1038.52	1	25.2929	1.4171-1.4390			1189234	32398	210724_sHLA_MCF7_Growing_1_Slot1-5_1_1912.d	1	Q8TDM6|DLG5_HUMAN			FALSE
SGVDLNYSY	35.46	1016.45	9	9.3	1017.45	1	21.5768	1.4024-1.4244			1013215	26239	210724_sHLA_MCF7_Growing_1_Slot1-5_1_1912.d	1	Q9UPQ8|DOLK_HUMAN			FALSE
SIFEHKIVF	42.84	1118.61	9	-2.7	560.308	2	22.4432	0.8468-0.8694	739	9230	1051179	27549	210724_sHLA_MCF7_Growing_1_Slot1-5_1_1912.d	1	Q13433|S39A6_HUMAN			FALSE
SISAVVM(+15.99)SY	30.56	971.463	9	0.2	972.464	1	20.2079	1.3520-1.3740			948407	24011	210724_sHLA_MCF7_Growing_1_Slot1-5_1_1912.d	1	Q9Y284|ASTER_HUMAN	Oxidation (M)	M7:Oxidation (M):1001.00	FALSE
SISAVVMSY	24.39	955.468	9	13.6	956.482	1	28.7903	1.3493-1.3713			1354751	37889	210724_sHLA_MCF7_Growing_1_Slot1-5_1_1912.d	1	Q9Y284|ASTER_HUMAN			FALSE
SIYEGDESF	38.8	1045.42	9	1.1	1046.43	1	19.6004	1.3960-1.4180			919696	23014	210724_sHLA_MCF7_Growing_1_Slot1-5_1_1912.d	1	Q6NW29|RWDD4_HUMAN			FALSE
SLIIDDTEY	28.85	1067.5	9	2.1	1068.5	1	24.2576	1.4518-1.4737			1140212	30758	210724_sHLA_MCF7_Growing_1_Slot1-5_1_1912.d	2	Q5CZC0|FSIP2_HUMAN			FALSE
SLVNLGGSK	37.03	873.492	9	2.2	874.495	1	8.4777	1.3061-1.3282			395970	7974	210724_sHLA_MCF7_Growing_1_Slot1-5_1_1912.d	3	P04264|K2C1_HUMAN			FALSE
SLYEDDITF	37.89	1101.49	9	-6.8	1102.48	1	36.0077	1.4655-1.4874			1695881	49133	210724_sHLA_MCF7_Growing_1_Slot1-5_1_1912.d	2	Q6P5W5|S39A4_HUMAN			FALSE
SLYQSKYEEL	43.47	1258.61	10	-1	630.306	2	14.598	0.8712-0.8938	1090	17700	683437	15619	210724_sHLA_MCF7_Growing_1_Slot1-5_1_1912.d	2	P04264|K2C1_HUMAN			FALSE
SM(+15.99)DNNRSLDL	37.09	1179.52	10	-7.8	590.758	2	7.6894	0.8026-0.8252			359261	7025	210724_sHLA_MCF7_Growing_1_Slot1-5_1_1912.d	1	P12035|K2C3_HUMAN;Q7Z794|K2C1B_HUMAN;P04264|K2C1_HUMAN	Oxidation (M)	M2:Oxidation (M):1001.00	FALSE
SMDNNRSLDL	31.33	1163.52	10	9.9	582.771	2	10.6046	0.8176-0.8402			495988	10546	210724_sHLA_MCF7_Growing_1_Slot1-5_1_1912.d	2	P12035|K2C3_HUMAN;Q7Z794|K2C1B_HUMAN;P04264|K2C1_HUMAN			FALSE
SNGDVILVY	29.66	978.502	9	-3.7	979.499	1	30.5909	1.3786-1.4006			1439729	40619	210724_sHLA_MCF7_Growing_1_Slot1-5_1_1912.d	1	Q9UI10|EI2BD_HUMAN			FALSE
SPAATPTSY	47.15	893.413	9	2.4	894.416	1	6.8689	1.2656-1.2877			320653	5965	210724_sHLA_MCF7_Growing_1_Slot1-5_1_1912.d	4	P0DMW3|SIML1_HUMAN			FALSE
SPAEFVTRF	36.9	1052.53	9	-1.6	527.267	2	21.7753	0.7903-0.8129	894	9280	1022486	26570	210724_sHLA_MCF7_Growing_1_Slot1-5_1_1912.d	2	Q13085|ACACA_HUMAN;O00763|ACACB_HUMAN			FALSE
SPAGISSDY	51.28	895.392	9	1.2	896.394	1	9.5901	1.2886-1.3107			448218	9264	210724_sHLA_MCF7_Growing_1_Slot1-5_1_1912.d	1	Q53SF7|COBL1_HUMAN			FALSE
SPAGLSREY	28.5	978.477	9	4	490.244	2	5.8489	0.7667-0.7894			272946	4746	210724_sHLA_MCF7_Growing_1_Slot1-5_1_1912.d	2	Q92963|RIT1_HUMAN			FALSE
SPAKQFNIY	25.61	1066.54	9	0.2	534.276	2	12.2987	0.7979-0.8205	235	4170	574004	12572	210724_sHLA_MCF7_Growing_1_Slot1-5_1_1912.d	1	Q6SJ93|F111B_HUMAN			FALSE
SPALASYEF	35.56	983.46	9	-4.5	984.456	1	28.6931	1.3795-1.4015			1350119	37727	210724_sHLA_MCF7_Growing_1_Slot1-5_1_1912.d	1	Q8TAP6|CEP76_HUMAN			FALSE
SPAPTHNSL	24.69	922.451	9	-0.7	462.229	2	4.5772	0.7318-0.7545			213414	3324	210724_sHLA_MCF7_Growing_1_Slot1-5_1_1912.d	1	P49327|FAS_HUMAN			FALSE
SPAPTITSL	34.12	885.481	9	5	886.486	1	22.4362	1.3006-1.3227			1053949	27637	210724_sHLA_MCF7_Growing_1_Slot1-5_1_1912.d	1	Q7Z6Z7|HUWE1_HUMAN			FALSE
SPASDTYIVF	33.25	1098.52	10	1	1099.52	1	35.8716	1.4600-1.4819			1689393	48903	210724_sHLA_MCF7_Growing_1_Slot1-5_1_1912.d	3	E9PAV3|NACAM_HUMAN			FALSE
SPATAAIFY	23.45	939.47	9	-6	940.465	1	28.2655	1.3465-1.3685			1329801	37077	210724_sHLA_MCF7_Growing_1_Slot1-5_1_1912.d	1				FALSE
SPAVAAPAY	36.87	845.428	9	4	846.433	1	12.0515	1.2711-1.2932			563863	12265	210724_sHLA_MCF7_Growing_1_Slot1-5_1_1912.d	2	P04792|HSPB1_HUMAN			FALSE
SPDATIRIW	38.96	1057.56	9	-10.9	529.776	2	25.3707	0.7875-0.8101			1192947	32535	210724_sHLA_MCF7_Growing_1_Slot1-5_1_1912.d	2	Q9UMS4|PRP19_HUMAN			FALSE
SPDEKSVITY	28.41	1137.56	10	-7.7	569.777	2	10.177	0.8148-0.8374			475781	10007	210724_sHLA_MCF7_Growing_1_Slot1-5_1_1912.d	1	Q9UPN3|MACF1_HUMAN;Q03001|DYST_HUMAN			FALSE
SPDPGILAY	29.14	931.465	9	6.8	932.472	1	26.8377	1.3291-1.3511			1262276	34814	210724_sHLA_MCF7_Growing_1_Slot1-5_1_1912.d	1	Q9NP80|PLPL8_HUMAN			FALSE
SPDPQALWF	38.34	1059.5	9	-8.2	1060.49	1	43.5478	1.4354-1.4573			2053884	62946	210724_sHLA_MCF7_Growing_1_Slot1-5_1_1912.d	1	Q9UIF9|BAZ2A_HUMAN			FALSE
SPDPSIYAY	32.03	1011.45	9	2.9	1012.46	1	20.8526	1.3658-1.3878			978950	25052	210724_sHLA_MCF7_Growing_1_Slot1-5_1_1912.d	2	P27797|CALR_HUMAN			FALSE
SPDSGVYEM	46.6	983.391	9	15.8	984.407	1	13.6793	1.3630-1.3850			640149	14349	210724_sHLA_MCF7_Growing_1_Slot1-5_1_1912.d	3	Q460N5|PAR14_HUMAN			FALSE
SPDSGVYEM(+15.99)	44.97	999.385	9	-3	1000.38	1	6.2039	1.3685-1.3905			289460	5168	210724_sHLA_MCF7_Growing_1_Slot1-5_1_1912.d	2	Q460N5|PAR14_HUMAN	Oxidation (M)	M9:Oxidation (M):1001.00	FALSE
SPDTESPVL	42.9	943.45	9	-1	944.45	1	14.6369	1.3419-1.3640			685263	15657	210724_sHLA_MCF7_Growing_1_Slot1-5_1_1912.d	1	Q15154|PCM1_HUMAN			FALSE
SPDTSVSVF	25.74	937.439	9	13.7	938.453	1	22.3001	1.3355-1.3575			1047477	27423	210724_sHLA_MCF7_Growing_1_Slot1-5_1_1912.d	1	Q8WYP5|ELYS_HUMAN			FALSE
SPEAVGPEL	27.3	897.444	9	4.4	898.449	1	16.317	1.2601-1.2822			764533	18043	210724_sHLA_MCF7_Growing_1_Slot1-5_1_1912.d	1	Q96N64|PWP2A_HUMAN			FALSE
SPEDIKKAY	53.13	1049.54	9	3.3	525.775	2	4.6427	0.7950-0.8176	3130	240000	215239	3361	210724_sHLA_MCF7_Growing_1_Slot1-5_1_1912.d	3	Q8NHS0|DNJB8_HUMAN;O75190|DNJB6_HUMAN;Q7Z6W7|DNJB7_HUMAN			FALSE
SPEELYRVF	40.01	1138.57	9	-0.5	570.286	2	26.68	0.8205-0.8430	6300	116000	1252031	34403	210724_sHLA_MCF7_Growing_1_Slot1-5_1_1912.d	2	O95433|AHSA1_HUMAN			FALSE
SPEEVFREF	37.49	1138.53	9	-2	570.267	2	24.5331	0.8158-0.8383	590	7490	1150408	31120	210724_sHLA_MCF7_Growing_1_Slot1-5_1_1912.d	1	P25686|DNJB2_HUMAN			FALSE
SPEGRLFQVEY	47.95	1323.65	11	0.7	662.826	2	24.4855	0.8778-0.9003	7780	233000	1148549	31049	210724_sHLA_MCF7_Growing_1_Slot1-5_1_1912.d	3	P28066|PSA5_HUMAN			FALSE
SPEGRLYQVEY	52.32	1339.64	11	0.8	670.824	2	15.5177	0.8863-0.9088	26100	1400000	725790	16848	210724_sHLA_MCF7_Growing_1_Slot1-5_1_1912.d	6	P25789|PSA4_HUMAN;P60900|PSA6_HUMAN			FALSE
SPEGSTVTY	36.65	939.418	9	6.5	940.426	1	7.3937	1.3227-1.3447			345441	6615	210724_sHLA_MCF7_Growing_1_Slot1-5_1_1912.d	1	O75381|PEX14_HUMAN			FALSE
SPEKHLGEITY	35.07	1272.63	11	-2.6	637.319	2	7.9177	0.8750-0.8975	1190	23500	368428	7252	210724_sHLA_MCF7_Growing_1_Slot1-5_1_1912.d	1	Q9UHF7|TRPS1_HUMAN			FALSE
SPEPSSITF	26.74	963.455	9	4.3	964.46	1	22.475	1.3392-1.3612			1055813	27713	210724_sHLA_MCF7_Growing_1_Slot1-5_1_1912.d	1	Q8WTX7|CAST1_HUMAN			FALSE
SPFASEVSSY	51.46	1072.47	10	10.4	1073.48	1	20.169	1.3988-1.4207			946571	23963	210724_sHLA_MCF7_Growing_1_Slot1-5_1_1912.d	4	O15417|TNC18_HUMAN			FALSE
SPFEFGFTF	43.85	1077.48	9	-0.5	1078.48	1	54.6374	1.4518-1.4737			2583532	85696	210724_sHLA_MCF7_Growing_1_Slot1-5_1_1912.d	1	O75190|DNJB6_HUMAN			FALSE
SPFEHQTY	31.44	1007.43	8	0.1	504.721	2	6.4955	0.7686-0.7913			303194	5492	210724_sHLA_MCF7_Growing_1_Slot1-5_1_1912.d	1	P27361|MK03_HUMAN			FALSE
SPFGDYRQY	36.87	1131.5	9	5.2	566.756	2	13.0307	0.8092-0.8318	160	4510	608882	13478	210724_sHLA_MCF7_Growing_1_Slot1-5_1_1912.d	1	Q99595|TI17A_HUMAN			FALSE
SPFHDIPIY	31.58	1087.53	9	-3.5	544.769	2	28.2474	0.8045-0.8271	590	6800	1326107	36959	210724_sHLA_MCF7_Growing_1_Slot1-5_1_1912.d	1	Q15181|IPYR_HUMAN			FALSE
SPFLTITSM	37.67	995.5	9	7.6	996.508	1	41.1815	1.3960-1.4180			1941382	58618	210724_sHLA_MCF7_Growing_1_Slot1-5_1_1912.d	1	P04843|RPN1_HUMAN			FALSE
SPFLTITSM(+15.99)	40.43	1011.49	9	14	1012.51	1	29.5566	1.4006-1.4226			1390715	38987	210724_sHLA_MCF7_Growing_1_Slot1-5_1_1912.d	1	P04843|RPN1_HUMAN	Oxidation (M)	M9:Oxidation (M):1001.00	FALSE
SPFQPHVPY	25.61	1070.52	9	-4.9	536.26	2	17.6473	0.7960-0.8186			827273	19991	210724_sHLA_MCF7_Growing_1_Slot1-5_1_1912.d	1	Q9BX40|LS14B_HUMAN			FALSE
SPFYPGKTTY	39.79	1159.55	10	8.2	580.785	2	11.896	0.8430-0.8656	1310	21600	556542	12096	210724_sHLA_MCF7_Growing_1_Slot1-5_1_1912.d	3	P49790|NU153_HUMAN			FALSE
SPGPLSVY	38.17	818.417	8	3.3	819.422	1	21.9891	1.2260-1.2481			1032649	26899	210724_sHLA_MCF7_Growing_1_Slot1-5_1_1912.d	5	P23771|GATA3_HUMAN			FALSE
SPHGGALVM	32.4	867.427	9	6.4	868.434	1	7.2771	1.2509-1.2730	1430	66700	339915	6453	210724_sHLA_MCF7_Growing_1_Slot1-5_1_1912.d	3	Q8N201|INT1_HUMAN			FALSE
SPHGGALVM(+15.99)	26.43	883.422	9	7.1	884.43	1	4.7132	1.2665-1.2886			219802	3454	210724_sHLA_MCF7_Growing_1_Slot1-5_1_1912.d	1	Q8N201|INT1_HUMAN	Oxidation (M)	M9:Oxidation (M):1001.00	FALSE
SPHKGSYLY	24.59	1050.51	9	-2.6	526.259	2	4.927	0.7894-0.8120			229881	3699	210724_sHLA_MCF7_Growing_1_Slot1-5_1_1912.d	1	Q7L5A8|FA2H_HUMAN			FALSE
SPIDILDQY	26.72	1062.52	9	5.8	1063.53	1	41.3759	1.4390-1.4609			1950642	58938	210724_sHLA_MCF7_Growing_1_Slot1-5_1_1912.d	1	P23470|PTPRG_HUMAN			FALSE
SPIDPKNIPKY	36.81	1270.69	11	-2.4	636.347	2	12.9268	0.8665-0.8891	404	5730	602443	13297	210724_sHLA_MCF7_Growing_1_Slot1-5_1_1912.d	3	Q9NX01|TXN4B_HUMAN			FALSE
SPIDVVEKY	41.48	1048.54	9	-3.9	525.274	2	19.3866	0.7903-0.8129	155	3340	909570	22722	210724_sHLA_MCF7_Growing_1_Slot1-5_1_1912.d	3	Q53G59|KLH12_HUMAN			FALSE
SPIEFLENAY	30.35	1181.56	10	-5.6	591.78	2	43.0765	0.8393-0.8618			2031578	62096	210724_sHLA_MCF7_Growing_1_Slot1-5_1_1912.d	1	Q16850|CP51A_HUMAN			FALSE
SPIFTHVY	32	962.486	8	-0.9	482.247	2	17.2548	0.7800-0.8026			808779	19377	210724_sHLA_MCF7_Growing_1_Slot1-5_1_1912.d	1	Q9HCG8|CWC22_HUMAN			FALSE
SPILPITEF	34.65	1015.56	9	12.1	1016.57	1	48.0835	1.4061-1.4280			2270230	71884	210724_sHLA_MCF7_Growing_1_Slot1-5_1_1912.d	4	P42167|LAP2B_HUMAN			FALSE
SPIPFPPLSY	43.26	1116.59	10	2.1	1117.59	1	49.1238	1.4527-1.4746	214	5460	2319458	73730	210724_sHLA_MCF7_Growing_1_Slot1-5_1_1912.d	7	Q6P2Q9|PRP8_HUMAN			FALSE
SPIQFESAW	43.22	1063.5	9	3.4	1064.5	1	35.6189	1.4207-1.4427			1677344	48476	210724_sHLA_MCF7_Growing_1_Slot1-5_1_1912.d	3	P52292|IMA1_HUMAN			FALSE
SPIRPPKYYTY	43.36	1383.72	11	-13	692.853	2	10.5851	0.9238-0.9462	10600	44800	495065	10517	210724_sHLA_MCF7_Growing_1_Slot1-5_1_1912.d	3	Q4J6C6|PPCEL_HUMAN			FALSE
SPISKYDEY	31.25	1100.5	9	12.2	551.261	2	8.983	0.8035-0.8261			419806	8566	210724_sHLA_MCF7_Growing_1_Slot1-5_1_1912.d	1	Q9BYX2|TBD2A_HUMAN			FALSE
SPLASQSSY	45.34	938.434	9	12.1	939.447	1	7.8502	1.3236-1.3456			366593	7205	210724_sHLA_MCF7_Growing_1_Slot1-5_1_1912.d	2	Q9NRJ4|TULP4_HUMAN			FALSE
SPLEKINSF	41	1033.54	9	-0.7	517.776	2	16.7883	0.8148-0.8374	1330	19700	786650	18704	210724_sHLA_MCF7_Growing_1_Slot1-5_1_1912.d	2	Q9BX63|FANCJ_HUMAN			FALSE
SPLFNGVTY	42.9	996.492	9	-2	997.49	1	30.552	1.3878-1.4098			1437882	40560	210724_sHLA_MCF7_Growing_1_Slot1-5_1_1912.d	1	P42356|PI4KA_HUMAN			FALSE
SPLPGDGITF	39.91	1002.5	10	-1.9	1003.5	1	35.1096	1.3805-1.4024			1653318	47694	210724_sHLA_MCF7_Growing_1_Slot1-5_1_1912.d	3	Q6UX98|ZDH24_HUMAN			FALSE
SPLPVAFEY	47.03	1021.51	9	4.3	1022.52	1	40.0382	1.4207-1.4427			1887407	56495	210724_sHLA_MCF7_Growing_1_Slot1-5_1_1912.d	3	P52569|CTR2_HUMAN			FALSE
SPLQYSNAF	42.26	1025.48	9	7	1026.49	1	24.0398	1.3979-1.4198			1130017	30397	210724_sHLA_MCF7_Growing_1_Slot1-5_1_1912.d	2	P50616|TOB1_HUMAN			FALSE
SPLRTTSSY	25.7	1010.5	9	-5.8	506.252	2	5.3401	0.7630-0.7856			249058	4102	210724_sHLA_MCF7_Growing_1_Slot1-5_1_1912.d	1	Q86Z02|HIPK1_HUMAN			FALSE
SPM(+15.99)SADRVVAF	27.85	1194.57	11	8.9	598.294	2	13.3438	0.8271-0.8496			624541	13939	210724_sHLA_MCF7_Growing_1_Slot1-5_1_1912.d	1	P24468|COT2_HUMAN;P10589|COT1_HUMAN	Oxidation (M)	M3:Oxidation (M):1001.00	FALSE
SPMPTVSSY	42.79	967.432	9	-5.4	968.428	1	16.764	1.3337-1.3557			785722	18670	210724_sHLA_MCF7_Growing_1_Slot1-5_1_1912.d	1	P39880|CUX1_HUMAN			FALSE
SPMSADRVVAF	49.66	1178.58	11	-6	590.287	2	20.3051	0.8224-0.8449			953057	24191	210724_sHLA_MCF7_Growing_1_Slot1-5_1_1912.d	1	P24468|COT2_HUMAN;P10589|COT1_HUMAN			FALSE
SPNAEIHIL	49.47	992.529	9	-3.7	497.267	2	18.6426	0.7998-0.8224	8990	166000	874365	21489	210724_sHLA_MCF7_Growing_1_Slot1-5_1_1912.d	5	Q14807|KIF22_HUMAN			FALSE
SPNAKEFVY	42.4	1053.51	9	-2.8	527.759	2	10.4547	0.7932-0.8158	379	9180	487717	10321	210724_sHLA_MCF7_Growing_1_Slot1-5_1_1912.d	2	Q14106|TOB2_HUMAN			FALSE
SPNHKLLQY	30.7	1098.58	9	-3.2	550.293	2	5.9901	0.8280-0.8506			279358	4900	210724_sHLA_MCF7_Growing_1_Slot1-5_1_1912.d	1	Q96BJ8|ELMO3_HUMAN			FALSE
SPNNFLSYY	34.42	1103.49	9	3.3	1104.5	1	32.8419	1.4628-1.4846			1546026	44106	210724_sHLA_MCF7_Growing_1_Slot1-5_1_1912.d	2	P24385|CCND1_HUMAN			FALSE
SPPGLSSTY	31.68	907.429	9	13	908.442	1	12.561	1.3116-1.3337			587750	12908	210724_sHLA_MCF7_Growing_1_Slot1-5_1_1912.d	1	Q9Y6G9|DC1L1_HUMAN			FALSE
SPQEDGVEL	37.71	972.44	9	4.1	973.445	1	13.7182	1.3328-1.3548			641994	14406	210724_sHLA_MCF7_Growing_1_Slot1-5_1_1912.d	1	P11388|TOP2A_HUMAN			FALSE
SPQEFIHEL	41.04	1098.53	9	0.1	550.271	2	22.6467	0.8092-0.8318	128	2470	1062339	27981	210724_sHLA_MCF7_Growing_1_Slot1-5_1_1912.d	1	Q9NSV4|DIAP3_HUMAN			FALSE
SPQPDGKVVY	45.33	1088.55	10	-0.3	545.279	2	6.493	0.7856-0.8082	1830	34900	301327	5413	210724_sHLA_MCF7_Growing_1_Slot1-5_1_1912.d	2	Q9BSV6|SEN34_HUMAN			FALSE
SPQPPSFTY	25.81	1022.47	9	3.8	1023.48	1	21.4019	1.3649-1.3869			1004878	25948	210724_sHLA_MCF7_Growing_1_Slot1-5_1_1912.d	1	Q15942|ZYX_HUMAN			FALSE
SPQSNSPVL	36.64	927.466	9	8.8	928.475	1	9.765	1.3263-1.3484			456501	9501	210724_sHLA_MCF7_Growing_1_Slot1-5_1_1912.d	1	Q96FZ2|HMCES_HUMAN			FALSE
SPQSTVTVF	31.46	964.487	9	-2	965.485	1	21.0131	1.3465-1.3685			986362	25312	210724_sHLA_MCF7_Growing_1_Slot1-5_1_1912.d	2	Q16665|HIF1A_HUMAN			FALSE
SPRVPLSAY	29.92	988.534	9	0	495.271	2	12.6426	0.7818-0.8045	1210	14500	588683	12947	210724_sHLA_MCF7_Growing_1_Slot1-5_1_1912.d	2	Q9UQ35|SRRM2_HUMAN			FALSE
SPSDVFIGY	27.39	983.46	9	11.4	984.472	1	30.5714	1.3740-1.3960			1438807	40591	210724_sHLA_MCF7_Growing_1_Slot1-5_1_1912.d	2	Q63HN8|RN213_HUMAN			FALSE
SPSGIFGAF	36.04	881.428	9	6.7	882.436	1	40.0577	1.3107-1.3328			1888341	56535	210724_sHLA_MCF7_Growing_1_Slot1-5_1_1912.d	1	P56134|ATPK_HUMAN			FALSE
SPSGKLVQIEY	44.74	1219.64	11	-1.3	610.825	2	17.297	0.8487-0.8712	1470	39100	807864	19356	210724_sHLA_MCF7_Growing_1_Slot1-5_1_1912.d	2	P25787|PSA2_HUMAN			FALSE
SPSPAVQTF	36.95	932.46	9	5.3	933.466	1	14.5203	1.3263-1.3484			679754	15512	210724_sHLA_MCF7_Growing_1_Slot1-5_1_1912.d	1	Q9NUA8|ZBT40_HUMAN			FALSE
SPSPSPVGY	40.04	889.418	9	-0.4	890.419	1	10.5463	1.2352-1.2573			493226	10466	210724_sHLA_MCF7_Growing_1_Slot1-5_1_1912.d	1	O00267|SPT5H_HUMAN			FALSE
SPSQAMQEY	44.3	1039.43	9	0	1040.43	1	8.0834	1.3676-1.3896			377584	7468	210724_sHLA_MCF7_Growing_1_Slot1-5_1_1912.d	3	Q9BR61|ACBD6_HUMAN			FALSE
SPSSPDFVF	23.69	981.444	9	3.2	982.448	1	33.468	1.3199-1.3419			1575623	45095	210724_sHLA_MCF7_Growing_1_Slot1-5_1_1912.d	1				FALSE
SPSVLVVEL	24.58	941.543	9	-14.9	942.53	1	41.3953	1.3713-1.3933			1951571	58973	210724_sHLA_MCF7_Growing_1_Slot1-5_1_1912.d	1	Q8NHU6|TDRD7_HUMAN			FALSE
SPSVVLASY	42.74	921.481	9	-9.8	922.473	1	22.539	1.3383-1.3603			1058625	27843	210724_sHLA_MCF7_Growing_1_Slot1-5_1_1912.d	1	Q8TCJ2|STT3B_HUMAN			FALSE
SPSYPEISF	41.06	1025.47	9	-3.7	1026.47	1	33.3514	1.3841-1.4061			1570062	44898	210724_sHLA_MCF7_Growing_1_Slot1-5_1_1912.d	1	Q9UBI1|COMD3_HUMAN			FALSE
SPTERLYAY	41.53	1098.53	9	-1.3	550.27	2	10.4961	0.8016-0.8242	225	5020	490480	10402	210724_sHLA_MCF7_Growing_1_Slot1-5_1_1912.d	1	Q9NY33|DPP3_HUMAN			FALSE
SPTSSASSF	29.99	869.377	9	0.5	870.379	1	6.6704	1.2592-1.2813			311459	5711	210724_sHLA_MCF7_Growing_1_Slot1-5_1_1912.d	1	Q13641|TPBG_HUMAN			FALSE
SPTSVLPSF	31.89	933.481	9	-4.9	934.477	1	34.251	1.3456-1.3676			1612567	46279	210724_sHLA_MCF7_Growing_1_Slot1-5_1_1912.d	2	P49815|TSC2_HUMAN			FALSE
SPTTAFTVL	24.89	935.496	9	3.6	936.501	1	32.8808	1.3649-1.3869			1547875	44167	210724_sHLA_MCF7_Growing_1_Slot1-5_1_1912.d	1	Q8TBC3|SHKB1_HUMAN			FALSE
SPVAMSSSY	33.48	927.401	9	0.9	928.403	1	10.8573	1.3144-1.3364			507887	10823	210724_sHLA_MCF7_Growing_1_Slot1-5_1_1912.d	2	Q5T6F2|UBAP2_HUMAN			FALSE
SPVAQSQEF	35.11	991.461	9	8.5	992.47	1	9.7845	1.3740-1.3960			457436	9542	210724_sHLA_MCF7_Growing_1_Slot1-5_1_1912.d	2	Q9NYA4|MTMR4_HUMAN			FALSE
SPVDLTYTY	49.16	1057.5	9	-0.3	1058.5	1	26.7016	1.4481-1.4700			1255772	34568	210724_sHLA_MCF7_Growing_1_Slot1-5_1_1912.d	1	P28331|NDUS1_HUMAN			FALSE
SPVDSVLFY	42.27	1025.51	9	-2.7	1026.5	1	40.9041	1.4226-1.4445			1928397	58149	210724_sHLA_MCF7_Growing_1_Slot1-5_1_1912.d	11	P35222|CTNB1_HUMAN			FALSE
SPVELPFGGY	27.26	1064.52	10	7.3	1065.53	1	40.5931	1.4079-1.4299			1913468	57524	210724_sHLA_MCF7_Growing_1_Slot1-5_1_1912.d	1	P49189|AL9A1_HUMAN			FALSE
SPVESVLFY	45.53	1039.52	9	-3.1	1040.52	1	39.9994	1.4198-1.4418			1885538	56414	210724_sHLA_MCF7_Growing_1_Slot1-5_1_1912.d	11	P14923|PLAK_HUMAN			FALSE
SPVFM(+15.99)QPVY	39.54	1082.51	9	5.5	1083.52	1	23.5927	1.4235-1.4454	384	5970	1108702	29644	210724_sHLA_MCF7_Growing_1_Slot1-5_1_1912.d	5	Q71RC2|LARP4_HUMAN	Oxidation (M)	M5:Oxidation (M):1001.00	FALSE
SPVFMQPVY	46.09	1066.52	9	5.4	1067.52	1	32.9974	1.4381-1.4600			1553419	44347	210724_sHLA_MCF7_Growing_1_Slot1-5_1_1912.d	1	Q71RC2|LARP4_HUMAN			FALSE
SPVGSEISM(+15.99)	27.95	921.411	9	10.7	922.422	1	7.4909	1.3006-1.3227			350030	6734	210724_sHLA_MCF7_Growing_1_Slot1-5_1_1912.d	1	P55197|AF10_HUMAN	Oxidation (M)	M9:Oxidation (M):1001.00	FALSE
SPVIHPPVSY	43.62	1094.58	10	-0.5	548.291	2	17.2223	0.7979-0.8205	3430	16000	802306	19162	210724_sHLA_MCF7_Growing_1_Slot1-5_1_1912.d	2	Q15904|VAS1_HUMAN			FALSE
SPVNSSKQPSY	51.27	1192.57	11	-3.5	597.287	2	4.6549	0.8129-0.8355			217069	3403	210724_sHLA_MCF7_Growing_1_Slot1-5_1_1912.d	1	P05496|AT5G1_HUMAN			FALSE
SPVRNLQSF	35.73	1046.55	9	0.7	524.279	2	10.4751	0.7818-0.8045	193	7790	489560	10376	210724_sHLA_MCF7_Growing_1_Slot1-5_1_1912.d	2	O95251|KAT7_HUMAN			FALSE
SPVSGFWIF	26.06	1038.52	9	6.2	1039.52	1	55.613	1.4235-1.4454			2630921	88385	210724_sHLA_MCF7_Growing_1_Slot1-5_1_1912.d	1	Q5SRR4|LY65C_HUMAN			FALSE
SPVSKGILQY	48.29	1090.6	10	0	546.305	2	15.0696	0.8176-0.8402	8430	185000	703689	16203	210724_sHLA_MCF7_Growing_1_Slot1-5_1_1912.d	3	P23921|RIR1_HUMAN			FALSE
SPWAPPGRDYF	32.75	1291.6	11	0	646.802	2	25.7409	0.8628-0.8853	1410	15000	1206831	33009	210724_sHLA_MCF7_Growing_1_Slot1-5_1_1912.d	2	O75362|ZN217_HUMAN			FALSE
SPWEAFPVY	43.01	1094.51	9	-4.3	1095.5	1	44.1504	1.4326-1.4545			2082791	64139	210724_sHLA_MCF7_Growing_1_Slot1-5_1_1912.d	3	O75489|NDUS3_HUMAN			FALSE
SPWPDAPTAY	35.56	1103.49	10	5.2	1104.5	1	27.1875	1.4235-1.4454			1278909	35355	210724_sHLA_MCF7_Growing_1_Slot1-5_1_1912.d	1	Q9NZI7|UBIP1_HUMAN			FALSE
SPWSGLM(+15.99)AL	26.27	976.469	9	-5.7	977.464	1	38.1812	1.3603-1.3823			1798997	53015	210724_sHLA_MCF7_Growing_1_Slot1-5_1_1912.d	1	Q8TCJ2|STT3B_HUMAN	Oxidation (M)	M7:Oxidation (M):1001.00	FALSE
SPWSGLMAL	36.3	960.474	9	-3.2	961.471	1	48.6713	1.3630-1.3850			2298050	72884	210724_sHLA_MCF7_Growing_1_Slot1-5_1_1912.d	2	Q8TCJ2|STT3B_HUMAN			FALSE
SPYAAQPTSY	35.88	1083.49	10	-1.1	1084.49	1	9.8622	1.4043-1.4262			461081	9611	210724_sHLA_MCF7_Growing_1_Slot1-5_1_1912.d	2	P16278|BGAL_HUMAN			FALSE
SPYAGSTAF	34.23	899.403	9	-9.1	900.395	1	13.5627	1.2794-1.3015			634651	14215	210724_sHLA_MCF7_Growing_1_Slot1-5_1_1912.d	3	P78411|IRX5_HUMAN			FALSE
SPYAQQGTY	23.36	1013.45	9	2.6	1014.45	1	6.5927	1.3713-1.3933			307782	5610	210724_sHLA_MCF7_Growing_1_Slot1-5_1_1912.d	1	A1KXE4|F168B_HUMAN			FALSE
SPYGAKYFPEY	46.3	1320.6	11	-2.7	661.302	2	20.9439	0.8741-0.8966	364	5020	981746	25166	210724_sHLA_MCF7_Growing_1_Slot1-5_1_1912.d	1	Q9NQR4|NIT2_HUMAN			FALSE
SPYGGGHAL	30.77	857.403	9	-14.2	429.7	2	5.379	0.7214-0.7441			250903	4159	210724_sHLA_MCF7_Growing_1_Slot1-5_1_1912.d	1	Q96NU1|SAM11_HUMAN			FALSE
SPYGGPTPASY	49.31	1095.49	11	-3.1	1096.48	1	13.13	1.4271-1.4491			614407	13639	210724_sHLA_MCF7_Growing_1_Slot1-5_1_1912.d	1	Q15654|TRIP6_HUMAN			FALSE
SPYPGSAAF	32.64	895.408	9	8.3	896.416	1	17.5463	1.2721-1.2942			822628	19816	210724_sHLA_MCF7_Growing_1_Slot1-5_1_1912.d	1	Q9BZI1|IRX2_HUMAN			FALSE
SPYQGGVFF	39.1	1000.47	9	1.7	1001.47	1	34.2899	1.3667-1.3887			1614418	46342	210724_sHLA_MCF7_Growing_1_Slot1-5_1_1912.d	2	Q9Y2X8|UB2D4_HUMAN;P61077|UB2D3_HUMAN;P62837|UB2D2_HUMAN			FALSE
SPYTEETSY	42.85	1075.43	9	0.6	1076.44	1	9.1969	1.3924-1.4143			429862	8788	210724_sHLA_MCF7_Growing_1_Slot1-5_1_1912.d	1	Q13416|ORC2_HUMAN			FALSE
SQYQGVVVY	25.7	1041.51	9	2.5	1042.52	1	19.8336	1.4381-1.4600			930792	23382	210724_sHLA_MCF7_Growing_1_Slot1-5_1_1912.d	1	Q9Y221|NIP7_HUMAN			FALSE
SSFDGIIAM	36.71	939.437	9	3.4	940.441	1	38.6672	1.3456-1.3676			1822308	53976	210724_sHLA_MCF7_Growing_1_Slot1-5_1_1912.d	3	P63272|SPT4H_HUMAN			FALSE
SSFDGIIAM(+15.99)	42.09	955.432	9	-0.9	956.432	1	25.2152	1.3511-1.3731			1185547	32287	210724_sHLA_MCF7_Growing_1_Slot1-5_1_1912.d	4	P63272|SPT4H_HUMAN	Oxidation (M)	M9:Oxidation (M):1001.00	FALSE
SSFPTVVIY	35.85	1011.53	9	6.1	1012.53	1	40.4127	1.3979-1.4198			1905113	57215	210724_sHLA_MCF7_Growing_1_Slot1-5_1_1912.d	4	Q9HCN4|GPN1_HUMAN			FALSE
SSLLEKGLD	30.13	960.513	9	-2.1	481.259	2	12.2306	0.7752-0.7979			572180	12536	210724_sHLA_MCF7_Growing_1_Slot1-5_1_1912.d	2	P81605|DCD_HUMAN			FALSE
SSPGLFGAF	29.76	881.428	9	4.3	882.433	1	40.1354	1.2969-1.3190			1892071	56689	210724_sHLA_MCF7_Growing_1_Slot1-5_1_1912.d	1	Q5VT52|RPRD2_HUMAN			FALSE
STDPFGGD	24.98	794.308	8	4.6	795.314	1	6.4955	1.1816-1.2038			303168	5466	210724_sHLA_MCF7_Growing_1_Slot1-5_1_1912.d	1				FALSE
SVDGSPTTAF	44.25	980.445	10	-0.6	981.445	1	14.7924	1.3429-1.3649			692623	15865	210724_sHLA_MCF7_Growing_1_Slot1-5_1_1912.d	2	Q8TBC3|SHKB1_HUMAN			FALSE
SVDPTQTEY	46.29	1038.45	9	9	1039.46	1	9.2163	1.3823-1.4043			430780	8812	210724_sHLA_MCF7_Growing_1_Slot1-5_1_1912.d	2	O75534|CSDE1_HUMAN			FALSE
SVIEQILHY	25.13	1100.59	9	-0.7	551.296	2	35.8912	0.7922-0.8148	397	5630	1688478	48882	210724_sHLA_MCF7_Growing_1_Slot1-5_1_1912.d	1				FALSE
SVLFEDTSY	36.41	1059.48	9	5.4	1060.48	1	28.8291	1.4180-1.4399			1356600	37950	210724_sHLA_MCF7_Growing_1_Slot1-5_1_1912.d	2	Q96ES7|SGF29_HUMAN			FALSE
SVM(+15.99)RLTISY	29.31	1084.56	9	4.9	543.286	2	15.5051	0.8026-0.8252	87.2	2200	724881	16833	210724_sHLA_MCF7_Growing_1_Slot1-5_1_1912.d	1	Q16665|HIF1A_HUMAN	Oxidation (M)	M3:Oxidation (M):1001.00	FALSE
SVNSVVSTF	36.95	938.471	9	1	939.473	1	22.7722	1.3346-1.3566			1069736	28226	210724_sHLA_MCF7_Growing_1_Slot1-5_1_1912.d	1	O75083|WDR1_HUMAN			FALSE
SVPEGVLED	24.49	943.45	9	-2.8	944.448	1	19.0508	1.3153-1.3374			893804	22154	210724_sHLA_MCF7_Growing_1_Slot1-5_1_1912.d	1	Q9NZ32|ARP10_HUMAN			FALSE
SVSDAVATY	33	911.424	9	-4.7	912.42	1	12.032	1.3098-1.3318			562945	12241	210724_sHLA_MCF7_Growing_1_Slot1-5_1_1912.d	2	Q07864|DPOE1_HUMAN			FALSE
SVSEVIEGY	43.74	981.466	9	-2.5	982.464	1	21.499	1.3392-1.3612			1009509	26109	210724_sHLA_MCF7_Growing_1_Slot1-5_1_1912.d	3	P50990|TCPQ_HUMAN			FALSE
SVVDISQQY	47.68	1037.5	9	3.7	1038.51	1	19.148	1.3960-1.4180			898432	22312	210724_sHLA_MCF7_Growing_1_Slot1-5_1_1912.d	3	Q8TAP9|MPLKI_HUMAN			FALSE
SVVDLINHY	26.69	1058.54	9	-4.8	530.271	2	27.0709	0.8016-0.8242			1273382	35192	210724_sHLA_MCF7_Growing_1_Slot1-5_1_1912.d	1	O00459|P85B_HUMAN			FALSE
SVVELINHY	42.43	1072.56	9	0.1	537.281	2	22.6726	0.7894-0.8120	4990	108000	1063254	28002	210724_sHLA_MCF7_Growing_1_Slot1-5_1_1912.d	2	P27986|P85A_HUMAN;Q92569|P55G_HUMAN			FALSE
SYGGGSGGGF	33.89	844.335	10	8.9	845.344	1	7.2966	1.2306-1.2527			340855	6499	210724_sHLA_MCF7_Growing_1_Slot1-5_1_1912.d	1	P35527|K1C9_HUMAN			FALSE
TAAAALPAF	37.53	831.449	9	2.6	832.453	1	28.7708	1.2546-1.2767			1353809	37841	210724_sHLA_MCF7_Growing_1_Slot1-5_1_1912.d	3	Q15262|PTPRK_HUMAN			FALSE
TAAAATLSL	30.29	817.455	9	8	818.463	1	20.8137	1.2555-1.2776			977098	24988	210724_sHLA_MCF7_Growing_1_Slot1-5_1_1912.d	3	Q86Z02|HIPK1_HUMAN			FALSE
TAAAAVRQM	28.19	917.475	9	6.2	459.745	2	4.927	0.7318-0.7545			229875	3693	210724_sHLA_MCF7_Growing_1_Slot1-5_1_1912.d	1	P22314|UBA1_HUMAN			FALSE
TAAAPM(+15.99)IGY	44.86	909.427	9	1	910.428	1	14.4425	1.2840-1.3061			676063	15397	210724_sHLA_MCF7_Growing_1_Slot1-5_1_1912.d	4	P17844|DDX5_HUMAN	Oxidation (M)	M6:Oxidation (M):1001.00	FALSE
TAAAPMIGY	42.75	893.432	9	1.7	894.434	1	20.8526	1.2914-1.3135			978951	25053	210724_sHLA_MCF7_Growing_1_Slot1-5_1_1912.d	2	P17844|DDX5_HUMAN			FALSE
TAAAVGAVF	36.56	805.433	9	2.7	806.437	1	22.1252	1.2444-1.2665			1039141	27133	210724_sHLA_MCF7_Growing_1_Slot1-5_1_1912.d	4	Q86Y39|NDUAB_HUMAN			FALSE
TAADIFKQY	46.79	1055.53	9	-1.6	528.767	2	18.0606	0.7932-0.8158	1120	27500	843901	20527	210724_sHLA_MCF7_Growing_1_Slot1-5_1_1912.d	4	Q8N3U4|STAG2_HUMAN			FALSE
TAAETHYTY	27.7	1055.46	9	-1.7	528.731	2	5.2818	0.7828-0.8054			246306	4032	210724_sHLA_MCF7_Growing_1_Slot1-5_1_1912.d	1	P22415|USF1_HUMAN			FALSE
TAAEVQQVL	35.21	957.513	9	0.6	958.514	1	17.2548	1.3318-1.3539			808763	19361	210724_sHLA_MCF7_Growing_1_Slot1-5_1_1912.d	1	Q9H6T0|ESRP2_HUMAN;Q6NXG1|ESRP1_HUMAN			FALSE
TAAGLMHTF	39.31	947.453	9	-0.6	474.731	2	15.426	0.7620-0.7847	635	10500	720274	16696	210724_sHLA_MCF7_Growing_1_Slot1-5_1_1912.d	1	P49903|SPS1_HUMAN;Q99611|SPS2_HUMAN			FALSE
TAAGNIINM	23.37	903.448	9	3.1	904.452	1	20.7165	1.2988-1.3208			972461	24821	210724_sHLA_MCF7_Growing_1_Slot1-5_1_1912.d	1	Q7Z3U7|MON2_HUMAN			FALSE
TAAGNIINM(+15.99)	29.88	919.443	9	5.7	920.449	1	9.4541	1.3043-1.3263			441787	9091	210724_sHLA_MCF7_Growing_1_Slot1-5_1_1912.d	1	Q7Z3U7|MON2_HUMAN	Oxidation (M)	M9:Oxidation (M):1001.00	FALSE
TAAGNTISM	24.33	864.401	9	8	865.409	1	9.4735	1.2582-1.2804			442687	9097	210724_sHLA_MCF7_Growing_1_Slot1-5_1_1912.d	1				FALSE
TAAIGYLAY	32.81	941.486	9	3	942.489	1	30.0661	1.3731-1.3951			1414763	39791	210724_sHLA_MCF7_Growing_1_Slot1-5_1_1912.d	2	Q9NZ45|CISD1_HUMAN			FALSE
TAAITFAGY	25.38	913.455	9	14.4	914.469	1	27.619	1.3282-1.3502			1299271	36049	210724_sHLA_MCF7_Growing_1_Slot1-5_1_1912.d	1				FALSE
TAAPVPTTL	36.88	869.486	9	4.7	870.491	1	20.1496	1.2601-1.2822			945616	23902	210724_sHLA_MCF7_Growing_1_Slot1-5_1_1912.d	2	Q92600|CNOT9_HUMAN			FALSE
TAAPVTTTV	39.31	859.465	9	-10.8	860.457	1	9.8817	1.2499-1.2721			461998	9634	210724_sHLA_MCF7_Growing_1_Slot1-5_1_1912.d	1	P36956|SRBP1_HUMAN			FALSE
TAAPVVPEL	29.31	895.501	9	2.6	896.505	1	28.8291	1.3070-1.3291			1356584	37934	210724_sHLA_MCF7_Growing_1_Slot1-5_1_1912.d	3	O75116|ROCK2_HUMAN			FALSE
TAARAWAL	29.64	858.471	8	-0.2	430.24	2	12.3083	0.7318-0.7545			575849	12629	210724_sHLA_MCF7_Growing_1_Slot1-5_1_1912.d	1	P39656|OST48_HUMAN			FALSE
TAARAWALF	24.54	1005.54	9	-8.3	503.769	2	29.3039	0.7658-0.7884			1378757	38651	210724_sHLA_MCF7_Growing_1_Slot1-5_1_1912.d	2	P39656|OST48_HUMAN			FALSE
TAASPTIAL	40.83	843.47	9	3.6	844.475	1	21.5574	1.2730-1.2951			1012287	26205	210724_sHLA_MCF7_Growing_1_Slot1-5_1_1912.d	1	Q14160|SCRIB_HUMAN			FALSE
TAATLM(+15.99)NAY	30.98	970.443	9	12	971.455	1	10.0566	1.3318-1.3539			470251	9841	210724_sHLA_MCF7_Growing_1_Slot1-5_1_1912.d	1	P52732|KIF11_HUMAN	Oxidation (M)	M6:Oxidation (M):1001.00	FALSE
TAATLMNAY	42.18	954.448	9	2.8	955.452	1	19.1869	1.3355-1.3575			900275	22367	210724_sHLA_MCF7_Growing_1_Slot1-5_1_1912.d	1	P52732|KIF11_HUMAN			FALSE
TADPFVKVY	29.67	1038.54	9	-1.4	520.272	2	19.8336	0.7932-0.8158			930822	23412	210724_sHLA_MCF7_Growing_1_Slot1-5_1_1912.d	1	Q8IV01|SYT12_HUMAN			FALSE
TADPGATMTF	29.82	1010.44	10	-10.8	1011.43	1	20.8965	1.3676-1.3896			980802	25116	210724_sHLA_MCF7_Growing_1_Slot1-5_1_1912.d	1	Q14565|DMC1_HUMAN			FALSE
TADVVKVAY	39.21	964.523	9	3.1	483.267	2	11.3671	0.7564-0.7790			531729	11421	210724_sHLA_MCF7_Growing_1_Slot1-5_1_1912.d	2	Q8TEM1|PO210_HUMAN			FALSE
TAEDIFAKF	33.78	1040.52	9	2.4	521.264	2	29.0513	0.7715-0.7941			1366747	38263	210724_sHLA_MCF7_Growing_1_Slot1-5_1_1912.d	1	Q93074|MED12_HUMAN			FALSE
TAEEAVAVY	35.71	951.455	9	-3	952.453	1	14.5203	1.3530-1.3750			679739	15497	210724_sHLA_MCF7_Growing_1_Slot1-5_1_1912.d	2	Q6P2Q9|PRP8_HUMAN			FALSE
TAEGQTIVY	31.09	980.481	9	-3.9	981.478	1	13.0328	1.3676-1.3896			609779	13481	210724_sHLA_MCF7_Growing_1_Slot1-5_1_1912.d	2	P23511|NFYA_HUMAN			FALSE
TAERGLIVY	34.52	1020.56	9	0.7	511.284	2	15.0178	0.7875-0.8101	16300	310000	698160	16038	210724_sHLA_MCF7_Growing_1_Slot1-5_1_1912.d	2	P78406|RAE1L_HUMAN			FALSE
TAFATADEY	53.92	987.418	9	1.1	988.42	1	14.7341	1.3685-1.3905			689865	15789	210724_sHLA_MCF7_Growing_1_Slot1-5_1_1912.d	2	Q9NWS8|RMND1_HUMAN			FALSE
TAFDVAEKY	38.14	1042.5	9	-6.9	522.249	2	14.0289	0.7856-0.8082	472	13300	655816	14818	210724_sHLA_MCF7_Growing_1_Slot1-5_1_1912.d	2	P12814|ACTN1_HUMAN			FALSE
TAFPGTGGF	37.53	853.397	9	1.7	854.4	1	24.7241	1.2223-1.2444			1162455	31545	210724_sHLA_MCF7_Growing_1_Slot1-5_1_1912.d	2	Q96PK6|RBM14_HUMAN			FALSE
TAFRYLAQY	31.81	1131.57	9	3.2	566.791	2	20.0718	0.8252-0.8477			941906	23768	210724_sHLA_MCF7_Growing_1_Slot1-5_1_1912.d	1	Q9UJX2|CDC23_HUMAN			FALSE
TAGAVYTY	38.01	844.397	8	-4.8	845.394	1	10.799	1.2472-1.2693			505131	10749	210724_sHLA_MCF7_Growing_1_Slot1-5_1_1912.d	1	Q9Y314|NOSIP_HUMAN			FALSE
TAGDIAHYY	24.03	1009.45	9	-1.4	505.728	2	10.313	0.7705-0.7932			482204	10172	210724_sHLA_MCF7_Growing_1_Slot1-5_1_1912.d	1				FALSE
TAGPQSQVL	32.68	899.471	9	-3.7	900.469	1	10.1186	1.2988-1.3208			473013	9921	210724_sHLA_MCF7_Growing_1_Slot1-5_1_1912.d	2	P35611|ADDA_HUMAN			FALSE
TAGPSVAV	29.15	700.375	8	-10.9	701.37	1	9.5707	1.1205-1.1427			447302	9242	210724_sHLA_MCF7_Growing_1_Slot1-5_1_1912.d	2	Q00610|CLH1_HUMAN			FALSE
TAIEAQHLL	37.03	994.545	9	1.2	498.277	2	16.1	0.7847-0.8073	516	9520	752517	17649	210724_sHLA_MCF7_Growing_1_Slot1-5_1_1912.d	2	P13807|GYS1_HUMAN			FALSE
TAIPVHDGY	41.33	971.471	9	5.3	972.477	1	8.6332	1.3484-1.3704	811	22700	403278	8130	210724_sHLA_MCF7_Growing_1_Slot1-5_1_1912.d	3	O96019|ACL6A_HUMAN;O94805|ACL6B_HUMAN			FALSE
TAIREVYQY	36.38	1141.58	9	0.3	571.792	2	11.4256	0.8167-0.8393	1960	56400	533561	11465	210724_sHLA_MCF7_Growing_1_Slot1-5_1_1912.d	2	O14910|LIN7A_HUMAN			FALSE
TAISLFYEL	45.6	1055.55	9	3.8	1056.56	1	51.7775	1.4637-1.4856			2446533	79221	210724_sHLA_MCF7_Growing_1_Slot1-5_1_1912.d	2	P13639|EF2_HUMAN			FALSE
TAIVDKIGF	36.01	962.544	9	-6.8	482.272	2	24.2382	0.7715-0.7941			1139295	30735	210724_sHLA_MCF7_Growing_1_Slot1-5_1_1912.d	1	O95373|IPO7_HUMAN			FALSE
TALDIVNQF	40.35	1019.53	9	1.9	1020.53	1	38.5311	1.4116-1.4335			1815721	53647	210724_sHLA_MCF7_Growing_1_Slot1-5_1_1912.d	2	Q8WXE0|CSKI2_HUMAN			FALSE
TALIGLM(+15.99)TY	42.17	997.515	9	0.1	998.516	1	32.2354	1.4134-1.4354			1517367	43161	210724_sHLA_MCF7_Growing_1_Slot1-5_1_1912.d	2	Q6P2Q9|PRP8_HUMAN	Oxidation (M)	M7:Oxidation (M):1001.00	FALSE
TALIGLMTY	46.05	981.52	9	-2.6	982.519	1	43.3875	1.4216-1.4436			2046482	62696	210724_sHLA_MCF7_Growing_1_Slot1-5_1_1912.d	1	Q6P2Q9|PRP8_HUMAN			FALSE
TALNILEKY	39.83	1063.59	9	-3.2	532.798	2	24.1884	0.8016-0.8242	864	23200	1134663	30573	210724_sHLA_MCF7_Growing_1_Slot1-5_1_1912.d	2	Q96EP0|RNF31_HUMAN			FALSE
TALTAILKY	38.63	992.591	9	0.8	497.3	2	29.1873	0.7800-0.8026			1373212	38470	210724_sHLA_MCF7_Growing_1_Slot1-5_1_1912.d	2	Q9BZC7|ABCA2_HUMAN			FALSE
TAM(+15.99)DVVYAL	31	997.479	9	4.5	998.484	1	27.2847	1.3814-1.4034			1283519	35495	210724_sHLA_MCF7_Growing_1_Slot1-5_1_1912.d	3	P62805|H4_HUMAN	Oxidation (M)	M3:Oxidation (M):1001.00	FALSE
TAM(+15.99)FIASKY	32.37	1046.51	9	-4.6	524.257	2	10.1381	0.7866-0.8092			473947	9961	210724_sHLA_MCF7_Growing_1_Slot1-5_1_1912.d	1	P14635|CCNB1_HUMAN	Oxidation (M)	M3:Oxidation (M):1001.00	FALSE
TAM(+15.99)PYLTSY	40.58	1061.47	9	-6.4	1062.47	1	18.8759	1.4079-1.4299			885467	21863	210724_sHLA_MCF7_Growing_1_Slot1-5_1_1912.d	2	Q9Y5A9|YTHD2_HUMAN	Oxidation (M)	M3:Oxidation (M):1001.00	FALSE
TAMDVVYAL	31.7	981.484	9	1.3	982.486	1	38.4922	1.3933-1.4152			1813872	53586	210724_sHLA_MCF7_Growing_1_Slot1-5_1_1912.d	5	P62805|H4_HUMAN			FALSE
TAMFIASKY	38.09	1030.52	9	8.3	1031.52	1	16.2392	1.4335-1.4554			760838	17924	210724_sHLA_MCF7_Growing_1_Slot1-5_1_1912.d	2	P14635|CCNB1_HUMAN			FALSE
TAMPYLTSY	40.08	1045.48	9	-4	1046.47	1	29.9106	1.4180-1.4399			1407369	39549	210724_sHLA_MCF7_Growing_1_Slot1-5_1_1912.d	3	Q9Y5A9|YTHD2_HUMAN			FALSE
TASAVVQHM	40.57	942.459	9	-4.6	472.231	2	5.8101	0.7573-0.7800			271115	4703	210724_sHLA_MCF7_Growing_1_Slot1-5_1_1912.d	1	O75533|SF3B1_HUMAN			FALSE
TASEAASYEF	44.8	1074.45	10	-8.6	1075.44	1	16.2587	1.4116-1.4335			761762	17954	210724_sHLA_MCF7_Growing_1_Slot1-5_1_1912.d	3	P55039|DRG2_HUMAN			FALSE
TASEM(+15.99)ILVL	26.28	991.526	9	-6.9	992.52	1	34.7986	1.3942-1.4162			1638489	47169	210724_sHLA_MCF7_Growing_1_Slot1-5_1_1912.d	1	Q9UEE5|ST17A_HUMAN	Oxidation (M)	M5:Oxidation (M):1001.00	FALSE
TASEPAVTY	47.8	937.439	9	4.5	938.444	1	10.2936	1.3015-1.3236			481263	10125	210724_sHLA_MCF7_Growing_1_Slot1-5_1_1912.d	5	Q9P217|ZSWM5_HUMAN			FALSE
TASESSYQL	43.43	984.44	9	5	985.446	1	10.3519	1.3575-1.3795			484022	10202	210724_sHLA_MCF7_Growing_1_Slot1-5_1_1912.d	3	Q9HCH5|SYTL2_HUMAN			FALSE
TASETGFLTY	40.91	1088.5	10	4.5	1089.51	1	27.2459	1.4244-1.4463			1281673	35437	210724_sHLA_MCF7_Growing_1_Slot1-5_1_1912.d	1	O15213|WDR46_HUMAN			FALSE
TASPAYSSY	39.37	945.408	9	1.5	946.41	1	7.9862	1.3318-1.3539			372991	7345	210724_sHLA_MCF7_Growing_1_Slot1-5_1_1912.d	2	O14964|HGS_HUMAN			FALSE
TASQVYETL	35.71	1010.49	9	5	1011.5	1	16.8466	1.3704-1.3924			789425	18797	210724_sHLA_MCF7_Growing_1_Slot1-5_1_1912.d	1	Q9BTW9|TBCD_HUMAN			FALSE
TASSGHYIAY	34.69	1068.49	10	1.6	535.248	2	7.1825	0.7969-0.8195	182	7250	334408	6310	210724_sHLA_MCF7_Growing_1_Slot1-5_1_1912.d	1	Q8TEY7|UBP33_HUMAN			FALSE
TATATNHVL	24.92	926.482	9	0.5	464.245	2	5.3596	0.7403-0.7630			249991	4141	210724_sHLA_MCF7_Growing_1_Slot1-5_1_1912.d	1				FALSE
TATATVAAL	25.48	817.455	9	7.2	818.462	1	14.909	1.2499-1.2721			698145	16023	210724_sHLA_MCF7_Growing_1_Slot1-5_1_1912.d	1	Q8NF64|ZMIZ2_HUMAN;Q9ULJ6|ZMIZ1_HUMAN			FALSE
TATEITESF	40.17	997.46	9	-1	998.46	1	20.0086	1.3621-1.3841			939133	23677	210724_sHLA_MCF7_Growing_1_Slot1-5_1_1912.d	1	Q709C8|VP13C_HUMAN			FALSE
TATGVQETF	31.64	952.45	9	1.9	953.453	1	12.2306	1.3419-1.3640			572154	12510	210724_sHLA_MCF7_Growing_1_Slot1-5_1_1912.d	1	Q13144|EI2BE_HUMAN			FALSE
TATSVQDVF	42.97	966.466	9	1.2	967.468	1	21.5962	1.3566-1.3786			1014139	26269	210724_sHLA_MCF7_Growing_1_Slot1-5_1_1912.d	4	Q8IV36|HID1_HUMAN			FALSE
TATYGQTAY	40.48	974.434	9	-8.2	975.427	1	7.1605	1.3502-1.3722			334396	6298	210724_sHLA_MCF7_Growing_1_Slot1-5_1_1912.d	1	Q01844|EWS_HUMAN			FALSE
TAVAGLTSY	48.09	881.449	9	-2.1	882.449	1	17.6668	1.3144-1.3364			828179	20003	210724_sHLA_MCF7_Growing_1_Slot1-5_1_1912.d	3	P05141|ADT2_HUMAN			FALSE
TAVAGLVSY	25.07	879.47	9	-6	880.466	1	24.1216	1.3208-1.3429			1133735	30539	210724_sHLA_MCF7_Growing_1_Slot1-5_1_1912.d	1				FALSE
TAVAGVVSY	33.15	865.455	9	3.2	866.459	1	17.5658	1.2886-1.3107			823574	19868	210724_sHLA_MCF7_Growing_1_Slot1-5_1_1912.d	1	P12236|ADT3_HUMAN			FALSE
TAVATAVGM	34.73	819.416	9	-2.6	820.415	1	14.2235	1.2518-1.2739			665950	15118	210724_sHLA_MCF7_Growing_1_Slot1-5_1_1912.d	2	Q96NB2|SFXN2_HUMAN			FALSE
TAVATAVGM(+15.99)	35.96	835.411	9	-3.5	836.41	1	6.7912	1.2444-1.2665			316966	5854	210724_sHLA_MCF7_Growing_1_Slot1-5_1_1912.d	1	Q96NB2|SFXN2_HUMAN	Oxidation (M)	M9:Oxidation (M):1001.00	FALSE
TAVENM(+15.99)PSL	38.01	976.454	9	5.9	977.46	1	10.3519	1.3456-1.3676			484036	10216	210724_sHLA_MCF7_Growing_1_Slot1-5_1_1912.d	5	P49327|FAS_HUMAN	Oxidation (M)	M6:Oxidation (M):1001.00	FALSE
TAVENMPSL	39.93	960.459	9	8	961.467	1	22.6361	1.3520-1.3740			1063242	27990	210724_sHLA_MCF7_Growing_1_Slot1-5_1_1912.d	4	P49327|FAS_HUMAN			FALSE
TAVETDLTF	24.52	995.481	9	0.2	996.482	1	29.2456	1.3832-1.4052			1375967	38543	210724_sHLA_MCF7_Growing_1_Slot1-5_1_1912.d	1				FALSE
TAVIDHHNY	56.74	1068.5	9	-4.1	535.251	2	4.5189	0.8101-0.8327			210669	3261	210724_sHLA_MCF7_Growing_1_Slot1-5_1_1912.d	2	P39656|OST48_HUMAN			FALSE
TAVIPTNVF	24.96	960.528	9	3.2	961.532	1	36.2603	1.3465-1.3685			1707981	49611	210724_sHLA_MCF7_Growing_1_Slot1-5_1_1912.d	1				FALSE
TAVPTLLKY	33.31	1004.59	9	1.4	503.3	2	23.2583	0.7828-0.8054	93.2	2550	1093010	29150	210724_sHLA_MCF7_Growing_1_Slot1-5_1_1912.d	1	Q9BRA2|TXD17_HUMAN			FALSE
TAVSEWTEY	30.98	1084.47	9	9.8	1085.48	1	23.4372	1.3997-1.4216			1101303	29397	210724_sHLA_MCF7_Growing_1_Slot1-5_1_1912.d	1	O14776|TCRG1_HUMAN			FALSE
TAWDEADVRF	41.13	1208.55	10	0.5	605.277	2	25.5067	0.8327-0.8553			1199450	32780	210724_sHLA_MCF7_Growing_1_Slot1-5_1_1912.d	1	P57057|G6PT2_HUMAN			FALSE
TAWLEIM(+15.99)TKY	33.79	1270.63	10	4.3	636.319	2	27.794	0.8553-0.8778			1307609	36341	210724_sHLA_MCF7_Growing_1_Slot1-5_1_1912.d	1	Q9UIG0|BAZ1B_HUMAN	Oxidation (M)	M7:Oxidation (M):1001.00	FALSE
TAWLEIMTKY	48.01	1254.63	10	-0.7	628.318	2	40.1081	0.8581-0.8806	1610	14700	1887418	56506	210724_sHLA_MCF7_Growing_1_Slot1-5_1_1912.d	1	Q9UIG0|BAZ1B_HUMAN			FALSE
TAWLVM(+15.99)EY	41.21	1027.47	8	-2.6	1028.47	1	32.7836	1.4098-1.4317			1543276	44038	210724_sHLA_MCF7_Growing_1_Slot1-5_1_1912.d	3	Q9H2K8|TAOK3_HUMAN;Q9UL54|TAOK2_HUMAN;Q7L7X3|TAOK1_HUMAN	Oxidation (M)	M6:Oxidation (M):1001.00	FALSE
TAWLVMEY	37.77	1011.47	8	5.2	1012.48	1	43.9754	1.4006-1.4226			2074437	63831	210724_sHLA_MCF7_Growing_1_Slot1-5_1_1912.d	2	Q9H2K8|TAOK3_HUMAN;Q9UL54|TAOK2_HUMAN;Q7L7X3|TAOK1_HUMAN			FALSE
TAYDNFVEL	32.71	1070.49	9	0.4	1071.49	1	35.4983	1.4235-1.4454			1671784	48280	210724_sHLA_MCF7_Growing_1_Slot1-5_1_1912.d	2	Q8WUM4|PDC6I_HUMAN			FALSE
TAYLDGVSL	23.46	937.476	9	-4.5	938.472	1	32.6087	1.3713-1.3933			1534913	43721	210724_sHLA_MCF7_Growing_1_Slot1-5_1_1912.d	1				FALSE
TAYPGQTQY	40.99	1027.46	9	0.8	1028.46	1	8.1806	1.3621-1.3841			382197	7611	210724_sHLA_MCF7_Growing_1_Slot1-5_1_1912.d	1	Q99504|EYA3_HUMAN			FALSE
TAYVGSAVM	38.26	897.427	9	-5.8	898.423	1	16.4919	1.3328-1.3548			772841	18305	210724_sHLA_MCF7_Growing_1_Slot1-5_1_1912.d	1	Q96CS7|PKHB2_HUMAN			FALSE
TAYVGSAVM(+15.99)	27.16	913.422	9	-0.5	914.422	1	8.4388	1.3355-1.3575			394127	7919	210724_sHLA_MCF7_Growing_1_Slot1-5_1_1912.d	2	Q96CS7|PKHB2_HUMAN	Oxidation (M)	M9:Oxidation (M):1001.00	FALSE
TFRNPDDVF	30.86	1109.51	9	0.2	555.761	2	17.2005	0.7988-0.8214	327	4470	804143	19211	210724_sHLA_MCF7_Growing_1_Slot1-5_1_1912.d	1	O75190|DNJB6_HUMAN			FALSE
TGATIFEEY	42.88	1029.47	9	1.6	1030.47	1	28.3043	1.3612-1.3832			1331660	37148	210724_sHLA_MCF7_Growing_1_Slot1-5_1_1912.d	1	Q9BZQ6|EDEM3_HUMAN			FALSE
TGFNGKLVY	26.1	997.523	9	1.2	499.766	2	15.1228	0.7734-0.7960			708298	16342	210724_sHLA_MCF7_Growing_1_Slot1-5_1_1912.d	1	Q14517|FAT1_HUMAN			FALSE
TGSETKITY	49.24	998.492	9	-10.3	500.245	2	5.7323	0.7535-0.7762			267447	4611	210724_sHLA_MCF7_Growing_1_Slot1-5_1_1912.d	1	Q8IWI9|MGAP_HUMAN			FALSE
TGYGGYEEY	58.5	1037.4	9	-0.3	1038.4	1	12.4832	1.3612-1.3832			584081	12815	210724_sHLA_MCF7_Growing_1_Slot1-5_1_1912.d	10	P52597|HNRPF_HUMAN			FALSE
TLGDFAAEY	24.81	985.439	9	3.5	986.443	1	27.8523	1.3676-1.3896			1310388	36438	210724_sHLA_MCF7_Growing_1_Slot1-5_1_1912.d	1				FALSE
TLTPIASAA	24.55	843.47	9	10.1	844.48	1	17.6668	1.2647-1.2868			828180	20004	210724_sHLA_MCF7_Growing_1_Slot1-5_1_1912.d	1				FALSE
TMAPPVMAY	40.87	979.451	9	7.7	980.459	1	27.2653	1.3667-1.3887			1282606	35476	210724_sHLA_MCF7_Growing_1_Slot1-5_1_1912.d	1	Q13492|PICAL_HUMAN			FALSE
TNAENEFVTIK	28.29	1264.63	11	-1.9	633.317	2	13.3243	0.8553-0.8778			623604	13896	210724_sHLA_MCF7_Growing_1_Slot1-5_1_1912.d	1	P04264|K2C1_HUMAN			FALSE
TNFEDRNAF	32.51	1112.49	9	1.9	557.249	2	9.2544	0.8016-0.8242	1420	25100	430795	8827	210724_sHLA_MCF7_Growing_1_Slot1-5_1_1912.d	1	Q7L576|CYFP1_HUMAN;Q96F07|CYFP2_HUMAN			FALSE
TPADVFIVF	32.72	1007.53	9	5.5	1008.54	1	52.7151	1.4152-1.4372			2491489	81265	210724_sHLA_MCF7_Growing_1_Slot1-5_1_1912.d	1	P10155|RO60_HUMAN			FALSE
TPAEPVQY	37.11	903.434	8	10.5	904.444	1	10.4296	1.2757-1.2978			487708	10312	210724_sHLA_MCF7_Growing_1_Slot1-5_1_1912.d	1	Q13952|NFYC_HUMAN			FALSE
TPAGDIM(+15.99)EL	38.06	961.443	9	-3.5	962.44	1	17.764	1.3300-1.3520			832825	20179	210724_sHLA_MCF7_Growing_1_Slot1-5_1_1912.d	2	Q9NWW0|HPIP_HUMAN	Oxidation (M)	M7:Oxidation (M):1001.00	FALSE
TPAGVVNKY	42.43	947.508	9	5.1	948.513	1	5.6351	1.3447-1.3667	1550	36800	262835	4469	210724_sHLA_MCF7_Growing_1_Slot1-5_1_1912.d	2	Q9UBM7|DHCR7_HUMAN			FALSE
TPAPGFSSM	34.99	893.395	9	-9.3	894.388	1	17.0604	1.2896-1.3116			799536	19074	210724_sHLA_MCF7_Growing_1_Slot1-5_1_1912.d	1	Q9HCE1|MOV10_HUMAN			FALSE
TPAPGYPSY	40.08	951.434	9	-6.3	952.429	1	13.0716	1.3273-1.3493			611628	13542	210724_sHLA_MCF7_Growing_1_Slot1-5_1_1912.d	1	O60830|TI17B_HUMAN			FALSE
TPAPGYPSYQQY	38.75	1370.61	12	3.2	686.312	2	17.5565	0.8581-0.8806	307	16200	821721	19803	210724_sHLA_MCF7_Growing_1_Slot1-5_1_1912.d	6	O60830|TI17B_HUMAN			FALSE
TPAPPTHAL	25.5	903.481	9	-9.7	452.74	2	6.9273	0.7545-0.7771			323407	6037	210724_sHLA_MCF7_Growing_1_Slot1-5_1_1912.d	1				FALSE
TPASFNMSY	40.36	1016.43	9	3.5	1017.43	1	21.8919	1.3823-1.4043			1028018	26738	210724_sHLA_MCF7_Growing_1_Slot1-5_1_1912.d	1	P55317|FOXA1_HUMAN			FALSE
TPATPTSQF	36.85	948.455	9	-5.1	949.451	1	11.2893	1.3419-1.3640			528046	11314	210724_sHLA_MCF7_Growing_1_Slot1-5_1_1912.d	2	Q13115|DUS4_HUMAN			FALSE
TPATWKQEY	49.89	1122.53	9	-6.7	562.267	2	7.3937	0.8233-0.8459			345457	6631	210724_sHLA_MCF7_Growing_1_Slot1-5_1_1912.d	2	O60832|DKC1_HUMAN			FALSE
TPAVTSTSY	47.79	925.439	9	-7.4	926.433	1	8.3361	1.3273-1.3493			389535	7797	210724_sHLA_MCF7_Growing_1_Slot1-5_1_1912.d	2	Q8TCU4|ALMS1_HUMAN			FALSE
TPDGAAVVY	30.09	891.434	9	4.6	892.439	1	13.5432	1.2942-1.3162			633715	14173	210724_sHLA_MCF7_Growing_1_Slot1-5_1_1912.d	2	Q96KV7|WDR90_HUMAN			FALSE
TPEEDQRTY	38.28	1137.49	9	-5.6	569.747	2	4.3051	0.7903-0.8129			200626	3052	210724_sHLA_MCF7_Growing_1_Slot1-5_1_1912.d	1	Q9H0W8|SMG9_HUMAN			FALSE
TPEEFFRIF	33.14	1184.59	9	0.8	593.297	2	43.8715	0.8374-0.8600	375	6200	2066965	63511	210724_sHLA_MCF7_Growing_1_Slot1-5_1_1912.d	1	P21583|SCF_HUMAN			FALSE
TPEEIARFLY	44.61	1237.63	10	6.5	619.824	2	33.2969	0.8637-0.8863	106	11700	1567300	44818	210724_sHLA_MCF7_Growing_1_Slot1-5_1_1912.d	4	Q99418|CYH2_HUMAN			FALSE
TPEEKIREY	30.3	1163.58	9	4.8	582.797	2	4.9659	0.8421-0.8647			231722	3752	210724_sHLA_MCF7_Growing_1_Slot1-5_1_1912.d	2	Q14103|HNRPD_HUMAN			FALSE
TPEELAALF	25.03	989.507	9	-3.3	990.504	1	45.0485	1.3795-1.4015			2125592	65816	210724_sHLA_MCF7_Growing_1_Slot1-5_1_1912.d	2	Q96PK6|RBM14_HUMAN			FALSE
TPEIM(+15.99)APIL	35.54	999.531	9	9.8	1000.54	1	34.9152	1.4079-1.4299			1644037	47353	210724_sHLA_MCF7_Growing_1_Slot1-5_1_1912.d	3	Q16186|ADRM1_HUMAN	Oxidation (M)	M5:Oxidation (M):1001.00	FALSE
TPEIMAPIL	35	983.536	9	7.3	984.544	1	43.5867	1.3942-1.4162			2055770	63044	210724_sHLA_MCF7_Growing_1_Slot1-5_1_1912.d	2	Q16186|ADRM1_HUMAN			FALSE
TPEQQAAIL	32.73	969.513	9	2.8	970.516	1	16.142	1.3575-1.3795			756186	17742	210724_sHLA_MCF7_Growing_1_Slot1-5_1_1912.d	1	Q00978|IRF9_HUMAN			FALSE
TPETRGTAYVVY	29.57	1355.67	12	2.1	678.84	2	12.2554	0.8834-0.9060	193	2950	571249	12499	210724_sHLA_MCF7_Growing_1_Slot1-5_1_1912.d	1	Q9Y3B4|SF3B6_HUMAN			FALSE
TPFAFVIDL	29.37	1021.55	9	9.6	1022.56	1	56.0212	1.4244-1.4463			2650840	89530	210724_sHLA_MCF7_Growing_1_Slot1-5_1_1912.d	1	A5YKK6|CNOT1_HUMAN			FALSE
TPFKGGTLF	40.66	966.518	9	0.9	484.263	2	21.4274	0.7771-0.7998	3890	86700	1003968	25932	210724_sHLA_MCF7_Growing_1_Slot1-5_1_1912.d	3	P42166|LAP2A_HUMAN			FALSE
TPFLGQHGF	39	1002.49	9	-6	1003.49	1	19.8142	1.3649-1.3869	791	10400	929866	23350	210724_sHLA_MCF7_Growing_1_Slot1-5_1_1912.d	4	Q9Y5A9|YTHD2_HUMAN			FALSE
TPFQQPSGY	43.64	1023.47	9	-0.8	1024.47	1	14.5592	1.3456-1.3676			681594	15564	210724_sHLA_MCF7_Growing_1_Slot1-5_1_1912.d	2	Q14157|UBP2L_HUMAN			FALSE
TPFSVGLVY	34.39	981.517	9	4.9	982.523	1	41.0013	1.3722-1.3942			1933031	58313	210724_sHLA_MCF7_Growing_1_Slot1-5_1_1912.d	1	Q8N1G2|CMTR1_HUMAN			FALSE
TPFVEGLSY	46.12	1011.49	9	5.3	1012.5	1	32.8419	1.4134-1.4354			1546027	44107	210724_sHLA_MCF7_Growing_1_Slot1-5_1_1912.d	3	Q14106|TOB2_HUMAN			FALSE
TPGGTRIIY	41.33	976.534	9	0.8	489.271	2	9.604	0.7535-0.7762	3030	77700	447309	9249	210724_sHLA_MCF7_Growing_1_Slot1-5_1_1912.d	3	Q13541|4EBP1_HUMAN;Q13542|4EBP2_HUMAN;O60516|4EBP3_HUMAN			FALSE
TPGPPPISY	40.57	927.47	9	11.1	928.481	1	20.028	1.3015-1.3236			940054	23704	210724_sHLA_MCF7_Growing_1_Slot1-5_1_1912.d	4	Q8NF64|ZMIZ2_HUMAN			FALSE
TPHDFIEHF	49.17	1141.52	9	-1.2	571.762	2	15.04	0.8355-0.8581	7250	150000	701845	16147	210724_sHLA_MCF7_Growing_1_Slot1-5_1_1912.d	2	P24385|CCND1_HUMAN			FALSE
TPHSEIIFY	24.23	1105.54	9	-3.2	553.774	2	22.3935	0.8148-0.8374	831	12100	1049326	27484	210724_sHLA_MCF7_Growing_1_Slot1-5_1_1912.d	1				FALSE
TPIEGM(+15.99)LSH	38.81	999.47	9	-8.5	500.734	2	6.3788	0.7658-0.7884			297655	5317	210724_sHLA_MCF7_Growing_1_Slot1-5_1_1912.d	2	Q9UQ80|PA2G4_HUMAN	Oxidation (M)	M6:Oxidation (M):1001.00	FALSE
TPIEGMLSH	45.07	983.475	9	1.7	492.742	2	14.4268	0.7790-0.8016	2370	48600	671473	15277	210724_sHLA_MCF7_Growing_1_Slot1-5_1_1912.d	4	Q9UQ80|PA2G4_HUMAN			FALSE
TPISITSSY	39.57	967.486	9	2.5	968.489	1	20.561	1.3493-1.3713			965062	24574	210724_sHLA_MCF7_Growing_1_Slot1-5_1_1912.d	1	Q04726|TLE3_HUMAN			FALSE
TPLDFLHIF	24.97	1101.59	9	18.6	551.807	2	54.3601	0.8374-0.8600			2570339	85019	210724_sHLA_MCF7_Growing_1_Slot1-5_1_1912.d	1	Q14094|CCNI_HUMAN			FALSE
TPLDRVTEF	37.38	1076.55	9	-2.8	539.277	2	21.3661	0.7998-0.8224	118	4260	1003970	25934	210724_sHLA_MCF7_Growing_1_Slot1-5_1_1912.d	1	Q9UFW8|CGBP1_HUMAN			FALSE
TPLEEAIKF	37.78	1046.56	9	-1.9	524.285	2	27.5204	0.7837-0.8063	668	8940	1291874	35804	210724_sHLA_MCF7_Growing_1_Slot1-5_1_1912.d	1	Q9BXJ9|NAA15_HUMAN			FALSE
TPLEQGVSF	38.27	976.486	9	2.6	977.49	1	24.8991	1.3410-1.3630			1170762	31806	210724_sHLA_MCF7_Growing_1_Slot1-5_1_1912.d	1	Q9UPN6|SCAF8_HUMAN			FALSE
TPLGGEIM(+15.99)F	27.37	979.468	9	0.1	980.469	1	33.8762	1.3722-1.3942			1595057	45755	210724_sHLA_MCF7_Growing_1_Slot1-5_1_1912.d	3	Q86WA8|LONP2_HUMAN	Oxidation (M)	M8:Oxidation (M):1001.00	FALSE
TPLGGEIMF	37	963.473	9	9	964.483	1	40.116	1.3704-1.3924			1891135	56647	210724_sHLA_MCF7_Growing_1_Slot1-5_1_1912.d	1	Q86WA8|LONP2_HUMAN			FALSE
TPLIADVY	41.12	890.475	8	0.7	891.477	1	31.1205	1.2969-1.3190			1464662	41414	210724_sHLA_MCF7_Growing_1_Slot1-5_1_1912.d	2	Q02083|NAAA_HUMAN			FALSE
TPLKEALEAY	30.03	1133.6	10	1	567.802	2	18.3348	0.8327-0.8553	593	7070	857742	20958	210724_sHLA_MCF7_Growing_1_Slot1-5_1_1912.d	1	Q9NRF9|DPOE3_HUMAN			FALSE
TPLSQAIIHQY	55.35	1269.67	11	0.4	635.839	2	20.7116	0.9060-0.9284	1890	43600	968772	24708	210724_sHLA_MCF7_Growing_1_Slot1-5_1_1912.d	3	Q9NQS7|INCE_HUMAN			FALSE
TPLVDPSVY	40.17	989.507	9	-0.6	990.507	1	26.6822	1.3933-1.4152			1254820	34510	210724_sHLA_MCF7_Growing_1_Slot1-5_1_1912.d	1	Q96I24|FUBP3_HUMAN			FALSE
TPM(+15.99)EVAVY	24.37	924.426	8	-4.4	925.423	1	13.6793	1.3052-1.3273			640173	14373	210724_sHLA_MCF7_Growing_1_Slot1-5_1_1912.d	2	Q99576|T22D3_HUMAN	Oxidation (M)	M3:Oxidation (M):1001.00	FALSE
TPMEDVLHSF	32.66	1174.53	10	6.1	588.273	2	34.115	0.8224-0.8449			1606113	46083	210724_sHLA_MCF7_Growing_1_Slot1-5_1_1912.d	1	Q9UDY2|ZO2_HUMAN			FALSE
TPMEVAVY	39.15	908.431	8	-4.5	909.428	1	22.5973	1.3171-1.3392			1061413	27949	210724_sHLA_MCF7_Growing_1_Slot1-5_1_1912.d	3	Q99576|T22D3_HUMAN			FALSE
TPNNLVHIY	33.55	1069.56	9	1	535.782	2	16.7133	0.8289-0.8515	269	4930	782047	18571	210724_sHLA_MCF7_Growing_1_Slot1-5_1_1912.d	1	Q8N3J3|HROB_HUMAN			FALSE
TPPDSSLVTY	43.64	1078.52	10	-11.7	1079.51	1	19.6976	1.4308-1.4527	1010	5930	924324	23172	210724_sHLA_MCF7_Growing_1_Slot1-5_1_1912.d	9	Q13561|DCTN2_HUMAN			FALSE
TPPSYGGG	26.49	734.323	8	-4.2	735.323	1	15.5551	1.1427-1.1649			728539	16915	210724_sHLA_MCF7_Growing_1_Slot1-5_1_1912.d	2	O75526|RMXL2_HUMAN;Q8N7X1|RMXL3_HUMAN			FALSE
TPQGAVPAY	25.51	902.45	9	0.9	903.452	1	10.6823	1.3107-1.3328			499649	10631	210724_sHLA_MCF7_Growing_1_Slot1-5_1_1912.d	1				FALSE
TPQGGIVVY	42.92	932.497	9	-1.4	933.496	1	19.6198	1.3383-1.3603			920625	23049	210724_sHLA_MCF7_Growing_1_Slot1-5_1_1912.d	2	Q8TBB5|KLDC4_HUMAN			FALSE
TPQGIISTF	35.08	962.507	9	-3	963.505	1	30.2021	1.3667-1.3887			1421235	40005	210724_sHLA_MCF7_Growing_1_Slot1-5_1_1912.d	2	Q63HN8|RN213_HUMAN			FALSE
TPSEPHPVL	38.63	975.503	9	-1.5	488.755	2	8.9636	0.7639-0.7866			418892	8546	210724_sHLA_MCF7_Growing_1_Slot1-5_1_1912.d	2	Q9Y5A9|YTHD2_HUMAN			FALSE
TPSKGVLFY	38.35	1010.54	9	3.4	1011.55	1	17.2742	1.3951-1.4171	2310	43300	809708	19412	210724_sHLA_MCF7_Growing_1_Slot1-5_1_1912.d	4	P55072|TERA_HUMAN			FALSE
TPSPATTTF	37.1	921.444	9	-9.2	922.437	1	13.0522	1.3162-1.3383			610704	13512	210724_sHLA_MCF7_Growing_1_Slot1-5_1_1912.d	1	Q96KR1|ZFR_HUMAN			FALSE
TPSPDIIVL	26.9	953.543	9	-5.1	954.539	1	39.6106	1.3750-1.3969			1866901	55657	210724_sHLA_MCF7_Growing_1_Slot1-5_1_1912.d	1	Q8WXI9|P66B_HUMAN			FALSE
TPSPIIQQL	37.15	995.565	9	0.6	996.566	1	27.483	1.3914-1.4134			1292779	35815	210724_sHLA_MCF7_Growing_1_Slot1-5_1_1912.d	2	Q8IX90|SKA3_HUMAN			FALSE
TPSPPEVVY	40.96	987.491	9	5.1	988.497	1	20.3634	1.3355-1.3575			955808	24260	210724_sHLA_MCF7_Growing_1_Slot1-5_1_1912.d	1	Q16520|BATF_HUMAN			FALSE
TPSPSADLL	31.35	899.46	9	-3.3	900.458	1	21.6975	1.3043-1.3263			1018773	26433	210724_sHLA_MCF7_Growing_1_Slot1-5_1_1912.d	1	O95782|AP2A1_HUMAN;O94973|AP2A2_HUMAN			FALSE
TPSSDVLVF	36.89	963.491	9	-0.3	964.492	1	34.3871	1.3658-1.3878			1619037	46491	210724_sHLA_MCF7_Growing_1_Slot1-5_1_1912.d	4	Q16576|RBBP7_HUMAN;Q09028|RBBP4_HUMAN			FALSE
TPTEALASF	34.8	935.46	9	-0.4	936.461	1	25.4095	1.3401-1.3621			1194780	32580	210724_sHLA_MCF7_Growing_1_Slot1-5_1_1912.d	2	Q9H7Z7|PGES2_HUMAN			FALSE
TPTGAISQY	36.58	936.455	9	3.8	937.46	1	10.3908	1.3153-1.3374			485866	10258	210724_sHLA_MCF7_Growing_1_Slot1-5_1_1912.d	1	Q9Y4F4|TGRM1_HUMAN			FALSE
TPTKTYGM	36.33	897.427	8	-0.2	898.428	1	4.9853	1.3199-1.3419			232623	3759	210724_sHLA_MCF7_Growing_1_Slot1-5_1_1912.d	2	O60701|UGDH_HUMAN			FALSE
TPTKTYGM(+15.99)	36.02	913.422	8	-7.9	457.711	2	3.7321	0.7214-0.7441			174096	2448	210724_sHLA_MCF7_Growing_1_Slot1-5_1_1912.d	1	O60701|UGDH_HUMAN	Oxidation (M)	M8:Oxidation (M):1001.00	FALSE
TPTPSATSF	38.15	907.429	9	4.9	908.434	1	13.0911	1.2997-1.3217			612556	13576	210724_sHLA_MCF7_Growing_1_Slot1-5_1_1912.d	2	P55265|DSRAD_HUMAN			FALSE
TPTSVLDYF	25.61	1041.5	9	1.6	1042.5	1	44.3059	1.4280-1.4500			2090230	64426	210724_sHLA_MCF7_Growing_1_Slot1-5_1_1912.d	1				FALSE
TPVAGSQSL	44.21	858.445	9	-1.1	859.445	1	8.1806	1.2702-1.2923			382183	7597	210724_sHLA_MCF7_Growing_1_Slot1-5_1_1912.d	2	Q9UQ35|SRRM2_HUMAN			FALSE
TPVDLNKHLY	33.85	1198.63	10	-5.6	600.317	2	10.5463	0.8863-0.9088			493238	10478	210724_sHLA_MCF7_Growing_1_Slot1-5_1_1912.d	1	O00443|P3C2A_HUMAN			FALSE
TPVFGKGVAY	49.32	1037.55	10	-4.8	519.779	2	15.0033	0.7950-0.8176	1020	13600	700000	16090	210724_sHLA_MCF7_Growing_1_Slot1-5_1_1912.d	1	Q16850|CP51A_HUMAN			FALSE
TPVGDVFEL	27.75	975.491	9	-11.2	976.481	1	40.5487	1.3621-1.3841			1911636	57480	210724_sHLA_MCF7_Growing_1_Slot1-5_1_1912.d	1	P04844|RPN2_HUMAN			FALSE
TPVGSSYGDLL	47.11	1107.54	11	2.3	1108.55	1	29.6538	1.4527-1.4746			1395336	39138	210724_sHLA_MCF7_Growing_1_Slot1-5_1_1912.d	2	Q14865|ARI5B_HUMAN			FALSE
TPVPSVNEL	23.33	954.502	9	-0.3	955.503	1	23.6121	1.3548-1.3768			1109637	29685	210724_sHLA_MCF7_Growing_1_Slot1-5_1_1912.d	1				FALSE
TPWRGILLF	23.59	1101.63	9	-3.1	551.818	2	46.7372	0.8167-0.8393	546	5390	2204061	69189	210724_sHLA_MCF7_Growing_1_Slot1-5_1_1912.d	1				FALSE
TPYDLPGNLLRY	27.13	1420.73	12	1.3	711.371	2	37.7416	0.9209-0.9434	411	4350	1777630	52210	210724_sHLA_MCF7_Growing_1_Slot1-5_1_1912.d	1	Q96CX6|LRC58_HUMAN			FALSE
TPYGGQFERM	32.37	1184.53	10	-1.4	593.267	2	11.6165	0.8186-0.8412	143	4690	542717	11681	210724_sHLA_MCF7_Growing_1_Slot1-5_1_1912.d	1	Q9NR30|DDX21_HUMAN			FALSE
TPYKGGNLY	37.24	1011.5	9	1.2	1012.5	1	6.7523	1.3768-1.3988	509	18900	315130	5806	210724_sHLA_MCF7_Growing_1_Slot1-5_1_1912.d	2	Q13439|GOGA4_HUMAN			FALSE
TPYLVLSY	24.29	954.506	8	0.1	955.507	1	37.6913	1.3814-1.4034			1775748	52116	210724_sHLA_MCF7_Growing_1_Slot1-5_1_1912.d	1				FALSE
TPYPAILHEY	51.05	1202.6	10	0.8	602.302	2	24.2725	0.8647-0.8872	278	4320	1143004	30868	210724_sHLA_MCF7_Growing_1_Slot1-5_1_1912.d	1	Q9P2H3|IFT80_HUMAN			FALSE
TQLLNNM(+15.99)RSQY	26.01	1382.66	11	-9.3	692.327	2	7.0633	0.9022-0.9247			329827	6199	210724_sHLA_MCF7_Growing_1_Slot1-5_1_1912.d	1	P13645|K1C10_HUMAN	Oxidation (M)	M7:Oxidation (M):1001.00	FALSE
TQLLNNMRSQY	39.57	1366.67	11	6.1	684.34	2	13.3049	0.9003-0.9228			622688	13874	210724_sHLA_MCF7_Growing_1_Slot1-5_1_1912.d	2	P13645|K1C10_HUMAN			FALSE
TSAPQTFSY	38.93	1000.45	9	-12.7	1001.44	1	15.0839	1.3685-1.3905			706442	16274	210724_sHLA_MCF7_Growing_1_Slot1-5_1_1912.d	1	Q9Y6Y8|S23IP_HUMAN			FALSE
TSDNVIRIY	37.61	1079.56	9	-0.7	540.784	2	16.8104	0.8016-0.8242	282	3940	785734	18682	210724_sHLA_MCF7_Growing_1_Slot1-5_1_1912.d	1	Q99567|NUP88_HUMAN			FALSE
TSFDKFYKY	38.4	1197.57	9	-8.4	599.783	2	13.7182	0.8440-0.8665			642009	14421	210724_sHLA_MCF7_Growing_1_Slot1-5_1_1912.d	2	P45985|MP2K4_HUMAN			FALSE
TSFPDADAF	35.72	969.408	9	-1.4	970.407	1	28.4793	1.3374-1.3594			1339990	37432	210724_sHLA_MCF7_Growing_1_Slot1-5_1_1912.d	5	P50402|EMD_HUMAN			FALSE
TSLPTSHTY	36.59	1005.48	9	17.7	503.751	2	6.2622	0.7677-0.7903			292208	5234	210724_sHLA_MCF7_Growing_1_Slot1-5_1_1912.d	1	Q96SW2|CRBN_HUMAN			FALSE
TSWRDGM(+15.99)AF	24.03	1085.46	9	2.2	543.735	2	10.624	0.7856-0.8082			496895	10559	210724_sHLA_MCF7_Growing_1_Slot1-5_1_1912.d	1	Q01082|SPTB2_HUMAN	Oxidation (M)	M7:Oxidation (M):1001.00	FALSE
TSWRDGMAF	32.35	1069.47	9	-0.3	535.736	2	19.8649	0.7715-0.7941	539	9330	930806	23396	210724_sHLA_MCF7_Growing_1_Slot1-5_1_1912.d	1	Q01082|SPTB2_HUMAN			FALSE
TTDNANIL	24.28	860.424	8	7.8	861.432	1	12.5804	1.2822-1.3043			588689	12953	210724_sHLA_MCF7_Growing_1_Slot1-5_1_1912.d	1	P13645|K1C10_HUMAN			FALSE
TVAGAVVTY	32.22	879.47	9	-2.3	880.469	1	16.1615	1.3034-1.3254			757110	17772	210724_sHLA_MCF7_Growing_1_Slot1-5_1_1912.d	3	Q8WWI5|CTL1_HUMAN			FALSE
TVAGGAWTY	46.8	924.434	9	2.6	925.438	1	19.6004	1.3181-1.3401			919698	23016	210724_sHLA_MCF7_Growing_1_Slot1-5_1_1912.d	4	P61513|RL37A_HUMAN			FALSE
TVATAVEQY	37.97	980.481	9	-3.3	981.479	1	12.6635	1.3539-1.3759			592346	13034	210724_sHLA_MCF7_Growing_1_Slot1-5_1_1912.d	1	Q9BXS4|TMM59_HUMAN			FALSE
TVFDLVEEY	46.63	1113.52	9	0.3	1114.52	1	45.1303	1.4646-1.4865			2129334	65982	210724_sHLA_MCF7_Growing_1_Slot1-5_1_1912.d	2	P57740|NU107_HUMAN			FALSE
TVGPLVVY	25.67	846.485	8	2.1	847.488	1	30.7901	1.2868-1.3089			1448961	40911	210724_sHLA_MCF7_Growing_1_Slot1-5_1_1912.d	1	Q9NVH1|DJC11_HUMAN			FALSE
TVLPFSQEF	38.13	1066.53	9	-5.3	1067.53	1	42.5466	1.4125-1.4344			2006390	61046	210724_sHLA_MCF7_Growing_1_Slot1-5_1_1912.d	1	Q7L576|CYFP1_HUMAN			FALSE
TVM(+15.99)NIAEHY	32.82	1092.49	9	8.1	547.254	2	7.1605	0.8148-0.8374			334411	6313	210724_sHLA_MCF7_Growing_1_Slot1-5_1_1912.d	2	P55884|EIF3B_HUMAN	Oxidation (M)	M3:Oxidation (M):1001.00	FALSE
TVMNIAEHY	40.94	1076.5	9	5.6	539.255	2	14.0665	0.7960-0.8186	2290	65300	657655	14869	210724_sHLA_MCF7_Growing_1_Slot1-5_1_1912.d	2	P55884|EIF3B_HUMAN			FALSE
TVSDAILRY	35.74	1036.56	9	2.2	519.283	2	18.8148	0.7800-0.8026	1860	64700	879918	21678	210724_sHLA_MCF7_Growing_1_Slot1-5_1_1912.d	3	Q9Y5W9|SNX11_HUMAN			FALSE
TVSSVNEAF	35.64	952.45	9	1.8	953.453	1	14.462	1.3153-1.3374			676982	15422	210724_sHLA_MCF7_Growing_1_Slot1-5_1_1912.d	1	Q13610|PWP1_HUMAN			FALSE
TVTAM(+15.99)DVVY	37.3	1013.47	9	-5.3	1014.47	1	16.3364	1.3850-1.4070			765454	18070	210724_sHLA_MCF7_Growing_1_Slot1-5_1_1912.d	1	P62805|H4_HUMAN	Oxidation (M)	M5:Oxidation (M):1001.00	FALSE
TVTAMDVVY	30.73	997.479	9	0.9	998.48	1	26.7988	1.3878-1.4098			1260413	34739	210724_sHLA_MCF7_Growing_1_Slot1-5_1_1912.d	1	P62805|H4_HUMAN			FALSE
TVTEVLLKY	39.72	1064.61	9	-2.9	533.308	2	24.4121	0.7913-0.8139	892	21300	1145782	30964	210724_sHLA_MCF7_Growing_1_Slot1-5_1_1912.d	2	Q9NYV6|RRN3_HUMAN;A6NIE6|RN3P2_HUMAN			FALSE
TVVEDVKQY	37.12	1079.55	9	2.1	540.78	2	8.3032	0.7979-0.8205	116	8400	387706	7756	210724_sHLA_MCF7_Growing_1_Slot1-5_1_1912.d	2	Q96DH6|MSI2H_HUMAN			FALSE
V(+42.01)IIILLLI	32.25	950.678	8	-0.2	476.343	2	46.0823	0.8214-0.8440	820	12100	2172167	67691	210724_sHLA_MCF7_Growing_1_Slot1-5_1_1912.d	1		Acetylation (N-term)	V1:Acetylation (N-term):1001.00	FALSE
V(+42.01)ILIILII	32.25	950.678	8	-0.2	476.343	2	46.0823	0.8214-0.8440	820	12100	2172167	67691	210724_sHLA_MCF7_Growing_1_Slot1-5_1_1912.d	1		Acetylation (N-term)	V1:Acetylation (N-term):1001.00	FALSE
V(+42.01)ILIILIII	43.3	1063.76	9	-0.1	532.885	2	48.7542	0.8618-0.8844	859	21400	2299002	72942	210724_sHLA_MCF7_Growing_1_Slot1-5_1_1912.d	2		Acetylation (N-term)	V1:Acetylation (N-term):1001.00	FALSE
V(+42.01)ILLLLLL	32.25	950.678	8	-0.2	476.343	2	46.0823	0.8214-0.8440	820	12100	2172167	67691	210724_sHLA_MCF7_Growing_1_Slot1-5_1_1912.d	1	Q8NHL6|LIRB1_HUMAN	Acetylation (N-term)	V1:Acetylation (N-term):1001.00	FALSE
V(+42.01)ILLLLLLL	43.3	1063.76	9	-0.1	532.885	2	48.7542	0.8618-0.8844	859	21400	2299002	72942	210724_sHLA_MCF7_Growing_1_Slot1-5_1_1912.d	2	Q8NHL6|LIRB1_HUMAN	Acetylation (N-term)	V1:Acetylation (N-term):1001.00	FALSE
V(+42.01)ILLLLLLLL	29.1	1176.85	10	-1.6	589.425	2	50.8317	0.9050-0.9275	205	4460	2399839	77227	210724_sHLA_MCF7_Growing_1_Slot1-5_1_1912.d	1	Q8NHL6|LIRB1_HUMAN	Acetylation (N-term)	V1:Acetylation (N-term):1001.00	FALSE
V(+42.01)LILLLLL	32.25	950.678	8	-0.2	476.343	2	46.0823	0.8214-0.8440	820	12100	2172167	67691	210724_sHLA_MCF7_Growing_1_Slot1-5_1_1912.d	1	Q9Y5E8|PCDBF_HUMAN	Acetylation (N-term)	V1:Acetylation (N-term):1001.00	FALSE
V(+42.01)LLLLIIL	32.25	950.678	8	-0.2	476.343	2	46.0823	0.8214-0.8440	820	12100	2172167	67691	210724_sHLA_MCF7_Growing_1_Slot1-5_1_1912.d	1		Acetylation (N-term)	V1:Acetylation (N-term):1001.00	FALSE
V(+42.01)LLLLLII	32.25	950.678	8	-0.2	476.343	2	46.0823	0.8214-0.8440	820	12100	2172167	67691	210724_sHLA_MCF7_Growing_1_Slot1-5_1_1912.d	1	Q8WY07|CTR3_HUMAN	Acetylation (N-term)	V1:Acetylation (N-term):1001.00	FALSE
V(+42.01)LLLLLIIL	43.3	1063.76	9	-0.1	532.885	2	48.7542	0.8618-0.8844	859	21400	2299002	72942	210724_sHLA_MCF7_Growing_1_Slot1-5_1_1912.d	2		Acetylation (N-term)	V1:Acetylation (N-term):1001.00	FALSE
V(+42.01)LLLLLLI	32.25	950.678	8	-0.2	476.343	2	46.0823	0.8214-0.8440	820	12100	2172167	67691	210724_sHLA_MCF7_Growing_1_Slot1-5_1_1912.d	1		Acetylation (N-term)	V1:Acetylation (N-term):1001.00	FALSE
V(+42.01)LLLLLLL	32.25	950.678	8	-0.2	476.343	2	46.0823	0.8214-0.8440	820	12100	2172167	67691	210724_sHLA_MCF7_Growing_1_Slot1-5_1_1912.d	1	Q14761|PTCA_HUMAN;Q8N423|LIRB2_HUMAN;Q9UIW2|PLXA1_HUMAN	Acetylation (N-term)	V1:Acetylation (N-term):1001.00	FALSE
V(+42.01)LLLLLLLL	43.3	1063.76	9	-0.1	532.885	2	48.7542	0.8618-0.8844	859	21400	2299002	72942	210724_sHLA_MCF7_Growing_1_Slot1-5_1_1912.d	2	Q14761|PTCA_HUMAN;Q8N423|LIRB2_HUMAN;Q9UIW2|PLXA1_HUMAN	Acetylation (N-term)	V1:Acetylation (N-term):1001.00	FALSE
V(+42.01)LLLLLLLLL	29.1	1176.85	10	-1.6	589.425	2	50.8317	0.9050-0.9275	205	4460	2399839	77227	210724_sHLA_MCF7_Growing_1_Slot1-5_1_1912.d	1	Q14761|PTCA_HUMAN;Q8N423|LIRB2_HUMAN;Q9UIW2|PLXA1_HUMAN	Acetylation (N-term)	V1:Acetylation (N-term):1001.00	FALSE
V(+42.01)VIIILLI	25.45	936.662	8	-0.4	937.663	1	42.8044	1.3905-1.4125			2018588	61622	210724_sHLA_MCF7_Growing_1_Slot1-5_1_1912.d	1		Acetylation (N-term)	V1:Acetylation (N-term):1001.00	FALSE
V(+42.01)VLLLLLI	25.45	936.662	8	-0.4	937.663	1	42.8044	1.3905-1.4125			2018588	61622	210724_sHLA_MCF7_Growing_1_Slot1-5_1_1912.d	1	Q8WY07|CTR3_HUMAN	Acetylation (N-term)	V1:Acetylation (N-term):1001.00	FALSE
V(+42.01)VLLLLLII	27.46	1049.75	9	-1.6	525.876	2	45.9552	0.8609-0.8834	2680	52000	2164727	67403	210724_sHLA_MCF7_Growing_1_Slot1-5_1_1912.d	3	Q8WY07|CTR3_HUMAN	Acetylation (N-term)	V1:Acetylation (N-term):1001.00	FALSE
V(+42.01)VLLLLLL	25.45	936.662	8	-0.4	937.663	1	42.8044	1.3905-1.4125			2018588	61622	210724_sHLA_MCF7_Growing_1_Slot1-5_1_1912.d	1	Q14761|PTCA_HUMAN;Q8N423|LIRB2_HUMAN	Acetylation (N-term)	V1:Acetylation (N-term):1001.00	FALSE
V(+42.01)VLLLLLLL	27.46	1049.75	9	-1.6	525.876	2	45.9552	0.8609-0.8834	2680	52000	2164727	67403	210724_sHLA_MCF7_Growing_1_Slot1-5_1_1912.d	3	Q14761|PTCA_HUMAN;Q8N423|LIRB2_HUMAN	Acetylation (N-term)	V1:Acetylation (N-term):1001.00	FALSE
V(+42.01)VLLLLLLLL	30.38	1162.83	10	-2.4	582.417	2	48.1155	0.9163-0.9387	9540	166000	2271160	71920	210724_sHLA_MCF7_Growing_1_Slot1-5_1_1912.d	4	Q14761|PTCA_HUMAN;Q8N423|LIRB2_HUMAN	Acetylation (N-term)	V1:Acetylation (N-term):1001.00	FALSE
V(+42.01)VLLLLLLLLL	32.11	1275.91	11	2.8	638.962	2	50.5073	0.9528-0.9752	3400	43400	2383789	76375	210724_sHLA_MCF7_Growing_1_Slot1-5_1_1912.d	3	Q14761|PTCA_HUMAN;Q8N423|LIRB2_HUMAN	Acetylation (N-term)	V1:Acetylation (N-term):1001.00	FALSE
VAAEDFSQY	26.71	1028.45	9	2	1029.45	1	17.1965	1.3869-1.4088			805983	19263	210724_sHLA_MCF7_Growing_1_Slot1-5_1_1912.d	1	Q9BVV6|TALD3_HUMAN			FALSE
VAAPEHISY	40.27	985.487	9	-1.2	493.747	2	9.1825	0.7573-0.7800	12300	363000	426198	8700	210724_sHLA_MCF7_Growing_1_Slot1-5_1_1912.d	4	B0FP48|UPK3L_HUMAN;E5RIL1|UPKL2_HUMAN			FALSE
VADPYVVIM	27.97	1005.52	9	8.5	1006.53	1	38.3756	1.4207-1.4427			1808278	53356	210724_sHLA_MCF7_Growing_1_Slot1-5_1_1912.d	2	Q10570|CPSF1_HUMAN			FALSE
VADPYVVIM(+15.99)	40.9	1021.52	9	3	1022.52	1	26.6044	1.4216-1.4436			1251089	34355	210724_sHLA_MCF7_Growing_1_Slot1-5_1_1912.d	2	Q10570|CPSF1_HUMAN	Oxidation (M)	M9:Oxidation (M):1001.00	FALSE
VAFKKTFSY	45.18	1089.59	9	-4.3	545.794	2	8.7718	0.8336-0.8562	664	23600	407870	8252	210724_sHLA_MCF7_Growing_1_Slot1-5_1_1912.d	2	Q99832|TCPH_HUMAN			FALSE
VAGGAWTY	35.74	823.386	8	3.9	824.391	1	16.9632	1.2186-1.2407			794942	18950	210724_sHLA_MCF7_Growing_1_Slot1-5_1_1912.d	2	P61513|RL37A_HUMAN			FALSE
VAGGGGGFGAA	46.12	819.388	11	1.3	820.39	1	6.9856	1.1825-1.2047			326154	6102	210724_sHLA_MCF7_Growing_1_Slot1-5_1_1912.d	1	P35908|K22E_HUMAN			FALSE
VALDFEQEM	45.3	1080.48	9	3	1081.48	1	33.0752	1.4299-1.4518			1557129	44481	210724_sHLA_MCF7_Growing_1_Slot1-5_1_1912.d	2	P60709|ACTB_HUMAN;Q6S8J3|POTEE_HUMAN;Q562R1|ACTBL_HUMAN;A5A3E0|POTEF_HUMAN;P0CG39|POTEJ_HUMAN;P63261|ACTG_HUMAN;P0CG38|POTEI_HUMAN			FALSE
VALDFEQEM(+15.99)	34.97	1096.47	9	-1.4	1097.47	1	22.2223	1.4171-1.4390			1043768	27290	210724_sHLA_MCF7_Growing_1_Slot1-5_1_1912.d	1	P60709|ACTB_HUMAN;Q6S8J3|POTEE_HUMAN;Q562R1|ACTBL_HUMAN;A5A3E0|POTEF_HUMAN;P0CG39|POTEJ_HUMAN;P63261|ACTG_HUMAN;P0CG38|POTEI_HUMAN	Oxidation (M)	M9:Oxidation (M):1001.00	FALSE
VALPGVAVSM	41.42	942.521	10	1.6	943.523	1	36.0077	1.3438-1.3658			1695883	49135	210724_sHLA_MCF7_Growing_1_Slot1-5_1_1912.d	2	P12074|CX6A1_HUMAN			FALSE
VALPGVAVSM(+15.99)	41.9	958.516	10	-4	959.513	1	24.8602	1.3511-1.3731			1168921	31753	210724_sHLA_MCF7_Growing_1_Slot1-5_1_1912.d	1	P12074|CX6A1_HUMAN	Oxidation (M)	M10:Oxidation (M):1001.00	FALSE
VANPNSAIF	33.83	931.476	9	2.7	932.48	1	19.3283	1.3300-1.3520			906743	22577	210724_sHLA_MCF7_Growing_1_Slot1-5_1_1912.d	1	Q15056|IF4H_HUMAN			FALSE
VASSVNTEF	37.06	952.45	9	-3.6	953.447	1	12.8578	1.3364-1.3585			601510	13258	210724_sHLA_MCF7_Growing_1_Slot1-5_1_1912.d	1	A0AVI4|TM129_HUMAN			FALSE
VAVSMLNVY	31.37	994.516	9	-3.4	995.513	1	34.562	1.4107-1.4326			1627338	46746	210724_sHLA_MCF7_Growing_1_Slot1-5_1_1912.d	1	P12074|CX6A1_HUMAN			FALSE
VGIDLGTTY	43.31	937.476	9	2.3	938.479	1	28.3821	1.3456-1.3676			1335338	37250	210724_sHLA_MCF7_Growing_1_Slot1-5_1_1912.d	2	P11021|BIP_HUMAN;P48741|HSP77_HUMAN;P17066|HSP76_HUMAN;P11142|HSP7C_HUMAN			FALSE
VHFPMVVY	23.91	990.5	8	0.4	496.254	2	27.6863	0.7752-0.7979	1630	14700	1298362	36034	210724_sHLA_MCF7_Growing_1_Slot1-5_1_1912.d	1	Q05086|UBE3A_HUMAN			FALSE
VIIILLLI	24.58	908.667	8	-2.4	455.337	2	38.408	0.8205-0.8430	2100	22600	1806450	53316	210724_sHLA_MCF7_Growing_1_Slot1-5_1_1912.d	1				FALSE
VILIILII	24.58	908.667	8	-2.4	455.337	2	38.408	0.8205-0.8430	2100	22600	1806450	53316	210724_sHLA_MCF7_Growing_1_Slot1-5_1_1912.d	1				FALSE
VILIILIII	24.36	1021.75	9	2.5	511.881	2	41.9913	0.8590-0.8816	1820	47200	1977591	59961	210724_sHLA_MCF7_Growing_1_Slot1-5_1_1912.d	2				FALSE
VILLLLLL	24.58	908.667	8	-2.4	455.337	2	38.408	0.8205-0.8430	2100	22600	1806450	53316	210724_sHLA_MCF7_Growing_1_Slot1-5_1_1912.d	1	Q8NHL6|LIRB1_HUMAN			FALSE
VILLLLLLL	24.36	1021.75	9	2.5	511.881	2	41.9913	0.8590-0.8816	1820	47200	1977591	59961	210724_sHLA_MCF7_Growing_1_Slot1-5_1_1912.d	2	Q8NHL6|LIRB1_HUMAN			FALSE
[truncated: 246 more rows]

## Sheet: Growing Rep 2
Peptide	-10LgP	Mass	Length	ppm	m/z	z	RT	1/k0 Range	Area MCF7 Growing 2	Intensity MCF7 Growing 2	Scan	Precursor Id	Source File	#Spec	Accession	PTM	AScore	Decoy
AAAAAAAAY	27.29	749.371	9	4.3	750.375	1	5.7157	1.2209-1.2430			266335	4393	210802_sHLA_MCF7_Growing_2_Slot2-12_1_2000.d	1	Q04726|TLE3_HUMAN			FALSE
AAAAAALLY	34.81	833.465	9	-2.9	834.462	1	25.3577	1.3267-1.3487			1191945	32427	210802_sHLA_MCF7_Growing_2_Slot2-12_1_2000.d	1	P47974|TISD_HUMAN			FALSE
AAAAAVVAY	33.17	805.433	9	1.3	806.435	1	13.6622	1.2853-1.3074			639174	14268	210802_sHLA_MCF7_Growing_2_Slot2-12_1_2000.d	2	Q04724|TLE1_HUMAN			FALSE
AAAANAQVY	33.29	877.429	9	-1.6	878.428	1	6.2452	1.3212-1.3432			291064	4984	210802_sHLA_MCF7_Growing_2_Slot2-12_1_2000.d	1	P03372|ESR1_HUMAN			FALSE
AAAKVLEEY	30.79	992.518	9	2	497.263	2	8.9437	0.8010-0.8236			417470	8018	210802_sHLA_MCF7_Growing_2_Slot2-12_1_2000.d	1	O15270|SPTC2_HUMAN			FALSE
AAANPTLAF	28.65	874.455	9	-1.8	875.453	1	23.9257	1.3459-1.3679			1124298	30042	210802_sHLA_MCF7_Growing_2_Slot2-12_1_2000.d	1	Q8TB72|PUM2_HUMAN			FALSE
AAAPAIMSY	39.48	893.432	9	0	894.431	1	21.935	1.3404-1.3624			1029766	26698	210802_sHLA_MCF7_Growing_2_Slot2-12_1_2000.d	1	Q8N3X1|FNBP4_HUMAN			FALSE
AAFAYTVKY	34.69	1032.53	9	-5.9	517.264	2	17.3021	0.8142-0.8368			810710	19520	210802_sHLA_MCF7_Growing_2_Slot2-12_1_2000.d	1	Q8N2K1|UB2J2_HUMAN			FALSE
AAFDFPTSF	30.01	1001.45	9	-1.7	1002.45	1	45.1267	1.4236-1.4455			2129882	67424	210802_sHLA_MCF7_Growing_2_Slot2-12_1_2000.d	1	P49184|DNSL1_HUMAN			FALSE
AALEGTATY	27.55	895.429	9	-1.8	896.427	1	10.2744	1.3752-1.3972			479937	9693	210802_sHLA_MCF7_Growing_2_Slot2-12_1_2000.d	1				FALSE
AANPHSFVF	31.87	988.477	9	-4.3	495.239	2	16.9328	0.8104-0.8330			793152	18948	210802_sHLA_MCF7_Growing_2_Slot2-12_1_2000.d	1	Q9NQ55|SSF1_HUMAN			FALSE
AAVDAGMAM	38.26	835.357	9	-5.6	836.352	1	14.5414	1.2955-1.3175			680609	15473	210802_sHLA_MCF7_Growing_2_Slot2-12_1_2000.d	2	P26599|PTBP1_HUMAN			FALSE
AAVPEVAVY	35.85	917.486	9	-12.4	918.474	1	24.5907	1.3147-1.3368			1155819	31167	210802_sHLA_MCF7_Growing_2_Slot2-12_1_2000.d	2	Q15257|PTPA_HUMAN			FALSE
AAWEDKDEF	26.98	1109.47	9	6.5	555.739	2	12.8029	0.8359-0.8584			598566	12996	210802_sHLA_MCF7_Growing_2_Slot2-12_1_2000.d	1				FALSE
AEVNADRITWL	38.55	1286.66	11	-1.6	644.332	2	28.88	0.9026-0.9251	104	6650	1358081	38537	210802_sHLA_MCF7_Growing_2_Slot2-12_1_2000.d	2	Q08188|TGM3_HUMAN			FALSE
AFEELVAF	27.96	924.459	8	3	925.462	1	44.0294	1.3953-1.4173			2077727	65333	210802_sHLA_MCF7_Growing_2_Slot2-12_1_2000.d	1	P25205|MCM3_HUMAN			FALSE
AGFEDKSAY	45.4	986.434	9	-4.4	494.218	2	5.8176	0.7840-0.8066			270921	4509	210802_sHLA_MCF7_Growing_2_Slot2-12_1_2000.d	1	Q9BY32|ITPA_HUMAN			FALSE
AGGGASVVY	33.18	779.381	9	-15.1	780.37	1	10.7603	1.2301-1.2522			502909	10315	210802_sHLA_MCF7_Growing_2_Slot2-12_1_2000.d	2	P53396|ACLY_HUMAN			FALSE
AGLLLLLLLLLL	32.55	1276.91	12	-10.3	639.45	2	52.714	0.9645-0.9869	820	16300	2490141	82599	210802_sHLA_MCF7_Growing_2_Slot2-12_1_2000.d	1	Q8WY22|BRI3B_HUMAN			FALSE
ANTVLSGGST	32.11	905.445	10	-1.7	906.443	1	6.6956	1.3725-1.3944			312127	5485	210802_sHLA_MCF7_Growing_2_Slot2-12_1_2000.d	1	Q562R1|ACTBL_HUMAN			FALSE
APAAFGLVSF	43.89	978.518	10	-9.3	979.507	1	47.2592	1.4428-1.4647			2231487	71583	210802_sHLA_MCF7_Growing_2_Slot2-12_1_2000.d	1	Q9NUM3|S39A9_HUMAN			FALSE
APAAGTWVL	40.71	884.476	9	4.1	885.479	1	32.2223	1.3551-1.3771			1517542	44230	210802_sHLA_MCF7_Growing_2_Slot2-12_1_2000.d	1	Q4ZG55|GREB1_HUMAN			FALSE
APAESVAY	30.11	806.381	8	7.1	807.387	1	7.945	1.2679-1.2899			370757	6899	210802_sHLA_MCF7_Growing_2_Slot2-12_1_2000.d	1	Q9H2P0|ADNP_HUMAN			FALSE
APAFAQPEY	47.99	992.46	9	12.9	993.472	1	17.7339	1.4191-1.4410			831049	20191	210802_sHLA_MCF7_Growing_2_Slot2-12_1_2000.d	2	Q9UN72|PCDA7_HUMAN;Q9Y5H6|PCDA8_HUMAN;Q9Y5H9|PCDA2_HUMAN;O60330|PCDGC_HUMAN;Q9UN75|PCDAC_HUMAN;Q9Y5I0|PCDAD_HUMAN;Q9Y5I3|PCDA1_HUMAN;Q9UN74|PCDA4_HUMAN;Q9UN73|PCDA6_HUMAN;Q9Y5I1|PCDAB_HUMAN			FALSE
APAFTQTSY	45.38	984.455	9	-5.2	985.449	1	13.9149	1.4054-1.4273			651121	14593	210802_sHLA_MCF7_Growing_2_Slot2-12_1_2000.d	2	Q9Y5E2|PCDB7_HUMAN;Q9UN67|PCDBA_HUMAN;Q9Y5E8|PCDBF_HUMAN;Q9Y5F1|PCDBC_HUMAN;Q9Y5E7|PCDB2_HUMAN;Q9Y5F0|PCDBD_HUMAN;Q9Y5E4|PCDB5_HUMAN;Q9UN66|PCDB8_HUMAN;Q9Y5E1|PCDB9_HUMAN;Q9Y5E5|PCDB4_HUMAN			FALSE
APAPPASQY	43.84	900.434	9	0.6	901.434	1	6.754	1.3322-1.3542			314885	5561	210802_sHLA_MCF7_Growing_2_Slot2-12_1_2000.d	2	P56945|BCAR1_HUMAN			FALSE
APAPPPAASF	34.91	924.471	10	-10.4	925.46	1	16.4176	1.3496-1.3716			769199	18239	210802_sHLA_MCF7_Growing_2_Slot2-12_1_2000.d	2	Q7L5A8|FA2H_HUMAN			FALSE
APAPSTVHF	34.9	925.466	9	-6.5	463.733	2	10.08	0.7925-0.8151			470755	9451	210802_sHLA_MCF7_Growing_2_Slot2-12_1_2000.d	1	Q13118|KLF10_HUMAN			FALSE
APAPVQPPM	34.84	906.463	9	12.1	907.474	1	15.5378	1.3468-1.3688			727649	16919	210802_sHLA_MCF7_Growing_2_Slot2-12_1_2000.d	1	O14497|ARI1A_HUMAN			FALSE
APAQYQHQF	46.46	1088.5	9	1.3	545.255	2	5.463	0.8528-0.8754			254453	4133	210802_sHLA_MCF7_Growing_2_Slot2-12_1_2000.d	1	Q86Z02|HIPK1_HUMAN			FALSE
APATGAHNY	27.32	900.409	9	-17.7	451.2	2	2.9007	0.7471-0.7698			134783	1577	210802_sHLA_MCF7_Growing_2_Slot2-12_1_2000.d	1	O75643|U520_HUMAN			FALSE
APATSILEY	37.83	963.491	9	-4	964.487	1	26.3339	1.4017-1.4236			1238291	34073	210802_sHLA_MCF7_Growing_2_Slot2-12_1_2000.d	5	Q96PU8|QKI_HUMAN			FALSE
APDELHYTY	44.84	1107.49	9	-0.5	554.746	2	12.2105	0.8321-0.8547	972	12500	568249	12181	210802_sHLA_MCF7_Growing_2_Slot2-12_1_2000.d	1	P04843|RPN1_HUMAN			FALSE
APDNIIKFY	39.7	1079.57	9	4.9	540.788	2	26.5806	0.8377-0.8603	513	6420	1248555	34503	210802_sHLA_MCF7_Growing_2_Slot2-12_1_2000.d	1	Q3T8J9|GON4L_HUMAN;Q9H869|YYAP1_HUMAN			FALSE
APEEHPVLL	49.38	1003.53	9	1.9	502.771	2	14.239	0.7981-0.8208	21800	370000	662198	14942	210802_sHLA_MCF7_Growing_2_Slot2-12_1_2000.d	6	P60709|ACTB_HUMAN;A5A3E0|POTEF_HUMAN;P63261|ACTG_HUMAN			FALSE
APFDWKILY	43.53	1151.6	9	-0.9	576.803	2	43.0522	0.8914-0.9139	797	7850	2028437	63425	210802_sHLA_MCF7_Growing_2_Slot2-12_1_2000.d	1	Q96RK4|BBS4_HUMAN			FALSE
APFEGLGKVYIY	51.34	1355.71	12	-0.3	678.858	2	35.9813	0.9429-0.9654	98.2	6330	1695635	50675	210802_sHLA_MCF7_Growing_2_Slot2-12_1_2000.d	2	P26006|ITA3_HUMAN			FALSE
APFEQAGQKY	52.53	1137.55	10	-1.2	569.774	2	6.4393	0.8189-0.8415	198	6930	299319	5193	210802_sHLA_MCF7_Growing_2_Slot2-12_1_2000.d	1	Q9H6S3|ES8L2_HUMAN			FALSE
APFGPIKSIDM	50.27	1174.61	11	3.4	588.307	2	27.8789	0.8613-0.8838			1311703	36859	210802_sHLA_MCF7_Growing_2_Slot2-12_1_2000.d	1	Q9UHX1|PUF60_HUMAN			FALSE
APFPHPLWL	36.53	1076.58	9	-4.7	539.29	2	40.0482	0.8236-0.8462			1888975	58063	210802_sHLA_MCF7_Growing_2_Slot2-12_1_2000.d	1	Q6NUJ5|PWP2B_HUMAN			FALSE
APFSKVITF	46.16	1008.56	9	1.9	505.286	2	30.4764	0.8057-0.8283	5230	109000	1431348	41178	210802_sHLA_MCF7_Growing_2_Slot2-12_1_2000.d	3	O95757|HS74L_HUMAN			FALSE
APFSKVLTF	46.16	1008.56	9	1.9	505.286	2	30.4764	0.8057-0.8283	5230	109000	1431348	41178	210802_sHLA_MCF7_Growing_2_Slot2-12_1_2000.d	3	Q92598|HS105_HUMAN;P34932|HSP74_HUMAN			FALSE
APFTEGISF	38.26	967.465	9	-0.8	968.463	1	36.7436	1.3853-1.4072			1731802	51976	210802_sHLA_MCF7_Growing_2_Slot2-12_1_2000.d	3	Q9BQE5|APOL2_HUMAN			FALSE
APFTITPVF	29.5	991.538	9	2.5	992.539	1	48.1188	1.4528-1.4747			2272502	73262	210802_sHLA_MCF7_Growing_2_Slot2-12_1_2000.d	1	O15118|NPC1_HUMAN			FALSE
APHPFPHPAF	37.26	1116.55	10	3	559.279	2	12.5056	0.8283-0.8509	1010	8310	581115	12531	210802_sHLA_MCF7_Growing_2_Slot2-12_1_2000.d	1	Q14687|GSE1_HUMAN			FALSE
APIAGETKVWQY	60.96	1361.7	12	-0.1	681.85	2	20.2016	0.9261-0.9486	1810	47700	946668	24060	210802_sHLA_MCF7_Growing_2_Slot2-12_1_2000.d	2	Q13823|NOG2_HUMAN			FALSE
APIDWGEEY	48.67	1078.46	9	-1.3	1079.46	1	27.7818	1.4437-1.4656			1307053	36679	210802_sHLA_MCF7_Growing_2_Slot2-12_1_2000.d	2	Q96TA1|NIBA2_HUMAN			FALSE
APIPHDGNLY	31.48	1095.53	10	3.8	548.772	2	11.846	0.8293-0.8519			553532	11768	210802_sHLA_MCF7_Growing_2_Slot2-12_1_2000.d	1	O00560|SDCB1_HUMAN			FALSE
APIRPDIVNF	32.72	1140.63	10	2.6	571.318	2	26.6018	0.8537-0.8763	188	3850	1249483	34537	210802_sHLA_MCF7_Growing_2_Slot2-12_1_2000.d	1	P36578|RL4_HUMAN			FALSE
APISEPIEWKY	45.59	1331.68	11	-8.2	666.834	2	28.2305	0.9007-0.9233	262	4040	1326520	37372	210802_sHLA_MCF7_Growing_2_Slot2-12_1_2000.d	1	Q6IA69|NADE_HUMAN			FALSE
APITVDIEY	42.75	1019.52	9	7.2	1020.52	1	32.6305	1.4437-1.4656			1537023	44937	210802_sHLA_MCF7_Growing_2_Slot2-12_1_2000.d	1	Q9NW08|RPC2_HUMAN			FALSE
APIVAHLWEY	46.31	1197.62	10	1.7	599.812	2	33.0177	0.8801-0.9026	2360	45800	1551876	45486	210802_sHLA_MCF7_Growing_2_Slot2-12_1_2000.d	3	P50416|CPT1A_HUMAN			FALSE
APIWDKLGETY	51.92	1291.64	11	3.1	646.826	2	29.3563	0.8932-0.9158	4180	80100	1376616	39192	210802_sHLA_MCF7_Growing_2_Slot2-12_1_2000.d	2	P07237|PDIA1_HUMAN			FALSE
APLDSIHSL	35.69	951.503	9	2.1	476.755	2	18.6063	0.8047-0.8274	1160	17700	869849	21443	210802_sHLA_MCF7_Growing_2_Slot2-12_1_2000.d	1	P49327|FAS_HUMAN			FALSE
APLKLQMEF	46.81	1075.57	9	-0.5	538.789	2	29.9119	0.8424-0.8650	2010	41900	1407215	40289	210802_sHLA_MCF7_Growing_2_Slot2-12_1_2000.d	2	Q9Y244|POMP_HUMAN			FALSE
APLKSKM(+15.99)IY	44.64	1065.59	9	0.2	533.798	2	4.408	0.8481-0.8707	1230	47800	204089	2939	210802_sHLA_MCF7_Growing_2_Slot2-12_1_2000.d	1	P23528|COF1_HUMAN;P60981|DEST_HUMAN;Q9Y281|COF2_HUMAN	Oxidation (M)	M7:Oxidation (M):1001.00	FALSE
APLKSKMIY	42.69	1049.59	9	2.2	525.801	2	6.2508	0.8415-0.8641	2980	46800	289250	4958	210802_sHLA_MCF7_Growing_2_Slot2-12_1_2000.d	1	P23528|COF1_HUMAN;P60981|DEST_HUMAN;Q9Y281|COF2_HUMAN			FALSE
APLLELTAY	29.15	989.543	9	4	990.546	1	40.6568	1.4437-1.4656			1917845	59219	210802_sHLA_MCF7_Growing_2_Slot2-12_1_2000.d	2	Q9BVI4|NOC4L_HUMAN			FALSE
APLPAQAVF	38.17	912.507	9	4.2	913.51	1	30.2462	1.3679-1.3899			1423915	40897	210802_sHLA_MCF7_Growing_2_Slot2-12_1_2000.d	1	Q92508|PIEZ1_HUMAN			FALSE
APLPNPLAEF	27.43	1067.57	10	3.3	1068.57	1	47.7451	1.4701-1.4920			2254826	72572	210802_sHLA_MCF7_Growing_2_Slot2-12_1_2000.d	1				FALSE
APLQEKVVF	41.28	1029.59	9	1.7	515.797	2	18.4308	0.8151-0.8377	933	15600	861531	21171	210802_sHLA_MCF7_Growing_2_Slot2-12_1_2000.d	1	Q96A54|PAQR1_HUMAN;Q86V24|PAQR2_HUMAN			FALSE
APMGDEMAHHLY	57.04	1370.57	12	1	686.29	2	11.5687	0.9794-1.0018			540634	11386	210802_sHLA_MCF7_Growing_2_Slot2-12_1_2000.d	1	Q96BJ8|ELMO3_HUMAN			FALSE
APSKTSLIM	29.88	946.516	9	-5.6	474.259	2	9.8228	0.7811-0.8038			458792	9110	210802_sHLA_MCF7_Growing_2_Slot2-12_1_2000.d	1	Q9H334|FOXP1_HUMAN			FALSE
APSVVKVSY	44.17	948.528	9	-2.3	475.266	2	10.5904	0.7783-0.8010	851	14900	492815	10055	210802_sHLA_MCF7_Growing_2_Slot2-12_1_2000.d	1	P51532|SMCA4_HUMAN			FALSE
APTEVGLHEM	36.33	1082.51	10	0.3	542.256	2	10.5465	0.8490-0.8716			492814	10054	210802_sHLA_MCF7_Growing_2_Slot2-12_1_2000.d	1	O75369|FLNB_HUMAN			FALSE
APTSSAYEF	46.12	971.424	9	-9.8	972.413	1	15.4601	1.3981-1.4200			723968	16814	210802_sHLA_MCF7_Growing_2_Slot2-12_1_2000.d	2	Q71SY5|MED25_HUMAN			FALSE
APVAGLPAF	35.3	841.47	9	-3.4	842.467	1	34.9252	1.3129-1.3349			1645517	48833	210802_sHLA_MCF7_Growing_2_Slot2-12_1_2000.d	2	Q14656|TM187_HUMAN			FALSE
APVDPPVVY	32.91	955.501	9	5.2	956.506	1	23.6924	1.3871-1.4090			1113185	29657	210802_sHLA_MCF7_Growing_2_Slot2-12_1_2000.d	1	Q8NDX5|PHC3_HUMAN			FALSE
APVEEAFLY	40.72	1037.51	9	-3.7	1038.5	1	33.5341	1.4574-1.4792			1579674	46464	210802_sHLA_MCF7_Growing_2_Slot2-12_1_2000.d	1	Q9NQH7|XPP3_HUMAN			FALSE
APVEVTHNF	51.88	1012.5	9	-0.1	507.252	2	9.5286	0.8047-0.8274	6840	326000	444110	8732	210802_sHLA_MCF7_Growing_2_Slot2-12_1_2000.d	5	Q92900|RENT1_HUMAN			FALSE
APVFTQPEY	49.07	1050.5	9	1.6	1051.5	1	21.2505	1.4601-1.4819			997390	25612	210802_sHLA_MCF7_Growing_2_Slot2-12_1_2000.d	2	Q9Y5H1|PCDG2_HUMAN;Q9Y5G9|PCDG4_HUMAN			FALSE
APVGESLRYAEY	61.81	1353.66	12	1.2	677.831	2	16.1677	0.9308-0.9532	1640	44100	754446	17790	210802_sHLA_MCF7_Growing_2_Slot2-12_1_2000.d	2	Q9Y5T4|DJC15_HUMAN			FALSE
APVGGHILSY	41.85	1012.53	10	0.8	507.271	2	14.7626	0.7849-0.8076	8050	195000	688915	15733	210802_sHLA_MCF7_Growing_2_Slot2-12_1_2000.d	2	O00159|MYO1C_HUMAN			FALSE
APVHIDVGGHMY	50.56	1294.61	12	-1.5	648.307	2	15.7128	0.9186-0.9411			735973	17197	210802_sHLA_MCF7_Growing_2_Slot2-12_1_2000.d	1	Q96SI1|KCD15_HUMAN;Q719H9|KCTD1_HUMAN			FALSE
APVKIAVIF	28.77	956.606	9	5	479.308	2	33.4532	0.7962-0.8189	329	5060	1574139	46293	210802_sHLA_MCF7_Growing_2_Slot2-12_1_2000.d	1	Q7Z478|DHX29_HUMAN			FALSE
APVLETSHVF	42.8	1098.57	10	4.3	550.29	2	20.2078	0.8547-0.8773	570	19600	945750	24036	210802_sHLA_MCF7_Growing_2_Slot2-12_1_2000.d	2	Q6IA86|ELP2_HUMAN			FALSE
APVMSM(+15.99)VTY	42.23	1013.46	9	4.6	1014.46	1	18.2587	1.4218-1.4437			855970	20974	210802_sHLA_MCF7_Growing_2_Slot2-12_1_2000.d	1	Q9NUM3|S39A9_HUMAN	Oxidation (M)	M6:Oxidation (M):24.32	FALSE
APVMSMVTY	41.12	997.461	9	-5.6	998.455	1	28.4095	1.4218-1.4437			1336759	37777	210802_sHLA_MCF7_Growing_2_Slot2-12_1_2000.d	1	Q9NUM3|S39A9_HUMAN			FALSE
APVNIAVIKY	45.5	1086.64	10	-2.1	544.323	2	24.3276	0.8340-0.8566	317	6230	1141936	30694	210802_sHLA_MCF7_Growing_2_Slot2-12_1_2000.d	1	P53602|MVD1_HUMAN			FALSE
APVPLYNSF	45.83	1006.51	9	2.2	1007.51	1	32.9471	1.4428-1.4647			1551867	45477	210802_sHLA_MCF7_Growing_2_Slot2-12_1_2000.d	2	Q16719|KYNU_HUMAN			FALSE
APVPTGEVY	37.02	931.465	9	8.8	932.473	1	15.3435	1.3578-1.3798			718426	16636	210802_sHLA_MCF7_Growing_2_Slot2-12_1_2000.d	1	P27824|CALX_HUMAN			FALSE
APVPTVGEGY	41.36	988.486	10	12.2	989.498	1	17.3992	1.3935-1.4154			815351	19691	210802_sHLA_MCF7_Growing_2_Slot2-12_1_2000.d	4	Q9BWF3|RBM4_HUMAN			FALSE
APVQILQEY	34.02	1059.56	9	-6.1	1060.55	1	29.2301	1.4519-1.4738			1375671	39141	210802_sHLA_MCF7_Growing_2_Slot2-12_1_2000.d	1	Q9H9C1|SPE39_HUMAN			FALSE
APVQPSQVEY	44.62	1116.55	10	9.3	1117.55	1	12.7835	1.4637-1.4856			597646	12970	210802_sHLA_MCF7_Growing_2_Slot2-12_1_2000.d	1	Q12872|SFSWA_HUMAN			FALSE
APVSSPEY	35.5	848.392	8	4.3	849.395	1	7.8284	1.2872-1.3092			365270	6776	210802_sHLA_MCF7_Growing_2_Slot2-12_1_2000.d	2	P61086|UBE2K_HUMAN			FALSE
APVYLAAVL	31.01	915.543	9	1.7	916.544	1	43.8739	1.4036-1.4255			2070318	65076	210802_sHLA_MCF7_Growing_2_Slot2-12_1_2000.d	1	P16104|H2AX_HUMAN;Q93077|H2A1C_HUMAN;Q96KK5|H2A1H_HUMAN;Q9BTM1|H2AJ_HUMAN;Q7L7L0|H2A3_HUMAN;Q96QV6|H2A1A_HUMAN;P0C0S8|H2A1_HUMAN;Q99878|H2A1J_HUMAN;Q8IUE6|H2A2B_HUMAN;P04908|H2A1B_HUMAN;P20671|H2A1D_HUMAN			FALSE
APWFDPAIF	47.93	1062.52	9	-1.4	1063.51	1	54.4422	1.4701-1.4920			2574551	86549	210802_sHLA_MCF7_Growing_2_Slot2-12_1_2000.d	2	P49915|GUAA_HUMAN			FALSE
APYFGAEDY	45.44	1031.42	9	2.9	1032.43	1	22.2655	1.4428-1.4647			1045493	27227	210802_sHLA_MCF7_Growing_2_Slot2-12_1_2000.d	1	P41252|SYIC_HUMAN			FALSE
APYGGPIAL	32.11	857.465	9	0.7	858.465	1	28.2734	1.3203-1.3423			1330232	37508	210802_sHLA_MCF7_Growing_2_Slot2-12_1_2000.d	1	Q9H269|VPS16_HUMAN			FALSE
APYGNPKNMAY	45.18	1224.56	11	6	613.286	2	7.7701	0.8660-0.8885			362537	6725	210802_sHLA_MCF7_Growing_2_Slot2-12_1_2000.d	2	Q92567|F168A_HUMAN			FALSE
AQLTGVLLY	28.07	976.559	9	-0.4	977.558	1	39.8927	1.4410-1.4628			1881516	57756	210802_sHLA_MCF7_Growing_2_Slot2-12_1_2000.d	1				FALSE
AVAEPVVSY	31.37	933.481	9	-3.6	934.477	1	18.2587	1.3633-1.3853			855991	20995	210802_sHLA_MCF7_Growing_2_Slot2-12_1_2000.d	1	Q9Y6J0|CABIN_HUMAN			FALSE
AVHDITVAY	29.47	987.503	9	13.9	988.515	1	12.0598	1.4154-1.4373	3860	55200	563646	12048	210802_sHLA_MCF7_Growing_2_Slot2-12_1_2000.d	2	Q6UWP7|LCLT1_HUMAN			FALSE
DAAGAPAYSF	46.4	968.424	10	-0.7	969.422	1	21.6824	1.3798-1.4017			1017748	26302	210802_sHLA_MCF7_Growing_2_Slot2-12_1_2000.d	1	P36956|SRBP1_HUMAN			FALSE
DAANAILM(+15.99)	28.44	833.395	8	19.5	834.412	1	15.81	1.2964-1.3184			740576	17330	210802_sHLA_MCF7_Growing_2_Slot2-12_1_2000.d	2	Q6AI08|HEAT6_HUMAN	Oxidation (M)	M8:Oxidation (M):1001.00	FALSE
DADKTVIKF	39.88	1035.56	9	0.1	518.783	2	11.5702	0.8085-0.8311	503	18900	539717	11363	210802_sHLA_MCF7_Growing_2_Slot2-12_1_2000.d	2	Q5SZK8|FREM2_HUMAN			FALSE
DAFEFHEAF	29.72	1111.46	9	1.4	556.734	2	30.9689	0.8406-0.8632			1458213	42117	210802_sHLA_MCF7_Growing_2_Slot2-12_1_2000.d	1	P55084|ECHB_HUMAN			FALSE
DAFKSGIVQY	27.63	1126.57	10	-6.6	564.282	2	18.9045	0.8462-0.8688			886548	22050	210802_sHLA_MCF7_Growing_2_Slot2-12_1_2000.d	1				FALSE
DAFLNDSY	38.45	943.392	8	-2.9	944.389	1	24.1631	1.3734-1.3953			1135434	30450	210802_sHLA_MCF7_Growing_2_Slot2-12_1_2000.d	1	Q8N3U4|STAG2_HUMAN;Q8WVM7|STAG1_HUMAN			FALSE
DAHGVVIVF	34.51	955.513	9	4	956.516	1	32.0222	1.4173-1.4392	3080	44200	1508302	43930	210802_sHLA_MCF7_Growing_2_Slot2-12_1_2000.d	3	Q9H7X7|IFT22_HUMAN			FALSE
DAHMLDTQY	32.94	1092.45	9	-3.8	547.228	2	12.4457	0.8179-0.8406	383	6370	580204	12514	210802_sHLA_MCF7_Growing_2_Slot2-12_1_2000.d	1	Q9BYK8|HELZ2_HUMAN			FALSE
DAHPTLVTY	44.62	1015.5	9	7.9	1016.5	1	14.0509	1.4100-1.4319	3630	137000	657578	14792	210802_sHLA_MCF7_Growing_2_Slot2-12_1_2000.d	5	Q86U44|MTA70_HUMAN			FALSE
DAIIALSNY	28.09	978.502	9	3.4	979.505	1	35.1001	1.4236-1.4455			1653874	49144	210802_sHLA_MCF7_Growing_2_Slot2-12_1_2000.d	1				FALSE
DAIPAVEVF	29.02	959.496	9	5.5	960.501	1	42.9884	1.3862-1.4081			2028415	63403	210802_sHLA_MCF7_Growing_2_Slot2-12_1_2000.d	1	P30044|PRDX5_HUMAN			FALSE
DAISKTYSY	32.71	1046.49	9	0.8	524.249	2	8.6153	0.8132-0.8359	894	17300	400060	7594	210802_sHLA_MCF7_Growing_2_Slot2-12_1_2000.d	1	P15880|RS2_HUMAN			FALSE
DALGHFFQY	40.95	1096.5	9	-0.1	549.251	2	33.8724	0.8424-0.8650	4020	88000	1593630	47010	210802_sHLA_MCF7_Growing_2_Slot2-12_1_2000.d	2	Q9Y6X2|PIAS3_HUMAN			FALSE
DALIAISNY	28.09	978.502	9	3.4	979.505	1	35.1001	1.4236-1.4455			1653874	49144	210802_sHLA_MCF7_Growing_2_Slot2-12_1_2000.d	1	Q9NYA4|MTMR4_HUMAN			FALSE
DALNQETTY	42.13	1053.46	9	-8.1	1054.45	1	11.4326	1.4419-1.4637			534155	11165	210802_sHLA_MCF7_Growing_2_Slot2-12_1_2000.d	2	Q9HCN4|GPN1_HUMAN			FALSE
DALTFTTTF	33.26	1015.49	9	18.6	1016.5	1	44.7136	1.4382-1.4601			2110391	66707	210802_sHLA_MCF7_Growing_2_Slot2-12_1_2000.d	4	Q9NQW6|ANLN_HUMAN			FALSE
DALVITHY	40.18	930.481	8	-2.6	931.478	1	17.9672	1.4036-1.4255			842119	20533	210802_sHLA_MCF7_Growing_2_Slot2-12_1_2000.d	2	O75312|ZPR1_HUMAN			FALSE
DAMMAKAEY	34.31	1028.43	9	14.2	515.226	2	8.6132	0.7944-0.8170			401900	7646	210802_sHLA_MCF7_Growing_2_Slot2-12_1_2000.d	2	Q15008|PSMD6_HUMAN			FALSE
DANPETHAF	43.15	1000.42	9	2.6	1001.43	1	6.6762	1.3752-1.3972			311210	5462	210802_sHLA_MCF7_Growing_2_Slot2-12_1_2000.d	3	Q99798|ACON_HUMAN			FALSE
DANSEVTVY	36.31	996.44	9	-11.4	997.428	1	14.5025	1.4264-1.4483			678755	15407	210802_sHLA_MCF7_Growing_2_Slot2-12_1_2000.d	3	O43847|NRDC_HUMAN			FALSE
DAPAESVAY	38.31	921.408	9	-4.2	922.404	1	11.9626	1.3285-1.3505			559047	11919	210802_sHLA_MCF7_Growing_2_Slot2-12_1_2000.d	2	Q9H2P0|ADNP_HUMAN			FALSE
DASALRILF	34.86	1004.57	9	0.3	503.286	2	41.9974	0.8076-0.8302	661	8930	1979108	61478	210802_sHLA_MCF7_Growing_2_Slot2-12_1_2000.d	1	P55060|XPO2_HUMAN			FALSE
DASGAKLDY	45.33	938.434	9	-2.8	939.431	1	6.9678	1.3441-1.3661	385	12800	324973	5815	210802_sHLA_MCF7_Growing_2_Slot2-12_1_2000.d	4	Q7L1Q6|BZW1_HUMAN			FALSE
DASKVVTVF	45.85	964.523	9	-1.8	965.52	1	20.8812	1.4246-1.4464	6630	140000	979878	25086	210802_sHLA_MCF7_Growing_2_Slot2-12_1_2000.d	7	O75083|WDR1_HUMAN			FALSE
DASPVQAVF	32.17	932.46	9	-12.3	933.448	1	30.4405	1.3560-1.3780			1433180	41222	210802_sHLA_MCF7_Growing_2_Slot2-12_1_2000.d	1	Q9H977|WDR54_HUMAN			FALSE
DATIVVKSY	30.76	994.534	9	15.6	498.278	2	12.2348	0.8047-0.8274			571930	12286	210802_sHLA_MCF7_Growing_2_Slot2-12_1_2000.d	1	Q5VV41|ARHGG_HUMAN			FALSE
DAVHADVY	36.62	888.398	8	12.3	889.408	1	7.2788	1.3441-1.3661			339637	6175	210802_sHLA_MCF7_Growing_2_Slot2-12_1_2000.d	1	Q15003|CND2_HUMAN			FALSE
DAVSVVDTY	35.26	967.45	9	12.7	968.461	1	21.8767	1.3853-1.4072			1026990	26604	210802_sHLA_MCF7_Growing_2_Slot2-12_1_2000.d	1	Q92874|DNSL2_HUMAN			FALSE
DAWAVGAIAY	36.99	1035.5	10	-5	1036.5	1	40.4235	1.4674-1.4892			1906608	58710	210802_sHLA_MCF7_Growing_2_Slot2-12_1_2000.d	1	Q9BXM7|PINK1_HUMAN			FALSE
DAWEGKGVSY	38.04	1110.5	10	-2	556.25	2	12.5312	0.8311-0.8537	121	4520	585703	12649	210802_sHLA_MCF7_Growing_2_Slot2-12_1_2000.d	1	Q6PI47|KCD18_HUMAN			FALSE
DAWFEEKQQQF	49.01	1454.65	11	5.1	728.328	2	24.6758	0.9457-0.9682	248	5500	1158617	31283	210802_sHLA_MCF7_Growing_2_Slot2-12_1_2000.d	1	O60749|SNX2_HUMAN			FALSE
DAYPEIEKF	41.38	1110.52	9	1.2	556.265	2	22.665	0.8330-0.8556	24100	430000	1058519	27737	210802_sHLA_MCF7_Growing_2_Slot2-12_1_2000.d	4	Q9NZH5|PTTG2_HUMAN;O95997|PTTG1_HUMAN			FALSE
DAYRQGHFTY	38.94	1256.56	10	0.6	629.281	2	6.754	0.8613-0.8838			314894	5570	210802_sHLA_MCF7_Growing_2_Slot2-12_1_2000.d	2	Q96SB8|SMC6_HUMAN			FALSE
DFFIEHSQY	44.09	1184.51	9	0.8	593.26	2	24.7268	0.8584-0.8810			1162306	31396	210802_sHLA_MCF7_Growing_2_Slot2-12_1_2000.d	1	Q96RY7|IF140_HUMAN			FALSE
DGFAM(+15.99)GVAY	34.48	945.39	9	8.6	946.398	1	21.6046	1.3789-1.4008			1014054	26184	210802_sHLA_MCF7_Growing_2_Slot2-12_1_2000.d	1	Q2M389|WASC4_HUMAN	Oxidation (M)	M5:Oxidation (M):1001.00	FALSE
DGFKEQGVTF	48.24	1126.53	10	1.1	564.268	2	18.6984	0.8443-0.8669	27000	910000	874497	21621	210802_sHLA_MCF7_Growing_2_Slot2-12_1_2000.d	4	P49327|FAS_HUMAN			FALSE
DGHLFQVEY	40.9	1106.5	9	-0.1	554.254	2	25.8377	0.8349-0.8575	3020	95300	1214217	33243	210802_sHLA_MCF7_Growing_2_Slot2-12_1_2000.d	3	O14818|PSA7_HUMAN;Q8TAA3|PSMA8_HUMAN			FALSE
DGVVVQVM	26.92	845.432	8	7.2	846.438	1	27.1355	1.3267-1.3487			1276430	35558	210802_sHLA_MCF7_Growing_2_Slot2-12_1_2000.d	2				FALSE
DIFPEPVAF	39.45	1033.51	9	2.2	1034.51	1	50.7828	1.4437-1.4656			2399354	78530	210802_sHLA_MCF7_Growing_2_Slot2-12_1_2000.d	2	Q8TCY9|URGCP_HUMAN			FALSE
DIKIRLENE	28.18	1128.61	9	6	565.313	2	11.5484	0.8801-0.9026	178	3740	538808	11348	210802_sHLA_MCF7_Growing_2_Slot2-12_1_2000.d	1	P13645|K1C10_HUMAN			FALSE
DLFRDIQSL	32.18	1105.58	9	-11.3	553.785	2	41.2448	0.8537-0.8763			1945690	60244	210802_sHLA_MCF7_Growing_2_Slot2-12_1_2000.d	1	Q9H223|EHD4_HUMAN;Q9NZN3|EHD3_HUMAN			FALSE
DLWLEREVF	35.02	1205.61	9	6.4	603.81	2	44.2945	0.8876-0.9101	866	10200	2087112	65778	210802_sHLA_MCF7_Growing_2_Slot2-12_1_2000.d	1	Q5VSL9|STRP1_HUMAN			FALSE
DM(+15.99)AKVFVEY	33.86	1116.52	9	17.4	559.27	2	18.5547	0.8387-0.8613			869854	21448	210802_sHLA_MCF7_Growing_2_Slot2-12_1_2000.d	1	Q14139|UBE4A_HUMAN	Oxidation (M)	M2:Oxidation (M):1001.00	FALSE
DMAKVFVEY	37.91	1100.52	9	-2	551.262	2	27.3735	0.8443-0.8669	1090	12000	1284766	35848	210802_sHLA_MCF7_Growing_2_Slot2-12_1_2000.d	1	Q14139|UBE4A_HUMAN			FALSE
DMFAHPYQY	46.35	1170.48	9	7.5	586.247	2	20.6826	0.8566-0.8791			970674	24822	210802_sHLA_MCF7_Growing_2_Slot2-12_1_2000.d	2	Q01780|EXOSX_HUMAN			FALSE
DPANIVHDF	45.5	1026.48	9	0.1	1027.48	1	22.1489	1.4218-1.4437	1440	20500	1039941	27039	210802_sHLA_MCF7_Growing_2_Slot2-12_1_2000.d	4	Q9Y287|ITM2B_HUMAN			FALSE
DPEGSRITY	33.8	1036.48	9	-0.4	519.244	2	7.0752	0.7944-0.8170	1920	35300	328644	5910	210802_sHLA_MCF7_Growing_2_Slot2-12_1_2000.d	1	Q9Y530|OARD1_HUMAN			FALSE
DPFGTSVNY	47.87	998.434	9	-2.2	999.431	1	23.8868	1.4063-1.4282			1122448	29980	210802_sHLA_MCF7_Growing_2_Slot2-12_1_2000.d	1	Q7Z2T5|TRM1L_HUMAN			FALSE
DPFKDIILY	41.04	1122.6	9	1	562.301	2	42.0098	0.8613-0.8838	106000	2130000	1977260	61418	210802_sHLA_MCF7_Growing_2_Slot2-12_1_2000.d	6	Q7L1Q6|BZW1_HUMAN			FALSE
DPFKHFVGM	37.71	1076.51	9	0.9	539.259	2	20.4494	0.8396-0.8622			959580	24456	210802_sHLA_MCF7_Growing_2_Slot2-12_1_2000.d	1	P60981|DEST_HUMAN			FALSE
DPFPAAIIL	35.2	955.538	9	5.2	956.542	1	53.8744	1.4054-1.4273			2547232	85156	210802_sHLA_MCF7_Growing_2_Slot2-12_1_2000.d	6	Q96KB5|TOPK_HUMAN			FALSE
DPFPDHVVF	30.16	1071.5	9	-1.8	536.753	2	35.3776	0.8236-0.8462			1666883	49637	210802_sHLA_MCF7_Growing_2_Slot2-12_1_2000.d	1	Q13315|ATM_HUMAN			FALSE
DPFRDLHSL	28.89	1098.55	9	-1.7	550.275	2	20.0324	0.8387-0.8613	435	6270	938364	23802	210802_sHLA_MCF7_Growing_2_Slot2-12_1_2000.d	1	Q96SN8|CK5P2_HUMAN			FALSE
DPFSEGIM(+15.99)F	40.56	1057.44	9	-3.4	1058.44	1	42.0123	1.4510-1.4729			1981907	61595	210802_sHLA_MCF7_Growing_2_Slot2-12_1_2000.d	3	Q9NTJ3|SMC4_HUMAN	Oxidation (M)	M8:Oxidation (M):1001.00	FALSE
DPFSTGIGF	29.71	939.434	9	2.8	940.436	1	41.653	1.3761-1.3981			1965197	60977	210802_sHLA_MCF7_Growing_2_Slot2-12_1_2000.d	1	Q9UPY5|XCT_HUMAN			FALSE
DPFVDRIGY	41.14	1080.52	9	-0.6	541.264	2	24.3183	0.8151-0.8377	1400	16800	1140082	30628	210802_sHLA_MCF7_Growing_2_Slot2-12_1_2000.d	2	Q5SRE5|NU188_HUMAN			FALSE
DPFVDRIGYF	44.36	1227.59	10	-1.6	614.797	2	38.9434	0.8829-0.9054	585	7650	1834062	55896	210802_sHLA_MCF7_Growing_2_Slot2-12_1_2000.d	1	Q5SRE5|NU188_HUMAN			FALSE
DPIDRIIEF	33.28	1116.58	9	-16.9	559.284	2	39.6789	0.8415-0.8641			1871234	57308	210802_sHLA_MCF7_Growing_2_Slot2-12_1_2000.d	1	Q13085|ACACA_HUMAN			FALSE
DPIGAGALY	32.33	875.439	9	4.2	876.442	1	26.2755	1.2945-1.3166			1235513	33977	210802_sHLA_MCF7_Growing_2_Slot2-12_1_2000.d	1	P03923|NU6M_HUMAN			FALSE
DPIGGHINNY	47.79	1098.51	10	-2.7	550.256	2	10.08	0.8189-0.8415			470759	9455	210802_sHLA_MCF7_Growing_2_Slot2-12_1_2000.d	2	O94832|MYO1D_HUMAN			FALSE
DPLERSFLY	35.72	1138.57	9	-12.6	570.278	2	28.4289	0.8509-0.8735			1337708	37832	210802_sHLA_MCF7_Growing_2_Slot2-12_1_2000.d	2	Q7Z5J4|RAI1_HUMAN			FALSE
DPLGEWERY	32.9	1163.52	9	1.3	582.765	2	26.44	0.8519-0.8744	1760	15100	1240157	34151	210802_sHLA_MCF7_Growing_2_Slot2-12_1_2000.d	1	O43683|BUB1_HUMAN			FALSE
DPLPSAELY	34.89	1003.49	9	-2.5	1004.48	1	30.6191	1.4355-1.4574			1441526	41522	210802_sHLA_MCF7_Growing_2_Slot2-12_1_2000.d	2	O95671|ASML_HUMAN			FALSE
DPLTGEWHY	30.54	1116.49	9	13.4	559.254	2	24.8272	0.8311-0.8537			1166933	31553	210802_sHLA_MCF7_Growing_2_Slot2-12_1_2000.d	1	Q9BZF1|OSBL8_HUMAN			FALSE
DPMAMTQKY	47.94	1083.47	9	-2.5	542.738	2	10.4665	0.8170-0.8396	427	9620	487308	9912	210802_sHLA_MCF7_Growing_2_Slot2-12_1_2000.d	1	Q13435|SF3B2_HUMAN			FALSE
DPNGIITQY	28.59	1019.49	9	-0.5	1020.49	1	22.3627	1.4309-1.4528			1050140	27404	210802_sHLA_MCF7_Growing_2_Slot2-12_1_2000.d	1	Q15262|PTPRK_HUMAN			FALSE
DPNLEFVAM	32.99	1034.47	9	-0.3	1035.47	1	41.7164	1.4537-1.4756			1967984	61082	210802_sHLA_MCF7_Growing_2_Slot2-12_1_2000.d	1	P62826|RAN_HUMAN			FALSE
DPNLEFVAM(+15.99)	48.63	1050.47	9	-3.8	1051.46	1	28.8802	1.4637-1.4856			1358996	38558	210802_sHLA_MCF7_Growing_2_Slot2-12_1_2000.d	3	P62826|RAN_HUMAN	Oxidation (M)	M9:Oxidation (M):1001.00	FALSE
DPNQILIGY	30.16	1031.53	9	-0.2	1032.53	1	34.2584	1.4647-1.4865			1614006	47718	210802_sHLA_MCF7_Growing_2_Slot2-12_1_2000.d	2	Q6P1M3|L2GL2_HUMAN			FALSE
DPQEGGQVY	50.35	991.425	9	1.6	992.425	1	7.5174	1.3606-1.3825			350618	6428	210802_sHLA_MCF7_Growing_2_Slot2-12_1_2000.d	2	P28072|PSB6_HUMAN			FALSE
DPQHVVVLY	28.38	1068.56	9	2.6	535.284	2	21.6815	0.8340-0.8566	249	4120	1016835	26283	210802_sHLA_MCF7_Growing_2_Slot2-12_1_2000.d	1	Q63HR2|TNS2_HUMAN			FALSE
DPSGQLNEY	33.79	1021.44	9	-1.4	1022.43	1	11.6659	1.4154-1.4373			545223	11505	210802_sHLA_MCF7_Growing_2_Slot2-12_1_2000.d	1	Q15393|SF3B3_HUMAN			FALSE
DPSGVSYGY	37.77	943.392	9	-2	944.39	1	13.7011	1.3642-1.3862			640999	14305	210802_sHLA_MCF7_Growing_2_Slot2-12_1_2000.d	1	P25788|PSA3_HUMAN			FALSE
DPSKDSWEM	28.3	1093.44	9	11.9	547.729	2	12.5069	0.8095-0.8321			584794	12634	210802_sHLA_MCF7_Growing_2_Slot2-12_1_2000.d	1	Q9NXS3|KLH28_HUMAN			FALSE
DPTKILIGY	32.32	1018.57	9	0.2	510.288	2	27.7034	0.8123-0.8349	335	3530	1301474	36464	210802_sHLA_MCF7_Growing_2_Slot2-12_1_2000.d	2	Q15334|L2GL1_HUMAN			FALSE
DPTLALSVY	33.29	977.507	9	-0.7	978.505	1	38.3086	1.4282-1.4501			1806100	54754	210802_sHLA_MCF7_Growing_2_Slot2-12_1_2000.d	1	Q00610|CLH1_HUMAN			FALSE
DPVEPHGEM	41.9	1009.42	9	0.9	505.712	2	5.774	0.7840-0.8066			269099	4475	210802_sHLA_MCF7_Growing_2_Slot2-12_1_2000.d	1	Q13263|TIF1B_HUMAN			FALSE
DPVGDIVSF	40.77	947.46	9	2.9	948.462	1	40.3263	1.3944-1.4163			1901965	58537	210802_sHLA_MCF7_Growing_2_Slot2-12_1_2000.d	10	Q96CS3|FAF2_HUMAN			FALSE
DPVGYGIPY	34.26	979.465	9	4.5	980.468	1	31.3808	1.3990-1.4209			1477806	42936	210802_sHLA_MCF7_Growing_2_Slot2-12_1_2000.d	2	Q8IV36|HID1_HUMAN			FALSE
DPVHAVVY	40.23	898.455	8	-9.8	899.446	1	12.628	1.3716-1.3935			590288	12764	210802_sHLA_MCF7_Growing_2_Slot2-12_1_2000.d	1	P61619|S61A1_HUMAN			FALSE
DPVSIIQKY	41.92	1061.58	9	3.7	531.793	2	21.6241	0.8189-0.8415			1014993	26229	210802_sHLA_MCF7_Growing_2_Slot2-12_1_2000.d	2	P41252|SYIC_HUMAN			FALSE
DPWARGSYSY	39.12	1200.52	10	2.6	601.264	2	14.8927	0.8584-0.8810	123	3710	696296	15962	210802_sHLA_MCF7_Growing_2_Slot2-12_1_2000.d	2	O60341|KDM1A_HUMAN			FALSE
DPYQGTIVL	33.23	1004.52	9	-4.8	1005.51	1	32.9471	1.4127-1.4346			1551880	45490	210802_sHLA_MCF7_Growing_2_Slot2-12_1_2000.d	2	Q99707|METH_HUMAN			FALSE
DPYSGDIY	29.32	928.381	8	7.8	929.388	1	18.8268	1.3413-1.3633			882847	21925	210802_sHLA_MCF7_Growing_2_Slot2-12_1_2000.d	1	Q8WVZ9|KBTB7_HUMAN			FALSE
DPYSGDLY	29.32	928.381	8	7.8	929.388	1	18.8268	1.3413-1.3633			882847	21925	210802_sHLA_MCF7_Growing_2_Slot2-12_1_2000.d	1	Q86V97|KBTB6_HUMAN			FALSE
DPYSHLGEAY	48.49	1150.49	10	3	576.251	2	13.9321	0.8519-0.8744	2780	60600	648369	14523	210802_sHLA_MCF7_Growing_2_Slot2-12_1_2000.d	2	Q92754|AP2C_HUMAN			FALSE
DSWKEDALFGY	30.3	1329.59	11	3.1	665.798	2	35.3431	0.9289-0.9514	318	4040	1663165	49495	210802_sHLA_MCF7_Growing_2_Slot2-12_1_2000.d	1	P16050|LOX15_HUMAN			FALSE
DSYSGIIDY	45.41	1031.44	9	0.6	1032.44	1	29.6382	1.4464-1.4683			1395128	39824	210802_sHLA_MCF7_Growing_2_Slot2-12_1_2000.d	2	O76027|ANXA9_HUMAN			FALSE
DTLDKVFTY	44.76	1100.54	9	-0.3	551.272	2	27.8694	0.8396-0.8622	1450	19700	1308916	36754	210802_sHLA_MCF7_Growing_2_Slot2-12_1_2000.d	1	O95573|ACSL3_HUMAN			FALSE
DTNADKQLSF	44.7	1137.53	10	-1	569.767	2	12.4205	0.8349-0.8575	966	14700	578374	12472	210802_sHLA_MCF7_Growing_2_Slot2-12_1_2000.d	1	P06702|S10A9_HUMAN			FALSE
DTNADKQLSFEE	47.83	1395.62	12	-1	698.808	2	12.6668	0.9045-0.9270			592159	12847	210802_sHLA_MCF7_Growing_2_Slot2-12_1_2000.d	1	P06702|S10A9_HUMAN			FALSE
DVAGIIADY	38.72	935.46	9	1.8	936.461	1	35.5914	1.3615-1.3835			1677056	49976	210802_sHLA_MCF7_Growing_2_Slot2-12_1_2000.d	1	Q9ULI2|RIMKB_HUMAN			FALSE
DVFNEKGWNY	31.21	1270.56	10	-0.9	636.282	2	25.7168	0.8951-0.9176	788	11600	1206781	32959	210802_sHLA_MCF7_Growing_2_Slot2-12_1_2000.d	1	P43490|NAMPT_HUMAN			FALSE
DVFSEPRAVFY	45.3	1328.64	11	-2.8	665.32	2	34.6649	0.9073-0.9298	250	6290	1631653	48379	210802_sHLA_MCF7_Growing_2_Slot2-12_1_2000.d	2	Q16513|PKN2_HUMAN			FALSE
DVHDVTHVY	43.51	1083.5	9	-6	542.749	2	7.3565	0.8509-0.8735			343313	6275	210802_sHLA_MCF7_Growing_2_Slot2-12_1_2000.d	1	Q9NXZ2|DDX43_HUMAN			FALSE
DVIRLIM(+15.99)QY	41.17	1165.62	9	5.4	583.814	2	33.4719	0.8594-0.8820	644	16600	1576921	46393	210802_sHLA_MCF7_Growing_2_Slot2-12_1_2000.d	3	Q2TAY7|SMU1_HUMAN	Oxidation (M)	M7:Oxidation (M):1001.00	FALSE
DVIRLIMQY	41.54	1149.62	9	-1	575.813	2	44.3956	0.8688-0.8914	2220	20400	2091758	65954	210802_sHLA_MCF7_Growing_2_Slot2-12_1_2000.d	1	Q2TAY7|SMU1_HUMAN			FALSE
DVREEGKENAF	38.74	1292.6	11	1.7	647.303	2	4.7781	0.8923-0.9148			222394	3364	210802_sHLA_MCF7_Growing_2_Slot2-12_1_2000.d	1	Q7KZ85|SPT6H_HUMAN			FALSE
DVSPVVSTY	48.71	965.471	9	3.1	966.473	1	19.589	1.3871-1.4090			918918	23130	210802_sHLA_MCF7_Growing_2_Slot2-12_1_2000.d	2	Q8IWC1|MA7D3_HUMAN			FALSE
DVTQVSSAY	37.61	968.445	9	2.4	969.447	1	12.7446	1.3706-1.3926			595815	12927	210802_sHLA_MCF7_Growing_2_Slot2-12_1_2000.d	2	Q14247|SRC8_HUMAN			FALSE
EAAAAAIGY	33.77	835.408	9	2.1	836.409	1	13.0361	1.2936-1.3157			609641	13343	210802_sHLA_MCF7_Growing_2_Slot2-12_1_2000.d	2	Q96EB6|SIR1_HUMAN			FALSE
EAAKVGEVY	31.23	964.486	9	1.6	965.487	1	6.0897	1.3889-1.4109			283747	4819	210802_sHLA_MCF7_Growing_2_Slot2-12_1_2000.d	1	A8MT19|RHN2P_HUMAN;Q8IUC4|RHPN2_HUMAN			FALSE
EAANTM(+15.99)VNY	44.14	1027.43	9	4.6	1028.43	1	6.6762	1.4100-1.4319			311209	5461	210802_sHLA_MCF7_Growing_2_Slot2-12_1_2000.d	1	P26599|PTBP1_HUMAN	Oxidation (M)	M6:Oxidation (M):1001.00	FALSE
EAANTMVNY	39.66	1011.43	9	4.3	1012.44	1	11.9238	1.4100-1.4319			557206	11866	210802_sHLA_MCF7_Growing_2_Slot2-12_1_2000.d	1	P26599|PTBP1_HUMAN			FALSE
EAAPDGPAL	31.75	839.403	9	5.4	840.407	1	11.6464	1.2780-1.3001			544320	11496	210802_sHLA_MCF7_Growing_2_Slot2-12_1_2000.d	1	Q8N8A6|DDX51_HUMAN			FALSE
EAAPDIM(+15.99)HY	30.29	1061.45	9	1.9	531.728	2	7.8129	0.8047-0.8274	632	26100	362542	6730	210802_sHLA_MCF7_Growing_2_Slot2-12_1_2000.d	2	Q4ZG55|GREB1_HUMAN	Oxidation (M)	M7:Oxidation (M):1001.00	FALSE
EAAPDIMHY	39.13	1045.45	9	0.2	523.73	2	15.8385	0.8095-0.8321	1710	24900	740569	17323	210802_sHLA_MCF7_Growing_2_Slot2-12_1_2000.d	2	Q4ZG55|GREB1_HUMAN			FALSE
EAASVPVVY	45.03	933.481	9	4.3	934.484	1	22.2072	1.3487-1.3706			1042718	27134	210802_sHLA_MCF7_Growing_2_Slot2-12_1_2000.d	5	P49327|FAS_HUMAN			FALSE
EAAVAIKAM	39.29	902.49	9	5.4	903.494	1	9.9783	1.3459-1.3679	1440	24700	466147	9313	210802_sHLA_MCF7_Growing_2_Slot2-12_1_2000.d	5	P63241|IF5A1_HUMAN;Q6IS14|IF5AL_HUMAN			FALSE
EAAVAIKAM(+15.99)	30.92	918.484	9	0.9	460.246	2	5.2687	0.7556-0.7783			245349	3969	210802_sHLA_MCF7_Growing_2_Slot2-12_1_2000.d	1	P63241|IF5A1_HUMAN;Q6IS14|IF5AL_HUMAN	Oxidation (M)	M9:Oxidation (M):1001.00	FALSE
EADKTIKVY	36.51	1065.57	9	-1.1	533.788	2	5.3658	0.8264-0.8490			249897	4047	210802_sHLA_MCF7_Growing_2_Slot2-12_1_2000.d	1	O43660|PLRG1_HUMAN			FALSE
EAFEHENKF	35.68	1149.51	9	1.9	575.758	2	5.0549	0.8330-0.8556			235290	3744	210802_sHLA_MCF7_Growing_2_Slot2-12_1_2000.d	1	Q9UBQ0|VPS29_HUMAN			FALSE
EAFGVGVEF	47.91	953.449	9	-1.5	954.447	1	39.4262	1.3908-1.4127			1859105	56801	210802_sHLA_MCF7_Growing_2_Slot2-12_1_2000.d	20	Q15008|PSMD6_HUMAN			FALSE
EAFKAIGTAY	47.13	1069.54	10	5	535.778	2	14.4571	0.8330-0.8556	711	21700	675090	15318	210802_sHLA_MCF7_Growing_2_Slot2-12_1_2000.d	2	Q9NXW2|DJB12_HUMAN			FALSE
EAFLDVGEY	47.08	1041.47	9	-3.7	1042.46	1	35.5331	1.4446-1.4665			1674282	49884	210802_sHLA_MCF7_Growing_2_Slot2-12_1_2000.d	1	Q9Y5Q9|TF3C3_HUMAN			FALSE
EAFQGTKVF	42.12	1025.52	9	0.1	513.762	2	15.2857	0.8047-0.8274	1240	16900	712910	16484	210802_sHLA_MCF7_Growing_2_Slot2-12_1_2000.d	2	P61289|PSME3_HUMAN			FALSE
EAFSPVYKY	38.27	1102.53	9	3.2	552.271	2	16.3232	0.8340-0.8566	948	26900	761841	18033	210802_sHLA_MCF7_Growing_2_Slot2-12_1_2000.d	2	P19447|ERCC3_HUMAN			FALSE
EAFTDIKNYY	33.73	1262.58	10	-6.1	632.289	2	23.4592	0.8885-0.9111			1102047	29247	210802_sHLA_MCF7_Growing_2_Slot2-12_1_2000.d	1	O95995|DRC4_HUMAN			FALSE
EAIALINSL	32.47	942.539	9	8.4	943.546	1	40.7345	1.4072-1.4291			1921544	59342	210802_sHLA_MCF7_Growing_2_Slot2-12_1_2000.d	1	Q9NWU2|GID8_HUMAN			FALSE
EAIEQILKY	41.05	1105.6	9	-1.7	553.803	2	27.0472	0.8349-0.8575	469	12300	1269941	35327	210802_sHLA_MCF7_Growing_2_Slot2-12_1_2000.d	2	Q6PI26|SHQ1_HUMAN			FALSE
EAIGAVIHY	30.51	971.508	9	5.5	486.76	2	18.4769	0.8142-0.8368			866155	21325	210802_sHLA_MCF7_Growing_2_Slot2-12_1_2000.d	1	Q9UBB6|NCDN_HUMAN			FALSE
EAIGIISKM	30.95	960.531	9	-3.5	481.267	2	20.5317	0.7972-0.8198	482	7740	961419	24507	210802_sHLA_MCF7_Growing_2_Slot2-12_1_2000.d	1	Q15021|CND1_HUMAN			FALSE
EAIGIISKM(+15.99)	30.51	976.526	9	5.6	489.269	2	10.4216	0.8047-0.8274	320	6290	485465	9857	210802_sHLA_MCF7_Growing_2_Slot2-12_1_2000.d	1	Q15021|CND1_HUMAN	Oxidation (M)	M9:Oxidation (M):1001.00	FALSE
EAIQRTEAY	36.54	1079.52	9	9	540.77	2	4.7975	0.7991-0.8217			223315	3391	210802_sHLA_MCF7_Growing_2_Slot2-12_1_2000.d	1	O15027|SC16A_HUMAN			FALSE
EAISQSTQF	29.01	1009.47	9	0.6	1010.47	1	12.4291	1.4118-1.4337			581105	12521	210802_sHLA_MCF7_Growing_2_Slot2-12_1_2000.d	1	Q03001|DYST_HUMAN			FALSE
EAIVTVIM(+15.99)	27.52	890.478	8	-3.2	891.475	1	24.649	1.3587-1.3807			1158601	31267	210802_sHLA_MCF7_Growing_2_Slot2-12_1_2000.d	1		Oxidation (M)	M8:Oxidation (M):1001.00	FALSE
EALEDLVGF	28.25	991.486	9	4.6	992.49	1	45.9284	1.4419-1.4637			2168132	69020	210802_sHLA_MCF7_Growing_2_Slot2-12_1_2000.d	2	P46013|KI67_HUMAN			FALSE
EALKEELLF	29.47	1090.59	9	-9.9	546.293	2	30.794	0.8726-0.8951			1449882	41832	210802_sHLA_MCF7_Growing_2_Slot2-12_1_2000.d	1	P05783|K1C18_HUMAN			FALSE
EALSLAHTY	30.22	1003.5	9	-0.6	502.752	2	13.1916	0.8113-0.8340			617037	13587	210802_sHLA_MCF7_Growing_2_Slot2-12_1_2000.d	1	A2RRP1|NBAS_HUMAN			FALSE
EAMRIGAEVY	44.72	1137.55	10	-0.1	569.777	2	16.1455	0.8349-0.8575			756291	17847	210802_sHLA_MCF7_Growing_2_Slot2-12_1_2000.d	1	P06733|ENOA_HUMAN;P13929|ENOB_HUMAN			FALSE
EANAISVEL	28.29	944.481	9	-0.5	945.48	1	26.9411	1.3844-1.4063			1267136	35204	210802_sHLA_MCF7_Growing_2_Slot2-12_1_2000.d	1	O60333|KIF1B_HUMAN;Q12756|KIF1A_HUMAN			FALSE
EANPSADLY	35.47	978.429	9	0	979.428	1	13.1139	1.3734-1.3953			613327	13453	210802_sHLA_MCF7_Growing_2_Slot2-12_1_2000.d	1	P42356|PI4KA_HUMAN			FALSE
EAQAEIEQY	31.67	1079.48	9	3.8	1080.48	1	10.6437	1.4647-1.4865			497396	10166	210802_sHLA_MCF7_Growing_2_Slot2-12_1_2000.d	1	O75348|VATG1_HUMAN			FALSE
EAQPIVTKY	30.94	1047.56	9	7	524.787	2	7.6923	0.8095-0.8321			358883	6647	210802_sHLA_MCF7_Growing_2_Slot2-12_1_2000.d	1	Q1KMD3|HNRL2_HUMAN			FALSE
EASPDSFSY	40.08	1001.4	9	2.9	1002.4	1	15.9317	1.3789-1.4008			746068	17458	210802_sHLA_MCF7_Growing_2_Slot2-12_1_2000.d	1	O60469|DSCAM_HUMAN			FALSE
EATAAIHSF	29.79	945.456	9	-4	473.729	2	9.002	0.7849-0.8076			420215	8081	210802_sHLA_MCF7_Growing_2_Slot2-12_1_2000.d	1	Q96I59|SYNM_HUMAN			FALSE
EATYINHNF	27.07	1107.5	9	-1	554.751	2	10.0171	0.8387-0.8613			467992	9370	210802_sHLA_MCF7_Growing_2_Slot2-12_1_2000.d	1				FALSE
EAVAGAAVL	27.25	799.444	9	2.9	800.447	1	18.0838	1.2725-1.2945			847651	20701	210802_sHLA_MCF7_Growing_2_Slot2-12_1_2000.d	1	Q9UHX1|PUF60_HUMAN			FALSE
EAVKIIHDF	44.19	1070.58	9	0.2	536.291	2	13.2265	0.8424-0.8650	726	11100	617028	13578	210802_sHLA_MCF7_Growing_2_Slot2-12_1_2000.d	1	P35244|RFA3_HUMAN			FALSE
EAVWAVTNY	51.04	1051.5	9	-5	1052.49	1	29.974	1.4574-1.4792	1290	14100	1410917	40415	210802_sHLA_MCF7_Growing_2_Slot2-12_1_2000.d	9	P52292|IMA1_HUMAN			FALSE
EAWGYPVTL	26.96	1034.51	9	-3.2	1035.5	1	40.754	1.4519-1.4738			1922470	59374	210802_sHLA_MCF7_Growing_2_Slot2-12_1_2000.d	1				FALSE
EAYPDHTQF	40.53	1106.47	9	-1.2	554.235	2	8.2458	0.8368-0.8594	464	11200	383600	7226	210802_sHLA_MCF7_Growing_2_Slot2-12_1_2000.d	1	Q9P016|THYN1_HUMAN			FALSE
EAYVHVNQY	41.36	1121.51	9	-0.9	561.759	2	8.4238	0.8349-0.8575	1070	22800	391823	7403	210802_sHLA_MCF7_Growing_2_Slot2-12_1_2000.d	1	P53618|COPB_HUMAN			FALSE
EGVIEFVSY	30.33	1041.5	9	5.8	1042.51	1	38.6827	1.4528-1.4747			1823800	55468	210802_sHLA_MCF7_Growing_2_Slot2-12_1_2000.d	1	Q08170|SRSF4_HUMAN			FALSE
EGWKDAGYEY	33.85	1216.5	10	3.2	609.256	2	13.2218	0.8575-0.8801	517	8240	616106	13550	210802_sHLA_MCF7_Growing_2_Slot2-12_1_2000.d	1	P06280|AGAL_HUMAN			FALSE
EHALLAYTLGVK	31.68	1313.73	12	0.6	657.869	2	21.2505	0.9261-0.9486			997408	25630	210802_sHLA_MCF7_Growing_2_Slot2-12_1_2000.d	1	Q5VTE0|EF1A3_HUMAN;Q05639|EF1A2_HUMAN;P68104|EF1A1_HUMAN			FALSE
ELWKNPTAF	51.11	1104.56	9	2.3	553.284	2	24.8783	0.8264-0.8490	8300	172000	1166925	31545	210802_sHLA_MCF7_Growing_2_Slot2-12_1_2000.d	3	O00762|UBE2C_HUMAN			FALSE
EPAAFQALY	42.76	1008.49	9	4.5	1009.49	1	30.9884	1.4373-1.4592			1459151	42161	210802_sHLA_MCF7_Growing_2_Slot2-12_1_2000.d	6	Q8NFU3|TSTD1_HUMAN			FALSE
EPAPNQVTF	34.98	1001.48	9	0.3	1002.48	1	17.4964	1.3953-1.4173			819981	19851	210802_sHLA_MCF7_Growing_2_Slot2-12_1_2000.d	2	Q6ZT12|UBR3_HUMAN			FALSE
EPDFVAKFY	28.66	1114.53	9	-0.2	558.269	2	29.191	0.8603-0.8829	3020	22500	1368279	38901	210802_sHLA_MCF7_Growing_2_Slot2-12_1_2000.d	2	Q9NWQ9|CN119_HUMAN			FALSE
EPEEAAALY	40.73	991.45	9	2.7	992.451	1	16.4176	1.3999-1.4218			769198	18238	210802_sHLA_MCF7_Growing_2_Slot2-12_1_2000.d	4	P13798|ACPH_HUMAN			FALSE
EPFSSPPEL	35.96	1001.47	9	2.1	1002.47	1	28.015	1.4026-1.4246			1318167	37065	210802_sHLA_MCF7_Growing_2_Slot2-12_1_2000.d	4	Q15370|ELOB_HUMAN			FALSE
EPHLM(+15.99)VEY	41.34	1032.46	8	-2.3	1033.45	1	13.9343	1.4227-1.4446			652041	14619	210802_sHLA_MCF7_Growing_2_Slot2-12_1_2000.d	2	Q9Y244|POMP_HUMAN	Oxidation (M)	M5:Oxidation (M):1001.00	FALSE
EPHLMVEY	44.09	1016.46	8	7.1	1017.47	1	18.6713	1.4300-1.4519	4030	106000	875448	21678	210802_sHLA_MCF7_Growing_2_Slot2-12_1_2000.d	6	Q9Y244|POMP_HUMAN			FALSE
EPHSKPIKF	35.68	1081.59	9	-7.5	541.795	2	4.0723	0.8179-0.8406			189417	2571	210802_sHLA_MCF7_Growing_2_Slot2-12_1_2000.d	1	O94966|UBP19_HUMAN			FALSE
EPIRLFGETDY	43.83	1338.65	11	8	670.33	2	28.9907	0.9195-0.9420	260	3690	1362719	38705	210802_sHLA_MCF7_Growing_2_Slot2-12_1_2000.d	1	Q99633|PRP18_HUMAN			FALSE
EPIYPEVVHM(+15.99)F	44.2	1375.65	11	-2.7	688.824	2	29.1893	0.9542-0.9766	521	8660	1370132	38966	210802_sHLA_MCF7_Growing_2_Slot2-12_1_2000.d	2	Q13362|2A5G_HUMAN	Oxidation (M)	M10:Oxidation (M):1001.00	FALSE
EPIYPEVVHMF	46.41	1359.65	11	-3.7	680.826	2	40.5391	0.9691-0.9916	588	31500	1910367	58893	210802_sHLA_MCF7_Growing_2_Slot2-12_1_2000.d	5	Q13362|2A5G_HUMAN			FALSE
EPLAIVEGY	39.8	989.507	9	0.7	990.507	1	32.0417	1.4026-1.4246			1509227	43961	210802_sHLA_MCF7_Growing_2_Slot2-12_1_2000.d	3	Q9UBZ4|APEX2_HUMAN			FALSE
EPLPM(+15.99)LPSY	39.16	1061.51	9	-6.3	1062.5	1	33.1026	1.4565-1.4783			1559292	45750	210802_sHLA_MCF7_Growing_2_Slot2-12_1_2000.d	2	P11388|TOP2A_HUMAN	Oxidation (M)	M5:Oxidation (M):1001.00	FALSE
EPLPMLPSY	37.05	1045.52	9	-8.1	1046.51	1	39.9316	1.4410-1.4628			1883356	57808	210802_sHLA_MCF7_Growing_2_Slot2-12_1_2000.d	2	P11388|TOP2A_HUMAN			FALSE
EPLSQITAY	40.38	1020.51	9	0.1	1021.51	1	24.5519	1.4410-1.4628			1153959	31095	210802_sHLA_MCF7_Growing_2_Slot2-12_1_2000.d	1	Q63HN8|RN213_HUMAN			FALSE
EPLSSETQY	35.24	1052.47	9	7.3	1053.47	1	10.1966	1.4392-1.4610			476254	9586	210802_sHLA_MCF7_Growing_2_Slot2-12_1_2000.d	2	A2A3N6|PIPSL_HUMAN;Q99755|PI51A_HUMAN			FALSE
EPNNIVVLL	29.63	1009.58	9	-6	1010.57	1	43.1828	1.4519-1.4738			2037750	63798	210802_sHLA_MCF7_Growing_2_Slot2-12_1_2000.d	1	Q9BQ70|TCF25_HUMAN			FALSE
EPNPDDPLM	40.92	1026.43	9	-6.6	1027.42	1	20.1768	1.4063-1.4282			946657	24049	210802_sHLA_MCF7_Growing_2_Slot2-12_1_2000.d	3	Q9NPD8|UBE2T_HUMAN			FALSE
EPNPDDPLM(+15.99)	39.75	1042.43	9	8	1043.43	1	13.3666	1.4109-1.4328			625325	13829	210802_sHLA_MCF7_Growing_2_Slot2-12_1_2000.d	3	Q9NPD8|UBE2T_HUMAN	Oxidation (M)	M9:Oxidation (M):1001.00	FALSE
EPNSYAISF	38.92	1026.47	9	4.6	1027.47	1	28.6816	1.4501-1.4719			1349751	38253	210802_sHLA_MCF7_Growing_2_Slot2-12_1_2000.d	2	P19174|PLCG1_HUMAN			FALSE
EPPLFHPNVY	38.84	1211.6	10	1.3	606.802	2	23.9961	0.8726-0.8951	3520	64200	1127092	30154	210802_sHLA_MCF7_Growing_2_Slot2-12_1_2000.d	3	P63279|UBC9_HUMAN			FALSE
EPQGGSGYDY	47.35	1071.41	10	-2.8	1072.41	1	6.754	1.4045-1.4264			314884	5560	210802_sHLA_MCF7_Growing_2_Slot2-12_1_2000.d	1	P61978|HNRPK_HUMAN			FALSE
EPQHWPVQY	32.22	1182.55	9	-0.3	592.275	2	16.4329	0.8472-0.8697	9540	50700	761833	18025	210802_sHLA_MCF7_Growing_2_Slot2-12_1_2000.d	1	Q9HAY2|MAGF1_HUMAN			FALSE
EPSPDFPAL	27.61	971.46	9	-6.8	972.452	1	32.7471	1.3771-1.3990			1542611	45161	210802_sHLA_MCF7_Growing_2_Slot2-12_1_2000.d	3	O00459|P85B_HUMAN			FALSE
EPSPSTLIY	31.66	1005.5	9	2.9	1006.5	1	25.7313	1.4428-1.4647			1209551	33047	210802_sHLA_MCF7_Growing_2_Slot2-12_1_2000.d	1	Q96GY3|LIN37_HUMAN			FALSE
EPSVAAM(+15.99)VY	38.62	981.448	9	4.7	982.451	1	15.6156	1.3953-1.4173			731341	17035	210802_sHLA_MCF7_Growing_2_Slot2-12_1_2000.d	2	P53396|ACLY_HUMAN	Oxidation (M)	M7:Oxidation (M):1001.00	FALSE
EPTAAAIAY	41.22	905.449	9	0.5	906.449	1	16.2232	1.3542-1.3761			759977	17957	210802_sHLA_MCF7_Growing_2_Slot2-12_1_2000.d	10	P11021|BIP_HUMAN;P17066|HSP76_HUMAN;P34931|HS71L_HUMAN;P0DMV9|HS71B_HUMAN;P0DMV8|HS71A_HUMAN;P11142|HSP7C_HUMAN			FALSE
EPTAAALAY	41.22	905.449	9	0.5	906.449	1	16.2232	1.3542-1.3761			759977	17957	210802_sHLA_MCF7_Growing_2_Slot2-12_1_2000.d	10				FALSE
EPTPGGVKY	33.11	946.476	9	-0.9	474.241	2	5.9342	0.7849-0.8076			276429	4653	210802_sHLA_MCF7_Growing_2_Slot2-12_1_2000.d	3	P53602|MVD1_HUMAN			FALSE
EPVELAQEF	44.49	1060.51	9	-2.9	1061.5	1	29.405	1.4592-1.4810			1384012	39436	210802_sHLA_MCF7_Growing_2_Slot2-12_1_2000.d	2	O75489|NDUS3_HUMAN			FALSE
EPVGIYQGF	45.11	1008.49	9	-10.1	1009.48	1	29.7214	1.4163-1.4382	622	7600	1398832	39952	210802_sHLA_MCF7_Growing_2_Slot2-12_1_2000.d	3	Q05655|KPCD_HUMAN			FALSE
EPVPASIPNYY	37.7	1248.6	11	-1.8	625.302	2	29.4491	0.8763-0.8989	3670	60300	1381248	39354	210802_sHLA_MCF7_Growing_2_Slot2-12_1_2000.d	2	Q9UPN9|TRI33_HUMAN			FALSE
EPWPNSDPPFSF	30.36	1418.61	12	5.6	710.312	2	47.3581	0.9233-0.9457	1190	27500	2232426	71628	210802_sHLA_MCF7_Growing_2_Slot2-12_1_2000.d	3	P16144|ITB4_HUMAN			FALSE
EPYGKIKNY	39.97	1110.57	9	-6.7	556.284	2	4.5205	0.8519-0.8744	1670	79600	209594	3080	210802_sHLA_MCF7_Growing_2_Slot2-12_1_2000.d	3	P43243|MATR3_HUMAN			FALSE
ESLPNEIAY	38.74	1034.49	9	3.2	1035.49	1	23.7119	1.4455-1.4674			1114092	29670	210802_sHLA_MCF7_Growing_2_Slot2-12_1_2000.d	1	Q9UQ13|SHOC2_HUMAN			FALSE
EVAKVIVSM	32.09	974.547	9	-5.3	488.274	2	17.1271	0.7962-0.8189			802387	19243	210802_sHLA_MCF7_Growing_2_Slot2-12_1_2000.d	1	Q99996|AKAP9_HUMAN			FALSE
EVAPAGASY	40.48	863.403	9	4.4	864.406	1	7.6729	1.2881-1.3102			357948	6606	210802_sHLA_MCF7_Growing_2_Slot2-12_1_2000.d	2	Q9NZM5|NOP53_HUMAN			FALSE
EVAPALSVF	38.79	931.501	9	0	932.501	1	39.4651	1.3697-1.3917			1860964	56872	210802_sHLA_MCF7_Growing_2_Slot2-12_1_2000.d	1	O43815|STRN_HUMAN			FALSE
EVASVYQSY	40.03	1044.48	9	-1.6	1045.47	1	14.4442	1.4364-1.4583			675996	15330	210802_sHLA_MCF7_Growing_2_Slot2-12_1_2000.d	1	Q7Z434|MAVS_HUMAN			FALSE
EVDPGSAEL	38.2	915.418	9	0.1	916.418	1	13.2888	1.3386-1.3606			621628	13708	210802_sHLA_MCF7_Growing_2_Slot2-12_1_2000.d	1	P49327|FAS_HUMAN			FALSE
EVFKERIGY	31.62	1139.6	9	-3.6	570.799	2	9.6441	0.8387-0.8613	107	3460	449631	8889	210802_sHLA_MCF7_Growing_2_Slot2-12_1_2000.d	1	Q6ZNJ1|NBEL2_HUMAN;Q6ZS30|NBEL1_HUMAN			FALSE
EVSKIVQTY	41.07	1065.57	9	3.3	533.79	2	9.0477	0.8076-0.8302	1960	63700	420217	8083	210802_sHLA_MCF7_Growing_2_Slot2-12_1_2000.d	2	P12814|ACTN1_HUMAN			FALSE
EVWPEGDVF	34.18	1076.48	9	-15.2	1077.46	1	40.1708	1.4246-1.4464			1894537	58261	210802_sHLA_MCF7_Growing_2_Slot2-12_1_2000.d	2	Q9UNS1|TIM_HUMAN			FALSE
EVWSEGLGY	42.4	1038.47	9	3.7	1039.47	1	29.7602	1.4255-1.4474			1400700	40032	210802_sHLA_MCF7_Growing_2_Slot2-12_1_2000.d	1	P83111|LACTB_HUMAN			FALSE
FAEGVGAVY	37.81	911.439	9	3.3	912.441	1	21.0756	1.3780-1.3999			989086	25354	210802_sHLA_MCF7_Growing_2_Slot2-12_1_2000.d	2	Q6ZVD8|PHLP2_HUMAN			FALSE
FAEPSSVSF	35.98	969.444	9	3.8	970.447	1	25.4937	1.3615-1.3835			1198445	32669	210802_sHLA_MCF7_Growing_2_Slot2-12_1_2000.d	1	Q03164|KMT2A_HUMAN			FALSE
FAFEHSEEY	42.19	1157.47	9	-3	579.734	2	14.1481	0.8349-0.8575	1170	15600	662201	14945	210802_sHLA_MCF7_Growing_2_Slot2-12_1_2000.d	2	Q9BQ70|TCF25_HUMAN			FALSE
FAGAAGGP	27.96	646.307	8	7	647.314	1	11.1605	1.1302-1.1525			521311	10837	210802_sHLA_MCF7_Growing_2_Slot2-12_1_2000.d	1	Q9H7Z7|PGES2_HUMAN			FALSE
FAIGGSGSSY	43.46	944.424	10	-1.6	945.422	1	17.4381	1.3734-1.3953			817185	19737	210802_sHLA_MCF7_Growing_2_Slot2-12_1_2000.d	1	P28072|PSB6_HUMAN			FALSE
FASADGLTY	35.69	943.429	9	1.2	944.429	1	20.4494	1.3889-1.4109			959583	24459	210802_sHLA_MCF7_Growing_2_Slot2-12_1_2000.d	1	P20839|IMDH1_HUMAN			FALSE
FAVDLEHHSY	47.73	1216.55	10	10.7	609.284	2	13.9343	0.9204-0.9429	595	9920	652068	14646	210802_sHLA_MCF7_Growing_2_Slot2-12_1_2000.d	3	Q01780|EXOSX_HUMAN			FALSE
FAVSEVGGLF	46.71	1024.52	10	-5.7	1025.52	1	45.4183	1.4464-1.4683			2143865	67997	210802_sHLA_MCF7_Growing_2_Slot2-12_1_2000.d	1	Q9P258|RCC2_HUMAN			FALSE
FAYDGKDYL	27.6	1090.5	9	-2.6	546.25	2	20.3328	0.8330-0.8556			954052	24292	210802_sHLA_MCF7_Growing_2_Slot2-12_1_2000.d	1				FALSE
FGLARIYSY	41.47	1088.57	9	-15.3	545.277	2	26.2561	0.8424-0.8650	214	4320	1234603	33961	210802_sHLA_MCF7_Growing_2_Slot2-12_1_2000.d	2	P11802|CDK4_HUMAN			FALSE
FGSDVKVAY	45.32	984.492	9	-5.8	493.246	2	12.7057	0.7859-0.8085			593988	12888	210802_sHLA_MCF7_Growing_2_Slot2-12_1_2000.d	1	Q9HCU4|CELR2_HUMAN			FALSE
FGSDVVAQF	39.88	968.46	9	-2.1	969.457	1	30.0907	1.3935-1.4154			1416490	40624	210802_sHLA_MCF7_Growing_2_Slot2-12_1_2000.d	1	P60510|PP4C_HUMAN			FALSE
FGSGAGSSSF	31.71	902.377	10	14.8	903.39	1	10.6631	1.3157-1.3377			498324	10200	210802_sHLA_MCF7_Growing_2_Slot2-12_1_2000.d	1	P05787|K2C8_HUMAN			FALSE
FGSWFTFS	27.25	977.428	8	-16.4	978.411	1	41.4392	1.3771-1.3990			1954954	60568	210802_sHLA_MCF7_Growing_2_Slot2-12_1_2000.d	1				FALSE
FIDASRLVY	37.77	1082.58	9	7.3	542.295	2	26.6853	0.8415-0.8641	703	20900	1252284	34656	210802_sHLA_MCF7_Growing_2_Slot2-12_1_2000.d	2	P35221|CTNA1_HUMAN;P26232|CTNA2_HUMAN			FALSE
FINPKPITY	36.19	1091.6	9	1.9	546.804	2	17.4381	0.8302-0.8528			817205	19757	210802_sHLA_MCF7_Growing_2_Slot2-12_1_2000.d	1	O15121|DEGS1_HUMAN			FALSE
FLFDGSPTY	44.12	1045.48	9	3.3	1046.48	1	38.4641	1.4546-1.4765			1813625	55127	210802_sHLA_MCF7_Growing_2_Slot2-12_1_2000.d	1	P49327|FAS_HUMAN			FALSE
FLWKEPATM	45	1121.56	9	-2.1	561.78	2	25.8868	0.8744-0.8970			1216985	33329	210802_sHLA_MCF7_Growing_2_Slot2-12_1_2000.d	3	Q9BQ70|TCF25_HUMAN			FALSE
FLWKEPATM(+15.99)	33.7	1137.55	9	-1.1	569.778	2	18.653	0.8490-0.8716	373	4800	870772	21472	210802_sHLA_MCF7_Growing_2_Slot2-12_1_2000.d	1	Q9BQ70|TCF25_HUMAN	Oxidation (M)	M9:Oxidation (M):1001.00	FALSE
FPAEKGQLF	33.73	1035.54	9	2.1	518.773	2	19.5307	0.8255-0.8481			916156	23050	210802_sHLA_MCF7_Growing_2_Slot2-12_1_2000.d	1	Q53ET0|CRTC2_HUMAN			FALSE
FPAKAVAEF	35.17	978.518	9	1.7	490.263	2	16.9651	0.7915-0.8142	217	2510	794073	18975	210802_sHLA_MCF7_Growing_2_Slot2-12_1_2000.d	1	P05549|AP2A_HUMAN			FALSE
FPALPGSSY	34.83	937.455	9	0.3	938.454	1	29.1134	1.3734-1.3953			1370138	38972	210802_sHLA_MCF7_Growing_2_Slot2-12_1_2000.d	1	Q9NZN8|CNOT2_HUMAN			FALSE
FPANNIVKF	44.51	1048.57	9	-1.3	525.287	2	25.1379	0.8161-0.8387	3830	35400	1173411	31773	210802_sHLA_MCF7_Growing_2_Slot2-12_1_2000.d	2	P43307|SSRA_HUMAN			FALSE
FPAPAKAVVY	47	1061.59	10	-1.2	531.798	2	17.8232	0.8217-0.8443	458	14800	832912	20266	210802_sHLA_MCF7_Growing_2_Slot2-12_1_2000.d	2	Q8TEM1|PO210_HUMAN			FALSE
FPAPAPPQF	40.27	970.491	9	-10.2	971.48	1	32.164	1.4072-1.4291			1514764	44134	210802_sHLA_MCF7_Growing_2_Slot2-12_1_2000.d	2	P36956|SRBP1_HUMAN			FALSE
FPAPGKPGNY	27.58	1046.52	10	-3.8	524.26	2	8.9048	0.7934-0.8161			415633	7969	210802_sHLA_MCF7_Growing_2_Slot2-12_1_2000.d	1	Q9UGP8|SEC63_HUMAN			FALSE
FPAPGKPGNYQY	47.54	1337.64	12	2.6	669.824	2	13.5493	0.9045-0.9270	2770	53300	633643	14101	210802_sHLA_MCF7_Growing_2_Slot2-12_1_2000.d	2	Q9UGP8|SEC63_HUMAN			FALSE
FPASADRTVIDY	28.6	1353.66	12	-6.3	677.826	2	19.963	0.9036-0.9261			936519	23745	210802_sHLA_MCF7_Growing_2_Slot2-12_1_2000.d	1	P07237|PDIA1_HUMAN			FALSE
FPASFPNRQY	35.37	1225.59	10	-0.2	613.796	2	15.741	0.8726-0.8951	15300	159000	735964	17188	210802_sHLA_MCF7_Growing_2_Slot2-12_1_2000.d	3	Q8TCT9|HM13_HUMAN			FALSE
FPASPPKGY	42.87	962.486	9	0.1	963.485	1	9.298	1.4063-1.4282	10200	101000	433985	8441	210802_sHLA_MCF7_Growing_2_Slot2-12_1_2000.d	6	Q16763|UBE2S_HUMAN			FALSE
FPASPPKGYFL	49.45	1222.64	11	1.4	612.322	2	30.2111	0.8801-0.9026	5180	18100	1418355	40701	210802_sHLA_MCF7_Growing_2_Slot2-12_1_2000.d	2	Q16763|UBE2S_HUMAN			FALSE
FPATPLLDY	49.18	1035.53	9	-8.7	1036.52	1	42.8718	1.4674-1.4892			2022834	63186	210802_sHLA_MCF7_Growing_2_Slot2-12_1_2000.d	3	P53396|ACLY_HUMAN			FALSE
FPAVGEPNIQQY	41.25	1361.66	12	-0.9	681.832	2	30.2984	0.9626-0.9850	5430	80900	1423010	40886	210802_sHLA_MCF7_Growing_2_Slot2-12_1_2000.d	4	O15294|OGT1_HUMAN			FALSE
FPDEGILAV	31.41	959.496	9	-3.8	960.492	1	40.7734	1.4218-1.4437			1923411	59421	210802_sHLA_MCF7_Growing_2_Slot2-12_1_2000.d	2	Q9C0C7|AMRA1_HUMAN			FALSE
FPDIPIGY	28.87	920.464	8	1.5	921.465	1	42.8135	1.3798-1.4017			2020078	63112	210802_sHLA_MCF7_Growing_2_Slot2-12_1_2000.d	2	Q9NR45|SIAS_HUMAN			FALSE
FPDKPITQY	52.04	1107.56	9	0.2	554.783	2	14.6417	0.8151-0.8377	40500	209000	679703	15461	210802_sHLA_MCF7_Growing_2_Slot2-12_1_2000.d	5	P39656|OST48_HUMAN			FALSE
FPDLRLIQY	44.45	1163.63	9	-1.1	582.819	2	40.0218	0.8679-0.8904	1380	10100	1888050	58032	210802_sHLA_MCF7_Growing_2_Slot2-12_1_2000.d	3	Q6ZRS2|SRCAP_HUMAN			FALSE
FPDPAGKLNQF	43.09	1232.62	11	6.6	617.316	2	24.8272	0.8801-0.9026	6900	57600	1166924	31544	210802_sHLA_MCF7_Growing_2_Slot2-12_1_2000.d	4	Q9BT22|ALG1_HUMAN;Q6GMV1|ALG1L_HUMAN			FALSE
FPDSGHFNV	38.71	1018.45	9	-8.3	510.224	2	16.6314	0.8019-0.8245			779338	18544	210802_sHLA_MCF7_Growing_2_Slot2-12_1_2000.d	2	P50990|TCPQ_HUMAN			FALSE
FPDSPGGTSY	43.97	1026.43	10	-2.2	1027.43	1	14.8718	1.3899-1.4118			696279	15945	210802_sHLA_MCF7_Growing_2_Slot2-12_1_2000.d	4	Q9Y6M9|NDUB9_HUMAN			FALSE
FPDTGSDHSY	32.42	1124.44	10	-4.5	563.221	2	7.0066	0.8255-0.8481			326817	5871	210802_sHLA_MCF7_Growing_2_Slot2-12_1_2000.d	2	Q96EK4|THA11_HUMAN			FALSE
FPDTPLAL	31.16	872.464	8	0.1	873.464	1	40.4235	1.3404-1.3624			1906610	58712	210802_sHLA_MCF7_Growing_2_Slot2-12_1_2000.d	4	Q12906|ILF3_HUMAN			FALSE
FPEAASSFRTH	34.43	1248.59	11	-9.3	625.29	2	7.9256	0.9279-0.9504			369846	6882	210802_sHLA_MCF7_Growing_2_Slot2-12_1_2000.d	1	P22307|NLTP_HUMAN			FALSE
FPEADKVRTM	32.76	1192.59	10	1.9	597.299	2	7.9839	0.9073-0.9298			372606	6960	210802_sHLA_MCF7_Growing_2_Slot2-12_1_2000.d	2	Q99613|EIF3C_HUMAN;B5ME19|EIFCL_HUMAN			FALSE
FPEADKVRTM(+15.99)	29.93	1208.59	10	-5.3	605.292	2	5.152	0.9054-0.9279			239868	3852	210802_sHLA_MCF7_Growing_2_Slot2-12_1_2000.d	1	Q99613|EIF3C_HUMAN;B5ME19|EIFCL_HUMAN	Oxidation (M)	M10:Oxidation (M):1001.00	FALSE
FPEAGVSSL	36.63	905.449	9	8.9	906.457	1	24.0465	1.3423-1.3642			1129862	30242	210802_sHLA_MCF7_Growing_2_Slot2-12_1_2000.d	1	Q9H6K5|PRR36_HUMAN			FALSE
FPEEDKKTY	49.86	1155.54	9	0	578.775	2	4.3659	0.8396-0.8622	11600	73100	198587	2801	210802_sHLA_MCF7_Growing_2_Slot2-12_1_2000.d	1	O95298|NDUC2_HUMAN			FALSE
FPEFPDPHTY	40.19	1248.55	10	-6	625.271	2	27.8789	0.8998-0.9223			1311695	36851	210802_sHLA_MCF7_Growing_2_Slot2-12_1_2000.d	4	Q7Z7C8|TAF8_HUMAN			FALSE
FPEGSVELY	36.67	1039.49	9	-10.8	1040.47	1	30.2267	1.4364-1.4583			1423012	40888	210802_sHLA_MCF7_Growing_2_Slot2-12_1_2000.d	6	P23396|RS3_HUMAN			FALSE
FPEHIFPAL	30.64	1069.56	9	1.2	535.783	2	38.2034	0.8302-0.8528	24900	183000	1794063	54339	210802_sHLA_MCF7_Growing_2_Slot2-12_1_2000.d	2	P61160|ARP2_HUMAN			FALSE
FPEIDLEKY	47	1152.57	9	-0.2	577.287	2	31.3438	0.8528-0.8754	15100	393000	1479657	42999	210802_sHLA_MCF7_Growing_2_Slot2-12_1_2000.d	5	P00374|DYR_HUMAN			FALSE
FPESASDAIKF	33.59	1210.59	11	12.7	606.303	2	25.2605	0.8311-0.8537			1187312	32264	210802_sHLA_MCF7_Growing_2_Slot2-12_1_2000.d	1	P78316|NOP14_HUMAN			FALSE
FPEVFTTY	37.5	1002.47	8	-2.2	1003.47	1	37.706	1.4337-1.4556			1777383	53751	210802_sHLA_MCF7_Growing_2_Slot2-12_1_2000.d	2	P78527|PRKDC_HUMAN			FALSE
FPFAPPAAA	43.1	887.454	9	-2.4	888.452	1	31.2836	1.3413-1.3633			1473118	42718	210802_sHLA_MCF7_Growing_2_Slot2-12_1_2000.d	4	Q29980|MICB_HUMAN			FALSE
FPFAPPGAAA	38.27	944.476	10	-3.2	945.472	1	30.8329	1.3633-1.3853			1451721	41883	210802_sHLA_MCF7_Growing_2_Slot2-12_1_2000.d	1	Q29983|MICA_HUMAN			FALSE
FPFEKGSVQY	30.97	1200.58	10	-0.7	601.293	2	20.2705	0.8744-0.8970	1750	9270	942980	23948	210802_sHLA_MCF7_Growing_2_Slot2-12_1_2000.d	1	P35659|DEK_HUMAN			FALSE
FPFGSIAY	28.46	900.438	8	14.4	901.451	1	40.7345	1.3661-1.3880			1921545	59343	210802_sHLA_MCF7_Growing_2_Slot2-12_1_2000.d	1	Q9NX78|TM260_HUMAN			FALSE
FPFSDKLGEL	30	1151.59	10	11	576.802	2	36.4132	0.8584-0.8810			1716085	51457	210802_sHLA_MCF7_Growing_2_Slot2-12_1_2000.d	1	Q14677|EPN4_HUMAN			FALSE
FPFVDDNEV	35.44	1080.48	9	7.3	1081.48	1	36.4326	1.4492-1.4710			1717003	51481	210802_sHLA_MCF7_Growing_2_Slot2-12_1_2000.d	1	Q16236|NF2L2_HUMAN			FALSE
FPGFPAAAY	32.44	939.449	9	4.9	940.453	1	36.3548	1.3642-1.3862			1713295	51349	210802_sHLA_MCF7_Growing_2_Slot2-12_1_2000.d	1	Q96DH6|MSI2H_HUMAN			FALSE
FPGFPLAL	27.67	860.48	8	-9.8	861.471	1	54.3644	1.3459-1.3679			2570835	86409	210802_sHLA_MCF7_Growing_2_Slot2-12_1_2000.d	1				FALSE
FPGLASEL	29.59	832.433	8	-4.4	833.43	1	34.692	1.3028-1.3248			1634411	48455	210802_sHLA_MCF7_Growing_2_Slot2-12_1_2000.d	1	Q8TCY9|URGCP_HUMAN			FALSE
FPGPLLVEL	36.52	983.569	9	-3.7	984.564	1	53.6411	1.4528-1.4747			2536008	84660	210802_sHLA_MCF7_Growing_2_Slot2-12_1_2000.d	1	Q9NVI1|FANCI_HUMAN			FALSE
FPGRGASQIY	29.61	1094.55	10	2.2	548.279	2	10.6048	0.8217-0.8443			495568	10126	210802_sHLA_MCF7_Growing_2_Slot2-12_1_2000.d	1	Q9P258|RCC2_HUMAN			FALSE
FPGSSATY	30.53	828.365	8	17.7	829.38	1	11.4715	1.2577-1.2798			536006	11228	210802_sHLA_MCF7_Growing_2_Slot2-12_1_2000.d	2	Q6P1Q9|MET2B_HUMAN;Q96IZ6|MET2A_HUMAN			FALSE
FPGSTTEDY	45.34	1015.41	9	-2.4	1016.41	1	12.9195	1.4008-1.4227			604122	13188	210802_sHLA_MCF7_Growing_2_Slot2-12_1_2000.d	5	Q13263|TIF1B_HUMAN			FALSE
FPHQPSALGY	44.47	1115.54	10	-0.5	558.772	2	15.0394	0.8424-0.8650	14300	247000	701815	16117	210802_sHLA_MCF7_Growing_2_Slot2-12_1_2000.d	3	Q6P1M3|L2GL2_HUMAN			FALSE
FPIDKPPSF	28.76	1046.54	9	-0.4	524.274	2	25.6104	0.8095-0.8321			1204013	32873	210802_sHLA_MCF7_Growing_2_Slot2-12_1_2000.d	1	P51805|PLXA3_HUMAN			FALSE
[truncated: 1,363 more rows]

## Sheet: Growing Rep 3
Peptide	-10LgP	Mass	Length	ppm	m/z	z	RT	1/k0 Range	Area MCF7 Growing 3	Intensity MCF7 Growing 3	Scan	Precursor Id	Source File	#Spec	Accession	PTM	AScore	Decoy
[truncated: 2,225 more rows]

[truncated: 5 more sheets: Growing Rep 4, Senescence Rep 1, Senescence Rep 2, Senescence Rep 3, Senescence Rep 4]
