# Supplementary material for: Secreted HLA-Fc fusion profiles immunopeptidome in hypoxic PDAC and cellular senescence
Source: PNAS Nexus. 2023 Dec 14;2(12):pgad400. doi: 10.1093/pnasnexus/pgad400 (PMC10720946; doi:10.1093/pnasnexus/pgad400)
Supplement: pgad400_Supplementary_Data [file pgad400_supplementary_data.zip › PNASNEXUS-PNASNEXUS-2023-00672R-s01.xlsx]

## Sheet: A2.1 Rep 1
Peptide	-10LgP	Mass	Length	ppm	m/z	z	RT	1/k0 Range	Area Sample 1	Intensity Sample 1	Scan	Precursor Id	Source File	#Spec	Accession	PTM	AScore	Decoy
A(+42.01)SGVAVSDGVIK	28.26	1143.61	12	-2.6	572.81	2	21.3846	0.8968-0.9193			1005285	27249	210305_B721_sHLA_0201_1_Slot2-11_1_1048.d	2	P23528|COF1_HUMAN	Acetylation (N-term)	A1:Acetylation (N-term):1001.00	FALSE
AAFDGGFTV	26.95	883.408	9	4.6	884.415	1	30.6619	1.3579-1.3800			1443247	38773	210305_B721_sHLA_0201_1_Slot2-11_1_1048.d	1	Q86WA8|LONP2_HUMAN			FALSE
AALEEADKMFL	45.75	1236.61	11	0.9	619.308	2	31.9447	0.9043-0.9268	663	8170	1502175	40485	210305_B721_sHLA_0201_1_Slot2-11_1_1048.d	1	Q9Y6B2|EID1_HUMAN			FALSE
AALPNVYEV	48.16	974.507	9	-8.6	975.502	1	29.7675	1.4442-1.4662			1401027	37677	210305_B721_sHLA_0201_1_Slot2-11_1_1048.d	3	P33992|MCM5_HUMAN			FALSE
ADASLLKKV	34.45	943.57	9	-2.4	472.789	2	18.9739	0.8096-0.8321			891548	24368	210305_B721_sHLA_0201_1_Slot2-11_1_1048.d	1	Q9UBB4|ATX10_HUMAN			FALSE
AFITNIPFDVK	27.25	1263.69	11	5.5	632.851	2	37.7427	0.8940-0.9165	53	1540	1776595	47599	210305_B721_sHLA_0201_1_Slot2-11_1_1048.d	1	P52272|HNRPM_HUMAN			FALSE
AGEKEAKSD	22.4	933.44	9	1.2	934.445	1	4.052	1.3662-1.3883			188319	4155	210305_B721_sHLA_0201_1_Slot2-11_1_1048.d	1	P05114|HMGN1_HUMAN			FALSE
AGFAGDDAPR	37.13	975.441	10	-0.9	488.725	2	4.954	0.8049-0.8274	380	28400	228550	5944	210305_B721_sHLA_0201_1_Slot2-11_1_1048.d	2	P60709|ACTB_HUMAN;Q6S8J3|POTEE_HUMAN;P63267|ACTH_HUMAN;P68133|ACTS_HUMAN;P62736|ACTA_HUMAN;A5A3E0|POTEF_HUMAN;P0CG39|POTEJ_HUMAN;P63261|ACTG_HUMAN;P68032|ACTC_HUMAN;P0CG38|POTEI_HUMAN			FALSE
AGILLLLL	23.49	824.573	8	-8.5	825.57	1	43.2813	1.3386-1.3607			2038613	53933	210305_B721_sHLA_0201_1_Slot2-11_1_1048.d	1	Q8N135|LGI4_HUMAN			FALSE
AGLLLLLL	23.49	824.573	8	-8.5	825.57	1	43.2813	1.3386-1.3607			2038613	53933	210305_B721_sHLA_0201_1_Slot2-11_1_1048.d	1	P41273|TNFL9_HUMAN;Q16270|IBP7_HUMAN;Q8WY22|BRI3B_HUMAN			FALSE
AGLQFPVGR	38.4	943.524	9	12.1	472.773	2	18.4294	0.7720-0.7946	1880	22700	865857	23709	210305_B721_sHLA_0201_1_Slot2-11_1_1048.d	2	Q7L7L0|H2A3_HUMAN;Q96QV6|H2A1A_HUMAN;P0C0S8|H2A1_HUMAN;Q99878|H2A1J_HUMAN;Q8IUE6|H2A2B_HUMAN;P04908|H2A1B_HUMAN;P0C0S5|H2AZ_HUMAN;P16104|H2AX_HUMAN;Q93077|H2A1C_HUMAN;Q96KK5|H2A1H_HUMAN;Q9BTM1|H2AJ_HUMAN;Q71UI9|H2AV_HUMAN;Q16777|H2A2C_HUMAN;Q6FI13|H2A2A_HUMAN;P20671|H2A1D_HUMAN			FALSE
AIAPIIAAV	30.63	837.532	9	-0.1	838.536	1	39.1014	1.3340-1.3561			1841732	49262	210305_B721_sHLA_0201_1_Slot2-11_1_1048.d	2	Q9BQ52|RNZ2_HUMAN			FALSE
AIDPHLLLSV	40.19	1076.62	10	2.8	539.318	2	39.5097	0.8603-0.8828	2440	20100	1860988	49744	210305_B721_sHLA_0201_1_Slot2-11_1_1048.d	2	Q29RF7|PDS5A_HUMAN			FALSE
AIIDKYIKL	22.93	1075.66	9	0.1	538.837	2	25.5459	0.8547-0.8772			1201729	32377	210305_B721_sHLA_0201_1_Slot2-11_1_1048.d	1	Q6NUM9|RETST_HUMAN			FALSE
AIIGGMFTV	28.65	907.484	9	-7.6	908.48	1	44.2922	1.4075-1.4295			2086380	55212	210305_B721_sHLA_0201_1_Slot2-11_1_1048.d	1	Q9Y282|ERGI3_HUMAN			FALSE
AIIGLMVGGV	26.13	928.542	10	-15	929.531	1	45.8086	1.4167-1.4387			2158236	57336	210305_B721_sHLA_0201_1_Slot2-11_1_1048.d	2	P05067|A4_HUMAN			FALSE
AILKYIETL	30.62	1062.63	9	1.2	532.322	2	35.179	0.8547-0.8772	426	5770	1654592	44498	210305_B721_sHLA_0201_1_Slot2-11_1_1048.d	1	O75122|CLAP2_HUMAN			FALSE
AILTVVPKI	24.32	952.632	9	-14.6	477.314	2	31.4403	0.7993-0.8218			1480089	39855	210305_B721_sHLA_0201_1_Slot2-11_1_1048.d	1	Q9Y4B6|DCAF1_HUMAN			FALSE
AIM(+15.99)DIVIKV	29.74	1016.59	9	-1.8	509.301	2	27.8612	0.8124-0.8350			1311167	35429	210305_B721_sHLA_0201_1_Slot2-11_1_1048.d	3	Q9NZJ5|E2AK3_HUMAN	Oxidation (M)	M3:Oxidation (M):1001.00	FALSE
AIM(+15.99)DLLLRL	29.84	1072.63	9	-1.3	537.32	2	43.7674	0.8556-0.8781	687	9840	2061630	54600	210305_B721_sHLA_0201_1_Slot2-11_1_1048.d	2	Q5H9R7|PP6R3_HUMAN;Q9UPN7|PP6R1_HUMAN	Oxidation (M)	M3:Oxidation (M):1001.00	FALSE
AIMDIVIKV	27.02	1000.6	9	6.4	501.308	2	39.082	0.8049-0.8274			1840824	49248	210305_B721_sHLA_0201_1_Slot2-11_1_1048.d	1	Q9NZJ5|E2AK3_HUMAN			FALSE
AIMDLLLRL	29.15	1056.64	9	-0.6	529.323	2	54.5536	0.8472-0.8697	438	7960	2569056	67644	210305_B721_sHLA_0201_1_Slot2-11_1_1048.d	1	Q5H9R7|PP6R3_HUMAN;Q9UPN7|PP6R1_HUMAN			FALSE
AIVDKVPSV	38.56	926.544	9	-1.7	464.276	2	16.1973	0.7644-0.7870	12100	267000	754813	20839	210305_B721_sHLA_0201_1_Slot2-11_1_1048.d	5	Q9Y678|COPG1_HUMAN			FALSE
ALAAALAHI	26.98	849.507	9	9.5	425.763	2	22.6872	0.8040-0.8265			1066591	28657	210305_B721_sHLA_0201_1_Slot2-11_1_1048.d	2	Q9BQ39|DDX50_HUMAN;Q9NR30|DDX21_HUMAN			FALSE
ALAASALPAL	31.64	896.533	10	2.7	897.539	1	35.6994	1.4112-1.4332			1681186	45166	210305_B721_sHLA_0201_1_Slot2-11_1_1048.d	2	P36578|RL4_HUMAN			FALSE
ALADGVPVAL	27.44	924.528	10	0.7	925.532	1	36.0494	1.4176-1.4396			1697672	45560	210305_B721_sHLA_0201_1_Slot2-11_1_1048.d	1	Q2VPB7|AP5B1_HUMAN			FALSE
ALADGVQKV	24.56	899.508	9	-5.6	450.757	2	7.1074	0.7616-0.7842	792	15100	329227	9175	210305_B721_sHLA_0201_1_Slot2-11_1_1048.d	1	O14791|APOL1_HUMAN			FALSE
ALADGVVSQA	32.91	929.482	10	5.3	930.49	1	14.4629	1.3928-1.4149			678781	19009	210305_B721_sHLA_0201_1_Slot2-11_1_1048.d	1	Q92917|GPKOW_HUMAN			FALSE
ALAEALKEV	23.97	942.539	9	0.6	472.275	2	17.5546	0.7880-0.8105			824635	22717	210305_B721_sHLA_0201_1_Slot2-11_1_1048.d	2	Q6PI26|SHQ1_HUMAN			FALSE
ALAEDPQEL	30.93	984.476	9	0.8	985.48	1	17.1073	1.4185-1.4405			803585	22229	210305_B721_sHLA_0201_1_Slot2-11_1_1048.d	1	Q8IX12|CCAR1_HUMAN			FALSE
ALAEEVEQV	36.5	986.492	9	-2.8	987.492	1	18.8184	1.4231-1.4451			884201	24173	210305_B721_sHLA_0201_1_Slot2-11_1_1048.d	1	Q9BQE5|APOL2_HUMAN			FALSE
ALAEIAKAEL	31.79	1027.59	10	2.1	514.802	2	21.5791	0.8237-0.8462	2330	53300	1013528	27446	210305_B721_sHLA_0201_1_Slot2-11_1_1048.d	2	P23246|SFPQ_HUMAN			FALSE
ALAEMPDSAAA	46.2	1045.47	11	2.4	1046.48	1	16.4268	1.4543-1.4762			771375	21309	210305_B721_sHLA_0201_1_Slot2-11_1_1048.d	1	O60443|GSDME_HUMAN			FALSE
ALAGGITMV	25.66	831.452	9	3	832.458	1	28.9897	1.3487-1.3708			1364379	36789	210305_B721_sHLA_0201_1_Slot2-11_1_1048.d	1	P27708|PYR1_HUMAN			FALSE
ALAGVSFEI	29.36	905.486	9	-0.3	906.489	1	41.1039	1.3827-1.4048			1936114	51562	210305_B721_sHLA_0201_1_Slot2-11_1_1048.d	1	Q15155|NOMO1_HUMAN;P69849|NOMO3_HUMAN;Q5JPE7|NOMO2_HUMAN			FALSE
ALAKAPFAA	27.51	858.496	9	-19	430.245	2	11.9356	0.7531-0.7757			559617	16065	210305_B721_sHLA_0201_1_Slot2-11_1_1048.d	1	P49721|PSB2_HUMAN			FALSE
ALAKHLIKI	26.29	1005.67	9	0.2	503.84	2	6.1992	0.8415-0.8640			287754	7932	210305_B721_sHLA_0201_1_Slot2-11_1_1048.d	1	Q9H223|EHD4_HUMAN			FALSE
ALAKIEIKL	30.4	997.654	9	1.9	499.833	2	21.8381	0.8453-0.8678	647	7860	1023595	27679	210305_B721_sHLA_0201_1_Slot2-11_1_1048.d	1	P0C7P4|UCRIL_HUMAN;P47985|UCRI_HUMAN			FALSE
ALAKLVEAI	34.42	926.58	9	5.8	927.588	1	25.2738	1.4451-1.4671			1188783	31947	210305_B721_sHLA_0201_1_Slot2-11_1_1048.d	3	P62424|RL7A_HUMAN			FALSE
ALAKPPVVSV	39.34	979.607	10	-4.4	490.806	2	17.3406	0.7974-0.8199			814577	22493	210305_B721_sHLA_0201_1_Slot2-11_1_1048.d	4	Q96L91|EP400_HUMAN			FALSE
ALALGGIAVV	27.12	882.554	10	4.5	883.561	1	43.884	1.4066-1.4286			2067132	54738	210305_B721_sHLA_0201_1_Slot2-11_1_1048.d	1	Q14865|ARI5B_HUMAN			FALSE
ALANGIEEV	35.06	914.471	9	1.8	915.476	1	19.3238	1.3635-1.3855			908028	24756	210305_B721_sHLA_0201_1_Slot2-11_1_1048.d	1	O95236|APOL3_HUMAN			FALSE
ALANHLIKV	36.62	977.602	9	-6.7	489.803	2	10.6189	0.8293-0.8519	193	6410	496276	14410	210305_B721_sHLA_0201_1_Slot2-11_1_1048.d	1	Q9H4M9|EHD1_HUMAN;Q9NZN3|EHD3_HUMAN			FALSE
ALAPGLPTA	37.68	809.465	9	-0.5	810.468	1	23.4269	1.2972-1.3193			1101463	29557	210305_B721_sHLA_0201_1_Slot2-11_1_1048.d	3	Q9UMX5|NENF_HUMAN			FALSE
ALAPPEVVMDPA	32.26	1208.61	12	-2.5	605.309	2	33.5596	0.8594-0.8819			1580333	42653	210305_B721_sHLA_0201_1_Slot2-11_1_1048.d	2	P62826|RAN_HUMAN			FALSE
ALAQRLLEV	33.6	1011.61	9	-1	506.808	2	24.3989	0.8124-0.8350			1147379	30773	210305_B721_sHLA_0201_1_Slot2-11_1_1048.d	1	Q6ZMZ3|SYNE3_HUMAN			FALSE
ALASEEPRV	31.63	970.508	9	-8.7	486.255	2	7.2504	0.7729-0.7955			337537	9439	210305_B721_sHLA_0201_1_Slot2-11_1_1048.d	1	Q6ZMZ3|SYNE3_HUMAN			FALSE
ALASVIM(+15.99)GL	32.14	889.494	9	2.7	890.5	1	37.1963	1.3827-1.4048			1751797	46939	210305_B721_sHLA_0201_1_Slot2-11_1_1048.d	1	P30153|2AAA_HUMAN;P30154|2AAB_HUMAN	Oxidation (M)	M7:Oxidation (M):1001.00	FALSE
ALASVIMGL	32.18	873.499	9	3.6	874.506	1	46.1973	1.3910-1.4130			2176675	57895	210305_B721_sHLA_0201_1_Slot2-11_1_1048.d	1	P30153|2AAA_HUMAN;P30154|2AAB_HUMAN			FALSE
ALATLIHQV	35.69	964.571	9	1	483.291	2	21.5048	0.8162-0.8387	1650	17100	1008952	27340	210305_B721_sHLA_0201_1_Slot2-11_1_1048.d	1	Q9UBW8|CSN7A_HUMAN			FALSE
ALAVNISAA	32.55	828.471	9	2.1	829.476	1	21.8707	1.3055-1.3276			1028161	27775	210305_B721_sHLA_0201_1_Slot2-11_1_1048.d	1	P40227|TCPZ_HUMAN			FALSE
ALDEAQGVGL	28.23	971.492	10	3.2	972.498	1	21.3652	1.4204-1.4424			1004359	27217	210305_B721_sHLA_0201_1_Slot2-11_1_1048.d	1	O75533|SF3B1_HUMAN			FALSE
ALDEKLLNI	27.7	1027.59	9	-4.4	514.798	2	29.0869	0.8190-0.8415			1368973	36913	210305_B721_sHLA_0201_1_Slot2-11_1_1048.d	1	Q10570|CPSF1_HUMAN			FALSE
ALDEPTTNL	29.04	972.476	9	4.1	973.483	1	17.5934	1.4304-1.4524			826458	22752	210305_B721_sHLA_0201_1_Slot2-11_1_1048.d	1	Q92878|RAD50_HUMAN			FALSE
ALDESHNQNL	28.46	1139.52	10	-0.2	570.765	2	5.0168	0.8556-0.8781			232261	6079	210305_B721_sHLA_0201_1_Slot2-11_1_1048.d	1	O94804|STK10_HUMAN			FALSE
ALDEVFTKV	36.61	1020.55	9	-1.2	511.279	2	24.4767	0.8096-0.8321			1151054	30872	210305_B721_sHLA_0201_1_Slot2-11_1_1048.d	1	Q9UMX5|NENF_HUMAN			FALSE
ALDKATVLL	26.26	942.575	9	0.9	472.293	2	21.7213	0.7983-0.8209	11400	182000	1017184	27526	210305_B721_sHLA_0201_1_Slot2-11_1_1048.d	2	Q53EL6|PDCD4_HUMAN			FALSE
ALDKITASL	24.34	930.539	9	-4.3	466.272	2	19.2655	0.7870-0.8096			905288	24698	210305_B721_sHLA_0201_1_Slot2-11_1_1048.d	1	Q01581|HMCS1_HUMAN			FALSE
ALDPLADKILI	35.6	1180.71	11	0.5	591.358	2	42.2813	0.9006-0.9230	640	10000	1989162	52758	210305_B721_sHLA_0201_1_Slot2-11_1_1048.d	1	Q9UJA2|CRLS1_HUMAN			FALSE
ALDRQTATQLL	24.56	1228.68	11	0.5	615.344	2	18.2305	0.9128-0.9352	1090	12900	853936	23410	210305_B721_sHLA_0201_1_Slot2-11_1_1048.d	1	P62424|RL7A_HUMAN			FALSE
ALDSTNVEA	26.22	918.429	9	-2.2	919.431	1	8.4752	1.3791-1.4011			395754	11334	210305_B721_sHLA_0201_1_Slot2-11_1_1048.d	2	P62491|RB11A_HUMAN			FALSE
ALDTSNVMV	23.41	948.459	9	-1.8	949.46	1	21.8124	1.4240-1.4460			1025416	27712	210305_B721_sHLA_0201_1_Slot2-11_1_1048.d	1	Q27J81|INF2_HUMAN			FALSE
ALDVANKIGII	35.38	1125.68	11	-2.1	563.841	2	31.8399	0.8687-0.8912	171	6510	1497592	40372	210305_B721_sHLA_0201_1_Slot2-11_1_1048.d	2	P62750|RL23A_HUMAN			FALSE
ALEPIDITV	34.25	969.538	9	-2.2	970.539	1	40.0152	1.4479-1.4698			1884825	50337	210305_B721_sHLA_0201_1_Slot2-11_1_1048.d	4	O60216|RAD21_HUMAN			FALSE
ALFEEVPELLTE	40.21	1388.71	12	0.3	695.358	2	52.3511	0.9539-0.9763	816	23100	2466465	65181	210305_B721_sHLA_0201_1_Slot2-11_1_1048.d	2	P31939|PUR9_HUMAN			FALSE
ALFEGKVQL	30.73	1003.57	9	11.6	502.796	2	25.7014	0.8105-0.8331			1209107	32603	210305_B721_sHLA_0201_1_Slot2-11_1_1048.d	1	Q8NEZ3|WDR19_HUMAN			FALSE
ALFGALFLA	28.58	921.532	9	7.4	922.542	1	56.6563	1.4488-1.4707			2669663	69911	210305_B721_sHLA_0201_1_Slot2-11_1_1048.d	2	P55058|PLTP_HUMAN			FALSE
ALFGIPM(+15.99)AL	23.63	947.515	9	1.1	948.519	1	48.8804	1.4515-1.4735			2303673	61521	210305_B721_sHLA_0201_1_Slot2-11_1_1048.d	1	Q03135|CAV1_HUMAN	Oxidation (M)	M7:Oxidation (M):1001.00	FALSE
ALFGIPMAL	27.22	931.52	9	3.5	932.527	1	56.5396	1.4442-1.4662			2664204	69816	210305_B721_sHLA_0201_1_Slot2-11_1_1048.d	1	Q03135|CAV1_HUMAN			FALSE
ALFISPALI	28.49	943.574	9	1.9	944.579	1	52.8656	1.4561-1.4781			2491243	65821	210305_B721_sHLA_0201_1_Slot2-11_1_1048.d	1	P05496|AT5G1_HUMAN			FALSE
ALFPGVALL	27.86	899.548	9	4	900.555	1	54.8484	1.4002-1.4222			2584555	67945	210305_B721_sHLA_0201_1_Slot2-11_1_1048.d	2	P30101|PDIA3_HUMAN			FALSE
ALFPHLLQPVL	38.16	1246.74	11	-1	624.376	2	47.7136	0.9240-0.9464			2248533	60021	210305_B721_sHLA_0201_1_Slot2-11_1_1048.d	2	P55060|XPO2_HUMAN			FALSE
ALFPHLLQPVLW	33.96	1432.82	12	-2.4	717.414	2	54.4232	0.9595-0.9819	437	9010	2562590	67436	210305_B721_sHLA_0201_1_Slot2-11_1_1048.d	1	P55060|XPO2_HUMAN			FALSE
ALFQHITAL	36.13	1012.57	9	-2	507.289	2	29.1768	0.8190-0.8415	464	7120	1370813	36965	210305_B721_sHLA_0201_1_Slot2-11_1_1048.d	1	Q9P055|JKAMP_HUMAN			FALSE
ALFQRPPLI	34.46	1053.63	9	-2.2	527.821	2	32.0908	0.8378-0.8603	3070	42100	1507682	40628	210305_B721_sHLA_0201_1_Slot2-11_1_1048.d	2	O60832|DKC1_HUMAN			FALSE
ALGDFDRALL	34.14	1089.58	10	-3.4	545.794	2	33.929	0.8584-0.8809			1597739	43073	210305_B721_sHLA_0201_1_Slot2-11_1_1048.d	1	Q9BX10|GTPB2_HUMAN			FALSE
ALGHVRYV	24.03	913.513	8	0.8	457.762	2	5.1362	0.7955-0.8181			237813	6267	210305_B721_sHLA_0201_1_Slot2-11_1_1048.d	1	Q9NUQ2|PLCE_HUMAN			FALSE
ALIDRMVNL	25.56	1043.58	9	-6.8	522.791	2	30.8038	0.8443-0.8669	195	2230	1447868	38924	210305_B721_sHLA_0201_1_Slot2-11_1_1048.d	1	P35638|DDIT3_HUMAN			FALSE
ALIEAEKVAQV	39.72	1169.67	11	-3.8	585.835	2	19.1425	0.8744-0.8968	221	5990	897965	24527	210305_B721_sHLA_0201_1_Slot2-11_1_1048.d	2	O94905|ERLN2_HUMAN			FALSE
ALIEKLVEL	34.49	1026.63	9	-0.7	514.321	2	36.7299	0.8265-0.8490	2010	62200	1730688	46392	210305_B721_sHLA_0201_1_Slot2-11_1_1048.d	3	Q14181|DPOA2_HUMAN			FALSE
ALIPETTTL	30.43	957.538	9	-0.4	958.541	1	32.2182	1.4304-1.4524			1516872	40878	210305_B721_sHLA_0201_1_Slot2-11_1_1048.d	1	Q9UBR5|CKLF_HUMAN			FALSE
ALIQQATTV	37.24	943.534	9	-4.7	944.533	1	18.1378	1.4369-1.4588			852092	23354	210305_B721_sHLA_0201_1_Slot2-11_1_1048.d	1	P32969|RL9_HUMAN			FALSE
ALKDLINEA	26.48	985.544	9	-1.1	493.777	2	20.5175	0.8087-0.8312	1130	15900	963172	26260	210305_B721_sHLA_0201_1_Slot2-11_1_1048.d	1	P12004|PCNA_HUMAN			FALSE
ALLAGSEYL	35.75	935.496	9	11.5	936.51	1	33.2486	1.4515-1.4735			1565657	42281	210305_B721_sHLA_0201_1_Slot2-11_1_1048.d	1	O15371|EIF3D_HUMAN			FALSE
ALLAYTLGV	24.72	919.538	9	0.2	920.541	1	43.1063	1.4414-1.4634			2030375	53741	210305_B721_sHLA_0201_1_Slot2-11_1_1048.d	2	Q5VTE0|EF1A3_HUMAN;Q05639|EF1A2_HUMAN;P68104|EF1A1_HUMAN			FALSE
ALLDIIRSL	28.54	1012.63	9	-2.8	507.318	2	51.7576	0.8434-0.8659	2630	28200	2438909	64445	210305_B721_sHLA_0201_1_Slot2-11_1_1048.d	2	O95864|FADS2_HUMAN			FALSE
ALLDIQSSGRA	31.09	1129.61	11	2.1	565.811	2	15.1642	0.8669-0.8893	207	3710	711812	19856	210305_B721_sHLA_0201_1_Slot2-11_1_1048.d	1	Q99613|EIF3C_HUMAN;B5ME19|EIFCL_HUMAN			FALSE
ALLDKLYAL	34.31	1018.61	9	-0.1	510.308	2	39.2586	0.8406-0.8631	27800	550000	1843568	49310	210305_B721_sHLA_0201_1_Slot2-11_1_1048.d	3	Q9NV31|IMP3_HUMAN			FALSE
ALLDRIVSV	38.94	984.597	9	-4.2	493.301	2	31.9821	0.8199-0.8425	1900	39100	1502182	40492	210305_B721_sHLA_0201_1_Slot2-11_1_1048.d	2	Q92621|NU205_HUMAN			FALSE
ALLEDLGKASGL	32.87	1185.66	12	3.6	593.837	2	34.1039	0.8884-0.9109			1606002	43290	210305_B721_sHLA_0201_1_Slot2-11_1_1048.d	1	Q96S19|MTL26_HUMAN			FALSE
ALLEGLTVV	29.9	913.548	9	5.7	914.557	1	44.4477	1.4396-1.4616			2093708	55388	210305_B721_sHLA_0201_1_Slot2-11_1_1048.d	1	P61923|COPZ1_HUMAN			FALSE
ALLELVPWRA	22.75	1166.68	10	-5.7	584.342	2	43.5263	0.8809-0.9034	160	3270	2050607	54305	210305_B721_sHLA_0201_1_Slot2-11_1_1048.d	1	Q9UPN3|MACF1_HUMAN;Q03001|DYST_HUMAN			FALSE
ALLERGYSL	28.13	1020.56	9	-1.8	511.284	2	19.4523	0.8368-0.8594	229	3560	915371	24947	210305_B721_sHLA_0201_1_Slot2-11_1_1048.d	1	P34897|GLYM_HUMAN			FALSE
ALLGDLTKA	24.57	900.528	9	-2.2	451.268	2	20.3055	0.7644-0.7870	306	6410	953056	25978	210305_B721_sHLA_0201_1_Slot2-11_1_1048.d	2	Q92973|TNPO1_HUMAN;O14787|TNPO2_HUMAN			FALSE
ALLGILQHV	30	962.591	9	-7.2	482.297	2	36.4577	0.8246-0.8472			1716925	46039	210305_B721_sHLA_0201_1_Slot2-11_1_1048.d	1	Q8IVD9|NUDC3_HUMAN			FALSE
ALLGKIEKV	31.87	969.622	9	-16.5	485.808	2	10.8081	0.8162-0.8387			506397	14697	210305_B721_sHLA_0201_1_Slot2-11_1_1048.d	1	Q10471|GALT2_HUMAN			FALSE
ALLGRIPSA	22.91	896.544	9	-5.5	449.275	2	17.7878	0.7720-0.7946			835632	22986	210305_B721_sHLA_0201_1_Slot2-11_1_1048.d	2	P06576|ATPB_HUMAN			FALSE
ALLGTIISA	26	857.522	9	3.6	858.529	1	38.8293	1.3635-1.3855			1828873	48919	210305_B721_sHLA_0201_1_Slot2-11_1_1048.d	1	Q9UKV5|AMFR_HUMAN			FALSE
ALLKIEGVYA	31.76	1075.63	10	-0.9	538.818	2	27.553	0.8509-0.8734	14400	433000	1290016	34840	210305_B721_sHLA_0201_1_Slot2-11_1_1048.d	4	P18077|RL35A_HUMAN			FALSE
ALLKVNQEL	27.31	1026.61	9	-2.8	514.307	2	18.3315	0.8472-0.8697	146	3100	860360	23576	210305_B721_sHLA_0201_1_Slot2-11_1_1048.d	1	Q9Y512|SAM50_HUMAN			FALSE
ALLKYIETL	30.62	1062.63	9	1.2	532.322	2	35.179	0.8547-0.8772	426	5770	1654592	44498	210305_B721_sHLA_0201_1_Slot2-11_1_1048.d	1	Q08211|DHX9_HUMAN			FALSE
ALLPDLPAL	28.53	921.553	9	4.4	922.561	1	52.5934	1.4249-1.4469			2478324	65418	210305_B721_sHLA_0201_1_Slot2-11_1_1048.d	1	Q8NC60|NOA1_HUMAN			FALSE
ALLPIFFGA	25.54	947.548	9	15.1	948.565	1	57.6282	1.4524-1.4744			2715387	70935	210305_B721_sHLA_0201_1_Slot2-11_1_1048.d	1	Q8TCT9|HM13_HUMAN			FALSE
ALLQQVHSA	31.44	965.529	9	2.1	483.771	2	7.9503	0.7993-0.8218			370774	10492	210305_B721_sHLA_0201_1_Slot2-11_1_1048.d	1	Q86XN7|PRSR1_HUMAN			FALSE
ALLQRLEAL	25.78	1025.62	9	-6.2	513.813	2	31.0815	0.8312-0.8537	147	5680	1463516	39374	210305_B721_sHLA_0201_1_Slot2-11_1_1048.d	2	Q9P0R6|GSKIP_HUMAN			FALSE
ALLRLLPGL	25.88	964.643	9	7.2	483.33	2	43.3396	0.8209-0.8434			2041385	54023	210305_B721_sHLA_0201_1_Slot2-11_1_1048.d	1	Q8WX92|NELFB_HUMAN			FALSE
ALLSGIVSI	22.54	871.538	9	-4.9	872.537	1	46.7611	1.4039-1.4259			2203357	58651	210305_B721_sHLA_0201_1_Slot2-11_1_1048.d	1	Q13505|MTX1_HUMAN			FALSE
ALLSLDPAAV	47.11	968.554	10	-3.6	969.554	1	41.8232	1.4616-1.4835			1969929	52299	210305_B721_sHLA_0201_1_Slot2-11_1_1048.d	1	P78527|PRKDC_HUMAN			FALSE
ALLSRLEQI	29.22	1041.62	9	-2.8	521.813	2	27.643	0.8340-0.8565	254	4050	1299211	35095	210305_B721_sHLA_0201_1_Slot2-11_1_1048.d	1	Q9UKM9|RALY_HUMAN			FALSE
ALLTGIISKA	27.99	985.617	10	-2.7	493.812	2	27.1022	0.8209-0.8434			1275341	34469	210305_B721_sHLA_0201_1_Slot2-11_1_1048.d	1	Q92621|NU205_HUMAN			FALSE
ALLTVVSQV	37.72	928.559	9	-2	929.561	1	35.2912	1.4442-1.4662			1661938	44692	210305_B721_sHLA_0201_1_Slot2-11_1_1048.d	1	Q9Y5S1|TRPV2_HUMAN			FALSE
ALLVRLQEV	26.72	1039.64	9	-9	520.82	2	26.5184	0.8293-0.8519			1247761	33709	210305_B721_sHLA_0201_1_Slot2-11_1_1048.d	1	P26010|ITB7_HUMAN			FALSE
ALM(+15.99)DLLLRL	29.84	1072.63	9	-1.3	537.32	2	43.7674	0.8556-0.8781	687	9840	2061630	54600	210305_B721_sHLA_0201_1_Slot2-11_1_1048.d	2	O75170|PP6R2_HUMAN	Oxidation (M)	M3:Oxidation (M):1001.00	FALSE
ALMAHAMEEV	37.67	1100.5	10	-1.4	551.254	2	16.2321	0.8406-0.8631			762142	21016	210305_B721_sHLA_0201_1_Slot2-11_1_1048.d	1	Q07666|KHDR1_HUMAN			FALSE
ALMDEVVKA	41.78	974.511	9	0.5	488.261	2	18.8753	0.7927-0.8152	4310	90800	885128	24206	210305_B721_sHLA_0201_1_Slot2-11_1_1048.d	3	P00558|PGK1_HUMAN			FALSE
ALMDLLLRL	29.15	1056.64	9	-0.6	529.323	2	54.5536	0.8472-0.8697	438	7960	2569056	67644	210305_B721_sHLA_0201_1_Slot2-11_1_1048.d	1	O75170|PP6R2_HUMAN			FALSE
ALMDQVHHM	35.89	1080.48	9	10.9	541.253	2	8.5918	0.8556-0.8781			401322	11538	210305_B721_sHLA_0201_1_Slot2-11_1_1048.d	1	Q96BU1|S1PBP_HUMAN			FALSE
ALMEEILKL	24.97	1058.6	9	1.9	530.308	2	43.8251	0.8340-0.8565	666	10200	2062544	54620	210305_B721_sHLA_0201_1_Slot2-11_1_1048.d	1	Q96G01|BICD1_HUMAN;Q8TD16|BICD2_HUMAN			FALSE
ALMELFPKL	29.05	1060.6	9	-1.5	531.304	2	44.6559	0.8340-0.8565	927	14800	2100138	55560	210305_B721_sHLA_0201_1_Slot2-11_1_1048.d	2	O75691|UTP20_HUMAN			FALSE
ALMEVKMKEM	37.11	1208.6	10	7.7	605.308	2	13.6088	0.9230-0.9455	104	3870	637542	18000	210305_B721_sHLA_0201_1_Slot2-11_1_1048.d	1	Q96EK4|THA11_HUMAN			FALSE
ALMPVLNQV	34.99	983.547	9	5.2	492.781	2	38.3045	0.8115-0.8340			1804080	48264	210305_B721_sHLA_0201_1_Slot2-11_1_1048.d	1	Q5RKV6|EXOS6_HUMAN			FALSE
ALNEEAGRLLL	33.63	1197.67	11	1.2	599.841	2	27.2568	0.8987-0.9212	1250	26100	1279008	34560	210305_B721_sHLA_0201_1_Slot2-11_1_1048.d	2	Q16763|UBE2S_HUMAN			FALSE
ALNEKLVNL	36	1012.59	9	0.7	507.301	2	20.6082	0.8152-0.8378	4650	91200	964096	26290	210305_B721_sHLA_0201_1_Slot2-11_1_1048.d	2	O00303|EIF3F_HUMAN			FALSE
ALNELLQHV	33.38	1035.57	9	0.3	518.791	2	26.89	0.8312-0.8537	1620	31300	1264329	34185	210305_B721_sHLA_0201_1_Slot2-11_1_1048.d	2	Q9Y490|TLN1_HUMAN			FALSE
ALNEQIARL	32.09	1026.58	9	2.1	514.297	2	16.6592	0.8321-0.8547	1370	17400	779677	21565	210305_B721_sHLA_0201_1_Slot2-11_1_1048.d	1	O14777|NDC80_HUMAN			FALSE
ALNGHVEMV	35.43	968.475	9	-0.2	485.243	2	11.0997	0.8049-0.8274			520179	15069	210305_B721_sHLA_0201_1_Slot2-11_1_1048.d	1	Q8N8A2|ANR44_HUMAN			FALSE
ALNGKLYIV	25.46	989.591	9	-4.4	495.798	2	23.1863	0.8171-0.8397	149	2660	1088605	29215	210305_B721_sHLA_0201_1_Slot2-11_1_1048.d	1	Q9Y6Y0|NS1BP_HUMAN			FALSE
ALPDQGIAKA	34.56	982.545	10	-6.4	492.274	2	8.0061	0.7757-0.7983	900	52000	371704	10528	210305_B721_sHLA_0201_1_Slot2-11_1_1048.d	3	P78318|IGBP1_HUMAN			FALSE
ALPDSMVSV	27.51	917.453	9	5.8	918.461	1	27.7444	1.3644-1.3864			1305649	35275	210305_B721_sHLA_0201_1_Slot2-11_1_1048.d	2	Q14596|NBR1_HUMAN			FALSE
ALPEDLVEV	35.65	983.518	9	4.5	984.525	1	36.9825	1.4460-1.4680			1741681	46657	210305_B721_sHLA_0201_1_Slot2-11_1_1048.d	4	P13797|PLST_HUMAN;P13796|PLSL_HUMAN			FALSE
ALPEIFTEL	36.4	1031.55	9	1.4	1032.56	1	51.9908	1.4671-1.4890			2449975	64783	210305_B721_sHLA_0201_1_Slot2-11_1_1048.d	1	Q2VIR3|IF2GL_HUMAN;P41091|IF2G_HUMAN			FALSE
ALPENPPAIDW	29.81	1221.6	11	-2.8	611.804	2	38.2487	0.8640-0.8865	172	2370	1801336	48202	210305_B721_sHLA_0201_1_Slot2-11_1_1048.d	1	O75947|ATP5H_HUMAN			FALSE
ALPEVSVEA	24.71	913.476	9	3.5	914.482	1	23.1352	1.3745-1.3965			1087692	29196	210305_B721_sHLA_0201_1_Slot2-11_1_1048.d	1	Q8IWC1|MA7D3_HUMAN			FALSE
ALPPVLTTV	38.53	909.553	9	-1.5	910.555	1	37.6823	1.3873-1.4094			1774746	47538	210305_B721_sHLA_0201_1_Slot2-11_1_1048.d	5	Q6PKG0|LARP1_HUMAN			FALSE
ALQALVVTL	22.95	926.58	9	1.9	927.585	1	44.4477	1.4570-1.4790			2093721	55401	210305_B721_sHLA_0201_1_Slot2-11_1_1048.d	1	Q04637|IF4G1_HUMAN			FALSE
ALRGEIETV	23.5	986.54	9	7.7	494.279	2	9.4667	0.7955-0.8181			442872	12858	210305_B721_sHLA_0201_1_Slot2-11_1_1048.d	1	P42704|LPPRC_HUMAN			FALSE
ALSALTARL	27.15	914.555	9	-1	458.282	2	21.268	0.8049-0.8274			999799	27127	210305_B721_sHLA_0201_1_Slot2-11_1_1048.d	1	P04844|RPN2_HUMAN			FALSE
ALSDHHIYL	40.5	1067.54	9	2.2	534.776	2	12.0924	0.8547-0.8772	3770	93900	564201	16179	210305_B721_sHLA_0201_1_Slot2-11_1_1048.d	2	P04075|ALDOA_HUMAN			FALSE
ALSDLALHFL	33.04	1098.61	10	-13.7	550.301	2	49.036	0.8725-0.8950			2310976	61672	210305_B721_sHLA_0201_1_Slot2-11_1_1048.d	1	P50991|TCPD_HUMAN			FALSE
ALSDLEITL	22.27	973.533	9	-5.8	974.53	1	44.1367	1.4616-1.4835			2079062	55046	210305_B721_sHLA_0201_1_Slot2-11_1_1048.d	1				FALSE
ALSDSIHTV	30.53	941.482	9	-4	471.744	2	10.996	0.7936-0.8162	656	8730	512835	14877	210305_B721_sHLA_0201_1_Slot2-11_1_1048.d	1	Q9UKN5|PRDM4_HUMAN			FALSE
ALSEKLARL	31.06	999.608	9	0.7	500.809	2	9.4147	0.8378-0.8603	468	10400	439176	12738	210305_B721_sHLA_0201_1_Slot2-11_1_1048.d	3	Q96CS2|HAUS1_HUMAN			FALSE
ALSELIILT	24.93	971.59	9	-4	972.589	1	47.2665	1.4652-1.4872			2227216	59266	210305_B721_sHLA_0201_1_Slot2-11_1_1048.d	1	Q16850|CP51A_HUMAN			FALSE
ALSERAVAV	26.63	914.519	9	1.9	458.265	2	8.1836	0.7673-0.7899			381904	10894	210305_B721_sHLA_0201_1_Slot2-11_1_1048.d	2	O00487|PSDE_HUMAN			FALSE
ALSGTLSGV	23.84	803.439	9	-0.3	804.442	1	18.06	1.2990-1.3211			848426	23264	210305_B721_sHLA_0201_1_Slot2-11_1_1048.d	1	P33992|MCM5_HUMAN			FALSE
ALSKEGIVAL	45.68	999.596	10	-1.1	500.803	2	19.6583	0.8190-0.8415	5070	207000	923637	25167	210305_B721_sHLA_0201_1_Slot2-11_1_1048.d	4	P40227|TCPZ_HUMAN			FALSE
ALSKEIYVI	26.43	1034.6	9	-0.6	518.305	2	23.7572	0.8584-0.8809	277	5140	1115226	29910	210305_B721_sHLA_0201_1_Slot2-11_1_1048.d	1	P24539|AT5F1_HUMAN			FALSE
ALSNLEVKL	35.16	985.581	9	-3.6	493.794	2	24.4378	0.8058-0.8284	3240	65500	1149214	30820	210305_B721_sHLA_0201_1_Slot2-11_1_1048.d	3	Q86UX7|URP2_HUMAN			FALSE
ALSPHNILL	22.59	976.571	9	1.3	489.291	2	24.4794	0.8321-0.8547	302	6240	1150129	30841	210305_B721_sHLA_0201_1_Slot2-11_1_1048.d	1	Q8TEA7|TBCK_HUMAN			FALSE
ALSSLIHAL	23.21	923.544	9	2.1	462.778	2	31.0316	0.8087-0.8312			1460759	39299	210305_B721_sHLA_0201_1_Slot2-11_1_1048.d	1	P13010|XRCC5_HUMAN			FALSE
ALTELLAKI	34.49	970.606	9	-1.9	486.307	2	37.6262	0.8209-0.8434	7320	181000	1768318	47368	210305_B721_sHLA_0201_1_Slot2-11_1_1048.d	5	P30279|CCND2_HUMAN			FALSE
ALTPVVVTL	33.42	911.569	9	-5.8	912.567	1	41.9204	1.4112-1.4332			1974497	52397	210305_B721_sHLA_0201_1_Slot2-11_1_1048.d	4	P11802|CDK4_HUMAN			FALSE
ALTSVVVTL	29.19	901.548	9	-0.6	902.551	1	38.2072	1.4094-1.4314			1799497	48151	210305_B721_sHLA_0201_1_Slot2-11_1_1048.d	1	Q00534|CDK6_HUMAN			FALSE
ALVDHLNVGV	41.58	1035.57	10	-0.8	518.79	2	24.9356	0.8256-0.8481	204	4400	1171264	31414	210305_B721_sHLA_0201_1_Slot2-11_1_1048.d	1	P78537|BL1S1_HUMAN			FALSE
ALVDHVAEL	32.43	965.518	9	-0.6	483.764	2	20.6681	0.8021-0.8246	1350	12900	968674	26398	210305_B721_sHLA_0201_1_Slot2-11_1_1048.d	1	B0I1T2|MYO1G_HUMAN			FALSE
ALVDQLWKL	32.29	1084.63	9	-1.2	543.318	2	43.5002	0.8481-0.8706	350	9950	2046904	54178	210305_B721_sHLA_0201_1_Slot2-11_1_1048.d	3	Q6P1X5|TAF2_HUMAN			FALSE
ALVDQRELYL	38.84	1218.66	10	0.4	610.335	2	28.5072	0.9156-0.9380	1060	10900	1339611	36159	210305_B721_sHLA_0201_1_Slot2-11_1_1048.d	1	Q9UL33|TPC2L_HUMAN			FALSE
ALVQDLAKA	25.52	927.539	9	-4.7	464.772	2	14.0741	0.7804-0.8030			660458	18566	210305_B721_sHLA_0201_1_Slot2-11_1_1048.d	1	P14635|CCNB1_HUMAN			FALSE
ALVSYLIRL	22.66	1046.65	9	-2.2	524.328	2	42.1567	0.8565-0.8790	128	3990	1984592	52658	210305_B721_sHLA_0201_1_Slot2-11_1_1048.d	1	Q63HN8|RN213_HUMAN			FALSE
ALWDIETGQQTT	27.69	1361.65	12	6.6	681.832	2	32.3616	0.9221-0.9446	414	6950	1524256	41110	210305_B721_sHLA_0201_1_Slot2-11_1_1048.d	1	P62873|GBB1_HUMAN			FALSE
ALWDIETGQQTV	48.85	1359.67	12	3	680.84	2	37.8614	0.9230-0.9455	7140	109000	1780260	47688	210305_B721_sHLA_0201_1_Slot2-11_1_1048.d	2	P62879|GBB2_HUMAN			FALSE
ALWEDEGVRA	22.82	1144.55	10	-0.7	573.28	2	17.2676	0.8594-0.8819	635	7950	809091	22371	210305_B721_sHLA_0201_1_Slot2-11_1_1048.d	1	Q5JWF2|GNAS1_HUMAN;P63092|GNAS2_HUMAN			FALSE
ALYDNVEKL	33	1063.55	9	-1	532.782	2	19.8544	0.8350-0.8575	2190	25700	931912	25396	210305_B721_sHLA_0201_1_Slot2-11_1_1048.d	1	P08243|ASNS_HUMAN			FALSE
ALYDVRTILL	26.03	1175.69	10	0.1	588.85	2	42.5788	0.9090-0.9315	1680	14800	2001974	53054	210305_B721_sHLA_0201_1_Slot2-11_1_1048.d	1	O00762|UBE2C_HUMAN			FALSE
ALYHLAIKL	33.74	1040.64	9	0.7	521.324	2	25.6008	0.8350-0.8575	1530	18000	1201724	32372	210305_B721_sHLA_0201_1_Slot2-11_1_1048.d	1	Q9UKA4|AKA11_HUMAN			FALSE
AM(+15.99)PPPPPQGV	30.9	1005.5	10	4.7	503.755	2	9.2917	0.7852-0.8077			434551	12583	210305_B721_sHLA_0201_1_Slot2-11_1_1048.d	2	O60216|RAD21_HUMAN	Oxidation (M)	M2:Oxidation (M):1001.00	FALSE
AMAHVAGFTV	22.71	1002.5	10	-1.9	502.252	2	21.3652	0.8199-0.8425			1004378	27236	210305_B721_sHLA_0201_1_Slot2-11_1_1048.d	1	Q96GK7|FAH2A_HUMAN;Q6P2I3|FAH2B_HUMAN			FALSE
AMAPGTVTV	33.91	845.432	9	0.3	846.435	1	16.271	1.3258-1.3478			763979	21065	210305_B721_sHLA_0201_1_Slot2-11_1_1048.d	2	Q9P243|ZFAT_HUMAN			FALSE
AMAPTSPQI	34.59	914.453	9	8.5	915.464	1	16.0377	1.3818-1.4039			752977	20791	210305_B721_sHLA_0201_1_Slot2-11_1_1048.d	1	Q9BYD2|RM09_HUMAN			FALSE
AMFERIVKA	38.63	1063.58	9	-9.8	532.792	2	11.294	0.8359-0.8584			529352	15302	210305_B721_sHLA_0201_1_Slot2-11_1_1048.d	1	P13861|KAP2_HUMAN			FALSE
AMFGKLMTI	41.98	1010.53	9	-2.2	506.269	2	33.7625	0.8087-0.8312	349	8590	1588566	42840	210305_B721_sHLA_0201_1_Slot2-11_1_1048.d	1	Q29RF7|PDS5A_HUMAN			FALSE
AMFNGGMATT	25.63	999.415	10	-1.4	1000.42	1	17.2434	1.4332-1.4552			809995	22381	210305_B721_sHLA_0201_1_Slot2-11_1_1048.d	1	Q9BX70|BTBD2_HUMAN;Q9H0C5|BTBD1_HUMAN			FALSE
AMGIAPPKV	27.02	882.5	9	-0.5	442.255	2	16.1349	0.7531-0.7757			757558	20902	210305_B721_sHLA_0201_1_Slot2-11_1_1048.d	1	O43395|PRPF3_HUMAN			FALSE
AMIERITFI	23.89	1092.6	9	-1.8	547.304	2	35.0773	0.8359-0.8584			1651851	44439	210305_B721_sHLA_0201_1_Slot2-11_1_1048.d	1	Q8TDR2|STK35_HUMAN			FALSE
AMLGGDLNSA	27.84	947.438	10	7.8	948.449	1	17.574	1.3883-1.4103			825541	22729	210305_B721_sHLA_0201_1_Slot2-11_1_1048.d	1	Q14814|MEF2D_HUMAN			FALSE
AMLPSITNV	28.76	944.5	9	3.8	945.507	1	34.9024	1.4387-1.4607			1643599	44233	210305_B721_sHLA_0201_1_Slot2-11_1_1048.d	2	Q9Y4A5|TRRAP_HUMAN			FALSE
AMLRLIPSL	22.46	1012.61	9	-6.4	507.307	2	39.5291	0.8331-0.8556			1861904	49766	210305_B721_sHLA_0201_1_Slot2-11_1_1048.d	1	Q14204|DYHC1_HUMAN			FALSE
AMMAKAEYL	30.3	1026.49	9	-1.9	514.248	2	14.1179	0.8406-0.8631	166	3490	661368	18582	210305_B721_sHLA_0201_1_Slot2-11_1_1048.d	2	Q15008|PSMD6_HUMAN			FALSE
AMPDSPAEV	35.95	915.401	9	8.2	916.411	1	13.8797	1.3506-1.3726			651288	18336	210305_B721_sHLA_0201_1_Slot2-11_1_1048.d	1	O75081|MTG16_HUMAN			FALSE
AMPPPPPQGV	36.53	989.5	10	-3.7	495.753	2	15.2959	0.7786-0.8011	2600	11600	714567	19929	210305_B721_sHLA_0201_1_Slot2-11_1_1048.d	4	O60216|RAD21_HUMAN			FALSE
AMPQTVYGV	29.27	964.469	9	0	965.472	1	21.8901	1.4194-1.4414			1029077	27797	210305_B721_sHLA_0201_1_Slot2-11_1_1048.d	3	Q8WU79|SMAP2_HUMAN			FALSE
AMWEHPITA	47.05	1054.49	9	-1.1	528.25	2	16.7531	0.8321-0.8547	5520	110000	784287	21705	210305_B721_sHLA_0201_1_Slot2-11_1_1048.d	2	Q96CD2|COAC_HUMAN			FALSE
APEAEQGGAE	42.96	957.404	10	-1.4	958.406	1	4.3325	1.3368-1.3589			200553	4767	210305_B721_sHLA_0201_1_Slot2-11_1_1048.d	1	P67809|YBOX1_HUMAN			FALSE
APFDLFENK	30.05	1079.53	9	-1.1	540.769	2	28.3284	0.8359-0.8584			1333207	36013	210305_B721_sHLA_0201_1_Slot2-11_1_1048.d	1	Q58FF7|H90B3_HUMAN;P08238|HS90B_HUMAN			FALSE
AQLENPAAV	35.72	911.471	9	-3.1	912.472	1	12.7911	1.3699-1.3919			599998	17110	210305_B721_sHLA_0201_1_Slot2-11_1_1048.d	2	Q96PP9|GBP4_HUMAN			FALSE
AQYEHDLEV	28.2	1102.49	9	0.1	552.251	2	10.7896	0.8378-0.8603	468	15300	506392	14692	210305_B721_sHLA_0201_1_Slot2-11_1_1048.d	1	P62826|RAN_HUMAN			FALSE
AQYEHDLEVA	35.62	1173.53	10	1.6	587.771	2	10.2148	0.8744-0.8968	6470	73600	476945	13853	210305_B721_sHLA_0201_1_Slot2-11_1_1048.d	1	P62826|RAN_HUMAN			FALSE
ATFDAISKTYS	22.84	1202.58	11	-2.3	602.294	2	15.0656	0.8781-0.9006			707237	19751	210305_B721_sHLA_0201_1_Slot2-11_1_1048.d	1	P15880|RS2_HUMAN			FALSE
ATIGELAQV	36.82	900.492	9	5.9	901.5	1	25.4876	1.3809-1.4029			1198955	32285	210305_B721_sHLA_0201_1_Slot2-11_1_1048.d	2	P42345|MTOR_HUMAN			FALSE
ATMPVVPSV	22.86	899.479	9	-3.7	900.479	1	28.7756	1.3589-1.3809			1354289	36533	210305_B721_sHLA_0201_1_Slot2-11_1_1048.d	1	Q9NR46|SHLB2_HUMAN			FALSE
ATPMPTPSV	39.7	899.442	9	2.2	900.447	1	18.6044	1.3515-1.3736			874105	23911	210305_B721_sHLA_0201_1_Slot2-11_1_1048.d	2	A3KN83|SBNO1_HUMAN			FALSE
AVANIVNSV	31.45	885.492	9	-1.7	886.494	1	21.1125	1.3524-1.3745			992468	26948	210305_B721_sHLA_0201_1_Slot2-11_1_1048.d	1	Q9BRQ8|FSP1_HUMAN			FALSE
AVFPSIVGR	25.7	944.544	9	5.3	473.28	2	22.2013	0.7823-0.8049			1043723	28139	210305_B721_sHLA_0201_1_Slot2-11_1_1048.d	1	P60709|ACTB_HUMAN;Q9BYX7|ACTBM_HUMAN;Q6S8J3|POTEE_HUMAN;P63267|ACTH_HUMAN;P68133|ACTS_HUMAN;P62736|ACTA_HUMAN;A5A3E0|POTEF_HUMAN;P63261|ACTG_HUMAN;P68032|ACTC_HUMAN;P0CG38|POTEI_HUMAN			FALSE
AVGKVIPEL	32.25	924.564	9	-7.3	463.284	2	20.8208	0.7852-0.8077			978738	26628	210305_B721_sHLA_0201_1_Slot2-11_1_1048.d	1	P04406|G3P_HUMAN			FALSE
AVHASLDKFLA	40.88	1170.64	11	1.8	586.326	2	17.2137	0.8968-0.9193	266	5990	806346	22308	210305_B721_sHLA_0201_1_Slot2-11_1_1048.d	2	P69905|HBA_HUMAN			FALSE
AVIEHLERL	24.4	1078.61	9	-2.7	540.31	2	13.3572	0.8547-0.8772	88.9	3060	625642	17722	210305_B721_sHLA_0201_1_Slot2-11_1_1048.d	1	O43716|GATC_HUMAN			FALSE
AVLPFSPAL	34.39	913.527	9	8.5	914.538	1	46.1779	1.3956-1.4176			2175753	57867	210305_B721_sHLA_0201_1_Slot2-11_1_1048.d	2	Q99638|RAD9A_HUMAN			FALSE
AVTGILVQL	24.68	912.564	9	3	913.57	1	51.8936	1.4323-1.4543			2445408	64686	210305_B721_sHLA_0201_1_Slot2-11_1_1048.d	1	Q5XPI4|RN123_HUMAN			FALSE
DAGTIAGLNVLR	23.18	1198.67	12	-6.7	600.334	2	29.5147	0.8997-0.9221			1389115	37387	210305_B721_sHLA_0201_1_Slot2-11_1_1048.d	1	P11142|HSP7C_HUMAN			FALSE
DSTLIMQLLR	32.13	1188.65	10	-3.4	595.329	2	45.8863	0.8622-0.8847			2161946	57470	210305_B721_sHLA_0201_1_Slot2-11_1_1048.d	1	Q04917|1433F_HUMAN;P61981|1433G_HUMAN;P62258|1433E_HUMAN;P63104|1433Z_HUMAN;P31947|1433S_HUMAN;P27348|1433T_HUMAN;P31946|1433B_HUMAN			FALSE
DVNAAIATIK	28.84	1014.57	10	-3.6	508.289	2	16.3717	0.8265-0.8490	2580	29200	768615	21231	210305_B721_sHLA_0201_1_Slot2-11_1_1048.d	1	Q6PEY2|TBA3E_HUMAN;Q71U36|TBA1A_HUMAN;P68363|TBA1B_HUMAN;P0DPH8|TBA3D_HUMAN;Q9BQE3|TBA1C_HUMAN;P0DPH7|TBA3C_HUMAN			FALSE
DVNFEFPEFQL	33.03	1383.63	11	2.5	692.823	2	57.2394	0.9165-0.9389			2697119	70547	210305_B721_sHLA_0201_1_Slot2-11_1_1048.d	2	P62081|RS7_HUMAN			FALSE
EHALLAYTLGVK	40.89	1313.73	12	3.8	657.874	2	22.0704	0.9427-0.9651	353	5160	1036396	27964	210305_B721_sHLA_0201_1_Slot2-11_1_1048.d	1	Q5VTE0|EF1A3_HUMAN;Q05639|EF1A2_HUMAN;P68104|EF1A1_HUMAN			FALSE
EIAEAYLGK	26.25	992.518	9	-6.1	497.261	2	11.5079	0.7955-0.8181			539450	15566	210305_B721_sHLA_0201_1_Slot2-11_1_1048.d	2	P11142|HSP7C_HUMAN			FALSE
EITALAPSTMK	32.4	1160.61	11	-1	581.31	2	14.9295	0.8697-0.8922			700802	19574	210305_B721_sHLA_0201_1_Slot2-11_1_1048.d	2	P60709|ACTB_HUMAN;P63267|ACTH_HUMAN;P68133|ACTS_HUMAN;P62736|ACTA_HUMAN;P63261|ACTG_HUMAN;P68032|ACTC_HUMAN			FALSE
ELFPHSLLSV	36.89	1140.62	10	6.9	571.318	2	40.5012	0.8828-0.9053			1907727	50889	210305_B721_sHLA_0201_1_Slot2-11_1_1048.d	1	Q9H9Y6|RPA2_HUMAN			FALSE
ELFSSPPAV	30.45	945.481	9	5.6	946.489	1	30.1176	1.4066-1.4286			1417552	38110	210305_B721_sHLA_0201_1_Slot2-11_1_1048.d	1	O94916|NFAT5_HUMAN			FALSE
ELIERIPEL	31.49	1110.63	9	2	556.32	2	32.1793	0.8434-0.8659			1515053	40847	210305_B721_sHLA_0201_1_Slot2-11_1_1048.d	1	P02786|TFR1_HUMAN			FALSE
ELISNASDALDK	26.22	1274.64	12	3.1	638.324	2	14.679	0.9034-0.9259	323	5580	687953	19241	210305_B721_sHLA_0201_1_Slot2-11_1_1048.d	1	Q58FF6|H90B4_HUMAN;Q58FF7|H90B3_HUMAN;P14625|ENPL_HUMAN;P08238|HS90B_HUMAN;Q58FF8|H90B2_HUMAN			FALSE
EMGPVFTL	24.23	892.436	8	-9.5	893.431	1	41.6871	1.3644-1.3864			1963542	52170	210305_B721_sHLA_0201_1_Slot2-11_1_1048.d	1	P00403|COX2_HUMAN			FALSE
EQVANSAFVER	33.13	1248.61	11	2.9	625.311	2	7.9455	0.8922-0.9146	159	5040	369857	10469	210305_B721_sHLA_0201_1_Slot2-11_1_1048.d	1	Q58FF7|H90B3_HUMAN;P08238|HS90B_HUMAN			FALSE
ESTLHLVLR	24.37	1066.61	9	5.6	534.315	2	13.9769	0.8556-0.8781			655877	18455	210305_B721_sHLA_0201_1_Slot2-11_1_1048.d	1	P0CG48|UBC_HUMAN;P62979|RS27A_HUMAN;P0CG47|UBB_HUMAN;P62987|RL40_HUMAN			FALSE
ESYSIYVYK	31.37	1150.55	9	1.1	576.283	2	16.8632	0.8819-0.9043	211	4220	790739	21899	210305_B721_sHLA_0201_1_Slot2-11_1_1048.d	1	P33778|H2B1B_HUMAN;P23527|H2B1O_HUMAN;Q6DRA6|H2B2D_HUMAN;P06899|H2B1J_HUMAN;Q6DN03|H2B2C_HUMAN;Q16778|H2B2E_HUMAN;Q8N257|H2B3B_HUMAN			FALSE
ESYSVYVYK	28.33	1136.54	9	0.1	569.274	2	13.3479	0.8781-0.9006	729	10700	623808	17676	210305_B721_sHLA_0201_1_Slot2-11_1_1048.d	1	Q93079|H2B1H_HUMAN;P57053|H2BFS_HUMAN;Q99879|H2B1M_HUMAN;P62807|H2B1C_HUMAN;O60814|H2B1K_HUMAN;P58876|H2B1D_HUMAN;Q99877|H2B1N_HUMAN;Q5QNW6|H2B2F_HUMAN;Q99880|H2B1L_HUMAN			FALSE
EVGGEALGRLLV	37.09	1211.69	12	-5.6	606.845	2	33.4065	0.8987-0.9212	170	5960	1572989	42461	210305_B721_sHLA_0201_1_Slot2-11_1_1048.d	2	P68871|HBB_HUMAN			FALSE
EVISKLYAV	32.4	1020.59	9	-1.9	511.297	2	21.0555	0.8171-0.8397	515	18400	987899	26849	210305_B721_sHLA_0201_1_Slot2-11_1_1048.d	2	P50990|TCPQ_HUMAN			FALSE
FAGDDAPRA	26.72	918.419	9	-5	460.213	2	4.7396	0.7654-0.7880			219266	5600	210305_B721_sHLA_0201_1_Slot2-11_1_1048.d	1	P60709|ACTB_HUMAN;Q6S8J3|POTEE_HUMAN;P63267|ACTH_HUMAN;P68133|ACTS_HUMAN;P62736|ACTA_HUMAN;A5A3E0|POTEF_HUMAN;P0CG39|POTEJ_HUMAN;P63261|ACTG_HUMAN;P68032|ACTC_HUMAN;P0CG38|POTEI_HUMAN			FALSE
FAIDPHLLLSV	47.37	1223.69	11	-2.2	612.849	2	51.5195	0.9062-0.9287	811	21900	2425226	64172	210305_B721_sHLA_0201_1_Slot2-11_1_1048.d	2	Q29RF7|PDS5A_HUMAN			FALSE
FAIPMIHAV	24.06	997.542	9	3.7	499.778	2	37.521	0.8068-0.8293	525	5870	1764643	47269	210305_B721_sHLA_0201_1_Slot2-11_1_1048.d	1	Q9GZR7|DDX24_HUMAN			FALSE
FALGPVASV	31.01	859.48	9	-1.1	860.483	1	35.8355	1.3423-1.3644			1687600	45322	210305_B721_sHLA_0201_1_Slot2-11_1_1048.d	1	P38571|LICH_HUMAN			FALSE
FAMEIDPSL	37.41	1021.48	9	1.3	1022.48	1	40.8122	1.4552-1.4771			1922344	51202	210305_B721_sHLA_0201_1_Slot2-11_1_1048.d	2	O43681|GET3_HUMAN			FALSE
FAYDGKDYL	28.44	1090.5	9	-0.1	546.253	2	21.1649	0.8340-0.8565	2260	50300	991557	26931	210305_B721_sHLA_0201_1_Slot2-11_1_1048.d	2	P13747|HLAE_HUMAN			FALSE
FEDENFILK	31.96	1153.57	9	-4.8	577.785	2	24.143	0.8837-0.9062	340	7470	1133625	30429	210305_B721_sHLA_0201_1_Slot2-11_1_1048.d	1	P62937|PPIA_HUMAN			FALSE
FGAEIKANV	26.45	947.508	9	-4.6	474.757	2	12.6938	0.7842-0.8068			595421	17003	210305_B721_sHLA_0201_1_Slot2-11_1_1048.d	1	P50281|MMP14_HUMAN			FALSE
FIDDANYSV	43.5	1042.46	9	5.2	1043.47	1	23.3685	1.4634-1.4854			1098691	29467	210305_B721_sHLA_0201_1_Slot2-11_1_1048.d	3	O14977|AZIN1_HUMAN			FALSE
FIDGGGSVLV	24.98	962.507	10	2.5	963.513	1	31.4986	1.4139-1.4359			1482843	39927	210305_B721_sHLA_0201_1_Slot2-11_1_1048.d	1	P39656|OST48_HUMAN			FALSE
FIDKFTPPVV	26.16	1161.64	10	1	581.827	2	32.557	0.8547-0.8772	357	6090	1530726	41322	210305_B721_sHLA_0201_1_Slot2-11_1_1048.d	1	P01903|DRA_HUMAN			FALSE
FIFEKKLAQA	40.13	1193.68	10	2	597.846	2	14.4558	0.9352-0.9576	604	19900	676966	18982	210305_B721_sHLA_0201_1_Slot2-11_1_1048.d	2	Q86XL3|ANKL2_HUMAN			FALSE
FIFSDTHEL	25.17	1107.52	9	-1.5	554.766	2	27.8027	0.8622-0.8847			1308403	35347	210305_B721_sHLA_0201_1_Slot2-11_1_1048.d	1	Q9UKK3|PARP4_HUMAN			FALSE
FIGGLSFET	29.97	969.481	9	13.8	970.497	1	38.1684	1.4304-1.4524			1797660	48102	210305_B721_sHLA_0201_1_Slot2-11_1_1048.d	1	P51991|ROA3_HUMAN;P09651|ROA1_HUMAN;Q32P51|RA1L2_HUMAN;P22626|ROA2_HUMAN			FALSE
FIINGIEKV	33.78	1031.6	9	-0.5	516.806	2	27.0432	0.8181-0.8406	1280	25400	1269841	34333	210305_B721_sHLA_0201_1_Slot2-11_1_1048.d	2	Q9H9Y6|RPA2_HUMAN			FALSE
FILPHISTA	26.93	997.56	9	-3.8	499.783	2	28.7561	0.8115-0.8340			1353390	36528	210305_B721_sHLA_0201_1_Slot2-11_1_1048.d	1	Q9H6Q4|CIAO3_HUMAN			FALSE
FILPIGATV	28.34	929.559	9	5.5	930.567	1	49.2887	1.4048-1.4268			2322840	61914	210305_B721_sHLA_0201_1_Slot2-11_1_1048.d	2	P43007|SATT_HUMAN;Q15758|AAAT_HUMAN			FALSE
FIMDDPAGNSYL	24.69	1341.59	12	-0.9	671.799	2	39.1014	0.9156-0.9380			1841740	49270	210305_B721_sHLA_0201_1_Slot2-11_1_1048.d	1	O75312|ZPR1_HUMAN			FALSE
FIMEGGAM(+15.99)V	40.75	969.43	9	5.4	970.438	1	23.738	1.4057-1.4277			1116137	29927	210305_B721_sHLA_0201_1_Slot2-11_1_1048.d	1	P33992|MCM5_HUMAN	Oxidation (M)	M8:Oxidation (M):53.48	FALSE
FIMSATPTM	26.32	997.461	9	12.3	998.476	1	30.5063	1.4515-1.4735			1435893	38571	210305_B721_sHLA_0201_1_Slot2-11_1_1048.d	1	Q9UKK3|PARP4_HUMAN			FALSE
FISEFEHRV	33.16	1162.58	9	0.4	582.293	2	12.7867	0.8753-0.8978	2400	29300	597251	17045	210305_B721_sHLA_0201_1_Slot2-11_1_1048.d	2	Q9UNM6|PSD13_HUMAN			FALSE
FIWENIHTL	29.08	1171.6	9	-4	586.804	2	37.8116	0.8884-0.9109	134	3480	1780267	47695	210305_B721_sHLA_0201_1_Slot2-11_1_1048.d	1	Q03001|DYST_HUMAN			FALSE
FLAAHIPLFL	32.76	1140.67	10	-3.2	571.338	2	51.2521	0.8865-0.9090			2415174	63954	210305_B721_sHLA_0201_1_Slot2-11_1_1048.d	2	Q92600|CNOT9_HUMAN			FALSE
FLADPSAFV	36.07	965.486	9	-4.9	966.484	1	41.376	1.4231-1.4451			1948910	51842	210305_B721_sHLA_0201_1_Slot2-11_1_1048.d	2	P05388|RLA0_HUMAN;Q8NHW5|RLA0L_HUMAN			FALSE
FLAEDPKVTL	35.75	1131.62	10	0.4	566.814	2	25.4969	0.8519-0.8744	590	15200	1198043	32267	210305_B721_sHLA_0201_1_Slot2-11_1_1048.d	2	Q9HC16|ABC3G_HUMAN			FALSE
FLAEEGFYKF	26.02	1249.6	10	5.1	625.809	2	34.4687	0.8968-0.9193	454	7430	1622523	43719	210305_B721_sHLA_0201_1_Slot2-11_1_1048.d	1	P46977|STT3A_HUMAN			FALSE
FLAEEKHLHV	32.5	1221.65	10	1.1	408.223	3	7.4255	0.7079-0.7305			345848	9704	210305_B721_sHLA_0201_1_Slot2-11_1_1048.d	1	Q8TC12|RDH11_HUMAN			FALSE
FLAEHPNVTL	40.1	1139.6	10	2.2	570.805	2	22.5338	0.8631-0.8856	2950	56900	1056530	28430	210305_B721_sHLA_0201_1_Slot2-11_1_1048.d	2	Q96AK3|ABC3D_HUMAN;Q8IUX4|ABC3F_HUMAN			FALSE
FLAGAVTSV	44.71	863.475	9	1	864.48	1	26.2657	1.3386-1.3607			1235773	33343	210305_B721_sHLA_0201_1_Slot2-11_1_1048.d	1	A8MPS7|YDJC_HUMAN			FALSE
FLAKLIAQA	38.04	973.596	9	-0.4	487.803	2	23.7751	0.8143-0.8368	354	11900	1119809	30023	210305_B721_sHLA_0201_1_Slot2-11_1_1048.d	2	P50990|TCPQ_HUMAN			FALSE
FLANIGTSV	39	920.497	9	3.1	921.503	1	29.8454	1.3855-1.4075			1404689	37763	210305_B721_sHLA_0201_1_Slot2-11_1_1048.d	1	Q9UKG1|DP13A_HUMAN			FALSE
FLAPELPAV	27.85	955.538	9	2.4	956.543	1	43.8062	1.4314-1.4533			2063454	54636	210305_B721_sHLA_0201_1_Slot2-11_1_1048.d	2	P55084|ECHB_HUMAN			FALSE
FLAPWATIA	24.03	988.538	9	-5.5	989.536	1	48.7638	1.4414-1.4634			2298214	61426	210305_B721_sHLA_0201_1_Slot2-11_1_1048.d	1	P42785|PCP_HUMAN			FALSE
FLASESLIKQI	43.81	1247.71	11	4.6	624.864	2	32.9325	0.9193-0.9418	1430	17000	1548229	41839	210305_B721_sHLA_0201_1_Slot2-11_1_1048.d	1	P62906|RL10A_HUMAN			FALSE
FLASVSTV	24.51	822.449	8	0.7	823.453	1	23.9907	1.3138-1.3359			1128091	30259	210305_B721_sHLA_0201_1_Slot2-11_1_1048.d	1	P69905|HBA_HUMAN			FALSE
FLAVKPDGV	30.26	944.533	9	-2.7	473.27	2	17.0879	0.7748-0.7974			802679	22217	210305_B721_sHLA_0201_1_Slot2-11_1_1048.d	2	Q13232|NDK3_HUMAN			FALSE
FLDDVVHSL	27.61	1043.53	9	-3.1	522.768	2	34.344	0.8312-0.8537	267	9930	1616099	43553	210305_B721_sHLA_0201_1_Slot2-11_1_1048.d	2	Q15652|JHD2C_HUMAN			FALSE
FLDEKTHEL	27.73	1130.56	9	0.7	566.285	2	8.8301	0.8856-0.9081	161	4940	412420	11908	210305_B721_sHLA_0201_1_Slot2-11_1_1048.d	1	Q9H0K6|PUS7L_HUMAN			FALSE
FLDELEDEAKAA	48.98	1349.63	12	-0.8	675.821	2	27.5671	0.9371-0.9595	4110	75700	1292767	34909	210305_B721_sHLA_0201_1_Slot2-11_1_1048.d	2	Q9Y2R0|COA3_HUMAN			FALSE
FLDENVHFA	30.5	1090.51	9	-2.1	546.258	2	23.6266	0.8378-0.8603	596	7750	1108798	29740	210305_B721_sHLA_0201_1_Slot2-11_1_1048.d	1	Q6V1X1|DPP8_HUMAN			FALSE
FLDENVHFF	34.91	1166.54	9	1.1	584.275	2	37.7095	0.8547-0.8772	2160	18800	1772917	47497	210305_B721_sHLA_0201_1_Slot2-11_1_1048.d	1	Q86TI2|DPP9_HUMAN			FALSE
FLDEPTNHL	42.1	1084.52	9	0.1	543.264	2	17.0991	0.8218-0.8443	2470	58100	802678	22216	210305_B721_sHLA_0201_1_Slot2-11_1_1048.d	2	Q9UG63|ABCF2_HUMAN			FALSE
FLDESRSTQYM	32.45	1375.61	11	3.5	688.811	2	16.8239	0.9352-0.9576	278	5160	790738	21898	210305_B721_sHLA_0201_1_Slot2-11_1_1048.d	1	Q9Y230|RUVB2_HUMAN			FALSE
FLDFIGHILT	40.14	1174.64	10	-2.3	588.323	2	51.7039	0.8903-0.9128	131	2770	2435257	64369	210305_B721_sHLA_0201_1_Slot2-11_1_1048.d	1	P48426|PI42A_HUMAN			FALSE
FLDGHDLQL	31.52	1056.52	9	11.6	529.273	2	29.6703	0.8434-0.8659	937	11100	1396457	37577	210305_B721_sHLA_0201_1_Slot2-11_1_1048.d	2	Q969V6|MRTFA_HUMAN			FALSE
FLDGNELTL	37.65	1020.51	9	5.7	1021.52	1	39.4319	1.4707-1.4927			1857305	49637	210305_B721_sHLA_0201_1_Slot2-11_1_1048.d	1	O00299|CLIC1_HUMAN			FALSE
FLDGNEMTL	40.8	1038.47	9	2.3	1039.47	1	34.5716	1.4707-1.4927			1628013	43845	210305_B721_sHLA_0201_1_Slot2-11_1_1048.d	2	Q9Y696|CLIC4_HUMAN			FALSE
FLDHIIASV	24.48	1013.55	9	-0.7	507.782	2	34.0845	0.8246-0.8472			1605084	43266	210305_B721_sHLA_0201_1_Slot2-11_1_1048.d	1	Q7LBC6|KDM3B_HUMAN			FALSE
FLDITNPKA	33.12	1017.55	9	-1	509.779	2	18.5498	0.8087-0.8312	3930	83900	869517	23793	210305_B721_sHLA_0201_1_Slot2-11_1_1048.d	2	Q92890|UFD1_HUMAN			FALSE
FLDLGPPGI	37.7	927.506	9	-0.2	928.51	1	45.8474	1.4039-1.4259			2160086	57398	210305_B721_sHLA_0201_1_Slot2-11_1_1048.d	4	Q9NWF9|RN216_HUMAN			FALSE
FLDNERHEV	42.28	1157.55	9	-0.3	579.778	2	6.0426	0.9015-0.9240			280334	7664	210305_B721_sHLA_0201_1_Slot2-11_1_1048.d	1	Q16512|PKN1_HUMAN			FALSE
FLDNGPKTI	29.42	1003.53	9	-1	502.771	2	14.433	0.7993-0.8218	139	3080	676052	18962	210305_B721_sHLA_0201_1_Slot2-11_1_1048.d	1	P78344|IF4G2_HUMAN			FALSE
FLDNSLDTV	32.16	1022.49	9	-6.6	1023.49	1	30.2342	1.4588-1.4808			1423048	38242	210305_B721_sHLA_0201_1_Slot2-11_1_1048.d	1	Q8N0X7|SPART_HUMAN			FALSE
FLDPGGPMMKL	29.16	1204.6	11	1	603.304	2	34.435	0.8950-0.9174			1621607	43697	210305_B721_sHLA_0201_1_Slot2-11_1_1048.d	2	Q9NXE4|NSMA3_HUMAN			FALSE
FLDPNARPLV	36.89	1140.63	10	-6.6	571.316	2	24.224	0.8490-0.8715			1139130	30570	210305_B721_sHLA_0201_1_Slot2-11_1_1048.d	1	P27708|PYR1_HUMAN			FALSE
FLDPNNIPKA	45.57	1127.6	10	0.3	564.804	2	19.4082	0.8415-0.8640	18500	275000	907119	24741	210305_B721_sHLA_0201_1_Slot2-11_1_1048.d	2	Q9BVK2|ALG8_HUMAN			FALSE
FLDQHGHNL	39.75	1079.51	9	-1	540.762	2	5.9475	0.8481-0.8706	395	11000	274807	7501	210305_B721_sHLA_0201_1_Slot2-11_1_1048.d	1	Q9UPN3|MACF1_HUMAN			FALSE
FLDSTSPLL	33.27	991.523	9	10.9	992.536	1	39.9374	1.4671-1.4890			1881161	50249	210305_B721_sHLA_0201_1_Slot2-11_1_1048.d	1	Q5VYK3|ECM29_HUMAN			FALSE
FLDSVTAEV	24.67	979.486	9	-2.8	980.486	1	30.8955	1.4066-1.4286			1454288	39086	210305_B721_sHLA_0201_1_Slot2-11_1_1048.d	1	O00462|MANBA_HUMAN			FALSE
FLEEFITPIVK	29.93	1334.75	11	0.1	668.379	2	44.2461	0.9333-0.9558	140	3400	2084557	55177	210305_B721_sHLA_0201_1_Slot2-11_1_1048.d	1	Q02880|TOP2B_HUMAN;P11388|TOP2A_HUMAN			FALSE
FLEKLLPPV	34.98	1054.64	9	-0.2	528.326	2	40.2268	0.8387-0.8612	11000	296000	1889412	50454	210305_B721_sHLA_0201_1_Slot2-11_1_1048.d	5	O95372|LYPA2_HUMAN			FALSE
FLFDHLLTL	37.02	1117.62	9	2.7	559.815	2	54.6346	0.8875-0.9099			2574532	67756	210305_B721_sHLA_0201_1_Slot2-11_1_1048.d	1	Q7L2H7|EIF3M_HUMAN			FALSE
FLFEDFSKA	30.35	1102.53	9	0.8	552.272	2	34.1243	0.8425-0.8650	273	6870	1604175	43251	210305_B721_sHLA_0201_1_Slot2-11_1_1048.d	2	Q5BJF2|SGMR2_HUMAN			FALSE
FLFELPSRL	35.24	1120.63	9	-2	561.318	2	46.2069	0.8687-0.8912	1870	39300	2173005	57801	210305_B721_sHLA_0201_1_Slot2-11_1_1048.d	2	Q9UID3|VPS51_HUMAN			FALSE
FLFEPVVKA	42.6	1048.6	9	-0.4	525.303	2	32.6116	0.8190-0.8415	6270	159000	1530727	41323	210305_B721_sHLA_0201_1_Slot2-11_1_1048.d	3	Q6IN85|P4R3A_HUMAN			FALSE
FLFGEEPSKL	29.92	1165.6	10	1.3	583.806	2	30.157	0.8875-0.9099	355	3960	1417548	38106	210305_B721_sHLA_0201_1_Slot2-11_1_1048.d	1	Q86XL3|ANKL2_HUMAN			FALSE
FLFGEVHKA	29.63	1046.55	9	0.3	524.283	2	12.6533	0.8697-0.8922	1960	73600	590831	16883	210305_B721_sHLA_0201_1_Slot2-11_1_1048.d	3	Q7L590|MCM10_HUMAN			FALSE
FLFGYPKRL	36.57	1139.65	9	3.7	570.831	2	24.1558	0.9249-0.9474	749	7170	1133620	30424	210305_B721_sHLA_0201_1_Slot2-11_1_1048.d	3	Q9HAY2|MAGF1_HUMAN			FALSE
FLFLDRTYV	27.27	1172.62	9	2.6	587.318	2	40.6199	0.8856-0.9081	795	7950	1910471	50951	210305_B721_sHLA_0201_1_Slot2-11_1_1048.d	1	Q13619|CUL4A_HUMAN;Q13620|CUL4B_HUMAN			FALSE
FLFQEPRSI	28.33	1135.6	9	-4.4	568.803	2	28.3275	0.8575-0.8800	925	8440	1331367	35961	210305_B721_sHLA_0201_1_Slot2-11_1_1048.d	1	Q9UK61|TASOR_HUMAN			FALSE
FLGEKIASV	28.2	962.544	9	0.7	482.277	2	19.7657	0.7899-0.8124	197	4470	927320	25274	210305_B721_sHLA_0201_1_Slot2-11_1_1048.d	1	Q8N128|F177A_HUMAN			FALSE
FLGGLSPGV	26.56	845.465	9	-4.9	846.464	1	32.5099	1.3377-1.3598			1530742	41338	210305_B721_sHLA_0201_1_Slot2-11_1_1048.d	2	Q92759|TF2H4_HUMAN			FALSE
FLGPWPAAS	38.62	944.476	9	5.7	945.484	1	35.6411	1.3827-1.4048			1678437	45099	210305_B721_sHLA_0201_1_Slot2-11_1_1048.d	2	P30533|AMRP_HUMAN			FALSE
FLGSFIDHV	24.74	1033.52	9	-6.6	517.763	2	33.2313	0.8265-0.8490	183	4360	1563833	42245	210305_B721_sHLA_0201_1_Slot2-11_1_1048.d	1	Q5HYA8|MKS3_HUMAN			FALSE
FLGSILTAV	22.51	919.538	9	5.8	920.546	1	47.8888	1.4139-1.4359			2256902	60344	210305_B721_sHLA_0201_1_Slot2-11_1_1048.d	1	Q96R06|SPAG5_HUMAN			FALSE
FLHDHVDLQV	32.17	1221.61	10	-5.7	611.808	2	18.2659	0.8809-0.9034	596	7250	857607	23505	210305_B721_sHLA_0201_1_Slot2-11_1_1048.d	1	P78344|IF4G2_HUMAN			FALSE
FLHEATVRL	36.88	1084.6	9	0.3	362.54	3	13.3548	0.7032-0.7258			626560	17746	210305_B721_sHLA_0201_1_Slot2-11_1_1048.d	1	Q12772|SRBP2_HUMAN			FALSE
FLHEESILERV	30.17	1370.72	11	-9.3	457.907	3	23.2907	0.7362-0.7588			1095028	29380	210305_B721_sHLA_0201_1_Slot2-11_1_1048.d	1	P40692|MLH1_HUMAN			FALSE
FLHELNVPF	28.46	1114.58	9	4.3	558.298	2	36.166	0.8556-0.8781			1703183	45707	210305_B721_sHLA_0201_1_Slot2-11_1_1048.d	1	Q9NR45|SIAS_HUMAN			FALSE
FLHELNVPFFK	31.57	1389.74	11	5	464.256	3	36.0688	0.7993-0.8218			1698596	45590	210305_B721_sHLA_0201_1_Slot2-11_1_1048.d	1	Q9NR45|SIAS_HUMAN			FALSE
FLHETGGAMV	29.04	1060.5	10	15.1	531.264	2	13.452	0.8246-0.8472			631133	17849	210305_B721_sHLA_0201_1_Slot2-11_1_1048.d	1	Q8IVB4|SL9A9_HUMAN			FALSE
FLHWYTGEGM	41.27	1239.54	10	2.1	620.775	2	29.6342	0.8931-0.9156	2610	21300	1390947	37431	210305_B721_sHLA_0201_1_Slot2-11_1_1048.d	1	P68371|TBB4B_HUMAN;Q13509|TBB3_HUMAN;Q3ZCM7|TBB8_HUMAN;Q9BVA1|TBB2B_HUMAN;Q13885|TBB2A_HUMAN;P07437|TBB5_HUMAN;A6NNZ2|TBB8B_HUMAN;P04350|TBB4A_HUMAN			FALSE
FLIDNGVSL	33.32	976.523	9	1.7	977.528	1	41.6288	1.4369-1.4588			1960801	52111	210305_B721_sHLA_0201_1_Slot2-11_1_1048.d	1	Q9Y4C8|RBM19_HUMAN			FALSE
FLIEEQKIV	29.16	1117.64	9	-1	559.823	2	27.363	0.8584-0.8809	369	6020	1286342	34742	210305_B721_sHLA_0201_1_Slot2-11_1_1048.d	1	P49207|RL34_HUMAN			FALSE
FLIEEQKIVV	49.76	1216.71	10	1.3	609.359	2	32.7631	0.8968-0.9193	7990	130000	1539038	41588	210305_B721_sHLA_0201_1_Slot2-11_1_1048.d	2	P49207|RL34_HUMAN			FALSE
FLIEEQKIVVK	42.04	1344.8	11	7.5	449.276	3	20.1599	0.7305-0.7531			947537	25823	210305_B721_sHLA_0201_1_Slot2-11_1_1048.d	1	P49207|RL34_HUMAN			FALSE
FLIEEQKIVVKV	42	1443.87	12	4.4	482.297	3	28.8728	0.7579-0.7804			1358887	36661	210305_B721_sHLA_0201_1_Slot2-11_1_1048.d	1	P49207|RL34_HUMAN			FALSE
FLIGPKLYEA	22.68	1149.64	10	0.4	575.827	2	31.557	0.8669-0.8893			1485612	40014	210305_B721_sHLA_0201_1_Slot2-11_1_1048.d	1	P19447|ERCC3_HUMAN			FALSE
FLIRESETL	39.93	1106.6	9	1.3	554.304	2	21.8612	0.8622-0.8847	7330	195000	1022675	27653	210305_B721_sHLA_0201_1_Slot2-11_1_1048.d	3	P07948|LYN_HUMAN			FALSE
FLLAEDTKV	26.91	1034.56	9	0.8	518.288	2	22.3799	0.8209-0.8434	422	6660	1050131	28289	210305_B721_sHLA_0201_1_Slot2-11_1_1048.d	1	O95347|SMC2_HUMAN			FALSE
FLLDGFPRTV	36.41	1163.63	10	0.1	582.822	2	40.3377	0.8790-0.9015	8870	98600	1897670	50666	210305_B721_sHLA_0201_1_Slot2-11_1_1048.d	2	P54819|KAD2_HUMAN			FALSE
FLLDIEDRIYQG	45.67	1480.76	12	2.5	741.384	2	41.2086	0.9838-1.0062	866	8380	1937949	51609	210305_B721_sHLA_0201_1_Slot2-11_1_1048.d	1	Q9NRL2|BAZ1A_HUMAN			FALSE
FLLDKALLI	29.99	1044.66	9	-2.3	523.333	2	47.7262	0.8547-0.8772	233	5640	2247604	59986	210305_B721_sHLA_0201_1_Slot2-11_1_1048.d	1	P15498|VAV_HUMAN			FALSE
FLLDKKIGV	42.51	1031.64	9	-0.1	516.824	2	21.5311	0.8331-0.8556	39500	1690000	1008949	27337	210305_B721_sHLA_0201_1_Slot2-11_1_1048.d	7	P78371|TCPB_HUMAN			FALSE
FLLDPVKGERL	25.62	1285.74	11	-11.6	429.58	3	25.6042	0.7371-0.7597			1204494	32460	210305_B721_sHLA_0201_1_Slot2-11_1_1048.d	1	Q15149|PLEC_HUMAN			FALSE
FLLDPYKYMTL	36.45	1402.72	11	-2.2	702.363	2	50.2906	0.9642-0.9866	733	10400	2368547	62921	210305_B721_sHLA_0201_1_Slot2-11_1_1048.d	1	Q9UIG0|BAZ1B_HUMAN			FALSE
FLLEKGYEV	30.65	1096.58	9	-2	549.294	2	25.0326	0.8462-0.8687	821	9350	1174952	31526	210305_B721_sHLA_0201_1_Slot2-11_1_1048.d	1	O60547|GMDS_HUMAN			FALSE
FLLEQEKTQAL	37.24	1318.71	11	5.4	660.365	2	23.106	0.9418-0.9642	1250	15800	1084012	29092	210305_B721_sHLA_0201_1_Slot2-11_1_1048.d	1	Q8WXE1|ATRIP_HUMAN			FALSE
FLLGFIPAKA	25.36	1075.64	10	-14.1	538.819	2	41.1622	0.8622-0.8847			1938865	51631	210305_B721_sHLA_0201_1_Slot2-11_1_1048.d	1	Q92900|RENT1_HUMAN			FALSE
FLLGHEIAHA	34.47	1106.59	10	3.8	554.301	2	14.5997	0.8884-0.9109	136	2220	684294	19158	210305_B721_sHLA_0201_1_Slot2-11_1_1048.d	1	Q96E52|OMA1_HUMAN			FALSE
FLLGPRLVLA	42.91	1097.7	10	0.8	549.853	2	42.5589	0.8612-0.8837	1780	34100	2006549	53159	210305_B721_sHLA_0201_1_Slot2-11_1_1048.d	2	P49755|TMEDA_HUMAN			FALSE
FLLLPDAEAQL	24.98	1228.67	11	10	615.346	2	52.088	0.9184-0.9408			2454543	64881	210305_B721_sHLA_0201_1_Slot2-11_1_1048.d	1	Q5BJH2|TM128_HUMAN			FALSE
FLLPHPGLKV	28.9	1119.68	10	0.8	374.233	3	25.5459	0.7663-0.7889	627	7430	1201725	32373	210305_B721_sHLA_0201_1_Slot2-11_1_1048.d	2	Q8WXF7|ATLA1_HUMAN;Q8NHH9|ATLA2_HUMAN			FALSE
FLLPHPGLQV	36.8	1119.64	10	3.8	560.829	2	34.6935	0.8772-0.8997	1030	24300	1631682	43938	210305_B721_sHLA_0201_1_Slot2-11_1_1048.d	2	Q6DD88|ATLA3_HUMAN			FALSE
FLLPIKTVGV	24.6	1085.68	10	-6.7	543.844	2	40.0152	0.8368-0.8594			1884839	50351	210305_B721_sHLA_0201_1_Slot2-11_1_1048.d	1	P49915|GUAA_HUMAN			FALSE
FLLPTIFKS	27.02	1064.63	9	-0.5	533.318	2	43.4066	0.8453-0.8678	212	4100	2043216	54066	210305_B721_sHLA_0201_1_Slot2-11_1_1048.d	1	P51531|SMCA2_HUMAN;P51532|SMCA4_HUMAN			FALSE
FLMDFIHQV	32.73	1148.57	9	0.7	575.29	2	43.7369	0.8772-0.8997	1700	15900	2057037	54477	210305_B721_sHLA_0201_1_Slot2-11_1_1048.d	2	Q8WUM0|NU133_HUMAN			FALSE
FLMGPVKQL	29.56	1031.58	9	13.9	516.804	2	26.3629	0.8293-0.8519			1240387	33487	210305_B721_sHLA_0201_1_Slot2-11_1_1048.d	2	O95562|SFT2B_HUMAN;Q8WV19|SFT2A_HUMAN			FALSE
FLNEDLEVKI	25.16	1218.65	10	6.7	610.333	2	33.5576	0.8959-0.9184	140	2310	1579401	42615	210305_B721_sHLA_0201_1_Slot2-11_1_1048.d	1	P53350|PLK1_HUMAN			FALSE
FLNGEVIRL	32.03	1059.61	9	-0.6	530.808	2	31.5068	0.8368-0.8594	603	7470	1483772	39962	210305_B721_sHLA_0201_1_Slot2-11_1_1048.d	1	Q99714|HCD2_HUMAN			FALSE
FLPAGIVAV	34.89	885.532	9	2.3	886.538	1	41.9788	1.3772-1.3993			1977243	52461	210305_B721_sHLA_0201_1_Slot2-11_1_1048.d	2	O95905|ECD_HUMAN			FALSE
FLPDANSSV	23.27	948.455	9	11.4	949.469	1	17.9628	1.3754-1.3974			843855	23163	210305_B721_sHLA_0201_1_Slot2-11_1_1048.d	1	Q96ST3|SIN3A_HUMAN			FALSE
FLPDPSALQNL	39.28	1213.63	11	0.6	607.822	2	43.974	0.8837-0.9062	12600	116000	2067141	54747	210305_B721_sHLA_0201_1_Slot2-11_1_1048.d	2	Q9NXR7|BABA2_HUMAN			FALSE
FLPEPMGTA	28.1	961.458	9	-6.1	962.455	1	25.7598	1.4167-1.4387			1211874	32688	210305_B721_sHLA_0201_1_Slot2-11_1_1048.d	2	P35613|BASI_HUMAN			FALSE
FLPESVAVV	28.44	959.533	9	-5.6	960.53	1	35.991	1.4185-1.4405			1694919	45489	210305_B721_sHLA_0201_1_Slot2-11_1_1048.d	1	Q9Y2E8|SL9A8_HUMAN			FALSE
FLPEVTIGA	31.46	945.517	9	1.7	946.522	1	36.2827	1.4149-1.4369			1708683	45843	210305_B721_sHLA_0201_1_Slot2-11_1_1048.d	2	O95299|NDUAA_HUMAN			FALSE
FLPPLPTSV	35.27	969.553	9	2	970.558	1	42.4843	1.4185-1.4405			2001045	53019	210305_B721_sHLA_0201_1_Slot2-11_1_1048.d	6	Q13057|COASY_HUMAN			FALSE
FLPQKIIYL	30.29	1133.68	9	2.3	567.848	2	37.2335	0.8772-0.8997	2590	55800	1749952	46882	210305_B721_sHLA_0201_1_Slot2-11_1_1048.d	2	Q9UL46|PSME2_HUMAN			FALSE
FLPRKFPSL	22.93	1103.65	9	0.5	552.83	2	20.763	0.8847-0.9071	2500	20500	972348	26496	210305_B721_sHLA_0201_1_Slot2-11_1_1048.d	1	Q14137|BOP1_HUMAN			FALSE
FLQEHNTTL	44.59	1101.55	9	-0.6	551.777	2	10.7185	0.8406-0.8631	2550	118000	499032	14484	210305_B721_sHLA_0201_1_Slot2-11_1_1048.d	3	Q9P219|DAPLE_HUMAN			FALSE
FLQEKSPAV	23.68	1017.55	9	-5.6	509.777	2	9.8766	0.7993-0.8218	1320	13900	459440	13334	210305_B721_sHLA_0201_1_Slot2-11_1_1048.d	1	Q14157|UBP2L_HUMAN			FALSE
FLQENTHVRL	34.86	1255.67	10	-14	419.555	3	11.9162	0.7409-0.7635			558698	16040	210305_B721_sHLA_0201_1_Slot2-11_1_1048.d	1	P31941|ABC3A_HUMAN;Q9UH17|ABC3B_HUMAN			FALSE
FLQPELVKL	35.18	1085.65	9	-0.5	543.829	2	34.2687	0.8565-0.8790	3080	53900	1611505	43429	210305_B721_sHLA_0201_1_Slot2-11_1_1048.d	2	Q14997|PSME4_HUMAN			FALSE
FLREYFERL	30.31	1271.67	9	-7.2	424.891	3	26.3823	0.7315-0.7541			1241314	33520	210305_B721_sHLA_0201_1_Slot2-11_1_1048.d	1	P10644|KAP0_HUMAN			FALSE
FLSEATATL	30.69	951.491	9	8	952.502	1	27.0244	1.4158-1.4378			1271662	34366	210305_B721_sHLA_0201_1_Slot2-11_1_1048.d	1	Q9H237|PORCN_HUMAN			FALSE
FLSEHPNVTL	46.48	1155.59	10	-0.4	578.801	2	21.8395	0.8659-0.8884	7180	149000	1022681	27659	210305_B721_sHLA_0201_1_Slot2-11_1_1048.d	3	Q9UH17|ABC3B_HUMAN			FALSE
FLSELTQQL	31.11	1077.57	9	-5.8	539.787	2	37.4102	0.8321-0.8547	691	8470	1761899	47207	210305_B721_sHLA_0201_1_Slot2-11_1_1048.d	2	P14174|MIF_HUMAN			FALSE
FLSHIPITL	22.28	1039.61	9	1.3	520.809	2	37.8962	0.8350-0.8575			1784846	47804	210305_B721_sHLA_0201_1_Slot2-11_1_1048.d	1	Q5BJF2|SGMR2_HUMAN			FALSE
FLSTINVGL	24.89	962.544	9	14	963.56	1	41.7066	1.4405-1.4625			1964455	52189	210305_B721_sHLA_0201_1_Slot2-11_1_1048.d	1	P39687|AN32A_HUMAN			FALSE
FLSTLEHHL	27.75	1095.57	9	1.5	548.791	2	15.1877	0.8903-0.9128	788	12200	710890	19828	210305_B721_sHLA_0201_1_Slot2-11_1_1048.d	3	Q969V3|NCLN_HUMAN			FALSE
FLTGVTTEL	23.62	979.523	9	3.8	980.529	1	34.4936	1.4396-1.4616			1624354	43762	210305_B721_sHLA_0201_1_Slot2-11_1_1048.d	1	Q6AHZ1|Z518A_HUMAN			FALSE
FLVDIMEHL	27.12	1115.57	9	-11.9	558.782	2	48.2194	0.8706-0.8931			2272640	60884	210305_B721_sHLA_0201_1_Slot2-11_1_1048.d	1	Q7L775|EPMIP_HUMAN			FALSE
FLVEHNLVL	26.64	1082.61	9	-1.8	542.31	2	32.2229	0.8547-0.8772	521	5160	1515045	40839	210305_B721_sHLA_0201_1_Slot2-11_1_1048.d	1	Q9Y4C1|KDM3A_HUMAN			FALSE
FLVGERVTL	24.69	1032.6	9	4.9	517.306	2	27.3554	0.8209-0.8434			1287270	34776	210305_B721_sHLA_0201_1_Slot2-11_1_1048.d	2	P26641|EF1G_HUMAN			FALSE
FLVTVIHTL	27.9	1041.62	9	10.4	521.822	2	36.3799	0.8359-0.8584			1713257	45947	210305_B721_sHLA_0201_1_Slot2-11_1_1048.d	1	O60486|PLXC1_HUMAN			FALSE
FLWDEGFHQL	38.69	1290.6	10	4.2	646.309	2	42.3363	0.9025-0.9249	475	5860	1991906	52820	210305_B721_sHLA_0201_1_Slot2-11_1_1048.d	1	Q13724|MOGS_HUMAN			FALSE
FLWERPTLL	36.97	1173.65	9	2.3	587.833	2	40.9324	0.8884-0.9109	632	5860	1926013	51295	210305_B721_sHLA_0201_1_Slot2-11_1_1048.d	1	Q6IN84|MRM1_HUMAN			FALSE
FLWKEPATM	40.83	1121.56	9	-4.8	561.781	2	26.6937	0.8744-0.8968	422	6640	1256055	33957	210305_B721_sHLA_0201_1_Slot2-11_1_1048.d	2	Q9BQ70|TCF25_HUMAN			FALSE
FLWPFKLSSP	27.29	1220.66	10	-7.9	611.329	2	48.0833	0.8893-0.9118			2266206	60708	210305_B721_sHLA_0201_1_Slot2-11_1_1048.d	1	P18124|RL7_HUMAN			FALSE
FLWTEKFPSL	36.7	1266.66	10	2.8	634.339	2	45.4586	0.8875-0.9099			2141613	56805	210305_B721_sHLA_0201_1_Slot2-11_1_1048.d	3	O75791|GRAP2_HUMAN			FALSE
FLYAGHIFL	31.75	1079.58	9	-1.4	540.794	2	39.9579	0.8669-0.8893	209	2970	1881169	50257	210305_B721_sHLA_0201_1_Slot2-11_1_1048.d	1	Q66K64|DCA15_HUMAN			FALSE
FLYDDNQRV	26.44	1168.55	9	-1.2	585.28	2	14.3635	0.8603-0.8828	1610	43000	673275	18867	210305_B721_sHLA_0201_1_Slot2-11_1_1048.d	2	Q02880|TOP2B_HUMAN;P11388|TOP2A_HUMAN			FALSE
FLYDTHQNL	39.27	1149.55	9	3.8	575.78	2	18.1766	0.8706-0.8931			853945	23419	210305_B721_sHLA_0201_1_Slot2-11_1_1048.d	1	P16885|PLCG2_HUMAN			FALSE
FLYQQQGRLDKL	24.41	1507.81	12	-0.1	503.61	3	16.7963	0.7503-0.7729			788893	21841	210305_B721_sHLA_0201_1_Slot2-11_1_1048.d	1	P04233|HG2A_HUMAN			FALSE
FLYTGEGDTV	51.57	1100.5	10	10.6	1101.52	1	24.4378	1.4588-1.4808			1149197	30803	210305_B721_sHLA_0201_1_Slot2-11_1_1048.d	3	P98170|XIAP_HUMAN			FALSE
FM(+15.99)FDEKLVTV	28.53	1243.62	10	-1.2	622.812	2	34.065	0.8978-0.9202			1604174	43250	210305_B721_sHLA_0201_1_Slot2-11_1_1048.d	1	O00743|PPP6_HUMAN	Oxidation (M)	M2:Oxidation (M):1001.00	FALSE
FM(+15.99)LTQPHSV	24.24	1074.52	9	1.6	538.264	2	13.7682	0.8199-0.8425	1660	10800	642132	18120	210305_B721_sHLA_0201_1_Slot2-11_1_1048.d	1	P01721|LV657_HUMAN	Oxidation (M)	M2:Oxidation (M):1001.00	FALSE
FMAETKGVAL	26.7	1065.55	10	0.1	533.781	2	17.8965	0.8331-0.8556	115	2630	841124	23114	210305_B721_sHLA_0201_1_Slot2-11_1_1048.d	1	P04424|ARLY_HUMAN			FALSE
FMATIAEGL	29.56	951.473	9	-0.6	952.476	1	36.0688	1.4304-1.4524			1698586	45580	210305_B721_sHLA_0201_1_Slot2-11_1_1048.d	1	Q49A26|GLYR1_HUMAN			FALSE
FMFDEKLVTV	32.18	1227.62	10	-0.8	614.814	2	39.147	0.8847-0.9071	2950	29500	1839903	49221	210305_B721_sHLA_0201_1_Slot2-11_1_1048.d	1	O00743|PPP6_HUMAN			FALSE
FMHGKIPTL	31.77	1042.56	9	0.7	522.287	2	15.4559	0.8425-0.8650	226	7100	725546	20180	210305_B721_sHLA_0201_1_Slot2-11_1_1048.d	2	Q6P2Q9|PRP8_HUMAN			FALSE
FMIDASVHPTL	36.78	1229.61	11	3.1	615.812	2	32.3536	0.8978-0.9202	258	3430	1522409	41051	210305_B721_sHLA_0201_1_Slot2-11_1_1048.d	1	P86791|CCZ1_HUMAN;P86790|CCZ1B_HUMAN			FALSE
FMLPDPQNI	32.26	1073.52	9	-1.5	537.765	2	41.0008	0.8312-0.8537	1030	10000	1928756	51356	210305_B721_sHLA_0201_1_Slot2-11_1_1048.d	2	Q8WW01|SEN15_HUMAN			FALSE
FMLPDPQNISL	31.22	1273.64	11	1.5	637.824	2	50.0569	0.9128-0.9352	672	6430	2355786	62676	210305_B721_sHLA_0201_1_Slot2-11_1_1048.d	1	Q8WW01|SEN15_HUMAN			FALSE
FMLTQPHSV	42.35	1058.52	9	0.8	530.266	2	16.6836	0.8171-0.8397	12300	334000	780602	21596	210305_B721_sHLA_0201_1_Slot2-11_1_1048.d	5	P01721|LV657_HUMAN			FALSE
FMMPRIVNV	28.58	1105.58	9	-2.4	553.792	2	35.4181	0.8397-0.8622	89.9	2080	1667448	44838	210305_B721_sHLA_0201_1_Slot2-11_1_1048.d	1	Q8IWI9|MGAP_HUMAN			FALSE
FMNDAIEKA	24.17	1037.49	9	0.7	519.748	2	10.9053	0.8049-0.8274			510982	14812	210305_B721_sHLA_0201_1_Slot2-11_1_1048.d	2	O43395|PRPF3_HUMAN			FALSE
FMNPHLISV	24.54	1056.54	9	-3.8	529.274	2	27.1997	0.8556-0.8781			1279926	34584	210305_B721_sHLA_0201_1_Slot2-11_1_1048.d	1	Q9UG01|IF172_HUMAN			FALSE
FMVDRVVDL	36.4	1092.56	9	0.4	547.287	2	32.4183	0.8397-0.8622	209	4870	1525178	41138	210305_B721_sHLA_0201_1_Slot2-11_1_1048.d	2	O43502|RA51C_HUMAN			FALSE
FMVEKGPTL	38.17	1020.53	9	-3	511.269	2	18.2488	0.8077-0.8303	433	8140	855772	23458	210305_B721_sHLA_0201_1_Slot2-11_1_1048.d	2	Q8N2K1|UB2J2_HUMAN			FALSE
FQDNFEFVQWFK	57.73	1633.76	12	5.1	817.886	2	49.347	1.0351-1.0574			2325591	61983	210305_B721_sHLA_0201_1_Slot2-11_1_1048.d	1	Q15691|MARE1_HUMAN			FALSE
FQDPVPLTV	33.66	1014.54	9	-3.9	1015.54	1	38.6544	1.4424-1.4643			1820564	48656	210305_B721_sHLA_0201_1_Slot2-11_1_1048.d	2	O15164|TIF1A_HUMAN			FALSE
FQEADSPTL	41.21	1006.46	9	-0.9	1007.46	1	16.6408	1.4323-1.4543			781515	21615	210305_B721_sHLA_0201_1_Slot2-11_1_1048.d	1	P26010|ITB7_HUMAN			FALSE
FQHTGIYSV	33.31	1050.51	9	-8.5	526.257	2	12.3828	0.8209-0.8434			580729	16615	210305_B721_sHLA_0201_1_Slot2-11_1_1048.d	1	Q9Y5S1|TRPV2_HUMAN			FALSE
FQIGPVAGV	28.33	886.491	9	7.7	887.501	1	35.2912	1.3625-1.3846			1661939	44693	210305_B721_sHLA_0201_1_Slot2-11_1_1048.d	1	Q14246|AGRE1_HUMAN			FALSE
FQTEVGKQL	29.66	1048.56	9	-1	525.282	2	10.3288	0.8256-0.8481	193	4190	482489	14033	210305_B721_sHLA_0201_1_Slot2-11_1_1048.d	1	P05107|ITB2_HUMAN			FALSE
FRVPTANVS	26.92	989.529	9	5.8	495.773	2	12.7911	0.7889-0.8115			600007	17119	210305_B721_sHLA_0201_1_Slot2-11_1_1048.d	1	P04406|G3P_HUMAN			FALSE
FTPAVHASL	33.2	941.497	9	-2.5	471.752	2	15.4135	0.7720-0.7946	849	13300	721877	20087	210305_B721_sHLA_0201_1_Slot2-11_1_1048.d	1	P69905|HBA_HUMAN			FALSE
FTVPRVVAV	22.98	986.591	9	5.1	494.303	2	28.9703	0.7974-0.8199			1363475	36779	210305_B721_sHLA_0201_1_Slot2-11_1_1048.d	2	Q9Y4A5|TRRAP_HUMAN			FALSE
FVADHPFLFL	35.09	1204.63	10	3.1	603.321	2	48.9193	0.8893-0.9118			2305505	61565	210305_B721_sHLA_0201_1_Slot2-11_1_1048.d	1	P05120|PAI2_HUMAN			FALSE
FVARMIPKV	26.09	1059.63	9	-5.2	530.815	2	15.4154	0.8547-0.8772	230	3770	721875	20085	210305_B721_sHLA_0201_1_Slot2-11_1_1048.d	1	Q9UI30|TR112_HUMAN			FALSE
FVDDYTVRV	33.22	1112.55	9	1.5	557.281	2	20.8401	0.8500-0.8725	7920	147000	976916	26594	210305_B721_sHLA_0201_1_Slot2-11_1_1048.d	2	O00487|PSDE_HUMAN			FALSE
FVDKTVLPFV	34.83	1163.66	10	-1.7	582.833	2	39.4553	0.8997-0.9221	1530	12600	1854566	49580	210305_B721_sHLA_0201_1_Slot2-11_1_1048.d	1	P26010|ITB7_HUMAN;P05107|ITB2_HUMAN			FALSE
FVDPNGKISL	31.6	1088.59	10	1.2	545.299	2	21.6888	0.8406-0.8631	178	3860	1018101	27549	210305_B721_sHLA_0201_1_Slot2-11_1_1048.d	1	Q92538|GBF1_HUMAN			FALSE
FVFDRPLPVS	36.9	1175.63	10	-1.4	588.821	2	30.9539	0.8547-0.8772			1457058	39174	210305_B721_sHLA_0201_1_Slot2-11_1_1048.d	1	P25786|PSA1_HUMAN			FALSE
FVHDLVLYL	34.62	1117.62	9	1.3	559.814	2	42.9433	0.8772-0.8997	438	5460	2021200	53506	210305_B721_sHLA_0201_1_Slot2-11_1_1048.d	1	Q00610|CLH1_HUMAN;P53675|CLH2_HUMAN			FALSE
FVIDLQTRL	32.42	1103.63	9	4.4	552.824	2	35.9522	0.8650-0.8875	281	4690	1693101	45459	210305_B721_sHLA_0201_1_Slot2-11_1_1048.d	2	Q14498|RBM39_HUMAN			FALSE
FVIRNIVEA	38.02	1059.61	9	0.5	530.809	2	24.6446	0.8340-0.8565	4770	91200	1154720	30962	210305_B721_sHLA_0201_1_Slot2-11_1_1048.d	2	Q5JNZ5|RS26L_HUMAN;P62854|RS26_HUMAN			FALSE
FVLDKVPFL	32.88	1076.63	9	-2.2	539.317	2	47.7115	0.8490-0.8715	1740	14900	2243912	59870	210305_B721_sHLA_0201_1_Slot2-11_1_1048.d	1	Q9NQW6|ANLN_HUMAN			FALSE
FVLPELPSV	33.31	999.564	9	-3.3	1000.56	1	50.9994	1.4607-1.4826			2403296	63698	210305_B721_sHLA_0201_1_Slot2-11_1_1048.d	2	P53990|IST1_HUMAN			FALSE
FVLPVATQI	42.49	986.58	9	4.4	987.587	1	45.4586	1.4625-1.4845			2141594	56786	210305_B721_sHLA_0201_1_Slot2-11_1_1048.d	1	Q99622|C10_HUMAN			FALSE
FVMETFVHL	23.36	1121.56	9	-1.4	561.783	2	41.3368	0.8594-0.8819	371	6030	1945266	51774	210305_B721_sHLA_0201_1_Slot2-11_1_1048.d	1	Q9BVK8|TM147_HUMAN			FALSE
FVNDIFERI	33.25	1151.6	9	1.5	576.804	2	36.2632	0.8640-0.8865			1707767	45821	210305_B721_sHLA_0201_1_Slot2-11_1_1048.d	1	P23527|H2B1O_HUMAN;Q99879|H2B1M_HUMAN;O60814|H2B1K_HUMAN;P58876|H2B1D_HUMAN;Q93079|H2B1H_HUMAN;P57053|H2BFS_HUMAN;P33778|H2B1B_HUMAN;P62807|H2B1C_HUMAN;Q99877|H2B1N_HUMAN;P06899|H2B1J_HUMAN;Q5QNW6|H2B2F_HUMAN;Q16778|H2B2E_HUMAN;Q99880|H2B1L_HUMAN;Q8N257|H2B3B_HUMAN			FALSE
FVPDTPVGV	34.71	929.486	9	2.8	930.491	1	26.5184	1.3892-1.4112			1247746	33694	210305_B721_sHLA_0201_1_Slot2-11_1_1048.d	1	Q6DN90|IQEC1_HUMAN			FALSE
FVWSGTAEA	41.9	966.445	9	0.6	967.448	1	23.5824	1.3818-1.4039			1108790	29732	210305_B721_sHLA_0201_1_Slot2-11_1_1048.d	3	Q9UPT9|UBP22_HUMAN			FALSE
GFAFVQYVNER	31.71	1328.65	11	6.6	665.334	2	28.4497	0.9614-0.9838	110	3990	1339610	36158	210305_B721_sHLA_0201_1_Slot2-11_1_1048.d	1	P07910|HNRPC_HUMAN			FALSE
GFGFVLFK	24.73	913.506	8	-6.2	457.755	2	39.4902	0.7852-0.8077			1860070	49720	210305_B721_sHLA_0201_1_Slot2-11_1_1048.d	1	O14979|HNRDL_HUMAN;Q14103|HNRPD_HUMAN			FALSE
GIAYIEFK	23.76	939.506	8	4.6	470.761	2	22.3762	0.7927-0.8152			1051966	28336	210305_B721_sHLA_0201_1_Slot2-11_1_1048.d	1	P19338|NUCL_HUMAN			FALSE
GIDSSSPEV	33.7	889.403	9	5.7	890.411	1	9.4861	1.3469-1.3690			443773	12865	210305_B721_sHLA_0201_1_Slot2-11_1_1048.d	2	Q15365|PCBP1_HUMAN			FALSE
GILPMVPEV	23.96	953.526	9	-2.3	954.526	1	48.6277	1.4185-1.4405			2291845	61315	210305_B721_sHLA_0201_1_Slot2-11_1_1048.d	2	O95793|STAU1_HUMAN			FALSE
GILSHINTV	28.07	952.534	9	8.6	477.276	2	18.1378	0.7946-0.8171			852103	23365	210305_B721_sHLA_0201_1_Slot2-11_1_1048.d	1	Q02153|GCYB1_HUMAN			FALSE
GIMKKAYEL	34.53	1051.57	9	2.8	526.793	2	8.5713	0.8537-0.8762	1910	30400	398527	11425	210305_B721_sHLA_0201_1_Slot2-11_1_1048.d	1	P11831|SRF_HUMAN			FALSE
GISEFIVMA	23.16	965.489	9	8.8	966.501	1	44.3894	1.4387-1.4607			2090962	55324	210305_B721_sHLA_0201_1_Slot2-11_1_1048.d	1	P55769|NH2L1_HUMAN			FALSE
GIVEGLMTT	35.08	919.468	9	5.9	920.477	1	28.795	1.4121-1.4341			1355205	36555	210305_B721_sHLA_0201_1_Slot2-11_1_1048.d	1	O14556|G3PT_HUMAN;P04406|G3P_HUMAN			FALSE
GKKKGPNANS	39.27	999.546	10	4.6	1000.55	1	4.0115	1.4469-1.4689			186323	3947	210305_B721_sHLA_0201_1_Slot2-11_1_1048.d	4	P62861|RS30_HUMAN			FALSE
GKKYKPLDLRPK	43.18	1441.88	12	-4	481.629	3	2.991	0.7739-0.7964			139325	2543	210305_B721_sHLA_0201_1_Slot2-11_1_1048.d	2	P42766|RL35_HUMAN			FALSE
GLAAGGIVAV	23.35	826.491	10	-0.6	827.494	1	28.5034	1.3377-1.3598			1341440	36200	210305_B721_sHLA_0201_1_Slot2-11_1_1048.d	1	Q9ULH7|MRTFB_HUMAN			FALSE
GLAAVFDTV	32.01	891.47	9	-4.3	892.47	1	39.6846	1.3726-1.3947			1869223	49933	210305_B721_sHLA_0201_1_Slot2-11_1_1048.d	1	Q9BRB3|PIGQ_HUMAN			FALSE
GLADASLLKKV	42.68	1113.68	11	0.8	557.843	2	18.9737	0.8912-0.9137	1950	22200	888797	24299	210305_B721_sHLA_0201_1_Slot2-11_1_1048.d	1	Q9UBB4|ATX10_HUMAN			FALSE
GLADKVYFL	37.12	1024.56	9	-0.2	513.284	2	34.5219	0.8256-0.8481	4480	72100	1620692	43676	210305_B721_sHLA_0201_1_Slot2-11_1_1048.d	2	P27708|PYR1_HUMAN			FALSE
GLADNTVIAKV	40.22	1099.62	11	0.5	550.817	2	20.2536	0.8519-0.8744	2670	53300	948456	25848	210305_B721_sHLA_0201_1_Slot2-11_1_1048.d	2	P26639|SYTC_HUMAN			FALSE
GLAEDIDKGEV	23.44	1144.56	11	2.1	573.287	2	16.5542	0.8612-0.8837	1240	15900	774151	21403	210305_B721_sHLA_0201_1_Slot2-11_1_1048.d	1	P13639|EF2_HUMAN			FALSE
GLAEFQENV	42.08	1005.48	9	-3.8	1006.48	1	23.1157	1.4405-1.4625			1086758	29156	210305_B721_sHLA_0201_1_Slot2-11_1_1048.d	1	Q9HBM1|SPC25_HUMAN			FALSE
GLAELRHLNL	22.8	1134.65	10	7.1	568.334	2	21.132	0.8940-0.9165			993391	26977	210305_B721_sHLA_0201_1_Slot2-11_1_1048.d	1	Q86YC3|LRC33_HUMAN			FALSE
GLAKVKVMV	37.28	943.589	9	-0.3	472.799	2	9.9138	0.8199-0.8425			464047	13471	210305_B721_sHLA_0201_1_Slot2-11_1_1048.d	2	Q86X10|RLGPB_HUMAN			FALSE
GLAPGGLAVV	27.76	852.507	10	2.2	853.512	1	32.4904	1.3589-1.3809			1529815	41305	210305_B721_sHLA_0201_1_Slot2-11_1_1048.d	2	O95785|WIZ_HUMAN			FALSE
GLAPKPVQV	29.16	907.549	9	0.3	454.78	2	10.5942	0.7663-0.7889			496277	14411	210305_B721_sHLA_0201_1_Slot2-11_1_1048.d	3	Q6ZNJ1|NBEL2_HUMAN			FALSE
GLAPLHIQL	22.92	960.576	9	-4.9	481.291	2	33.7929	0.8162-0.8387			1591328	42920	210305_B721_sHLA_0201_1_Slot2-11_1_1048.d	1	P09131|P3_HUMAN			FALSE
GLAPPQHLIRV	31.28	1199.71	11	3.7	600.864	2	17.7867	0.9118-0.9343	649	7270	833785	22927	210305_B721_sHLA_0201_1_Slot2-11_1_1048.d	1	P04637|P53_HUMAN			FALSE
GLATDVQTV	39.35	902.471	9	1.2	903.475	1	16.2516	1.3855-1.4075			763053	21033	210305_B721_sHLA_0201_1_Slot2-11_1_1048.d	3	P49720|PSB3_HUMAN			FALSE
GLDDIKDLKV	44.19	1114.62	10	2.6	558.318	2	21.6817	0.8912-0.9137	10200	270000	1016270	27506	210305_B721_sHLA_0201_1_Slot2-11_1_1048.d	3	Q9HCE1|MOV10_HUMAN			FALSE
GLDGPPPTV	41.41	851.439	9	-6.4	852.437	1	16.4268	1.3193-1.3414			771377	21311	210305_B721_sHLA_0201_1_Slot2-11_1_1048.d	2	Q03169|TNAP2_HUMAN			FALSE
GLDIEGVKTV	29.23	1029.57	10	-0.4	515.79	2	20.4806	0.8134-0.8359	333	7630	961324	26200	210305_B721_sHLA_0201_1_Slot2-11_1_1048.d	1	Q96GQ7|DDX27_HUMAN			FALSE
GLDIPTVQV	32.14	940.523	9	0.2	941.526	1	37.9545	1.4185-1.4405			1787584	47860	210305_B721_sHLA_0201_1_Slot2-11_1_1048.d	3	Q9Y6V7|DDX49_HUMAN			FALSE
GLDPERIIGA	29.7	1039.57	10	-4.3	520.786	2	25.2475	0.8218-0.8443	392	4000	1185101	31841	210305_B721_sHLA_0201_1_Slot2-11_1_1048.d	1	Q13185|CBX3_HUMAN			FALSE
GLDPLGYEIQL	30.2	1216.63	11	0.6	609.322	2	50.5642	0.9099-0.9324	1760	61600	2382250	63214	210305_B721_sHLA_0201_1_Slot2-11_1_1048.d	3	P57740|NU107_HUMAN			FALSE
GLDPNKPPEL	35.56	1078.57	10	-2.2	540.287	2	15.5357	0.8293-0.8519	795	9520	726460	20200	210305_B721_sHLA_0201_1_Slot2-11_1_1048.d	3	Q9ULL5|PRR12_HUMAN			FALSE
GLDPSTPAQV	42.27	983.492	10	0.8	984.496	1	15.3377	1.4277-1.4497			720040	20038	210305_B721_sHLA_0201_1_Slot2-11_1_1048.d	1	Q14693|LPIN1_HUMAN			FALSE
GLDSSVSFV	23.66	909.444	9	-7	910.441	1	29.8066	1.3772-1.3993			1402849	37711	210305_B721_sHLA_0201_1_Slot2-11_1_1048.d	1	Q9Y4R8|TELO2_HUMAN			FALSE
GLDVDGIYRV	31.2	1105.58	10	-1	553.793	2	26.9895	0.8556-0.8781	2070	43300	1268915	34301	210305_B721_sHLA_0201_1_Slot2-11_1_1048.d	2	Q9BRR9|RHG09_HUMAN			FALSE
GLFPWTPKL	27.57	1057.6	9	2.3	529.804	2	44.0006	0.8490-0.8715			2072638	54880	210305_B721_sHLA_0201_1_Slot2-11_1_1048.d	1	Q8NI35|INADL_HUMAN			FALSE
GLFQGKTPL	37.97	959.544	9	-0.2	480.777	2	20.5261	0.7983-0.8209	6220	116000	960406	26176	210305_B721_sHLA_0201_1_Slot2-11_1_1048.d	3	Q9ULW0|TPX2_HUMAN			FALSE
GLFTVFTGV	23.47	939.506	9	-11.7	940.499	1	52.1463	1.4103-1.4323			2457275	64931	210305_B721_sHLA_0201_1_Slot2-11_1_1048.d	2	Q8WTV0|SCRB1_HUMAN			FALSE
GLGEGFQTVRV	31.64	1161.61	11	0	581.812	2	22.0806	0.8697-0.8922	151	3160	1037313	27987	210305_B721_sHLA_0201_1_Slot2-11_1_1048.d	1	O75143|ATG13_HUMAN			FALSE
GLGGVFKV	24.82	775.459	8	5	388.737	2	21.268	0.7183-0.7409			999801	27129	210305_B721_sHLA_0201_1_Slot2-11_1_1048.d	1	Q9H6S0|YTDC2_HUMAN			FALSE
GLHFVVPSV	22.96	953.533	9	1.8	477.773	2	32.3154	0.8087-0.8312			1521481	41017	210305_B721_sHLA_0201_1_Slot2-11_1_1048.d	1	Q6P1X5|TAF2_HUMAN			FALSE
GLHGWAFTL	22.87	1000.51	9	-4	501.26	2	37.9191	0.8368-0.8594	1330	15800	1783011	47757	210305_B721_sHLA_0201_1_Slot2-11_1_1048.d	1	P13639|EF2_HUMAN			FALSE
GLIDENPGL	32.37	926.471	9	-0.7	927.473	1	27.6861	1.4002-1.4222			1302878	35186	210305_B721_sHLA_0201_1_Slot2-11_1_1048.d	1	P78527|PRKDC_HUMAN			FALSE
GLIDGVVEA	30.61	871.465	9	0.1	872.468	1	29.5925	1.3662-1.3883			1392774	37470	210305_B721_sHLA_0201_1_Slot2-11_1_1048.d	2	P14866|HNRPL_HUMAN			FALSE
GLIDVKPLGV	30.64	1009.62	10	1.6	505.814	2	32.8792	0.8246-0.8472			1548242	41852	210305_B721_sHLA_0201_1_Slot2-11_1_1048.d	1	Q8WVY7|UBCP1_HUMAN			FALSE
GLIEILKKV	35.81	1011.67	9	0.6	506.84	2	30.0263	0.8284-0.8509	21700	506000	1408373	37871	210305_B721_sHLA_0201_1_Slot2-11_1_1048.d	5	O14737|PDCD5_HUMAN			FALSE
GLIEKNIEL	27.71	1027.59	9	1.5	514.801	2	23.0494	0.8171-0.8397	2050	27700	1081266	29028	210305_B721_sHLA_0201_1_Slot2-11_1_1048.d	1	P26358|DNMT1_HUMAN			FALSE
GLIGQLDEV	30.93	942.502	9	2.8	943.508	1	33.7346	1.4231-1.4451			1588555	42829	210305_B721_sHLA_0201_1_Slot2-11_1_1048.d	1	Q9UL15|BAG5_HUMAN			FALSE
GLIPIHADPRL	27.73	1200.7	11	-1.9	601.352	2	24.1143	0.8875-0.9099	2220	14300	1129935	30315	210305_B721_sHLA_0201_1_Slot2-11_1_1048.d	1	O15160|RPAC1_HUMAN			FALSE
GLKEGIPAL	25.94	896.533	9	-1.4	449.271	2	20.6093	0.7701-0.7927	837	12700	967759	26377	210305_B721_sHLA_0201_1_Slot2-11_1_1048.d	3	P13639|EF2_HUMAN			FALSE
GLLDLPDASV	27.72	998.528	10	4.1	999.535	1	43.7285	1.4598-1.4817			2059803	54561	210305_B721_sHLA_0201_1_Slot2-11_1_1048.d	1	Q13488|VPP3_HUMAN			FALSE
GLLDPNVKSIFV	41.85	1300.74	12	5.1	651.377	2	43.2035	0.9287-0.9511	439	7450	2034970	53866	210305_B721_sHLA_0201_1_Slot2-11_1_1048.d	2	O43414|ERI3_HUMAN			FALSE
GLLEARGILGL	33.74	1110.68	11	-0.7	556.342	2	41.5511	0.8837-0.9062			1957157	52043	210305_B721_sHLA_0201_1_Slot2-11_1_1048.d	1	Q99741|CDC6_HUMAN			FALSE
GLLGNVAEV	28.5	870.481	9	0.7	871.485	1	31.343	1.3552-1.3772			1475487	39723	210305_B721_sHLA_0201_1_Slot2-11_1_1048.d	1	Q7Z7L7|ZER1_HUMAN			FALSE
GLLGTLVQL	31.45	912.564	9	-2.6	913.565	1	51.8547	1.4341-1.4561			2443563	64629	210305_B721_sHLA_0201_1_Slot2-11_1_1048.d	2	P35222|CTNB1_HUMAN			FALSE
GLLNRPNPLL	27.99	1105.66	10	-2.8	553.834	2	26.8279	0.8687-0.8912	807	9070	1259731	34057	210305_B721_sHLA_0201_1_Slot2-11_1_1048.d	1	Q96AD5|PLPL2_HUMAN			FALSE
GLLPDVPSL	27.29	909.517	9	0.2	910.52	1	47.6359	1.4222-1.4442			2244816	59880	210305_B721_sHLA_0201_1_Slot2-11_1_1048.d	4	Q96N66|MBOA7_HUMAN			FALSE
GLLSIFTKV	23.84	976.596	9	-5.5	489.3	2	43.223	0.8143-0.8368			2035879	53881	210305_B721_sHLA_0201_1_Slot2-11_1_1048.d	1	Q6YHU6|THADA_HUMAN			FALSE
GLMDDVDFKA	26.26	1109.51	10	2.5	555.759	2	28.0756	0.8378-0.8603			1321287	35715	210305_B721_sHLA_0201_1_Slot2-11_1_1048.d	1	Q9Y4L1|HYOU1_HUMAN			FALSE
GLMDTVKKV	38.71	989.558	9	1	495.784	2	12.2856	0.7936-0.8162	2710	36100	576136	16492	210305_B721_sHLA_0201_1_Slot2-11_1_1048.d	3	Q9Y692|GMEB1_HUMAN			FALSE
GLMGAGIAQV	29.41	915.485	10	-10.4	916.479	1	28.7173	1.4112-1.4332			1351532	36458	210305_B721_sHLA_0201_1_Slot2-11_1_1048.d	1	Q16836|HCDH_HUMAN;P40939|ECHA_HUMAN			FALSE
GLMGISSTL	29.71	877.458	9	-0.8	878.461	1	34.7662	1.3883-1.4103			1637174	44066	210305_B721_sHLA_0201_1_Slot2-11_1_1048.d	1	O00221|IKBE_HUMAN			FALSE
GLMKKAYEL	34.53	1051.57	9	2.8	526.793	2	8.5713	0.8537-0.8762	1910	30400	398527	11425	210305_B721_sHLA_0201_1_Slot2-11_1_1048.d	1	Q06413|MEF2C_HUMAN;Q14814|MEF2D_HUMAN;Q02080|MEF2B_HUMAN;Q02078|MEF2A_HUMAN			FALSE
GLMTTVHAI	25.83	941.5	9	3.9	471.757	2	18.9351	0.7993-0.8218			889722	24330	210305_B721_sHLA_0201_1_Slot2-11_1_1048.d	1	P04406|G3P_HUMAN			FALSE
GLNEEIARV	27.49	999.535	9	11.2	500.778	2	14.599	0.8068-0.8293	1360	22100	685215	19185	210305_B721_sHLA_0201_1_Slot2-11_1_1048.d	2	O14777|NDC80_HUMAN			FALSE
GLPRFGIEMV	35.02	1117.6	10	-0.1	559.802	2	37.0799	0.8603-0.8828	556	7620	1743536	46724	210305_B721_sHLA_0201_1_Slot2-11_1_1048.d	2	Q9H2Y7|ZN106_HUMAN			FALSE
GLSDLRLEL	26.42	1014.57	9	-8.9	508.286	2	36.1854	0.8331-0.8556			1704102	45732	210305_B721_sHLA_0201_1_Slot2-11_1_1048.d	1	Q96A65|EXOC4_HUMAN			FALSE
GLSNHIAAL	23.66	894.492	9	-11	448.247	2	13.9769	0.7748-0.7974			655879	18457	210305_B721_sHLA_0201_1_Slot2-11_1_1048.d	1	Q6PL18|ATAD2_HUMAN			FALSE
GLSQVAVTV	27.96	872.497	9	0.8	873.501	1	23.5436	1.3579-1.3800			1106957	29687	210305_B721_sHLA_0201_1_Slot2-11_1_1048.d	1	Q96II8|LRCH3_HUMAN			FALSE
GLSTEGIYRV	25.02	1093.58	10	2.4	547.794	2	17.4341	0.8453-0.8678	747	11400	816402	22530	210305_B721_sHLA_0201_1_Slot2-11_1_1048.d	1	Q9NRY4|RHG35_HUMAN			FALSE
GLTEALHFV	23.23	985.523	9	0.1	493.767	2	32.471	0.8274-0.8500			1528873	41257	210305_B721_sHLA_0201_1_Slot2-11_1_1048.d	1	P07199|CENPB_HUMAN			FALSE
GLTEDMVTV	29.16	963.458	9	6.2	964.467	1	28.0173	1.4286-1.4506			1318519	35629	210305_B721_sHLA_0201_1_Slot2-11_1_1048.d	1	Q7Z6Z7|HUWE1_HUMAN			FALSE
GLTSAIQAV	24.03	858.481	9	0.2	859.485	1	24.535	1.3350-1.3570			1153807	30943	210305_B721_sHLA_0201_1_Slot2-11_1_1048.d	1	Q9Y692|GMEB1_HUMAN			FALSE
GLTSTDLLFHL	30.01	1215.65	11	0	608.83	2	45.5943	0.9137-0.9361	2660	41400	2144380	56890	210305_B721_sHLA_0201_1_Slot2-11_1_1048.d	2	Q14181|DPOA2_HUMAN			FALSE
GLVGVNLTL	26.68	884.533	9	-3.1	885.534	1	43.1452	1.3974-1.4194			2032208	53786	210305_B721_sHLA_0201_1_Slot2-11_1_1048.d	1	P53396|ACLY_HUMAN			FALSE
GLVPFLVSV	27.07	929.559	9	0.3	930.562	1	55.0039	1.3947-1.4167			2591876	68114	210305_B721_sHLA_0201_1_Slot2-11_1_1048.d	4	P52292|IMA1_HUMAN			FALSE
GLWGPEEEPHL	40.78	1262.59	11	-0.7	632.301	2	29.6348	0.8940-0.9165	2310	20600	1392780	37476	210305_B721_sHLA_0201_1_Slot2-11_1_1048.d	2	Q5JSZ5|PRC2B_HUMAN			FALSE
GLWGTVVNI	24.59	957.528	9	-1.4	958.53	1	47.2082	1.4414-1.4634			2224454	59186	210305_B721_sHLA_0201_1_Slot2-11_1_1048.d	1	Q86VV8|RTTN_HUMAN			FALSE
GLYEFPLNKV	29.15	1178.63	10	9.8	590.327	2	32.2765	0.8800-0.9025			1519653	40977	210305_B721_sHLA_0201_1_Slot2-11_1_1048.d	3	Q9UJA5|TRM6_HUMAN			FALSE
GLYSGVTTV	36.84	895.465	9	7.8	896.475	1	21.1125	1.3699-1.3919			992482	26962	210305_B721_sHLA_0201_1_Slot2-11_1_1048.d	2	P23921|RIR1_HUMAN			FALSE
GM(+15.99)YGKIAVMEL	22.47	1226.6	11	-5.1	614.303	2	27.4916	0.8884-0.9109			1293683	34931	210305_B721_sHLA_0201_1_Slot2-11_1_1048.d	1	Q16531|DDB1_HUMAN	Oxidation (M)	M2:Oxidation (M):50.34	FALSE
GM(+15.99)YIFLHTV	25.14	1095.54	9	-11.1	548.77	2	27.0828	0.8321-0.8547			1274426	34448	210305_B721_sHLA_0201_1_Slot2-11_1_1048.d	1	Q8N138|ORML3_HUMAN	Oxidation (M)	M2:Oxidation (M):1001.00	FALSE
GMAERIPEL	23.52	1014.52	9	-9.8	508.258	2	21.1125	0.7908-0.8134			992483	26963	210305_B721_sHLA_0201_1_Slot2-11_1_1048.d	1	O95573|ACSL3_HUMAN			FALSE
GMLDGLVNV	35.01	916.469	9	2	917.474	1	43.4174	1.4350-1.4570			2045043	54105	210305_B721_sHLA_0201_1_Slot2-11_1_1048.d	1	Q8IXB1|DJC10_HUMAN			FALSE
GMLDLVKKV	34.58	1001.59	9	0.4	501.802	2	24.3601	0.8237-0.8462			1145545	30727	210305_B721_sHLA_0201_1_Slot2-11_1_1048.d	1	Q9UKD1|GMEB2_HUMAN			FALSE
GMLEKIDMI	24.14	1048.53	9	7	525.273	2	31.5903	0.8246-0.8472	269	3720	1485613	40015	210305_B721_sHLA_0201_1_Slot2-11_1_1048.d	1	Q9NTZ6|RBM12_HUMAN			FALSE
GMMEALLKV	33.71	990.524	9	-2.6	496.266	2	35.9716	0.8011-0.8237			1694021	45485	210305_B721_sHLA_0201_1_Slot2-11_1_1048.d	2	Q7Z6Z7|HUWE1_HUMAN			FALSE
GMMSTVTEV	34.08	953.42	9	-1	954.422	1	21.7735	1.4259-1.4479			1023582	27666	210305_B721_sHLA_0201_1_Slot2-11_1_1048.d	1	Q5VYK3|ECM29_HUMAN			FALSE
GMYIFLHTV	36.67	1079.55	9	-0.1	540.779	2	35.1127	0.8378-0.8603	1920	20000	1650021	44397	210305_B721_sHLA_0201_1_Slot2-11_1_1048.d	1	Q8N138|ORML3_HUMAN			FALSE
GMYVFLHAV	23.25	1035.52	9	-7.6	518.762	2	33.0153	0.8237-0.8462			1554671	42023	210305_B721_sHLA_0201_1_Slot2-11_1_1048.d	1	Q9P0S3|ORML1_HUMAN			FALSE
GPSSVEDIK	33.01	930.466	9	-4.2	466.236	2	4.8981	0.7748-0.7974			226698	5880	210305_B721_sHLA_0201_1_Slot2-11_1_1048.d	1	P06748|NPM_HUMAN			FALSE
GPYGANMED	44.92	952.36	9	4.8	953.367	1	7.892	1.3497-1.3717			368002	10402	210305_B721_sHLA_0201_1_Slot2-11_1_1048.d	1	O00626|CCL22_HUMAN			FALSE
GTIGLIHAV	22.73	879.518	9	-2.4	440.763	2	20.3737	0.8011-0.8237			957641	26093	210305_B721_sHLA_0201_1_Slot2-11_1_1048.d	1	P09936|UCHL1_HUMAN			FALSE
GVAESIHLWEV	34.6	1238.63	11	0.9	620.32	2	36.1905	0.8893-0.9118	1130	15200	1701346	45658	210305_B721_sHLA_0201_1_Slot2-11_1_1048.d	1	Q9BV38|WDR18_HUMAN			FALSE
GVIDGHIYAV	40.16	1042.54	10	-0.6	522.277	2	22.5209	0.8340-0.8565	1480	37400	1055616	28410	210305_B721_sHLA_0201_1_Slot2-11_1_1048.d	2	Q14145|KEAP1_HUMAN			FALSE
GVLPNIQAV	31.41	909.528	9	0.8	910.532	1	33.8318	1.3928-1.4149			1593144	42948	210305_B721_sHLA_0201_1_Slot2-11_1_1048.d	1	Q7L7L0|H2A3_HUMAN;Q96QV6|H2A1A_HUMAN;P0C0S8|H2A1_HUMAN;Q99878|H2A1J_HUMAN;Q8IUE6|H2A2B_HUMAN;P04908|H2A1B_HUMAN;P16104|H2AX_HUMAN;Q93077|H2A1C_HUMAN;Q96KK5|H2A1H_HUMAN;Q9BTM1|H2AJ_HUMAN;Q16777|H2A2C_HUMAN;Q6FI13|H2A2A_HUMAN;P20671|H2A1D_HUMAN			FALSE
GYFEYIEENK	25.64	1290.58	10	2.1	646.294	2	21.2098	0.9436-0.9660			997059	27069	210305_B721_sHLA_0201_1_Slot2-11_1_1048.d	1	Q00839|HNRPU_HUMAN			FALSE
GYSFTTTAER	36.46	1131.52	10	-4.8	566.762	2	8.052	0.8537-0.8762	495	12100	374492	10634	210305_B721_sHLA_0201_1_Slot2-11_1_1048.d	1	P60709|ACTB_HUMAN;P63261|ACTG_HUMAN			FALSE
HFSVEGQLEFR	31.22	1347.66	11	0.6	674.833	2	18.4573	0.9595-0.9819	870	9750	864936	23682	210305_B721_sHLA_0201_1_Slot2-11_1_1048.d	1	P07900|HS90A_HUMAN;Q58FF7|H90B3_HUMAN;Q14568|HS902_HUMAN;P08238|HS90B_HUMAN			FALSE
HIFKDKVVL	30.25	1097.66	9	7.6	366.895	3	9.8944	0.7060-0.7286	1230	15400	463128	13446	210305_B721_sHLA_0201_1_Slot2-11_1_1048.d	2	O60678|ANM3_HUMAN			FALSE
HIIENIVAV	41.14	1006.58	9	-0.4	1007.58	1	24.7294	1.4506-1.4726	3170	30700	1162983	31179	210305_B721_sHLA_0201_1_Slot2-11_1_1048.d	3	O76021|RL1D1_HUMAN			FALSE
HLAEVLERV	33.03	1064.6	9	2.7	533.305	2	14.4848	0.8434-0.8659	423	6470	677874	18996	210305_B721_sHLA_0201_1_Slot2-11_1_1048.d	1	Q5VTR2|BRE1A_HUMAN			FALSE
HLAEVSAEV	28.61	953.482	9	0.8	954.486	1	9.5056	1.4066-1.4286			444692	12890	210305_B721_sHLA_0201_1_Slot2-11_1_1048.d	2	O95229|ZWINT_HUMAN			FALSE
HLAIKLEQV	38.27	1049.62	9	-1.6	525.816	2	13.9879	0.8481-0.8706	2620	28300	653129	18389	210305_B721_sHLA_0201_1_Slot2-11_1_1048.d	1	Q9Y4B6|DCAF1_HUMAN			FALSE
HLAKNVVMV	30.91	1009.57	9	1.9	505.793	2	7.192	0.8312-0.8537			334776	9360	210305_B721_sHLA_0201_1_Slot2-11_1_1048.d	1	P14635|CCNB1_HUMAN			FALSE
HLANIVERL	26.13	1063.61	9	-1.9	532.811	2	15.0904	0.8397-0.8622	362	5130	706310	19718	210305_B721_sHLA_0201_1_Slot2-11_1_1048.d	1	Q9BYJ4|TRI34_HUMAN			FALSE
HLANIVERV	40.21	1049.6	9	-5.2	525.801	2	9.4472	0.8246-0.8472	2530	36300	441937	12817	210305_B721_sHLA_0201_1_Slot2-11_1_1048.d	2	Q8IYM9|TRI22_HUMAN			FALSE
HLAVVAPRL	33.88	974.602	9	-0.3	488.306	2	13.9963	0.8152-0.8378			656791	18475	210305_B721_sHLA_0201_1_Slot2-11_1_1048.d	1	O00159|MYO1C_HUMAN			FALSE
HLDATKLLL	35.05	1022.61	9	1.8	512.312	2	23.3483	0.8274-0.8500	296	5010	1096865	29429	210305_B721_sHLA_0201_1_Slot2-11_1_1048.d	1	Q96AE7|TTC17_HUMAN			FALSE
HLDPTEMEKV	38	1197.57	10	1.9	599.791	2	10.7735	0.8556-0.8781	414	13400	503645	14627	210305_B721_sHLA_0201_1_Slot2-11_1_1048.d	2	O95757|HS74L_HUMAN			FALSE
HLDVKPANI	42.02	1005.56	9	1	503.786	2	7.6612	0.8040-0.8265	222	6300	356005	10027	210305_B721_sHLA_0201_1_Slot2-11_1_1048.d	1	Q99640|PMYT1_HUMAN			FALSE
HLFKDKVVL	30.25	1097.66	9	7.6	366.895	3	9.8944	0.7060-0.7286	1230	15400	463128	13446	210305_B721_sHLA_0201_1_Slot2-11_1_1048.d	2	Q99873|ANM1_HUMAN			FALSE
HLFNVAHTL	28.84	1050.56	9	-0.4	526.285	2	15.0435	0.8397-0.8622	119	4190	705391	19693	210305_B721_sHLA_0201_1_Slot2-11_1_1048.d	1	P27708|PYR1_HUMAN			FALSE
HLFRDVAEV	37.05	1084.57	9	0.2	543.288	2	12.6744	0.8472-0.8697			594496	16972	210305_B721_sHLA_0201_1_Slot2-11_1_1048.d	1	Q9UIF7|MUTYH_HUMAN			FALSE
HLIEPLANA	33.38	976.534	9	-11.6	489.267	2	16.5242	0.8058-0.8284			775994	21458	210305_B721_sHLA_0201_1_Slot2-11_1_1048.d	1	Q9Y490|TLN1_HUMAN			FALSE
HLIPMAILL	26.24	1019.62	9	-6.6	510.812	2	49.036	0.8368-0.8594			2310977	61673	210305_B721_sHLA_0201_1_Slot2-11_1_1048.d	1	Q9BVV6|TALD3_HUMAN			FALSE
HLLDFPNIVI	32.23	1179.67	10	1	590.838	2	50.6475	0.8772-0.8997	2140	47900	2384992	63274	210305_B721_sHLA_0201_1_Slot2-11_1_1048.d	2	Q6P2Q9|PRP8_HUMAN			FALSE
HLLEEPIYL	29.47	1125.61	9	10.3	563.814	2	34.0456	0.8725-0.8950			1603249	43219	210305_B721_sHLA_0201_1_Slot2-11_1_1048.d	1	Q9BUB4|ADAT1_HUMAN			FALSE
HLLEHSVEL	25.75	1075.57	9	-4.9	538.785	2	12.5772	0.8509-0.8734			589910	16856	210305_B721_sHLA_0201_1_Slot2-11_1_1048.d	1	Q5VW36|FOCAD_HUMAN			FALSE
HLLGDPMANV	29.67	1065.53	10	-5.7	533.766	2	22.8832	0.8199-0.8425	94.4	3600	1074851	28871	210305_B721_sHLA_0201_1_Slot2-11_1_1048.d	1	O95070|YIF1A_HUMAN			FALSE
HLLHTVPAL	23.56	999.587	9	9.7	500.803	2	14.3268	0.8274-0.8500			672369	18855	210305_B721_sHLA_0201_1_Slot2-11_1_1048.d	3	Q9Y4B6|DCAF1_HUMAN			FALSE
HLLNESPML	33.79	1052.53	9	-1.1	527.271	2	21.9815	0.8246-0.8472	1090	13800	1032744	27888	210305_B721_sHLA_0201_1_Slot2-11_1_1048.d	2	Q92621|NU205_HUMAN			FALSE
HLLNTLYKA	32.18	1071.61	9	3.7	536.811	2	11.0219	0.8340-0.8565			516510	14976	210305_B721_sHLA_0201_1_Slot2-11_1_1048.d	2	Q96RT8|GCP5_HUMAN			FALSE
HLLPTAPTTV	23.49	1048.59	10	4.2	525.303	2	19.4037	0.8274-0.8500	149	2750	910773	24819	210305_B721_sHLA_0201_1_Slot2-11_1_1048.d	1	Q6VMQ6|MCAF1_HUMAN			FALSE
HLMEIQVNGGTV	41.12	1296.65	12	6.8	649.334	2	21.9547	0.9137-0.9361	411	5870	1029997	27823	210305_B721_sHLA_0201_1_Slot2-11_1_1048.d	1	P39023|RL3_HUMAN			FALSE
HLSEMVMKL	40.03	1086.56	9	-3	544.282	2	17.7684	0.8415-0.8640			834713	22961	210305_B721_sHLA_0201_1_Slot2-11_1_1048.d	2	Q96MT8|CEP63_HUMAN			FALSE
HLSIINEYL	26.28	1100.59	9	-0.4	551.298	2	32.3827	0.8443-0.8669	1410	16700	1522403	41045	210305_B721_sHLA_0201_1_Slot2-11_1_1048.d	1	P46940|IQGA1_HUMAN			FALSE
HLTDITLKV	41.7	1038.61	9	0.4	520.309	2	18.3418	0.8293-0.8519	7380	72100	858522	23526	210305_B721_sHLA_0201_1_Slot2-11_1_1048.d	2	Q15046|SYK_HUMAN			FALSE
HLVPEVPTV	28.1	989.555	9	1.8	990.559	1	23.1546	1.4323-1.4543			1088593	29203	210305_B721_sHLA_0201_1_Slot2-11_1_1048.d	2	O15156|ZBT7B_HUMAN			FALSE
HLWEVDVQGSKA	46.28	1367.68	12	0.8	684.846	2	13.6108	0.9352-0.9576	238	4260	638456	18020	210305_B721_sHLA_0201_1_Slot2-11_1_1048.d	1	P04424|ARLY_HUMAN			FALSE
HLWNSIHGL	42.61	1075.56	9	0.8	538.783	2	18.4376	0.8500-0.8725	828	12700	864020	23660	210305_B721_sHLA_0201_1_Slot2-11_1_1048.d	1	Q14596|NBR1_HUMAN			FALSE
HLWRGIVSI	28.75	1079.62	9	-5.2	540.814	2	23.6991	0.8490-0.8715			1114304	29882	210305_B721_sHLA_0201_1_Slot2-11_1_1048.d	1	Q6DN14|MCTP1_HUMAN			FALSE
HLYDIHVTV	27.33	1095.57	9	-3.7	548.788	2	20.4705	0.8359-0.8584	172	3690	961331	26207	210305_B721_sHLA_0201_1_Slot2-11_1_1048.d	1	A8MXV4|NUD19_HUMAN			FALSE
HLYRGIFPVL	39.11	1213.7	10	7.9	607.858	2	32.2367	0.9099-0.9324	637	6730	1515044	40838	210305_B721_sHLA_0201_1_Slot2-11_1_1048.d	1	P14618|KPYM_HUMAN			FALSE
HLYSSIEHLTT	30.62	1299.65	11	5.5	650.831	2	13.3548	0.9202-0.9427			626553	17739	210305_B721_sHLA_0201_1_Slot2-11_1_1048.d	1	Q7Z6Z7|HUWE1_HUMAN			FALSE
HVFDHPWETV	39.82	1265.58	10	-6	633.792	2	19.4471	0.8968-0.9193	347	6200	915367	24943	210305_B721_sHLA_0201_1_Slot2-11_1_1048.d	1	Q9Y3B1|PLD3B_HUMAN			FALSE
HVGDWGTQFGM	33.04	1233.52	11	0.7	617.767	2	27.3483	0.8659-0.8884	466	6950	1285427	34721	210305_B721_sHLA_0201_1_Slot2-11_1_1048.d	1	P54136|SYRC_HUMAN			FALSE
IAIYELLFK	29.5	1108.65	9	-2.6	555.33	2	47.8888	0.8594-0.8819			2256932	60374	210305_B721_sHLA_0201_1_Slot2-11_1_1048.d	1	P46783|RS10_HUMAN			FALSE
IAPPVPLKA	32.61	904.574	9	-5	453.29	2	18.6821	0.7569-0.7795			877782	24012	210305_B721_sHLA_0201_1_Slot2-11_1_1048.d	1	O43683|BUB1_HUMAN			FALSE
IDDKGTIKL	31.69	1001.58	9	4.9	501.795	2	26.0322	0.8058-0.8284			1224746	33044	210305_B721_sHLA_0201_1_Slot2-11_1_1048.d	2	P06493|CDK1_HUMAN			FALSE
IFGVTTLDIVR	32	1232.71	11	-1.8	617.36	2	38.7943	0.9118-0.9343	201	3220	1828869	48915	210305_B721_sHLA_0201_1_Slot2-11_1_1048.d	1	P40926|MDHM_HUMAN			FALSE
IGAEVYHNLK	40.9	1142.61	10	-0.3	572.309	2	6.3357	0.8978-0.9202			294268	8188	210305_B721_sHLA_0201_1_Slot2-11_1_1048.d	2	P06733|ENOA_HUMAN			FALSE
IGGIGTVPVGR	34.28	1024.6	11	-3.8	513.304	2	14.4487	0.8096-0.8321	903	16800	676043	18953	210305_B721_sHLA_0201_1_Slot2-11_1_1048.d	1	Q5VTE0|EF1A3_HUMAN;Q05639|EF1A2_HUMAN;P68104|EF1A1_HUMAN			FALSE
IIDQHTFEV	41.6	1100.55	9	2.1	551.281	2	19.9845	0.8462-0.8687	288	12100	938337	25563	210305_B721_sHLA_0201_1_Slot2-11_1_1048.d	2	Q16531|DDB1_HUMAN			FALSE
IILEEGKEILV	27.03	1254.74	11	4.3	628.379	2	31.5849	0.9389-0.9614	1280	12600	1484694	39990	210305_B721_sHLA_0201_1_Slot2-11_1_1048.d	1	P23528|COF1_HUMAN			FALSE
IIMLEALERV	23.7	1185.68	10	2.5	593.846	2	42.1148	0.8875-0.9099			1983669	52629	210305_B721_sHLA_0201_1_Slot2-11_1_1048.d	1	A8MWD9|RUXGL_HUMAN;P62308|RUXG_HUMAN			FALSE
ILAAHVPTL	32.09	933.565	9	-0.4	467.787	2	23.9129	0.7880-0.8105			1124422	30166	210305_B721_sHLA_0201_1_Slot2-11_1_1048.d	2	P30049|ATPD_HUMAN			FALSE
ILADATEQV	39.97	958.497	9	-2	959.498	1	15.8431	1.3993-1.4213			743836	20590	210305_B721_sHLA_0201_1_Slot2-11_1_1048.d	1	Q9BZZ5|API5_HUMAN			FALSE
ILAETQPEL	39.25	1012.54	9	-10.1	1013.54	1	22.7654	1.4543-1.4762			1070243	28733	210305_B721_sHLA_0201_1_Slot2-11_1_1048.d	2	Q9P2W9|STX18_HUMAN			FALSE
ILANDGVLL	24.91	926.544	9	4	927.551	1	36.4965	1.4213-1.4433			1718752	46078	210305_B721_sHLA_0201_1_Slot2-11_1_1048.d	1	P25789|PSA4_HUMAN			FALSE
ILAPTVQEL	23.33	982.57	9	1.9	983.575	1	31.4597	1.4524-1.4744			1480994	39866	210305_B721_sHLA_0201_1_Slot2-11_1_1048.d	1	Q92499|DDX1_HUMAN			FALSE
ILAPVVKEI	31	980.627	9	-5.5	491.316	2	24.2629	0.8162-0.8387			1140977	30629	210305_B721_sHLA_0201_1_Slot2-11_1_1048.d	2	P46940|IQGA1_HUMAN			FALSE
ILAQQPLSV	38.73	967.57	9	2.4	968.576	1	25.1183	1.4204-1.4424			1181409	31725	210305_B721_sHLA_0201_1_Slot2-11_1_1048.d	1	Q6ZRI6|CO039_HUMAN			FALSE
ILATVPLVV	31.8	923.606	9	-3.5	924.605	1	46.6639	1.4185-1.4405			2198770	58534	210305_B721_sHLA_0201_1_Slot2-11_1_1048.d	1	P36956|SRBP1_HUMAN			FALSE
ILAVRPPQI	27.49	1005.63	9	1.2	503.822	2	24.9628	0.8049-0.8274			1174031	31499	210305_B721_sHLA_0201_1_Slot2-11_1_1048.d	3	Q13111|CAF1A_HUMAN			FALSE
ILDAGGHNVTI	36.87	1108.59	11	0.9	555.299	2	16.7034	0.8481-0.8706	1230	18400	782445	21651	210305_B721_sHLA_0201_1_Slot2-11_1_1048.d	1	Q99460|PSMD1_HUMAN			FALSE
ILDDIGHGV	29.15	937.487	9	-1.5	469.748	2	17.7896	0.7880-0.8105	189	6090	834706	22954	210305_B721_sHLA_0201_1_Slot2-11_1_1048.d	2	Q9NYB9|ABI2_HUMAN			FALSE
ILDDSPKEI	24.71	1028.54	9	-2.9	515.273	2	12.4341	0.8162-0.8387	153	3150	582569	16667	210305_B721_sHLA_0201_1_Slot2-11_1_1048.d	1	Q9NRD0|FBX8_HUMAN			FALSE
ILDEMSHKLRL	39.47	1353.74	11	-14.2	452.247	3	18.4488	0.7531-0.7757			866772	23730	210305_B721_sHLA_0201_1_Slot2-11_1_1048.d	1	O15228|GNPAT_HUMAN			FALSE
ILDEPTNHL	33.83	1050.53	9	2	526.273	2	14.1518	0.8124-0.8350			664114	18646	210305_B721_sHLA_0201_1_Slot2-11_1_1048.d	1	Q9NUQ8|ABCF3_HUMAN			FALSE
ILDETVNSV	37.98	988.508	9	2.9	989.513	1	19.1489	1.4424-1.4643			899784	24558	210305_B721_sHLA_0201_1_Slot2-11_1_1048.d	2	O60518|RNBP6_HUMAN			FALSE
ILDEVIFKL	35.98	1088.65	9	1	545.33	2	44.5707	0.8425-0.8650	1240	13800	2096470	55468	210305_B721_sHLA_0201_1_Slot2-11_1_1048.d	1	Q15051|IQCB1_HUMAN			FALSE
ILDHEVPSL	34.43	1021.54	9	2.9	511.779	2	22.1816	0.8190-0.8415	999	10300	1040061	28053	210305_B721_sHLA_0201_1_Slot2-11_1_1048.d	1	Q6NZ36|FAP20_HUMAN			FALSE
ILDPHVVLL	40.36	1017.62	9	-1.7	509.815	2	37.5758	0.8228-0.8453	8710	161000	1769240	47396	210305_B721_sHLA_0201_1_Slot2-11_1_1048.d	4	Q99567|NUP88_HUMAN			FALSE
ILDQKINEV	40.25	1070.6	9	0.6	536.304	2	12.8062	0.8331-0.8556	16500	534000	600006	17118	210305_B721_sHLA_0201_1_Slot2-11_1_1048.d	3	P11926|DCOR_HUMAN			FALSE
ILDQTNVSA	40.01	959.492	9	0.2	960.495	1	11.7607	1.3974-1.4194			551349	15843	210305_B721_sHLA_0201_1_Slot2-11_1_1048.d	2	Q00839|HNRPU_HUMAN			FALSE
ILDRMLPEL	24.53	1098.61	9	-1.8	550.309	2	36.3574	0.8565-0.8790	1620	15600	1708674	45834	210305_B721_sHLA_0201_1_Slot2-11_1_1048.d	1	Q9NRZ9|HELLS_HUMAN			FALSE
ILDSRGNPTV	27.38	1070.57	10	-6.3	536.288	2	8.203	0.8105-0.8331			382842	10938	210305_B721_sHLA_0201_1_Slot2-11_1_1048.d	1	P09104|ENOG_HUMAN;P13929|ENOB_HUMAN			FALSE
ILDSRLIAA	29.16	970.581	9	3.9	486.298	2	20.4126	0.7889-0.8115			959498	26162	210305_B721_sHLA_0201_1_Slot2-11_1_1048.d	3	O95503|CBX6_HUMAN			FALSE
ILEEGKEILV	34.07	1141.66	10	2.7	571.836	2	23.5292	0.8912-0.9137	762	9350	1104210	29622	210305_B721_sHLA_0201_1_Slot2-11_1_1048.d	1	P23528|COF1_HUMAN			FALSE
ILEKKVEKV	26.63	1084.69	9	3.4	543.35	2	3.1503	0.8715-0.8940			146703	2769	210305_B721_sHLA_0201_1_Slot2-11_1_1048.d	1	P07900|HS90A_HUMAN			FALSE
ILENPPEEMKL	37.01	1311.67	11	3.4	656.844	2	23.8191	0.9137-0.9361	1340	8020	1119807	30021	210305_B721_sHLA_0201_1_Slot2-11_1_1048.d	1	O43432|IF4G3_HUMAN			FALSE
ILFPDIIARA	23.08	1127.67	10	1	564.841	2	41.8027	0.8875-0.9099	737	8640	1966293	52239	210305_B721_sHLA_0201_1_Slot2-11_1_1048.d	1	Q9HAY2|MAGF1_HUMAN			FALSE
ILFSEDSTKLFV	29.01	1397.74	12	4.2	699.879	2	41.9528	0.9548-0.9772	176	4080	1975422	52428	210305_B721_sHLA_0201_1_Slot2-11_1_1048.d	1	Q969X6|UTP4_HUMAN			FALSE
ILGDVEETV	39.13	973.497	9	-2.4	974.497	1	24.0296	1.4084-1.4304			1129945	30325	210305_B721_sHLA_0201_1_Slot2-11_1_1048.d	1	P62310|LSM3_HUMAN			FALSE
ILGEFGNLI	30.6	974.544	9	-2.9	975.544	1	48.5888	1.4570-1.4790			2290026	61284	210305_B721_sHLA_0201_1_Slot2-11_1_1048.d	1	O95782|AP2A1_HUMAN;O94973|AP2A2_HUMAN			FALSE
ILGIQPPSV	32.09	922.549	9	-4.5	923.548	1	36.7493	1.3892-1.4112			1730677	46381	210305_B721_sHLA_0201_1_Slot2-11_1_1048.d	3	Q9UPN6|SCAF8_HUMAN			FALSE
ILGPTFTL	31.01	860.501	8	-6.3	861.499	1	42.9508	1.3635-1.3855			2023026	53544	210305_B721_sHLA_0201_1_Slot2-11_1_1048.d	1	P04035|HMDH_HUMAN			FALSE
ILGTHNITV	23.3	966.55	9	-12.2	484.274	2	15.2016	0.8058-0.8284			713645	19901	210305_B721_sHLA_0201_1_Slot2-11_1_1048.d	1	Q9NVH2|INT7_HUMAN			FALSE
ILHDDEVTV	40.86	1039.52	9	4.5	1040.53	1	12.4606	1.4634-1.4854	12400	415000	584399	16709	210305_B721_sHLA_0201_1_Slot2-11_1_1048.d	6	P05386|RLA1_HUMAN			FALSE
ILHGLGFTPA	32.78	1024.57	10	-0.7	513.29	2	23.2219	0.8312-0.8537	205	4320	1090446	29268	210305_B721_sHLA_0201_1_Slot2-11_1_1048.d	1	Q9UG63|ABCF2_HUMAN			FALSE
ILINDAGEVRL	25.78	1211.69	11	-1.2	606.847	2	28.3166	0.9015-0.9240	1830	20500	1330452	35940	210305_B721_sHLA_0201_1_Slot2-11_1_1048.d	1	Q92918|M4K1_HUMAN			FALSE
ILIRPLVSV	23.76	1008.67	9	-1.7	505.339	2	32.8687	0.8368-0.8594	75.1	4130	1546407	41805	210305_B721_sHLA_0201_1_Slot2-11_1_1048.d	1	O75027|ABCB7_HUMAN			FALSE
ILLDDHGHIRI	26.12	1300.73	11	-5.9	434.578	3	18.5461	0.7475-0.7701			871360	23848	210305_B721_sHLA_0201_1_Slot2-11_1_1048.d	1	P43250|GRK6_HUMAN			FALSE
ILLDDNMQIRL	28.92	1342.73	11	-6.9	672.364	2	40.1124	0.9474-0.9698			1889419	50461	210305_B721_sHLA_0201_1_Slot2-11_1_1048.d	2	P15735|PHKG2_HUMAN			FALSE
ILLDDQFQPKL	25.07	1328.73	11	6.7	665.376	2	35.4746	0.9520-0.9744	135	2770	1670200	44908	210305_B721_sHLA_0201_1_Slot2-11_1_1048.d	1	Q9Y616|IRAK3_HUMAN			FALSE
ILLDERGQIKL	28.22	1296.78	11	4.4	649.395	2	23.8727	0.9688-0.9912	1470	21600	1120731	30051	210305_B721_sHLA_0201_1_Slot2-11_1_1048.d	3	O14733|MP2K7_HUMAN			FALSE
ILLDHEKEWKL	41.98	1422.79	11	-2.4	475.266	3	19.5625	0.7409-0.7635	2670	36000	918124	25018	210305_B721_sHLA_0201_1_Slot2-11_1_1048.d	3	P54136|SYRC_HUMAN			FALSE
ILLDRLLYL	29.71	1130.71	9	-0.4	566.358	2	50.7078	0.8865-0.9090			2389612	63424	210305_B721_sHLA_0201_1_Slot2-11_1_1048.d	1	Q96FB5|RRNAD_HUMAN			FALSE
ILLEHGADPNL	26.03	1190.63	11	1.4	596.32	2	19.7117	0.8790-0.9015	135	4200	925478	25220	210305_B721_sHLA_0201_1_Slot2-11_1_1048.d	1	Q9UPS8|ANR26_HUMAN			FALSE
ILLGKVQQL	25.15	1010.65	9	2.9	506.331	2	21.7152	0.8293-0.8519			1020853	27619	210305_B721_sHLA_0201_1_Slot2-11_1_1048.d	1	Q9UNS2|CSN3_HUMAN			FALSE
ILLIGDPSV	32.42	925.548	9	1.3	926.553	1	40.3651	1.4075-1.4295			1901313	50733	210305_B721_sHLA_0201_1_Slot2-11_1_1048.d	1	P25205|MCM3_HUMAN			FALSE
ILLKDILSV	27.97	1012.65	9	1.6	507.332	2	42.7219	0.8631-0.8856	456	11900	2010220	53254	210305_B721_sHLA_0201_1_Slot2-11_1_1048.d	2	Q13315|ATM_HUMAN			FALSE
ILLSEPGLVKL	33.7	1180.74	11	-1.2	591.375	2	37.4102	0.8931-0.9156			1761892	47200	210305_B721_sHLA_0201_1_Slot2-11_1_1048.d	2	Q9UL54|TAOK2_HUMAN			FALSE
ILLTGTPAL	29.81	897.553	9	1.6	898.558	1	37.0797	1.3993-1.4213			1746272	46778	210305_B721_sHLA_0201_1_Slot2-11_1_1048.d	1	Q5FWF4|ZRAB3_HUMAN			FALSE
ILM(+15.99)EHIHKL	45.9	1148.64	9	2.6	575.325	2	4.9336	0.8893-0.9118	1570	57200	227623	5911	210305_B721_sHLA_0201_1_Slot2-11_1_1048.d	2	P84098|RL19_HUMAN	Oxidation (M)	M3:Oxidation (M):1001.00	FALSE
ILMDKERLL	24.29	1129.65	9	-11.2	377.552	3	17.9822	0.7079-0.7305			844777	23191	210305_B721_sHLA_0201_1_Slot2-11_1_1048.d	1	Q9NY61|AATF_HUMAN			FALSE
ILMEHIHKL	50.94	1132.64	9	2.9	567.328	2	8.1113	0.8828-0.9053	24800	967000	374479	10621	210305_B721_sHLA_0201_1_Slot2-11_1_1048.d	5	P84098|RL19_HUMAN			FALSE
ILMEHIHKLK	47.81	1260.74	10	0.8	421.252	3	4.8785	0.7041-0.7268			225773	5849	210305_B721_sHLA_0201_1_Slot2-11_1_1048.d	2	P84098|RL19_HUMAN			FALSE
ILMEHIHKLKA	54.98	1331.77	11	0.2	666.892	2	5.4938	1.0127-1.0351	7480	362000	254422	6784	210305_B721_sHLA_0201_1_Slot2-11_1_1048.d	3	P84098|RL19_HUMAN			FALSE
ILMEHIHKLKAD	42.45	1446.8	12	-0.9	483.272	3	5.7684	0.7616-0.7842			267406	7252	210305_B721_sHLA_0201_1_Slot2-11_1_1048.d	1	P84098|RL19_HUMAN			FALSE
ILNPEVVTV	27.95	982.57	9	8.8	983.581	1	31.1288	1.4497-1.4717			1465348	39418	210305_B721_sHLA_0201_1_Slot2-11_1_1048.d	1	Q9UK61|TASOR_HUMAN			FALSE
ILQDGRIFI	29.25	1073.62	9	-1.5	537.816	2	29.9047	0.8659-0.8884	2360	20800	1403776	37744	210305_B721_sHLA_0201_1_Slot2-11_1_1048.d	1	P63162|RSMN_HUMAN;P14678|RSMB_HUMAN			FALSE
ILQDRLNQV	37.07	1097.62	9	0.5	549.815	2	12.2424	0.8519-0.8744	404	16300	572469	16401	210305_B721_sHLA_0201_1_Slot2-11_1_1048.d	2	Q99741|CDC6_HUMAN			FALSE
ILRDTSEDL	25.4	1060.54	9	0.8	531.275	2	8.9952	0.8293-0.8519	516	9260	418863	12093	210305_B721_sHLA_0201_1_Slot2-11_1_1048.d	1	Q8WW24|TEKT4_HUMAN			FALSE
ILSEIKEAV	28.54	1000.58	9	4.5	501.298	2	17.3212	0.8068-0.8293			813658	22468	210305_B721_sHLA_0201_1_Slot2-11_1_1048.d	1	Q9BQ70|TCF25_HUMAN			FALSE
ILSEVQQAV	43.91	985.544	9	-7.2	986.54	1	20.0043	1.4332-1.4552			940163	25601	210305_B721_sHLA_0201_1_Slot2-11_1_1048.d	2	P09874|PARP1_HUMAN			FALSE
ILSGVVTKM	34.36	946.552	9	0.2	474.281	2	16.5073	0.7927-0.8152	568	8940	773232	21378	210305_B721_sHLA_0201_1_Slot2-11_1_1048.d	2	P62280|RS11_HUMAN			FALSE
ILSKDGVLYV	30.21	1105.64	10	-0.2	553.824	2	23.7878	0.8603-0.8828	1020	23700	1116147	29937	210305_B721_sHLA_0201_1_Slot2-11_1_1048.d	2	Q9H1A4|APC1_HUMAN			FALSE
ILSPTVVSI	31.32	927.564	9	0.8	928.568	1	36.7881	1.3827-1.4048			1732515	46431	210305_B721_sHLA_0201_1_Slot2-11_1_1048.d	2	P52732|KIF11_HUMAN			FALSE
ILSQPTPSL	38.29	954.539	9	-5.9	955.536	1	22.7262	1.4359-1.4579			1068414	28692	210305_B721_sHLA_0201_1_Slot2-11_1_1048.d	1	Q6PL18|ATAD2_HUMAN			FALSE
ILTDITKGV	45.33	958.57	9	-4.6	959.568	1	19.5571	1.4405-1.4625	20600	767000	919030	25030	210305_B721_sHLA_0201_1_Slot2-11_1_1048.d	8	P13639|EF2_HUMAN			FALSE
ILTESEIKL	32.5	1044.61	9	-0.9	523.308	2	23.8579	0.8256-0.8481	644	8780	1119814	30028	210305_B721_sHLA_0201_1_Slot2-11_1_1048.d	1	Q99598|TSNAX_HUMAN			FALSE
ILVDLEPGTMDS	27.09	1288.62	12	-0.5	645.315	2	36.1084	0.8931-0.9156	86.7	2730	1700433	45639	210305_B721_sHLA_0201_1_Slot2-11_1_1048.d	1	Q13509|TBB3_HUMAN;Q9BVA1|TBB2B_HUMAN;Q13885|TBB2A_HUMAN;P07437|TBB5_HUMAN			FALSE
ILWEHLEIL	37.65	1164.65	9	2.9	583.333	2	46.9906	0.8837-0.9062	6740	117000	2210721	58863	210305_B721_sHLA_0201_1_Slot2-11_1_1048.d	2	P14921|ETS1_HUMAN			FALSE
ILWSHLELL	28.33	1122.64	9	2.4	562.328	2	45.8474	0.8772-0.8997			2160107	57419	210305_B721_sHLA_0201_1_Slot2-11_1_1048.d	2	Q06546|GABPA_HUMAN			FALSE
ILYDIPDIRL	27.82	1229.7	10	-0.2	615.855	2	44.4697	0.9099-0.9324	734	8120	2091886	55354	210305_B721_sHLA_0201_1_Slot2-11_1_1048.d	1	O95363|SYFM_HUMAN			FALSE
ILYDKDHYKL	23.64	1306.69	10	8.6	436.573	3	8.9806	0.7428-0.7654			419789	12125	210305_B721_sHLA_0201_1_Slot2-11_1_1048.d	1	Q9BZE4|NOG1_HUMAN			FALSE
ILYDKLEKI	36.17	1133.67	9	2.1	567.841	2	18.1047	0.8706-0.8931	789	11400	848435	23273	210305_B721_sHLA_0201_1_Slot2-11_1_1048.d	1	Q99832|TCPH_HUMAN			FALSE
ILYGKIIHL	38.2	1068.67	9	-2.8	357.228	3	23.4075	0.7343-0.7569	540	7160	1100543	29531	210305_B721_sHLA_0201_1_Slot2-11_1_1048.d	2	P0CG13|CTF8_HUMAN			FALSE
IM(+15.99)LEALERV	28.42	1088.59	9	0.3	545.3	2	26.0385	0.8340-0.8565	1540	16300	1221979	32959	210305_B721_sHLA_0201_1_Slot2-11_1_1048.d	1	A8MWD9|RUXGL_HUMAN;P62308|RUXG_HUMAN	Oxidation (M)	M2:Oxidation (M):1001.00	FALSE
IM(+15.99)QDFPAEIFL	22.31	1338.65	11	2.7	670.333	2	53.4877	0.9315-0.9539			2520488	66458	210305_B721_sHLA_0201_1_Slot2-11_1_1048.d	1	Q86VV8|RTTN_HUMAN	Oxidation (M)	M2:Oxidation (M):1001.00	FALSE
IMEENPGIFAV	22.81	1218.6	11	-3.5	610.3	2	39.7235	0.8922-0.9146			1871074	49996	210305_B721_sHLA_0201_1_Slot2-11_1_1048.d	1	O15269|SPTC1_HUMAN			FALSE
IMLEALERV	36.81	1072.6	9	-1	537.302	2	31.3736	0.8415-0.8640	19800	450000	1474570	39700	210305_B721_sHLA_0201_1_Slot2-11_1_1048.d	3	A8MWD9|RUXGL_HUMAN;P62308|RUXG_HUMAN			FALSE
IQDNHDGTYTV	40.52	1261.56	11	0.8	631.784	2	6.1877	0.8950-0.9174	598	12800	285891	7857	210305_B721_sHLA_0201_1_Slot2-11_1_1048.d	1	P21333|FLNA_HUMAN			FALSE
IQIMKVEEI	27.22	1101.61	9	-2.9	551.808	2	25.9503	0.8368-0.8594	4670	86400	1217386	32836	210305_B721_sHLA_0201_1_Slot2-11_1_1048.d	2	Q02543|RL18A_HUMAN			FALSE
IQQSIERLLV	30.9	1197.71	10	2.2	599.86	2	28.2293	0.8997-0.9221	1400	13700	1327700	35870	210305_B721_sHLA_0201_1_Slot2-11_1_1048.d	1	P55769|NH2L1_HUMAN			FALSE
IQVTKVTQV	25.61	1014.61	9	-1.8	508.308	2	10.4287	0.8002-0.8228	308	6330	487087	14161	210305_B721_sHLA_0201_1_Slot2-11_1_1048.d	1	P48444|COPD_HUMAN			FALSE
ISEQFTAM(+15.99)FR	24.41	1244.59	10	2.5	623.299	2	18.1848	0.8828-0.9053	361	4750	853948	23422	210305_B721_sHLA_0201_1_Slot2-11_1_1048.d	1	P68371|TBB4B_HUMAN;Q13509|TBB3_HUMAN;Q9BVA1|TBB2B_HUMAN;Q13885|TBB2A_HUMAN;P07437|TBB5_HUMAN;P04350|TBB4A_HUMAN	Oxidation (M)	M8:Oxidation (M):1001.00	FALSE
ISEQFTAMFR	33.26	1228.59	10	-0.4	615.3	2	27.873	0.8762-0.8987	239	4980	1312091	35459	210305_B721_sHLA_0201_1_Slot2-11_1_1048.d	1	P68371|TBB4B_HUMAN;Q13509|TBB3_HUMAN;Q9BVA1|TBB2B_HUMAN;Q13885|TBB2A_HUMAN;P07437|TBB5_HUMAN;P04350|TBB4A_HUMAN			FALSE
ISVYYNEATGGK	40.45	1300.63	12	4.7	651.322	2	10.2269	0.9146-0.9371	280	14300	478786	13906	210305_B721_sHLA_0201_1_Slot2-11_1_1048.d	2	P07437|TBB5_HUMAN			FALSE
ITTTINPRF	29.07	1061.59	9	-11.3	531.792	2	17.3017	0.8096-0.8321	1080	12900	812744	22448	210305_B721_sHLA_0201_1_Slot2-11_1_1048.d	2	P26010|ITB7_HUMAN			FALSE
IVAPGTFEV	34.88	931.501	9	-7.4	932.498	1	30.7594	1.3974-1.4194			1447846	38902	210305_B721_sHLA_0201_1_Slot2-11_1_1048.d	1	Q12905|ILF2_HUMAN			FALSE
IVIGIIKTV	31.14	954.648	9	5.3	478.332	2	31.0705	0.7983-0.8209			1462601	39353	210305_B721_sHLA_0201_1_Slot2-11_1_1048.d	1	Q02153|GCYB1_HUMAN			FALSE
IVKWDRDM	29.56	1061.53	8	-1.9	531.77	2	7.8642	0.8321-0.8547	221	5400	366166	10354	210305_B721_sHLA_0201_1_Slot2-11_1_1048.d	1	P61769|B2MG_HUMAN			FALSE
IVMEHVVFL	22.47	1085.59	9	-2	543.801	2	37.0515	0.8434-0.8659	712	10300	1742616	46698	210305_B721_sHLA_0201_1_Slot2-11_1_1048.d	1	Q75V66|ANO5_HUMAN			FALSE
IWGKVTRA	23.92	929.545	8	-9.8	465.773	2	7.0949	0.7974-0.8199			330159	9213	210305_B721_sHLA_0201_1_Slot2-11_1_1048.d	1	P18077|RL35A_HUMAN			FALSE
IWHHTFYNELR	54.84	1514.74	11	6.2	505.922	3	10.0693	0.7579-0.7804	6210	291000	471414	13686	210305_B721_sHLA_0201_1_Slot2-11_1_1048.d	5	P60709|ACTB_HUMAN;Q9BYX7|ACTBM_HUMAN;Q6S8J3|POTEE_HUMAN;P68133|ACTS_HUMAN;A5A3E0|POTEF_HUMAN;P0CG39|POTEJ_HUMAN;P63261|ACTG_HUMAN;P68032|ACTC_HUMAN;P0CG38|POTEI_HUMAN			FALSE
KAEGAGDAK	32.05	845.424	9	2	846.429	1	3.844	1.3064-1.3285			178770	3546	210305_B721_sHLA_0201_1_Slot2-11_1_1048.d	1	P05204|HMGN2_HUMAN			FALSE
KALEVFPEFAA	35.53	1220.64	11	-5.9	611.323	2	34.8783	0.8819-0.9043	344	3360	1643607	44241	210305_B721_sHLA_0201_1_Slot2-11_1_1048.d	1	O15294|OGT1_HUMAN			FALSE
KAWNDIKKVYA	24.51	1334.73	11	17.9	445.925	3	6.725	0.7626-0.7852			312646	8686	210305_B721_sHLA_0201_1_Slot2-11_1_1048.d	1	P36578|RL4_HUMAN			FALSE
KIAPNTPQL	23.25	980.565	9	-0.6	491.288	2	10.5674	0.8049-0.8274	963	13400	492592	14302	210305_B721_sHLA_0201_1_Slot2-11_1_1048.d	1	Q15155|NOMO1_HUMAN;P69849|NOMO3_HUMAN;Q5JPE7|NOMO2_HUMAN			FALSE
KIFDEILVNA	25.11	1160.64	10	1.1	581.327	2	33.1284	0.8678-0.8903	3960	62200	1554670	42022	210305_B721_sHLA_0201_1_Slot2-11_1_1048.d	2	Q02880|TOP2B_HUMAN;P11388|TOP2A_HUMAN			FALSE
KIFEM(+15.99)GPVFTL	23.44	1296.68	11	0.6	649.344	2	37.0372	0.9081-0.9305	539	8990	1742615	46697	210305_B721_sHLA_0201_1_Slot2-11_1_1048.d	1	P00403|COX2_HUMAN	Oxidation (M)	M5:Oxidation (M):1001.00	FALSE
KIFEMGPVFTL	42.89	1280.68	11	-1	641.346	2	46.4501	0.8968-0.9193	758	16700	2188645	58243	210305_B721_sHLA_0201_1_Slot2-11_1_1048.d	4	P00403|COX2_HUMAN			FALSE
KIFSGVFVKV	48.25	1122.68	10	3.6	562.347	2	23.4625	0.8715-0.8940	1440	28800	1099636	29518	210305_B721_sHLA_0201_1_Slot2-11_1_1048.d	2	Q6DKI1|RL7L_HUMAN			FALSE
KIIDFIYTA	28.49	1082.6	9	2.9	542.307	2	32.9167	0.8490-0.8715	376	5650	1548230	41840	210305_B721_sHLA_0201_1_Slot2-11_1_1048.d	1	Q9P2J3|KLHL9_HUMAN;Q9P2N7|KLH13_HUMAN			FALSE
KIIYIVHDEV	39.21	1227.69	10	2.8	614.849	2	14.3853	0.9099-0.9324	403	7520	674198	18896	210305_B721_sHLA_0201_1_Slot2-11_1_1048.d	1	P25788|PSA3_HUMAN			FALSE
KILAAILHL	30.78	990.659	9	-3.8	496.333	2	29.0675	0.8443-0.8669			1368058	36892	210305_B721_sHLA_0201_1_Slot2-11_1_1048.d	1	O94832|MYO1D_HUMAN;Q9NQX4|MYO5C_HUMAN			FALSE
KILDVLEEI	22.63	1070.62	9	-5.6	536.313	2	42.3871	0.8509-0.8734			1996485	52929	210305_B721_sHLA_0201_1_Slot2-11_1_1048.d	1	Q16718|NDUA5_HUMAN			FALSE
KILEDVVGV	27.24	970.57	9	11	971.583	1	23.0769	1.4497-1.4717	1730	17700	1084921	29107	210305_B721_sHLA_0201_1_Slot2-11_1_1048.d	2	Q9ULW0|TPX2_HUMAN			FALSE
KILEELQKV	33.09	1098.66	9	-5.3	550.334	2	13.452	0.8537-0.8762			631129	17845	210305_B721_sHLA_0201_1_Slot2-11_1_1048.d	2	O75179|ANR17_HUMAN			FALSE
KILEINPKL	23.48	1066.67	9	-7.5	534.338	2	16.8352	0.8359-0.8584			790751	21911	210305_B721_sHLA_0201_1_Slot2-11_1_1048.d	1	Q9H892|TTC12_HUMAN			FALSE
KILPTLEAV	32.57	982.606	9	2.6	492.31	2	25.5123	0.8077-0.8303	602	7280	1197116	32234	210305_B721_sHLA_0201_1_Slot2-11_1_1048.d	1	Q12905|ILF2_HUMAN			FALSE
KILPVMVTL	27.08	1012.64	9	4.4	507.325	2	37.5984	0.8237-0.8462	149	3700	1770162	47424	210305_B721_sHLA_0201_1_Slot2-11_1_1048.d	1	Q8IY34|S15A3_HUMAN			FALSE
KIMTEKELLAV	36.48	1273.73	11	2.4	637.872	2	18.3161	0.9520-0.9744	503	7830	858520	23524	210305_B721_sHLA_0201_1_Slot2-11_1_1048.d	1	Q14254|FLOT2_HUMAN			FALSE
KIWDPVHRV	23.87	1148.65	9	-8.2	383.884	3	7.2504	0.7239-0.7466			337533	9435	210305_B721_sHLA_0201_1_Slot2-11_1_1048.d	1	P29144|TPP2_HUMAN			FALSE
KIWDVSVNSV	32.51	1145.61	10	-1.4	573.808	2	25.1325	0.8519-0.8744	143	3480	1181414	31730	210305_B721_sHLA_0201_1_Slot2-11_1_1048.d	1	O75083|WDR1_HUMAN			FALSE
KIYEGQVEV	45.63	1063.55	9	0	532.782	2	10.7911	0.8087-0.8312	30300	1540000	503640	14622	210305_B721_sHLA_0201_1_Slot2-11_1_1048.d	5	P46777|RL5_HUMAN			FALSE
KKGPNANS	38.03	814.43	8	-1.6	815.432	1	4.0115	1.2769-1.2990			186326	3950	210305_B721_sHLA_0201_1_Slot2-11_1_1048.d	2	P62861|RS30_HUMAN			FALSE
KKTAEQTV	23.93	903.503	8	6.4	904.511	1	3.9068	1.3478-1.3699			181620	3714	210305_B721_sHLA_0201_1_Slot2-11_1_1048.d	1	Q13428|TCOF_HUMAN			FALSE
KKYKPLDLRPK	42.01	1384.86	11	3.9	462.625	3	2.2627	0.7776-0.8002			105275	1571	210305_B721_sHLA_0201_1_Slot2-11_1_1048.d	1	P42766|RL35_HUMAN			FALSE
KLAEFIDFL	30.22	1094.6	9	-2	548.304	2	47.6359	0.8519-0.8744			2244835	59899	210305_B721_sHLA_0201_1_Slot2-11_1_1048.d	1	Q495W5|FUT11_HUMAN			FALSE
KLAEVTKVVV	23.67	1084.69	10	-1.1	543.347	2	10.8859	0.8519-0.8744			510068	14792	210305_B721_sHLA_0201_1_Slot2-11_1_1048.d	1	P23921|RIR1_HUMAN			FALSE
KLDDIVQHI	41.39	1079.6	9	-10.4	540.798	2	17.574	0.8640-0.8865			825550	22738	210305_B721_sHLA_0201_1_Slot2-11_1_1048.d	2	Q96R06|SPAG5_HUMAN			FALSE
KLDEDVKMI	35.06	1089.57	9	2.1	545.793	2	12.056	0.8481-0.8706	289	7510	564204	16182	210305_B721_sHLA_0201_1_Slot2-11_1_1048.d	1	Q13952|NFYC_HUMAN			FALSE
KLDGSRLIKV	29.28	1127.7	10	-0.8	376.906	3	7.8337	0.7145-0.7371			365241	10323	210305_B721_sHLA_0201_1_Slot2-11_1_1048.d	1	P62081|RS7_HUMAN			FALSE
KLDHVVTII	28.36	1036.63	9	-1.7	519.318	2	17.741	0.8387-0.8612	1530	17400	832869	22905	210305_B721_sHLA_0201_1_Slot2-11_1_1048.d	1	Q99873|ANM1_HUMAN			FALSE
KLDPATSAVTV	24.66	1100.61	11	2.4	551.31	2	13.1892	0.8462-0.8687	195	3310	618331	17563	210305_B721_sHLA_0201_1_Slot2-11_1_1048.d	1	Q9NVX7|KBTB4_HUMAN			FALSE
KLDQVIIHV	37.95	1063.64	9	-1.8	532.823	2	17.3179	0.8453-0.8678	511	9980	811829	22427	210305_B721_sHLA_0201_1_Slot2-11_1_1048.d	1	Q9BXD5|NPL_HUMAN			FALSE
KLDTVSSKIEL	30.33	1231.7	11	6.3	616.86	2	14.8533	0.9118-0.9343	198	6460	698055	19509	210305_B721_sHLA_0201_1_Slot2-11_1_1048.d	2	Q92878|RAD50_HUMAN			FALSE
KLEDGPKFL	50.07	1045.58	9	0.3	523.795	2	12.8093	0.8274-0.8500	5980	174000	599086	17092	210305_B721_sHLA_0201_1_Slot2-11_1_1048.d	3	Q5VTE0|EF1A3_HUMAN;P68104|EF1A1_HUMAN			FALSE
KLEEIIHQI	37.23	1121.64	9	2.9	561.829	2	17.3192	0.8500-0.8725	339	5610	811832	22430	210305_B721_sHLA_0201_1_Slot2-11_1_1048.d	1	Q15042|RB3GP_HUMAN			FALSE
KLFDAPLSI	24.44	1002.58	9	1.1	502.293	2	36.3025	0.8152-0.8378	663	18400	1706843	45791	210305_B721_sHLA_0201_1_Slot2-11_1_1048.d	2	Q6VEQ5|WASH2_HUMAN;A8MWX3|WASH4_HUMAN;A8K0Z3|WASH1_HUMAN;C4AMC7|WASH3_HUMAN;Q9NQA3|WASH6_HUMAN			FALSE
KLFDQANKL	35.73	1075.6	9	7	538.81	2	9.761	0.8359-0.8584	96.8	2860	455756	13226	210305_B721_sHLA_0201_1_Slot2-11_1_1048.d	1	Q9UDY2|ZO2_HUMAN			FALSE
KLFEFMHET	36.52	1180.56	9	18.6	591.295	2	18.9545	0.8828-0.9053			890637	24351	210305_B721_sHLA_0201_1_Slot2-11_1_1048.d	1	O14980|XPO1_HUMAN			FALSE
KLFIGGLNV	31.5	959.58	9	-7	480.792	2	31.7515	0.8105-0.8331			1494834	40296	210305_B721_sHLA_0201_1_Slot2-11_1_1048.d	2	Q13151|ROA0_HUMAN			FALSE
KLFPGFEIETV	38.01	1278.69	11	1.5	640.348	2	40.5145	0.9034-0.9259	4150	63000	1903150	50782	210305_B721_sHLA_0201_1_Slot2-11_1_1048.d	3	P08243|ASNS_HUMAN			FALSE
KLFPKGTIFTA	33.2	1221.71	11	5.5	611.864	2	20.6209	0.9128-0.9352	85.1	3480	968672	26396	210305_B721_sHLA_0201_1_Slot2-11_1_1048.d	1	O43683|BUB1_HUMAN			FALSE
KLGEFAKVLEL	31.44	1245.73	11	0.6	623.871	2	31.509	0.9352-0.9576	411	6110	1481931	39909	210305_B721_sHLA_0201_1_Slot2-11_1_1048.d	1	P30153|2AAA_HUMAN;P30154|2AAB_HUMAN			FALSE
KLGEIVTTI	27.93	972.586	9	7.3	973.596	1	21.7541	1.4552-1.4771	4780	48700	1022668	27646	210305_B721_sHLA_0201_1_Slot2-11_1_1048.d	2	P84077|ARF1_HUMAN;P84085|ARF5_HUMAN;P61204|ARF3_HUMAN;P18085|ARF4_HUMAN			FALSE
KLGPAPKTL	35.93	923.58	9	-18.8	462.787	2	4.7992	0.7946-0.8171			222067	5719	210305_B721_sHLA_0201_1_Slot2-11_1_1048.d	2	Q14527|HLTF_HUMAN			FALSE
KLGPEGELL	22.54	954.539	9	-3.3	478.273	2	18.2536	0.7946-0.8171	207	4580	855775	23461	210305_B721_sHLA_0201_1_Slot2-11_1_1048.d	1	Q15758|AAAT_HUMAN			FALSE
KLGSVPVTV	35.73	898.549	9	0.1	899.552	1	15.7654	1.3809-1.4029	1460	58300	740176	20506	210305_B721_sHLA_0201_1_Slot2-11_1_1048.d	4	Q9Y4C2|TCAF1_HUMAN			FALSE
KLHGVNINV	33.97	992.577	9	-1.6	497.293	2	8.3585	0.7936-0.8162	1090	26600	390233	11177	210305_B721_sHLA_0201_1_Slot2-11_1_1048.d	2	Q9BQ04|RBM4B_HUMAN;Q9BWF3|RBM4_HUMAN			FALSE
KLIDFGSGALL	26.83	1132.65	11	-1.8	567.328	2	39.3717	0.8678-0.8903	1920	17800	1852733	49535	210305_B721_sHLA_0201_1_Slot2-11_1_1048.d	1	Q9P1W9|PIM2_HUMAN;Q86V86|PIM3_HUMAN			FALSE
KLIDLSQVMYL	31.86	1321.73	11	11.5	661.878	2	48.336	0.9539-0.9763			2278154	61034	210305_B721_sHLA_0201_1_Slot2-11_1_1048.d	2	Q6ZN28|MACC1_HUMAN			FALSE
KLIEKLDIKL	47.76	1211.79	10	-0.9	404.933	3	20.1793	0.7381-0.7607	8200	131000	948459	25851	210305_B721_sHLA_0201_1_Slot2-11_1_1048.d	4	P13639|EF2_HUMAN			FALSE
KLIEVDDERKL	40.72	1356.76	11	-10.9	453.254	3	7.8531	0.7475-0.7701			366168	10356	210305_B721_sHLA_0201_1_Slot2-11_1_1048.d	1	P62753|RS6_HUMAN			FALSE
KLIEVDDERKLR	27.63	1512.86	12	-3.1	505.291	3	5.056	0.7889-0.8115			234121	6151	210305_B721_sHLA_0201_1_Slot2-11_1_1048.d	1	P62753|RS6_HUMAN			FALSE
KLIGDPNLEF	32.79	1144.61	10	-2.3	573.31	2	28.9197	0.8669-0.8893	196	3670	1359803	36683	210305_B721_sHLA_0201_1_Slot2-11_1_1048.d	1	P62826|RAN_HUMAN			FALSE
KLIGDPNLEFVA	29.47	1314.72	12	1.7	658.365	2	32.4309	0.9315-0.9539	778	8820	1525187	41147	210305_B721_sHLA_0201_1_Slot2-11_1_1048.d	1	P62826|RAN_HUMAN			FALSE
KLIGDTPIDTFL	24.4	1331.73	12	0.9	666.872	2	43.1485	0.9632-0.9856	1520	14100	2028547	53701	210305_B721_sHLA_0201_1_Slot2-11_1_1048.d	1	P28702|RXRB_HUMAN;P48443|RXRG_HUMAN			FALSE
KLILLITQV	30.23	1039.7	9	2	520.856	2	39.0042	0.8509-0.8734			1837146	49146	210305_B721_sHLA_0201_1_Slot2-11_1_1048.d	2	Q15061|WDR43_HUMAN			FALSE
KLIPFLEKL	24.03	1099.7	9	2.2	550.856	2	32.9958	0.8687-0.8912			1553754	42000	210305_B721_sHLA_0201_1_Slot2-11_1_1048.d	1	Q05D32|CTSL2_HUMAN			FALSE
KLIPLLLQL	36.07	1049.72	9	-2.3	525.864	2	50.0663	0.8584-0.8809			2359440	62754	210305_B721_sHLA_0201_1_Slot2-11_1_1048.d	2	Q15155|NOMO1_HUMAN;P69849|NOMO3_HUMAN;Q5JPE7|NOMO2_HUMAN			FALSE
KLISELQKL	28.74	1070.67	9	-1.9	536.339	2	15.307	0.8528-0.8753	213	3990	717305	19985	210305_B721_sHLA_0201_1_Slot2-11_1_1048.d	2	Q5UIP0|RIF1_HUMAN			FALSE
KLKPGDLVGV	26.53	1024.63	10	-0.8	513.319	2	11.7412	0.8228-0.8453			550440	15828	210305_B721_sHLA_0201_1_Slot2-11_1_1048.d	1	P17980|PRS6A_HUMAN			FALSE
KLLAAILHL	30.78	990.659	9	-3.8	496.333	2	29.0675	0.8443-0.8669			1368058	36892	210305_B721_sHLA_0201_1_Slot2-11_1_1048.d	1	Q6PIF6|MYO7B_HUMAN;Q13402|MYO7A_HUMAN			FALSE
KLLAVIHEL	34.8	1034.65	9	-5.3	518.327	2	20.9491	0.8659-0.8884	193	3960	983323	26743	210305_B721_sHLA_0201_1_Slot2-11_1_1048.d	1	Q9Y620|RA54B_HUMAN			FALSE
KLLDFGSLSNL	35.48	1205.67	11	0.1	603.837	2	41.9229	0.9099-0.9324	4440	33600	1970851	52327	210305_B721_sHLA_0201_1_Slot2-11_1_1048.d	1	P08708|RS17_HUMAN			FALSE
KLLDFILKT	37.72	1089.68	9	-2.8	545.843	2	34.0053	0.8772-0.8997	98.6	3170	1600492	43144	210305_B721_sHLA_0201_1_Slot2-11_1_1048.d	1	Q92621|NU205_HUMAN			FALSE
KLLDIPGLEV	25.21	1095.65	10	1.7	548.833	2	43.0869	0.8565-0.8790			2029467	53727	210305_B721_sHLA_0201_1_Slot2-11_1_1048.d	1	Q96CD2|COAC_HUMAN			FALSE
KLLDISELDM(+15.99)V	36.56	1290.67	11	3.3	646.344	2	37.6122	0.9277-0.9502	392	10100	1770160	47422	210305_B721_sHLA_0201_1_Slot2-11_1_1048.d	2	Q9H3P2|NELFA_HUMAN	Oxidation (M)	M10:Oxidation (M):1001.00	FALSE
KLLDISELDMV	35.55	1274.68	11	1.6	638.345	2	43.9007	0.9287-0.9511	1350	13100	2065307	54701	210305_B721_sHLA_0201_1_Slot2-11_1_1048.d	1	Q9H3P2|NELFA_HUMAN			FALSE
KLLDLMPRL	28.18	1097.66	9	-1.2	549.836	2	34.7164	0.8612-0.8837	1420	12300	1629856	43900	210305_B721_sHLA_0201_1_Slot2-11_1_1048.d	1	Q96HW7|INT4_HUMAN			FALSE
KLLDLQVRV	23.48	1082.68	9	2	542.346	2	23.3582	0.8650-0.8875	246	4020	1096869	29433	210305_B721_sHLA_0201_1_Slot2-11_1_1048.d	1	Q6ZMZ3|SYNE3_HUMAN			FALSE
KLLDLSDSTSV	33.11	1176.62	11	0	589.317	2	23.0769	0.8809-0.9034			1084935	29121	210305_B721_sHLA_0201_1_Slot2-11_1_1048.d	1	Q13464|ROCK1_HUMAN			FALSE
KLLDPEDVAVQL	28.7	1338.74	12	1.9	670.375	2	36.4372	0.9464-0.9688	1430	12100	1712343	45927	210305_B721_sHLA_0201_1_Slot2-11_1_1048.d	1	P46939|UTRO_HUMAN			FALSE
KLLDPSTPVHI	29.84	1218.7	11	2.5	610.355	2	19.8361	0.8950-0.9174	183	2820	930078	25350	210305_B721_sHLA_0201_1_Slot2-11_1_1048.d	1	Q9NXF7|DCA16_HUMAN			FALSE
KLLDVVHPA	40.21	990.586	9	-2.9	496.297	2	11.9171	0.8472-0.8697	389	7840	556868	15998	210305_B721_sHLA_0201_1_Slot2-11_1_1048.d	1	Q99832|TCPH_HUMAN			FALSE
KLLEEQGIFL	25.31	1188.68	10	-1.1	595.342	2	34.3843	0.9025-0.9249	784	8180	1617020	43580	210305_B721_sHLA_0201_1_Slot2-11_1_1048.d	1	Q5T4S7|UBR4_HUMAN			FALSE
KLLEGEEERLKL	25.23	1455.83	12	-4.7	486.279	3	13.9963	0.7880-0.8105			656801	18485	210305_B721_sHLA_0201_1_Slot2-11_1_1048.d	1	P20700|LMNB1_HUMAN;Q03252|LMNB2_HUMAN			FALSE
KLLEGEESRISL	44.21	1372.76	12	-4.6	458.589	3	17.1462	0.7154-0.7381			805432	22288	210305_B721_sHLA_0201_1_Slot2-11_1_1048.d	5	P08670|VIME_HUMAN			FALSE
KLLEIDIDGV	27.98	1113.63	10	-3.4	557.817	2	36.0688	0.8612-0.8837	417	9140	1698599	45593	210305_B721_sHLA_0201_1_Slot2-11_1_1048.d	2	P09884|DPOLA_HUMAN			FALSE
KLLELDPEHQRA	36.58	1447.78	12	6.2	483.601	3	8.3391	0.7748-0.7974			389307	11145	210305_B721_sHLA_0201_1_Slot2-11_1_1048.d	1	P13674|P4HA1_HUMAN			FALSE
KLLEPVLLL	28.67	1036.69	9	1.4	519.351	2	44.6895	0.8481-0.8706	85500	1590000	2100129	55551	210305_B721_sHLA_0201_1_Slot2-11_1_1048.d	4	P62249|RS16_HUMAN			FALSE
KLLEPVPVSV	38.63	1079.66	10	-2.1	540.833	2	27.3322	0.8406-0.8631	325	11500	1284519	34707	210305_B721_sHLA_0201_1_Slot2-11_1_1048.d	2	Q86W34|AMZ2_HUMAN			FALSE
KLLEVNGVAL	26	1054.64	10	2.3	528.325	2	28.9117	0.8500-0.8725	1090	28600	1357968	36636	210305_B721_sHLA_0201_1_Slot2-11_1_1048.d	2	Q14160|SCRIB_HUMAN			FALSE
KLLEVQILEV	22.52	1182.72	10	0.9	592.366	2	39.8226	0.8950-0.9174	319	5240	1873840	50080	210305_B721_sHLA_0201_1_Slot2-11_1_1048.d	1	Q8IWJ2|GCC2_HUMAN			FALSE
KLLFWVTEV	29.95	1133.65	9	-1.2	567.828	2	45.2723	0.8678-0.8903	1770	34500	2128614	56322	210305_B721_sHLA_0201_1_Slot2-11_1_1048.d	2	Q8NFH4|NUP37_HUMAN			FALSE
KLLGELHTL	31.98	1022.61	9	0.1	512.311	2	15.8349	0.8537-0.8762	586	9360	742019	20561	210305_B721_sHLA_0201_1_Slot2-11_1_1048.d	1	Q15154|PCM1_HUMAN			FALSE
KLLGKVTIA	39.48	941.627	9	0.1	471.819	2	9.2139	0.8049-0.8274			430872	12480	210305_B721_sHLA_0201_1_Slot2-11_1_1048.d	1	Q96KK5|H2A1H_HUMAN;Q9BTM1|H2AJ_HUMAN;P0C0S8|H2A1_HUMAN;Q99878|H2A1J_HUMAN;Q16777|H2A2C_HUMAN;Q6FI13|H2A2A_HUMAN;P20671|H2A1D_HUMAN			FALSE
KLLGNIKNV	35.22	997.628	9	5.1	499.822	2	7.4255	0.7983-0.8209			345852	9708	210305_B721_sHLA_0201_1_Slot2-11_1_1048.d	1	Q00688|FKBP3_HUMAN			FALSE
KLLNLISKL	34.74	1040.7	9	-1.5	521.352	2	26.2564	0.8490-0.8715	1170	24100	1233018	33270	210305_B721_sHLA_0201_1_Slot2-11_1_1048.d	2	Q13794|APR_HUMAN			FALSE
KLLPQLTYL	36.18	1087.66	9	-1.9	544.836	2	35.8814	0.8565-0.8790	1600	16900	1689435	45369	210305_B721_sHLA_0201_1_Slot2-11_1_1048.d	2	Q92688|AN32B_HUMAN;P39687|AN32A_HUMAN			FALSE
KLMDEVIKSM	30.31	1192.62	10	-6.7	597.31	2	21.2292	0.8734-0.8959			997966	27082	210305_B721_sHLA_0201_1_Slot2-11_1_1048.d	1	Q96B26|EXOS8_HUMAN			FALSE
KLMDHIYAV	32.56	1088.57	9	-1.3	545.289	2	15.8271	0.8481-0.8706	447	5620	741100	20536	210305_B721_sHLA_0201_1_Slot2-11_1_1048.d	1	Q9UP83|COG5_HUMAN			FALSE
KLMDLDVEQL	25.69	1202.62	10	2.8	602.317	2	33.1352	0.8922-0.9146	26600	189000	1555586	42044	210305_B721_sHLA_0201_1_Slot2-11_1_1048.d	1	P12004|PCNA_HUMAN			FALSE
KLMELYERL	37.71	1193.65	9	3.4	597.831	2	20.3154	0.8987-0.9212			954888	26022	210305_B721_sHLA_0201_1_Slot2-11_1_1048.d	1	Q9UG63|ABCF2_HUMAN			FALSE
KLMNVDPDSVVL	24.66	1328.7	12	2	665.356	2	31.5937	0.9502-0.9726	1010	10300	1484702	39998	210305_B721_sHLA_0201_1_Slot2-11_1_1048.d	1	O75293|GA45B_HUMAN			FALSE
KLPEKWESV	34.74	1114.6	9	4.4	558.308	2	9.1797	0.8725-0.8950	1240	12800	426262	12340	210305_B721_sHLA_0201_1_Slot2-11_1_1048.d	1	O76021|RL1D1_HUMAN			FALSE
KLPKQPVIVKA	55.45	1219.8	11	1.5	610.906	2	5.2147	0.9137-0.9361	2190	44900	240581	6353	210305_B721_sHLA_0201_1_Slot2-11_1_1048.d	4	P46776|RL27A_HUMAN			FALSE
KLQDGVHII	34.63	1021.59	9	-1.5	511.8	2	11.874	0.8199-0.8425	306	7490	555044	15962	210305_B721_sHLA_0201_1_Slot2-11_1_1048.d	1	Q9Y3A2|UTP11_HUMAN			FALSE
KLQEQIFHL	25.76	1154.64	9	-6.1	578.323	2	20.2571	0.8875-0.9099			952136	25952	210305_B721_sHLA_0201_1_Slot2-11_1_1048.d	1	Q9NQC1|JADE2_HUMAN			FALSE
KLSDLQTQL	22.43	1044.58	9	0.2	523.296	2	15.7448	0.8293-0.8519	1060	12600	736527	20433	210305_B721_sHLA_0201_1_Slot2-11_1_1048.d	1	P19387|RPB3_HUMAN			FALSE
KLSLVAAM(+15.99)L	29.32	960.568	9	1.2	481.29	2	24.224	0.8124-0.8350			1139132	30572	210305_B721_sHLA_0201_1_Slot2-11_1_1048.d	1	P11021|BIP_HUMAN	Oxidation (M)	M8:Oxidation (M):1001.00	FALSE
KLSLVAAML	28.22	944.573	9	-3.2	473.29	2	34.4936	0.8105-0.8331			1624362	43770	210305_B721_sHLA_0201_1_Slot2-11_1_1048.d	1	P11021|BIP_HUMAN			FALSE
KLSPNPPKL	31.09	992.602	9	-11.3	497.3	2	6.8612	0.7870-0.8096			319105	8887	210305_B721_sHLA_0201_1_Slot2-11_1_1048.d	1	P51531|SMCA2_HUMAN			FALSE
KLTEMRGIYA	24.9	1180.63	10	2	591.319	2	9.3387	0.8875-0.9099	209	9310	435491	12629	210305_B721_sHLA_0201_1_Slot2-11_1_1048.d	2	Q8TDM0|BCAS4_HUMAN			FALSE
KLVKEVIAV	31.54	997.654	9	-2	499.831	2	10.4957	0.8425-0.8650	365	8530	490755	14253	210305_B721_sHLA_0201_1_Slot2-11_1_1048.d	1	P38117|ETFB_HUMAN			FALSE
KLWADRISL	23.34	1100.63	9	-1.4	551.321	2	22.0778	0.8556-0.8781	296	5970	1036398	27966	210305_B721_sHLA_0201_1_Slot2-11_1_1048.d	2	Q7Z392|TPC11_HUMAN			FALSE
KLWEAESKL	31.36	1102.6	9	1.3	552.307	2	10.5218	0.8481-0.8706	1660	41300	489850	14242	210305_B721_sHLA_0201_1_Slot2-11_1_1048.d	2	Q9NYP9|MS18A_HUMAN			FALSE
KLWEFFQVDV	23.44	1309.67	10	-15.2	655.83	2	48.511	0.9193-0.9418			2286387	61221	210305_B721_sHLA_0201_1_Slot2-11_1_1048.d	1	P35573|GDE_HUMAN			FALSE
KLWQTPLHV	43	1120.64	9	3.5	561.326	2	19.1572	0.8462-0.8687	455	7740	897958	24520	210305_B721_sHLA_0201_1_Slot2-11_1_1048.d	1	Q8NB46|ANR52_HUMAN			FALSE
KLYDDMIRL	25.55	1165.62	9	4.5	583.816	2	24.2437	0.8865-0.9090	221	4020	1138212	30546	210305_B721_sHLA_0201_1_Slot2-11_1_1048.d	1	Q9UG01|IF172_HUMAN			FALSE
KLYDIDVAKV	49.53	1162.66	10	2.6	582.336	2	18.385	0.8744-0.8968	2950	65900	860352	23568	210305_B721_sHLA_0201_1_Slot2-11_1_1048.d	3	P62750|RL23A_HUMAN			FALSE
KLYDIDVAKVNT	54.38	1377.75	12	6.9	689.884	2	16.7523	0.9623-0.9847	313	6650	786129	21759	210305_B721_sHLA_0201_1_Slot2-11_1_1048.d	1	P62750|RL23A_HUMAN			FALSE
KLYPGDAVSL	23.21	1061.58	10	-2.6	531.791	2	20.6619	0.8331-0.8556	80.8	2910	970513	26449	210305_B721_sHLA_0201_1_Slot2-11_1_1048.d	1	Q9Y4C5|CHST2_HUMAN			FALSE
KM(+15.99)SEKILLL	24.7	1089.65	9	1.3	545.829	2	16.0993	0.8434-0.8659	256	4530	753897	20817	210305_B721_sHLA_0201_1_Slot2-11_1_1048.d	1	P49721|PSB2_HUMAN	Oxidation (M)	M2:Oxidation (M):1001.00	FALSE
KM(+15.99)YEEFLSKV	31.07	1288.64	10	1.7	645.324	2	15.2959	0.9062-0.9287	75	2480	717304	19984	210305_B721_sHLA_0201_1_Slot2-11_1_1048.d	1	P10644|KAP0_HUMAN;P31321|KAP1_HUMAN	Oxidation (M)	M2:Oxidation (M):1001.00	FALSE
KMADEDALRKI	42.6	1288.68	11	6	430.568	3	6.6473	0.7428-0.7654			308958	8574	210305_B721_sHLA_0201_1_Slot2-11_1_1048.d	1	Q5VTR2|BRE1A_HUMAN			FALSE
KMADIEYRL	30.86	1137.59	9	3.7	569.799	2	14.4177	0.8697-0.8922	1350	17800	674199	18897	210305_B721_sHLA_0201_1_Slot2-11_1_1048.d	1	P40937|RFC5_HUMAN			FALSE
KMDDPDYWRTV	31.45	1424.64	11	1.9	713.325	2	16.8464	0.9679-0.9903	1690	23100	788889	21837	210305_B721_sHLA_0201_1_Slot2-11_1_1048.d	3	Q14137|BOP1_HUMAN			FALSE
KMDPIISRV	34.32	1057.6	9	-0.3	529.802	2	10.6022	0.8350-0.8575	2940	101000	495355	14383	210305_B721_sHLA_0201_1_Slot2-11_1_1048.d	3	P78543|BTG2_HUMAN			FALSE
KMEEFVYKV	35.46	1171.59	9	-2	586.801	2	14.1225	0.8631-0.8856	326	14100	661373	18587	210305_B721_sHLA_0201_1_Slot2-11_1_1048.d	2	Q96A54|PAQR1_HUMAN			FALSE
KMLEIDPQKV	40.83	1199.66	10	3.4	600.836	2	13.7924	0.8865-0.9090	279	9880	645792	18204	210305_B721_sHLA_0201_1_Slot2-11_1_1048.d	2	P24752|THIL_HUMAN			FALSE
KMLEKLPEL	28.63	1099.63	9	-2.5	550.819	2	18.7168	0.8547-0.8772	924	6040	874112	23918	210305_B721_sHLA_0201_1_Slot2-11_1_1048.d	1	Q9NUQ8|ABCF3_HUMAN			FALSE
KMMDLEHKVLL	26.75	1355.73	11	13.2	452.921	3	18.4683	0.7701-0.7927			867690	23754	210305_B721_sHLA_0201_1_Slot2-11_1_1048.d	1	Q9P2D1|CHD7_HUMAN			FALSE
KMMDVTVTI	23.28	1036.53	9	-0.4	519.27	2	25.3455	0.8190-0.8415	695	12700	1190645	32021	210305_B721_sHLA_0201_1_Slot2-11_1_1048.d	1	Q15155|NOMO1_HUMAN;P69849|NOMO3_HUMAN;Q5JPE7|NOMO2_HUMAN			FALSE
KMPEINAKV	44.76	1028.57	9	-2.3	515.288	2	7.8544	0.8068-0.8293	1590	22900	363391	10261	210305_B721_sHLA_0201_1_Slot2-11_1_1048.d	2	Q15011|HERP1_HUMAN			FALSE
KMSEKILLL	33.78	1073.65	9	-0.3	537.831	2	21.0009	0.8472-0.8697	4470	84400	982405	26719	210305_B721_sHLA_0201_1_Slot2-11_1_1048.d	2	P49721|PSB2_HUMAN			FALSE
KMWDPHNDPNA	52.64	1323.57	11	1.8	662.789	2	5.3931	0.9090-0.9315	304	8320	248875	6601	210305_B721_sHLA_0201_1_Slot2-11_1_1048.d	1	P08621|RU17_HUMAN			FALSE
KMYEEFLSKV	48.94	1272.64	10	2.1	637.327	2	21.4152	0.9062-0.9287	4470	89300	1004366	27224	210305_B721_sHLA_0201_1_Slot2-11_1_1048.d	2	P10644|KAP0_HUMAN;P31321|KAP1_HUMAN			FALSE
KPKAAKPK	26.6	866.57	8	1.1	434.291	2	2.5791	0.7503-0.7729			119957	1949	210305_B721_sHLA_0201_1_Slot2-11_1_1048.d	1	P16402|H13_HUMAN;P16403|H12_HUMAN;P16401|H15_HUMAN;P10412|H14_HUMAN			FALSE
KPKAAKPKK	28.04	994.665	9	2.3	498.339	2	2.081	0.8134-0.8359			97026	1368	210305_B721_sHLA_0201_1_Slot2-11_1_1048.d	2	P10412|H14_HUMAN			FALSE
KQLDDLKVEL	32.1	1199.68	10	3.9	600.845	2	19.4597	0.8959-0.9184	376	13400	912608	24866	210305_B721_sHLA_0201_1_Slot2-11_1_1048.d	2	P42766|RL35_HUMAN			FALSE
KVAPAPAVV	42.54	850.528	9	1.1	851.532	1	7.6199	1.3690-1.3910	203	6120	355075	9991	210305_B721_sHLA_0201_1_Slot2-11_1_1048.d	4	P62424|RL7A_HUMAN			FALSE
KVASLLHQV	33.03	993.597	9	5.6	497.806	2	7.4643	0.8209-0.8434			347697	9765	210305_B721_sHLA_0201_1_Slot2-11_1_1048.d	1	Q8NFZ5|TNIP2_HUMAN			FALSE
KVFDPVPVGV	30.65	1055.6	10	8.8	528.81	2	26.9272	0.8162-0.8387			1267081	34255	210305_B721_sHLA_0201_1_Slot2-11_1_1048.d	1	Q08211|DHX9_HUMAN			FALSE
KVFGNEIKL	34.37	1046.61	9	-1.9	524.31	2	14.0883	0.8415-0.8640	364	7050	659536	18538	210305_B721_sHLA_0201_1_Slot2-11_1_1048.d	1	P19338|NUCL_HUMAN			FALSE
KVGPVPVLV	39.73	906.59	9	4.1	907.597	1	24.7683	1.3956-1.4176			1164828	31236	210305_B721_sHLA_0201_1_Slot2-11_1_1048.d	3	P60468|SC61B_HUMAN			FALSE
KVIEINPYL	24.36	1087.63	9	-2.3	544.817	2	26.5938	0.8397-0.8622	884	9790	1248683	33737	210305_B721_sHLA_0201_1_Slot2-11_1_1048.d	1	P28074|PSB5_HUMAN			FALSE
KVLDFEHFL	39.68	1146.61	9	0.8	574.309	2	34.2062	0.8687-0.8912	3330	27400	1607840	43340	210305_B721_sHLA_0201_1_Slot2-11_1_1048.d	1	P60660|MYL6_HUMAN			FALSE
KVLDLKINL	29.87	1054.67	9	-2.7	528.341	2	26.4631	0.8359-0.8584	758	10200	1242231	33543	210305_B721_sHLA_0201_1_Slot2-11_1_1048.d	1	Q96RL7|VP13A_HUMAN			FALSE
KVMELLVHL	35.75	1080.64	9	-7.6	541.319	2	28.0543	0.8650-0.8875	99	3750	1319446	35662	210305_B721_sHLA_0201_1_Slot2-11_1_1048.d	1	Q5VYK3|ECM29_HUMAN			FALSE
KVVALVHAV	37.36	934.596	9	-8.7	468.299	2	7.9892	0.7946-0.8171			372630	10560	210305_B721_sHLA_0201_1_Slot2-11_1_1048.d	1	P24001|IL32_HUMAN			FALSE
KVWDLFPEADKV	50.79	1445.76	12	4.8	723.885	2	32.8024	0.9819-1.0043	448	8380	1542710	41684	210305_B721_sHLA_0201_1_Slot2-11_1_1048.d	2	Q99613|EIF3C_HUMAN;B5ME19|EIFCL_HUMAN			FALSE
LAASVAFQL	23.6	918.518	9	-1.4	919.519	1	44.9532	1.4442-1.4662			2117549	55985	210305_B721_sHLA_0201_1_Slot2-11_1_1048.d	1	P40879|S26A3_HUMAN			FALSE
LADETLLKV	29.42	1000.58	9	-3.2	501.294	2	23.6602	0.7964-0.8190			1112472	29838	210305_B721_sHLA_0201_1_Slot2-11_1_1048.d	1	P20700|LMNB1_HUMAN			FALSE
LAVNMVPFPR	30.92	1142.63	10	0.6	572.318	2	31.0511	0.8397-0.8622			1461675	39321	210305_B721_sHLA_0201_1_Slot2-11_1_1048.d	1	P68371|TBB4B_HUMAN;Q13509|TBB3_HUMAN;Q9BUF5|TBB6_HUMAN;Q3ZCM7|TBB8_HUMAN;Q9H4B7|TBB1_HUMAN;Q9BVA1|TBB2B_HUMAN;Q13885|TBB2A_HUMAN;P07437|TBB5_HUMAN;A6NNZ2|TBB8B_HUMAN;P04350|TBB4A_HUMAN			FALSE
LDKKVEKV	35.26	957.586	8	-3.9	479.796	2	4.1394	0.7889-0.8115			192063	4323	210305_B721_sHLA_0201_1_Slot2-11_1_1048.d	2	Q58FF7|H90B3_HUMAN;P08238|HS90B_HUMAN			FALSE
LEAQAATGF	30.26	906.445	9	-11.2	907.438	1	15.6293	1.3736-1.3956			733778	20366	210305_B721_sHLA_0201_1_Slot2-11_1_1048.d	1	P15924|DESP_HUMAN;P58107|EPIPL_HUMAN;Q15149|PLEC_HUMAN			FALSE
LGVEVHPLV	34.24	961.56	9	-7.8	481.781	2	24.5739	0.7946-0.8171			1155642	30990	210305_B721_sHLA_0201_1_Slot2-11_1_1048.d	1	P62826|RAN_HUMAN			FALSE
LHFFMPGFAPL	40.36	1275.65	11	2.5	638.83	2	51.5448	0.9315-0.9539	114	6500	2428873	64243	210305_B721_sHLA_0201_1_Slot2-11_1_1048.d	2	P68371|TBB4B_HUMAN;Q13509|TBB3_HUMAN;Q9BUF5|TBB6_HUMAN;Q3ZCM7|TBB8_HUMAN;Q9H4B7|TBB1_HUMAN;Q9BVA1|TBB2B_HUMAN;Q13885|TBB2A_HUMAN;P07437|TBB5_HUMAN;A6NNZ2|TBB8B_HUMAN;P04350|TBB4A_HUMAN			FALSE
LHVDPENFK	24.77	1097.55	9	-0.9	549.78	2	8.7862	0.8378-0.8603			410577	11853	210305_B721_sHLA_0201_1_Slot2-11_1_1048.d	1	P02100|HBE_HUMAN;P69891|HBG1_HUMAN;P69892|HBG2_HUMAN			FALSE
LIDEQLHSP	26.53	1050.53	9	0	526.272	2	14.2193	0.8143-0.8368	1270	17100	665947	18691	210305_B721_sHLA_0201_1_Slot2-11_1_1048.d	1	Q14114|LRP8_HUMAN			FALSE
LIGEFLEKV	27.02	1046.6	9	-10.4	524.3	2	33.6374	0.8228-0.8453			1583982	42726	210305_B721_sHLA_0201_1_Slot2-11_1_1048.d	1	O43148|MCES_HUMAN			FALSE
LILDPIFKV	38.6	1056.66	9	-0.7	529.334	2	45.9061	0.8434-0.8659	357	6140	2161025	57443	210305_B721_sHLA_0201_1_Slot2-11_1_1048.d	2	P13639|EF2_HUMAN			FALSE
LIMELINNV	23.6	1057.58	9	6.7	529.801	2	45.7502	0.8265-0.8490			2155489	57271	210305_B721_sHLA_0201_1_Slot2-11_1_1048.d	1	P06576|ATPB_HUMAN			FALSE
LLAEKIYKI	32.65	1089.68	9	-8	545.84	2	17.008	0.8697-0.8922	81.5	2470	798097	22105	210305_B721_sHLA_0201_1_Slot2-11_1_1048.d	1	Q92793|CBP_HUMAN;Q09472|EP300_HUMAN			FALSE
LLAEKVEQL	31.65	1041.61	9	-4.9	521.806	2	17.7101	0.8152-0.8378			831956	22886	210305_B721_sHLA_0201_1_Slot2-11_1_1048.d	1	Q13454|TUSC3_HUMAN			FALSE
LLAELLTHL	30.36	1021.62	9	3.4	511.815	2	46.0418	0.8321-0.8547			2169329	57701	210305_B721_sHLA_0201_1_Slot2-11_1_1048.d	2	Q969Z0|FAKD4_HUMAN			FALSE
LLAELPASV	30.57	911.533	9	0.5	912.536	1	34.844	1.3947-1.4167			1640837	44153	210305_B721_sHLA_0201_1_Slot2-11_1_1048.d	1	Q14254|FLOT2_HUMAN			FALSE
LLAEPVPGI	31.4	907.538	9	1	908.542	1	35.1162	1.3791-1.4011			1653665	44465	210305_B721_sHLA_0201_1_Slot2-11_1_1048.d	2	P61088|UBE2N_HUMAN;Q5JXB2|UE2NL_HUMAN			FALSE
LLAEQGYEV	48.41	1020.51	9	0.8	1021.52	1	21.9291	1.4607-1.4826			1030905	27837	210305_B721_sHLA_0201_1_Slot2-11_1_1048.d	1	Q9UBV2|SE1L1_HUMAN			FALSE
LLAETHYQL	26.07	1086.57	9	-1.6	544.289	2	18.4766	0.8528-0.8753	2280	24800	864938	23684	210305_B721_sHLA_0201_1_Slot2-11_1_1048.d	1	P49321|NASP_HUMAN			FALSE
LLAILPEAARA	23.82	1136.69	11	1.2	569.351	2	29.8341	0.8612-0.8837	143	3800	1402861	37723	210305_B721_sHLA_0201_1_Slot2-11_1_1048.d	1	P57086|SCND1_HUMAN			FALSE
LLAPVVKEI	31	980.627	9	-5.5	491.316	2	24.2629	0.8162-0.8387			1140977	30629	210305_B721_sHLA_0201_1_Slot2-11_1_1048.d	2	Q13576|IQGA2_HUMAN			FALSE
LLASEVPQL	27.48	968.554	9	4.1	969.561	1	33.4235	1.4378-1.4598			1573899	42477	210305_B721_sHLA_0201_1_Slot2-11_1_1048.d	1	Q6PJG6|BRAT1_HUMAN			FALSE
LLASINSTV	25.81	916.523	9	3.5	917.529	1	24.049	1.3901-1.4121			1130866	30352	210305_B721_sHLA_0201_1_Slot2-11_1_1048.d	1	Q16531|DDB1_HUMAN			FALSE
LLASIVSEL	28.65	943.559	9	-0.9	944.561	1	45.7697	1.4442-1.4662			2156392	57280	210305_B721_sHLA_0201_1_Slot2-11_1_1048.d	1	O75592|MYCB2_HUMAN			FALSE
LLATEVVTV	22.72	943.559	9	-6.2	944.556	1	33.0931	1.4213-1.4433			1558340	42116	210305_B721_sHLA_0201_1_Slot2-11_1_1048.d	1	Q7Z6Z7|HUWE1_HUMAN			FALSE
LLATVLQAV	22.81	926.58	9	-0.1	927.583	1	41.2399	1.4167-1.4387			1942516	51706	210305_B721_sHLA_0201_1_Slot2-11_1_1048.d	1	O60613|SEP15_HUMAN			FALSE
LLDEAIEAV	30.53	971.518	9	0.6	972.521	1	33.0736	1.4194-1.4414			1557417	42087	210305_B721_sHLA_0201_1_Slot2-11_1_1048.d	1	Q9P1Y6|PHRF1_HUMAN			FALSE
LLDEEISRV	22.27	1072.58	9	1.7	537.294	2	19.7371	0.8359-0.8584	1200	13400	925479	25221	210305_B721_sHLA_0201_1_Slot2-11_1_1048.d	1				FALSE
LLDEHGHVRI	35.49	1187.64	10	-10.1	396.882	3	6.5694	0.7183-0.7409			305280	8472	210305_B721_sHLA_0201_1_Slot2-11_1_1048.d	2	P25098|ARBK1_HUMAN			FALSE
LLDEPTNHL	33.83	1050.53	9	2	526.273	2	14.1518	0.8124-0.8350			664114	18646	210305_B721_sHLA_0201_1_Slot2-11_1_1048.d	1	Q9UG63|ABCF2_HUMAN			FALSE
LLDHAPPEI	23.3	1003.53	9	12.8	502.778	2	18.4683	0.8134-0.8359			867695	23759	210305_B721_sHLA_0201_1_Slot2-11_1_1048.d	1	Q13574|DGKZ_HUMAN			FALSE
LLDPNVKSIFV	46.95	1243.72	11	-0.3	622.863	2	37.0264	0.9212-0.9436	864	10600	1741694	46670	210305_B721_sHLA_0201_1_Slot2-11_1_1048.d	1	O43414|ERI3_HUMAN			FALSE
LLDPSITLG	34.05	927.528	9	3.9	928.534	1	35.194	1.4112-1.4332			1657336	44560	210305_B721_sHLA_0201_1_Slot2-11_1_1048.d	1	P43897|EFTS_HUMAN			FALSE
LLDRFLATV	37.7	1046.61	9	-2.5	524.31	2	35.6365	0.8340-0.8565	6070	145000	1674782	45020	210305_B721_sHLA_0201_1_Slot2-11_1_1048.d	3	Q14094|CCNI_HUMAN			FALSE
LLDSAPLNV	40.14	940.523	9	7.5	941.533	1	31.2845	1.4011-1.4231			1472722	39640	210305_B721_sHLA_0201_1_Slot2-11_1_1048.d	2	Q8NI36|WDR36_HUMAN			FALSE
LLDVPTAAV	50.76	897.517	9	1.7	898.522	1	32.0821	1.3919-1.4139			1510430	40694	210305_B721_sHLA_0201_1_Slot2-11_1_1048.d	9	P13284|GILT_HUMAN			FALSE
LLDVTPLSL	45.22	969.575	9	-0.9	970.577	1	48.2972	1.4643-1.4863			2276303	60971	210305_B721_sHLA_0201_1_Slot2-11_1_1048.d	1	P54652|HSP72_HUMAN;P38646|GRP75_HUMAN;P11142|HSP7C_HUMAN			FALSE
LLDVVHPAA	23.85	933.528	9	-5.3	467.767	2	16.8741	0.7767-0.7993			792581	21953	210305_B721_sHLA_0201_1_Slot2-11_1_1048.d	1	Q99832|TCPH_HUMAN			FALSE
LLFDRPMHV	34.78	1126.6	9	0.5	564.303	2	21.1445	0.8575-0.8800	1650	38400	990642	26910	210305_B721_sHLA_0201_1_Slot2-11_1_1048.d	3	P52272|HNRPM_HUMAN			FALSE
LLFEGEKITI	43.79	1161.66	10	-0.2	581.837	2	36.9552	0.8678-0.8903	3760	33000	1737101	46547	210305_B721_sHLA_0201_1_Slot2-11_1_1048.d	1	Q9H1A7|RPB1C_HUMAN;Q9GZM3|RPB1B_HUMAN			FALSE
LLFKEGVM(+15.99)V	27	1050.58	9	-0.7	526.294	2	23.8334	0.8359-0.8584	741	6320	1118891	29999	210305_B721_sHLA_0201_1_Slot2-11_1_1048.d	1	P46783|RS10_HUMAN;Q9NQ39|RS10L_HUMAN	Oxidation (M)	M8:Oxidation (M):1001.00	FALSE
LLFKEGVMV	35.55	1034.58	9	-2.7	518.295	2	29.6452	0.8303-0.8528	2490	25400	1393699	37501	210305_B721_sHLA_0201_1_Slot2-11_1_1048.d	2	P46783|RS10_HUMAN;Q9NQ39|RS10L_HUMAN			FALSE
LLFKEGVMVA	25.88	1105.62	10	0.8	553.816	2	28.3909	0.8519-0.8744	1180	14600	1333202	36008	210305_B721_sHLA_0201_1_Slot2-11_1_1048.d	1	P46783|RS10_HUMAN;Q9NQ39|RS10L_HUMAN			FALSE
LLGGDVVSV	24.45	857.486	9	-0.8	858.489	1	29.573	1.3221-1.3442			1391856	37446	210305_B721_sHLA_0201_1_Slot2-11_1_1048.d	1	Q99576|T22D3_HUMAN			FALSE
LLGPEGFFL	33.29	991.538	9	-1.7	992.539	1	54.7512	1.4359-1.4579			2579986	67846	210305_B721_sHLA_0201_1_Slot2-11_1_1048.d	1	A8MPS7|YDJC_HUMAN			FALSE
LLGPPPVGV	41.11	847.517	9	1.8	848.522	1	31.2456	1.3423-1.3644			1470881	39587	210305_B721_sHLA_0201_1_Slot2-11_1_1048.d	2	Q9ULV3|CIZ1_HUMAN			FALSE
LLGPRLVLA	34.86	950.628	9	-1.1	476.318	2	29.816	0.8011-0.8237	8960	196000	1399190	37628	210305_B721_sHLA_0201_1_Slot2-11_1_1048.d	6	P49755|TMEDA_HUMAN			FALSE
LLGPSIDSV	32.33	899.496	9	-2.6	900.497	1	29.4175	1.3864-1.4084			1384529	37271	210305_B721_sHLA_0201_1_Slot2-11_1_1048.d	1	Q9NVU0|RPC5_HUMAN			FALSE
LLHDQIEKL	33.93	1107.63	9	4.3	554.822	2	11.0194	0.8790-0.9015	96.6	2960	515586	14946	210305_B721_sHLA_0201_1_Slot2-11_1_1048.d	1	P12270|TPR_HUMAN			FALSE
LLIAPMPTA	38.84	925.531	9	-3.3	926.531	1	35.9327	1.4323-1.4543			1692171	45423	210305_B721_sHLA_0201_1_Slot2-11_1_1048.d	2	P23921|RIR1_HUMAN			FALSE
LLIDDKGTIKL	31.91	1227.74	11	1.4	614.877	2	26.0625	0.9427-0.9651	3780	40200	1222901	32987	210305_B721_sHLA_0201_1_Slot2-11_1_1048.d	3	P06493|CDK1_HUMAN			FALSE
LLIENVASL	34.67	970.57	9	5.2	971.578	1	41.3566	1.4616-1.4835			1947998	51824	210305_B721_sHLA_0201_1_Slot2-11_1_1048.d	2	P07203|GPX1_HUMAN			FALSE
LLIGHLERV	24.8	1048.64	9	-0.6	525.324	2	16.2093	0.8715-0.8940	104	3450	760307	20969	210305_B721_sHLA_0201_1_Slot2-11_1_1048.d	1	Q92621|NU205_HUMAN			FALSE
LLIGTDVSL	30.38	929.543	9	6.4	930.552	1	41.2011	1.4185-1.4405			1940688	51666	210305_B721_sHLA_0201_1_Slot2-11_1_1048.d	1	Q9Y4B6|DCAF1_HUMAN			FALSE
LLIPGLATA	31.34	867.543	9	2.7	868.549	1	42.1732	1.3662-1.3883			1986408	52686	210305_B721_sHLA_0201_1_Slot2-11_1_1048.d	3	O15239|NDUA1_HUMAN			FALSE
LLLAAPAQA	41.97	866.523	9	-3.7	867.523	1	24.6711	1.3635-1.3855			1160217	31095	210305_B721_sHLA_0201_1_Slot2-11_1_1048.d	2	P17900|SAP3_HUMAN			FALSE
LLLAATPGL	28.26	867.543	9	0.9	868.547	1	38.8293	1.3827-1.4048			1828860	48906	210305_B721_sHLA_0201_1_Slot2-11_1_1048.d	1	O15533|TPSN_HUMAN			FALSE
LLLAHIIAL	36.25	975.648	9	-0.7	488.829	2	45.7308	0.8303-0.8528			2154554	57230	210305_B721_sHLA_0201_1_Slot2-11_1_1048.d	2	O95864|FADS2_HUMAN			FALSE
LLLDMQNRL	25.29	1114.62	9	-1.4	558.312	2	29.3795	0.8650-0.8875	830	13100	1380867	37185	210305_B721_sHLA_0201_1_Slot2-11_1_1048.d	1	Q16531|DDB1_HUMAN			FALSE
LLLDVPTAA	32.93	911.533	9	4.1	912.54	1	35.9716	1.4057-1.4277			1694015	45479	210305_B721_sHLA_0201_1_Slot2-11_1_1048.d	1	P13284|GILT_HUMAN			FALSE
LLLDVPTAAV	48.82	1010.6	10	-3.2	1011.6	1	43.1841	1.4680-1.4899			2034037	53827	210305_B721_sHLA_0201_1_Slot2-11_1_1048.d	3	P13284|GILT_HUMAN			FALSE
LLLDVPTAAVQA	46.52	1209.7	12	0.7	605.853	2	41.1567	0.8893-0.9118	29500	517000	1931505	51423	210305_B721_sHLA_0201_1_Slot2-11_1_1048.d	3	P13284|GILT_HUMAN			FALSE
LLLEILHEI	27.66	1091.66	9	-3.2	546.833	2	50.4551	0.8837-0.9062			2377690	63124	210305_B721_sHLA_0201_1_Slot2-11_1_1048.d	2	Q96HE7|ERO1A_HUMAN			FALSE
LLLPGELAKHAV	42.05	1259.76	12	2.6	420.926	3	23.8935	0.7710-0.7936	1040	11500	1123500	30138	210305_B721_sHLA_0201_1_Slot2-11_1_1048.d	3	P23527|H2B1O_HUMAN;Q99879|H2B1M_HUMAN;O60814|H2B1K_HUMAN;P58876|H2B1D_HUMAN;Q93079|H2B1H_HUMAN;P57053|H2BFS_HUMAN;P33778|H2B1B_HUMAN;P62807|H2B1C_HUMAN;Q99877|H2B1N_HUMAN;P06899|H2B1J_HUMAN;Q5QNW6|H2B2F_HUMAN;Q16778|H2B2E_HUMAN;Q99880|H2B1L_HUMAN;Q8N257|H2B3B_HUMAN			FALSE
LLLSAEPVPA	46.18	1008.59	10	-0.7	1009.59	1	32.1988	1.4588-1.4808			1515949	40849	210305_B721_sHLA_0201_1_Slot2-11_1_1048.d	2	P40259|CD79B_HUMAN			FALSE
LLMDRVDEM	38.84	1120.53	9	1.1	561.268	2	22.4309	0.8152-0.8378	2280	50800	1052878	28354	210305_B721_sHLA_0201_1_Slot2-11_1_1048.d	2	O15372|EIF3H_HUMAN			FALSE
LLMDRVDEM(+15.99)	35.05	1136.52	9	4.3	569.268	2	13.4131	0.8190-0.8415			629301	17805	210305_B721_sHLA_0201_1_Slot2-11_1_1048.d	1	O15372|EIF3H_HUMAN	Oxidation (M)	M9:Oxidation (M):57.71	FALSE
LLMEHIQEI	23.86	1124.59	9	0.4	563.3	2	26.1255	0.8622-0.8847	490	5840	1227496	33112	210305_B721_sHLA_0201_1_Slot2-11_1_1048.d	1	Q96SN8|CK5P2_HUMAN			FALSE
LLPDEIADV	31.81	983.518	9	-1.8	984.519	1	35.0773	1.4286-1.4506			1651837	44425	210305_B721_sHLA_0201_1_Slot2-11_1_1048.d	1	P05120|PAI2_HUMAN			FALSE
LLPEGPPAI	40.45	905.522	9	6.9	906.532	1	31.3235	1.3754-1.3974			1474579	39709	210305_B721_sHLA_0201_1_Slot2-11_1_1048.d	4	Q15011|HERP1_HUMAN			FALSE
LLPHPGLQV	27.6	972.576	9	-1.8	487.292	2	20.7236	0.8021-0.8246			974174	26534	210305_B721_sHLA_0201_1_Slot2-11_1_1048.d	1	Q6DD88|ATLA3_HUMAN			FALSE
LLQDFFNGR	24.4	1108.57	9	-3.4	555.286	2	27.7444	0.8378-0.8603			1305647	35273	210305_B721_sHLA_0201_1_Slot2-11_1_1048.d	1	P0DMV9|HS71B_HUMAN;P0DMV8|HS71A_HUMAN			FALSE
LLQDKQFEL	30.37	1132.61	9	5	567.314	2	23.9907	0.8612-0.8837			1128097	30265	210305_B721_sHLA_0201_1_Slot2-11_1_1048.d	1	Q96JC1|VPS39_HUMAN			FALSE
LLQEVEHQL	32.86	1107.59	9	0.7	554.801	2	18.4025	0.8453-0.8678	824	11200	862192	23620	210305_B721_sHLA_0201_1_Slot2-11_1_1048.d	1	O94972|TRI37_HUMAN			FALSE
LLSAEPVPA	37.56	895.501	9	-1.1	896.504	1	19.8099	1.3359-1.3579			930988	25366	210305_B721_sHLA_0201_1_Slot2-11_1_1048.d	5	P40259|CD79B_HUMAN			FALSE
LLSDTKLEL	28.54	1030.59	9	-1.4	516.3	2	25.89	0.8274-0.8500	1290	15700	1215544	32782	210305_B721_sHLA_0201_1_Slot2-11_1_1048.d	1	Q9UG63|ABCF2_HUMAN			FALSE
LLSDTVQHL	28.47	1024.56	9	-0.3	513.283	2	17.9375	0.8293-0.8519	1120	13800	840207	23091	210305_B721_sHLA_0201_1_Slot2-11_1_1048.d	1	P42226|STAT6_HUMAN			FALSE
LLSKGLIKL	30.28	983.674	9	2.1	492.843	2	18.8379	0.8556-0.8781			885127	24205	210305_B721_sHLA_0201_1_Slot2-11_1_1048.d	1	P62851|RS25_HUMAN			FALSE
LLSPVVPQI	23.65	964.596	9	4.8	965.603	1	41.2205	1.4469-1.4689			1941603	51687	210305_B721_sHLA_0201_1_Slot2-11_1_1048.d	1	Q8N1F7|NUP93_HUMAN			FALSE
LLVDVEPKV	32.83	1010.6	9	-2.8	506.304	2	25.2543	0.7983-0.8209	1130	39500	1187871	31929	210305_B721_sHLA_0201_1_Slot2-11_1_1048.d	4	P62314|SMD1_HUMAN			FALSE
LLVSGFWGV	30.66	976.538	9	6.1	977.547	1	52.0297	1.4506-1.4726			2451807	64827	210305_B721_sHLA_0201_1_Slot2-11_1_1048.d	2	Q9UBM7|DHCR7_HUMAN			FALSE
LLWHWDTTQSL	27.77	1398.69	11	3.2	700.353	2	39.3213	0.9567-0.9791	340	4920	1850895	49485	210305_B721_sHLA_0201_1_Slot2-11_1_1048.d	1	P06734|FCER2_HUMAN			FALSE
LLWHWDTTQSLK	43.21	1526.79	12	1.2	509.935	3	27.9199	0.7673-0.7899			1313930	35510	210305_B721_sHLA_0201_1_Slot2-11_1_1048.d	1	P06734|FCER2_HUMAN			FALSE
LLWPGAALL	38.28	952.574	9	6.9	953.584	1	55.7231	1.4350-1.4570			2625698	68858	210305_B721_sHLA_0201_1_Slot2-11_1_1048.d	2	Q9GZY6|NTAL_HUMAN			FALSE
LLYDLADQLHA	38.26	1270.66	11	3.5	636.335	2	35.3052	0.9259-0.9483	1870	17500	1659184	44620	210305_B721_sHLA_0201_1_Slot2-11_1_1048.d	1	P13804|ETFA_HUMAN			FALSE
LLYQGPHNTL	28.75	1154.61	10	-2.8	578.307	2	14.9838	0.8669-0.8893	552	8750	701721	19599	210305_B721_sHLA_0201_1_Slot2-11_1_1048.d	1	P13612|ITA4_HUMAN			FALSE
LM(+15.99)EHIHKL	40.2	1035.55	8	2.7	518.783	2	4.9179	0.8303-0.8528			227624	5912	210305_B721_sHLA_0201_1_Slot2-11_1_1048.d	1	P84098|RL19_HUMAN	Oxidation (M)	M2:Oxidation (M):1001.00	FALSE
LMAHAMEEV	39.18	1029.46	9	-0.3	515.736	2	11.3499	0.8105-0.8331	138	4180	531186	15348	210305_B721_sHLA_0201_1_Slot2-11_1_1048.d	1	Q07666|KHDR1_HUMAN			FALSE
LMEHIHKL	40.44	1019.56	8	-0.2	510.784	2	8.0923	0.8171-0.8397	3710	148000	377257	10717	210305_B721_sHLA_0201_1_Slot2-11_1_1048.d	2	P84098|RL19_HUMAN			FALSE
LMIEMDGTENK	27.9	1279.58	11	3.1	640.796	2	15.672	0.9118-0.9343	148	3260	735606	20406	210305_B721_sHLA_0201_1_Slot2-11_1_1048.d	1	P06733|ENOA_HUMAN			FALSE
LMVDHVTEV	30.3	1041.52	9	-1.5	521.762	2	16.4958	0.8209-0.8434	3120	34500	772307	21347	210305_B721_sHLA_0201_1_Slot2-11_1_1048.d	1	Q9HD15|SRA1_HUMAN			FALSE
LMYPYIFHV	26.45	1181.59	9	1.4	591.803	2	42.7419	0.8968-0.9193	130	2710	2012049	53295	210305_B721_sHLA_0201_1_Slot2-11_1_1048.d	1	Q9NZB2|F120A_HUMAN			FALSE
LNWLSVDFNNWK	34.75	1534.76	12	3.6	768.385	2	46.625	1.0108-1.0332	293	3720	2196027	58473	210305_B721_sHLA_0201_1_Slot2-11_1_1048.d	1	Q15185|TEBP_HUMAN			FALSE
LPFPIIDDR	25.25	1084.59	9	4.1	543.303	2	33.3847	0.8490-0.8715			1572085	42451	210305_B721_sHLA_0201_1_Slot2-11_1_1048.d	1	P30041|PRDX6_HUMAN			FALSE
LPLQDVYK	35.05	974.544	8	8.9	488.281	2	15.8431	0.7833-0.8058			743845	20599	210305_B721_sHLA_0201_1_Slot2-11_1_1048.d	4	Q5VTE0|EF1A3_HUMAN;Q05639|EF1A2_HUMAN;P68104|EF1A1_HUMAN			FALSE
LQCNPPPGL	26	937.469	9	13	938.484	1	18.8767	1.3782-1.4002			886952	24242	210305_B721_sHLA_0201_1_Slot2-11_1_1048.d	1	O94856|NFASC_HUMAN			FALSE
LRVKWDISDS	24.18	1217.64	10	-14.4	609.816	2	12.4462	0.8884-0.9109	1480	21400	583485	16689	210305_B721_sHLA_0201_1_Slot2-11_1_1048.d	1	Q05707|COEA1_HUMAN			FALSE
LSLMLVSTV	27.14	961.552	9	-0.7	962.554	1	44.6616	1.4112-1.4332			2103794	55640	210305_B721_sHLA_0201_1_Slot2-11_1_1048.d	2	Q96DS6|M4A6E_HUMAN			FALSE
MIAGKVAVV	36.49	886.531	9	-0.3	444.271	2	13.6269	0.7597-0.7823			639383	18053	210305_B721_sHLA_0201_1_Slot2-11_1_1048.d	1	P23526|SAHH_HUMAN			FALSE
MIAQTVTAV	29.78	932.5	9	-2.2	933.501	1	19.421	1.3965-1.4185			912599	24857	210305_B721_sHLA_0201_1_Slot2-11_1_1048.d	1	P12236|ADT3_HUMAN;P05141|ADT2_HUMAN			FALSE
MIIVGLSVV	23.37	929.562	9	-4.1	930.561	1	54.9456	1.3938-1.4158			2589135	68055	210305_B721_sHLA_0201_1_Slot2-11_1_1048.d	1	Q494W8|CRFM7_HUMAN;P36544|ACHA7_HUMAN			FALSE
MILNKLSQ	24.29	945.532	8	0.9	473.772	2	11.819	0.7936-0.8162			554120	15932	210305_B721_sHLA_0201_1_Slot2-11_1_1048.d	2	O00626|CCL22_HUMAN			FALSE
MISDAIPELK	36.48	1115.59	10	-3.1	558.798	2	24.3934	0.8397-0.8622	2970	19500	1141886	30644	210305_B721_sHLA_0201_1_Slot2-11_1_1048.d	1	P40926|MDHM_HUMAN			FALSE
MLAKHVITL	40.77	1024.61	9	-0.2	513.31	2	11.9553	0.8453-0.8678	1120	31200	557790	16026	210305_B721_sHLA_0201_1_Slot2-11_1_1048.d	2	P33992|MCM5_HUMAN			FALSE
MLDDRAYLV	32.05	1094.54	9	-7.6	548.272	2	23.5824	0.8293-0.8519			1108801	29743	210305_B721_sHLA_0201_1_Slot2-11_1_1048.d	1	Q5SRE5|NU188_HUMAN			FALSE
MLDPLEVHL	37.86	1065.55	9	-1.4	533.781	2	39.568	0.8556-0.8781			1863738	49812	210305_B721_sHLA_0201_1_Slot2-11_1_1048.d	2	Q6P2Q9|PRP8_HUMAN			FALSE
MLDSLRIYL	34.49	1122.61	9	-0.1	562.31	2	41.7844	0.8725-0.8950			1968115	52273	210305_B721_sHLA_0201_1_Slot2-11_1_1048.d	1	Q9Y4A5|TRRAP_HUMAN			FALSE
MLFGHPLLV	35.71	1025.57	9	2.6	513.793	2	38.4992	0.8443-0.8669	325	4320	1811409	48441	210305_B721_sHLA_0201_1_Slot2-11_1_1048.d	1	P51784|UBP11_HUMAN			FALSE
MLFPGSIAL	35.1	947.515	9	-1.8	948.516	1	50.3579	1.4341-1.4561			2373111	63015	210305_B721_sHLA_0201_1_Slot2-11_1_1048.d	2	Q15691|MARE1_HUMAN			FALSE
MLIEKDPSL	24.31	1044.55	9	-13.2	523.274	2	18.1572	0.8237-0.8462			853029	23397	210305_B721_sHLA_0201_1_Slot2-11_1_1048.d	1	Q8NEY8|PPHLN_HUMAN			FALSE
MLLDVMHTV	23.47	1057.53	9	-3.8	529.768	2	34.8829	0.8359-0.8584			1642693	44221	210305_B721_sHLA_0201_1_Slot2-11_1_1048.d	1	O95453|PARN_HUMAN			FALSE
MLNEHDFEV	39.73	1132.49	9	1.7	567.249	2	21.1152	0.8584-0.8809	1150	30800	989727	26889	210305_B721_sHLA_0201_1_Slot2-11_1_1048.d	2	P38398|BRCA1_HUMAN			FALSE
MLPPPPLTA	25.52	935.515	9	2.7	936.521	1	29.3008	1.3919-1.4139			1379032	37138	210305_B721_sHLA_0201_1_Slot2-11_1_1048.d	1	P18858|DNLI1_HUMAN			FALSE
MLSAIQSEV	28.59	976.49	9	8.3	977.501	1	23.388	1.4323-1.4543			1099607	29489	210305_B721_sHLA_0201_1_Slot2-11_1_1048.d	1	Q9Y5K5|UCHL5_HUMAN			FALSE
MLSPFISSV	38.63	979.505	9	3.1	980.511	1	41.4149	1.4433-1.4652			1950752	51896	210305_B721_sHLA_0201_1_Slot2-11_1_1048.d	1	Q9NXR7|BABA2_HUMAN			FALSE
MLSQDAPTV	27.58	960.459	9	-0.1	961.462	1	15.396	1.4167-1.4387			722786	20102	210305_B721_sHLA_0201_1_Slot2-11_1_1048.d	1	O60934|NBN_HUMAN			FALSE
MMPPPVGMV	30.87	957.449	9	9.3	958.461	1	34.2594	1.4057-1.4277			1613330	43466	210305_B721_sHLA_0201_1_Slot2-11_1_1048.d	2	Q8WU79|SMAP2_HUMAN			FALSE
MMVGDLLEV	38.93	1005.49	9	-7.1	1006.48	1	47.7525	1.4570-1.4790			2250374	60074	210305_B721_sHLA_0201_1_Slot2-11_1_1048.d	1	P29375|KDM5A_HUMAN			FALSE
MSLDDIIKL	23.31	1046.57	9	2.1	524.29	2	46.6639	0.8303-0.8528			2198790	58554	210305_B721_sHLA_0201_1_Slot2-11_1_1048.d	1	Q86V81|THOC4_HUMAN;Q96QD9|UIF_HUMAN			FALSE
MVMEGVTTV	34.46	965.456	9	-0.2	966.459	1	23.6797	1.4130-1.4350			1113377	29849	210305_B721_sHLA_0201_1_Slot2-11_1_1048.d	1	Q9UG01|IF172_HUMAN			FALSE
MVMETIEKI	36.08	1092.56	9	0.9	547.283	2	23.8981	0.8321-0.8547	377	5870	1121666	30092	210305_B721_sHLA_0201_1_Slot2-11_1_1048.d	1	O75533|SF3B1_HUMAN			FALSE
NILSEVTAV	31.68	944.518	9	-1.8	945.519	1	37.2547	1.4020-1.4240			1754539	46999	210305_B721_sHLA_0201_1_Slot2-11_1_1048.d	2	Q9NXF1|TEX10_HUMAN			FALSE
NIVERLKEV	24.67	1098.64	9	0.9	550.325	2	12.9358	0.8509-0.8734	364	8160	605501	17249	210305_B721_sHLA_0201_1_Slot2-11_1_1048.d	1	Q9BYJ4|TRI34_HUMAN			FALSE
NIVERVKEV	32.93	1084.62	9	1.4	543.318	2	7.3084	0.8359-0.8584	1440	24400	338453	9461	210305_B721_sHLA_0201_1_Slot2-11_1_1048.d	1	Q8IYM9|TRI22_HUMAN			FALSE
NIYGNIEDLVVH	27.03	1384.7	12	-1.3	693.353	2	37.6721	0.9884-1.0108	126	3490	1773841	47527	210305_B721_sHLA_0201_1_Slot2-11_1_1048.d	1	O00116|ADAS_HUMAN			FALSE
NLAEKPKTV	26.23	998.576	9	-0.8	500.293	2	3.2699	0.8040-0.8265	622	10900	150368	2858	210305_B721_sHLA_0201_1_Slot2-11_1_1048.d	2	Q5VYK3|ECM29_HUMAN			FALSE
NLAENISRV	33.11	1014.55	9	-0.1	508.278	2	12.7205	0.8134-0.8359	3500	129000	593577	16947	210305_B721_sHLA_0201_1_Slot2-11_1_1048.d	4	P11217|PYGM_HUMAN;P11216|PYGB_HUMAN;P06737|PYGL_HUMAN			FALSE
NLAGVYSEV	38.7	950.471	9	3.7	951.477	1	23.1935	1.4103-1.4323			1090428	29250	210305_B721_sHLA_0201_1_Slot2-11_1_1048.d	2	Q9Y295|DRG1_HUMAN			FALSE
NLDDLEKHLREK	25.63	1508.79	12	-1.8	503.936	3	9.4084	0.7484-0.7710			440092	12760	210305_B721_sHLA_0201_1_Slot2-11_1_1048.d	1	Q8IYB3|SRRM1_HUMAN			FALSE
NLDPAVHEV	29.52	992.493	9	-1.5	497.251	2	10.152	0.8011-0.8237	1310	18300	473262	13746	210305_B721_sHLA_0201_1_Slot2-11_1_1048.d	1	Q9HCN4|GPN1_HUMAN			FALSE
NLFDRVVTL	28.99	1075.6	9	1.1	538.807	2	37.799	0.8425-0.8650			1780262	47690	210305_B721_sHLA_0201_1_Slot2-11_1_1048.d	1	Q5XPI4|RN123_HUMAN			FALSE
NLFNKYPAL	28.22	1078.58	9	-0.1	540.295	2	27.0416	0.8453-0.8678	838	7320	1269836	34328	210305_B721_sHLA_0201_1_Slot2-11_1_1048.d	1	P13797|PLST_HUMAN			FALSE
NLISALEEA	38.86	958.497	9	8.1	959.508	1	37.9351	1.3947-1.4167			1786669	47839	210305_B721_sHLA_0201_1_Slot2-11_1_1048.d	1	P22102|PUR2_HUMAN			FALSE
NLLDDRGMTAL	23.75	1217.61	11	3.1	609.81	2	29.093	0.8997-0.9221	831	10000	1367142	36870	210305_B721_sHLA_0201_1_Slot2-11_1_1048.d	1	Q6F5E8|CARL2_HUMAN			FALSE
NLLDLNQKLQL	25.05	1310.76	11	4	656.385	2	39.4988	0.9511-0.9735	203	4080	1859154	49698	210305_B721_sHLA_0201_1_Slot2-11_1_1048.d	1	Q14667|K0100_HUMAN			FALSE
NLLEIAPHL	24.17	1018.58	9	-8.3	510.291	2	35.6411	0.8509-0.8734			1678447	45109	210305_B721_sHLA_0201_1_Slot2-11_1_1048.d	1	P43304|GPDM_HUMAN			FALSE
NLLIDDKGTIKL	32.59	1341.79	12	1	671.898	2	27.3312	0.9782-1.0006	794	8830	1283590	34672	210305_B721_sHLA_0201_1_Slot2-11_1_1048.d	1	P06493|CDK1_HUMAN			FALSE
NLLKLIAEV	34.24	1011.63	9	-4.8	506.819	2	42.7953	0.8350-0.8575	1850	18300	2015710	53380	210305_B721_sHLA_0201_1_Slot2-11_1_1048.d	2	Q9HBM1|SPC25_HUMAN			FALSE
NLLPKLHIV	36.44	1045.66	9	-1.8	523.836	2	25.99	0.8246-0.8472	3870	29500	1218307	32863	210305_B721_sHLA_0201_1_Slot2-11_1_1048.d	2	Q9Y696|CLIC4_HUMAN;O00299|CLIC1_HUMAN			FALSE
NLLTHIENV	31.43	1051.57	9	-1.3	526.787	2	23.1083	0.8350-0.8575	545	7450	1084014	29094	210305_B721_sHLA_0201_1_Slot2-11_1_1048.d	1	A8MW92|P20L1_HUMAN			FALSE
NLMDDIERA	31.78	1075.5	9	-1	538.753	2	24.6128	0.8209-0.8434	1930	19300	1157477	31037	210305_B721_sHLA_0201_1_Slot2-11_1_1048.d	2	P50990|TCPQ_HUMAN			FALSE
NLMEIVKKL	28.03	1086.65	9	1.8	544.329	2	29.3203	0.8575-0.8800			1379956	37168	210305_B721_sHLA_0201_1_Slot2-11_1_1048.d	1	O14617|AP3D1_HUMAN			FALSE
NLNSIVPSV	30.92	941.518	9	9.8	942.53	1	31.6932	1.4204-1.4424			1492048	40192	210305_B721_sHLA_0201_1_Slot2-11_1_1048.d	1	P48200|IREB2_HUMAN			FALSE
NLQVTQPTV	26.25	998.54	9	3.3	999.546	1	17.7878	1.4488-1.4707			835614	22968	210305_B721_sHLA_0201_1_Slot2-11_1_1048.d	2	P08708|RS17_HUMAN			FALSE
NLVEKTPAL	30.37	983.565	9	-1.7	492.787	2	13.9455	0.8030-0.8256	362	4860	652214	18368	210305_B721_sHLA_0201_1_Slot2-11_1_1048.d	1	O75964|ATP5L_HUMAN;Q7Z4Y8|AT5L2_HUMAN			FALSE
NLYGQPVAA	41.23	931.476	9	-1	932.479	1	14.3657	1.3974-1.4194			674189	18887	210305_B721_sHLA_0201_1_Slot2-11_1_1048.d	1	Q5JTH9|RRP12_HUMAN			FALSE
NLYKAPILL	24.14	1043.64	9	-8.5	522.819	2	31.6514	0.8434-0.8659	232	3470	1489298	40124	210305_B721_sHLA_0201_1_Slot2-11_1_1048.d	1	O60341|KDM1A_HUMAN			FALSE
NLYPFVKTV	24.16	1079.6	9	-0.6	540.805	2	26.6786	0.8397-0.8622	3630	27500	1249604	33764	210305_B721_sHLA_0201_1_Slot2-11_1_1048.d	1	P31939|PUR9_HUMAN			FALSE
NMMSGISSV	29.29	924.404	9	0.8	925.408	1	22.6095	1.4084-1.4304			1062917	28559	210305_B721_sHLA_0201_1_Slot2-11_1_1048.d	1	P68400|CSK21_HUMAN			FALSE
NMVAKVDEV	40.79	1003.5	9	-2.6	502.754	2	9.8101	0.7974-0.8199	8960	228000	455747	13217	210305_B721_sHLA_0201_1_Slot2-11_1_1048.d	4	P62906|RL10A_HUMAN			FALSE
NMYGKVVTV	41.4	1009.53	9	0.5	505.769	2	13.0225	0.8077-0.8303	1110	16700	608245	17311	210305_B721_sHLA_0201_1_Slot2-11_1_1048.d	1	O00267|SPT5H_HUMAN			FALSE
NQFPGFKEV	25.47	1064.53	9	0.3	533.27	2	18.8717	0.8228-0.8453	14000	153000	881452	24106	210305_B721_sHLA_0201_1_Slot2-11_1_1048.d	2	P09012|SNRPA_HUMAN			FALSE
NQMPTQPQV	37.32	1041.49	9	-2.7	521.749	2	11.2275	0.8040-0.8265	356	7510	524776	15196	210305_B721_sHLA_0201_1_Slot2-11_1_1048.d	2	Q09472|EP300_HUMAN			FALSE
NVIERLQEA	25.51	1070.57	9	-1.7	536.29	2	12.5879	0.8181-0.8406	490	8630	588082	16816	210305_B721_sHLA_0201_1_Slot2-11_1_1048.d	1	Q9UBK9|UXT_HUMAN			FALSE
PAPKASGKKA	33.44	953.566	10	-4.2	954.565	1	3.8233	1.4194-1.4414			177810	3480	210305_B721_sHLA_0201_1_Slot2-11_1_1048.d	1	P50914|RL14_HUMAN			FALSE
PEAEQGGAE	32.19	886.367	9	4	887.374	1	4.6595	1.2769-1.2990			215511	5421	210305_B721_sHLA_0201_1_Slot2-11_1_1048.d	2	P67809|YBOX1_HUMAN			FALSE
PGASPTEFG	25.14	861.387	9	1	862.391	1	10.8275	1.2778-1.3000			507303	14709	210305_B721_sHLA_0201_1_Slot2-11_1_1048.d	1	Q04637|IF4G1_HUMAN			FALSE
PKIVKWDRDM	40.15	1286.68	10	-3.3	429.897	3	6.5111	0.7051-0.7277	180	2300	302520	8394	210305_B721_sHLA_0201_1_Slot2-11_1_1048.d	2	P61769|B2MG_HUMAN			FALSE
PLFSGPVVAV	42.98	984.564	10	-7.8	985.56	1	42.2121	1.4524-1.4744			1988240	52730	210305_B721_sHLA_0201_1_Slot2-11_1_1048.d	1	Q8IWI9|MGAP_HUMAN			FALSE
PLGPAPVSV	34.91	835.48	9	2.1	836.486	1	23.6991	1.3184-1.3405			1114296	29874	210305_B721_sHLA_0201_1_Slot2-11_1_1048.d	1	P57086|SCND1_HUMAN			FALSE
PPTQQSSAE	32.7	943.425	9	-1.8	944.426	1	4.3532	1.3533-1.3754			201480	4800	210305_B721_sHLA_0201_1_Slot2-11_1_1048.d	1	P16989|YBOX3_HUMAN			FALSE
PPYTVVYFPVR	30.53	1336.72	11	6.5	669.368	2	33.0736	0.9427-0.9651			1557432	42102	210305_B721_sHLA_0201_1_Slot2-11_1_1048.d	1	P09211|GSTP1_HUMAN			FALSE
PTTEEKKPAA	33.74	1070.56	10	-0.4	536.285	2	4.4602	0.8312-0.8537	453	3740	204317	4955	210305_B721_sHLA_0201_1_Slot2-11_1_1048.d	1	P36578|RL4_HUMAN			FALSE
QIDDLYSTIKV	35.95	1293.68	11	2.2	647.847	2	30.9153	0.9352-0.9576	246	4440	1455217	39121	210305_B721_sHLA_0201_1_Slot2-11_1_1048.d	1	P33121|ACSL1_HUMAN			FALSE
QIFHPEQLITGK	31.53	1409.77	12	2	470.928	3	22.2207	0.7852-0.8077	241	3700	1044642	28164	210305_B721_sHLA_0201_1_Slot2-11_1_1048.d	3	Q9H853|TBA4B_HUMAN			FALSE
QIITSVVSV	35.96	944.554	9	-0.6	945.557	1	31.1678	1.4039-1.4259			1467193	39475	210305_B721_sHLA_0201_1_Slot2-11_1_1048.d	1	P54277|PMS1_HUMAN			FALSE
QILEGVHFL	23.99	1054.58	9	5.3	528.298	2	35.1162	0.8387-0.8612			1653676	44476	210305_B721_sHLA_0201_1_Slot2-11_1_1048.d	1	Q9UEE5|ST17A_HUMAN			FALSE
QILVGVNK	31.08	869.533	8	1	435.772	2	8.8445	0.7560-0.7786			413342	11936	210305_B721_sHLA_0201_1_Slot2-11_1_1048.d	2	P06276|CHLE_HUMAN			FALSE
QITVNDLPVGR	39.95	1210.67	11	1.9	606.339	2	19.5315	0.8772-0.8997	228	3700	917202	24990	210305_B721_sHLA_0201_1_Slot2-11_1_1048.d	1	Q06830|PRDX1_HUMAN;P32119|PRDX2_HUMAN			FALSE
QKAEGAGDAK	25.82	973.483	10	6.3	974.492	1	3.844	1.3928-1.4149			178775	3551	210305_B721_sHLA_0201_1_Slot2-11_1_1048.d	1	P05204|HMGN2_HUMAN			FALSE
QLAGFPVTV	31.4	930.518	9	2.2	931.523	1	38.8876	1.3782-1.4002			1831625	48989	210305_B721_sHLA_0201_1_Slot2-11_1_1048.d	2	O75886|STAM2_HUMAN			FALSE
QLAQFVHEV	30.09	1069.56	9	1.2	535.783	2	19.3529	0.8425-0.8650	2920	63500	908036	24764	210305_B721_sHLA_0201_1_Slot2-11_1_1048.d	2	Q92771|DDX12_HUMAN;Q96FC9|DDX11_HUMAN;A8MPP1|D11L8_HUMAN			FALSE
QLDDLKVEL	37.63	1071.58	9	-1.6	536.795	2	28.5949	0.8312-0.8537	40200	749000	1340531	36185	210305_B721_sHLA_0201_1_Slot2-11_1_1048.d	4	P42766|RL35_HUMAN			FALSE
QLDDLKVELSQL	36.69	1399.76	12	2	700.884	2	38.4385	0.9511-0.9735	1310	15300	1809565	48385	210305_B721_sHLA_0201_1_Slot2-11_1_1048.d	2	P42766|RL35_HUMAN			FALSE
QLDEARGLLL	34.85	1126.63	10	-0.9	564.322	2	27.725	0.8819-0.9043			1304721	35241	210305_B721_sHLA_0201_1_Slot2-11_1_1048.d	1	O75150|BRE1B_HUMAN			FALSE
QLFHPEQLITGK	31.53	1409.77	12	2	470.928	3	22.2207	0.7852-0.8077	241	3700	1044642	28164	210305_B721_sHLA_0201_1_Slot2-11_1_1048.d	3	Q6PEY2|TBA3E_HUMAN;Q71U36|TBA1A_HUMAN;P68363|TBA1B_HUMAN;P0DPH8|TBA3D_HUMAN;Q9BQE3|TBA1C_HUMAN;P68366|TBA4A_HUMAN;P0DPH7|TBA3C_HUMAN;Q9NY65|TBA8_HUMAN			FALSE
QLGPVPVTI	25.38	922.549	9	7.3	923.559	1	38.5183	1.3791-1.4011			1814147	48497	210305_B721_sHLA_0201_1_Slot2-11_1_1048.d	1	A6NFQ2|TCAF2_HUMAN			FALSE
QLGSKLVYV	29.7	1005.59	9	5.3	503.801	2	18.8962	0.8256-0.8481			887882	24278	210305_B721_sHLA_0201_1_Slot2-11_1_1048.d	2	O43683|BUB1_HUMAN			FALSE
QLHAGSLVSV	23.89	1009.56	10	-3	505.781	2	15.7296	0.8068-0.8293	143	5270	737441	20453	210305_B721_sHLA_0201_1_Slot2-11_1_1048.d	1	O95140|MFN2_HUMAN			FALSE
QLIDIIHTA	38.93	1022.58	9	0.9	512.293	2	28.2152	0.8152-0.8378	551	9330	1325871	35829	210305_B721_sHLA_0201_1_Slot2-11_1_1048.d	2	Q9NXF1|TEX10_HUMAN			FALSE
QLIDKVWQL	37.36	1141.65	9	2	571.831	2	36.2763	0.8640-0.8865	9350	146000	1705008	45744	210305_B721_sHLA_0201_1_Slot2-11_1_1048.d	2	Q92503|S14L1_HUMAN			FALSE
QLIDYERQL	30.56	1176.61	9	3.6	589.314	2	21.026	0.8800-0.9025	174	3730	986987	26831	210305_B721_sHLA_0201_1_Slot2-11_1_1048.d	1	O95147|DUS14_HUMAN			FALSE
QLIPAVPGI	24.69	906.554	9	9.3	907.566	1	43.3785	1.3864-1.4084			2043219	54069	210305_B721_sHLA_0201_1_Slot2-11_1_1048.d	1	Q12769|NU160_HUMAN			FALSE
QLIPKLIFL	24.77	1083.71	9	0.6	542.858	2	50.2996	0.9025-0.9249	952	10800	2370379	62965	210305_B721_sHLA_0201_1_Slot2-11_1_1048.d	2	Q6ZS81|WDFY4_HUMAN			FALSE
QLIRDMVNV	33.58	1086.59	9	1.4	544.298	2	22.2384	0.8490-0.8715	96.5	6100	1044641	28163	210305_B721_sHLA_0201_1_Slot2-11_1_1048.d	3	Q9UKK3|PARP4_HUMAN			FALSE
QLIVGVNK	31.08	869.533	8	1	435.772	2	8.8445	0.7560-0.7786			413342	11936	210305_B721_sHLA_0201_1_Slot2-11_1_1048.d	2	Q5VTE0|EF1A3_HUMAN;Q05639|EF1A2_HUMAN;P68104|EF1A1_HUMAN			FALSE
QLLDFSQKL	28.21	1090.6	9	2.3	546.307	2	30.0204	0.8547-0.8772			1412976	38004	210305_B721_sHLA_0201_1_Slot2-11_1_1048.d	2	O14980|XPO1_HUMAN			FALSE
QLLDQIWRT	27.42	1171.63	9	-2.4	586.821	2	33.3088	0.8697-0.8922	578	6460	1566587	42317	210305_B721_sHLA_0201_1_Slot2-11_1_1048.d	1	Q9P2I0|CPSF2_HUMAN			FALSE
QLLEKVIEL	35.05	1083.65	9	-0.1	542.832	2	33.914	0.8519-0.8744	5340	101000	1594073	42983	210305_B721_sHLA_0201_1_Slot2-11_1_1048.d	2	Q9NTX5|ECHD1_HUMAN			FALSE
QLLGSAHEV	24.87	952.498	9	-7.6	477.25	2	8.6113	0.7946-0.8171			402253	11575	210305_B721_sHLA_0201_1_Slot2-11_1_1048.d	1	Q13813|SPTN1_HUMAN			FALSE
QLLLTADDR	23.44	1043.56	9	2	522.787	2	13.3742	0.8425-0.8650			627479	17771	210305_B721_sHLA_0201_1_Slot2-11_1_1048.d	2	P04075|ALDOA_HUMAN			FALSE
QLLTAIVKL	26.41	997.654	9	-5.9	499.829	2	36.8659	0.8246-0.8472			1736189	46529	210305_B721_sHLA_0201_1_Slot2-11_1_1048.d	1	Q10567|AP1B1_HUMAN			FALSE
QLMAEKLQL	22.99	1072.6	9	0.2	537.303	2	23.9955	0.8453-0.8678	457	6650	1126260	30216	210305_B721_sHLA_0201_1_Slot2-11_1_1048.d	1	P35579|MYH9_HUMAN			FALSE
QLMNLIRSV	24.69	1072.61	9	-4.5	537.306	2	29.262	0.8378-0.8603			1377211	37105	210305_B721_sHLA_0201_1_Slot2-11_1_1048.d	1	Q9Y5U9|IR3IP_HUMAN			FALSE
QLMPLPVKV	39.76	1023.62	9	0.5	512.813	2	32.6798	0.8162-0.8387	968	11600	1536270	41502	210305_B721_sHLA_0201_1_Slot2-11_1_1048.d	1	Q9UII4|HERC5_HUMAN			FALSE
QLNDVAHLV	34.02	1007.54	9	0.8	504.775	2	20.6274	0.8256-0.8481	161	4740	968678	26402	210305_B721_sHLA_0201_1_Slot2-11_1_1048.d	1	Q9NXH9|TRM1_HUMAN			FALSE
QLNEKVAQL	34.36	1041.58	9	-8.5	521.791	2	10.2054	0.8228-0.8453	2080	59100	477879	13893	210305_B721_sHLA_0201_1_Slot2-11_1_1048.d	3	Q16850|CP51A_HUMAN			FALSE
QLQGYLRSV	28.57	1062.58	9	-0.4	532.296	2	15.7935	0.8312-0.8537	1990	44200	738353	20471	210305_B721_sHLA_0201_1_Slot2-11_1_1048.d	3	Q02878|RL6_HUMAN			FALSE
QLTNVILHL	30.35	1049.62	9	0.7	525.817	2	34.0872	0.8715-0.8940	1470	14800	1602335	43199	210305_B721_sHLA_0201_1_Slot2-11_1_1048.d	1	Q9NQG6|MID51_HUMAN			FALSE
QLVDFQWKL	39.1	1175.63	9	1.8	588.823	2	41.4967	0.8847-0.9071	233	4200	1952589	51945	210305_B721_sHLA_0201_1_Slot2-11_1_1048.d	1	Q7Z4G1|COMD6_HUMAN			FALSE
QLVDIIEKV	37.98	1055.62	9	-0.5	528.816	2	32.9227	0.8340-0.8565	42200	1280000	1545476	41768	210305_B721_sHLA_0201_1_Slot2-11_1_1048.d	4	P61289|PSME3_HUMAN			FALSE
QLVDTTVEL	36.82	1016.54	9	5.1	1017.55	1	31.0705	1.4671-1.4890			1462587	39339	210305_B721_sHLA_0201_1_Slot2-11_1_1048.d	1	O75533|SF3B1_HUMAN			FALSE
QLVPALAKV	25.1	937.596	9	-2.2	469.802	2	22.9599	0.8011-0.8237			1079440	28990	210305_B721_sHLA_0201_1_Slot2-11_1_1048.d	1	Q99504|EYA3_HUMAN			FALSE
QLVRDLLEV	27.64	1083.63	9	5.7	542.822	2	31.2169	0.8725-0.8950	541	5970	1468131	39519	210305_B721_sHLA_0201_1_Slot2-11_1_1048.d	1	P19838|NFKB1_HUMAN			FALSE
QLYRGLGGQL	33.35	1103.61	10	-3.3	552.807	2	15.085	0.8397-0.8622			708142	19762	210305_B721_sHLA_0201_1_Slot2-11_1_1048.d	1	Q9BTW9|TBCD_HUMAN			FALSE
QMAEIAVNA	28.25	945.459	9	-5.2	946.457	1	17.4573	1.3993-1.4213			820053	22605	210305_B721_sHLA_0201_1_Slot2-11_1_1048.d	1	P48643|TCPE_HUMAN			FALSE
QMISRIEYI	27.06	1151.6	9	4.3	576.808	2	23.8883	0.8687-0.8912	1260	26600	1120733	30053	210305_B721_sHLA_0201_1_Slot2-11_1_1048.d	2	P48730|KC1D_HUMAN;P49674|KC1E_HUMAN			FALSE
QMISRIEYV	34.39	1137.59	9	-2.1	569.796	2	19.5328	0.8594-0.8819	1420	11500	915368	24944	210305_B721_sHLA_0201_1_Slot2-11_1_1048.d	1	Q8N752|KC1AL_HUMAN;P48729|KC1A_HUMAN			FALSE
QMLEAIKALEV	24	1243.68	11	-2.3	622.845	2	36.7687	0.9053-0.9277			1731608	46418	210305_B721_sHLA_0201_1_Slot2-11_1_1048.d	1	P52739|ZN131_HUMAN			FALSE
QMLELITRL	27.57	1115.64	9	-1.9	558.822	2	39.4357	0.8715-0.8940	90	2930	1857316	49648	210305_B721_sHLA_0201_1_Slot2-11_1_1048.d	1	Q9UPY3|DICER_HUMAN			FALSE
QMPETTETV	39.19	1034.46	9	-1.8	1035.46	1	10.672	1.4286-1.4506			499939	14497	210305_B721_sHLA_0201_1_Slot2-11_1_1048.d	1	P20036|DPA1_HUMAN			FALSE
QMSDLPVKV	37.7	1015.54	9	-3.2	508.772	2	19.4646	0.8049-0.8274	351	4340	912610	24868	210305_B721_sHLA_0201_1_Slot2-11_1_1048.d	1	P51531|SMCA2_HUMAN;P51532|SMCA4_HUMAN			FALSE
QMSEIEAKV	30.45	1033.51	9	-2.1	517.76	2	9.7194	0.8096-0.8321			454832	13196	210305_B721_sHLA_0201_1_Slot2-11_1_1048.d	1	Q9Y490|TLN1_HUMAN			FALSE
QQIGKVVQV	39.6	997.592	9	-7.9	499.797	2	9.9333	0.8040-0.8265			464980	13510	210305_B721_sHLA_0201_1_Slot2-11_1_1048.d	1	Q9UNX3|RL26L_HUMAN;P61254|RL26_HUMAN			FALSE
QQLDSKFLEQV	33.39	1333.69	11	2.6	667.85	2	25.2011	0.9389-0.9614	434	5800	1185098	31838	210305_B721_sHLA_0201_1_Slot2-11_1_1048.d	1	P42224|STAT1_HUMAN			FALSE
QTVAVGVIK	34.03	913.56	9	-5.5	457.783	2	9.6611	0.7823-0.8049			452069	13115	210305_B721_sHLA_0201_1_Slot2-11_1_1048.d	1	Q5VTE0|EF1A3_HUMAN;Q05639|EF1A2_HUMAN;P68104|EF1A1_HUMAN			FALSE
QVDGGANFSV	35.44	992.456	10	-8.4	993.451	1	17.3795	1.3984-1.4204			816392	22520	210305_B721_sHLA_0201_1_Slot2-11_1_1048.d	1	P36551|HEM6_HUMAN			FALSE
QVHPDTGISSK	30.69	1167.59	11	-6.3	584.795	2	0.3349	0.8669-0.8893			16320	228	210305_B721_sHLA_0201_1_Slot2-11_1_1048.d	3	P23527|H2B1O_HUMAN;Q99879|H2B1M_HUMAN;O60814|H2B1K_HUMAN;P58876|H2B1D_HUMAN;Q93079|H2B1H_HUMAN;P57053|H2BFS_HUMAN;P33778|H2B1B_HUMAN;P62807|H2B1C_HUMAN;Q99877|H2B1N_HUMAN;P06899|H2B1J_HUMAN;Q5QNW6|H2B2F_HUMAN;Q16778|H2B2E_HUMAN;Q99880|H2B1L_HUMAN;Q8N257|H2B3B_HUMAN			FALSE
QVIPVLPQV	32.23	991.607	9	1.7	992.611	1	42.0371	1.4524-1.4744			1979997	52533	210305_B721_sHLA_0201_1_Slot2-11_1_1048.d	1	Q96SW2|CRBN_HUMAN			FALSE
QVMDEVIKV	33.21	1059.56	9	-5.1	530.784	2	22.6095	0.8218-0.8443			1062933	28575	210305_B721_sHLA_0201_1_Slot2-11_1_1048.d	1	Q96AQ8|MCUR1_HUMAN			FALSE
RALLLLLLLL	25.27	1149.82	10	-15.2	575.907	2	49.5997	0.9090-0.9315			2337535	62305	210305_B721_sHLA_0201_1_Slot2-11_1_1048.d	1	Q9NZJ5|E2AK3_HUMAN			FALSE
RIIDTVAQV	25.45	1013.59	9	-3.5	507.797	2	15.9792	0.8049-0.8274			750242	20738	210305_B721_sHLA_0201_1_Slot2-11_1_1048.d	1	Q9UKK3|PARP4_HUMAN			FALSE
RIIDVVYNA	31.63	1061.59	9	0.9	531.799	2	20.1358	0.8274-0.8500	9850	171000	941093	25637	210305_B721_sHLA_0201_1_Slot2-11_1_1048.d	3	P62241|RS8_HUMAN			FALSE
RILDIDIPMSV	26.45	1270.7	11	2	636.354	2	45.2996	0.9212-0.9436	1480	14300	2131394	56420	210305_B721_sHLA_0201_1_Slot2-11_1_1048.d	1	Q12800|TFCP2_HUMAN			FALSE
RIPAYFVTV	30.94	1064.6	9	0.7	533.306	2	29.652	0.8340-0.8565	276	3940	1394616	37524	210305_B721_sHLA_0201_1_Slot2-11_1_1048.d	1	P26640|SYVC_HUMAN			FALSE
RLAELTVDEFLA	38.08	1375.73	12	1.6	688.873	2	40.0052	0.9502-0.9726	2870	54100	1881174	50262	210305_B721_sHLA_0201_1_Slot2-11_1_1048.d	2	Q9Y3T9|NOC2L_HUMAN			FALSE
RLAHEVGWKYQA	22.64	1456.76	12	-10.7	486.586	3	5.8857	0.7955-0.8181			272969	7451	210305_B721_sHLA_0201_1_Slot2-11_1_1048.d	1	P40429|RL13A_HUMAN			FALSE
RLAHYIDRV	27.62	1141.64	9	9.7	381.555	3	4.8388	0.7522-0.7748			223919	5783	210305_B721_sHLA_0201_1_Slot2-11_1_1048.d	1	Q03252|LMNB2_HUMAN			FALSE
RLAPAQWFL	26.69	1100.61	9	-2.2	551.31	2	37.8487	0.8509-0.8734	371	6110	1781177	47711	210305_B721_sHLA_0201_1_Slot2-11_1_1048.d	1	O95977|S1PR4_HUMAN			FALSE
RLAQHITYV	35.03	1099.61	9	0.6	550.812	2	6.5588	0.8528-0.8753	1170	24300	303438	8418	210305_B721_sHLA_0201_1_Slot2-11_1_1048.d	1	P33993|MCM7_HUMAN			FALSE
RLASTLVHL	27.73	1008.61	9	-3.7	505.307	2	13.8797	0.8415-0.8640			651300	18348	210305_B721_sHLA_0201_1_Slot2-11_1_1048.d	1	Q00610|CLH1_HUMAN;P53675|CLH2_HUMAN			FALSE
RLASYLEKV	22.78	1077.62	9	-11.4	539.808	2	32.8597	0.8490-0.8715			1547310	41814	210305_B721_sHLA_0201_1_Slot2-11_1_1048.d	1	P35900|K1C20_HUMAN;Q9C075|K1C23_HUMAN;Q15323|K1H1_HUMAN;O76009|KT33A_HUMAN;O76011|KRT34_HUMAN;P13646|K1C13_HUMAN;Q14525|KT33B_HUMAN;Q6A162|K1C40_HUMAN			FALSE
RLAVYIDRV	24.95	1103.65	9	2.8	552.829	2	14.3471	0.8669-0.8893	1650	23300	670525	18799	210305_B721_sHLA_0201_1_Slot2-11_1_1048.d	1	P02545|LMNA_HUMAN			FALSE
RLDDAIHVL	28.14	1050.58	9	0	526.296	2	19.7922	0.8368-0.8594	1450	18600	927325	25279	210305_B721_sHLA_0201_1_Slot2-11_1_1048.d	1	Q99081|HTF4_HUMAN;P15884|ITF2_HUMAN			FALSE
RLDEAFDFV	27.12	1110.53	9	0.7	556.273	2	34.3638	0.8406-0.8631	1910	18400	1614259	43501	210305_B721_sHLA_0201_1_Slot2-11_1_1048.d	1	Q05923|DUS2_HUMAN			FALSE
RLDEIFQTGLVA	24.52	1360.73	12	1.5	681.373	2	37.4296	0.9249-0.9474			1762811	47225	210305_B721_sHLA_0201_1_Slot2-11_1_1048.d	1	O43390|HNRPR_HUMAN			FALSE
RLDELGGVYL	27.39	1133.61	10	-1.7	567.808	2	31.0489	0.9025-0.9249	2020	58600	1459832	39266	210305_B721_sHLA_0201_1_Slot2-11_1_1048.d	3	P04844|RPN2_HUMAN			FALSE
RLDIIETNV	25.93	1071.59	9	-1.6	536.8	2	21.7214	0.8331-0.8556	295	7690	1020847	27613	210305_B721_sHLA_0201_1_Slot2-11_1_1048.d	2	O95163|ELP1_HUMAN			FALSE
RLFDDSTVTTV	25.19	1252.63	11	0.9	627.32	2	22.0492	0.8931-0.9156	417	6060	1035483	27945	210305_B721_sHLA_0201_1_Slot2-11_1_1048.d	1	O94966|UBP19_HUMAN			FALSE
RLFDEPQLASL	34.06	1287.68	11	3.1	644.847	2	34.3346	0.9184-0.9408	2650	39400	1613338	43474	210305_B721_sHLA_0201_1_Slot2-11_1_1048.d	2	Q9BX70|BTBD2_HUMAN;Q9H0C5|BTBD1_HUMAN			FALSE
RLFEVPHEL	23.17	1138.61	9	1.9	570.313	2	21.8673	0.8893-0.9118	355	4480	1026346	27748	210305_B721_sHLA_0201_1_Slot2-11_1_1048.d	1	Q9Y3M8|STA13_HUMAN			FALSE
RLFNDPVAMV	25.85	1160.6	10	0.8	581.306	2	31.1245	0.8594-0.8819	391	5900	1464435	39399	210305_B721_sHLA_0201_1_Slot2-11_1_1048.d	1	Q92685|ALG3_HUMAN			FALSE
RLFNDPVAMVL	22.43	1273.69	11	0.9	637.848	2	42.8204	0.9118-0.9343	201	3110	2014799	53363	210305_B721_sHLA_0201_1_Slot2-11_1_1048.d	1	Q92685|ALG3_HUMAN			FALSE
RLGEAEGLMKV	29.49	1201.65	11	1.5	601.83	2	13.4832	0.8950-0.9174	338	7400	631136	17852	210305_B721_sHLA_0201_1_Slot2-11_1_1048.d	1	Q9HBR0|S38AA_HUMAN			FALSE
RLGPVPPGL	24.8	904.549	9	1.7	453.281	2	19.3238	0.7748-0.7974			908047	24775	210305_B721_sHLA_0201_1_Slot2-11_1_1048.d	2	Q9C037|TRIM4_HUMAN			FALSE
RLIDLPGTEL	27.23	1125.64	10	3.6	563.827	2	33.6163	0.8612-0.8837	399	4610	1580321	42641	210305_B721_sHLA_0201_1_Slot2-11_1_1048.d	1	Q14CB8|RHG19_HUMAN			FALSE
RLIEFAYTA	25.78	1082.58	9	5.5	542.296	2	24.3989	0.8500-0.8725			1147378	30772	210305_B721_sHLA_0201_1_Slot2-11_1_1048.d	1	Q14145|KEAP1_HUMAN			FALSE
RLIGDAAKNQV	29.45	1183.67	11	-0.3	592.838	2	4.7992	0.8819-0.9043			222069	5721	210305_B721_sHLA_0201_1_Slot2-11_1_1048.d	1	P54652|HSP72_HUMAN;P0DMV9|HS71B_HUMAN;P0DMV8|HS71A_HUMAN;P11142|HSP7C_HUMAN			FALSE
RLINQVLEL	26.94	1096.66	9	-1	549.335	2	31.2635	0.8547-0.8772	546	12700	1469968	39568	210305_B721_sHLA_0201_1_Slot2-11_1_1048.d	2	Q9UIL1|SCOC_HUMAN			FALSE
RLLDGAFKL	23.28	1031.61	9	-2.5	516.81	2	24.6187	0.8387-0.8612	445	6850	1155641	30989	210305_B721_sHLA_0201_1_Slot2-11_1_1048.d	1	Q7Z460|CLAP1_HUMAN			FALSE
RLLDLDIPMSV	26.45	1270.7	11	2	636.354	2	45.2996	0.9212-0.9436	1480	14300	2131394	56420	210305_B721_sHLA_0201_1_Slot2-11_1_1048.d	1	Q9NZI7|UBIP1_HUMAN			FALSE
RLLEATSYL	26.34	1064.59	9	-1.9	533.297	2	23.8565	0.8537-0.8762	953	26600	1118894	30002	210305_B721_sHLA_0201_1_Slot2-11_1_1048.d	2	O60341|KDM1A_HUMAN			FALSE
RLLEITEGSEFL	39.93	1405.75	12	-3.4	703.874	2	37.9934	0.9688-0.9912			1789425	47913	210305_B721_sHLA_0201_1_Slot2-11_1_1048.d	1	Q86U28|ISCA2_HUMAN			FALSE
RLLKSKLYL	22.59	1132.73	9	1.2	567.372	2	7.8628	0.9025-0.9249	490	22500	365261	10343	210305_B721_sHLA_0201_1_Slot2-11_1_1048.d	3	P10620|MGST1_HUMAN			FALSE
RLLSEVEEL	23.61	1086.59	9	-1.9	544.3	2	23.5234	0.8462-0.8687	146	4870	1105134	29652	210305_B721_sHLA_0201_1_Slot2-11_1_1048.d	1	Q8WW24|TEKT4_HUMAN			FALSE
RLLSIKEAFRL	29.62	1344.82	11	5.7	449.283	3	23.9907	0.7597-0.7823			1128099	30267	210305_B721_sHLA_0201_1_Slot2-11_1_1048.d	1	Q9BPX3|CND3_HUMAN			FALSE
RLMNETTAV	23.87	1033.52	9	13.5	517.773	2	7.1532	0.8105-0.8331			332918	9290	210305_B721_sHLA_0201_1_Slot2-11_1_1048.d	1	O95757|HS74L_HUMAN;P34932|HSP74_HUMAN			FALSE
RLPAAGVGDM(+15.99)VM	49.38	1231.61	12	-0.2	616.807	2	16.3204	0.8968-0.9193	173	3510	765842	21140	210305_B721_sHLA_0201_1_Slot2-11_1_1048.d	1	P62829|RL23_HUMAN	Oxidation (M)	M10:Oxidation (M):32.28	FALSE
RLPAAGVGDMVM	45.19	1215.61	12	2.7	608.811	2	24.8648	0.8875-0.9099	2240	21800	1166677	31297	210305_B721_sHLA_0201_1_Slot2-11_1_1048.d	1	P62829|RL23_HUMAN			FALSE
RLPAAGVGDMVM(+15.99)	45.28	1231.61	12	6.9	616.811	2	16.8988	0.8950-0.9174	395	6110	792579	21951	210305_B721_sHLA_0201_1_Slot2-11_1_1048.d	1	P62829|RL23_HUMAN	Oxidation (M)	M12:Oxidation (M):54.01	FALSE
RLPDDDPTAV	27.42	1097.54	10	0.7	549.773	2	9.6844	0.8199-0.8425	1470	21000	449303	13031	210305_B721_sHLA_0201_1_Slot2-11_1_1048.d	2	Q9UBF2|COPG2_HUMAN			FALSE
RLPEAIEEV	24.57	1054.57	9	-1.3	528.287	2	18.5111	0.8077-0.8303	4690	30500	865856	23708	210305_B721_sHLA_0201_1_Slot2-11_1_1048.d	1	Q9UBQ7|GRHPR_HUMAN			FALSE
RLPPPFPGL	26.04	992.581	9	-12.7	497.289	2	32.6459	0.8021-0.8246			1537195	41533	210305_B721_sHLA_0201_1_Slot2-11_1_1048.d	1	Q13596|SNX1_HUMAN			FALSE
RLQEDPPVGV	28.57	1108.59	10	0.4	555.299	2	11.4205	0.8246-0.8472	3530	73200	531203	15365	210305_B721_sHLA_0201_1_Slot2-11_1_1048.d	2	P63146|UBE2B_HUMAN			FALSE
RLQEEINEV	24.18	1128.58	9	0.6	565.294	2	9.9156	0.8443-0.8669	1030	16700	462212	13424	210305_B721_sHLA_0201_1_Slot2-11_1_1048.d	1	Q70UQ0|IKIP_HUMAN			FALSE
RLQESVMEA	26.04	1061.52	9	-1.7	531.763	2	7.6159	0.8143-0.8368	433	9380	353244	9948	210305_B721_sHLA_0201_1_Slot2-11_1_1048.d	1	O60216|RAD21_HUMAN			FALSE
RLSEFIPAVF	22.92	1177.65	10	-4.9	589.827	2	43.0674	0.8650-0.8875			2028552	53706	210305_B721_sHLA_0201_1_Slot2-11_1_1048.d	1	Q12768|WASC5_HUMAN			FALSE
RLTDYISKV	23.85	1093.61	9	-2.9	547.81	2	16.4286	0.8706-0.8931	1090	13600	768614	21230	210305_B721_sHLA_0201_1_Slot2-11_1_1048.d	1	O75915|PRAF3_HUMAN			FALSE
RLVQGSILKKV	47.62	1239.8	11	6.6	414.276	3	6.3357	0.7220-0.7447			294267	8187	210305_B721_sHLA_0201_1_Slot2-11_1_1048.d	1	P12004|PCNA_HUMAN			FALSE
RLWGEPVNL	26.7	1082.59	9	1	542.299	2	27.3373	0.8397-0.8622	707	7010	1283585	34667	210305_B721_sHLA_0201_1_Slot2-11_1_1048.d	1	Q93008|USP9X_HUMAN;O00507|USP9Y_HUMAN			FALSE
RLWPKIQGL	38.92	1109.67	9	-0.6	555.84	2	21.9863	0.8584-0.8809	6350	87200	1031826	27864	210305_B721_sHLA_0201_1_Slot2-11_1_1048.d	3	Q9NX09|DDIT4_HUMAN			FALSE
RLYDGLFKV	25.96	1109.62	9	-4	555.814	2	24.2629	0.8650-0.8875			1140976	30628	210305_B721_sHLA_0201_1_Slot2-11_1_1048.d	2	Q16531|DDB1_HUMAN			FALSE
RLYPLRKYAVKA	29.18	1476.89	12	10.2	493.308	3	4.8981	0.7748-0.7974			226707	5889	210305_B721_sHLA_0201_1_Slot2-11_1_1048.d	1	P42766|RL35_HUMAN			FALSE
RMFDGKFVVA	25.79	1168.61	10	3.3	585.31	2	18.4444	0.8715-0.8940	892	11000	864945	23691	210305_B721_sHLA_0201_1_Slot2-11_1_1048.d	1	Q8TAS1|UHMK1_HUMAN			FALSE
RMFLSFPT	23.29	997.505	8	-6	499.755	2	32.3349	0.8049-0.8274			1522404	41046	210305_B721_sHLA_0201_1_Slot2-11_1_1048.d	1	P69905|HBA_HUMAN			FALSE
RMFLSFPTT	27.02	1098.55	9	-0.9	550.281	2	32.1943	0.8415-0.8640	9390	66300	1511363	40733	210305_B721_sHLA_0201_1_Slot2-11_1_1048.d	2	P69905|HBA_HUMAN			FALSE
RMIDIQTRM	28.24	1162.6	9	0.6	582.303	2	11.4306	0.8715-0.8940	815	12000	533962	15442	210305_B721_sHLA_0201_1_Slot2-11_1_1048.d	1	O43709|BUD23_HUMAN			FALSE
RMLDMGFEPQI	32.49	1335.63	11	3.2	668.822	2	35.4557	0.9371-0.9595	149	2960	1668371	44867	210305_B721_sHLA_0201_1_Slot2-11_1_1048.d	1	O15523|DDX3Y_HUMAN;Q92841|DDX17_HUMAN;P17844|DDX5_HUMAN;O00571|DDX3X_HUMAN			FALSE
RMLEDRDLFVM	23.2	1423.7	11	-1.8	475.569	3	28.1656	0.7220-0.7447	628	11100	1324956	35808	210305_B721_sHLA_0201_1_Slot2-11_1_1048.d	1	Q14152|EIF3A_HUMAN			FALSE
RMLPHAPGV	25.52	976.528	9	-1.7	489.268	2	6.6933	0.8058-0.8284	2530	74800	309877	8599	210305_B721_sHLA_0201_1_Slot2-11_1_1048.d	2	Q13547|HDAC1_HUMAN;Q92769|HDAC2_HUMAN			FALSE
RMYELVHRM	38.35	1233.61	9	-4.6	412.207	3	6.0623	0.7183-0.7409			281261	7697	210305_B721_sHLA_0201_1_Slot2-11_1_1048.d	1	Q53GS7|GLE1_HUMAN			FALSE
RQADKVWRL	27.03	1170.66	9	7.6	391.229	3	5.6314	0.7126-0.7352			260937	7041	210305_B721_sHLA_0201_1_Slot2-11_1_1048.d	2	O00712|NFIB_HUMAN;Q14938|NFIX_HUMAN;Q12857|NFIA_HUMAN;P08651|NFIC_HUMAN			FALSE
RQLEEEGITFV	26.93	1319.67	11	1.1	660.841	2	24.9942	0.9333-0.9558	1330	15100	1173107	31469	210305_B721_sHLA_0201_1_Slot2-11_1_1048.d	1	Q92503|S14L1_HUMAN			FALSE
RVAPEEHPVLL	34.89	1258.7	11	4.2	630.359	2	12.2257	0.9212-0.9436	974	31700	573377	16415	210305_B721_sHLA_0201_1_Slot2-11_1_1048.d	2	P60709|ACTB_HUMAN;A5A3E0|POTEF_HUMAN;P63261|ACTG_HUMAN			FALSE
RVDPVNFKL	36.85	1086.62	9	-0.6	544.314	2	17.8918	0.8500-0.8725	2180	46300	838376	23048	210305_B721_sHLA_0201_1_Slot2-11_1_1048.d	4	P69905|HBA_HUMAN;P02008|HBAZ_HUMAN			FALSE
RVFEVSLADL	26.03	1147.62	10	-0.8	574.816	2	37.6674	0.8631-0.8856	1180	14600	1772000	47474	210305_B721_sHLA_0201_1_Slot2-11_1_1048.d	1	P61247|RS3A_HUMAN			FALSE
RVIGTLEEV	26.01	1014.57	9	-1.6	508.29	2	15.0545	0.8199-0.8425	1460	36000	706307	19715	210305_B721_sHLA_0201_1_Slot2-11_1_1048.d	2	P46060|RAGP1_HUMAN			FALSE
RVLDFDPMAV	25.98	1161.59	10	2.2	581.799	2	35.3415	0.8640-0.8865	1400	17500	1661022	44670	210305_B721_sHLA_0201_1_Slot2-11_1_1048.d	1	Q9H611|PIF1_HUMAN			FALSE
RVLPPSALQSV	23.9	1165.68	11	-1.2	583.845	2	19.6154	0.8734-0.8959			921806	25124	210305_B721_sHLA_0201_1_Slot2-11_1_1048.d	1	Q96GD4|AURKB_HUMAN			FALSE
RVMELFFTV	24.29	1140.6	9	0.7	571.305	2	43.4905	0.8809-0.9034	196	3060	2046914	54188	210305_B721_sHLA_0201_1_Slot2-11_1_1048.d	1	Q9C0E2|XPO4_HUMAN			FALSE
RVPPPPPIA	44.55	942.565	9	-1.7	472.287	2	11.1524	0.7569-0.7795	14600	173000	513744	14892	210305_B721_sHLA_0201_1_Slot2-11_1_1048.d	11	O60812|HNRC1_HUMAN;P07910|HNRPC_HUMAN;B2RXH8|HNRC2_HUMAN;B7ZW38|HNRC3_HUMAN;P0DMR1|HNRC4_HUMAN			FALSE
SADTLWGIQK	26.4	1117.58	10	4	559.795	2	18.2544	0.8434-0.8659			857608	23506	210305_B721_sHLA_0201_1_Slot2-11_1_1048.d	1	P00338|LDHA_HUMAN			FALSE
SAFPFPVTV	39.54	963.506	9	1	964.51	1	48.9387	1.4149-1.4369			2306410	61576	210305_B721_sHLA_0201_1_Slot2-11_1_1048.d	2	Q96K37|S35E1_HUMAN			FALSE
SAPEAEQGGAE	29.63	1044.44	11	7	1045.45	1	4.3325	1.4075-1.4295			200538	4752	210305_B721_sHLA_0201_1_Slot2-11_1_1048.d	1	P67809|YBOX1_HUMAN			FALSE
SIAEVVHQL	33.98	994.545	9	-5.6	498.275	2	22.0069	0.8030-0.8256			1034573	27929	210305_B721_sHLA_0201_1_Slot2-11_1_1048.d	1	O14976|GAK_HUMAN			FALSE
SIDDIGGALSK	24.96	1074.56	11	4.1	538.285	2	15.9162	0.8293-0.8519	192	4860	745673	20639	210305_B721_sHLA_0201_1_Slot2-11_1_1048.d	1	P02008|HBAZ_HUMAN			FALSE
SIDKFALVN	25.4	1005.55	9	-1.7	503.779	2	28.7958	0.8190-0.8415	3670	34600	1350623	36443	210305_B721_sHLA_0201_1_Slot2-11_1_1048.d	1	O75325|LRRN2_HUMAN			FALSE
SIDSEPALV	26.14	929.471	9	6.5	930.48	1	22.1235	1.4029-1.4249			1040051	28043	210305_B721_sHLA_0201_1_Slot2-11_1_1048.d	1	Q15155|NOMO1_HUMAN;P69849|NOMO3_HUMAN;Q5JPE7|NOMO2_HUMAN			FALSE
SIFASPESV	28.05	935.46	9	-1.1	936.462	1	25.7403	1.3772-1.3993			1210932	32640	210305_B721_sHLA_0201_1_Slot2-11_1_1048.d	1	O75940|SPF30_HUMAN			FALSE
SIHDVTFQV	27.28	1044.52	9	2.2	523.268	2	20.6007	0.8340-0.8565	265	4510	966846	26358	210305_B721_sHLA_0201_1_Slot2-11_1_1048.d	1	Q9P2D0|IBTK_HUMAN			FALSE
SIIGRLLEV	31.61	998.612	9	-1.8	500.31	2	38.7321	0.8274-0.8500	21800	492000	1817823	48597	210305_B721_sHLA_0201_1_Slot2-11_1_1048.d	3	P62136|PP1A_HUMAN			FALSE
SIIQRLLEV	24.94	1069.65	9	-1.5	535.829	2	40.9983	0.8406-0.8631	1420	14300	1935206	51548	210305_B721_sHLA_0201_1_Slot2-11_1_1048.d	1	P36873|PP1G_HUMAN			FALSE
SILEDPPSI	37.73	969.502	9	0.3	970.505	1	32.0821	1.4304-1.4524			1510429	40693	210305_B721_sHLA_0201_1_Slot2-11_1_1048.d	3	Q9NVM9|INT13_HUMAN			FALSE
SILGTDILL	23.58	943.559	9	7	944.569	1	51.1161	1.4442-1.4662			2408793	63831	210305_B721_sHLA_0201_1_Slot2-11_1_1048.d	1	Q96QD8|S38A2_HUMAN			FALSE
SILKKVLEA	32.25	999.633	9	-0.5	500.821	2	12.98	0.8425-0.8650	529	7230	606420	17274	210305_B721_sHLA_0201_1_Slot2-11_1_1048.d	1	P12004|PCNA_HUMAN			FALSE
SILRGIFSV	24.67	990.586	9	3	496.3	2	36.501	0.8256-0.8481	757	8980	1716011	46019	210305_B721_sHLA_0201_1_Slot2-11_1_1048.d	1	Q96PP9|GBP4_HUMAN			FALSE
SILRHVAEV	36.34	1022.59	9	-0.9	512.298	2	7.7542	0.8303-0.8528	179	6760	360625	10177	210305_B721_sHLA_0201_1_Slot2-11_1_1048.d	1	P05198|IF2A_HUMAN			FALSE
SILSLVTKI	35.48	972.622	9	1.2	487.317	2	41.5315	0.8058-0.8284			1956254	52034	210305_B721_sHLA_0201_1_Slot2-11_1_1048.d	2	Q12905|ILF2_HUMAN			FALSE
SIQQSIERLLV	34.33	1284.74	11	2	643.376	2	41.0999	0.9268-0.9492	335	5280	1934275	51511	210305_B721_sHLA_0201_1_Slot2-11_1_1048.d	1	P55769|NH2L1_HUMAN			FALSE
SISAGIPKV	25.14	870.518	9	-1.7	436.263	2	15.4349	0.7616-0.7842			724633	20161	210305_B721_sHLA_0201_1_Slot2-11_1_1048.d	2	O95071|UBR5_HUMAN			FALSE
SIYPSPTGV	39.76	919.465	9	2.7	920.471	1	20.4126	1.3644-1.3864			959475	26139	210305_B721_sHLA_0201_1_Slot2-11_1_1048.d	5	Q6P2Q9|PRP8_HUMAN			FALSE
SIYYITGESK	24.56	1159.58	10	1	580.793	2	12.6387	0.8697-0.8922	288	4310	592668	16932	210305_B721_sHLA_0201_1_Slot2-11_1_1048.d	1	P08238|HS90B_HUMAN;Q58FF8|H90B2_HUMAN			FALSE
SLADDSVLERL	44.04	1216.63	11	-2	609.318	2	30.8673	0.9053-0.9277	741	8150	1451533	39013	210305_B721_sHLA_0201_1_Slot2-11_1_1048.d	1	Q9NU22|MDN1_HUMAN			FALSE
SLADIAQKL	33.58	957.549	9	-1.1	479.779	2	26.5457	0.8002-0.8228	213	3940	1247759	33707	210305_B721_sHLA_0201_1_Slot2-11_1_1048.d	1	O43242|PSMD3_HUMAN			FALSE
SLADLMPRV	22.37	1000.54	9	-3.4	501.272	2	35.6411	0.8002-0.8228			1678448	45110	210305_B721_sHLA_0201_1_Slot2-11_1_1048.d	1	P42285|MTREX_HUMAN			FALSE
SLADLQNDEV	34.07	1102.51	10	1.3	552.263	2	22.1222	0.8425-0.8650	1690	16400	1037319	27993	210305_B721_sHLA_0201_1_Slot2-11_1_1048.d	1	P61247|RS3A_HUMAN			FALSE
SLADVHIEV	23.13	981.513	9	-4.2	491.76	2	25.8451	0.8152-0.8378	477	7030	1213711	32737	210305_B721_sHLA_0201_1_Slot2-11_1_1048.d	1	O14981|BTAF1_HUMAN			FALSE
SLADYITAA	27.8	923.46	9	-0.1	924.463	1	31.3235	1.3754-1.3974			1474573	39703	210305_B721_sHLA_0201_1_Slot2-11_1_1048.d	1	P33993|MCM7_HUMAN			FALSE
SLAEEHEGL	22.39	983.456	9	0.2	492.733	2	6.9001	0.7946-0.8171			320942	8936	210305_B721_sHLA_0201_1_Slot2-11_1_1048.d	1	Q10570|CPSF1_HUMAN			FALSE
SLAEFVQSL	37.35	992.518	9	-2	993.519	1	45.4197	1.4533-1.4753			2139748	56728	210305_B721_sHLA_0201_1_Slot2-11_1_1048.d	1	Q93009|UBP7_HUMAN			FALSE
SLAEGRLYL	28.74	1020.56	9	0.7	511.286	2	21.8827	0.8228-0.8453	516	8400	1026347	27749	210305_B721_sHLA_0201_1_Slot2-11_1_1048.d	1	Q7Z3E5|ARMC9_HUMAN			FALSE
SLAEGSVTSV	43.96	948.476	10	8.8	949.488	1	14.5602	1.3974-1.4194			683360	19118	210305_B721_sHLA_0201_1_Slot2-11_1_1048.d	1	P13010|XRCC5_HUMAN			FALSE
SLAELDEKISA	31.46	1174.61	11	1	588.309	2	19.5184	0.8753-0.8978	90.9	3050	916291	24973	210305_B721_sHLA_0201_1_Slot2-11_1_1048.d	2	Q9NS73|MBIP1_HUMAN			FALSE
SLAELIQAL	28.94	956.554	9	-11.6	957.546	1	53.0989	1.4460-1.4680			2502191	66041	210305_B721_sHLA_0201_1_Slot2-11_1_1048.d	1	P58004|SESN2_HUMAN			FALSE
SLAESLDQA	41.37	932.445	9	8.4	933.456	1	15.6682	1.3827-1.4048			735601	20401	210305_B721_sHLA_0201_1_Slot2-11_1_1048.d	1	Q9Y2L1|RRP44_HUMAN			FALSE
SLAETDKITL	28.86	1089.59	10	0.9	545.801	2	19.8824	0.8368-0.8594	2600	28500	931915	25399	210305_B721_sHLA_0201_1_Slot2-11_1_1048.d	1	P38606|VATA_HUMAN			FALSE
SLAEVAGLQV	36.74	985.544	10	3.3	986.551	1	34.5522	1.4414-1.4634			1627096	43822	210305_B721_sHLA_0201_1_Slot2-11_1_1048.d	1	Q8TCU6|PREX1_HUMAN			FALSE
SLAEVLQQL	32.64	999.56	9	9.8	1000.57	1	46.003	1.4543-1.4762			2167463	57623	210305_B721_sHLA_0201_1_Slot2-11_1_1048.d	1	Q6NUM9|RETST_HUMAN			FALSE
SLAEVNTQL	40.14	973.508	9	-5.7	974.505	1	20.8208	1.4249-1.4469			978730	26620	210305_B721_sHLA_0201_1_Slot2-11_1_1048.d	2	Q9BV73|CP250_HUMAN			FALSE
SLAPLFFKL	31.52	1034.62	9	0.4	518.313	2	47.1499	0.8331-0.8556	1270	15900	2221710	59124	210305_B721_sHLA_0201_1_Slot2-11_1_1048.d	2	O14617|AP3D1_HUMAN			FALSE
SLASFIPAV	26.4	903.506	9	3.8	904.513	1	46.5473	1.3791-1.4011			2193267	58395	210305_B721_sHLA_0201_1_Slot2-11_1_1048.d	1	Q96CS2|HAUS1_HUMAN			FALSE
SLASHIQSL	39.4	954.513	9	-3.2	478.26	2	13.985	0.7917-0.8143	733	11300	654051	18417	210305_B721_sHLA_0201_1_Slot2-11_1_1048.d	2	Q6ZS81|WDFY4_HUMAN			FALSE
SLASLLVSV	29.59	887.533	9	2.8	888.539	1	49.1526	1.3782-1.4002			2316441	61773	210305_B721_sHLA_0201_1_Slot2-11_1_1048.d	2	Q15024|EXOS7_HUMAN			FALSE
SLAWDVPAA	31.91	928.465	9	2.7	929.471	1	32.0044	1.3690-1.3910			1506756	40596	210305_B721_sHLA_0201_1_Slot2-11_1_1048.d	2	P49327|FAS_HUMAN			FALSE
SLDAIVASV	22.64	873.481	9	0.2	874.484	1	34.5131	1.3561-1.3782			1625267	43781	210305_B721_sHLA_0201_1_Slot2-11_1_1048.d	1	P42356|PI4KA_HUMAN			FALSE
SLDAKEIYL	24.22	1050.56	9	0.7	526.285	2	23.388	0.8397-0.8622			1099623	29505	210305_B721_sHLA_0201_1_Slot2-11_1_1048.d	1	Q8IXB1|DJC10_HUMAN			FALSE
SLDALLSQV	25.37	944.518	9	7.5	945.528	1	42.1926	1.4396-1.4616			1987323	52707	210305_B721_sHLA_0201_1_Slot2-11_1_1048.d	1	Q96G25|MED8_HUMAN			FALSE
SLDDHVVAV	28.79	953.482	9	4.1	954.489	1	15.0073	1.4066-1.4286	1710	26300	704466	19662	210305_B721_sHLA_0201_1_Slot2-11_1_1048.d	2	A2RRH5|WDR27_HUMAN			FALSE
SLDDTELRL	25	1060.54	9	-4.5	531.273	2	23.2129	0.8321-0.8547			1091361	29289	210305_B721_sHLA_0201_1_Slot2-11_1_1048.d	1	Q9HA92|RSAD1_HUMAN			FALSE
SLDDVEGMSV	43.25	1050.45	10	3.2	1051.46	1	26.2657	1.4662-1.4881			1235771	33341	210305_B721_sHLA_0201_1_Slot2-11_1_1048.d	1	Q969K3|RNF34_HUMAN			FALSE
SLDEGIEQV	34.51	988.471	9	3.6	989.478	1	19.421	1.4396-1.4616			912598	24856	210305_B721_sHLA_0201_1_Slot2-11_1_1048.d	2	Q8WV92|MITD1_HUMAN			FALSE
SLDERPVAV	28.85	984.524	9	11.2	493.273	2	10.2054	0.7899-0.8124			477868	13882	210305_B721_sHLA_0201_1_Slot2-11_1_1048.d	1	Q13873|BMPR2_HUMAN			FALSE
SLDGAPIGV	24.55	827.439	9	6.1	828.447	1	24.1462	1.3147-1.3368			1135451	30467	210305_B721_sHLA_0201_1_Slot2-11_1_1048.d	1	O43491|E41L2_HUMAN			FALSE
SLDGFTIQV	24.35	978.502	9	7.4	979.512	1	40.7539	1.4543-1.4762			1919598	51138	210305_B721_sHLA_0201_1_Slot2-11_1_1048.d	1	P29728|OAS2_HUMAN			FALSE
SLDKFLASVS	22.48	1065.57	10	-0.4	533.79	2	27.8027	0.8256-0.8481			1308404	35348	210305_B721_sHLA_0201_1_Slot2-11_1_1048.d	1	P69905|HBA_HUMAN			FALSE
SLDKFLASVST	27.48	1166.62	11	-0.5	584.313	2	28.5982	0.8734-0.8959	2070	17600	1341454	36214	210305_B721_sHLA_0201_1_Slot2-11_1_1048.d	1	P69905|HBA_HUMAN			FALSE
SLDKFLASVSTV	27.6	1265.69	12	0.9	633.848	2	37.365	0.9212-0.9436	735	9900	1757306	47084	210305_B721_sHLA_0201_1_Slot2-11_1_1048.d	1	P69905|HBA_HUMAN			FALSE
SLDPHAQVAV	25.04	1035.53	10	4.6	518.775	2	11.7843	0.8190-0.8415	514	9000	551358	15852	210305_B721_sHLA_0201_1_Slot2-11_1_1048.d	1	P35573|GDE_HUMAN			FALSE
SLDPTLPSV	23.32	927.491	9	6.1	928.5	1	30.7399	1.3993-1.4213			1446936	38886	210305_B721_sHLA_0201_1_Slot2-11_1_1048.d	3	Q15751|HERC1_HUMAN			FALSE
SLDQPTQTV	42.71	987.487	9	8.7	988.499	1	10.0304	1.4029-1.4249	2200	33700	469567	13627	210305_B721_sHLA_0201_1_Slot2-11_1_1048.d	7	Q99613|EIF3C_HUMAN;B5ME19|EIFCL_HUMAN			FALSE
SLDSQKFVTV	27.71	1122.59	10	-2.3	562.299	2	18.3153	0.8453-0.8678	182	4520	859439	23549	210305_B721_sHLA_0201_1_Slot2-11_1_1048.d	1	Q96JI7|SPTCS_HUMAN			FALSE
SLDTQPKKV	28.46	1014.57	9	-0.1	508.29	2	0.1016	0.7880-0.8105			5437	73	210305_B721_sHLA_0201_1_Slot2-11_1_1048.d	1	P15923|TFE2_HUMAN			FALSE
SLEELLHYV	31.45	1101.57	9	3.9	551.792	2	43.8122	0.8500-0.8725	253	9700	2063471	54653	210305_B721_sHLA_0201_1_Slot2-11_1_1048.d	2	Q96G75|RMD5B_HUMAN			FALSE
SLFAGGMLRV	25.9	1049.57	10	-1.6	525.789	2	34.204	0.8350-0.8575	3810	31200	1606925	43319	210305_B721_sHLA_0201_1_Slot2-11_1_1048.d	1	Q9BVK6|TMED9_HUMAN			FALSE
SLFDARVHL	25.26	1056.57	9	5.5	529.294	2	24.1847	0.8678-0.8903	131	4330	1136377	30499	210305_B721_sHLA_0201_1_Slot2-11_1_1048.d	1	Q9Y399|RT02_HUMAN			FALSE
SLFERLVKV	30.15	1089.65	9	-0.4	545.832	2	25.7169	0.8603-0.8828	192	5300	1210017	32619	210305_B721_sHLA_0201_1_Slot2-11_1_1048.d	1	Q9P2E3|ZNFX1_HUMAN			FALSE
SLFERLVVL	26.58	1074.64	9	1.1	538.327	2	44.2377	0.8443-0.8669	2210	37800	2079977	55067	210305_B721_sHLA_0201_1_Slot2-11_1_1048.d	2	Q92900|RENT1_HUMAN			FALSE
SLFGGSVKL	29.85	906.518	9	-0.4	907.52	1	26.4017	1.4231-1.4451			1242220	33532	210305_B721_sHLA_0201_1_Slot2-11_1_1048.d	2	Q8WUM4|PDC6I_HUMAN			FALSE
SLFGGTSGL	24.91	837.423	9	1.8	838.428	1	30.623	1.3432-1.3653			1441413	38727	210305_B721_sHLA_0201_1_Slot2-11_1_1048.d	1	Q9Y4D8|HECD4_HUMAN			FALSE
SLFIGEKAVLL	30.16	1188.71	11	0.1	595.361	2	39.8791	0.8893-0.9118			1878422	50192	210305_B721_sHLA_0201_1_Slot2-11_1_1048.d	2	P42696|RBM34_HUMAN			FALSE
SLFKLIVKV	26.58	1045.69	9	-2.8	523.848	2	30.8955	0.8519-0.8744	698	7280	1451534	39014	210305_B721_sHLA_0201_1_Slot2-11_1_1048.d	1	Q5UIP0|RIF1_HUMAN			FALSE
SLFPGQVVI	35.68	958.549	9	3.5	959.555	1	44.8949	1.4469-1.4689			2114806	55924	210305_B721_sHLA_0201_1_Slot2-11_1_1048.d	5	Q14181|DPOA2_HUMAN			FALSE
SLFQGVEFHYV	27.79	1324.65	11	3.3	663.329	2	38.6349	0.9249-0.9474			1819654	48640	210305_B721_sHLA_0201_1_Slot2-11_1_1048.d	1	Q14739|LBR_HUMAN			FALSE
SLFQSRISL	31.54	1049.59	9	1.6	525.799	2	28.8533	0.8321-0.8547			1357977	36645	210305_B721_sHLA_0201_1_Slot2-11_1_1048.d	1	O94868|FCSD2_HUMAN			FALSE
SLFSAVHKI	34.07	1000.57	9	-6.2	501.287	2	15.0807	0.8443-0.8669	130	4270	707225	19739	210305_B721_sHLA_0201_1_Slot2-11_1_1048.d	1	O94905|ERLN2_HUMAN			FALSE
SLFSGKPEV	23.97	962.507	9	-6.3	482.256	2	16.5286	0.7899-0.8124	111	2100	775078	21436	210305_B721_sHLA_0201_1_Slot2-11_1_1048.d	1	Q14202|ZMYM3_HUMAN			FALSE
SLGEEQFSV	26.69	994.461	9	-1.2	995.462	1	24.1073	1.4286-1.4506			1133612	30416	210305_B721_sHLA_0201_1_Slot2-11_1_1048.d	1	Q56NI9|ESCO2_HUMAN			FALSE
SLGEFHVRL	27.43	1056.57	9	-3.8	529.289	2	20.1599	0.8640-0.8865			947534	25820	210305_B721_sHLA_0201_1_Slot2-11_1_1048.d	1	Q9NU22|MDN1_HUMAN			FALSE
SLGKVFGV	28.02	805.47	8	5.7	403.743	2	19.6349	0.7371-0.7597			922718	25142	210305_B721_sHLA_0201_1_Slot2-11_1_1048.d	1	P54132|BLM_HUMAN			FALSE
SLGRFEITV	22.96	1020.56	9	-3.3	511.284	2	27.9782	0.8049-0.8274	1110	15100	1315771	35563	210305_B721_sHLA_0201_1_Slot2-11_1_1048.d	1	P53677|AP3M2_HUMAN			FALSE
SLHDAIM(+15.99)IV	29.69	1013.52	9	-2.6	507.764	2	22.6966	0.8218-0.8443	2700	23100	1064760	28614	210305_B721_sHLA_0201_1_Slot2-11_1_1048.d	2	Q99832|TCPH_HUMAN	Oxidation (M)	M7:Oxidation (M):1001.00	FALSE
SLHDAIMIV	42.87	997.527	9	6.8	998.536	1	28.5229	1.4579-1.4799	2260	44500	1342364	36230	210305_B721_sHLA_0201_1_Slot2-11_1_1048.d	6	Q99832|TCPH_HUMAN			FALSE
SLHFLILYV	23.42	1103.64	9	3.6	552.826	2	51.0577	0.8697-0.8922			2406045	63765	210305_B721_sHLA_0201_1_Slot2-11_1_1048.d	1	P16615|AT2A2_HUMAN;O14983|AT2A1_HUMAN			FALSE
SLIAKVATA	39.68	872.533	9	14.8	873.549	1	11.4301	1.4149-1.4369			535780	15472	210305_B721_sHLA_0201_1_Slot2-11_1_1048.d	2	Q92526|TCPW_HUMAN;P40227|TCPZ_HUMAN			FALSE
SLIDADPYL	41.61	1005.5	9	-5.1	1006.5	1	39.6457	1.4671-1.4890			1867391	49889	210305_B721_sHLA_0201_1_Slot2-11_1_1048.d	1	P20248|CCNA2_HUMAN			FALSE
SLIDGIKRA	22.39	971.576	9	-0.3	486.793	2	10.1869	0.8199-0.8425	124	4220	476022	13824	210305_B721_sHLA_0201_1_Slot2-11_1_1048.d	1	P23526|SAHH_HUMAN			FALSE
SLIDKTTAA	41.55	918.502	9	-0.6	919.505	1	6.6278	1.3745-1.3965			308027	8537	210305_B721_sHLA_0201_1_Slot2-11_1_1048.d	2	P09234|RU1C_HUMAN			FALSE
SLIDRTIKM	27.9	1075.61	9	-2.6	538.807	2	15.7352	0.8519-0.8744	937	13600	736521	20427	210305_B721_sHLA_0201_1_Slot2-11_1_1048.d	1	Q96SK2|TM209_HUMAN			FALSE
SLIEKYFSV	36.18	1084.58	9	-5.7	543.292	2	33.5095	0.8359-0.8584	603	8100	1575737	42527	210305_B721_sHLA_0201_1_Slot2-11_1_1048.d	1	P52292|IMA1_HUMAN			FALSE
SLIEQTTAL	37.24	974.528	9	-5.7	975.526	1	25.9739	1.4387-1.4607			1221969	32949	210305_B721_sHLA_0201_1_Slot2-11_1_1048.d	2	Q9NVK5|FGOP2_HUMAN			FALSE
SLIERDLKL	29.06	1085.64	9	-2.4	543.826	2	18.2656	0.8603-0.8828	591	15500	856687	23479	210305_B721_sHLA_0201_1_Slot2-11_1_1048.d	2	O60287|NPA1P_HUMAN			FALSE
SLIGHLQTL	43.48	980.565	9	-1.1	491.287	2	25.0711	0.8096-0.8321	3380	59400	1176792	31578	210305_B721_sHLA_0201_1_Slot2-11_1_1048.d	2	Q16690|DUS5_HUMAN			FALSE
SLIKHKIML	38.94	1081.67	9	-2.6	541.837	2	7.6398	0.8809-0.9034	197	13000	355090	10006	210305_B721_sHLA_0201_1_Slot2-11_1_1048.d	2	P38606|VATA_HUMAN			FALSE
SLIKKIKDV	27.12	1042.67	9	-1.2	522.342	2	5.1162	0.8509-0.8734			236888	6236	210305_B721_sHLA_0201_1_Slot2-11_1_1048.d	1	O75563|SKAP2_HUMAN			FALSE
SLIKQIPRI	34.55	1066.69	9	-0.7	534.348	2	18.2313	0.8481-0.8706	6600	152000	853022	23390	210305_B721_sHLA_0201_1_Slot2-11_1_1048.d	4	P62906|RL10A_HUMAN			FALSE
SLIPIISGV	33	897.553	9	-2	898.555	1	49.6775	1.3818-1.4039			2341169	62363	210305_B721_sHLA_0201_1_Slot2-11_1_1048.d	1	Q96K37|S35E1_HUMAN			FALSE
SLIRIVPVV	22.33	994.654	9	1.8	498.333	2	35.855	0.8256-0.8481			1688525	45353	210305_B721_sHLA_0201_1_Slot2-11_1_1048.d	2	Q76L83|ASXL2_HUMAN			FALSE
SLIRSVVAL	27.94	956.602	9	-2.6	479.305	2	27.6667	0.8096-0.8321			1301970	35172	210305_B721_sHLA_0201_1_Slot2-11_1_1048.d	1	P51665|PSMD7_HUMAN			FALSE
SLITLIEKV	29.64	1014.63	9	-4.7	508.319	2	41.2399	0.8274-0.8500	827	10600	1942525	51715	210305_B721_sHLA_0201_1_Slot2-11_1_1048.d	2	O75976|CBPD_HUMAN			FALSE
SLITPLQAV	39.98	940.559	9	-0.9	941.562	1	39.082	1.4286-1.4506			1840815	49239	210305_B721_sHLA_0201_1_Slot2-11_1_1048.d	1	P78527|PRKDC_HUMAN			FALSE
SLITRLLEV	28.39	1042.64	9	-0.5	522.324	2	43.0869	0.8368-0.8594	970	10400	2029472	53732	210305_B721_sHLA_0201_1_Slot2-11_1_1048.d	2	P62140|PP1B_HUMAN			FALSE
SLLDEFYKL	27.71	1126.59	9	-0.7	564.3	2	47.4228	0.8622-0.8847	10700	164000	2230921	59395	210305_B721_sHLA_0201_1_Slot2-11_1_1048.d	2	Q14444|CAPR1_HUMAN			FALSE
SLLDGVVEKL	31.91	1071.62	10	-0.7	536.813	2	38.7548	0.8453-0.8678	1630	15500	1821498	48696	210305_B721_sHLA_0201_1_Slot2-11_1_1048.d	1	Q7L5Y9|MAEA_HUMAN			FALSE
SLLDIERVFKGK	24.19	1403.81	12	3.7	468.945	3	29.3008	0.7239-0.7466			1379042	37148	210305_B721_sHLA_0201_1_Slot2-11_1_1048.d	2	Q9H3S1|SEM4A_HUMAN			FALSE
SLLDIIEKV	36.67	1028.61	9	-1	515.31	2	49.398	0.8284-0.8509	12000	101000	2323761	61941	210305_B721_sHLA_0201_1_Slot2-11_1_1048.d	4	P49815|TSC2_HUMAN			FALSE
SLLDLEQKL	26.25	1057.6	9	-1.8	529.805	2	33.875	0.8481-0.8706	2340	42600	1594076	42986	210305_B721_sHLA_0201_1_Slot2-11_1_1048.d	2	P56589|PEX3_HUMAN			FALSE
SLLDLHTKV	32.61	1024.59	9	-1.1	513.3	2	17.7101	0.8406-0.8631	1260	13500	828303	22809	210305_B721_sHLA_0201_1_Slot2-11_1_1048.d	1	O75691|UTP20_HUMAN			FALSE
SLLDPLPTA	34.89	925.512	9	-3.9	926.511	1	37.799	1.4149-1.4369			1780251	47679	210305_B721_sHLA_0201_1_Slot2-11_1_1048.d	1	Q92994|TF3B_HUMAN			FALSE
SLLDPVPEV	38.48	967.523	9	1.8	968.527	1	39.1986	1.4314-1.4533			1846314	49374	210305_B721_sHLA_0201_1_Slot2-11_1_1048.d	4	Q92616|GCN1_HUMAN			FALSE
SLLDRFLATV	42.52	1133.64	10	-0.6	567.827	2	50.2808	0.8781-0.9006	5130	145000	2366729	62891	210305_B721_sHLA_0201_1_Slot2-11_1_1048.d	3	Q14094|CCNI_HUMAN			FALSE
SLLDSVVGL	24.96	901.512	9	1.5	902.517	1	48.861	1.4139-1.4359			2302761	61503	210305_B721_sHLA_0201_1_Slot2-11_1_1048.d	1	Q69YN4|VIR_HUMAN			FALSE
SLLEHLSHV	35.91	1033.56	9	-7.8	517.779	2	16.563	0.8397-0.8622			777839	21515	210305_B721_sHLA_0201_1_Slot2-11_1_1048.d	1	Q9BQI3|E2AK1_HUMAN			FALSE
SLLEILNSA	31.21	958.534	9	2.6	959.539	1	46.0418	1.4378-1.4598			2169309	57681	210305_B721_sHLA_0201_1_Slot2-11_1_1048.d	1	Q9UPN3|MACF1_HUMAN			FALSE
SLLEKSLGL	36.33	958.57	9	5.7	959.578	1	27.511	1.4598-1.4817	4010	42400	1294589	34943	210305_B721_sHLA_0201_1_Slot2-11_1_1048.d	3	O43324|MCA3_HUMAN			FALSE
SLLELPHPLL	27.3	1130.67	10	4.8	566.342	2	45.1281	0.8781-0.9006	167	2730	2125853	56243	210305_B721_sHLA_0201_1_Slot2-11_1_1048.d	2	Q14209|E2F2_HUMAN			FALSE
SLLENIAKA	36.22	957.549	9	1	958.553	1	20.9764	1.4424-1.4643	1380	16000	986060	26798	210305_B721_sHLA_0201_1_Slot2-11_1_1048.d	3	Q93074|MED12_HUMAN			FALSE
SLLENLEKI	36.56	1057.6	9	1.4	529.807	2	35.7163	0.8218-0.8443	9900	77400	1677528	45084	210305_B721_sHLA_0201_1_Slot2-11_1_1048.d	2	O60812|HNRC1_HUMAN;P07910|HNRPC_HUMAN;B2RXH8|HNRC2_HUMAN;B7ZW38|HNRC3_HUMAN;P0DMR1|HNRC4_HUMAN			FALSE
SLLESVQKL	35.41	1015.59	9	-2.3	508.8	2	25.8186	0.8105-0.8331	678	8510	1211864	32678	210305_B721_sHLA_0201_1_Slot2-11_1_1048.d	1	Q13535|ATR_HUMAN			FALSE
SLLGGDVVSV	39.89	944.518	10	0.4	945.521	1	35.2134	1.4185-1.4405			1658254	44584	210305_B721_sHLA_0201_1_Slot2-11_1_1048.d	7	Q99576|T22D3_HUMAN			FALSE
SLLGGDVVSVKL	34.76	1185.7	12	-0.7	593.853	2	36.321	0.9025-0.9249	967	11700	1707758	45812	210305_B721_sHLA_0201_1_Slot2-11_1_1048.d	1	Q99576|T22D3_HUMAN			FALSE
SLLGHLM(+15.99)IV	23.02	997.563	9	0	499.786	2	34.6301	0.8190-0.8415			1630770	43920	210305_B721_sHLA_0201_1_Slot2-11_1_1048.d	1	P49773|HINT1_HUMAN	Oxidation (M)	M7:Oxidation (M):1001.00	FALSE
SLLGHLMIV	27.33	981.568	9	-1.8	491.788	2	41.7046	0.8162-0.8387	736	9630	1962635	52157	210305_B721_sHLA_0201_1_Slot2-11_1_1048.d	1	P49773|HINT1_HUMAN			FALSE
SLLHLGALYGI	37.22	1155.67	11	0.5	578.838	2	43.5601	0.8922-0.9146	1430	17100	2048750	54236	210305_B721_sHLA_0201_1_Slot2-11_1_1048.d	2	O00767|ACOD_HUMAN			FALSE
SLLKDIEAA	24.57	958.534	9	-5.7	480.269	2	20.8404	0.8143-0.8368			979660	26656	210305_B721_sHLA_0201_1_Slot2-11_1_1048.d	1	Q9HBI5|CC014_HUMAN			FALSE
SLLKEPQKV	27.77	1040.62	9	-1	521.316	2	5.7293	0.8303-0.8528	270	7330	265560	7194	210305_B721_sHLA_0201_1_Slot2-11_1_1048.d	1	Q9UBB6|NCDN_HUMAN			FALSE
SLLKEPQKVQL	36.76	1281.77	11	8.3	641.893	2	14.6185	0.9259-0.9483			686117	19193	210305_B721_sHLA_0201_1_Slot2-11_1_1048.d	1	Q9UBB6|NCDN_HUMAN			FALSE
SLLNQPKAV	30.26	968.565	9	-3.2	485.286	2	10.361	0.8077-0.8303	1080	11700	485249	14111	210305_B721_sHLA_0201_1_Slot2-11_1_1048.d	2	Q9HAW4|CLSPN_HUMAN			FALSE
SLLPAIVEL	43.84	953.58	9	0.9	954.584	1	53.6821	1.4561-1.4781			2529629	66659	210305_B721_sHLA_0201_1_Slot2-11_1_1048.d	6	P30153|2AAA_HUMAN;P30154|2AAB_HUMAN			FALSE
SLLPEGPPAI	43.32	992.554	10	3.7	993.561	1	38.8487	1.4387-1.4607			1829781	48933	210305_B721_sHLA_0201_1_Slot2-11_1_1048.d	3	Q15011|HERP1_HUMAN			FALSE
SLLPFLKAV	25.57	986.616	9	3	494.315	2	43.8451	0.8303-0.8528			2065309	54703	210305_B721_sHLA_0201_1_Slot2-11_1_1048.d	1	O75533|SF3B1_HUMAN			FALSE
SLLPPDALVGL	23.39	1093.64	11	7.2	547.828	2	52.2241	0.8547-0.8772			2460957	65037	210305_B721_sHLA_0201_1_Slot2-11_1_1048.d	1	Q15437|SC23B_HUMAN			FALSE
SLLPTEQPRL	27.35	1152.65	10	-1	577.329	2	23.6812	0.8640-0.8865	1400	14100	1110637	29791	210305_B721_sHLA_0201_1_Slot2-11_1_1048.d	1	Q96AP0|ACD_HUMAN			FALSE
SLLPVDIRQYL	23.27	1315.75	11	3.1	658.881	2	49.5764	0.9474-0.9698	297	2790	2333886	62232	210305_B721_sHLA_0201_1_Slot2-11_1_1048.d	1	P52630|STAT2_HUMAN			FALSE
SLLQTLYKV	29.73	1063.63	9	0.2	532.819	2	32.6544	0.8462-0.8687	4520	81500	1534423	41443	210305_B721_sHLA_0201_1_Slot2-11_1_1048.d	2	P46060|RAGP1_HUMAN			FALSE
SLLREQVAQL	23.66	1155.66	10	3	578.837	2	20.5107	0.8744-0.8968	180	2670	963171	26259	210305_B721_sHLA_0201_1_Slot2-11_1_1048.d	1	P17535|JUND_HUMAN			FALSE
SLLRSIFTV	29.06	1034.61	9	2	518.312	2	38.5808	0.8425-0.8650	741	9680	1814156	48506	210305_B721_sHLA_0201_1_Slot2-11_1_1048.d	1	Q92830|KAT2A_HUMAN			FALSE
SLLRVGWSV	32.7	1015.58	9	-0.8	508.795	2	31.265	0.8218-0.8443			1471815	39627	210305_B721_sHLA_0201_1_Slot2-11_1_1048.d	1	Q1KMD3|HNRL2_HUMAN			FALSE
SLLSHVEQL	40.33	1024.56	9	2	513.284	2	24.7857	0.8284-0.8509	6360	109000	1162996	31192	210305_B721_sHLA_0201_1_Slot2-11_1_1048.d	4	Q9UI95|MD2L2_HUMAN			FALSE
SLLTAISEV	30.39	931.523	9	1	932.527	1	42.737	1.4304-1.4524			2012954	53306	210305_B721_sHLA_0201_1_Slot2-11_1_1048.d	1	Q6NSI4|RADX_HUMAN			FALSE
SLLTSPPKA	25.87	912.528	9	8.2	457.273	2	10.3999	0.7710-0.7936			487095	14169	210305_B721_sHLA_0201_1_Slot2-11_1_1048.d	1	Q14669|TRIPC_HUMAN			FALSE
SLLTVIEKL	28.58	1014.63	9	0.9	508.322	2	45.6336	0.8303-0.8528			2149935	57081	210305_B721_sHLA_0201_1_Slot2-11_1_1048.d	1	Q8TCN5|ZN507_HUMAN			FALSE
SLLYNVPAV	23.93	974.544	9	-1.1	975.545	1	37.2741	1.4570-1.4790			1755477	47043	210305_B721_sHLA_0201_1_Slot2-11_1_1048.d	1	P05067|A4_HUMAN			FALSE
SLMDPNKFLLL	32.64	1289.71	11	-0.6	645.857	2	49.833	0.9193-0.9418	1930	18900	2348485	62527	210305_B721_sHLA_0201_1_Slot2-11_1_1048.d	2	Q8IWV7|UBR1_HUMAN			FALSE
SLMDPPGTAL	37.47	1000.49	10	4.7	1001.5	1	29.7092	1.4570-1.4790			1398268	37600	210305_B721_sHLA_0201_1_Slot2-11_1_1048.d	1	O75448|MED24_HUMAN			FALSE
SLMEKISKL	33.25	1047.6	9	-2	524.804	2	16.895	0.8415-0.8640	196	6430	792580	21952	210305_B721_sHLA_0201_1_Slot2-11_1_1048.d	1	Q6XZF7|DNMBP_HUMAN			FALSE
SLMGTLSKL	29.79	948.531	9	-11	475.266	2	28.8144	0.8040-0.8265			1356132	36588	210305_B721_sHLA_0201_1_Slot2-11_1_1048.d	2	A6NC98|CC88B_HUMAN			FALSE
SLMKNVAHM	31.31	1029.51	9	-3	515.758	2	6.8417	0.8397-0.8622			318188	8864	210305_B721_sHLA_0201_1_Slot2-11_1_1048.d	1	Q969S3|ZN622_HUMAN			FALSE
SLMSHAIEL	28.94	999.506	9	2.2	500.759	2	24.597	0.8152-0.8378	823	10300	1153809	30945	210305_B721_sHLA_0201_1_Slot2-11_1_1048.d	1	Q9Y263|PLAP_HUMAN			FALSE
SLNDEVPEV	22.81	1000.47	9	6.3	1001.48	1	22.7457	1.4378-1.4598			1069330	28714	210305_B721_sHLA_0201_1_Slot2-11_1_1048.d	1	Q86Y56|DAAF5_HUMAN			FALSE
SLNDLEKDVMLL	41.19	1388.72	12	2.5	695.367	2	48.9193	0.9511-0.9735			2305504	61564	210305_B721_sHLA_0201_1_Slot2-11_1_1048.d	1	P51532|SMCA4_HUMAN			FALSE
SLNGLEVHL	27.94	980.529	9	-5.5	491.267	2	26.0128	0.8171-0.8397			1223822	33014	210305_B721_sHLA_0201_1_Slot2-11_1_1048.d	1	Q9NQG7|HPS4_HUMAN			FALSE
SLPDIKVYL	34.17	1046.6	9	0.9	524.306	2	37.173	0.8387-0.8612	16700	247000	1748116	46834	210305_B721_sHLA_0201_1_Slot2-11_1_1048.d	2	O43566|RGS14_HUMAN			FALSE
SLQDEIQRV	28.68	1086.57	9	0.3	544.288	2	17.1419	0.8406-0.8631	3140	33700	804510	22260	210305_B721_sHLA_0201_1_Slot2-11_1_1048.d	1	Q9UNX4|WDR3_HUMAN			FALSE
SLQSTILGV	28.6	916.523	9	-0.6	917.526	1	34.7662	1.4204-1.4424			1637162	44054	210305_B721_sHLA_0201_1_Slot2-11_1_1048.d	1	Q86WA8|LONP2_HUMAN			FALSE
SLSAFTPAL	31.3	905.486	9	-0.4	906.489	1	36.6521	1.3791-1.4011			1726077	46251	210305_B721_sHLA_0201_1_Slot2-11_1_1048.d	1	O60318|GANP_HUMAN			FALSE
SLSDTVEKL	38.81	990.523	9	-1.6	496.266	2	17.1345	0.7974-0.8199	2410	58200	803594	22238	210305_B721_sHLA_0201_1_Slot2-11_1_1048.d	5	Q14203|DCTN1_HUMAN			FALSE
SLSEKTVLL	27.43	988.58	9	0.8	989.584	1	18.8379	1.4497-1.4717			885118	24196	210305_B721_sHLA_0201_1_Slot2-11_1_1048.d	2	P13987|CD59_HUMAN			FALSE
SLSEYVSRM	38.47	1070.51	9	-2	536.257	2	18.1766	0.8312-0.8537			853941	23415	210305_B721_sHLA_0201_1_Slot2-11_1_1048.d	2	P08238|HS90B_HUMAN			FALSE
SLSFMNPRL	29.19	1063.55	9	-2	532.778	2	27.9155	0.8321-0.8547	1660	14400	1310252	35408	210305_B721_sHLA_0201_1_Slot2-11_1_1048.d	2	Q9Y2T2|AP3M1_HUMAN			FALSE
SLSFVSPSL	24.38	935.496	9	-9.2	936.491	1	37.5851	1.3947-1.4167			1770153	47415	210305_B721_sHLA_0201_1_Slot2-11_1_1048.d	1	Q9UKN5|PRDM4_HUMAN			FALSE
SLSPIYPAA	36.14	917.486	9	4.6	918.493	1	24.4184	1.3827-1.4048			1148283	30783	210305_B721_sHLA_0201_1_Slot2-11_1_1048.d	2	P18858|DNLI1_HUMAN			FALSE
SLSQVFLHL	24.98	1042.58	9	0.5	522.296	2	38.4794	0.8340-0.8565			1812325	48463	210305_B721_sHLA_0201_1_Slot2-11_1_1048.d	1	Q9NRL2|BAZ1A_HUMAN			FALSE
SLSTVFVVL	22.37	963.564	9	-4.2	964.563	1	51.7576	1.4552-1.4771			2438897	64433	210305_B721_sHLA_0201_1_Slot2-11_1_1048.d	1	Q9Y6K0|CEPT1_HUMAN			FALSE
SLTGHISTV	36.93	913.487	9	-0.9	457.748	2	8.7474	0.7720-0.7946	3390	105000	406856	11708	210305_B721_sHLA_0201_1_Slot2-11_1_1048.d	3	O43660|PLRG1_HUMAN			FALSE
SLTGRLDEV	22.31	988.519	9	0.5	495.265	2	13.1798	0.7908-0.8134			618320	17552	210305_B721_sHLA_0201_1_Slot2-11_1_1048.d	1	P42226|STAT6_HUMAN			FALSE
SLVAILQSV	27.11	928.559	9	0.1	929.563	1	48.4916	1.4314-1.4533			2285463	61191	210305_B721_sHLA_0201_1_Slot2-11_1_1048.d	1	Q96BM0|I27L1_HUMAN			FALSE
SLVEIILHV	36.3	1021.62	9	-5.9	511.81	2	49.0943	0.8190-0.8415			2313714	61728	210305_B721_sHLA_0201_1_Slot2-11_1_1048.d	1	Q9UNM6|PSD13_HUMAN			FALSE
SLVENIERL	23.54	1071.59	9	0.9	536.802	2	27.6626	0.8340-0.8565	699	8400	1297369	35041	210305_B721_sHLA_0201_1_Slot2-11_1_1048.d	2	Q12899|TRI26_HUMAN			FALSE
SLVNQVPKI	28.67	996.597	9	14.2	499.31	2	21.0737	0.8105-0.8331			990639	26907	210305_B721_sHLA_0201_1_Slot2-11_1_1048.d	2	O00303|EIF3F_HUMAN			FALSE
SLVSKGTLVQT	34.47	1131.65	11	-5.2	566.827	2	11.6635	0.8584-0.8809			546777	15741	210305_B721_sHLA_0201_1_Slot2-11_1_1048.d	2	P16402|H13_HUMAN;P16403|H12_HUMAN;Q02539|H11_HUMAN;P16401|H15_HUMAN;P10412|H14_HUMAN			FALSE
SLWEISKQIEG	35.41	1288.67	11	2.9	645.339	2	29.0595	0.9071-0.9296	574	8960	1365302	36818	210305_B721_sHLA_0201_1_Slot2-11_1_1048.d	1	P49821|NDUV1_HUMAN			FALSE
SLWFKPEEL	33.49	1147.59	9	0.9	574.801	2	34.889	0.8519-0.8744	4190	74000	1638088	44086	210305_B721_sHLA_0201_1_Slot2-11_1_1048.d	2	P22392|NDKB_HUMAN			FALSE
SLWGGDVVL	27.51	944.497	9	1.9	945.501	1	45.0309	1.4240-1.4460			2121249	56109	210305_B721_sHLA_0201_1_Slot2-11_1_1048.d	1	Q7Z7G8|VP13B_HUMAN			FALSE
SLWGQPAEA	29	957.456	9	5.3	958.464	1	20.2959	1.4002-1.4222			953963	25991	210305_B721_sHLA_0201_1_Slot2-11_1_1048.d	2	P29400|CO4A5_HUMAN			FALSE
SLWSIISKV	23.45	1031.6	9	-0.7	516.805	2	44.1561	0.8265-0.8490			2079983	55073	210305_B721_sHLA_0201_1_Slot2-11_1_1048.d	1	Q96GC9|VMP1_HUMAN			FALSE
SLYDWNVKL	26.91	1136.59	9	-5.1	569.295	2	35.6514	0.8565-0.8790	252	5240	1677534	45090	210305_B721_sHLA_0201_1_Slot2-11_1_1048.d	1	Q7Z7E8|UB2Q1_HUMAN			FALSE
SLYGASPGL	35.89	863.439	9	-3.8	864.439	1	21.4819	1.3451-1.3671			1009857	27351	210305_B721_sHLA_0201_1_Slot2-11_1_1048.d	1	Q6ZRI6|CO039_HUMAN			FALSE
SM(+15.99)AELDIKL	23.12	1034.53	9	-3.1	518.269	2	23.9907	0.8096-0.8321			1128098	30266	210305_B721_sHLA_0201_1_Slot2-11_1_1048.d	1	Q6NUQ1|RINT1_HUMAN	Oxidation (M)	M2:Oxidation (M):1001.00	FALSE
SM(+15.99)SADVPLV	35.59	933.448	9	2.1	934.453	1	22.279	1.3947-1.4167			1047376	28216	210305_B721_sHLA_0201_1_Slot2-11_1_1048.d	1	P12004|PCNA_HUMAN	Oxidation (M)	M2:Oxidation (M):1001.00	FALSE
SMAAFVPAA	24.78	863.421	9	-2.4	864.422	1	26.7131	1.3165-1.3386			1256969	33977	210305_B721_sHLA_0201_1_Slot2-11_1_1048.d	1	Q6ZUJ8|BCAP_HUMAN			FALSE
SMAELDIKL	30.26	1018.54	9	-6.9	510.27	2	31.0122	0.8218-0.8443			1459834	39268	210305_B721_sHLA_0201_1_Slot2-11_1_1048.d	2	Q6NUQ1|RINT1_HUMAN			FALSE
SMAEVDAAM	30.51	923.373	9	-0.9	924.375	1	16.738	1.3653-1.3873			786122	21752	210305_B721_sHLA_0201_1_Slot2-11_1_1048.d	1	P22626|ROA2_HUMAN			FALSE
SMAVVIPEA	25.25	915.473	9	-0.5	916.476	1	29.3592	1.3754-1.3974			1381776	37200	210305_B721_sHLA_0201_1_Slot2-11_1_1048.d	1	Q92503|S14L1_HUMAN			FALSE
SMDDGMINV	28.53	980.394	9	4.3	981.401	1	25.5848	1.4277-1.4497			1203558	32418	210305_B721_sHLA_0201_1_Slot2-11_1_1048.d	1	Q99973|TEP1_HUMAN			FALSE
SMFSSPAEA	22.38	925.385	9	-1.4	926.387	1	16.349	1.3589-1.3809			767683	21193	210305_B721_sHLA_0201_1_Slot2-11_1_1048.d	1	Q9BQC3|DPH2_HUMAN			FALSE
SMKDDLERV	27.34	1091.53	9	-0.4	546.769	2	7.9422	0.8368-0.8594	334	6410	368930	10436	210305_B721_sHLA_0201_1_Slot2-11_1_1048.d	1	P26010|ITB7_HUMAN			FALSE
SMLAEDAIKAA	38.71	1118.56	11	8.2	560.291	2	18.1541	0.8443-0.8669	183	7770	853026	23394	210305_B721_sHLA_0201_1_Slot2-11_1_1048.d	2	Q9H1K1|ISCU_HUMAN			FALSE
SMLGRVVKV	32.87	987.59	9	2.8	494.801	2	11.1969	0.8181-0.8406			524785	15205	210305_B721_sHLA_0201_1_Slot2-11_1_1048.d	2	Q9NR82|KCNQ5_HUMAN			FALSE
SMLNRILAV	33.6	1015.58	9	-3.5	508.796	2	32.8986	0.8209-0.8434			1549159	41875	210305_B721_sHLA_0201_1_Slot2-11_1_1048.d	2	Q14202|ZMYM3_HUMAN			FALSE
SMMDVDHQI	26.32	1074.45	9	-2.3	538.227	2	15.5823	0.8274-0.8500	1140	14300	729206	20264	210305_B721_sHLA_0201_1_Slot2-11_1_1048.d	1	P48643|TCPE_HUMAN			FALSE
SMSADVPLV	38.57	917.453	9	1.2	918.457	1	30.1759	1.3919-1.4139			1420291	38167	210305_B721_sHLA_0201_1_Slot2-11_1_1048.d	3	P12004|PCNA_HUMAN			FALSE
SMSGPLIGV	22.33	859.447	9	15.1	860.464	1	30.1564	1.3193-1.3414			1419375	38145	210305_B721_sHLA_0201_1_Slot2-11_1_1048.d	1	Q14146|URB2_HUMAN			FALSE
SMYDGLLQA	28.82	996.459	9	6.1	997.467	1	31.8683	1.4314-1.4533			1500329	40427	210305_B721_sHLA_0201_1_Slot2-11_1_1048.d	1	Q9Y5S1|TRPV2_HUMAN			FALSE
SMYDKVLML	22.4	1098.55	9	-0.4	550.277	2	34.773	0.8434-0.8659	5580	43200	1632597	43959	210305_B721_sHLA_0201_1_Slot2-11_1_1048.d	1	Q9Y5Q8|TF3C5_HUMAN			FALSE
SMYGVDLHKA	27.28	1119.54	10	-0.7	560.774	2	8.6742	0.8809-0.9034	218	5550	404096	11630	210305_B721_sHLA_0201_1_Slot2-11_1_1048.d	1	P11171|EPB41_HUMAN			FALSE
SQESSEEEQ	41.65	1051.39	9	4.5	1052.4	1	4.2053	1.4084-1.4304			194885	4463	210305_B721_sHLA_0201_1_Slot2-11_1_1048.d	1	P17096|HMGA1_HUMAN			FALSE
SQIDDLYSTIKV	31.18	1380.71	12	1.7	691.362	2	33.7378	0.9726-0.9950	744	17400	1586731	42793	210305_B721_sHLA_0201_1_Slot2-11_1_1048.d	2	P33121|ACSL1_HUMAN			FALSE
SQPKIVKWDRDM	44.45	1501.77	12	-2.2	501.594	3	7.8817	0.7720-0.7946	845	10900	365240	10322	210305_B721_sHLA_0201_1_Slot2-11_1_1048.d	1	P61769|B2MG_HUMAN			FALSE
SQPKIVKWDRDM(+15.99)	23.82	1517.77	12	2.6	506.928	3	5.1994	0.7692-0.7917			240584	6356	210305_B721_sHLA_0201_1_Slot2-11_1_1048.d	1	P61769|B2MG_HUMAN	Oxidation (M)	M12:Oxidation (M):1001.00	FALSE
SQTFVNPHV	28.28	1027.51	9	6.9	514.763	2	10.7109	0.8509-0.8734			501811	14581	210305_B721_sHLA_0201_1_Slot2-11_1_1048.d	1	Q8IV63|VRK3_HUMAN			FALSE
SSPEDPGAEV	38.93	986.419	10	2.3	987.424	1	8.1447	1.3708-1.3928			380030	10808	210305_B721_sHLA_0201_1_Slot2-11_1_1048.d	1	Q9Y5U2|TSSC4_HUMAN			FALSE
STFDHPELVKL	48.25	1284.67	11	4.8	643.343	2	21.6965	0.9464-0.9688	1580	21300	1017191	27533	210305_B721_sHLA_0201_1_Slot2-11_1_1048.d	3	P78371|TCPB_HUMAN			FALSE
STSEVNPQM	23.79	991.428	9	0.2	992.431	1	7.6004	1.3965-1.4185			354154	9964	210305_B721_sHLA_0201_1_Slot2-11_1_1048.d	1	O95835|LATS1_HUMAN			FALSE
STTTGHLIYK	27.17	1119.59	10	3.1	560.803	2	4.5166	0.8406-0.8631			209010	5178	210305_B721_sHLA_0201_1_Slot2-11_1_1048.d	1	Q5VTE0|EF1A3_HUMAN;Q05639|EF1A2_HUMAN;P68104|EF1A1_HUMAN			FALSE
SVAAQLTGV	30.6	844.465	9	0.6	845.469	1	18.8962	1.3119-1.3340			887872	24268	210305_B721_sHLA_0201_1_Slot2-11_1_1048.d	1	Q9NUD5|ZCHC3_HUMAN			FALSE
SVASTITGV	35.62	833.449	9	-0.6	834.452	1	18.0211	1.3000-1.3221			846597	23223	210305_B721_sHLA_0201_1_Slot2-11_1_1048.d	1	Q99541|PLIN2_HUMAN			FALSE
SVDSKPPVI	27.9	940.523	9	8.5	471.271	2	10.1471	0.7776-0.8002			475118	13814	210305_B721_sHLA_0201_1_Slot2-11_1_1048.d	1	Q6ZSZ5|ARHGI_HUMAN			FALSE
SVFAGVVGV	30.15	833.465	9	-2.2	834.466	1	34.8051	1.3202-1.3423			1639000	44104	210305_B721_sHLA_0201_1_Slot2-11_1_1048.d	1	Q02108|GCYA1_HUMAN			FALSE
SVGLMWWMLAR	29.23	1348.68	11	-2.4	675.342	2	51.4465	0.9408-0.9632			2424313	64153	210305_B721_sHLA_0201_1_Slot2-11_1_1048.d	1	P08865|RSSA_HUMAN			FALSE
SVGTQPPAV	22.92	854.45	9	2	855.455	1	10.0304	1.3064-1.3285			469568	13628	210305_B721_sHLA_0201_1_Slot2-11_1_1048.d	1	Q92585|MAML1_HUMAN			FALSE
SVIDHIHLI	30.08	1045.59	9	-0.5	523.801	2	27.1411	0.8556-0.8781			1277179	34519	210305_B721_sHLA_0201_1_Slot2-11_1_1048.d	1	O14908|GIPC1_HUMAN			FALSE
SVITQVFHV	27.12	1028.57	9	-1.4	515.287	2	33.0931	0.8058-0.8284			1558338	42114	210305_B721_sHLA_0201_1_Slot2-11_1_1048.d	1	Q00341|VIGLN_HUMAN			FALSE
SVLDQKILL	30.79	1027.63	9	-1.3	514.818	2	31.456	0.8397-0.8622	283	4620	1479169	39829	210305_B721_sHLA_0201_1_Slot2-11_1_1048.d	1	O60287|NPA1P_HUMAN			FALSE
SVLEALSGV	35.57	873.481	9	8.5	874.491	1	36.4382	1.3644-1.3864			1715995	46003	210305_B721_sHLA_0201_1_Slot2-11_1_1048.d	1	P20592|MX2_HUMAN;P20591|MX1_HUMAN			FALSE
SVLEDPVHAV	22.89	1064.55	10	-5.2	533.277	2	19.7045	0.8218-0.8443	208	4600	925474	25216	210305_B721_sHLA_0201_1_Slot2-11_1_1048.d	1	P61619|S61A1_HUMAN			FALSE
SVLGAITSV	40.09	845.486	9	2.6	846.491	1	33.6763	1.3432-1.3653			1585809	42765	210305_B721_sHLA_0201_1_Slot2-11_1_1048.d	3	P62495|ERF1_HUMAN			FALSE
SVLGKIWKL	36.21	1042.65	9	-1.6	522.331	2	26.4737	0.8453-0.8678	1180	24600	1243154	33572	210305_B721_sHLA_0201_1_Slot2-11_1_1048.d	2	Q9H223|EHD4_HUMAN;Q9NZN3|EHD3_HUMAN			FALSE
SVLGSLSSV	36.76	847.465	9	5.9	848.474	1	29.4369	1.3432-1.3653			1385444	37292	210305_B721_sHLA_0201_1_Slot2-11_1_1048.d	1	Q9UKX7|NUP50_HUMAN			FALSE
SVLHHLVPA	26.66	971.555	9	2.5	486.784	2	17.9628	0.7710-0.7936			843864	23172	210305_B721_sHLA_0201_1_Slot2-11_1_1048.d	1	Q5T447|HECD3_HUMAN			FALSE
SVLKSIQEV	27.13	1001.58	9	-2.1	501.792	2	15.1822	0.8115-0.8340			712724	19874	210305_B721_sHLA_0201_1_Slot2-11_1_1048.d	1	P42285|MTREX_HUMAN			FALSE
SVMEYVTAV	26.97	997.479	9	-0.3	998.481	1	32.3349	1.4533-1.4753			1522392	41034	210305_B721_sHLA_0201_1_Slot2-11_1_1048.d	1	Q9P2N6|KANL3_HUMAN			FALSE
SVMSILPKI	28.66	986.583	9	-1.6	494.296	2	36.9805	0.8181-0.8406	531	5480	1738936	46594	210305_B721_sHLA_0201_1_Slot2-11_1_1048.d	1	Q9NRX5|SERC1_HUMAN			FALSE
SVSSVNPSV	34.87	874.44	9	4.8	875.447	1	9.039	1.3230-1.3451			422553	12207	210305_B721_sHLA_0201_1_Slot2-11_1_1048.d	1	Q8TBA6|GOGA5_HUMAN			FALSE
SVVTTVWGV	27.01	946.512	9	3.4	947.519	1	30.623	1.4167-1.4387			1441412	38726	210305_B721_sHLA_0201_1_Slot2-11_1_1048.d	1	Q8NF64|ZMIZ2_HUMAN;Q9ULJ6|ZMIZ1_HUMAN			FALSE
SVWIGGSIL	35.94	930.518	9	9.7	931.53	1	45.4392	1.4295-1.4515			2140669	56755	210305_B721_sHLA_0201_1_Slot2-11_1_1048.d	2	P60709|ACTB_HUMAN;P63267|ACTH_HUMAN;P68133|ACTS_HUMAN;P62736|ACTA_HUMAN;Q562R1|ACTBL_HUMAN;P63261|ACTG_HUMAN;Q8TC94|ACTL9_HUMAN;P68032|ACTC_HUMAN			FALSE
SVWIGGSILA	42.99	1001.55	10	7.5	1002.56	1	43.4174	1.4643-1.4863			2045066	54128	210305_B721_sHLA_0201_1_Slot2-11_1_1048.d	2	P60709|ACTB_HUMAN;P63267|ACTH_HUMAN;P68133|ACTS_HUMAN;P62736|ACTA_HUMAN;Q562R1|ACTBL_HUMAN;P63261|ACTG_HUMAN;Q8TC94|ACTL9_HUMAN;P68032|ACTC_HUMAN			FALSE
TIAEVGKWLQA	33.98	1214.67	11	1.9	608.339	2	30.2414	0.8931-0.9156	972	10000	1420300	38176	210305_B721_sHLA_0201_1_Slot2-11_1_1048.d	1	P35573|GDE_HUMAN			FALSE
TIAPALVSK	28.06	898.549	9	-7.5	450.276	2	10.3415	0.7692-0.7917			484335	14091	210305_B721_sHLA_0201_1_Slot2-11_1_1048.d	1	P06733|ENOA_HUMAN			FALSE
TIAQLVHAV	25.25	950.555	9	-3.9	476.281	2	22.8821	0.8011-0.8237			1075767	28893	210305_B721_sHLA_0201_1_Slot2-11_1_1048.d	1	Q14684|RRP1B_HUMAN			FALSE
TIDPSNPMV	24.43	972.459	9	6.5	973.468	1	19.4988	1.4057-1.4277			916276	24958	210305_B721_sHLA_0201_1_Slot2-11_1_1048.d	1	Q6PD62|CTR9_HUMAN			FALSE
TIEDGIFEV	36.39	1021.5	9	-0.3	1022.5	1	39.1986	1.4506-1.4726			1846326	49386	210305_B721_sHLA_0201_1_Slot2-11_1_1048.d	1	P54652|HSP72_HUMAN;P11142|HSP7C_HUMAN			FALSE
TIFAGTLITA	30.72	1006.57	10	-4.4	1007.57	1	40.3262	1.4634-1.4854			1899491	50699	210305_B721_sHLA_0201_1_Slot2-11_1_1048.d	1	P03891|NU2M_HUMAN			FALSE
TIGIPFPNV	29.04	956.533	9	-1.7	957.534	1	45.9835	1.4194-1.4414			2166542	57596	210305_B721_sHLA_0201_1_Slot2-11_1_1048.d	1	Q9BX63|FANCJ_HUMAN			FALSE
TIIDLPGITRV	37.03	1196.71	11	-0.5	599.361	2	39.6488	0.8875-0.9099	9090	121000	1861893	49755	210305_B721_sHLA_0201_1_Slot2-11_1_1048.d	3	P20592|MX2_HUMAN			FALSE
TILPKVMQV	28.87	1027.61	9	-1.2	514.809	2	27.1496	0.8105-0.8331	4040	29300	1274424	34446	210305_B721_sHLA_0201_1_Slot2-11_1_1048.d	1	P55081|MFAP1_HUMAN			FALSE
TIMPKDIQL	30.71	1057.58	9	0.2	529.797	2	25.6413	0.8162-0.8387	1690	16900	1202649	32403	210305_B721_sHLA_0201_1_Slot2-11_1_1048.d	1	Q16695|H31T_HUMAN;P68431|H31_HUMAN;Q6NXT2|H3C_HUMAN;P84243|H33_HUMAN;Q71DI3|H32_HUMAN			FALSE
TLAAAVPKI	38.29	882.554	9	-5.4	442.28	2	20.0821	0.7560-0.7786			943854	25716	210305_B721_sHLA_0201_1_Slot2-11_1_1048.d	3	P42858|HD_HUMAN			FALSE
TLADLVHHV	41.66	1003.54	9	-1.5	502.777	2	18.2104	0.8462-0.8687	3440	72300	853937	23411	210305_B721_sHLA_0201_1_Slot2-11_1_1048.d	2	Q9Y4A5|TRRAP_HUMAN			FALSE
TLADVLYHV	24	1029.55	9	-0.8	515.779	2	33.5326	0.8500-0.8725	1080	10100	1576649	42545	210305_B721_sHLA_0201_1_Slot2-11_1_1048.d	1	Q9UBL3|ASH2L_HUMAN			FALSE
TLAEIAKAEL	31.08	1057.6	10	-1.7	529.805	2	24.2809	0.8321-0.8547	365	11500	1140966	30618	210305_B721_sHLA_0201_1_Slot2-11_1_1048.d	2	Q8WXF1|PSPC1_HUMAN			FALSE
TLAEIAKVEL	44.06	1085.63	10	-1.5	543.821	2	29.9135	0.8425-0.8650	4360	35200	1404699	37773	210305_B721_sHLA_0201_1_Slot2-11_1_1048.d	1	Q15233|NONO_HUMAN			FALSE
TLAEIYVAA	30.33	949.512	9	0	950.515	1	29.2814	1.4139-1.4359			1378118	37118	210305_B721_sHLA_0201_1_Slot2-11_1_1048.d	1	P36956|SRBP1_HUMAN			FALSE
TLAETIQGL	29.48	944.518	9	-3.3	945.518	1	30.6036	1.4213-1.4433			1440495	38703	210305_B721_sHLA_0201_1_Slot2-11_1_1048.d	1	Q8TEX9|IPO4_HUMAN			FALSE
TLAFVSPSL	27.34	933.517	9	8.2	934.528	1	39.0237	1.4194-1.4414			1838055	49161	210305_B721_sHLA_0201_1_Slot2-11_1_1048.d	1	Q86YP4|P66A_HUMAN			FALSE
TLAKYLM(+15.99)EL	27.53	1096.58	9	2.2	549.298	2	29.8389	0.8490-0.8715	307	4770	1401938	37694	210305_B721_sHLA_0201_1_Slot2-11_1_1048.d	1	P14635|CCNB1_HUMAN;O95067|CCNB2_HUMAN	Oxidation (M)	M7:Oxidation (M):1001.00	FALSE
TLAKYLMEL	33.96	1080.59	9	-1.2	541.299	2	36.0326	0.8800-0.9025	3020	48700	1694927	45497	210305_B721_sHLA_0201_1_Slot2-11_1_1048.d	2	P14635|CCNB1_HUMAN;O95067|CCNB2_HUMAN			FALSE
TLAQQPTAV	39.88	927.503	9	3.6	928.509	1	10.0499	1.3524-1.3745			470476	13642	210305_B721_sHLA_0201_1_Slot2-11_1_1048.d	1	Q13952|NFYC_HUMAN			FALSE
TLDAGNIKL	29.3	943.534	9	7.2	472.776	2	19.2461	0.7861-0.8087			904373	24677	210305_B721_sHLA_0201_1_Slot2-11_1_1048.d	1	O75400|PR40A_HUMAN			FALSE
TLDDIMAAV	37.24	947.463	9	1.8	948.468	1	39.6846	1.4094-1.4314			1869222	49932	210305_B721_sHLA_0201_1_Slot2-11_1_1048.d	1	O75179|ANR17_HUMAN			FALSE
TLDDKKVYL	41.74	1093.6	9	1.3	547.807	2	9.2401	0.8556-0.8781	1260	20900	429940	12442	210305_B721_sHLA_0201_1_Slot2-11_1_1048.d	1	Q567U6|CCD93_HUMAN			FALSE
TLDDLIAAV	23.94	929.507	9	-0.4	930.51	1	44.1756	1.4204-1.4424			2080886	55082	210305_B721_sHLA_0201_1_Slot2-11_1_1048.d	2	Q8IWZ3|ANKH1_HUMAN			FALSE
TLDEATPTL	24.9	959.481	9	1.1	960.485	1	20.9181	1.4149-1.4369			983313	26733	210305_B721_sHLA_0201_1_Slot2-11_1_1048.d	2	Q15750|TAB1_HUMAN			FALSE
TLDEKIEKV	46.68	1073.6	9	0	537.803	2	6.2256	0.8406-0.8631	8550	347000	287744	7922	210305_B721_sHLA_0201_1_Slot2-11_1_1048.d	3	Q96GQ7|DDX27_HUMAN			FALSE
TLDGSLHAV	27.89	911.471	9	-4.6	456.739	2	11.2297	0.7842-0.8068	569	9260	524769	15189	210305_B721_sHLA_0201_1_Slot2-11_1_1048.d	1	O75460|ERN1_HUMAN			FALSE
TLDITPHTV	29.05	995.529	9	-1.4	498.769	2	15.9888	0.8105-0.8331	185	2940	749329	20719	210305_B721_sHLA_0201_1_Slot2-11_1_1048.d	3	Q9BXW9|FACD2_HUMAN			FALSE
TLDQHSFSL	31.55	1046.5	9	-1.7	524.256	2	19.8682	0.8415-0.8640			933747	25443	210305_B721_sHLA_0201_1_Slot2-11_1_1048.d	1	O43264|ZW10_HUMAN			FALSE
TLFDYEVRL	30.3	1154.6	9	2.5	578.305	2	37.6971	0.8744-0.8968	13700	205000	1771084	47452	210305_B721_sHLA_0201_1_Slot2-11_1_1048.d	2	Q96T88|UHRF1_HUMAN			FALSE
TLFGMITAV	32.77	951.51	9	7	952.52	1	50.5328	1.4451-1.4671			2381329	63187	210305_B721_sHLA_0201_1_Slot2-11_1_1048.d	1	Q9UHI7|S23A1_HUMAN;Q9UGH3|S23A2_HUMAN			FALSE
TLFNVIKSV	22.98	1019.6	9	-9.2	510.801	2	31.7126	0.8143-0.8368			1492986	40236	210305_B721_sHLA_0201_1_Slot2-11_1_1048.d	1	Q14573|ITPR3_HUMAN			FALSE
TLFPGKVHSL	38.77	1097.62	10	0.2	549.817	2	13.9201	0.8819-0.9043	2150	48200	647620	18244	210305_B721_sHLA_0201_1_Slot2-11_1_1048.d	5	Q9NNW5|WDR6_HUMAN			FALSE
TLFPVRLLV	34.95	1056.67	9	-6.8	529.336	2	46.9749	0.8575-0.8800			2213480	58940	210305_B721_sHLA_0201_1_Slot2-11_1_1048.d	2	Q8NF37|PCAT1_HUMAN			FALSE
TLFQGIKTV	33.8	1005.59	9	6.3	503.801	2	23.0185	0.7993-0.8218			1082179	29047	210305_B721_sHLA_0201_1_Slot2-11_1_1048.d	1	Q8TEY7|UBP33_HUMAN			FALSE
TLFTKELVL	35.66	1062.63	9	-1	532.321	2	34.3219	0.8434-0.8659	3120	57200	1615180	43528	210305_B721_sHLA_0201_1_Slot2-11_1_1048.d	3	Q7KZF4|SND1_HUMAN			FALSE
TLGDAHIYL	34.16	1001.52	9	0.9	501.765	2	24.2525	0.8256-0.8481	504	6900	1138218	30552	210305_B721_sHLA_0201_1_Slot2-11_1_1048.d	1	P04818|TYSY_HUMAN			FALSE
TLGPVPEI	32.76	824.464	8	5.3	825.472	1	31.6737	1.2990-1.3211			1491131	40169	210305_B721_sHLA_0201_1_Slot2-11_1_1048.d	2	Q99848|EBP2_HUMAN			FALSE
TLGQIWDV	37.87	930.481	8	2.2	931.486	1	39.3347	1.3864-1.4084			1852723	49525	210305_B721_sHLA_0201_1_Slot2-11_1_1048.d	2	Q14204|DYHC1_HUMAN			FALSE
TLGVIPESV	27.7	913.512	9	1.1	914.516	1	30.8177	1.3745-1.3965			1450605	38979	210305_B721_sHLA_0201_1_Slot2-11_1_1048.d	1	Q86UV5|UBP48_HUMAN			FALSE
TLIDEDVYRLWL	52.69	1534.8	12	4.9	768.409	2	52.4077	1.0108-1.0332	150	3360	2468299	65227	210305_B721_sHLA_0201_1_Slot2-11_1_1048.d	1	O43427|FIBP_HUMAN			FALSE
TLIDLPGITKV	50.5	1168.71	11	-0.2	585.358	2	39.2038	0.8762-0.8987	6730	138000	1843567	49309	210305_B721_sHLA_0201_1_Slot2-11_1_1048.d	3	P50570|DYN2_HUMAN;Q9UQ16|DYN3_HUMAN			FALSE
TLIDLPGITRV	37.03	1196.71	11	-0.5	599.361	2	39.6488	0.8875-0.9099	9090	121000	1861893	49755	210305_B721_sHLA_0201_1_Slot2-11_1_1048.d	3	P20591|MX1_HUMAN			FALSE
TLIEDILGV	27.1	971.554	9	-0.2	972.557	1	54.7123	1.4625-1.4845			2578162	67810	210305_B721_sHLA_0201_1_Slot2-11_1_1048.d	2	Q8TEL6|TP4AP_HUMAN			FALSE
TLIEKTMQNV	23.69	1175.62	10	0.7	588.816	2	16.1917	0.8659-0.8884	132	2730	759392	20948	210305_B721_sHLA_0201_1_Slot2-11_1_1048.d	1	P02786|TFR1_HUMAN			FALSE
TLIGLSIKV	28.22	942.611	9	-11.1	472.306	2	34.1622	0.8002-0.8228	2510	25600	1608756	43362	210305_B721_sHLA_0201_1_Slot2-11_1_1048.d	2	Q9Y3D0|CIA2B_HUMAN			FALSE
TLIGTVAET	33.05	903.491	9	-8.2	904.487	1	19.9654	1.3873-1.4094			938329	25555	210305_B721_sHLA_0201_1_Slot2-11_1_1048.d	1	O60318|GANP_HUMAN			FALSE
TLINLLLKV	30.68	1025.68	9	-0.9	513.847	2	48.8027	0.8462-0.8687			2300036	61460	210305_B721_sHLA_0201_1_Slot2-11_1_1048.d	1	Q9H3H5|GPT_HUMAN			FALSE
TLLAAEFLKQV	49.1	1231.72	11	-1.2	616.863	2	42.1796	0.9053-0.9277	681	9720	1984591	52657	210305_B721_sHLA_0201_1_Slot2-11_1_1048.d	1	Q99832|TCPH_HUMAN			FALSE
TLLDGKLVLL	30.7	1083.69	10	-0.1	542.85	2	45.2831	0.8622-0.8847	496	6070	2130473	56393	210305_B721_sHLA_0201_1_Slot2-11_1_1048.d	1	Q86YV0|RASL3_HUMAN			FALSE
TLLDRMVHL	40.22	1096.61	9	-5.1	549.305	2	29.0794	0.8687-0.8912	209	4430	1367146	36874	210305_B721_sHLA_0201_1_Slot2-11_1_1048.d	2	Q8IXH7|NELFD_HUMAN			FALSE
TLLEDGTFKV	38.94	1121.6	10	-1.3	561.802	2	27.9162	0.8565-0.8790	2390	21600	1310253	35409	210305_B721_sHLA_0201_1_Slot2-11_1_1048.d	1	Q9HBL8|NMRL1_HUMAN			FALSE
TLLEEIRDLAL	30.89	1284.73	11	0.4	643.369	2	51.8615	0.9408-0.9632	146	6320	2441703	64557	210305_B721_sHLA_0201_1_Slot2-11_1_1048.d	3	Q8TF46|DI3L1_HUMAN			FALSE
TLLGKEIKI	32.65	1013.65	9	-1.6	507.828	2	17.6129	0.8406-0.8631			827384	22784	210305_B721_sHLA_0201_1_Slot2-11_1_1048.d	1	O75385|ULK1_HUMAN			FALSE
TLLKDAAKV	29.15	957.586	9	-3.8	479.796	2	6.6322	0.8124-0.8350	210	6350	307120	8524	210305_B721_sHLA_0201_1_Slot2-11_1_1048.d	1	P09936|UCHL1_HUMAN			FALSE
TLLKDWKTRL	28.14	1272.76	10	-4.2	425.255	3	14.8323	0.7418-0.7644			696232	19474	210305_B721_sHLA_0201_1_Slot2-11_1_1048.d	1	P41220|RGS2_HUMAN			FALSE
TLLKKVWKV	34.54	1113.73	9	-0.8	557.868	2	9.6254	0.8950-0.9174	306	5470	449311	13039	210305_B721_sHLA_0201_1_Slot2-11_1_1048.d	2	Q8NA72|POC5_HUMAN			FALSE
TLLKQLKEA	35.99	1042.64	9	3	522.326	2	7.1193	0.8350-0.8575	230	6000	330158	9212	210305_B721_sHLA_0201_1_Slot2-11_1_1048.d	1	P08243|ASNS_HUMAN			FALSE
TLLNVIKSV	33.89	985.617	9	-9.8	493.809	2	30.2148	0.8096-0.8321			1422139	38227	210305_B721_sHLA_0201_1_Slot2-11_1_1048.d	1	Q14643|ITPR1_HUMAN;Q14571|ITPR2_HUMAN			FALSE
TLLRLLYEA	37.06	1090.64	9	-0.8	546.324	2	36.2745	0.8565-0.8790	2350	38600	1704097	45727	210305_B721_sHLA_0201_1_Slot2-11_1_1048.d	3	Q7L2H7|EIF3M_HUMAN			FALSE
TLLSGSVTL	22.99	889.512	9	3.4	890.518	1	34.24	1.3956-1.4176			1612413	43443	210305_B721_sHLA_0201_1_Slot2-11_1_1048.d	1	O95136|S1PR2_HUMAN			FALSE
TLLTAIVKL	26.86	970.643	9	3.4	486.328	2	41.0261	0.8162-0.8387	1600	15300	1932430	51454	210305_B721_sHLA_0201_1_Slot2-11_1_1048.d	2	P63010|AP2B1_HUMAN			FALSE
TLLTDPPTA	38.33	927.491	9	15	928.508	1	20.743	1.3782-1.4002			975079	26545	210305_B721_sHLA_0201_1_Slot2-11_1_1048.d	1	Q9H270|VPS11_HUMAN			FALSE
TLLTKPVEI	35.63	1012.62	9	-1.2	507.313	2	22.3179	0.8152-0.8378	1440	12500	1049214	28266	210305_B721_sHLA_0201_1_Slot2-11_1_1048.d	2	P19174|PLCG1_HUMAN			FALSE
TLLVVVPKL	37.83	980.663	9	0.9	491.337	2	38.8087	0.8143-0.8368	1170	9710	1824261	48777	210305_B721_sHLA_0201_1_Slot2-11_1_1048.d	2	P21283|VATC1_HUMAN			FALSE
TLMDMRLSQV	28.16	1192.59	10	-0.3	597.302	2	28.6649	0.8828-0.9053	369	5200	1347882	36384	210305_B721_sHLA_0201_1_Slot2-11_1_1048.d	1	O94906|PRP6_HUMAN			FALSE
TLMEALHYM	26.63	1107.51	9	-1.8	554.758	2	32.296	0.8519-0.8744			1520562	40992	210305_B721_sHLA_0201_1_Slot2-11_1_1048.d	1	O14980|XPO1_HUMAN			FALSE
TLMEESGKMIFL	26.64	1397.69	12	5.8	699.855	2	39.7041	0.9576-0.9800			1870165	49981	210305_B721_sHLA_0201_1_Slot2-11_1_1048.d	1	Q2NKX8|ERC6L_HUMAN			FALSE
TLMNLGGLAV	26.09	987.542	10	1.4	988.547	1	44.7394	1.4543-1.4762			2107451	55721	210305_B721_sHLA_0201_1_Slot2-11_1_1048.d	1	P37802|TAGL2_HUMAN			FALSE
TLMPEKLSHKL	30.45	1295.73	11	-13.1	432.909	3	8.3974	0.7173-0.7400			392082	11238	210305_B721_sHLA_0201_1_Slot2-11_1_1048.d	1	Q9Y2R9|RT07_HUMAN			FALSE
TLMTSLPAL	22.53	945.52	9	2.2	946.526	1	43.1063	1.4295-1.4515			2030390	53756	210305_B721_sHLA_0201_1_Slot2-11_1_1048.d	1	Q9UBB6|NCDN_HUMAN			FALSE
TLNDREYQL	35.33	1150.56	9	1.9	576.287	2	11.668	0.8678-0.8903	848	10500	544946	15698	210305_B721_sHLA_0201_1_Slot2-11_1_1048.d	2	P27708|PYR1_HUMAN			FALSE
TLNSAAVTV	30.62	874.476	9	2.4	875.481	1	14.9878	1.3524-1.3745			703547	19637	210305_B721_sHLA_0201_1_Slot2-11_1_1048.d	2	Q9UHY1|NRBP_HUMAN			FALSE
TLQDIVYKL	33.65	1091.62	9	1.2	546.817	2	33.2123	0.8462-0.8687	1040	11900	1561087	42181	210305_B721_sHLA_0201_1_Slot2-11_1_1048.d	1	P35226|BMI1_HUMAN;P35227|PCGF2_HUMAN			FALSE
TLQEQLEKA	23.09	1058.56	9	0	530.285	2	9.2241	0.8181-0.8406	247	5920	430856	12464	210305_B721_sHLA_0201_1_Slot2-11_1_1048.d	1	Q9H307|PININ_HUMAN			FALSE
TLQEVVTGV	31.61	944.518	9	7.7	945.528	1	23.9907	1.4084-1.4304			1128089	30257	210305_B721_sHLA_0201_1_Slot2-11_1_1048.d	1	Q53H12|AGK_HUMAN			FALSE
TLSDIMVSL	36.25	977.51	9	2.3	978.515	1	45.0893	1.4506-1.4726			2123984	56162	210305_B721_sHLA_0201_1_Slot2-11_1_1048.d	2	Q9NXF1|TEX10_HUMAN			FALSE
TLSDLRVYL	37.68	1078.6	9	1.8	540.307	2	34.2908	0.8687-0.8912	7770	116000	1608755	43361	210305_B721_sHLA_0201_1_Slot2-11_1_1048.d	2	Q9BYN0|SRXN1_HUMAN			FALSE
TLSEVTNQL	34	1003.52	9	-0.8	1004.52	1	20.0432	1.4405-1.4625			942000	25650	210305_B721_sHLA_0201_1_Slot2-11_1_1048.d	1	Q9H0K1|SIK2_HUMAN			FALSE
TLSPRPPLI	33.93	992.602	9	-5.7	497.303	2	22.279	0.7964-0.8190			1047386	28226	210305_B721_sHLA_0201_1_Slot2-11_1_1048.d	3	Q9H0R1|AP5M1_HUMAN			FALSE
TLSSIRHMI	27.36	1056.58	9	-0.2	529.292	2	11.1969	0.8519-0.8744			524779	15199	210305_B721_sHLA_0201_1_Slot2-11_1_1048.d	1	P46779|RL28_HUMAN			FALSE
TLTEEGVIKV	41.31	1087.61	10	-0.9	544.811	2	19.2204	0.8397-0.8622	6920	139000	900709	24589	210305_B721_sHLA_0201_1_Slot2-11_1_1048.d	2	Q9BZE4|NOG1_HUMAN			FALSE
TLTGKTITL	34.38	946.57	9	-3.4	474.288	2	15.5661	0.8021-0.8246	226	11500	729218	20276	210305_B721_sHLA_0201_1_Slot2-11_1_1048.d	2	P0CG48|UBC_HUMAN;P62979|RS27A_HUMAN;P0CG47|UBB_HUMAN;P62987|RL40_HUMAN			FALSE
TLTNIIHNL	25.77	1037.59	9	-3.3	519.797	2	27.9425	0.8134-0.8359	812	19000	1313935	35515	210305_B721_sHLA_0201_1_Slot2-11_1_1048.d	2	Q9P0S3|ORML1_HUMAN			FALSE
TLTNVIHNL	32.07	1023.57	9	-0.1	512.791	2	22.415	0.8152-0.8378	1430	15800	1050127	28285	210305_B721_sHLA_0201_1_Slot2-11_1_1048.d	1	Q53FV1|ORML2_HUMAN			FALSE
TLTSNIPEI	29.65	986.528	9	1.1	987.532	1	31.1094	1.4488-1.4707			1464424	39388	210305_B721_sHLA_0201_1_Slot2-11_1_1048.d	1	P50993|AT1A2_HUMAN;P13637|AT1A3_HUMAN;Q13733|AT1A4_HUMAN;P05023|AT1A1_HUMAN			FALSE
TLVDFPLHL	24.61	1053.59	9	0.2	527.798	2	45.5532	0.8669-0.8893	466	8380	2145308	56924	210305_B721_sHLA_0201_1_Slot2-11_1_1048.d	2	Q8WXG6|MADD_HUMAN			FALSE
TLVEAIKQV	32.66	999.596	9	-1.6	500.803	2	19.3512	0.8040-0.8265	246	4340	908037	24765	210305_B721_sHLA_0201_1_Slot2-11_1_1048.d	1	Q9HCE1|MOV10_HUMAN			FALSE
TLVYHVVGV	43.53	985.56	9	-1.3	493.784	2	21.1514	0.7983-0.8209	2490	30200	994310	27002	210305_B721_sHLA_0201_1_Slot2-11_1_1048.d	2	Q15393|SF3B3_HUMAN			FALSE
TLWGIQKEL	37.21	1086.61	9	0.7	544.309	2	27.608	0.8575-0.8800	1040	25500	1296444	35010	210305_B721_sHLA_0201_1_Slot2-11_1_1048.d	2	P00338|LDHA_HUMAN			FALSE
TLWGSLAAV	30.77	916.502	9	10.1	917.514	1	43.3007	1.3965-1.4185			2039540	53966	210305_B721_sHLA_0201_1_Slot2-11_1_1048.d	1	Q9NWQ8|PHAG1_HUMAN			FALSE
TLWNEIERL	24.03	1172.62	9	-1.3	587.313	2	38.1861	0.8725-0.8950	105	2570	1798588	48136	210305_B721_sHLA_0201_1_Slot2-11_1_1048.d	1	O75716|STK16_HUMAN			FALSE
TLWYRAPEV	26.94	1133.59	9	1.6	567.799	2	24.069	0.8462-0.8687	2000	20700	1129936	30316	210305_B721_sHLA_0201_1_Slot2-11_1_1048.d	1	Q00534|CDK6_HUMAN;P11802|CDK4_HUMAN			FALSE
TLWYRAPEVLL	40.9	1359.76	11	2.5	680.884	2	42.236	0.9474-0.9698	317	4920	1988247	52737	210305_B721_sHLA_0201_1_Slot2-11_1_1048.d	1	Q00534|CDK6_HUMAN;P11802|CDK4_HUMAN			FALSE
TLYDIAHTPGV	44.77	1185.6	11	2.8	593.808	2	23.9314	0.8790-0.9015	1140	12600	1122579	30111	210305_B721_sHLA_0201_1_Slot2-11_1_1048.d	1	P40926|MDHM_HUMAN			FALSE
TLYEAVREV	32.99	1078.57	9	1	540.288	2	17.0033	0.8640-0.8865	5100	106000	796256	22052	210305_B721_sHLA_0201_1_Slot2-11_1_1048.d	2	P62906|RL10A_HUMAN			FALSE
TLYEHNNEL	36.8	1131.52	9	3.3	566.766	2	7.5851	0.8528-0.8753	1710	58900	351389	9881	210305_B721_sHLA_0201_1_Slot2-11_1_1048.d	2	Q9NRG9|AAAS_HUMAN			FALSE
TLYERGFENI	23	1240.61	10	-0.2	621.309	2	20.4709	0.9006-0.9230			962248	26230	210305_B721_sHLA_0201_1_Slot2-11_1_1048.d	1	Q6NUQ4|TM214_HUMAN			FALSE
TLYSGLDEV	36.6	995.481	9	1.8	996.486	1	27.3359	1.4332-1.4552			1286332	34732	210305_B721_sHLA_0201_1_Slot2-11_1_1048.d	2	Q99941|ATF6B_HUMAN			FALSE
TMADQIVTV	23.13	976.49	9	2	977.495	1	25.7403	1.4240-1.4460			1210931	32639	210305_B721_sHLA_0201_1_Slot2-11_1_1048.d	1	O00186|STXB3_HUMAN			FALSE
TMGFEVPGV	22.45	935.442	9	-2.6	936.443	1	37.3518	1.3956-1.4176			1759134	47124	210305_B721_sHLA_0201_1_Slot2-11_1_1048.d	1	Q9Y450|HBS1L_HUMAN			FALSE
TMIGEIAAA	31.73	875.442	9	-2.8	876.443	1	24.5544	1.3432-1.3653			1154711	30953	210305_B721_sHLA_0201_1_Slot2-11_1_1048.d	1	P62324|BTG1_HUMAN			FALSE
TQAPAVATT	47.49	858.445	9	-2.1	859.446	1	5.6902	1.3073-1.3294			263688	7110	210305_B721_sHLA_0201_1_Slot2-11_1_1048.d	2	P15880|RS2_HUMAN			FALSE
TQILSVPKV	31.16	983.601	9	-2.6	492.805	2	22.8339	0.8002-0.8228	748	7900	1069340	28724	210305_B721_sHLA_0201_1_Slot2-11_1_1048.d	1	P42166|LAP2A_HUMAN			FALSE
TSFFQALGITTK	31.17	1312.7	12	10.6	657.363	2	39.2181	0.9352-0.9576			1847236	49402	210305_B721_sHLA_0201_1_Slot2-11_1_1048.d	1	P05388|RLA0_HUMAN;Q8NHW5|RLA0L_HUMAN			FALSE
TTFPRPVTV	32.33	1016.57	9	-0.3	509.288	2	17.0008	0.8002-0.8228	250	4800	797174	22076	210305_B721_sHLA_0201_1_Slot2-11_1_1048.d	1	Q15233|NONO_HUMAN			FALSE
TVADKIHSV	38.57	968.529	9	-3.5	485.268	2	4.8996	0.8105-0.8331	1270	110000	225771	5847	210305_B721_sHLA_0201_1_Slot2-11_1_1048.d	2	O95147|DUS14_HUMAN			FALSE
TVAEFVAAV	27.29	905.486	9	-0.8	906.488	1	32.607	1.3736-1.3956			1535335	41461	210305_B721_sHLA_0201_1_Slot2-11_1_1048.d	1	P53602|MVD1_HUMAN			FALSE
TVAPFNPTV	36.78	944.497	9	1.9	945.502	1	25.3515	1.3938-1.4158			1192486	32074	210305_B721_sHLA_0201_1_Slot2-11_1_1048.d	3	Q96BU1|S1PBP_HUMAN			FALSE
TVFEHTFHV	43.46	1115.54	9	-1.2	558.774	2	15.5593	0.8697-0.8922	1090	15500	728292	20244	210305_B721_sHLA_0201_1_Slot2-11_1_1048.d	1	P41250|GARS_HUMAN			FALSE
TVGDKYMTV	38.02	1012.49	9	0	507.25	2	11.3497	0.8096-0.8321	970	17200	530269	15325	210305_B721_sHLA_0201_1_Slot2-11_1_1048.d	1	Q02153|GCYB1_HUMAN			FALSE
TVLGYISAV	22.36	921.517	9	-0.9	922.519	1	37.2352	1.4094-1.4314			1753621	46975	210305_B721_sHLA_0201_1_Slot2-11_1_1048.d	1	Q9H583|HEAT1_HUMAN			FALSE
TVLPFVSTV	40.98	961.548	9	0.2	962.552	1	44.0784	1.4286-1.4506	223	3550	2076306	54972	210305_B721_sHLA_0201_1_Slot2-11_1_1048.d	11	P26010|ITB7_HUMAN			FALSE
TVMDSKIVQV	35.2	1118.6	10	-2.3	560.304	2	18.3521	0.8387-0.8612	677	11200	860353	23569	210305_B721_sHLA_0201_1_Slot2-11_1_1048.d	1	O15131|IMA6_HUMAN;P52294|IMA5_HUMAN;O60684|IMA7_HUMAN			FALSE
TVSTVGISII	27.01	988.58	10	1.7	495.296	2	18.8816	0.8058-0.8284	6730	64800	884211	24183	210305_B721_sHLA_0201_1_Slot2-11_1_1048.d	1	Q9Y4B6|DCAF1_HUMAN			FALSE
TVTNAVVTV	22.35	902.507	9	-2.7	903.508	1	17.7878	1.3625-1.3846			835615	22969	210305_B721_sHLA_0201_1_Slot2-11_1_1048.d	1	P11142|HSP7C_HUMAN			FALSE
TVTTVILEV	29.81	973.569	9	-2.3	974.57	1	38.596	1.4433-1.4652			1817826	48600	210305_B721_sHLA_0201_1_Slot2-11_1_1048.d	1	Q9UKF6|CPSF3_HUMAN			FALSE
TVYGGVMYI	24.11	1001.49	9	2.9	1002.49	1	35.9716	1.4607-1.4826			1694003	45467	210305_B721_sHLA_0201_1_Slot2-11_1_1048.d	1	Q9P2N7|KLH13_HUMAN			FALSE
V(+42.01)IIILLLI	31	950.678	8	-0.2	476.344	2	45.5803	0.8490-0.8715	307	5820	2145319	56935	210305_B721_sHLA_0201_1_Slot2-11_1_1048.d	1	Q8IWA5|CTL2_HUMAN	Acetylation (N-term)	V1:Acetylation (N-term):1001.00	FALSE
V(+42.01)ILIILII	31	950.678	8	-0.2	476.344	2	45.5803	0.8490-0.8715	307	5820	2145319	56935	210305_B721_sHLA_0201_1_Slot2-11_1_1048.d	1	Q96QE4|LR37B_HUMAN	Acetylation (N-term)	V1:Acetylation (N-term):1001.00	FALSE
V(+42.01)ILLLLLL	31	950.678	8	-0.2	476.344	2	45.5803	0.8490-0.8715	307	5820	2145319	56935	210305_B721_sHLA_0201_1_Slot2-11_1_1048.d	1	Q8NHL6|LIRB1_HUMAN	Acetylation (N-term)	V1:Acetylation (N-term):1001.00	FALSE
V(+42.01)LILLLLL	31	950.678	8	-0.2	476.344	2	45.5803	0.8490-0.8715	307	5820	2145319	56935	210305_B721_sHLA_0201_1_Slot2-11_1_1048.d	1	Q9Y5E8|PCDBF_HUMAN	Acetylation (N-term)	V1:Acetylation (N-term):1001.00	FALSE
V(+42.01)LLLLIIL	31	950.678	8	-0.2	476.344	2	45.5803	0.8490-0.8715	307	5820	2145319	56935	210305_B721_sHLA_0201_1_Slot2-11_1_1048.d	1	Q13326|SGCG_HUMAN	Acetylation (N-term)	V1:Acetylation (N-term):1001.00	FALSE
V(+42.01)LLLLLII	31	950.678	8	-0.2	476.344	2	45.5803	0.8490-0.8715	307	5820	2145319	56935	210305_B721_sHLA_0201_1_Slot2-11_1_1048.d	1	Q7Z6J6|FRMD5_HUMAN;Q8WY07|CTR3_HUMAN	Acetylation (N-term)	V1:Acetylation (N-term):1001.00	FALSE
V(+42.01)LLLLLLI	31	950.678	8	-0.2	476.344	2	45.5803	0.8490-0.8715	307	5820	2145319	56935	210305_B721_sHLA_0201_1_Slot2-11_1_1048.d	1	Q93033|IGSF2_HUMAN	Acetylation (N-term)	V1:Acetylation (N-term):1001.00	FALSE
V(+42.01)LLLLLLL	31	950.678	8	-0.2	476.344	2	45.5803	0.8490-0.8715	307	5820	2145319	56935	210305_B721_sHLA_0201_1_Slot2-11_1_1048.d	1	Q7RTX0|TS1R3_HUMAN;Q15049|MLC1_HUMAN;Q6UXD1|HRCT1_HUMAN;Q14761|PTCA_HUMAN;Q8N423|LIRB2_HUMAN;Q9H2A7|CXL16_HUMAN;Q9Y3Q3|TMED3_HUMAN;Q7Z5L7|PODN_HUMAN;Q9UIW2|PLXA1_HUMAN;Q9NQ36|SCUB2_HUMAN;Q96D15|RCN3_HUMAN;Q8TDQ0|HAVR2_HUMAN	Acetylation (N-term)	V1:Acetylation (N-term):1001.00	FALSE
V(+42.01)SQKQLFLN	25.28	1117.61	9	-8.6	559.807	2	30.1176	0.8443-0.8669			1417549	38107	210305_B721_sHLA_0201_1_Slot2-11_1_1048.d	1	Q5TBA9|FRY_HUMAN	Acetylation (N-term)	V1:Acetylation (N-term):1001.00	FALSE
V(+42.01)VIIILLI	25.84	936.662	8	-0.4	469.336	2	42.4005	0.8584-0.8809	1960	17600	1995559	52897	210305_B721_sHLA_0201_1_Slot2-11_1_1048.d	1	Q5R3K3|CAHM6_HUMAN	Acetylation (N-term)	V1:Acetylation (N-term):1001.00	FALSE
V(+42.01)VLLLLLI	25.84	936.662	8	-0.4	469.336	2	42.4005	0.8584-0.8809	1960	17600	1995559	52897	210305_B721_sHLA_0201_1_Slot2-11_1_1048.d	1	Q8WY07|CTR3_HUMAN;P29322|EPHA8_HUMAN	Acetylation (N-term)	V1:Acetylation (N-term):1001.00	FALSE
V(+42.01)VLLLLLII	24.66	1049.75	9	1.7	525.879	2	45.4098	0.8997-0.9221	566	5430	2136997	56659	210305_B721_sHLA_0201_1_Slot2-11_1_1048.d	1	Q8WY07|CTR3_HUMAN	Acetylation (N-term)	V1:Acetylation (N-term):1001.00	FALSE
V(+42.01)VLLLLLL	25.84	936.662	8	-0.4	469.336	2	42.4005	0.8584-0.8809	1960	17600	1995559	52897	210305_B721_sHLA_0201_1_Slot2-11_1_1048.d	1	P25189|MYP0_HUMAN;Q14761|PTCA_HUMAN;P30273|FCERG_HUMAN;Q8N423|LIRB2_HUMAN	Acetylation (N-term)	V1:Acetylation (N-term):1001.00	FALSE
V(+42.01)VLLLLLLL	24.66	1049.75	9	1.7	525.879	2	45.4098	0.8997-0.9221	566	5430	2136997	56659	210305_B721_sHLA_0201_1_Slot2-11_1_1048.d	1	Q14761|PTCA_HUMAN;Q8N423|LIRB2_HUMAN	Acetylation (N-term)	V1:Acetylation (N-term):1001.00	FALSE
VAVEKVQLA	23.43	955.57	9	-0.6	478.79	2	16.249	0.7936-0.8162	744	10800	760309	20971	210305_B721_sHLA_0201_1_Slot2-11_1_1048.d	1	Q9UKU6|TRHDE_HUMAN			FALSE
VDSLLENLEK	22.56	1158.61	10	3.8	580.313	2	24.6322	0.8650-0.8875			1158406	31072	210305_B721_sHLA_0201_1_Slot2-11_1_1048.d	1	O60812|HNRC1_HUMAN;P07910|HNRPC_HUMAN;B2RXH8|HNRC2_HUMAN;B7ZW38|HNRC3_HUMAN;P0DMR1|HNRC4_HUMAN			FALSE
VEIIANDQGNR	33.6	1227.62	11	1.8	614.816	2	6.5478	0.8772-0.8997	246	8940	303444	8424	210305_B721_sHLA_0201_1_Slot2-11_1_1048.d	1	P11021|BIP_HUMAN;P54652|HSP72_HUMAN;P0DMV9|HS71B_HUMAN;P0DMV8|HS71A_HUMAN;P11142|HSP7C_HUMAN			FALSE
VEILANDQGNR	33.6	1227.62	11	1.8	614.816	2	6.5478	0.8772-0.8997	246	8940	303444	8424	210305_B721_sHLA_0201_1_Slot2-11_1_1048.d	1				FALSE
VELSPVPID	24.28	967.523	9	2.1	968.528	1	39.1792	1.4295-1.4515			1845394	49348	210305_B721_sHLA_0201_1_Slot2-11_1_1048.d	1	P24043|LAMA2_HUMAN			FALSE
VFIGNLNTLVVK	33.48	1315.79	12	3	658.899	2	35.1172	0.9530-0.9754	196	3120	1652756	44450	210305_B721_sHLA_0201_1_Slot2-11_1_1048.d	1	O60812|HNRC1_HUMAN;P07910|HNRPC_HUMAN;B2RXH8|HNRC2_HUMAN;B7ZW38|HNRC3_HUMAN;P0DMR1|HNRC4_HUMAN			FALSE
VGYTPDWIFLLR	34.62	1478.79	12	3.7	740.403	2	52.7101	0.9940-1.0164			2483808	65538	210305_B721_sHLA_0201_1_Slot2-11_1_1048.d	1	Q00610|CLH1_HUMAN;P53675|CLH2_HUMAN			FALSE
VIIDIFCVCD	25.99	1138.54	10	-0.9	570.274	2	39.9284	0.8575-0.8800	612	6500	1877503	50167	210305_B721_sHLA_0201_1_Slot2-11_1_1048.d	1	Q8HWS3|RFX6_HUMAN			FALSE
VILPTVHEV	25.26	1005.59	9	4.3	503.8	2	21.8873	0.8190-0.8415	332	4830	1027256	27764	210305_B721_sHLA_0201_1_Slot2-11_1_1048.d	1	Q8IWF6|DEN6A_HUMAN			FALSE
VIMEKSTML	22.77	1050.55	9	-10.5	526.272	2	14.9684	0.8190-0.8415			702642	19626	210305_B721_sHLA_0201_1_Slot2-11_1_1048.d	1	O75475|PSIP1_HUMAN			FALSE
VITETVVEV	27.95	987.549	9	5.2	988.557	1	26.9078	1.4424-1.4643			1266150	34218	210305_B721_sHLA_0201_1_Slot2-11_1_1048.d	1	Q15723|ELF2_HUMAN			FALSE
VIWGKVTRA	30.06	1028.61	9	2	515.313	2	7.1189	0.8425-0.8650	1830	68900	331070	9230	210305_B721_sHLA_0201_1_Slot2-11_1_1048.d	2	P18077|RL35A_HUMAN			FALSE
VLADALKSI	28.36	928.559	9	3.1	465.286	2	24.7877	0.7852-0.8077			1165768	31282	210305_B721_sHLA_0201_1_Slot2-11_1_1048.d	1	P62244|RS15A_HUMAN			FALSE
VLADFEAGL	23.94	933.481	9	-4.7	934.479	1	35.7578	1.3993-1.4213			1683940	45238	210305_B721_sHLA_0201_1_Slot2-11_1_1048.d	1	Q8TCD5|NT5C_HUMAN			FALSE
VLADQEVRL	27.53	1041.58	9	-2.9	521.794	2	16.4101	0.8387-0.8612	524	10300	768620	21236	210305_B721_sHLA_0201_1_Slot2-11_1_1048.d	1	O43566|RGS14_HUMAN			FALSE
VLAFLVHEL	22.67	1039.61	9	-0.3	520.808	2	39.7041	0.8509-0.8734			1870153	49969	210305_B721_sHLA_0201_1_Slot2-11_1_1048.d	1	Q9UIF9|BAZ2A_HUMAN			FALSE
VLAHTILGV	33.74	921.565	9	0.4	461.788	2	23.4464	0.8002-0.8228			1102387	29587	210305_B721_sHLA_0201_1_Slot2-11_1_1048.d	2	Q9NUQ7|UFSP2_HUMAN			FALSE
VLDDKDYFL	30.35	1126.55	9	-0.7	564.282	2	29.056	0.8575-0.8800	1130	11500	1364388	36798	210305_B721_sHLA_0201_1_Slot2-11_1_1048.d	1	P61604|CH10_HUMAN			FALSE
VLDDKLVFV	33.58	1046.6	9	-2.8	524.304	2	34.1642	0.8350-0.8575	2920	76000	1606922	43316	210305_B721_sHLA_0201_1_Slot2-11_1_1048.d	3	Q4KMQ2|ANO6_HUMAN			FALSE
VLDEAGSTV	43.79	889.439	9	-1.8	890.441	1	10.7498	1.3506-1.3726			503631	14613	210305_B721_sHLA_0201_1_Slot2-11_1_1048.d	1	Q9Y4B6|DCAF1_HUMAN			FALSE
VLDEGSASV	44.12	875.424	9	-14	876.415	1	10.2832	1.3460-1.3681			481557	13995	210305_B721_sHLA_0201_1_Slot2-11_1_1048.d	3	Q05923|DUS2_HUMAN			FALSE
VLDSVDVRL	23.34	1014.57	9	-3	508.289	2	24.4813	0.8162-0.8387	617	10300	1149211	30817	210305_B721_sHLA_0201_1_Slot2-11_1_1048.d	1	Q8NCH0|CHSTE_HUMAN			FALSE
VLEGKELEFYL	49.13	1338.71	11	1.5	670.359	2	38.2635	0.9455-0.9679	24900	519000	1796746	48082	210305_B721_sHLA_0201_1_Slot2-11_1_1048.d	3	P62241|RS8_HUMAN			FALSE
VLFEGRTVQL	24.26	1160.66	10	-2.3	581.331	2	26.9961	0.8837-0.9062	856	11200	1267993	34273	210305_B721_sHLA_0201_1_Slot2-11_1_1048.d	1	Q9UPW5|CBPC1_HUMAN			FALSE
VLFEKEVNEV	32.96	1204.63	10	-0.7	603.321	2	20.025	0.8790-0.9015	4010	38200	937417	25537	210305_B721_sHLA_0201_1_Slot2-11_1_1048.d	1	Q9BZQ8|NIBA1_HUMAN			FALSE
VLFENTDSVHL	35.56	1272.63	11	1	637.323	2	28.8186	0.9249-0.9474	2090	39900	1355214	36564	210305_B721_sHLA_0201_1_Slot2-11_1_1048.d	2	P42696|RBM34_HUMAN			FALSE
VLFGVETHV	31.12	999.539	9	1.3	500.775	2	23.9366	0.8256-0.8481	440	10500	1124421	30165	210305_B721_sHLA_0201_1_Slot2-11_1_1048.d	2	Q96CN7|ISOC1_HUMAN			FALSE
VLFNKLTYL	36.83	1109.65	9	-2.5	555.828	2	34.4959	0.8725-0.8950	441	6210	1622535	43731	210305_B721_sHLA_0201_1_Slot2-11_1_1048.d	1	Q5R372|RBG1L_HUMAN			FALSE
VLFSSPPQM	30.98	1004.5	9	0.8	1005.5	1	30.6813	1.4451-1.4671			1444165	38797	210305_B721_sHLA_0201_1_Slot2-11_1_1048.d	1	P33991|MCM4_HUMAN			FALSE
VLGELVPRL	29.07	994.617	9	-0.9	498.313	2	32.0432	0.8030-0.8256			1508618	40670	210305_B721_sHLA_0201_1_Slot2-11_1_1048.d	2	Q5VYK3|ECM29_HUMAN			FALSE
VLGKIEKV	25.85	884.569	8	-1.1	443.29	2	5.0755	0.7739-0.7964			235041	6177	210305_B721_sHLA_0201_1_Slot2-11_1_1048.d	1	P50851|LRBA_HUMAN			FALSE
VLIDHDVDL	28.89	1037.54	9	-1.2	519.774	2	22.8764	0.8425-0.8650	263	4500	1074847	28867	210305_B721_sHLA_0201_1_Slot2-11_1_1048.d	1	Q9BPZ7|SIN1_HUMAN			FALSE
VLIDYQRNV	31.77	1118.61	9	-0.2	560.309	2	15.2255	0.8584-0.8809	3570	78900	712723	19873	210305_B721_sHLA_0201_1_Slot2-11_1_1048.d	2	O14980|XPO1_HUMAN			FALSE
VLIEVNPQT	36.18	1011.56	9	6.9	1012.57	1	22.4345	1.4533-1.4753			1054693	28381	210305_B721_sHLA_0201_1_Slot2-11_1_1048.d	1	Q92979|NEP1_HUMAN			FALSE
VLIGEFLEKV	37.09	1145.67	10	-1.7	573.838	2	41.9976	0.8715-0.8940	454	5420	1975428	52434	210305_B721_sHLA_0201_1_Slot2-11_1_1048.d	1	O43148|MCES_HUMAN			FALSE
VLIPKLPQL	37.22	1019.67	9	0.9	510.843	2	39.1527	0.8321-0.8547	15600	86800	1839904	49222	210305_B721_sHLA_0201_1_Slot2-11_1_1048.d	1	Q8N138|ORML3_HUMAN			FALSE
VLIRELWNT	32.58	1142.64	9	-1.5	572.326	2	29.1258	0.8650-0.8875			1370812	36964	210305_B721_sHLA_0201_1_Slot2-11_1_1048.d	1	Q96AQ1|CC74A_HUMAN;Q96LY2|CC74B_HUMAN			FALSE
VLISVLQAI	34.79	954.611	9	2.1	955.616	1	51.4659	1.4543-1.4762			2425218	64164	210305_B721_sHLA_0201_1_Slot2-11_1_1048.d	1	Q96F07|CYFP2_HUMAN			FALSE
VLKEIVERV	23.08	1083.67	9	1.5	542.838	2	12.9054	0.8500-0.8725	189	5740	604588	17230	210305_B721_sHLA_0201_1_Slot2-11_1_1048.d	1	Q14444|CAPR1_HUMAN			FALSE
VLLAAGPSAA	45.1	868.502	10	0.2	869.505	1	18.2738	1.3396-1.3616			858515	23519	210305_B721_sHLA_0201_1_Slot2-11_1_1048.d	1	Q8TEM1|PO210_HUMAN			FALSE
VLLDTANKKVFL	45.08	1359.81	12	-0.7	680.91	2	23.6241	0.9707-0.9931	390	14500	1109715	29763	210305_B721_sHLA_0201_1_Slot2-11_1_1048.d	4	P08243|ASNS_HUMAN			FALSE
VLLEEGEAQRL	31.09	1255.68	11	3.4	628.845	2	17.9942	0.9081-0.9305	317	6100	845692	23212	210305_B721_sHLA_0201_1_Slot2-11_1_1048.d	1	P11441|UBL4A_HUMAN			FALSE
VLLELQQHL	29.86	1091.63	9	-1.2	546.821	2	27.6722	0.8697-0.8922	590	7730	1300131	35121	210305_B721_sHLA_0201_1_Slot2-11_1_1048.d	1	Q70SY1|CR3L2_HUMAN			FALSE
VLLEQPTWQL	28.65	1225.67	10	-1.9	613.839	2	44.6993	0.8959-0.9184	1860	16700	2101963	55597	210305_B721_sHLA_0201_1_Slot2-11_1_1048.d	1	Q9BV87|CNPD1_HUMAN			FALSE
VLLGATTLV	23.42	885.553	9	6.8	886.563	1	37.7407	1.4130-1.4350			1777498	47608	210305_B721_sHLA_0201_1_Slot2-11_1_1048.d	1	P17181|INAR1_HUMAN			FALSE
VLLGHIFYV	26.89	1059.61	9	-2.8	530.809	2	40.6761	0.8565-0.8790			1915953	51069	210305_B721_sHLA_0201_1_Slot2-11_1_1048.d	1	Q9Y6X3|SCC4_HUMAN			FALSE
VLLHFKHIYL	22.43	1281.76	10	-3.9	428.257	3	22.3373	0.7305-0.7531			1050129	28287	210305_B721_sHLA_0201_1_Slot2-11_1_1048.d	1	Q9BVK2|ALG8_HUMAN			FALSE
VLLKARLVPA	28.75	1078.72	10	1	540.367	2	14.2478	0.8931-0.9156	1080	15000	665953	18697	210305_B721_sHLA_0201_1_Slot2-11_1_1048.d	1	Q6P995|F171B_HUMAN			FALSE
VLLSEQGDVKL	31.5	1199.68	11	2.7	600.844	2	22.4431	0.9043-0.9268	552	13200	1053789	28371	210305_B721_sHLA_0201_1_Slot2-11_1_1048.d	2	O00506|STK25_HUMAN;Q9P289|STK26_HUMAN			FALSE
VLM(+15.99)TEDIKL	31.33	1076.58	9	2	539.295	2	21.3116	0.8406-0.8631	565	9370	999798	27126	210305_B721_sHLA_0201_1_Slot2-11_1_1048.d	1	Q04637|IF4G1_HUMAN	Oxidation (M)	M3:Oxidation (M):1001.00	FALSE
VLMDLKALLL	33.74	1127.7	10	0.9	564.855	2	52.0817	0.8800-0.9025	681	8760	2451816	64836	210305_B721_sHLA_0201_1_Slot2-11_1_1048.d	1	Q9UJV9|DDX41_HUMAN			FALSE
VLMDRLPSL	34.44	1042.58	9	2.4	522.298	2	31.9295	0.8425-0.8650	145	10400	1503095	40511	210305_B721_sHLA_0201_1_Slot2-11_1_1048.d	2	O60287|NPA1P_HUMAN			FALSE
VLMEGVKTEV	24.33	1103.59	10	6.4	552.803	2	16.0766	0.8425-0.8650			754809	20835	210305_B721_sHLA_0201_1_Slot2-11_1_1048.d	1	P36956|SRBP1_HUMAN			FALSE
VLMEKPDVV	39.79	1028.56	9	-3.5	515.282	2	15.8523	0.8030-0.8256	1170	16800	742017	20559	210305_B721_sHLA_0201_1_Slot2-11_1_1048.d	2	Q9NY93|DDX56_HUMAN			FALSE
VLMEKPDVVV	37.62	1127.63	10	0	564.818	2	22.0341	0.8490-0.8715	1020	13700	1035484	27946	210305_B721_sHLA_0201_1_Slot2-11_1_1048.d	2	Q9NY93|DDX56_HUMAN			FALSE
VLMTEDIKL	36.7	1060.58	9	-1.3	531.296	2	28.6381	0.8368-0.8594	8110	183000	1343294	36266	210305_B721_sHLA_0201_1_Slot2-11_1_1048.d	3	Q04637|IF4G1_HUMAN			FALSE
VLMTQQPRPVL	51.65	1280.73	11	4.1	641.371	2	19.9238	0.9015-0.9240	924	13200	934667	25469	210305_B721_sHLA_0201_1_Slot2-11_1_1048.d	1	Q9NPE3|NOP10_HUMAN			FALSE
VLNEYFHNV	29.29	1133.55	9	-4.3	567.778	2	19.9064	0.8246-0.8472	99.5	2610	936504	25518	210305_B721_sHLA_0201_1_Slot2-11_1_1048.d	1	P53680|AP2S1_HUMAN			FALSE
VLNMKPPEI	26.76	1039.57	9	-6.1	520.789	2	23.4269	0.8134-0.8359			1101470	29564	210305_B721_sHLA_0201_1_Slot2-11_1_1048.d	1	O95347|SMC2_HUMAN			FALSE
VLNNVVIHL	27.46	1019.61	9	11.8	510.817	2	28.6978	0.8228-0.8453			1350632	36452	210305_B721_sHLA_0201_1_Slot2-11_1_1048.d	1	P42858|HD_HUMAN			FALSE
VLPAVSLEV	29.61	925.548	9	5.8	926.557	1	38.8876	1.4194-1.4414			1831624	48988	210305_B721_sHLA_0201_1_Slot2-11_1_1048.d	1	Q9UIF9|BAZ2A_HUMAN			FALSE
VLPGLIHKV	30.47	974.628	9	-4.7	488.317	2	12.8105	0.8387-0.8612			600918	17136	210305_B721_sHLA_0201_1_Slot2-11_1_1048.d	1	Q13630|FCL_HUMAN			FALSE
VLPSIVNEV	33.57	968.554	9	3.1	969.56	1	34.24	1.4369-1.4588			1612412	43442	210305_B721_sHLA_0201_1_Slot2-11_1_1048.d	1	Q99623|PHB2_HUMAN			FALSE
VLPVPPLSV	33.1	919.574	9	1.7	920.579	1	43.5729	1.3956-1.4176			2052432	54342	210305_B721_sHLA_0201_1_Slot2-11_1_1048.d	1	P24928|RPB1_HUMAN			FALSE
VLQDIQVM(+15.99)L	22.96	1073.58	9	0.8	537.795	2	35.5249	0.8415-0.8640	1660	12800	1669286	44888	210305_B721_sHLA_0201_1_Slot2-11_1_1048.d	1	P33992|MCM5_HUMAN	Oxidation (M)	M8:Oxidation (M):1001.00	FALSE
VLQDIQVML	24.72	1057.58	9	0.1	529.797	2	42.6783	0.8387-0.8612	3470	27100	2007463	53179	210305_B721_sHLA_0201_1_Slot2-11_1_1048.d	1	P33992|MCM5_HUMAN			FALSE
VLQEKIEVV	23.14	1055.62	9	1.8	528.817	2	17.6323	0.8293-0.8519			828296	22802	210305_B721_sHLA_0201_1_Slot2-11_1_1048.d	1	Q14BN4|SLMAP_HUMAN			FALSE
VLQGAVPTV	31.49	882.518	9	-3	883.518	1	21.8513	1.3487-1.3708			1027259	27767	210305_B721_sHLA_0201_1_Slot2-11_1_1048.d	1	Q5VZL5|ZMYM4_HUMAN			FALSE
VLQGKLAEV	22.61	955.57	9	0.6	478.791	2	11.3718	0.7974-0.8199			533035	15409	210305_B721_sHLA_0201_1_Slot2-11_1_1048.d	1	Q9UPN3|MACF1_HUMAN			FALSE
VLQQHLETL	31.03	1079.6	9	3	540.805	2	13.6916	0.8481-0.8706	336	6710	641214	18096	210305_B721_sHLA_0201_1_Slot2-11_1_1048.d	1	Q9NP66|HM20A_HUMAN			FALSE
VLSNVEVTL	23.89	972.549	9	1.7	973.554	1	30.7202	1.4451-1.4671			1446000	38844	210305_B721_sHLA_0201_1_Slot2-11_1_1048.d	1	Q14204|DYHC1_HUMAN			FALSE
VLSSPLALA	25.17	869.522	9	-0.5	870.525	1	35.1745	1.3837-1.4057			1656431	44549	210305_B721_sHLA_0201_1_Slot2-11_1_1048.d	2	P13762|DRB4_HUMAN;Q30154|DRB5_HUMAN			FALSE
VLTDTTAEL	34.88	961.497	9	4.6	962.504	1	20.3931	1.4249-1.4469			958553	26111	210305_B721_sHLA_0201_1_Slot2-11_1_1048.d	1	Q9UBQ7|GRHPR_HUMAN			FALSE
VLTGILEQV	29.66	970.57	9	0.9	971.574	1	38.0128	1.4506-1.4726			1790335	47929	210305_B721_sHLA_0201_1_Slot2-11_1_1048.d	1	Q96QK1|VPS35_HUMAN			FALSE
VLTSNVQTI	32.24	973.544	9	-0.5	974.547	1	16.6797	1.4424-1.4643			783358	21670	210305_B721_sHLA_0201_1_Slot2-11_1_1048.d	1	P32519|ELF1_HUMAN			FALSE
VLVDDDGIKVV	34.71	1170.65	11	-2	586.328	2	25.8183	0.8828-0.9053			1214625	32757	210305_B721_sHLA_0201_1_Slot2-11_1_1048.d	1	Q9BVX2|T106C_HUMAN			FALSE
VLVDQTTGL	43.45	944.518	9	0.4	945.521	1	22.0069	1.4020-1.4240			1034564	27920	210305_B721_sHLA_0201_1_Slot2-11_1_1048.d	1	Q15717|ELAV1_HUMAN			FALSE
VLVDRTIYI	33.73	1090.64	9	-1.2	546.323	2	27.3626	0.8622-0.8847	1380	15700	1284506	34694	210305_B721_sHLA_0201_1_Slot2-11_1_1048.d	1	P52758|RIDA_HUMAN			FALSE
VLVQVSPSL	34.93	940.559	9	-1.2	941.561	1	30.6619	1.4304-1.4524			1443246	38772	210305_B721_sHLA_0201_1_Slot2-11_1_1048.d	1	Q13868|EXOS2_HUMAN			FALSE
VLWAGTPMV	34.65	972.51	9	7.1	973.52	1	40.9095	1.4469-1.4689			1926914	51302	210305_B721_sHLA_0201_1_Slot2-11_1_1048.d	2	O15294|OGT1_HUMAN			FALSE
VLWDRTFSL	31.87	1135.6	9	2.7	568.808	2	38.4931	0.8697-0.8922	1400	14300	1809567	48387	210305_B721_sHLA_0201_1_Slot2-11_1_1048.d	1	P42224|STAT1_HUMAN			FALSE
VLWDRTFSLF	37.85	1282.67	10	7.8	642.345	2	50.1052	0.9025-0.9249	556	9030	2361260	62786	210305_B721_sHLA_0201_1_Slot2-11_1_1048.d	2	P42224|STAT1_HUMAN			FALSE
VLWFKPVEL	42.12	1129.65	9	-2	565.83	2	43.6667	0.8528-0.8753	2080	37800	2052442	54352	210305_B721_sHLA_0201_1_Slot2-11_1_1048.d	2	Q2NL82|TSR1_HUMAN			FALSE
VLWGETVHL	22.72	1052.57	9	-1.1	527.287	2	31.771	0.8500-0.8725			1495751	40319	210305_B721_sHLA_0201_1_Slot2-11_1_1048.d	1	P41279|M3K8_HUMAN			FALSE
VLYDQPRHV	28.77	1125.59	9	2.3	563.803	2	5.056	0.8744-0.8968			234116	6146	210305_B721_sHLA_0201_1_Slot2-11_1_1048.d	1	Q93074|MED12_HUMAN			FALSE
VLYDRPLKI	25.32	1115.67	9	-2.7	558.838	2	15.9015	0.8790-0.9015			746583	20655	210305_B721_sHLA_0201_1_Slot2-11_1_1048.d	1	Q96T37|RBM15_HUMAN			FALSE
VLYENALKL	23.51	1061.61	9	-4.8	531.808	2	26.8883	0.8387-0.8612	312	4800	1264331	34187	210305_B721_sHLA_0201_1_Slot2-11_1_1048.d	1	Q9Y613|FHOD1_HUMAN			FALSE
VLYGPKIDRA	26.1	1130.64	10	-2.2	566.326	2	7.2894	0.8856-0.9081			339391	9505	210305_B721_sHLA_0201_1_Slot2-11_1_1048.d	1	P32942|ICAM3_HUMAN			FALSE
VLYHVETEV	22.76	1087.55	9	-6.2	544.779	2	15.0656	0.8350-0.8575			707232	19746	210305_B721_sHLA_0201_1_Slot2-11_1_1048.d	1	Q9UBL3|ASH2L_HUMAN			FALSE
VLYPHEPTAV	43.73	1124.59	10	1.1	563.299	2	14.1518	0.8481-0.8706			664113	18645	210305_B721_sHLA_0201_1_Slot2-11_1_1048.d	1	Q9NYP3|DONS_HUMAN			FALSE
VLYSIAEKV	28.65	1020.59	9	-1.9	511.297	2	19.1816	0.8124-0.8350	246	5210	899794	24568	210305_B721_sHLA_0201_1_Slot2-11_1_1048.d	1	P83876|TXN4A_HUMAN			FALSE
VLYTGVVRV	28.32	1004.6	9	-9.1	503.301	2	21.1125	0.8077-0.8303			992477	26957	210305_B721_sHLA_0201_1_Slot2-11_1_1048.d	1	Q9H1A4|APC1_HUMAN			FALSE
VM(+15.99)DSKIVQV	26.89	1033.55	9	-0.8	517.778	2	8.8306	0.8256-0.8481	800	10100	409635	11805	210305_B721_sHLA_0201_1_Slot2-11_1_1048.d	1	O15131|IMA6_HUMAN;P52294|IMA5_HUMAN;O60684|IMA7_HUMAN	Oxidation (M)	M2:Oxidation (M):1001.00	FALSE
VMAGDIYSV	32.25	953.453	9	1.1	954.457	1	25.06	1.3754-1.3974			1178624	31622	210305_B721_sHLA_0201_1_Slot2-11_1_1048.d	1	Q99541|PLIN2_HUMAN			FALSE
VMDSKIVQV	41.68	1017.55	9	0.6	509.782	2	14.4007	0.8293-0.8519	10700	737000	674200	18898	210305_B721_sHLA_0201_1_Slot2-11_1_1048.d	6	O15131|IMA6_HUMAN;P52294|IMA5_HUMAN;O60684|IMA7_HUMAN			FALSE
VMFEDGVLMRL	40.97	1308.66	11	-7.4	655.328	2	43.1063	0.9202-0.9427			2030387	53753	210305_B721_sHLA_0201_1_Slot2-11_1_1048.d	1	Q13535|ATR_HUMAN			FALSE
VMFGGKQVVV	29.7	1062.59	10	-0.5	532.299	2	20.8459	0.8368-0.8594	2450	24000	978737	26627	210305_B721_sHLA_0201_1_Slot2-11_1_1048.d	1	O43865|SAHH2_HUMAN			FALSE
VMFKEPVEV	40.17	1076.56	9	-3.4	539.282	2	22.5541	0.8397-0.8622	365	5150	1059272	28490	210305_B721_sHLA_0201_1_Slot2-11_1_1048.d	1	Q9BX70|BTBD2_HUMAN			FALSE
VMFKTPVSI	27.24	1020.57	9	8.5	511.293	2	28.6006	0.8134-0.8359			1346050	36340	210305_B721_sHLA_0201_1_Slot2-11_1_1048.d	1	Q14204|DYHC1_HUMAN			FALSE
VMFRTPLASV	26.18	1119.61	10	3.4	560.812	2	30.0398	0.8640-0.8865			1413895	38029	210305_B721_sHLA_0201_1_Slot2-11_1_1048.d	1	Q9UKT4|FBX5_HUMAN			FALSE
VMIQHVENL	25.14	1081.56	9	1.7	541.785	2	15.5321	0.8425-0.8650	123	3500	729220	20278	210305_B721_sHLA_0201_1_Slot2-11_1_1048.d	2	Q12912|IRAG2_HUMAN			FALSE
VMLGGRNIKV	30.15	1085.64	10	-4.2	543.822	2	11.294	0.8753-0.8978			529355	15305	210305_B721_sHLA_0201_1_Slot2-11_1_1048.d	1	Q9UHX1|PUF60_HUMAN			FALSE
VMLQINPKL	22.48	1054.62	9	2	528.316	2	26.8883	0.8274-0.8500			1265246	34208	210305_B721_sHLA_0201_1_Slot2-11_1_1048.d	1	Q3V6T2|GRDN_HUMAN			FALSE
VMPGNIVFV	26.72	974.526	9	-2.2	975.527	1	42.4648	1.4359-1.4579			2000130	52998	210305_B721_sHLA_0201_1_Slot2-11_1_1048.d	1	P19878|NCF2_HUMAN			FALSE
VMVGELVGA	32.86	873.463	9	1.3	874.467	1	27.6472	1.3487-1.3708			1301042	35138	210305_B721_sHLA_0201_1_Slot2-11_1_1048.d	1	Q9Y2X3|NOP58_HUMAN			FALSE
VMYGKVYRI	22.39	1127.62	9	1.8	564.814	2	9.9868	0.8837-0.9062	177	6550	466807	13549	210305_B721_sHLA_0201_1_Slot2-11_1_1048.d	1	P52434|RPAB3_HUMAN			FALSE
VQIEEVRQV	31.72	1098.6	9	1.9	550.308	2	11.08	0.8519-0.8744	113	3970	519254	15038	210305_B721_sHLA_0201_1_Slot2-11_1_1048.d	1	Q12905|ILF2_HUMAN			FALSE
VQIGDIVTV	33.5	942.539	9	2.3	943.544	1	36.7687	1.4020-1.4240			1731609	46419	210305_B721_sHLA_0201_1_Slot2-11_1_1048.d	1	P62280|RS11_HUMAN			FALSE
VSFELFADK	40.55	1054.53	9	-0.3	528.271	2	29.635	0.8256-0.8481	179	3450	1393701	37503	210305_B721_sHLA_0201_1_Slot2-11_1_1048.d	1	P62937|PPIA_HUMAN			FALSE
VTAEIAESV	23.15	917.471	9	5.9	918.479	1	16.9713	1.3258-1.3478			797165	22067	210305_B721_sHLA_0201_1_Slot2-11_1_1048.d	1	Q6PD74|AAGAB_HUMAN			FALSE
VTAPSGILDV	26.54	970.534	10	-0.9	971.535	1	33.1903	1.4222-1.4442			1562909	42215	210305_B721_sHLA_0201_1_Slot2-11_1_1048.d	1	P41002|CCNF_HUMAN			FALSE
VTLTSEEEAR	32.07	1133.56	10	-1.4	567.782	2	5.3561	0.8847-0.9071			247962	6582	210305_B721_sHLA_0201_1_Slot2-11_1_1048.d	1	P00338|LDHA_HUMAN			FALSE
VTTDIQVKV	42.25	1001.58	9	-1.6	501.792	2	15.0656	0.7955-0.8181			707226	19740	210305_B721_sHLA_0201_1_Slot2-11_1_1048.d	1	O00267|SPT5H_HUMAN			FALSE
VVAEELENV	35.91	1000.51	9	2.3	1001.51	1	21.0737	1.4176-1.4396			990630	26898	210305_B721_sHLA_0201_1_Slot2-11_1_1048.d	1	Q8NEZ5|FBX22_HUMAN			FALSE
VVDAVVTQV	37.81	928.523	9	3.8	929.529	1	20.432	1.4002-1.4222			960394	26164	210305_B721_sHLA_0201_1_Slot2-11_1_1048.d	1	P62487|RPB7_HUMAN			FALSE
VVLDDKDYFLF	27.95	1372.69	11	5.5	687.354	2	45.7999	0.9595-0.9819	115	5390	2157325	57319	210305_B721_sHLA_0201_1_Slot2-11_1_1048.d	2	P61604|CH10_HUMAN			FALSE
VVLDEVDQMLDM	32.57	1405.65	12	0.3	703.828	2	51.3451	0.9576-0.9800	71.7	2160	2418812	64016	210305_B721_sHLA_0201_1_Slot2-11_1_1048.d	1	Q9NR30|DDX21_HUMAN			FALSE
VVLPAPPAV	37.54	861.532	9	-4.5	862.532	1	32.0238	1.3460-1.3681			1507676	40622	210305_B721_sHLA_0201_1_Slot2-11_1_1048.d	1	Q96S59|RANB9_HUMAN			FALSE
VVLPTLAVV	27.68	909.59	9	-0.7	910.592	1	47.2665	1.4259-1.4479			2227217	59267	210305_B721_sHLA_0201_1_Slot2-11_1_1048.d	1	Q9NRQ5|SMCO4_HUMAN			FALSE
VVVGDLVEV	26.46	927.528	9	6	928.536	1	35.7189	1.4130-1.4350			1682107	45193	210305_B721_sHLA_0201_1_Slot2-11_1_1048.d	3	P50993|AT1A2_HUMAN;P05023|AT1A1_HUMAN			FALSE
VVYPWTQRFFES	24.25	1557.76	12	1	779.885	2	39.3907	1.0388-1.0611	327	3300	1855487	49607	210305_B721_sHLA_0201_1_Slot2-11_1_1048.d	1	P02042|HBD_HUMAN;P68871|HBB_HUMAN			FALSE
WHHTFYNELR	37.43	1401.66	10	-7.8	468.221	3	7.056	0.7644-0.7870			328291	9133	210305_B721_sHLA_0201_1_Slot2-11_1_1048.d	1	P60709|ACTB_HUMAN;Q9BYX7|ACTBM_HUMAN;Q6S8J3|POTEE_HUMAN;P68133|ACTS_HUMAN;A5A3E0|POTEF_HUMAN;P0CG39|POTEJ_HUMAN;P63261|ACTG_HUMAN;P68032|ACTC_HUMAN;P0CG38|POTEI_HUMAN			FALSE
WLAEKLPTL	24.82	1069.62	9	0	535.813	2	34.5294	0.8350-0.8575	2840	43700	1620697	43681	210305_B721_sHLA_0201_1_Slot2-11_1_1048.d	2	Q14008|CKAP5_HUMAN			FALSE
WLIEDGKVVTV	37.49	1257.7	11	2.2	629.854	2	31.4495	0.9053-0.9277	485	5730	1479168	39828	210305_B721_sHLA_0201_1_Slot2-11_1_1048.d	1	Q9Y266|NUDC_HUMAN			FALSE
WLVDHVYAI	23.66	1114.58	9	0.1	558.295	2	36.8863	0.8650-0.8875	466	7210	1737106	46552	210305_B721_sHLA_0201_1_Slot2-11_1_1048.d	1	P30153|2AAA_HUMAN;P30154|2AAB_HUMAN			FALSE
YAAPGGLIGV	35.5	916.502	10	-2.4	917.503	1	31.2456	1.3846-1.4066			1470880	39586	210305_B721_sHLA_0201_1_Slot2-11_1_1048.d	1	Q2VIR3|IF2GL_HUMAN;P41091|IF2G_HUMAN			FALSE
YAFNMKATV	35.26	1043.51	9	-0.1	522.76	2	18.8959	0.8049-0.8274	571	8510	886045	24229	210305_B721_sHLA_0201_1_Slot2-11_1_1048.d	1	P11142|HSP7C_HUMAN			FALSE
YALNHTLSV	41.09	1016.53	9	-1	509.269	2	16.6408	0.8387-0.8612	564	8810	781525	21625	210305_B721_sHLA_0201_1_Slot2-11_1_1048.d	2	Q16633|OBF1_HUMAN			FALSE
YAYDGKDYIA	39.11	1177.53	10	5.3	589.772	2	12.8688	0.8565-0.8790			603667	17203	210305_B721_sHLA_0201_1_Slot2-11_1_1048.d	1	P01889|HLAB_HUMAN			FALSE
YAYDGKDYLA	39.11	1177.53	10	5.3	589.772	2	12.8688	0.8565-0.8790			603667	17203	210305_B721_sHLA_0201_1_Slot2-11_1_1048.d	1	P17693|HLAG_HUMAN			FALSE
YESLTDPSK	24.38	1038.49	9	1.7	520.249	2	5.476	0.8162-0.8387	193	6240	252567	6717	210305_B721_sHLA_0201_1_Slot2-11_1_1048.d	1	Q58FF6|H90B4_HUMAN;P07900|HS90A_HUMAN;Q58FF7|H90B3_HUMAN;Q14568|HS902_HUMAN;P08238|HS90B_HUMAN;Q58FF8|H90B2_HUMAN			FALSE
YGAEALERM	37.66	1038.48	9	0.9	520.246	2	13.1166	0.8124-0.8350	700	25800	613746	17448	210305_B721_sHLA_0201_1_Slot2-11_1_1048.d	2	P69905|HBA_HUMAN			FALSE
YGAEALERMF	40.94	1185.55	10	-12.3	593.772	2	31.8294	0.8903-0.9128			1498501	40387	210305_B721_sHLA_0201_1_Slot2-11_1_1048.d	1	P69905|HBA_HUMAN			FALSE
YGAEALERMFL	56.08	1298.63	11	-0.8	650.32	2	42.6009	0.9015-0.9240	2540	43800	2006548	53158	210305_B721_sHLA_0201_1_Slot2-11_1_1048.d	3	P69905|HBA_HUMAN			FALSE
YGLPVVVKL	35.87	986.616	9	0.5	494.313	2	36.6583	0.8246-0.8472	2040	19400	1722427	46177	210305_B721_sHLA_0201_1_Slot2-11_1_1048.d	1	P35222|CTNB1_HUMAN			FALSE
YIDQEELNK	31.81	1150.55	9	5.7	576.283	2	6.201	0.8481-0.8706	437	14000	286824	7896	210305_B721_sHLA_0201_1_Slot2-11_1_1048.d	1	P07900|HS90A_HUMAN;Q14568|HS902_HUMAN;P08238|HS90B_HUMAN;Q58FF8|H90B2_HUMAN			FALSE
YIFDNVAKV	23.05	1067.57	9	0.8	534.788	2	26.3098	0.8293-0.8519	230	3720	1235791	33361	210305_B721_sHLA_0201_1_Slot2-11_1_1048.d	1	Q15293|RCN1_HUMAN			FALSE
YIM(+15.99)EPSIFNTL	26.15	1342.65	11	4.1	672.331	2	46.9544	0.9446-0.9670	92.3	2970	2211645	58893	210305_B721_sHLA_0201_1_Slot2-11_1_1048.d	1	Q8IXH7|NELFD_HUMAN	Oxidation (M)	M3:Oxidation (M):1001.00	FALSE
YIMEPSIFNTL	22.9	1326.65	11	-2.7	664.329	2	52.1463	0.9305-0.9530			2457281	64937	210305_B721_sHLA_0201_1_Slot2-11_1_1048.d	1	Q8IXH7|NELFD_HUMAN			FALSE
YISPDQLADLYK	48.52	1424.72	12	1.5	713.365	2	32.7184	0.9800-1.0024	895	10100	1538121	41565	210305_B721_sHLA_0201_1_Slot2-11_1_1048.d	3	P06733|ENOA_HUMAN			FALSE
YIYDKDMEII	42.09	1301.62	10	0.1	651.815	2	30.8422	0.9034-0.9259	4800	39800	1447854	38910	210305_B721_sHLA_0201_1_Slot2-11_1_1048.d	1	Q9UPT9|UBP22_HUMAN			FALSE
YIYHGTVKL	42.88	1092.6	9	1.4	547.304	2	9.9906	0.8481-0.8706	777	12900	465888	13524	210305_B721_sHLA_0201_1_Slot2-11_1_1048.d	1	Q9NVX7|KBTB4_HUMAN			FALSE
YLADIFTKL	38.19	1082.6	9	-0.6	542.305	2	42.1867	0.8640-0.8865	3000	51100	1984589	52655	210305_B721_sHLA_0201_1_Slot2-11_1_1048.d	2	Q49AG3|ZBED5_HUMAN			FALSE
YLADVTNAL	40.31	978.502	9	2.2	979.507	1	29.6897	1.4350-1.4570			1397352	37578	210305_B721_sHLA_0201_1_Slot2-11_1_1048.d	2	Q5T4S7|UBR4_HUMAN			FALSE
YLAGEAPTL	35.33	933.481	9	15.2	934.498	1	23.1935	1.3965-1.4185			1090447	29269	210305_B721_sHLA_0201_1_Slot2-11_1_1048.d	2	P26640|SYVC_HUMAN			FALSE
YLAHFIEGL	28.1	1061.55	9	-1.2	531.782	2	33.1026	0.8415-0.8640	209	6680	1557433	42103	210305_B721_sHLA_0201_1_Slot2-11_1_1048.d	2	Q9C0E2|XPO4_HUMAN			FALSE
YLAIAPPII	29.8	969.59	9	0.8	970.594	1	50.2218	1.4469-1.4689			2366722	62884	210305_B721_sHLA_0201_1_Slot2-11_1_1048.d	1	Q16531|DDB1_HUMAN			FALSE
YLAKVKSLL	29.61	1033.65	9	0.1	517.832	2	14.4998	0.8622-0.8847	486	8690	678788	19016	210305_B721_sHLA_0201_1_Slot2-11_1_1048.d	1	P26358|DNMT1_HUMAN			FALSE
YLAPHVRTL	22.93	1068.61	9	0.3	535.309	2	9.0778	0.8687-0.8912			424422	12288	210305_B721_sHLA_0201_1_Slot2-11_1_1048.d	1	Q13098|CSN1_HUMAN			FALSE
YLDEIVKEV	37.75	1106.59	9	-0.3	554.298	2	27.2195	0.8575-0.8800	357	5380	1279002	34554	210305_B721_sHLA_0201_1_Slot2-11_1_1048.d	1	P12270|TPR_HUMAN			FALSE
YLDESNALG	27.75	980.445	9	-4.4	981.444	1	15.2405	1.4240-1.4460			715466	19934	210305_B721_sHLA_0201_1_Slot2-11_1_1048.d	1	Q6ZYL4|TF2H5_HUMAN			FALSE
YLDEYIARM	35.69	1172.55	9	-1	587.281	2	27.051	0.8875-0.9099	390	4870	1270755	34353	210305_B721_sHLA_0201_1_Slot2-11_1_1048.d	1	P49815|TSC2_HUMAN			FALSE
YLDFTNPKV	38.34	1095.56	9	0.6	548.785	2	22.7125	0.8453-0.8678	2360	25000	1065674	28634	210305_B721_sHLA_0201_1_Slot2-11_1_1048.d	1	Q8TET4|GANC_HUMAN			FALSE
YLDGHLITTV	31.08	1130.6	10	2.5	566.305	2	25.656	0.8734-0.8959	514	6690	1204497	32463	210305_B721_sHLA_0201_1_Slot2-11_1_1048.d	1	O95544|NADK_HUMAN			FALSE
YLDIKGLLDV	42.43	1147.65	10	1.9	574.83	2	46.1339	0.8650-0.8875	2160	19800	2171159	57743	210305_B721_sHLA_0201_1_Slot2-11_1_1048.d	2	P63208|SKP1_HUMAN			FALSE
YLDNGVVFV	34.89	1024.52	9	-3.6	1025.52	1	38.5766	1.4634-1.4854			1816896	48564	210305_B721_sHLA_0201_1_Slot2-11_1_1048.d	2	Q16531|DDB1_HUMAN			FALSE
YLDPAQRGV	37.66	1017.52	9	-0.3	509.767	2	8.2406	0.8115-0.8340	1050	29900	382822	10918	210305_B721_sHLA_0201_1_Slot2-11_1_1048.d	2	Q96S19|MTL26_HUMAN			FALSE
YLDPRLAFTV	34.26	1193.64	10	3.4	597.829	2	38.5323	0.8884-0.9109	96.3	1990	1813237	48481	210305_B721_sHLA_0201_1_Slot2-11_1_1048.d	1	Q9NZC7|WWOX_HUMAN			FALSE
YLDQTLPRA	34.71	1075.57	9	-4.2	538.786	2	13.1215	0.8415-0.8640			615588	17502	210305_B721_sHLA_0201_1_Slot2-11_1_1048.d	2	Q92771|DDX12_HUMAN;A8MPP1|D11L8_HUMAN			FALSE
YLDRLIPQA	28.26	1087.6	9	3.9	544.808	2	24.4676	0.8659-0.8884	180	5680	1149208	30814	210305_B721_sHLA_0201_1_Slot2-11_1_1048.d	2	Q96E52|OMA1_HUMAN			FALSE
YLFDVQRNNIAM	49.95	1482.73	12	2.4	742.37	2	32.1408	1.0015-1.0239	410	6140	1511360	40730	210305_B721_sHLA_0201_1_Slot2-11_1_1048.d	1	P24539|AT5F1_HUMAN			FALSE
YLFGSDVVA	26.41	969.481	9	9.2	970.493	1	34.4742	1.4222-1.4442			1623434	43736	210305_B721_sHLA_0201_1_Slot2-11_1_1048.d	1	P60510|PP4C_HUMAN			FALSE
YLFREPATI	29.17	1108.59	9	2.1	555.302	2	24.71	0.8443-0.8669			1162081	31171	210305_B721_sHLA_0201_1_Slot2-11_1_1048.d	1	O00217|NDUS8_HUMAN			FALSE
YLGPHIASV	36.43	955.513	9	-4.2	478.76	2	16.8741	0.8105-0.8331	478	7500	792590	21962	210305_B721_sHLA_0201_1_Slot2-11_1_1048.d	2	Q96GC9|VMP1_HUMAN			FALSE
YLGQVTTI	29.51	893.486	8	4.3	894.493	1	24.0296	1.3873-1.4094			1129926	30306	210305_B721_sHLA_0201_1_Slot2-11_1_1048.d	1	Q9UBT2|SAE2_HUMAN			FALSE
YLGRLAHEV	34.77	1056.57	9	-0.5	529.29	2	7.1261	0.8490-0.8715	551	11100	331087	9247	210305_B721_sHLA_0201_1_Slot2-11_1_1048.d	1	P40429|RL13A_HUMAN			FALSE
YLGSAIQLV	25.89	962.544	9	8.9	963.555	1	37.8573	1.4433-1.4652			1783001	47747	210305_B721_sHLA_0201_1_Slot2-11_1_1048.d	1	Q9Y3T9|NOC2L_HUMAN			FALSE
YLHDFLKYL	38.98	1210.64	9	1.8	606.325	2	36.3637	0.9118-0.9343	2100	18600	1709593	45859	210305_B721_sHLA_0201_1_Slot2-11_1_1048.d	2	Q15014|MO4L2_HUMAN;Q9UBU8|MO4L1_HUMAN			FALSE
YLHDQNPDAAL	30.64	1255.58	11	3.2	628.798	2	10.2259	0.8884-0.9109	4200	105000	477866	13880	210305_B721_sHLA_0201_1_Slot2-11_1_1048.d	2	O14579|COPE_HUMAN			FALSE
YLIDFKHHFM	28.58	1349.66	10	-5.7	450.889	3	24.8072	0.7192-0.7418			1166681	31301	210305_B721_sHLA_0201_1_Slot2-11_1_1048.d	1	Q9NXF1|TEX10_HUMAN			FALSE
YLIDRDPTYF	36.5	1301.63	10	2.3	651.82	2	29.1163	0.9174-0.9399	891	9790	1368971	36911	210305_B721_sHLA_0201_1_Slot2-11_1_1048.d	1	Q14681|KCTD2_HUMAN;Q9NXV2|KCTD5_HUMAN;Q8N5Z5|KCD17_HUMAN			FALSE
YLILHLIST	32.72	1071.63	9	-6.1	536.818	2	38.5766	0.8556-0.8781			1816911	48579	210305_B721_sHLA_0201_1_Slot2-11_1_1048.d	4	Q9BTE3|MCMBP_HUMAN			FALSE
YLINEIDRI	34.37	1147.62	9	-1.3	574.816	2	31.3267	0.8753-0.8978	305	4620	1472730	39648	210305_B721_sHLA_0201_1_Slot2-11_1_1048.d	1	Q03001|DYST_HUMAN			FALSE
YLITLLEHL	25.94	1113.64	9	1.3	557.827	2	48.8783	0.8865-0.9090	329	3940	2300943	61473	210305_B721_sHLA_0201_1_Slot2-11_1_1048.d	2	O43683|BUB1_HUMAN			FALSE
YLKDLIEEV	28.68	1120.6	9	1	561.306	2	31.5257	0.8715-0.8940	2800	46400	1480088	39854	210305_B721_sHLA_0201_1_Slot2-11_1_1048.d	2	P18848|ATF4_HUMAN			FALSE
YLLDLGMCQMG	27.79	1242.54	11	14.6	622.286	2	42.2142	0.9081-0.9305	5690	45500	1984588	52654	210305_B721_sHLA_0201_1_Slot2-11_1_1048.d	1	Q92824|PCSK5_HUMAN			FALSE
YLLDLHSYL	24.76	1135.59	9	2.7	568.802	2	42.741	0.9025-0.9249	1650	15200	2009300	53228	210305_B721_sHLA_0201_1_Slot2-11_1_1048.d	1	O60337|MARH6_HUMAN			FALSE
YLLESVNKL	48.49	1077.61	9	0.8	539.809	2	25.0844	0.8443-0.8669	29600	719000	1176788	31574	210305_B721_sHLA_0201_1_Slot2-11_1_1048.d	4	P05120|PAI2_HUMAN			FALSE
YLLPAIVHI	38.78	1037.63	9	0.2	519.819	2	43.5152	0.8519-0.8744	66700	3740000	2048751	54237	210305_B721_sHLA_0201_1_Slot2-11_1_1048.d	10	Q92841|DDX17_HUMAN;P17844|DDX5_HUMAN			FALSE
YLMDTSGKVV	29.89	1111.56	10	4.8	556.787	2	16.7186	0.8500-0.8725			785218	21742	210305_B721_sHLA_0201_1_Slot2-11_1_1048.d	1	P27694|RFA1_HUMAN			FALSE
YLMDTSGKVVTA	44.68	1283.64	12	-5.5	642.822	2	16.563	0.9268-0.9492			777837	21513	210305_B721_sHLA_0201_1_Slot2-11_1_1048.d	1	P27694|RFA1_HUMAN			FALSE
YLMEEDEDAYK	39.83	1404.58	11	2.9	703.294	2	13.281	0.9558-0.9782	276	5310	621976	17632	210305_B721_sHLA_0201_1_Slot2-11_1_1048.d	1	P46777|RL5_HUMAN			FALSE
YLMEEDEDAYKK	37.35	1532.67	12	2.2	511.896	3	7.9892	0.7588-0.7814			372631	10561	210305_B721_sHLA_0201_1_Slot2-11_1_1048.d	1	P46777|RL5_HUMAN			FALSE
YLMEGSYNKVFL	24.72	1462.72	12	8.1	732.368	2	34.7085	0.9912-1.0136	80.8	2340	1634426	44000	210305_B721_sHLA_0201_1_Slot2-11_1_1048.d	1	P48556|PSMD8_HUMAN			FALSE
YLMGERLGV	22.82	1036.54	9	-13.4	519.267	2	21.8124	0.8331-0.8556			1025432	27728	210305_B721_sHLA_0201_1_Slot2-11_1_1048.d	1	P00338|LDHA_HUMAN			FALSE
YLNDGLWHM	28.07	1147.51	9	-2.9	574.759	2	31.4036	0.8528-0.8753	717	8780	1476414	39756	210305_B721_sHLA_0201_1_Slot2-11_1_1048.d	1	Q9ULC4|MCTS1_HUMAN			FALSE
YLNQHIEHV	43.41	1151.57	9	1.8	576.792	2	5.3955	0.8697-0.8922			249796	6628	210305_B721_sHLA_0201_1_Slot2-11_1_1048.d	2	P28715|ERCC5_HUMAN			FALSE
YLPDIIKDQKA	41.91	1302.72	11	-0.5	435.245	3	15.8025	0.7418-0.7644	2820	60500	740184	20514	210305_B721_sHLA_0201_1_Slot2-11_1_1048.d	4	O15355|PPM1G_HUMAN			FALSE
YLPHAPPFA	30.12	1011.52	9	0.1	506.764	2	21.2021	0.8058-0.8284	1480	8980	991564	26938	210305_B721_sHLA_0201_1_Slot2-11_1_1048.d	1	P17275|JUNB_HUMAN			FALSE
YLPYPIHQV	25.52	1128.6	9	-1.4	565.302	2	22.4989	0.8715-0.8940	1930	29400	1053796	28378	210305_B721_sHLA_0201_1_Slot2-11_1_1048.d	2	P49760|CLK2_HUMAN			FALSE
YLSDEGHYWVGL	32.5	1437.66	12	2.4	719.834	2	34.1989	0.9660-0.9884	94.2	1370	1609668	43380	210305_B721_sHLA_0201_1_Slot2-11_1_1048.d	1	O43709|BUD23_HUMAN			FALSE
YLSDIPLHDA	24.21	1142.56	10	-0.8	572.285	2	21.0772	0.8650-0.8875	1140	12900	987898	26848	210305_B721_sHLA_0201_1_Slot2-11_1_1048.d	1	Q02153|GCYB1_HUMAN			FALSE
YLSEEVQAV	43.51	1036.51	9	3.2	1037.51	1	19.3044	1.4634-1.4854			907111	24733	210305_B721_sHLA_0201_1_Slot2-11_1_1048.d	2	Q53GS9|SNUT2_HUMAN			FALSE
YLSKIIPAL	31.96	1016.63	9	0.7	509.319	2	32.6848	0.8331-0.8556			1539050	41600	210305_B721_sHLA_0201_1_Slot2-11_1_1048.d	2	P40937|RFC5_HUMAN			FALSE
YLTDRVMTV	32	1096.56	9	-0.1	549.284	2	20.3468	0.8387-0.8612	534	6710	954889	26023	210305_B721_sHLA_0201_1_Slot2-11_1_1048.d	1	O15379|HDAC3_HUMAN			FALSE
YLTHDSPSV	33.02	1017.48	9	-1.5	509.743	2	6.6418	0.8171-0.8397	2920	56800	307116	8520	210305_B721_sHLA_0201_1_Slot2-11_1_1048.d	1	P09234|RU1C_HUMAN			FALSE
YLTNEGIQYL	22.8	1212.6	10	-0.8	607.305	2	33.961	0.8884-0.9109	2540	19900	1594990	43006	210305_B721_sHLA_0201_1_Slot2-11_1_1048.d	1	P46783|RS10_HUMAN			FALSE
YLTVAAVFR	31.96	1038.59	9	-2	520.297	2	29.3786	0.8274-0.8500			1382706	37236	210305_B721_sHLA_0201_1_Slot2-11_1_1048.d	1	P68371|TBB4B_HUMAN;P07437|TBB5_HUMAN;P04350|TBB4A_HUMAN			FALSE
YLVAEKVTV	37.24	1020.59	9	-1.9	511.297	2	17.4378	0.8124-0.8350	170	3530	819151	22597	210305_B721_sHLA_0201_1_Slot2-11_1_1048.d	2	P07900|HS90A_HUMAN;Q14568|HS902_HUMAN			FALSE
YLVVKIEKV	37.64	1089.68	9	0.5	545.845	2	15.716	0.8678-0.8903	260	4460	736526	20432	210305_B721_sHLA_0201_1_Slot2-11_1_1048.d	1	Q8NF50|DOCK8_HUMAN			FALSE
YM(+15.99)IAHITGL	37.37	1033.53	9	-3	517.767	2	22.9793	0.8321-0.8547			1080354	29010	210305_B721_sHLA_0201_1_Slot2-11_1_1048.d	1	P04818|TYSY_HUMAN	Oxidation (M)	M2:Oxidation (M):1001.00	FALSE
YMAELIERL	32.36	1136.59	9	0.3	569.3	2	33.8154	0.8772-0.8997	5660	83400	1590398	42884	210305_B721_sHLA_0201_1_Slot2-11_1_1048.d	3	O75496|GEMI_HUMAN			FALSE
YMAPEVVEA	36.47	1007.46	9	3	1008.47	1	21.1708	1.4469-1.4689			995211	27009	210305_B721_sHLA_0201_1_Slot2-11_1_1048.d	3	Q9HBH9|MKNK2_HUMAN			FALSE
YMIAHITGL	42.52	1017.53	9	-6.5	509.768	2	27.7444	0.8293-0.8519	3470	30800	1305641	35267	210305_B721_sHLA_0201_1_Slot2-11_1_1048.d	3	P04818|TYSY_HUMAN			FALSE
YMIGSEVGNYL	22.45	1244.57	11	-0.1	623.292	2	38.7638	0.9146-0.9371	372	5660	1823342	48752	210305_B721_sHLA_0201_1_Slot2-11_1_1048.d	1	Q12824|SNF5_HUMAN			FALSE
YMIHEPEPHILL	42.81	1490.76	12	-4.5	497.923	3	27.9588	0.7654-0.7880			1315772	35564	210305_B721_sHLA_0201_1_Slot2-11_1_1048.d	1	P33552|CKS2_HUMAN;P61024|CKS1_HUMAN			FALSE
YMLDLQKQL	39.31	1150.61	9	-3	576.306	2	27.6251	0.8725-0.8950	306	13100	1298299	35077	210305_B721_sHLA_0201_1_Slot2-11_1_1048.d	2	Q9Y371|SHLB1_HUMAN			FALSE
YMLEHVITL	38.17	1117.58	9	-0.1	559.797	2	35.6132	0.8659-0.8884	420	15600	1676612	45062	210305_B721_sHLA_0201_1_Slot2-11_1_1048.d	2	P50748|KNTC1_HUMAN			FALSE
YMLPHLHNG	37.86	1080.52	9	0.6	541.264	2	9.8354	0.8378-0.8603	979	10200	458522	13310	210305_B721_sHLA_0201_1_Slot2-11_1_1048.d	1	P83876|TXN4A_HUMAN			FALSE
YMNSGPVVA	45.9	936.438	9	2.2	937.443	1	12.9466	1.3827-1.4048			607323	17283	210305_B721_sHLA_0201_1_Slot2-11_1_1048.d	1	P22392|NDKB_HUMAN;O60361|NDK8_HUMAN			FALSE
YMPPTSEAA	36.96	965.416	9	-2.2	966.417	1	9.1361	1.3846-1.4066			427170	12354	210305_B721_sHLA_0201_1_Slot2-11_1_1048.d	2	O15533|TPSN_HUMAN			FALSE
YNFEKPFLWLA	40.23	1426.73	11	-7.1	714.363	2	49.3859	0.9530-0.9754			2327420	62024	210305_B721_sHLA_0201_1_Slot2-11_1_1048.d	2	P62826|RAN_HUMAN			FALSE
YQFDKVGILTL	47.81	1295.71	11	-0.1	648.861	2	41.8937	0.9146-0.9371	468	6370	1971768	52350	210305_B721_sHLA_0201_1_Slot2-11_1_1048.d	1	Q13769|THOC5_HUMAN			FALSE
YQLEIPENFTT	29.92	1353.65	11	0.2	677.827	2	39.4678	0.9268-0.9492	1480	14500	1855480	49600	210305_B721_sHLA_0201_1_Slot2-11_1_1048.d	1	P52701|MSH6_HUMAN			FALSE
YQYPVIIHL	27.83	1144.63	9	1.8	573.32	2	37.0373	0.8659-0.8884	4200	47200	1745368	46768	210305_B721_sHLA_0201_1_Slot2-11_1_1048.d	2	Q9BW60|ELOV1_HUMAN			FALSE
YSDDDVPSV	34.94	995.408	9	9.8	996.421	1	16.096	1.3910-1.4130			755716	20848	210305_B721_sHLA_0201_1_Slot2-11_1_1048.d	1	Q6PL18|ATAD2_HUMAN			FALSE
YTDATPLRV	32.46	1034.54	9	-2.8	518.273	2	13.1993	0.8115-0.8340			619239	17577	210305_B721_sHLA_0201_1_Slot2-11_1_1048.d	1	Q8N8A6|DDX51_HUMAN			FALSE
YTSPVNPAV	37.6	946.476	9	1.8	947.481	1	15.9209	1.3607-1.3827			747491	20669	210305_B721_sHLA_0201_1_Slot2-11_1_1048.d	3	P61165|TM258_HUMAN			FALSE
YTTDRVMTV	32.35	1084.52	9	5.8	543.269	2	10.497	0.8256-0.8481			491670	14274	210305_B721_sHLA_0201_1_Slot2-11_1_1048.d	1	Q13547|HDAC1_HUMAN;Q92769|HDAC2_HUMAN			FALSE
YTWEEVFRV	22.47	1227.59	9	-1.8	614.8	2	40.9076	0.8940-0.9165	579	7790	1925096	51272	210305_B721_sHLA_0201_1_Slot2-11_1_1048.d	1	Q96RG2|PASK_HUMAN			FALSE
YVDDGLISL	26.99	993.502	9	4.9	994.51	1	39.4513	1.4488-1.4707			1858240	49678	210305_B721_sHLA_0201_1_Slot2-11_1_1048.d	1	P14618|KPYM_HUMAN			FALSE
YVDDGLISLQVK	49.53	1348.72	12	5.8	675.37	2	29.5246	0.9511-0.9735	551	6650	1388191	37357	210305_B721_sHLA_0201_1_Slot2-11_1_1048.d	1	P14618|KPYM_HUMAN			FALSE
YVLEGKELEFYL	39.03	1501.77	12	3.9	751.892	2	43.6091	1.0071-1.0295	4690	78100	2052439	54349	210305_B721_sHLA_0201_1_Slot2-11_1_1048.d	2	P62241|RS8_HUMAN			FALSE
YVLEGLKSV	26.37	1006.57	9	2.3	504.291	2	21.9611	0.8181-0.8406	314	4830	1031827	27865	210305_B721_sHLA_0201_1_Slot2-11_1_1048.d	1	Q3B7T1|EDRF1_HUMAN			FALSE
YVPAEPKLA	27.89	986.544	9	-2.1	494.276	2	11.8649	0.7964-0.8190	244	5110	554111	15923	210305_B721_sHLA_0201_1_Slot2-11_1_1048.d	1	P18124|RL7_HUMAN			FALSE
YVSDLELSA	36.45	995.481	9	4.3	996.488	1	24.5156	1.4369-1.4588			1152871	30901	210305_B721_sHLA_0201_1_Slot2-11_1_1048.d	3	P16619|CL3L1_HUMAN;P10147|CCL3_HUMAN			FALSE
YVSEILEKV	29.68	1078.59	9	-4.2	540.298	2	23.9347	0.8340-0.8565	165	4870	1124424	30168	210305_B721_sHLA_0201_1_Slot2-11_1_1048.d	1	P42704|LPPRC_HUMAN			FALSE
YVVPFVAKV	25.46	1020.6	9	-2	511.304	2	31.0832	0.8284-0.8509	653	8650	1460753	39293	210305_B721_sHLA_0201_1_Slot2-11_1_1048.d	2	A5YKK6|CNOT1_HUMAN			FALSE
YVYEYLLHV	26.19	1197.61	9	4.4	599.811	2	38.2267	0.8856-0.9081			1800422	48182	210305_B721_sHLA_0201_1_Slot2-11_1_1048.d	1	Q9BWW4|SSBP3_HUMAN;P81877|SSBP2_HUMAN			FALSE
YYVTIIDAPGHR	39.35	1403.72	12	2.8	702.866	2	17.2962	1.0183-1.0406	243	5230	810923	22415	210305_B721_sHLA_0201_1_Slot2-11_1_1048.d	2	Q5VTE0|EF1A3_HUMAN;P68104|EF1A1_HUMAN			FALSE

## Sheet: A2.1 Rep 2
Peptide	-10LgP	Mass	Length	ppm	m/z	z	RT	1/k0 Range	Area Sample 3	Intensity Sample 3	Scan	Precursor Id	Source File	#Spec	Accession	PTM	AScore	Decoy
A(+42.01)GELTPEE	24.87	886.392	8	8.1	887.402	1	21.7413	1.2898-1.3119			1029753	31155	210305_B721_sHLA_0201_3_Slot2-13_1_1050.d	1	Q9NZT1|CALL5_HUMAN	Acetylation (N-term)	A1:Acetylation (N-term):1001.00	FALSE
AAAPVVPAV	36.57	793.47	9	0.7	794.474	1	21.2551	1.2354-1.2576			1006744	30496	210305_B721_sHLA_0201_3_Slot2-13_1_1050.d	1	O95271|TNKS1_HUMAN			FALSE
AAFDGGFTV	32.63	883.408	9	9.3	884.419	1	30.6246	1.3635-1.3855			1450302	44040	210305_B721_sHLA_0201_3_Slot2-13_1_1050.d	1	Q86WA8|LONP2_HUMAN			FALSE
AAGPPISEGKY	23.75	1088.55	11	-3	545.278	2	7.9567	0.8181-0.8406	279	3140	374502	11538	210305_B721_sHLA_0201_3_Slot2-13_1_1050.d	1	Q15517|CDSN_HUMAN			FALSE
AALEEADKMFL	46.84	1236.61	11	-1.3	619.307	2	31.8956	0.9081-0.9305	1820	36300	1507480	45790	210305_B721_sHLA_0201_3_Slot2-13_1_1050.d	2	Q9Y6B2|EID1_HUMAN			FALSE
AALPNVYEV	38.46	974.507	9	1.9	975.512	1	29.7866	1.4488-1.4707			1410697	42877	210305_B721_sHLA_0201_3_Slot2-13_1_1050.d	2	P33992|MCM5_HUMAN			FALSE
ADASLLKKV	37.72	943.57	9	-8	472.786	2	18.8919	0.8124-0.8350	268	6030	893423	27137	210305_B721_sHLA_0201_3_Slot2-13_1_1050.d	1	Q9UBB4|ATX10_HUMAN			FALSE
AEVNADRITWL	50.05	1286.66	11	-1.1	644.335	2	29.753	0.9118-0.9343	2130	20500	1406109	42759	210305_B721_sHLA_0201_3_Slot2-13_1_1050.d	1	Q08188|TGM3_HUMAN			FALSE
AGFAGDDAPR	30.13	975.441	10	-2	488.724	2	4.9697	0.8030-0.8256	293	11100	233911	6835	210305_B721_sHLA_0201_3_Slot2-13_1_1050.d	1	P60709|ACTB_HUMAN;Q6S8J3|POTEE_HUMAN;P63267|ACTH_HUMAN;P68133|ACTS_HUMAN;P62736|ACTA_HUMAN;A5A3E0|POTEF_HUMAN;P0CG39|POTEJ_HUMAN;P63261|ACTG_HUMAN;P68032|ACTC_HUMAN;P0CG38|POTEI_HUMAN			FALSE
AGLQFPVGR	34.32	943.524	9	-2	472.766	2	18.4526	0.7729-0.7955	2340	48900	870322	26386	210305_B721_sHLA_0201_3_Slot2-13_1_1050.d	2	Q7L7L0|H2A3_HUMAN;Q96QV6|H2A1A_HUMAN;P0C0S8|H2A1_HUMAN;Q99878|H2A1J_HUMAN;Q8IUE6|H2A2B_HUMAN;P04908|H2A1B_HUMAN;P0C0S5|H2AZ_HUMAN;P16104|H2AX_HUMAN;Q93077|H2A1C_HUMAN;Q96KK5|H2A1H_HUMAN;Q9BTM1|H2AJ_HUMAN;Q71UI9|H2AV_HUMAN;Q16777|H2A2C_HUMAN;Q6FI13|H2A2A_HUMAN;P20671|H2A1D_HUMAN			FALSE
AIAPIIAAV	32.01	837.532	9	0.5	838.536	1	39.1257	1.3405-1.3625			1852759	55819	210305_B721_sHLA_0201_3_Slot2-13_1_1050.d	2	Q9BQ52|RNZ2_HUMAN			FALSE
AIDPHLLLSV	38.19	1076.62	10	1.4	539.317	2	39.5658	0.8575-0.8800	3190	84400	1872968	56360	210305_B721_sHLA_0201_3_Slot2-13_1_1050.d	3	Q29RF7|PDS5A_HUMAN			FALSE
AIIDKYIKL	32.96	1075.66	9	0.2	538.837	2	25.4797	0.8603-0.8828	274	6030	1205909	36557	210305_B721_sHLA_0201_3_Slot2-13_1_1050.d	1	Q6NUM9|RETST_HUMAN			FALSE
AILETAPKEV	23.65	1069.6	10	-0.3	535.806	2	13.1066	0.8368-0.8594	656	10400	619562	18794	210305_B721_sHLA_0201_3_Slot2-13_1_1050.d	1				FALSE
AILGPTFTL	23.79	931.538	9	-5.1	932.536	1	46.1849	1.4405-1.4625			2186081	64619	210305_B721_sHLA_0201_3_Slot2-13_1_1050.d	1	P04035|HMDH_HUMAN			FALSE
AILKYIETL	38.87	1062.63	9	-6.4	532.318	2	35.1261	0.8575-0.8800	622	7520	1661282	50294	210305_B721_sHLA_0201_3_Slot2-13_1_1050.d	1	O75122|CLAP2_HUMAN			FALSE
AILTVVPKI	35.62	952.632	9	-1.2	477.32	2	31.4423	0.8049-0.8274	470	4840	1486283	45155	210305_B721_sHLA_0201_3_Slot2-13_1_1050.d	1	Q9Y4B6|DCAF1_HUMAN			FALSE
AIM(+15.99)DIVIKV	27.04	1016.59	9	-2	509.301	2	27.4077	0.8152-0.8378			1298254	39502	210305_B721_sHLA_0201_3_Slot2-13_1_1050.d	2	Q9NZJ5|E2AK3_HUMAN	Oxidation (M)	M3:Oxidation (M):1001.00	FALSE
AIM(+15.99)DLLLRL	27.05	1072.63	9	-2.7	537.319	2	43.6956	0.8594-0.8819	1480	29600	2068439	61409	210305_B721_sHLA_0201_3_Slot2-13_1_1050.d	4	Q5H9R7|PP6R3_HUMAN;Q9UPN7|PP6R1_HUMAN	Oxidation (M)	M3:Oxidation (M):1001.00	FALSE
AIMDIVIKV	28.07	1000.6	9	6.3	501.308	2	39.0284	0.8068-0.8293			1848156	55686	210305_B721_sHLA_0201_3_Slot2-13_1_1050.d	1	Q9NZJ5|E2AK3_HUMAN			FALSE
AIMDLLLRL	24.22	1056.64	9	10.2	529.328	2	54.4882	0.8490-0.8715			2577976	74776	210305_B721_sHLA_0201_3_Slot2-13_1_1050.d	1	Q5H9R7|PP6R3_HUMAN;Q9UPN7|PP6R1_HUMAN			FALSE
AIVDKVPSV	43.63	926.544	9	-0.3	464.277	2	16.1478	0.7795-0.8021	16800	275000	765212	23192	210305_B721_sHLA_0201_3_Slot2-13_1_1050.d	5	Q9Y678|COPG1_HUMAN			FALSE
AIWKELISL	24.01	1071.63	9	-0.6	536.821	2	42.7187	0.8565-0.8790	238	5020	2020757	60215	210305_B721_sHLA_0201_3_Slot2-13_1_1050.d	1	Q5UIP0|RIF1_HUMAN			FALSE
ALAALHVTL	27.66	907.549	9	-2.3	454.779	2	28.325	0.7964-0.8190			1341624	40854	210305_B721_sHLA_0201_3_Slot2-13_1_1050.d	1	Q9NY26|S39A1_HUMAN			FALSE
ALADFAELLRA	26.91	1188.65	11	-6.5	595.326	2	45.6209	0.8940-0.9165			2159387	63851	210305_B721_sHLA_0201_3_Slot2-13_1_1050.d	1	Q9UHL4|DPP2_HUMAN			FALSE
ALADGVPVAL	23.46	924.528	10	-0.8	925.53	1	36.0335	1.4240-1.4460			1706399	51605	210305_B721_sHLA_0201_3_Slot2-13_1_1050.d	1				FALSE
ALADGVQKV	35.5	899.508	9	-7.1	450.756	2	7.112	0.7616-0.7842	1020	20200	334764	10242	210305_B721_sHLA_0201_3_Slot2-13_1_1050.d	1	O14791|APOL1_HUMAN			FALSE
ALADGVVSQA	39.98	929.482	10	-3.5	930.481	1	14.4682	1.3984-1.4204			684919	20677	210305_B721_sHLA_0201_3_Slot2-13_1_1050.d	1	Q92917|GPKOW_HUMAN			FALSE
ALADVMSQL	26.84	946.479	9	9.8	947.491	1	37.3563	1.4378-1.4598			1768994	53408	210305_B721_sHLA_0201_3_Slot2-13_1_1050.d	3	Q96GQ7|DDX27_HUMAN			FALSE
ALAEALKEV	23.42	942.539	9	-15.8	472.267	2	17.4823	0.7880-0.8105			827895	25083	210305_B721_sHLA_0201_3_Slot2-13_1_1050.d	1				FALSE
ALAEDPQEL	33.02	984.476	9	9.1	985.488	1	17.0739	1.4240-1.4460			808565	24527	210305_B721_sHLA_0201_3_Slot2-13_1_1050.d	1	Q8IX12|CCAR1_HUMAN			FALSE
ALAEEVEQV	40.47	986.492	9	8	987.503	1	18.8044	1.4277-1.4497			890653	27049	210305_B721_sHLA_0201_3_Slot2-13_1_1050.d	2	Q9BQE5|APOL2_HUMAN			FALSE
ALAEGQLRL	29.07	969.561	9	-1.6	485.785	2	18.2244	0.8021-0.8246	530	8870	861078	26082	210305_B721_sHLA_0201_3_Slot2-13_1_1050.d	1	Q8NF37|PCAT1_HUMAN			FALSE
ALAEIAKAEL	35.35	1027.59	10	2	514.802	2	21.5874	0.8274-0.8500	4500	39800	1018710	30840	210305_B721_sHLA_0201_3_Slot2-13_1_1050.d	1	P23246|SFPQ_HUMAN			FALSE
ALAELSESL	40.04	931.486	9	-2	932.487	1	29.1437	1.4029-1.4249			1380296	41978	210305_B721_sHLA_0201_3_Slot2-13_1_1050.d	1	Q9H1B7|I2BPL_HUMAN			FALSE
ALAEMPDSAAA	49.43	1045.47	11	3.1	1046.48	1	16.4319	1.4570-1.4790			778149	23613	210305_B721_sHLA_0201_3_Slot2-13_1_1050.d	1	O60443|GSDME_HUMAN			FALSE
ALAGHQDGITFI	28.22	1241.64	12	3.1	621.827	2	26.9335	0.9081-0.9305	1090	11100	1275211	38809	210305_B721_sHLA_0201_3_Slot2-13_1_1050.d	1	Q8TEB1|DCA11_HUMAN			FALSE
ALAKIEIKL	35.4	997.654	9	0.4	499.832	2	21.768	0.8528-0.8753	844	11500	1028844	31140	210305_B721_sHLA_0201_3_Slot2-13_1_1050.d	1	P0C7P4|UCRIL_HUMAN;P47985|UCRI_HUMAN			FALSE
ALAKLVEAI	41.95	926.58	9	-6.5	927.577	1	25.2031	1.4524-1.4744			1193829	36099	210305_B721_sHLA_0201_3_Slot2-13_1_1050.d	2	P62424|RL7A_HUMAN			FALSE
ALAKPPVVSV	26.79	979.607	10	1.1	490.809	2	17.3072	0.8021-0.8246			819614	24848	210305_B721_sHLA_0201_3_Slot2-13_1_1050.d	1	Q96L91|EP400_HUMAN			FALSE
ALANGIEEV	30.34	914.471	9	5.4	915.479	1	19.3102	1.3708-1.3928			914616	27768	210305_B721_sHLA_0201_3_Slot2-13_1_1050.d	1	O95236|APOL3_HUMAN			FALSE
ALANHLIKV	36.38	977.602	9	1.6	489.807	2	10.5981	0.8312-0.8537	495	19500	499852	15304	210305_B721_sHLA_0201_3_Slot2-13_1_1050.d	2	Q9H4M9|EHD1_HUMAN;Q9NZN3|EHD3_HUMAN			FALSE
ALAPAPPQV	29.78	862.491	9	0.4	863.495	1	19.5045	1.3543-1.3763			923821	28033	210305_B721_sHLA_0201_3_Slot2-13_1_1050.d	2	Q04206|TF65_HUMAN			FALSE
ALAPGLPTA	37.06	809.465	9	-1.8	810.467	1	23.3944	1.3009-1.3230			1108034	33446	210305_B721_sHLA_0201_3_Slot2-13_1_1050.d	4	Q9UMX5|NENF_HUMAN			FALSE
ALAPLLSSL	29.08	883.538	9	0.6	884.542	1	47.41	1.4139-1.4359			2243983	66199	210305_B721_sHLA_0201_3_Slot2-13_1_1050.d	1	Q8NB46|ANR52_HUMAN			FALSE
ALAPPEVVMDPA	32.65	1208.61	12	-3.2	605.308	2	33.541	0.8659-0.8884	183	8850	1588553	48191	210305_B721_sHLA_0201_3_Slot2-13_1_1050.d	2	P62826|RAN_HUMAN			FALSE
ALASVIM(+15.99)GL	28.53	889.494	9	7.2	890.504	1	37.1423	1.3883-1.4103			1758864	53112	210305_B721_sHLA_0201_3_Slot2-13_1_1050.d	1	P30153|2AAA_HUMAN;P30154|2AAB_HUMAN	Oxidation (M)	M7:Oxidation (M):1001.00	FALSE
ALASVIMGL	24.25	873.499	9	3.1	874.505	1	46.146	1.3965-1.4185			2184234	64560	210305_B721_sHLA_0201_3_Slot2-13_1_1050.d	1	P30153|2AAA_HUMAN;P30154|2AAB_HUMAN			FALSE
ALATHILSL	31.34	937.56	9	15.7	469.792	2	28.286	0.7899-0.8124			1339780	40798	210305_B721_sHLA_0201_3_Slot2-13_1_1050.d	1	Q9UKA4|AKA11_HUMAN			FALSE
ALATLIHQV	32.36	964.571	9	-0.1	483.29	2	21.4643	0.8077-0.8303	2330	64800	1014121	30721	210305_B721_sHLA_0201_3_Slot2-13_1_1050.d	3	Q9UBW8|CSN7A_HUMAN			FALSE
ALATSPITV	33.18	871.501	9	1.8	872.506	1	25.417	1.3625-1.3846			1204027	36463	210305_B721_sHLA_0201_3_Slot2-13_1_1050.d	1	P13994|CC130_HUMAN			FALSE
ALAVNISAA	25.17	828.471	9	1.5	829.475	1	21.8387	1.3119-1.3340			1034366	31298	210305_B721_sHLA_0201_3_Slot2-13_1_1050.d	1	P40227|TCPZ_HUMAN			FALSE
ALDEPTTNL	34.79	972.476	9	7.1	973.486	1	17.5406	1.4359-1.4579			830645	25151	210305_B721_sHLA_0201_3_Slot2-13_1_1050.d	1	Q92878|RAD50_HUMAN			FALSE
ALDEVFTKV	41.63	1020.55	9	-0.8	511.279	2	24.4797	0.8143-0.8368	612	14800	1157831	34967	210305_B721_sHLA_0201_3_Slot2-13_1_1050.d	2	Q9UMX5|NENF_HUMAN			FALSE
ALDFKLAAA	25.66	918.518	9	-0.7	460.264	2	24.3474	0.7814-0.8040			1153206	34812	210305_B721_sHLA_0201_3_Slot2-13_1_1050.d	1	Q8IWZ3|ANKH1_HUMAN			FALSE
ALDKATVLL	34.44	942.575	9	-0.3	472.292	2	21.6794	0.8152-0.8378	14800	121000	1026997	31081	210305_B721_sHLA_0201_3_Slot2-13_1_1050.d	3	Q53EL6|PDCD4_HUMAN			FALSE
ALDKITASL	23.69	930.539	9	-9.3	466.27	2	19.2324	0.7880-0.8105			910940	27668	210305_B721_sHLA_0201_3_Slot2-13_1_1050.d	1	Q01581|HMCS1_HUMAN			FALSE
ALDNSHPIEV	41.01	1093.54	10	-4.7	547.772	2	12.2888	0.8246-0.8472	83.7	2580	580844	17624	210305_B721_sHLA_0201_3_Slot2-13_1_1050.d	1	A6NEC2|PSAL_HUMAN;P55786|PSA_HUMAN			FALSE
ALDNVDARMYM	37.13	1297.58	11	2.3	649.795	2	22.7916	0.9230-0.9455			1079482	32608	210305_B721_sHLA_0201_3_Slot2-13_1_1050.d	1	P22314|UBA1_HUMAN			FALSE
ALDPLADKILI	39.82	1180.71	11	2	591.359	2	42.2536	0.9025-0.9249	1220	57900	1996912	59614	210305_B721_sHLA_0201_3_Slot2-13_1_1050.d	4	Q9UJA2|CRLS1_HUMAN			FALSE
ALDRQTATQLL	27.3	1228.68	11	9.2	615.349	2	18.124	0.9165-0.9389			858322	26008	210305_B721_sHLA_0201_3_Slot2-13_1_1050.d	1	P62424|RL7A_HUMAN			FALSE
ALDSASILL	24.32	901.512	9	3.3	902.518	1	38.62	1.4222-1.4442			1828757	55061	210305_B721_sHLA_0201_3_Slot2-13_1_1050.d	1	P34949|MPI_HUMAN			FALSE
ALDSGAFQSV	27.28	993.477	10	3.5	994.483	1	21.8776	1.4469-1.4689			1036201	31345	210305_B721_sHLA_0201_3_Slot2-13_1_1050.d	1	Q8NFW8|NEUA_HUMAN			FALSE
ALDSQVPKV	36.87	955.534	9	0.1	478.772	2	11.8382	0.7880-0.8105	2550	39800	555046	16858	210305_B721_sHLA_0201_3_Slot2-13_1_1050.d	2	Q5JSP0|FGD3_HUMAN			FALSE
ALDVANKIGII	36.27	1125.68	11	0.8	563.843	2	31.7908	0.8744-0.8968	409	6760	1503805	45691	210305_B721_sHLA_0201_3_Slot2-13_1_1050.d	1	P62750|RL23A_HUMAN			FALSE
ALEPIDITV	39.39	969.538	9	1.8	970.543	1	40.0396	1.4533-1.4753			1895938	56980	210305_B721_sHLA_0201_3_Slot2-13_1_1050.d	3	O60216|RAD21_HUMAN			FALSE
ALESFLKQV	25.01	1033.58	9	2.6	517.797	2	27.8451	0.8237-0.8462	329	4860	1316729	40097	210305_B721_sHLA_0201_3_Slot2-13_1_1050.d	1	P78527|PRKDC_HUMAN			FALSE
ALFEEVPELLT	27.21	1259.66	11	1.1	630.837	2	51.5912	0.9109-0.9333	417	6210	2439576	71370	210305_B721_sHLA_0201_3_Slot2-13_1_1050.d	1	P31939|PUR9_HUMAN			FALSE
ALFEEVPELLTE	44.47	1388.71	12	3.2	695.36	2	52.3226	0.9576-0.9800	1340	28800	2474457	72279	210305_B721_sHLA_0201_3_Slot2-13_1_1050.d	2	P31939|PUR9_HUMAN			FALSE
ALFEGKVQL	29.19	1003.57	9	-12.7	502.784	2	25.6117	0.8162-0.8387			1213338	36834	210305_B721_sHLA_0201_3_Slot2-13_1_1050.d	1	Q8NEZ3|WDR19_HUMAN			FALSE
ALFGALFLA	24.45	921.532	9	0.6	922.536	1	56.6267	1.4570-1.4790			2678489	76949	210305_B721_sHLA_0201_3_Slot2-13_1_1050.d	1	P55058|PLTP_HUMAN			FALSE
ALFISPALI	41.44	943.574	9	-0.5	944.577	1	52.758	1.4552-1.4771			2496384	72750	210305_B721_sHLA_0201_3_Slot2-13_1_1050.d	1	P05496|AT5G1_HUMAN			FALSE
ALFPGVALL	33.5	899.548	9	2.3	900.553	1	54.7992	1.4057-1.4277			2592556	75052	210305_B721_sHLA_0201_3_Slot2-13_1_1050.d	2	P30101|PDIA3_HUMAN			FALSE
ALFQHITAL	36.78	1012.57	9	-0.7	507.29	2	29.1304	0.8218-0.8443	1090	10000	1376616	41874	210305_B721_sHLA_0201_3_Slot2-13_1_1050.d	1	Q9P055|JKAMP_HUMAN			FALSE
ALFQPHLINV	42.91	1150.65	10	-4.4	576.327	2	34.5637	0.8819-0.9043	229	3860	1636412	49562	210305_B721_sHLA_0201_3_Slot2-13_1_1050.d	1	P61160|ARP2_HUMAN			FALSE
ALFQRPPLI	34.98	1053.63	9	-0.1	527.822	2	32.0368	0.8387-0.8612	5020	58200	1510230	45858	210305_B721_sHLA_0201_3_Slot2-13_1_1050.d	2	O60832|DKC1_HUMAN			FALSE
ALGDFDRALL	40.09	1089.58	10	-0.3	545.795	2	33.8991	0.8612-0.8837	190	4580	1604177	48617	210305_B721_sHLA_0201_3_Slot2-13_1_1050.d	2	Q9BX10|GTPB2_HUMAN			FALSE
ALGEEWKGYVV	30.53	1249.63	11	4.8	625.824	2	27.8806	0.9053-0.9277	113	2520	1319495	40181	210305_B721_sHLA_0201_3_Slot2-13_1_1050.d	1	P62753|RS6_HUMAN			FALSE
ALGPGVPHI	34.86	859.492	9	0.9	430.751	2	18.9797	0.7616-0.7842			898962	27312	210305_B721_sHLA_0201_3_Slot2-13_1_1050.d	2	Q9GZS1|RPA49_HUMAN			FALSE
ALGTDAEGQKV	31.45	1087.55	11	-2	544.779	2	5.16	0.8331-0.8556	606	15100	243208	7192	210305_B721_sHLA_0201_3_Slot2-13_1_1050.d	1	O00186|STXB3_HUMAN			FALSE
ALHDHLATI	23.55	989.529	9	-1.6	495.769	2	7.4274	0.8209-0.8434			351406	10792	210305_B721_sHLA_0201_3_Slot2-13_1_1050.d	1	Q02153|GCYB1_HUMAN			FALSE
ALHHAVIFL	28.35	1019.59	9	0.4	510.801	2	18.8823	0.8378-0.8603			894340	27160	210305_B721_sHLA_0201_3_Slot2-13_1_1050.d	1	Q7Z2K6|ERMP1_HUMAN			FALSE
ALIDRMVNL	31.11	1043.58	9	4.8	522.797	2	30.7219	0.8509-0.8734			1454905	44173	210305_B721_sHLA_0201_3_Slot2-13_1_1050.d	1	P35638|DDIT3_HUMAN			FALSE
ALIEAEKVAQV	44.95	1169.67	11	0.7	585.838	2	19.1113	0.8828-0.9053	560	13500	902657	27431	210305_B721_sHLA_0201_3_Slot2-13_1_1050.d	2	O94905|ERLN2_HUMAN			FALSE
ALIEKLVEL	36.19	1026.63	9	-0.7	514.321	2	36.6851	0.8397-0.8622	3070	30600	1734039	52425	210305_B721_sHLA_0201_3_Slot2-13_1_1050.d	2	Q14181|DPOA2_HUMAN			FALSE
ALIGTAVGV	25.44	799.48	9	0.6	800.484	1	27.6416	1.3221-1.3442			1309333	39853	210305_B721_sHLA_0201_3_Slot2-13_1_1050.d	1	Q5T292|TM273_HUMAN			FALSE
ALIQQATTV	28.6	943.534	9	6.5	944.543	1	18.1045	1.4433-1.4652			857383	25963	210305_B721_sHLA_0201_3_Slot2-13_1_1050.d	1	P32969|RL9_HUMAN			FALSE
ALIRYLETM	37.01	1108.6	9	-5.4	555.299	2	30.175	0.8612-0.8837	154	5490	1429123	43423	210305_B721_sHLA_0201_3_Slot2-13_1_1050.d	1	Q9NUJ7|PLCX1_HUMAN			FALSE
ALITRIFGV	33.01	988.607	9	0.5	495.309	2	37.509	0.8152-0.8378	305	4760	1774511	53561	210305_B721_sHLA_0201_3_Slot2-13_1_1050.d	1	Q6YHU6|THADA_HUMAN			FALSE
ALKDLINEA	30.72	985.544	9	-1.7	493.776	2	20.5274	0.8077-0.8303	2230	46300	970831	29449	210305_B721_sHLA_0201_3_Slot2-13_1_1050.d	2	P12004|PCNA_HUMAN			FALSE
ALLAENSEL	40.29	958.497	9	8.7	959.508	1	23.8806	1.4277-1.4497			1131074	34136	210305_B721_sHLA_0201_3_Slot2-13_1_1050.d	1	Q99941|ATF6B_HUMAN			FALSE
ALLAGSEYL	37.74	935.496	9	6.1	936.505	1	33.2525	1.4561-1.4781			1574764	47812	210305_B721_sHLA_0201_3_Slot2-13_1_1050.d	2	O15371|EIF3D_HUMAN			FALSE
ALLAGSEYLKL	23.34	1176.68	11	1.7	589.343	2	34.8298	0.9128-0.9352	1140	11500	1647465	49887	210305_B721_sHLA_0201_3_Slot2-13_1_1050.d	1	O15371|EIF3D_HUMAN			FALSE
ALLAKILQI	25.42	981.659	9	-1.8	491.833	2	41.4204	0.8199-0.8425			1961159	58727	210305_B721_sHLA_0201_3_Slot2-13_1_1050.d	1	P78527|PRKDC_HUMAN			FALSE
ALLARFPNL	26.43	1013.6	9	1.4	507.807	2	33.5637	0.8265-0.8490			1589479	48223	210305_B721_sHLA_0201_3_Slot2-13_1_1050.d	1	O95347|SMC2_HUMAN			FALSE
ALLAYTLGV	36.08	919.538	9	5	920.545	1	43.0734	1.4469-1.4689			2039080	60658	210305_B721_sHLA_0201_3_Slot2-13_1_1050.d	2	Q5VTE0|EF1A3_HUMAN;Q05639|EF1A2_HUMAN;P68104|EF1A1_HUMAN			FALSE
ALLDIIRSL	27.17	1012.63	9	-2.2	507.318	2	51.7891	0.8453-0.8678	5270	59200	2448733	71587	210305_B721_sHLA_0201_3_Slot2-13_1_1050.d	1	O95864|FADS2_HUMAN			FALSE
ALLDIQSSGRA	30	1129.61	11	-3.6	565.807	2	15.1091	0.8706-0.8931	214	3370	715390	21646	210305_B721_sHLA_0201_3_Slot2-13_1_1050.d	1	Q99613|EIF3C_HUMAN;B5ME19|EIFCL_HUMAN			FALSE
ALLDKLYAL	40.29	1018.61	9	1	510.308	2	39.2203	0.8434-0.8659	40300	1100000	1851836	55790	210305_B721_sHLA_0201_3_Slot2-13_1_1050.d	4	Q9NV31|IMP3_HUMAN			FALSE
ALLDQLHTL	25.01	1022.58	9	5.8	512.296	2	31.9677	0.8312-0.8537			1513906	45958	210305_B721_sHLA_0201_3_Slot2-13_1_1050.d	1	Q9Y6Q9|NCOA3_HUMAN			FALSE
ALLDRIVSV	38.07	984.597	9	0.5	493.304	2	31.9458	0.8237-0.8462	3010	56200	1511146	45880	210305_B721_sHLA_0201_3_Slot2-13_1_1050.d	2	Q92621|NU205_HUMAN			FALSE
ALLDVTPKAV	30.8	1025.61	10	-5.6	513.808	2	23.2388	0.8162-0.8387			1100661	33225	210305_B721_sHLA_0201_3_Slot2-13_1_1050.d	1	Q9UDY2|ZO2_HUMAN			FALSE
ALLEDLGKASGL	35.74	1185.66	12	3.8	593.837	2	34.0109	0.8893-0.9118			1610596	48778	210305_B721_sHLA_0201_3_Slot2-13_1_1050.d	1	Q96S19|MTL26_HUMAN			FALSE
ALLEGLTVV	24.76	913.548	9	3.1	914.554	1	44.3957	1.4442-1.4662			2101445	62231	210305_B721_sHLA_0201_3_Slot2-13_1_1050.d	1	P61923|COPZ1_HUMAN			FALSE
ALLELEMNSDLK	25.62	1374.71	12	5.2	688.361	2	31.6378	0.9875-1.0099	237	7090	1498262	45512	210305_B721_sHLA_0201_3_Slot2-13_1_1050.d	2	P62081|RS7_HUMAN			FALSE
ALLELVPWRA	29.3	1166.68	10	-2.2	584.344	2	43.4571	0.8856-0.9081	177	3700	2056516	61108	210305_B721_sHLA_0201_3_Slot2-13_1_1050.d	1	Q9UPN3|MACF1_HUMAN;Q03001|DYST_HUMAN			FALSE
ALLEPEFILKA	39.26	1242.72	11	-1.4	622.365	2	42.0178	0.8997-0.9221	119	2390	1987728	59370	210305_B721_sHLA_0201_3_Slot2-13_1_1050.d	1	Q99973|TEP1_HUMAN			FALSE
ALLERGYSL	26.91	1020.56	9	-0.2	511.285	2	19.3918	0.8415-0.8640	414	7280	916468	27832	210305_B721_sHLA_0201_3_Slot2-13_1_1050.d	1	P34897|GLYM_HUMAN			FALSE
ALLGILQHV	25.93	962.591	9	-0.6	482.3	2	36.4329	0.8246-0.8472	579	7640	1723005	52119	210305_B721_sHLA_0201_3_Slot2-13_1_1050.d	1	Q8IVD9|NUDC3_HUMAN			FALSE
ALLGKIEKV	29.02	969.622	9	-1.9	485.815	2	10.7719	0.8246-0.8472	152	4420	509056	15568	210305_B721_sHLA_0201_3_Slot2-13_1_1050.d	1	Q10471|GALT2_HUMAN			FALSE
ALLGKLDAINV	31.2	1125.68	11	-1.3	563.842	2	33.1889	0.8734-0.8959	162	3720	1572018	47748	210305_B721_sHLA_0201_3_Slot2-13_1_1050.d	1	P53611|PGTB2_HUMAN			FALSE
ALLGRIPSA	29.88	896.544	9	-3.4	449.276	2	17.7156	0.7654-0.7880			838952	25412	210305_B721_sHLA_0201_3_Slot2-13_1_1050.d	1	P06576|ATPB_HUMAN			FALSE
ALLKDSIVQL	25.69	1098.66	10	1.8	550.338	2	30.9943	0.8762-0.8987			1467835	44587	210305_B721_sHLA_0201_3_Slot2-13_1_1050.d	1	P10644|KAP0_HUMAN			FALSE
ALLKIEGVYA	34.41	1075.63	10	-0.3	538.818	2	27.5142	0.8584-0.8809	16000	498000	1299168	39522	210305_B721_sHLA_0201_3_Slot2-13_1_1050.d	4	P18077|RL35A_HUMAN			FALSE
ALLKYIETL	38.87	1062.63	9	-6.4	532.318	2	35.1261	0.8575-0.8800	622	7520	1661282	50294	210305_B721_sHLA_0201_3_Slot2-13_1_1050.d	1	Q08211|DHX9_HUMAN			FALSE
ALLNAILHSA	26.86	1021.59	10	-1.1	511.8	2	32.7188	0.8547-0.8772	175	3630	1549931	47117	210305_B721_sHLA_0201_3_Slot2-13_1_1050.d	1	Q9H8H0|NOL11_HUMAN			FALSE
ALLNLAERL	25.53	1011.61	9	-4.8	506.806	2	31.9289	0.8312-0.8537			1512065	45905	210305_B721_sHLA_0201_3_Slot2-13_1_1050.d	1	Q9H0F5|RNF38_HUMAN;Q7L0R7|RNF44_HUMAN			FALSE
ALLPDLPAL	25.39	921.553	9	6.1	922.562	1	52.5442	1.4314-1.4533			2486318	72518	210305_B721_sHLA_0201_3_Slot2-13_1_1050.d	1	Q8NC60|NOA1_HUMAN			FALSE
ALLPIFFGA	31.3	947.548	9	1.2	948.552	1	57.5599	1.4552-1.4771			2722307	77855	210305_B721_sHLA_0201_3_Slot2-13_1_1050.d	1	Q8TCT9|HM13_HUMAN			FALSE
ALLQQVHSA	27.56	965.529	9	4.9	483.772	2	7.9504	0.8040-0.8265	177	5620	375428	11570	210305_B721_sHLA_0201_3_Slot2-13_1_1050.d	1	Q86XN7|PRSR1_HUMAN			FALSE
ALLQRLEAL	25.69	1025.62	9	-3.2	513.815	2	31.0216	0.8350-0.8575	399	6640	1468745	44603	210305_B721_sHLA_0201_3_Slot2-13_1_1050.d	1	Q9P0R6|GSKIP_HUMAN			FALSE
ALLRVTPFI	36.78	1028.64	9	-3.4	515.322	2	38.7041	0.8481-0.8706	448	7120	1830627	55143	210305_B721_sHLA_0201_3_Slot2-13_1_1050.d	1	Q8N4H5|TOM5_HUMAN			FALSE
ALLSGIVSI	23.59	871.538	9	3.6	872.544	1	46.8071	1.4130-1.4350			2215485	65415	210305_B721_sHLA_0201_3_Slot2-13_1_1050.d	1				FALSE
ALLSLDPAAV	43.54	968.554	10	1.3	969.558	1	41.8482	1.4671-1.4890			1981302	59202	210305_B721_sHLA_0201_3_Slot2-13_1_1050.d	1	P78527|PRKDC_HUMAN			FALSE
ALLSRLEQI	28.44	1041.62	9	-0.3	521.814	2	27.601	0.8378-0.8603	404	5480	1305645	39741	210305_B721_sHLA_0201_3_Slot2-13_1_1050.d	1	Q9UKM9|RALY_HUMAN			FALSE
ALLTGIISKA	27.23	985.617	10	-1.9	493.813	2	27.0767	0.8256-0.8481			1282589	39035	210305_B721_sHLA_0201_3_Slot2-13_1_1050.d	1	Q92621|NU205_HUMAN			FALSE
ALLTVVSQV	23.69	928.559	9	2.3	929.564	1	35.2554	1.4524-1.4744			1669567	50533	210305_B721_sHLA_0201_3_Slot2-13_1_1050.d	1	Q9Y5S1|TRPV2_HUMAN			FALSE
ALM(+15.99)DLLLRL	27.05	1072.63	9	-2.7	537.319	2	43.6956	0.8594-0.8819	1480	29600	2068439	61409	210305_B721_sHLA_0201_3_Slot2-13_1_1050.d	4	O75170|PP6R2_HUMAN	Oxidation (M)	M3:Oxidation (M):1001.00	FALSE
ALMAHAMEEV	25.33	1100.5	10	-0.4	551.254	2	16.1904	0.8434-0.8659	377	6700	765211	23191	210305_B721_sHLA_0201_3_Slot2-13_1_1050.d	1	Q07666|KHDR1_HUMAN			FALSE
ALMDEVVKA	41.29	974.511	9	0.8	488.261	2	18.833	0.7946-0.8171	5440	63400	889724	27014	210305_B721_sHLA_0201_3_Slot2-13_1_1050.d	2	P00558|PGK1_HUMAN			FALSE
ALMDHGVKV	37.32	968.511	9	-6	485.258	2	7.5441	0.8199-0.8425			356963	10985	210305_B721_sHLA_0201_3_Slot2-13_1_1050.d	1	Q92624|APBP2_HUMAN			FALSE
ALMDLLLRL	24.22	1056.64	9	10.2	529.328	2	54.4882	0.8490-0.8715			2577976	74776	210305_B721_sHLA_0201_3_Slot2-13_1_1050.d	1	O75170|PP6R2_HUMAN			FALSE
ALMDQVHHM	34.85	1080.48	9	-9.5	541.242	2	8.575	0.8650-0.8875			405922	12562	210305_B721_sHLA_0201_3_Slot2-13_1_1050.d	1	Q96BU1|S1PBP_HUMAN			FALSE
ALMEEILKL	29.64	1058.6	9	2	530.308	2	43.7413	0.8359-0.8584	384	13800	2069364	61440	210305_B721_sHLA_0201_3_Slot2-13_1_1050.d	1	Q96G01|BICD1_HUMAN;Q8TD16|BICD2_HUMAN			FALSE
ALMELFPKL	30.18	1060.6	9	2.9	531.306	2	44.5832	0.8368-0.8594	1480	11200	2106047	62363	210305_B721_sHLA_0201_3_Slot2-13_1_1050.d	1	O75691|UTP20_HUMAN			FALSE
ALMQGEETV	30.04	976.454	9	-3.1	977.453	1	14.6237	1.4231-1.4451			692298	20904	210305_B721_sHLA_0201_3_Slot2-13_1_1050.d	1	P20591|MX1_HUMAN			FALSE
ALNEEAGRLLL	34.64	1197.67	11	0.8	599.841	2	27.2044	0.8997-0.9221	1850	17500	1285358	39122	210305_B721_sHLA_0201_3_Slot2-13_1_1050.d	2	Q16763|UBE2S_HUMAN			FALSE
ALNEKLVNL	32.62	1012.59	9	0.8	507.301	2	20.5747	0.8171-0.8397	7470	135000	969914	29426	210305_B721_sHLA_0201_3_Slot2-13_1_1050.d	2	O00303|EIF3F_HUMAN			FALSE
ALNELLQHV	30.93	1035.57	9	-0.4	518.79	2	26.8446	0.8321-0.8547	2860	55100	1266906	38550	210305_B721_sHLA_0201_3_Slot2-13_1_1050.d	2	Q9Y490|TLN1_HUMAN			FALSE
ALNGKLYIV	24.03	989.591	9	-1.7	495.8	2	23.1287	0.8199-0.8425	162	3390	1095127	33055	210305_B721_sHLA_0201_3_Slot2-13_1_1050.d	1	Q9Y6Y0|NS1BP_HUMAN			FALSE
ALPATVWSL	27.04	956.533	9	-2	957.534	1	45.1542	1.4304-1.4524			2137203	63123	210305_B721_sHLA_0201_3_Slot2-13_1_1050.d	1	Q9P1W9|PIM2_HUMAN			FALSE
ALPDQGIAKA	36.69	982.545	10	-0.5	492.277	2	8.0009	0.7870-0.8096	1290	67800	376346	11594	210305_B721_sHLA_0201_3_Slot2-13_1_1050.d	3	P78318|IGBP1_HUMAN			FALSE
ALPEDLVEV	25.15	983.518	9	-2.6	984.518	1	37.6869	1.4488-1.4707			1784626	53842	210305_B721_sHLA_0201_3_Slot2-13_1_1050.d	1	P13797|PLST_HUMAN;P13796|PLSL_HUMAN			FALSE
ALPEIFTEL	44.07	1031.55	9	0.9	1032.56	1	51.9026	1.4652-1.4872			2456148	71850	210305_B721_sHLA_0201_3_Slot2-13_1_1050.d	3	Q2VIR3|IF2GL_HUMAN;P41091|IF2G_HUMAN			FALSE
ALPENPPAI	33.68	920.497	9	-2.7	921.497	1	23.1804	1.3717-1.3938			1097896	33142	210305_B721_sHLA_0201_3_Slot2-13_1_1050.d	4	O75947|ATP5H_HUMAN			FALSE
ALPENPPAIDW	35.79	1221.6	11	3.3	611.808	2	38.1534	0.8678-0.8903			1806728	54488	210305_B721_sHLA_0201_3_Slot2-13_1_1050.d	1	O75947|ATP5H_HUMAN			FALSE
ALPEVSVEA	32.8	913.476	9	10	914.488	1	23.1415	1.3772-1.3993			1096041	33075	210305_B721_sHLA_0201_3_Slot2-13_1_1050.d	1	Q8IWC1|MA7D3_HUMAN			FALSE
ALPPVLTTV	39.02	909.553	9	6.7	910.563	1	37.648	1.3938-1.4158			1782786	53790	210305_B721_sHLA_0201_3_Slot2-13_1_1050.d	4	Q6PKG0|LARP1_HUMAN			FALSE
ALQALVVTL	26.05	926.58	9	2.9	927.586	1	44.4151	1.4588-1.4808			2102364	62256	210305_B721_sHLA_0201_3_Slot2-13_1_1050.d	1	Q04637|IF4G1_HUMAN			FALSE
ALQEVLKTA	23.15	971.565	9	6.6	486.791	2	12.7181	0.7889-0.8115			602047	18265	210305_B721_sHLA_0201_3_Slot2-13_1_1050.d	1				FALSE
ALQPEPIKV	29.53	993.586	9	-5.4	497.795	2	15.9263	0.7955-0.8181			754157	22865	210305_B721_sHLA_0201_3_Slot2-13_1_1050.d	1	Q92673|SORL_HUMAN			FALSE
ALRDVSEEL	26.47	1030.53	9	0	516.27	2	13.426	0.8237-0.8462	2220	26600	634296	19224	210305_B721_sHLA_0201_3_Slot2-13_1_1050.d	1	P40222|TXLNA_HUMAN			FALSE
ALSALTARL	29.44	914.555	9	0.5	458.283	2	21.2617	0.8068-0.8293	430	6960	1004901	30441	210305_B721_sHLA_0201_3_Slot2-13_1_1050.d	1	P04844|RPN2_HUMAN			FALSE
ALSDGVHKI	39.07	938.519	9	-9.9	470.26	2	5.0546	0.8068-0.8293	338	15600	238566	7020	210305_B721_sHLA_0201_3_Slot2-13_1_1050.d	1	Q9NVQ4|FAIM1_HUMAN			FALSE
ALSDHHIYL	38.16	1067.54	9	3	534.776	2	12.0552	0.8575-0.8800	6150	129000	568861	17263	210305_B721_sHLA_0201_3_Slot2-13_1_1050.d	2	P04075|ALDOA_HUMAN			FALSE
ALSDIFQAV	27.45	962.507	9	9.8	963.519	1	44.6679	1.4341-1.4561			2114284	62554	210305_B721_sHLA_0201_3_Slot2-13_1_1050.d	1	O60443|GSDME_HUMAN			FALSE
ALSDLALHFL	39.87	1098.61	10	-1.7	550.307	2	49.0294	0.8790-0.9015	564	9150	2318632	68434	210305_B721_sHLA_0201_3_Slot2-13_1_1050.d	1	P50991|TCPD_HUMAN			FALSE
ALSEALTEL	29.48	945.502	9	0.9	946.506	1	32.9799	1.4570-1.4790			1561894	47458	210305_B721_sHLA_0201_3_Slot2-13_1_1050.d	1	P34896|GLYC_HUMAN			FALSE
ALSEKIVSV	29.05	944.554	9	-1.2	473.282	2	15.373	0.7795-0.8021	212	8640	726440	21968	210305_B721_sHLA_0201_3_Slot2-13_1_1050.d	2	Q567U6|CCD93_HUMAN			FALSE
ALSERAVAV	33.43	914.519	9	-5.5	458.262	2	8.1858	0.7692-0.7917			387454	11974	210305_B721_sHLA_0201_3_Slot2-13_1_1050.d	1	O00487|PSDE_HUMAN			FALSE
ALSGHLETV	30.78	925.487	9	1.4	463.749	2	9.0616	0.7823-0.8049			428961	13251	210305_B721_sHLA_0201_3_Slot2-13_1_1050.d	2	A6NMY6|AXA2L_HUMAN;P07355|ANXA2_HUMAN			FALSE
ALSGTLSGV	31.47	803.439	9	-1.3	804.441	1	17.9879	1.3027-1.3248			851851	25795	210305_B721_sHLA_0201_3_Slot2-13_1_1050.d	1	P33992|MCM5_HUMAN			FALSE
ALSKEGIVAL	31.12	999.596	10	0	500.803	2	19.6013	0.8218-0.8443	7260	72700	925669	28093	210305_B721_sHLA_0201_3_Slot2-13_1_1050.d	1	P40227|TCPZ_HUMAN			FALSE
ALSKEIYVI	23.95	1034.6	9	-2.7	518.304	2	23.7069	0.8631-0.8856	459	8000	1120922	33818	210305_B721_sHLA_0201_3_Slot2-13_1_1050.d	1	P24539|AT5F1_HUMAN			FALSE
ALSNLEVKL	29.13	985.581	9	-0.6	493.795	2	24.4685	0.8171-0.8397	4830	88800	1156900	34930	210305_B721_sHLA_0201_3_Slot2-13_1_1050.d	2	Q86UX7|URP2_HUMAN			FALSE
ALSPHNILL	36.04	976.571	9	-1.3	489.29	2	24.4058	0.8340-0.8565	619	13100	1153216	34822	210305_B721_sHLA_0201_3_Slot2-13_1_1050.d	2	Q8TEA7|TBCK_HUMAN			FALSE
ALSSVIKEL	26.71	958.57	9	-4.2	480.288	2	24.7742	0.8068-0.8293	341	7360	1171678	35404	210305_B721_sHLA_0201_3_Slot2-13_1_1050.d	1	Q08AG7|MZT1_HUMAN			FALSE
ALTDFVRSV	28.01	1006.54	9	-2.5	504.276	2	28.286	0.8284-0.8509			1339783	40801	210305_B721_sHLA_0201_3_Slot2-13_1_1050.d	1	O60888|CUTA_HUMAN			FALSE
ALTELLAKI	37.72	970.606	9	-4.4	971.605	1	37.5119	1.4634-1.4854	10300	324000	1776334	53596	210305_B721_sHLA_0201_3_Slot2-13_1_1050.d	7	P30279|CCND2_HUMAN			FALSE
ALTPVVVTL	37.35	911.569	9	2.4	912.574	1	41.4593	1.4158-1.4378			1962970	58750	210305_B721_sHLA_0201_3_Slot2-13_1_1050.d	3	P11802|CDK4_HUMAN			FALSE
ALVDGYFRL	25.3	1052.57	9	-1.1	527.287	2	35.3919	0.8331-0.8556			1676029	50737	210305_B721_sHLA_0201_3_Slot2-13_1_1050.d	1	P52333|JAK3_HUMAN			FALSE
ALVDHVAEL	37.17	965.518	9	-1	483.764	2	20.6423	0.8049-0.8274	2040	47800	977285	29645	210305_B721_sHLA_0201_3_Slot2-13_1_1050.d	2	B0I1T2|MYO1G_HUMAN			FALSE
ALVDQLWKL	28.89	1084.63	9	1.2	543.319	2	43.459	0.8519-0.8744	543	6780	2054687	61067	210305_B721_sHLA_0201_3_Slot2-13_1_1050.d	1	Q6P1X5|TAF2_HUMAN			FALSE
ALVDQRELYL	41.7	1218.66	10	0.4	610.335	2	28.4806	0.9128-0.9352	2700	58700	1347132	40998	210305_B721_sHLA_0201_3_Slot2-13_1_1050.d	2	Q9UL33|TPC2L_HUMAN			FALSE
ALVQDLAKA	26.24	927.539	9	3.8	464.776	2	14.0209	0.7833-0.8058			663761	20081	210305_B721_sHLA_0201_3_Slot2-13_1_1050.d	1	P14635|CCNB1_HUMAN			FALSE
ALVSSLHLL	26.92	951.575	9	-5	476.79	2	33.5442	0.8359-0.8584			1588548	48186	210305_B721_sHLA_0201_3_Slot2-13_1_1050.d	1	Q9Y678|COPG1_HUMAN			FALSE
ALVSYLIRL	28.12	1046.65	9	1.1	524.33	2	42.1112	0.8603-0.8828	338	4430	1991397	59463	210305_B721_sHLA_0201_3_Slot2-13_1_1050.d	1	Q63HN8|RN213_HUMAN			FALSE
ALVVQVAEA	29.42	898.512	9	5.7	899.521	1	22.5778	1.3809-1.4029			1069313	32273	210305_B721_sHLA_0201_3_Slot2-13_1_1050.d	1	P07686|HEXB_HUMAN			FALSE
ALWDIETGQQTT	45.68	1361.65	12	2.8	681.829	2	32.3734	0.9240-0.9464	1000	20200	1531453	46519	210305_B721_sHLA_0201_3_Slot2-13_1_1050.d	2	P62873|GBB1_HUMAN			FALSE
ALWDIETGQQTV	47.81	1359.67	12	3.3	680.84	2	37.8659	0.9259-0.9483	10700	153000	1786484	53912	210305_B721_sHLA_0201_3_Slot2-13_1_1050.d	2	P62879|GBB2_HUMAN			FALSE
ALWDKLFNL	34.35	1118.61	9	-0.2	560.311	2	52.0876	0.8678-0.8903	550	16100	2462566	72010	210305_B721_sHLA_0201_3_Slot2-13_1_1050.d	2	Q8WXH0|SYNE2_HUMAN			FALSE
ALWEDEGVRA	24.86	1144.55	10	0.1	573.28	2	17.2355	0.8556-0.8781	1590	16100	813179	24671	210305_B721_sHLA_0201_3_Slot2-13_1_1050.d	1	Q5JWF2|GNAS1_HUMAN;P63092|GNAS2_HUMAN			FALSE
ALWGGPISL	39.14	912.507	9	3.4	913.513	1	47.2154	1.3956-1.4176			2234737	65893	210305_B721_sHLA_0201_3_Slot2-13_1_1050.d	1	Q9H6A9|PCX3_HUMAN			FALSE
ALYASRLYL	28.23	1068.6	9	-3.4	535.301	2	26.0866	0.8631-0.8856	290	6560	1234619	37553	210305_B721_sHLA_0201_3_Slot2-13_1_1050.d	1	Q96IJ6|GMPPA_HUMAN			FALSE
ALYDNVEKL	38.46	1063.55	9	1.8	532.783	2	19.8415	0.8378-0.8603	4050	43200	937663	28465	210305_B721_sHLA_0201_3_Slot2-13_1_1050.d	1	P08243|ASNS_HUMAN			FALSE
ALYEQSLHI	25.44	1072.56	9	4.6	537.285	2	21.9097	0.8378-0.8603	755	10800	1035295	31333	210305_B721_sHLA_0201_3_Slot2-13_1_1050.d	1	P61201|CSN2_HUMAN			FALSE
ALYHLAIKL	34.73	1040.64	9	-0.3	521.324	2	25.5309	0.8397-0.8622	3670	81100	1207759	36619	210305_B721_sHLA_0201_3_Slot2-13_1_1050.d	2	Q9UKA4|AKA11_HUMAN			FALSE
ALYSKGILL	23.93	976.596	9	-12.8	489.297	2	26.061	0.8303-0.8528			1234626	37560	210305_B721_sHLA_0201_3_Slot2-13_1_1050.d	1				FALSE
ALYTGDPNL	40.86	962.471	9	3	963.477	1	21.333	1.4442-1.4662			1010411	30587	210305_B721_sHLA_0201_3_Slot2-13_1_1050.d	1	Q8TE82|S3TC1_HUMAN			FALSE
ALYVAVVNV	23.37	946.549	9	-0.3	947.551	1	36.9866	1.4616-1.4835			1751491	52891	210305_B721_sHLA_0201_3_Slot2-13_1_1050.d	1	Q9BVK8|TM147_HUMAN			FALSE
AM(+15.99)WEHPITA	36.59	1070.49	9	-7.4	536.244	2	11.1467	0.8246-0.8472	699	5970	523778	15986	210305_B721_sHLA_0201_3_Slot2-13_1_1050.d	1	Q96CD2|COAC_HUMAN	Oxidation (M)	M2:Oxidation (M):1001.00	FALSE
AMADAGILRL	26.84	1029.56	10	-13.7	515.78	2	29.2411	0.8265-0.8490			1384903	42115	210305_B721_sHLA_0201_3_Slot2-13_1_1050.d	1	Q9P2J5|SYLC_HUMAN			FALSE
AMAPGTVTV	32.35	845.432	9	-0.3	846.435	1	16.257	1.3018-1.3239			769824	23334	210305_B721_sHLA_0201_3_Slot2-13_1_1050.d	3	Q9P243|ZFAT_HUMAN			FALSE
AMAPTSPQI	25.13	914.453	9	7.2	915.463	1	15.9847	1.3864-1.4084			756905	22931	210305_B721_sHLA_0201_3_Slot2-13_1_1050.d	1	Q9BYD2|RM09_HUMAN			FALSE
AMFERIVKA	37.24	1063.58	9	-3.2	532.795	2	11.2748	0.8359-0.8584	370	8760	532046	16208	210305_B721_sHLA_0201_3_Slot2-13_1_1050.d	1	P13861|KAP2_HUMAN			FALSE
AMFGKLMTI	34.96	1010.53	9	-1.1	506.269	2	33.6925	0.8087-0.8312	889	14000	1593154	48322	210305_B721_sHLA_0201_3_Slot2-13_1_1050.d	1	Q29RF7|PDS5A_HUMAN			FALSE
AMFNGGMATT	46.02	999.415	10	3.2	1000.42	1	17.1905	1.4378-1.4598			814083	24681	210305_B721_sHLA_0201_3_Slot2-13_1_1050.d	1	Q9BX70|BTBD2_HUMAN;Q9H0C5|BTBD1_HUMAN			FALSE
AMFRPFVEV	33.58	1094.56	9	-10.1	548.278	2	33.0577	0.8284-0.8509			1565595	47583	210305_B721_sHLA_0201_3_Slot2-13_1_1050.d	1	Q8NB66|UN13C_HUMAN			FALSE
AMGIAPPKV	38.81	882.5	9	-13.4	442.249	2	16.0626	0.7607-0.7833			760607	23057	210305_B721_sHLA_0201_3_Slot2-13_1_1050.d	1	O43395|PRPF3_HUMAN			FALSE
AMHSIGGVQV	29.96	997.501	10	-2.1	499.755	2	12.9514	0.8096-0.8321			613103	18593	210305_B721_sHLA_0201_3_Slot2-13_1_1050.d	1	P50851|LRBA_HUMAN			FALSE
AMIELVERL	27.69	1072.6	9	2.2	537.303	2	35.0999	0.8472-0.8697	5720	50600	1662204	50322	210305_B721_sHLA_0201_3_Slot2-13_1_1050.d	2	Q96DX7|TRI44_HUMAN			FALSE
AMIERITFI	28.23	1092.6	9	4.5	547.307	2	35.0027	0.8397-0.8622			1657602	50190	210305_B721_sHLA_0201_3_Slot2-13_1_1050.d	1	Q8TDR2|STK35_HUMAN			FALSE
AMLERITFI	28.23	1092.6	9	4.5	547.307	2	35.0027	0.8397-0.8622			1657602	50190	210305_B721_sHLA_0201_3_Slot2-13_1_1050.d	1	Q8N165|PDK1L_HUMAN			FALSE
AMLGGDLNSA	33.06	947.438	10	-0.6	948.441	1	17.56	1.3873-1.4094			831562	25174	210305_B721_sHLA_0201_3_Slot2-13_1_1050.d	2	Q14814|MEF2D_HUMAN			FALSE
AMLRLIPSL	27.34	1012.61	9	-1	507.31	2	39.5078	0.8406-0.8631	482	6010	1868383	56245	210305_B721_sHLA_0201_3_Slot2-13_1_1050.d	2	Q14204|DYHC1_HUMAN			FALSE
AMLTVLHEI	23.18	1025.56	9	-1.3	513.783	2	31.1048	0.8378-0.8603	409	7050	1471515	44691	210305_B721_sHLA_0201_3_Slot2-13_1_1050.d	1				FALSE
AMMAKAEYL	33	1026.49	9	-1.5	514.248	2	14.0732	0.8443-0.8669	287	13700	664681	20107	210305_B721_sHLA_0201_3_Slot2-13_1_1050.d	2	Q15008|PSMD6_HUMAN			FALSE
AMPALAPPEV	43.05	994.516	10	2.4	995.521	1	32.7071	1.4341-1.4561			1548993	47073	210305_B721_sHLA_0201_3_Slot2-13_1_1050.d	3	P62826|RAN_HUMAN			FALSE
AMPDSPAEV	34	915.401	9	1.1	916.405	1	13.8653	1.3543-1.3763			656395	19867	210305_B721_sHLA_0201_3_Slot2-13_1_1050.d	1	O75081|MTG16_HUMAN			FALSE
AMPPPPPQGV	36.33	989.5	10	2.8	495.757	2	15.9187	0.7767-0.7993	2550	8880	756000	22920	210305_B721_sHLA_0201_3_Slot2-13_1_1050.d	3	O60216|RAD21_HUMAN			FALSE
AMPQTVYGV	27.61	964.469	9	-1.9	965.47	1	21.8581	1.4213-1.4433			1035281	31319	210305_B721_sHLA_0201_3_Slot2-13_1_1050.d	3	Q8WU79|SMAP2_HUMAN			FALSE
AMWEHPITA	46.38	1054.49	9	0.8	528.25	2	16.7078	0.8321-0.8547	9280	91300	789221	23957	210305_B721_sHLA_0201_3_Slot2-13_1_1050.d	1	Q96CD2|COAC_HUMAN			FALSE
AMYPHIFYF	23.2	1187.55	9	-3.7	594.776	2	43.2293	0.9053-0.9277	179	2390	2044597	60811	210305_B721_sHLA_0201_3_Slot2-13_1_1050.d	1	Q96AK3|ABC3D_HUMAN;Q8IUX4|ABC3F_HUMAN			FALSE
APEAEQGGAE	52.36	957.404	10	0.5	958.407	1	4.3207	1.3414-1.3635			204009	5541	210305_B721_sHLA_0201_3_Slot2-13_1_1050.d	1	P67809|YBOX1_HUMAN			FALSE
AQFEHTILL	27.81	1070.58	9	-3.4	536.291	2	26.483	0.8697-0.8922	1250	11600	1251230	38072	210305_B721_sHLA_0201_3_Slot2-13_1_1050.d	1	P50579|MAP2_HUMAN			FALSE
AQLENPAAV	43.1	911.471	9	1.4	912.476	1	12.8347	1.3754-1.3974			607571	18425	210305_B721_sHLA_0201_3_Slot2-13_1_1050.d	2	Q96PP9|GBP4_HUMAN			FALSE
AQMDYQLRL	25.36	1136.56	9	0.6	569.287	2	23.6549	0.8659-0.8884	228	4000	1119083	33767	210305_B721_sHLA_0201_3_Slot2-13_1_1050.d	1	Q8N594|MPND_HUMAN			FALSE
AQYEHDLEVA	41.26	1173.53	10	3.8	587.772	2	10.2275	0.8781-0.9006	13300	317000	482349	14787	210305_B721_sHLA_0201_3_Slot2-13_1_1050.d	2	P62826|RAN_HUMAN			FALSE
ATIGELAQV	23.99	900.492	9	-2.2	901.493	1	25.4364	1.3827-1.4048			1204955	36497	210305_B721_sHLA_0201_3_Slot2-13_1_1050.d	1	P42345|MTOR_HUMAN			FALSE
ATPMPTPSV	32.58	899.442	9	-2.8	900.443	1	18.5517	1.3589-1.3809			878637	26655	210305_B721_sHLA_0201_3_Slot2-13_1_1050.d	1	A3KN83|SBNO1_HUMAN			FALSE
AVAELNYGL	25.62	948.492	9	1.7	949.496	1	28.6169	1.4185-1.4405			1355424	41244	210305_B721_sHLA_0201_3_Slot2-13_1_1050.d	1	Q2TAL8|QRIC1_HUMAN			FALSE
AVANIVNSV	31.82	885.492	9	1.9	886.497	1	21.119	1.3570-1.3791			1000299	30309	210305_B721_sHLA_0201_3_Slot2-13_1_1050.d	2	Q9BRQ8|FSP1_HUMAN			FALSE
AVDEDRKMYL	27.37	1238.6	10	-0.3	620.302	2	8.0094	0.9071-0.9296	99.9	3380	379112	11678	210305_B721_sHLA_0201_3_Slot2-13_1_1050.d	1	Q13617|CUL2_HUMAN			FALSE
AVFPSIVGR	25.34	944.544	9	5.3	473.28	2	22.15	0.7842-0.8068			1049096	31724	210305_B721_sHLA_0201_3_Slot2-13_1_1050.d	1	P60709|ACTB_HUMAN;Q9BYX7|ACTBM_HUMAN;Q6S8J3|POTEE_HUMAN;P63267|ACTH_HUMAN;P68133|ACTS_HUMAN;P62736|ACTA_HUMAN;A5A3E0|POTEF_HUMAN;P63261|ACTG_HUMAN;P68032|ACTC_HUMAN;P0CG38|POTEI_HUMAN			FALSE
AVHASLDKFLA	33.76	1170.64	11	0.3	586.324	2	17.143	0.8987-0.9212	316	6470	810423	24597	210305_B721_sHLA_0201_3_Slot2-13_1_1050.d	3	P69905|HBA_HUMAN			FALSE
AVLAAVTEV	26.31	871.501	9	1	872.505	1	27.4466	1.3782-1.4002			1300082	39542	210305_B721_sHLA_0201_3_Slot2-13_1_1050.d	1	Q5JTH9|RRP12_HUMAN			FALSE
AVLPFSPAL	24.89	913.527	9	-0.5	914.53	1	46.1654	1.4029-1.4249			2185158	64590	210305_B721_sHLA_0201_3_Slot2-13_1_1050.d	1	Q99638|RAD9A_HUMAN			FALSE
AVMDAALLL	23.4	915.51	9	-0.3	916.513	1	46.7682	1.4295-1.4515			2213651	65369	210305_B721_sHLA_0201_3_Slot2-13_1_1050.d	1	Q2VIR3|IF2GL_HUMAN;P41091|IF2G_HUMAN			FALSE
AVMGIVSEV	35.89	903.473	9	0.3	904.477	1	31.1498	1.4057-1.4277			1475189	44789	210305_B721_sHLA_0201_3_Slot2-13_1_1050.d	1	Q14204|DYHC1_HUMAN			FALSE
AVMLHSFTL	25.93	1017.53	9	1.8	509.772	2	29.9671	0.8481-0.8706	556	6780	1417149	43071	210305_B721_sHLA_0201_3_Slot2-13_1_1050.d	1	Q9UMS4|PRP19_HUMAN			FALSE
AVSDELIKLYL	39.33	1262.71	11	0.9	632.361	2	45.2221	0.9361-0.9586	589	7970	2138126	63152	210305_B721_sHLA_0201_3_Slot2-13_1_1050.d	1	Q14232|EI2BA_HUMAN			FALSE
DAGAGIALNDH	27.93	1052.49	11	-1.7	527.248	2	9.5139	0.8218-0.8443	128	4530	451037	13871	210305_B721_sHLA_0201_3_Slot2-13_1_1050.d	1	P04406|G3P_HUMAN			FALSE
DAGAGIALNDHF	33.78	1199.56	12	-10.3	600.777	2	24.2113	0.9043-0.9268			1146773	34637	210305_B721_sHLA_0201_3_Slot2-13_1_1050.d	1	P04406|G3P_HUMAN			FALSE
DAGTIAGLNVLR	25.15	1198.67	12	3.7	600.34	2	29.4971	0.9025-0.9249	188	3030	1397812	42508	210305_B721_sHLA_0201_3_Slot2-13_1_1050.d	1	P11142|HSP7C_HUMAN			FALSE
DALDVANKIGII	25.36	1240.7	12	-0.1	621.356	2	40.6815	0.9062-0.9287			1926230	57770	210305_B721_sHLA_0201_3_Slot2-13_1_1050.d	1	P62750|RL23A_HUMAN			FALSE
DLEIATYRTLL	31.34	1306.71	11	0.6	654.361	2	41.0728	0.9446-0.9670	72	4530	1945532	58298	210305_B721_sHLA_0201_3_Slot2-13_1_1050.d	2	P04264|K2C1_HUMAN			FALSE
DLIHEIYTV	30.44	1101.57	9	-0.7	551.79	2	39.6309	0.8612-0.8837	2100	18300	1872971	56363	210305_B721_sHLA_0201_3_Slot2-13_1_1050.d	1	P18124|RL7_HUMAN			FALSE
DVNAAIATIK	33.62	1014.57	10	-0.3	508.29	2	16.3189	0.8284-0.8509	4070	37800	773527	23461	210305_B721_sHLA_0201_3_Slot2-13_1_1050.d	1	Q6PEY2|TBA3E_HUMAN;Q71U36|TBA1A_HUMAN;P68363|TBA1B_HUMAN;P0DPH8|TBA3D_HUMAN;Q9BQE3|TBA1C_HUMAN;P0DPH7|TBA3C_HUMAN			FALSE
DVPTAAVQA	28.54	870.445	9	8.2	871.455	1	41.0511	1.3248-1.3469			1943687	58241	210305_B721_sHLA_0201_3_Slot2-13_1_1050.d	1	P13284|GILT_HUMAN			FALSE
EGVALTVTGV	27.4	944.518	10	2.3	945.523	1	23.9779	1.4139-1.4359			1135692	34284	210305_B721_sHLA_0201_3_Slot2-13_1_1050.d	1	Q14254|FLOT2_HUMAN			FALSE
EHALLAYTLGVK	44.59	1313.73	12	4.5	657.874	2	22.0106	0.9502-0.9726	229	4550	1041727	31507	210305_B721_sHLA_0201_3_Slot2-13_1_1050.d	1	Q5VTE0|EF1A3_HUMAN;Q05639|EF1A2_HUMAN;P68104|EF1A1_HUMAN			FALSE
EIIDLVLDR	27.08	1084.61	9	4	543.313	2	36.0724	0.8584-0.8809			1708266	51684	210305_B721_sHLA_0201_3_Slot2-13_1_1050.d	1	Q71U36|TBA1A_HUMAN;P68363|TBA1B_HUMAN;Q9BQE3|TBA1C_HUMAN			FALSE
EITALAPSTMK	26.93	1160.61	11	-7.7	581.306	2	14.8959	0.8762-0.8987			705258	21348	210305_B721_sHLA_0201_3_Slot2-13_1_1050.d	1	P60709|ACTB_HUMAN;P63267|ACTH_HUMAN;P68133|ACTS_HUMAN;P62736|ACTA_HUMAN;P63261|ACTG_HUMAN;P68032|ACTC_HUMAN			FALSE
ELDRTPPEV	23.53	1054.53	9	-1	528.269	2	9.3503	0.7983-0.8209	155	3230	441848	13622	210305_B721_sHLA_0201_3_Slot2-13_1_1050.d	1	Q15393|SF3B3_HUMAN			FALSE
ELFSSPPAV	32.94	945.481	9	1.4	946.485	1	30.0988	1.4130-1.4350			1425417	43293	210305_B721_sHLA_0201_3_Slot2-13_1_1050.d	1	O94916|NFAT5_HUMAN			FALSE
ELIERIPEL	33.16	1110.63	9	-7.8	556.315	2	32.0649	0.8509-0.8734			1518538	46120	210305_B721_sHLA_0201_3_Slot2-13_1_1050.d	1	P02786|TFR1_HUMAN			FALSE
ELISNASDALDK	32.26	1274.64	12	-1.1	638.321	2	14.6508	0.9109-0.9333	305	11500	692320	20926	210305_B721_sHLA_0201_3_Slot2-13_1_1050.d	2	Q58FF6|H90B4_HUMAN;Q58FF7|H90B3_HUMAN;P14625|ENPL_HUMAN;P08238|HS90B_HUMAN;Q58FF8|H90B2_HUMAN			FALSE
ELLSKGLIKL	32.61	1112.72	10	3.7	557.365	2	25.5402	0.9006-0.9230	222	3830	1208695	36661	210305_B721_sHLA_0201_3_Slot2-13_1_1050.d	1	P62851|RS25_HUMAN			FALSE
ELPLPAFE	25.03	914.475	8	0.6	915.478	1	38.7756	1.3827-1.4048			1836154	55306	210305_B721_sHLA_0201_3_Slot2-13_1_1050.d	1	Q5JTD0|TJAP1_HUMAN			FALSE
EMMDLQHGSLFL	46.3	1419.65	12	2.1	710.832	2	42.1009	0.9604-0.9828			1993224	59502	210305_B721_sHLA_0201_3_Slot2-13_1_1050.d	1	P00338|LDHA_HUMAN;P07195|LDHB_HUMAN			FALSE
EQVANSAFVER	39.21	1248.61	11	-1.2	625.308	2	7.9405	0.8931-0.9156	219	5160	374512	11548	210305_B721_sHLA_0201_3_Slot2-13_1_1050.d	1	Q58FF7|H90B3_HUMAN;P08238|HS90B_HUMAN			FALSE
ESTLHLVLR	28.77	1066.61	9	8.8	534.316	2	13.9032	0.8584-0.8809	78.7	2300	659165	19955	210305_B721_sHLA_0201_3_Slot2-13_1_1050.d	1	P0CG48|UBC_HUMAN;P62979|RS27A_HUMAN;P0CG47|UBB_HUMAN;P62987|RL40_HUMAN			FALSE
ESYSIYVYK	31.51	1150.55	9	0.8	576.282	2	16.832	0.8893-0.9118	255	5240	795697	24175	210305_B721_sHLA_0201_3_Slot2-13_1_1050.d	1	P33778|H2B1B_HUMAN;P23527|H2B1O_HUMAN;Q6DRA6|H2B2D_HUMAN;P06899|H2B1J_HUMAN;Q6DN03|H2B2C_HUMAN;Q16778|H2B2E_HUMAN;Q8N257|H2B3B_HUMAN			FALSE
ESYSVYVYK	30.95	1136.54	9	0.2	569.274	2	13.3162	0.8809-0.9034	955	10300	628769	19061	210305_B721_sHLA_0201_3_Slot2-13_1_1050.d	1	Q93079|H2B1H_HUMAN;P57053|H2BFS_HUMAN;Q99879|H2B1M_HUMAN;P62807|H2B1C_HUMAN;O60814|H2B1K_HUMAN;P58876|H2B1D_HUMAN;Q99877|H2B1N_HUMAN;Q5QNW6|H2B2F_HUMAN;Q99880|H2B1L_HUMAN			FALSE
EVGGEALGRLLV	48.77	1211.69	12	1.3	606.849	2	33.3439	0.9034-0.9259	371	4670	1578455	47927	210305_B721_sHLA_0201_3_Slot2-13_1_1050.d	1	P68871|HBB_HUMAN			FALSE
EVNADRITWL	40.82	1215.62	10	0.8	608.817	2	29.6305	0.8809-0.9034	461	7790	1401496	42616	210305_B721_sHLA_0201_3_Slot2-13_1_1050.d	1	Q08188|TGM3_HUMAN			FALSE
EVVGGSSDSY	53.18	998.419	10	8	999.43	1	7.4469	1.4011-1.4231			352323	10815	210305_B721_sHLA_0201_3_Slot2-13_1_1050.d	1	Q15517|CDSN_HUMAN			FALSE
FAGDDAPRA	26.02	918.419	9	-11.6	460.21	2	4.7393	0.7654-0.7880			223693	6451	210305_B721_sHLA_0201_3_Slot2-13_1_1050.d	1	P60709|ACTB_HUMAN;Q6S8J3|POTEE_HUMAN;P63267|ACTH_HUMAN;P68133|ACTS_HUMAN;P62736|ACTA_HUMAN;A5A3E0|POTEF_HUMAN;P0CG39|POTEJ_HUMAN;P63261|ACTG_HUMAN;P68032|ACTC_HUMAN;P0CG38|POTEI_HUMAN			FALSE
FAIDPHLLLSV	43.26	1223.69	11	0.2	612.85	2	51.4763	0.9053-0.9277	1140	27200	2433176	71228	210305_B721_sHLA_0201_3_Slot2-13_1_1050.d	2	Q29RF7|PDS5A_HUMAN			FALSE
FAMEIDPSL	41.08	1021.48	9	3.4	1022.49	1	40.8177	1.4588-1.4808			1932635	57917	210305_B721_sHLA_0201_3_Slot2-13_1_1050.d	1	O43681|GET3_HUMAN			FALSE
FAPDYIAGV	23.32	951.47	9	2.6	952.476	1	31.5981	1.4112-1.4332			1496414	45452	210305_B721_sHLA_0201_3_Slot2-13_1_1050.d	1				FALSE
FASHVSPEV	34.05	971.471	9	-3.2	486.739	2	8.3888	0.7720-0.7946	894	34100	394864	12232	210305_B721_sHLA_0201_3_Slot2-13_1_1050.d	3	Q9NP61|ARFG3_HUMAN			FALSE
FAYDGKDYL	37.63	1090.5	9	-0.2	546.253	2	21.1562	0.8387-0.8612	3620	72600	998471	30269	210305_B721_sHLA_0201_3_Slot2-13_1_1050.d	2	P13747|HLAE_HUMAN			FALSE
FDPNTEEN	41.95	964.377	8	1.7	965.382	1	5.4809	1.3589-1.3809			258937	7723	210305_B721_sHLA_0201_3_Slot2-13_1_1050.d	1	P15924|DESP_HUMAN;Q15149|PLEC_HUMAN			FALSE
FEDENFILK	30.13	1153.57	9	10.2	577.793	2	24.114	0.8865-0.9090			1142152	34486	210305_B721_sHLA_0201_3_Slot2-13_1_1050.d	1	P62937|PPIA_HUMAN			FALSE
FEELNADLFR	31.23	1252.61	10	3.8	627.311	2	31.0202	0.9128-0.9352	191	3320	1466902	44548	210305_B721_sHLA_0201_3_Slot2-13_1_1050.d	1	P54652|HSP72_HUMAN;P11142|HSP7C_HUMAN			FALSE
FGAEIKANV	28.22	947.508	9	-5	474.757	2	12.6597	0.7842-0.8068			599276	18176	210305_B721_sHLA_0201_3_Slot2-13_1_1050.d	1	P50281|MMP14_HUMAN			FALSE
FGPPIPKGV	26.45	910.528	9	-9.4	456.265	2	21.3719	0.7663-0.7889			1012266	30654	210305_B721_sHLA_0201_3_Slot2-13_1_1050.d	1	O43166|SI1L1_HUMAN;Q9P2F8|SI1L2_HUMAN			FALSE
FIAFLSPKV	28.22	1020.6	9	-10	511.3	2	34.8861	0.8443-0.8669			1652078	50030	210305_B721_sHLA_0201_3_Slot2-13_1_1050.d	1	O15258|RER1_HUMAN			FALSE
FIASKGVKLV	34.27	1060.66	10	-3.6	531.335	2	12.1957	0.8809-0.9034	95.5	2830	577150	17506	210305_B721_sHLA_0201_3_Slot2-13_1_1050.d	1	Q08043|ACTN3_HUMAN;P12814|ACTN1_HUMAN;O43707|ACTN4_HUMAN			FALSE
FIDDANYSV	44.54	1042.46	9	2.7	1043.47	1	23.3944	1.4689-1.4909			1108018	33430	210305_B721_sHLA_0201_3_Slot2-13_1_1050.d	1	O14977|AZIN1_HUMAN			FALSE
FIDDVVSAV	26.52	963.491	9	0.5	964.495	1	34.536	1.4121-1.4341			1635477	49521	210305_B721_sHLA_0201_3_Slot2-13_1_1050.d	2	Q8NBM8|PCYXL_HUMAN			FALSE
FIDGGGSVLV	23.52	962.507	10	-1	963.509	1	31.4419	1.4185-1.4405			1489047	45237	210305_B721_sHLA_0201_3_Slot2-13_1_1050.d	1				FALSE
FIDKLLPPID	27.62	1169.67	10	-0.1	585.839	2	38.5423	0.8753-0.8978	77.4	2150	1826003	54989	210305_B721_sHLA_0201_3_Slot2-13_1_1050.d	1	O75608|LYPA1_HUMAN			FALSE
FIFEKKLAQA	41.11	1193.68	10	2.9	597.847	2	14.4028	0.9389-0.9614	769	12200	680323	20551	210305_B721_sHLA_0201_3_Slot2-13_1_1050.d	1	Q86XL3|ANKL2_HUMAN			FALSE
FIFSDTHEL	27.48	1107.52	9	1.5	554.767	2	27.8363	0.8631-0.8856	2050	19300	1315801	40063	210305_B721_sHLA_0201_3_Slot2-13_1_1050.d	1	Q9UKK3|PARP4_HUMAN			FALSE
FIGGLSFET	35.29	969.481	9	5.9	970.489	1	38.134	1.4350-1.4570			1805806	54460	210305_B721_sHLA_0201_3_Slot2-13_1_1050.d	1	P51991|ROA3_HUMAN;P09651|ROA1_HUMAN;Q32P51|RA1L2_HUMAN;P22626|ROA2_HUMAN			FALSE
FIHQHFVEV	34.57	1154.59	9	-0.9	578.298	2	13.8167	0.8725-0.8950	273	4910	653651	19805	210305_B721_sHLA_0201_3_Slot2-13_1_1050.d	1	O94889|KLH18_HUMAN			FALSE
FIIEKQPPQV	38.3	1197.68	10	-1	599.842	2	18.7266	0.8500-0.8725			886952	26924	210305_B721_sHLA_0201_3_Slot2-13_1_1050.d	2	P42229|STA5A_HUMAN;P51692|STA5B_HUMAN			FALSE
FIINGIEKV	24.03	1031.6	9	-1.5	516.805	2	26.9895	0.8218-0.8443	2340	21700	1275217	38815	210305_B721_sHLA_0201_3_Slot2-13_1_1050.d	1	Q9H9Y6|RPA2_HUMAN			FALSE
FIIQGLRSV	35.1	1031.61	9	0.5	516.812	2	28.0922	0.8331-0.8556	34500	265000	1326890	40424	210305_B721_sHLA_0201_3_Slot2-13_1_1050.d	1	P01906|DQA2_HUMAN			FALSE
FILKKLDSI	32.8	1075.66	9	0.3	538.837	2	21.1309	0.8931-0.9156	765	11300	998470	30268	210305_B721_sHLA_0201_3_Slot2-13_1_1050.d	1	Q8N4H5|TOM5_HUMAN			FALSE
FILPKEIAV	27.72	1028.63	9	1.9	515.319	2	34.5555	0.8303-0.8528			1636421	49571	210305_B721_sHLA_0201_3_Slot2-13_1_1050.d	2	Q9H1A4|APC1_HUMAN			FALSE
FILTHVDQL	25.08	1084.59	9	1.3	543.301	2	28.7142	0.8443-0.8669			1360055	41405	210305_B721_sHLA_0201_3_Slot2-13_1_1050.d	1	Q7Z6I6|RHG30_HUMAN			FALSE
FIMEGGAM(+15.99)V	32.18	969.43	9	2.8	970.435	1	23.725	1.4084-1.4304			1123674	33888	210305_B721_sHLA_0201_3_Slot2-13_1_1050.d	1	P33992|MCM5_HUMAN	Oxidation (M)	M8:Oxidation (M):26.93	FALSE
FIMEGGAMV	23.4	953.435	9	-1.6	954.436	1	32.279	1.4075-1.4295			1528678	46426	210305_B721_sHLA_0201_3_Slot2-13_1_1050.d	1	P33992|MCM5_HUMAN			FALSE
FIMEGTLTRV	24.42	1165.62	10	1.6	583.814	2	26.9857	0.8856-0.9081	120	2350	1278905	38927	210305_B721_sHLA_0201_3_Slot2-13_1_1050.d	1	Q07889|SOS1_HUMAN			FALSE
FIQEIEHAL	34.96	1098.57	9	0.1	550.29	2	28.1889	0.8443-0.8669	1250	13000	1332430	40600	210305_B721_sHLA_0201_3_Slot2-13_1_1050.d	1	Q96A65|EXOC4_HUMAN			FALSE
FIRDPILF	28.39	1019.58	8	-9.6	510.79	2	36.8894	0.8265-0.8490			1746927	52797	210305_B721_sHLA_0201_3_Slot2-13_1_1050.d	1	P04040|CATA_HUMAN			FALSE
FIRDPILFPSF	34.23	1350.73	11	3.6	676.373	2	49.2269	0.9436-0.9660	2100	40100	2326875	68631	210305_B721_sHLA_0201_3_Slot2-13_1_1050.d	2	P04040|CATA_HUMAN			FALSE
FISEFEHRV	29.02	1162.58	9	-7.1	388.528	3	12.6792	0.7211-0.7437	2880	85100	600202	18208	210305_B721_sHLA_0201_3_Slot2-13_1_1050.d	3	Q9UNM6|PSD13_HUMAN			FALSE
FIWENIHTL	35.12	1171.6	9	3.1	586.808	2	37.7711	0.8884-0.9109	311	5460	1787411	53945	210305_B721_sHLA_0201_3_Slot2-13_1_1050.d	1	Q03001|DYST_HUMAN			FALSE
FIWPMLIHI	31	1168.65	9	8.8	585.333	2	55.5963	0.8950-0.9174			2630043	75885	210305_B721_sHLA_0201_3_Slot2-13_1_1050.d	1	Q86XP3|DDX42_HUMAN			FALSE
FLAAHIPLFL	34.32	1140.67	10	1.1	571.34	2	51.2231	0.8875-0.9099	103	2820	2423144	71030	210305_B721_sHLA_0201_3_Slot2-13_1_1050.d	1	Q92600|CNOT9_HUMAN			FALSE
FLADPSAFV	46.65	965.486	9	-4.7	966.484	1	41.401	1.4240-1.4460			1960222	58684	210305_B721_sHLA_0201_3_Slot2-13_1_1050.d	5	P05388|RLA0_HUMAN;Q8NHW5|RLA0L_HUMAN			FALSE
FLADRTEML	32.33	1094.54	9	-2.3	548.275	2	21.9944	0.8425-0.8650			1041740	31520	210305_B721_sHLA_0201_3_Slot2-13_1_1050.d	1	L0R819|ASURF_HUMAN			FALSE
FLAEDPKVTL	37.76	1131.62	10	-1.1	566.813	2	25.4551	0.8744-0.8968	1530	48200	1203131	36461	210305_B721_sHLA_0201_3_Slot2-13_1_1050.d	3	Q9HC16|ABC3G_HUMAN			FALSE
FLAEEGFYKF	39.45	1249.6	10	0.1	625.805	2	34.4055	0.8987-0.9212	963	10500	1626263	49247	210305_B721_sHLA_0201_3_Slot2-13_1_1050.d	1	P46977|STT3A_HUMAN			FALSE
FLAEHPNVTL	41.93	1139.6	10	1.5	570.804	2	22.4986	0.8678-0.8903	5500	192000	1062889	32107	210305_B721_sHLA_0201_3_Slot2-13_1_1050.d	4	Q96AK3|ABC3D_HUMAN;Q8IUX4|ABC3F_HUMAN			FALSE
FLAERLYAEV	24.23	1209.64	10	5	605.827	2	29.6249	0.8912-0.9137	212	2590	1405192	42736	210305_B721_sHLA_0201_3_Slot2-13_1_1050.d	1	P30260|CDC27_HUMAN			FALSE
FLAGAVTSV	30.97	863.475	9	0.8	864.479	1	26.1981	1.3442-1.3662			1241061	37737	210305_B721_sHLA_0201_3_Slot2-13_1_1050.d	1	A8MPS7|YDJC_HUMAN			FALSE
FLAKLIAQA	28.65	973.596	9	-4.6	487.801	2	23.7238	0.8134-0.8359	477	7300	1121842	33844	210305_B721_sHLA_0201_3_Slot2-13_1_1050.d	2	P50990|TCPQ_HUMAN			FALSE
FLANIGTSV	42.77	920.497	9	3.7	921.503	1	29.8061	1.3928-1.4149			1411618	42904	210305_B721_sHLA_0201_3_Slot2-13_1_1050.d	1	Q9UKG1|DP13A_HUMAN			FALSE
FLAPELPAV	30.39	955.538	9	3.5	956.544	1	43.7345	1.4359-1.4579			2070270	61452	210305_B721_sHLA_0201_3_Slot2-13_1_1050.d	2	P55084|ECHB_HUMAN			FALSE
FLAPWATIA	27.54	988.538	9	-2.3	989.538	1	48.6948	1.4506-1.4726			2304889	68101	210305_B721_sHLA_0201_3_Slot2-13_1_1050.d	1	P42785|PCP_HUMAN			FALSE
FLASESLIKQI	52.77	1247.71	11	1.6	624.862	2	32.8723	0.9221-0.9446	3270	59800	1552695	47199	210305_B721_sHLA_0201_3_Slot2-13_1_1050.d	2	P62906|RL10A_HUMAN			FALSE
FLASVSTV	26.19	822.449	8	9	823.46	1	23.9389	1.3202-1.3423			1133849	34229	210305_B721_sHLA_0201_3_Slot2-13_1_1050.d	1	P69905|HBA_HUMAN			FALSE
FLAVKPDGV	24.05	944.533	9	-12.5	473.266	2	17.0544	0.7767-0.7993			807663	24519	210305_B721_sHLA_0201_3_Slot2-13_1_1050.d	1	Q13232|NDK3_HUMAN			FALSE
FLDDVVHSL	30.9	1043.53	9	0	522.769	2	34.3258	0.8340-0.8565	688	8200	1622565	49125	210305_B721_sHLA_0201_3_Slot2-13_1_1050.d	1	Q15652|JHD2C_HUMAN			FALSE
FLDEEVKLI	37.44	1104.61	9	-4.5	553.306	2	35.6252	0.8631-0.8856			1687081	51061	210305_B721_sHLA_0201_3_Slot2-13_1_1050.d	1	P02792|FRIL_HUMAN			FALSE
FLDEKTHEL	27.76	1130.56	9	1.8	566.286	2	8.827	0.8884-0.9109	588	10900	416995	12907	210305_B721_sHLA_0201_3_Slot2-13_1_1050.d	1	Q9H0K6|PUS7L_HUMAN			FALSE
FLDEKTHELL	35.55	1243.64	10	3.1	622.829	2	18.5128	0.9371-0.9595			876793	26599	210305_B721_sHLA_0201_3_Slot2-13_1_1050.d	1	Q9H0K6|PUS7L_HUMAN			FALSE
FLDELEDEAKAA	55.14	1349.63	12	3.6	675.824	2	27.5618	0.9333-0.9558	5790	105000	1302874	39652	210305_B721_sHLA_0201_3_Slot2-13_1_1050.d	2	Q9Y2R0|COA3_HUMAN			FALSE
FLDENVHFA	27.87	1090.51	9	2.5	546.26	2	23.6073	0.8453-0.8678	1290	14000	1115398	33658	210305_B721_sHLA_0201_3_Slot2-13_1_1050.d	1	Q6V1X1|DPP8_HUMAN			FALSE
FLDENVHFF	29.43	1166.54	9	1.7	584.275	2	37.6736	0.8547-0.8772	3130	29400	1780036	53722	210305_B721_sHLA_0201_3_Slot2-13_1_1050.d	1	Q86TI2|DPP9_HUMAN			FALSE
FLDEPTNHL	39.11	1084.52	9	0.8	543.265	2	17.0681	0.8246-0.8472	4750	89800	805818	24462	210305_B721_sHLA_0201_3_Slot2-13_1_1050.d	2	Q9UG63|ABCF2_HUMAN			FALSE
FLDESRSTQYM	47.38	1375.61	11	1.6	688.809	2	16.7963	0.9380-0.9604	472	7030	793837	24103	210305_B721_sHLA_0201_3_Slot2-13_1_1050.d	1	Q9Y230|RUVB2_HUMAN			FALSE
FLDFIGHILT	25.1	1174.64	10	0.8	588.324	2	51.6496	0.8959-0.9184	310	4950	2442336	71448	210305_B721_sHLA_0201_3_Slot2-13_1_1050.d	1	P48426|PI42A_HUMAN			FALSE
FLDGHDLQL	29.18	1056.52	9	-3.4	529.265	2	29.7185	0.8481-0.8706	1890	16800	1404272	42710	210305_B721_sHLA_0201_3_Slot2-13_1_1050.d	1	Q969V6|MRTFA_HUMAN			FALSE
FLDGNELTL	26.66	1020.51	9	4.6	1021.52	1	39.3979	1.4680-1.4899			1865612	56156	210305_B721_sHLA_0201_3_Slot2-13_1_1050.d	1	O00299|CLIC1_HUMAN			FALSE
FLDGNEMTL	36.55	1038.47	9	12	1039.48	1	34.5555	1.4689-1.4909			1636396	49546	210305_B721_sHLA_0201_3_Slot2-13_1_1050.d	1	Q9Y696|CLIC4_HUMAN			FALSE
FLDHIIASV	26.75	1013.55	9	-1.5	507.781	2	34.041	0.8274-0.8500	287	5510	1610602	48784	210305_B721_sHLA_0201_3_Slot2-13_1_1050.d	1	Q7LBC6|KDM3B_HUMAN			FALSE
FLDITNPKA	35.71	1017.55	9	2.4	509.781	2	18.3961	0.8077-0.8303	5940	223000	871249	26419	210305_B721_sHLA_0201_3_Slot2-13_1_1050.d	5	Q92890|UFD1_HUMAN			FALSE
FLDLGPPGI	40.1	927.506	9	0.7	928.51	1	45.757	1.4075-1.4295			2165821	64027	210305_B721_sHLA_0201_3_Slot2-13_1_1050.d	3	Q9NWF9|RN216_HUMAN			FALSE
FLDNERHEV	33.81	1157.55	9	3	579.779	2	6.0533	0.9053-0.9277	400	22300	285824	8684	210305_B721_sHLA_0201_3_Slot2-13_1_1050.d	2	Q16512|PKN1_HUMAN			FALSE
FLDNGPKTI	36.3	1003.53	9	-3.1	502.77	2	14.3943	0.8030-0.8256	533	8310	679398	20520	210305_B721_sHLA_0201_3_Slot2-13_1_1050.d	1	P78344|IF4G2_HUMAN			FALSE
FLDNLHINL	31.01	1097.59	9	-5.3	549.795	2	41.09	0.8753-0.8978			1945550	58316	210305_B721_sHLA_0201_3_Slot2-13_1_1050.d	1	Q9NYU1|UGGG2_HUMAN			FALSE
FLDPGGPMMKL	38.77	1204.6	11	-7.5	603.299	2	34.338	0.8968-0.9193	124	11500	1626254	49238	210305_B721_sHLA_0201_3_Slot2-13_1_1050.d	3	Q9NXE4|NSMA3_HUMAN			FALSE
FLDPNNIPKA	49.61	1127.6	10	-1.8	564.802	2	19.3865	0.8453-0.8678	29500	831000	915543	27801	210305_B721_sHLA_0201_3_Slot2-13_1_1050.d	4	Q9BVK2|ALG8_HUMAN			FALSE
FLDQHGHNL	41.78	1079.51	9	-0.9	540.762	2	5.9528	0.8509-0.8734	646	16500	280273	8497	210305_B721_sHLA_0201_3_Slot2-13_1_1050.d	1	Q9UPN3|MACF1_HUMAN			FALSE
FLDSTSPLL	39.1	991.523	9	6.5	992.532	1	39.9619	1.4625-1.4845			1892274	56892	210305_B721_sHLA_0201_3_Slot2-13_1_1050.d	1	Q5VYK3|ECM29_HUMAN			FALSE
FLDSVTAEV	31.62	979.486	9	-3	980.486	1	30.8971	1.4121-1.4341			1463188	44410	210305_B721_sHLA_0201_3_Slot2-13_1_1050.d	1	O00462|MANBA_HUMAN			FALSE
FLDVFLPRV	26.56	1104.63	9	6.9	553.325	2	46.8969	0.8594-0.8819	169	3440	2218247	65495	210305_B721_sHLA_0201_3_Slot2-13_1_1050.d	1	P78527|PRKDC_HUMAN			FALSE
FLEEFITPIVK	46.06	1334.75	11	-0.7	668.378	2	44.1951	0.9371-0.9595	183	3750	2090471	61985	210305_B721_sHLA_0201_3_Slot2-13_1_1050.d	1	Q02880|TOP2B_HUMAN;P11388|TOP2A_HUMAN			FALSE
FLEKLLPPV	35.35	1054.64	9	1.4	528.327	2	40.1961	0.8594-0.8819	18300	362000	1900538	57110	210305_B721_sHLA_0201_3_Slot2-13_1_1050.d	4	O95372|LYPA2_HUMAN			FALSE
FLEPVNPRL	28.98	1083.61	9	-0.6	542.808	2	24.4044	0.8472-0.8697	668	18600	1153223	34829	210305_B721_sHLA_0201_3_Slot2-13_1_1050.d	2	Q9UIF9|BAZ2A_HUMAN			FALSE
FLFDEEMEQM(+15.99)	31.08	1333.52	10	-0.4	667.764	2	36.8213	0.9165-0.9389	664	4940	1744171	52723	210305_B721_sHLA_0201_3_Slot2-13_1_1050.d	1	Q6PKG0|LARP1_HUMAN	Oxidation (M)	M10:Oxidation (M):13.38	FALSE
FLFDHLLTL	38.8	1117.62	9	-2.4	559.812	2	54.5659	0.8912-0.9137			2581636	74860	210305_B721_sHLA_0201_3_Slot2-13_1_1050.d	1	Q7L2H7|EIF3M_HUMAN			FALSE
FLFDRPMHV	40.19	1160.58	9	1.1	581.295	2	24.4811	0.8753-0.8978	536	7100	1156899	34929	210305_B721_sHLA_0201_3_Slot2-13_1_1050.d	1	Q9P2K5|MYEF2_HUMAN			FALSE
FLFELPSRL	28.11	1120.63	9	-0.3	561.318	2	46.1578	0.8753-0.8978	3000	25000	2180557	64459	210305_B721_sHLA_0201_3_Slot2-13_1_1050.d	1	Q9UID3|VPS51_HUMAN			FALSE
FLFEPVVKA	45.08	1048.6	9	-0.8	525.302	2	32.5411	0.8228-0.8453	11300	296000	1537897	46705	210305_B721_sHLA_0201_3_Slot2-13_1_1050.d	4	Q6IN85|P4R3A_HUMAN			FALSE
FLFGEEPSKL	31.34	1165.6	10	2.5	583.807	2	30.1268	0.8875-0.9099	1070	8950	1424506	43276	210305_B721_sHLA_0201_3_Slot2-13_1_1050.d	1	Q86XL3|ANKL2_HUMAN			FALSE
FLFGEVHKA	28.32	1046.55	9	1.1	524.283	2	12.602	0.8762-0.8987	2900	30400	593736	18000	210305_B721_sHLA_0201_3_Slot2-13_1_1050.d	1	Q7L590|MCM10_HUMAN			FALSE
FLFGYPKRL	26.27	1139.65	9	-5.8	380.886	3	24.0363	0.7268-0.7494			1138470	34380	210305_B721_sHLA_0201_3_Slot2-13_1_1050.d	2	Q9HAY2|MAGF1_HUMAN			FALSE
FLFLDRTYV	33.04	1172.62	9	-0.8	587.316	2	40.5735	0.8762-0.8987	1220	11600	1918891	57583	210305_B721_sHLA_0201_3_Slot2-13_1_1050.d	1	Q13619|CUL4A_HUMAN;Q13620|CUL4B_HUMAN			FALSE
FLFNTENKL	34.93	1124.59	9	3.2	563.3	2	26.5853	0.8537-0.8762	2700	22700	1257688	38272	210305_B721_sHLA_0201_3_Slot2-13_1_1050.d	1	Q13907|IDI1_HUMAN			FALSE
FLGASLKDEVL	29.67	1190.65	11	-1.7	596.331	2	31.4419	0.9034-0.9259			1489070	45260	210305_B721_sHLA_0201_3_Slot2-13_1_1050.d	1	P15880|RS2_HUMAN			FALSE
FLGDPPPGL	24.12	911.475	9	-0.4	912.478	1	32.1039	1.3561-1.3782			1520378	46172	210305_B721_sHLA_0201_3_Slot2-13_1_1050.d	1	Q8TAB5|CA216_HUMAN			FALSE
FLGEKIASV	33.3	962.544	9	-3.6	482.275	2	19.6795	0.7899-0.8124			932125	28291	210305_B721_sHLA_0201_3_Slot2-13_1_1050.d	1	Q8N128|F177A_HUMAN			FALSE
FLGGLSPGV	33.26	845.465	9	6	846.473	1	32.4345	1.3405-1.3625			1536034	46630	210305_B721_sHLA_0201_3_Slot2-13_1_1050.d	1	Q92759|TF2H4_HUMAN			FALSE
FLGPWPAAS	41.17	944.476	9	1	945.479	1	35.5669	1.3864-1.4084			1684309	50971	210305_B721_sHLA_0201_3_Slot2-13_1_1050.d	2	P30533|AMRP_HUMAN			FALSE
FLHDHVDLQV	34.57	1221.61	10	2.3	611.813	2	18.2114	0.8828-0.9053	1090	11500	860152	26050	210305_B721_sHLA_0201_3_Slot2-13_1_1050.d	1	P78344|IF4G2_HUMAN			FALSE
FLHEATVRL	34.77	1084.6	9	0.2	362.54	3	13.2624	0.7051-0.7277			627846	19032	210305_B721_sHLA_0201_3_Slot2-13_1_1050.d	1	Q12772|SRBP2_HUMAN			FALSE
FLHEESILERV	40.18	1370.72	11	-9.5	457.907	3	23.2388	0.7381-0.7607			1100660	33224	210305_B721_sHLA_0201_3_Slot2-13_1_1050.d	2	P40692|MLH1_HUMAN			FALSE
FLHELNVPF	23.15	1114.58	9	-2.6	558.294	2	36.1669	0.8603-0.8828	1530	15900	1710103	51733	210305_B721_sHLA_0201_3_Slot2-13_1_1050.d	1	Q9NR45|SIAS_HUMAN			FALSE
FLHELNVPFF	30.26	1261.65	10	-7.3	631.824	2	48.2282	0.9165-0.9389			2282897	67565	210305_B721_sHLA_0201_3_Slot2-13_1_1050.d	1	Q9NR45|SIAS_HUMAN			FALSE
FLHELNVPFFK	37.23	1389.74	11	-2.5	464.252	3	36.0724	0.8058-0.8284			1708259	51677	210305_B721_sHLA_0201_3_Slot2-13_1_1050.d	3	Q9NR45|SIAS_HUMAN			FALSE
FLHWYTGEGM	43.64	1239.54	10	0.8	620.774	2	29.6079	0.8950-0.9174	7280	110000	1399653	42561	210305_B721_sHLA_0201_3_Slot2-13_1_1050.d	2	P68371|TBB4B_HUMAN;Q13509|TBB3_HUMAN;Q3ZCM7|TBB8_HUMAN;Q9BVA1|TBB2B_HUMAN;Q13885|TBB2A_HUMAN;P07437|TBB5_HUMAN;A6NNZ2|TBB8B_HUMAN;P04350|TBB4A_HUMAN			FALSE
FLHWYTGEGM(+15.99)	40.27	1255.53	10	-0.6	628.77	2	23.1139	0.8837-0.9062	1190	11400	1092356	32966	210305_B721_sHLA_0201_3_Slot2-13_1_1050.d	1	P68371|TBB4B_HUMAN;Q13509|TBB3_HUMAN;Q3ZCM7|TBB8_HUMAN;Q9BVA1|TBB2B_HUMAN;Q13885|TBB2A_HUMAN;P07437|TBB5_HUMAN;A6NNZ2|TBB8B_HUMAN;P04350|TBB4A_HUMAN	Oxidation (M)	M10:Oxidation (M):1001.00	FALSE
FLIDNGVSL	27.37	976.523	9	-3	977.523	1	41.7122	1.4451-1.4671			1974898	59056	210305_B721_sHLA_0201_3_Slot2-13_1_1050.d	1	Q9Y4C8|RBM19_HUMAN			FALSE
FLIEEQKIV	33.79	1117.64	9	0.1	559.824	2	27.3499	0.8612-0.8837	1070	12700	1292735	39347	210305_B721_sHLA_0201_3_Slot2-13_1_1050.d	1	P49207|RL34_HUMAN			FALSE
FLIEEQKIVV	54.18	1216.71	10	2.3	609.359	2	32.6941	0.9006-0.9230	12100	229000	1547160	47028	210305_B721_sHLA_0201_3_Slot2-13_1_1050.d	2	P49207|RL34_HUMAN			FALSE
FLIEEQKIVVK	48.57	1344.8	11	-0.7	449.272	3	20.1596	0.7324-0.7550	1240	22000	953336	28940	210305_B721_sHLA_0201_3_Slot2-13_1_1050.d	2	P49207|RL34_HUMAN			FALSE
FLIEEQKIVVKV	39.48	1443.87	12	6.4	722.943	2	28.8588	1.0323-1.0546	835	14500	1366486	41578	210305_B721_sHLA_0201_3_Slot2-13_1_1050.d	2	P49207|RL34_HUMAN			FALSE
FLIEPEHVNTV	30.37	1296.67	11	2.8	649.342	2	25.616	0.9137-0.9361	162	2840	1214268	36870	210305_B721_sHLA_0201_3_Slot2-13_1_1050.d	1	Q96JH7|VCIP1_HUMAN			FALSE
FLIGDEAATHL	32.93	1185.6	11	2.1	593.807	2	29.2826	0.8903-0.9128	88.4	2580	1387667	42197	210305_B721_sHLA_0201_3_Slot2-13_1_1050.d	1	P34949|MPI_HUMAN			FALSE
FLIGQGAHV	29.05	940.513	9	6.6	471.265	2	18.1434	0.8143-0.8368			859234	26026	210305_B721_sHLA_0201_3_Slot2-13_1_1050.d	1	O14974|MYPT1_HUMAN			FALSE
FLINFIHTL	25.48	1116.63	9	-3.3	559.319	2	48.0338	0.8753-0.8978			2273643	67251	210305_B721_sHLA_0201_3_Slot2-13_1_1050.d	1	O15031|PLXB2_HUMAN			FALSE
FLIQNVLRL	23.57	1114.69	9	-3.2	558.346	2	45.796	0.8762-0.8987			2167681	64099	210305_B721_sHLA_0201_3_Slot2-13_1_1050.d	1				FALSE
FLIRESETL	42	1106.6	9	3.1	554.305	2	21.7608	0.8350-0.8575	11000	294000	1030688	31196	210305_B721_sHLA_0201_3_Slot2-13_1_1050.d	4	P07948|LYN_HUMAN			FALSE
FLITILDHL	24.34	1083.63	9	-5.5	542.818	2	51.436	0.8790-0.9015			2434093	71251	210305_B721_sHLA_0201_3_Slot2-13_1_1050.d	1	Q13613|MTMR1_HUMAN;Q13614|MTMR2_HUMAN			FALSE
FLLAEDTKV	27.79	1034.56	9	-0.8	518.287	2	22.35	0.8274-0.8500	1110	12600	1057365	31947	210305_B721_sHLA_0201_3_Slot2-13_1_1050.d	1	O95347|SMC2_HUMAN			FALSE
FLLDGFPRTV	25.8	1163.63	10	-0.3	582.821	2	40.3017	0.8828-0.9053	11800	61000	1904217	57213	210305_B721_sHLA_0201_3_Slot2-13_1_1050.d	1	P54819|KAD2_HUMAN			FALSE
FLLDIEDRIYQG	42.71	1480.76	12	6.7	741.387	2	41.2021	0.9875-1.0099	640	6970	1948300	58384	210305_B721_sHLA_0201_3_Slot2-13_1_1050.d	1	Q9NRL2|BAZ1A_HUMAN			FALSE
FLLDKALLI	33.96	1044.66	9	1.7	523.335	2	47.624	0.8584-0.8809	543	8530	2254193	66575	210305_B721_sHLA_0201_3_Slot2-13_1_1050.d	2	P15498|VAV_HUMAN			FALSE
FLLDKKIGV	46.2	1031.64	9	-1.3	516.823	2	21.4888	0.8368-0.8594	57300	1960000	1014107	30707	210305_B721_sHLA_0201_3_Slot2-13_1_1050.d	6	P78371|TCPB_HUMAN			FALSE
FLLDPVKGERL	27.25	1285.74	11	2.3	643.875	2	25.5771	0.9586-0.9810	224	4420	1210557	36735	210305_B721_sHLA_0201_3_Slot2-13_1_1050.d	1	Q15149|PLEC_HUMAN			FALSE
FLLDPYKYM(+15.99)TL	27.68	1418.72	11	8.5	710.368	2	39.529	0.9679-0.9903	242	3480	1872045	56331	210305_B721_sHLA_0201_3_Slot2-13_1_1050.d	1	Q9UIG0|BAZ1B_HUMAN	Oxidation (M)	M9:Oxidation (M):1001.00	FALSE
FLLEKPFSV	39.76	1078.61	9	-0.9	540.307	2	35.541	0.8490-0.8715	2480	18800	1678800	50826	210305_B721_sHLA_0201_3_Slot2-13_1_1050.d	1	O60678|ANM3_HUMAN			FALSE
FLLEQEKTQAL	32.97	1318.71	11	2.7	660.363	2	23.0842	0.9446-0.9670	2180	24800	1090507	32905	210305_B721_sHLA_0201_3_Slot2-13_1_1050.d	1	Q8WXE1|ATRIP_HUMAN			FALSE
FLLGPRLVLA	41.09	1097.7	10	2.7	549.854	2	42.4964	0.8631-0.8856	2310	41300	2007913	59887	210305_B721_sHLA_0201_3_Slot2-13_1_1050.d	3	P49755|TMEDA_HUMAN			FALSE
FLLLPDAEAQL	32.39	1228.67	11	0.2	615.34	2	52.0916	0.9146-0.9371	506	6500	2462560	72004	210305_B721_sHLA_0201_3_Slot2-13_1_1050.d	1	Q5BJH2|TM128_HUMAN			FALSE
FLLPHPGLKV	39.24	1119.68	10	0.8	560.845	2	25.4876	0.8828-0.9053	1930	24400	1204037	36473	210305_B721_sHLA_0201_3_Slot2-13_1_1050.d	2	Q8WXF7|ATLA1_HUMAN;Q8NHH9|ATLA2_HUMAN			FALSE
FLLPHPGLQV	30.11	1119.64	10	-1.3	560.826	2	34.6471	0.8809-0.9034	2350	20200	1637337	49593	210305_B721_sHLA_0201_3_Slot2-13_1_1050.d	1	Q6DD88|ATLA3_HUMAN			FALSE
FLLPIKTVGV	26.9	1085.68	10	-1	543.847	2	40.0009	0.8622-0.8847	376	6130	1892286	56904	210305_B721_sHLA_0201_3_Slot2-13_1_1050.d	1	P49915|GUAA_HUMAN			FALSE
FLLPTIFKS	30.57	1064.63	9	1	533.319	2	43.3581	0.8481-0.8706	386	7020	2051015	60971	210305_B721_sHLA_0201_3_Slot2-13_1_1050.d	1	P51531|SMCA2_HUMAN;P51532|SMCA4_HUMAN			FALSE
FLLPVINEM	27.63	1074.58	9	-4.6	538.291	2	53.8855	0.8537-0.8762			2549574	74088	210305_B721_sHLA_0201_3_Slot2-13_1_1050.d	1	Q9Y605|MOFA1_HUMAN;Q96HT8|MR1L1_HUMAN			FALSE
FLLPVINEM(+15.99)	34.82	1090.57	9	-5.5	546.288	2	45.5924	0.8556-0.8781	201	2570	2156627	63773	210305_B721_sHLA_0201_3_Slot2-13_1_1050.d	1	Q9Y605|MOFA1_HUMAN;Q96HT8|MR1L1_HUMAN	Oxidation (M)	M9:Oxidation (M):1001.00	FALSE
FLMDFIHQV	38.34	1148.57	9	1.9	575.29	2	43.69	0.8865-0.9090	2490	23800	2063868	61308	210305_B721_sHLA_0201_3_Slot2-13_1_1050.d	1	Q8WUM0|NU133_HUMAN			FALSE
FLMDHVFIQ	29.98	1148.57	9	1.9	575.29	2	43.69	0.8828-0.9053	2490	23800	2064774	61320	210305_B721_sHLA_0201_3_Slot2-13_1_1050.d	1	Q9UJ98|STAG3_HUMAN			FALSE
FLMGPVKQL	34.88	1031.58	9	-4.7	516.794	2	26.2605	0.8359-0.8584	290	4910	1243853	37847	210305_B721_sHLA_0201_3_Slot2-13_1_1050.d	1	O95562|SFT2B_HUMAN;Q8WV19|SFT2A_HUMAN			FALSE
FLMQYPGRSL	31.45	1210.62	10	1.9	606.314	2	25.9177	0.8968-0.9193	403	5710	1226299	37279	210305_B721_sHLA_0201_3_Slot2-13_1_1050.d	1	Q9GZR7|DDX24_HUMAN			FALSE
FLNEDLNQLIKR	37.59	1501.83	12	-3.8	501.611	3	27.33	0.7880-0.8105			1294574	39398	210305_B721_sHLA_0201_3_Slot2-13_1_1050.d	1	Q8WTT2|NOC3L_HUMAN			FALSE
FLNGEVIRL	34.23	1059.61	9	-1.3	530.808	2	31.4442	0.8387-0.8612	1520	16200	1488137	45221	210305_B721_sHLA_0201_3_Slot2-13_1_1050.d	1	Q99714|HCD2_HUMAN			FALSE
FLPAGIVAV	35.62	885.532	9	4.7	886.54	1	42.0426	1.3827-1.4048			1990469	59429	210305_B721_sHLA_0201_3_Slot2-13_1_1050.d	2	O95905|ECD_HUMAN			FALSE
FLPDANSSV	39.23	948.455	9	14.5	949.472	1	17.949	1.3809-1.4029			850014	25746	210305_B721_sHLA_0201_3_Slot2-13_1_1050.d	2	Q96ST3|SIN3A_HUMAN			FALSE
FLPDPSALQNL	37.41	1213.63	11	2.7	607.823	2	43.9724	0.8865-0.9090	16200	221000	2071200	61488	210305_B721_sHLA_0201_3_Slot2-13_1_1050.d	3	Q9NXR7|BABA2_HUMAN			FALSE
FLPEAPAEL	33.84	985.512	9	7.4	986.522	1	34.0694	1.4369-1.4588			1613355	48855	210305_B721_sHLA_0201_3_Slot2-13_1_1050.d	1	P49736|MCM2_HUMAN			FALSE
FLPEPMGTA	42.47	961.458	9	7.7	962.468	1	25.7095	1.4231-1.4451			1217949	36975	210305_B721_sHLA_0201_3_Slot2-13_1_1050.d	1	P35613|BASI_HUMAN			FALSE
FLPPLPTSV	30.93	969.553	9	3.3	970.559	1	42.4901	1.4240-1.4460			2011581	59979	210305_B721_sHLA_0201_3_Slot2-13_1_1050.d	2	Q13057|COASY_HUMAN			FALSE
FLPQKIIYL	35.44	1133.68	9	2.7	567.849	2	37.1692	0.8800-0.9025	3650	39800	1756102	53032	210305_B721_sHLA_0201_3_Slot2-13_1_1050.d	1	Q9UL46|PSME2_HUMAN			FALSE
FLPRKFPSL	36.67	1103.65	9	3.1	552.831	2	20.7119	0.8875-0.9099	4170	32200	979129	29701	210305_B721_sHLA_0201_3_Slot2-13_1_1050.d	2	Q14137|BOP1_HUMAN			FALSE
FLQEHNTTL	45.01	1101.55	9	0.6	551.778	2	10.7045	0.8453-0.8678	3850	209000	504442	15424	210305_B721_sHLA_0201_3_Slot2-13_1_1050.d	3	Q9P219|DAPLE_HUMAN			FALSE
FLQEKSPAV	43.33	1017.55	9	-0.4	509.779	2	9.874	0.8115-0.8340	2260	109000	465752	14282	210305_B721_sHLA_0201_3_Slot2-13_1_1050.d	4	Q14157|UBP2L_HUMAN			FALSE
FLQENTHVRL	29.2	1255.67	10	1.4	419.562	3	11.8431	0.7437-0.7663			560575	17023	210305_B721_sHLA_0201_3_Slot2-13_1_1050.d	1	P31941|ABC3A_HUMAN;Q9UH17|ABC3B_HUMAN			FALSE
FLQPELVKL	33.06	1085.65	9	1.9	543.83	2	34.2	0.8594-0.8819	5930	97400	1617969	48999	210305_B721_sHLA_0201_3_Slot2-13_1_1050.d	2	Q14997|PSME4_HUMAN			FALSE
FLSEATATL	26.77	951.491	9	3.7	952.498	1	26.9792	1.4185-1.4405			1277970	38886	210305_B721_sHLA_0201_3_Slot2-13_1_1050.d	1	Q9H237|PORCN_HUMAN			FALSE
FLSEHPNVTL	52.15	1155.59	10	-0.8	578.8	2	21.8213	0.8678-0.8903	11800	212000	1028839	31135	210305_B721_sHLA_0201_3_Slot2-13_1_1050.d	2	Q9UH17|ABC3B_HUMAN			FALSE
FLSEVFHQA	33.21	1076.53	9	-0.6	539.269	2	22.6361	0.8331-0.8556			1072093	32371	210305_B721_sHLA_0201_3_Slot2-13_1_1050.d	1	P05120|PAI2_HUMAN			FALSE
FLSFPTTKT	28.62	1040.55	9	2.2	521.283	2	21.6311	0.8115-0.8340	211	5110	1023313	30973	210305_B721_sHLA_0201_3_Slot2-13_1_1050.d	1	P69905|HBA_HUMAN			FALSE
FLSSEAANV	36.45	936.455	9	-9.2	937.449	1	16.5097	1.3928-1.4149			781842	23730	210305_B721_sHLA_0201_3_Slot2-13_1_1050.d	1	Q03169|TNAP2_HUMAN			FALSE
FLSSVIQNL	30.03	1019.57	9	-0.4	510.787	2	41.6927	0.8218-0.8443			1973995	59047	210305_B721_sHLA_0201_3_Slot2-13_1_1050.d	1	Q99460|PSMD1_HUMAN			FALSE
FLSTLEHHL	24.91	1095.57	9	3.2	548.792	2	15.1379	0.8950-0.9174	1310	27800	713554	21598	210305_B721_sHLA_0201_3_Slot2-13_1_1050.d	2	Q969V3|NCLN_HUMAN			FALSE
FLTAVAHRL	30.83	1026.6	9	4.4	514.306	2	11.7848	0.8800-0.9025			557829	16959	210305_B721_sHLA_0201_3_Slot2-13_1_1050.d	2	Q9NVN8|GNL3L_HUMAN			FALSE
FLTDSNNIKEV	44.47	1278.65	11	1	640.328	2	17.2128	0.9128-0.9352	286	4780	814092	24690	210305_B721_sHLA_0201_3_Slot2-13_1_1050.d	1	Q15046|SYK_HUMAN			FALSE
FLVDGPRVQL	24.6	1142.64	10	-1.9	572.326	2	31.6371	0.8669-0.8893			1498271	45521	210305_B721_sHLA_0201_3_Slot2-13_1_1050.d	1	Q9BR11|ZSWM1_HUMAN			FALSE
FLVGERVTL	25.25	1032.6	9	2.1	517.304	2	27.396	0.8265-0.8490	1990	20200	1296412	39448	210305_B721_sHLA_0201_3_Slot2-13_1_1050.d	1	P26641|EF1G_HUMAN			FALSE
FLVTVIHTL	41.53	1041.62	9	-2.2	521.815	2	36.3036	0.8387-0.8612	348	5280	1720231	52027	210305_B721_sHLA_0201_3_Slot2-13_1_1050.d	1	O60486|PLXC1_HUMAN			FALSE
FLWDEGFHQL	40	1290.6	10	3.5	646.308	2	42.3115	0.9062-0.9287	847	10700	2000578	59704	210305_B721_sHLA_0201_3_Slot2-13_1_1050.d	2	Q13724|MOGS_HUMAN			FALSE
FLWERPTLL	31.45	1173.65	9	-5.6	587.829	2	40.8177	0.8912-0.9137			1932645	57927	210305_B721_sHLA_0201_3_Slot2-13_1_1050.d	1	Q6IN84|MRM1_HUMAN			FALSE
FLWKEPATM	41.1	1121.56	9	-5.8	561.78	2	26.6525	0.8537-0.8762	2120	23300	1262297	38411	210305_B721_sHLA_0201_3_Slot2-13_1_1050.d	2	Q9BQ70|TCF25_HUMAN			FALSE
FLWPFKLS	26.19	1036.57	8	2.3	519.293	2	48.3269	0.8312-0.8537	372	7050	2285681	67667	210305_B721_sHLA_0201_3_Slot2-13_1_1050.d	1	P18124|RL7_HUMAN			FALSE
FLWQEGHSAFA	37.32	1291.6	11	6.8	646.808	2	29.319	0.9118-0.9343			1388587	42223	210305_B721_sHLA_0201_3_Slot2-13_1_1050.d	1	P07814|SYEP_HUMAN			FALSE
FLWTEKFPSL	36.78	1266.66	10	5.2	634.34	2	45.3955	0.8884-0.9109	230	4840	2147369	63455	210305_B721_sHLA_0201_3_Slot2-13_1_1050.d	1	O75791|GRAP2_HUMAN			FALSE
FLYAGHIFL	25.98	1079.58	9	1	540.795	2	39.8931	0.8715-0.8940	343	4690	1886773	56755	210305_B721_sHLA_0201_3_Slot2-13_1_1050.d	1	Q66K64|DCA15_HUMAN			FALSE
FLYDDNQRV	29.55	1168.55	9	0.2	585.28	2	14.3458	0.8622-0.8847	2910	32300	676618	20422	210305_B721_sHLA_0201_3_Slot2-13_1_1050.d	1	Q02880|TOP2B_HUMAN;P11388|TOP2A_HUMAN			FALSE
FLYDTHQNL	34.81	1149.55	9	-2.1	575.776	2	18.1796	0.8725-0.8950	1060	12200	858319	26005	210305_B721_sHLA_0201_3_Slot2-13_1_1050.d	1	P16885|PLCG2_HUMAN			FALSE
FLYTGEGDTV	51.77	1100.5	10	1.4	1101.51	1	24.4057	1.4652-1.4872			1155966	34890	210305_B721_sHLA_0201_3_Slot2-13_1_1050.d	2	P98170|XIAP_HUMAN			FALSE
FM(+15.99)FDEKLVTV	37.66	1243.62	10	2.2	622.814	2	34.0984	0.8997-0.9221	714	7640	1617052	48976	210305_B721_sHLA_0201_3_Slot2-13_1_1050.d	2	O00743|PPP6_HUMAN	Oxidation (M)	M2:Oxidation (M):1001.00	FALSE
FMAETKGVAL	26.04	1065.55	10	4.3	533.784	2	17.83	0.8321-0.8547	424	6190	843566	25556	210305_B721_sHLA_0201_3_Slot2-13_1_1050.d	1	P04424|ARLY_HUMAN			FALSE
FMATIAEGL	38.13	951.473	9	4.3	952.481	1	36.0724	1.4341-1.4561			1708247	51665	210305_B721_sHLA_0201_3_Slot2-13_1_1050.d	1	Q49A26|GLYR1_HUMAN			FALSE
FMDPQKMPYL	32.72	1268.59	10	1.1	635.302	2	31.5676	0.9221-0.9446	341	4210	1494587	45413	210305_B721_sHLA_0201_3_Slot2-13_1_1050.d	1	Q9C0B1|FTO_HUMAN			FALSE
FMFDEKLVTV	50.01	1227.62	10	-0.7	614.814	2	39.1122	0.8893-0.9118	5110	82600	1849080	55716	210305_B721_sHLA_0201_3_Slot2-13_1_1050.d	2	O00743|PPP6_HUMAN			FALSE
FMFGQKLNV	35.43	1082.56	9	-0.8	542.283	2	27.9865	0.8500-0.8725	546	14100	1324123	40339	210305_B721_sHLA_0201_3_Slot2-13_1_1050.d	2	P14866|HNRPL_HUMAN			FALSE
FMHGKIPTL	32.46	1042.56	9	-1.3	522.286	2	15.3789	0.8406-0.8631	383	4370	726430	21958	210305_B721_sHLA_0201_3_Slot2-13_1_1050.d	1	Q6P2Q9|PRP8_HUMAN			FALSE
FMIDASVHPTL	26.62	1229.61	11	9.2	615.816	2	32.2971	0.9025-0.9249	457	7980	1527769	46411	210305_B721_sHLA_0201_3_Slot2-13_1_1050.d	1	P86791|CCZ1_HUMAN;P86790|CCZ1B_HUMAN			FALSE
FMKPGKVVL	28.2	1017.6	9	-8	509.803	2	12.2903	0.8453-0.8678			581751	17637	210305_B721_sHLA_0201_3_Slot2-13_1_1050.d	1	P61353|RL27_HUMAN			FALSE
FMKPGKVVLV	26.59	1116.67	10	3.5	559.343	2	16.585	0.8640-0.8865	121	3730	784633	23839	210305_B721_sHLA_0201_3_Slot2-13_1_1050.d	1	P61353|RL27_HUMAN			FALSE
FMLPDPQNI	26.11	1073.52	9	1	537.766	2	40.9901	0.8350-0.8575	2630	19100	1935397	57997	210305_B721_sHLA_0201_3_Slot2-13_1_1050.d	1	Q8WW01|SEN15_HUMAN			FALSE
FMLTQPHSV	42.56	1058.52	9	-1.1	530.265	2	16.6287	0.8303-0.8528	21600	646000	784622	23828	210305_B721_sHLA_0201_3_Slot2-13_1_1050.d	6	P01721|LV657_HUMAN			FALSE
FMMPRIVNV	31.91	1105.58	9	-0.1	553.793	2	35.3854	0.8453-0.8678	687	16100	1674182	50678	210305_B721_sHLA_0201_3_Slot2-13_1_1050.d	3	Q8IWI9|MGAP_HUMAN			FALSE
FMNDAIEKA	37.7	1037.49	9	5.1	519.75	2	10.8709	0.8087-0.8312			514585	15733	210305_B721_sHLA_0201_3_Slot2-13_1_1050.d	1	O43395|PRPF3_HUMAN			FALSE
FMNPHLISV	38.6	1056.54	9	-1.1	529.275	2	27.1492	0.8575-0.8800	165	3490	1284445	39103	210305_B721_sHLA_0201_3_Slot2-13_1_1050.d	1	Q9UG01|IF172_HUMAN			FALSE
FMPGFAPLT	28.19	979.484	9	13.1	980.499	1	41.0317	1.4369-1.4588			1942741	58189	210305_B721_sHLA_0201_3_Slot2-13_1_1050.d	2	P68371|TBB4B_HUMAN;Q13509|TBB3_HUMAN;Q9BUF5|TBB6_HUMAN;Q3ZCM7|TBB8_HUMAN;Q9H4B7|TBB1_HUMAN;Q9BVA1|TBB2B_HUMAN;Q13885|TBB2A_HUMAN;P07437|TBB5_HUMAN;A6NNZ2|TBB8B_HUMAN;P04350|TBB4A_HUMAN			FALSE
FMSSHIKSV	34.17	1034.52	9	-0.2	518.266	2	5.189	0.8190-0.8415			245066	7262	210305_B721_sHLA_0201_3_Slot2-13_1_1050.d	1	Q86T24|KAISO_HUMAN			FALSE
FMVDRVVDL	37.95	1092.56	9	-0.6	547.286	2	32.3532	0.8415-0.8640	714	10800	1529610	46464	210305_B721_sHLA_0201_3_Slot2-13_1_1050.d	1	O43502|RA51C_HUMAN			FALSE
FMVEKGPTL	30.89	1020.53	9	-1.5	511.27	2	18.1805	0.8134-0.8359	748	9840	858323	26009	210305_B721_sHLA_0201_3_Slot2-13_1_1050.d	1	Q8N2K1|UB2J2_HUMAN			FALSE
FNEKSKEL	29.21	993.513	8	0.7	497.762	2	1.2635	0.8152-0.8378			60138	1134	210305_B721_sHLA_0201_3_Slot2-13_1_1050.d	1	P13645|K1C10_HUMAN			FALSE
FQDENHLYL	29.11	1177.54	9	4.2	589.777	2	19.9653	0.8847-0.9071	176	2030	945027	28677	210305_B721_sHLA_0201_3_Slot2-13_1_1050.d	1	Q9Y5S2|MRCKB_HUMAN			FALSE
FQDPVPLTV	41.47	1014.54	9	4.9	1015.55	1	38.5617	1.4460-1.4680			1825992	54978	210305_B721_sHLA_0201_3_Slot2-13_1_1050.d	3	O15164|TIF1A_HUMAN			FALSE
FQEADSPTL	36.68	1006.46	9	2.2	1007.47	1	16.6069	1.4378-1.4598			786449	23867	210305_B721_sHLA_0201_3_Slot2-13_1_1050.d	1	P26010|ITB7_HUMAN			FALSE
FQHTGIYSV	24.47	1050.51	9	6.4	526.265	2	12.3504	0.8256-0.8481	197	6140	583592	17690	210305_B721_sHLA_0201_3_Slot2-13_1_1050.d	1	Q9Y5S1|TRPV2_HUMAN			FALSE
FQIGPVAGV	32.24	886.491	9	-1.3	887.493	1	35.2554	1.3635-1.3855			1669569	50535	210305_B721_sHLA_0201_3_Slot2-13_1_1050.d	1	Q14246|AGRE1_HUMAN			FALSE
FQLGSKLVYV	30.99	1152.65	10	1.4	577.332	2	31.8164	0.8706-0.8931	65.4	1230	1506569	45773	210305_B721_sHLA_0201_3_Slot2-13_1_1050.d	1	O43683|BUB1_HUMAN			FALSE
FRLFPEYKNNKL	47.79	1567.85	12	-1.7	523.621	3	18.2406	0.8030-0.8256			863857	26179	210305_B721_sHLA_0201_3_Slot2-13_1_1050.d	2	P10619|PPGB_HUMAN			FALSE
FRVPTANVS	32.11	989.529	9	0.5	495.77	2	12.8098	0.7908-0.8134	700	8680	605739	18381	210305_B721_sHLA_0201_3_Slot2-13_1_1050.d	2	P04406|G3P_HUMAN			FALSE
FSSEVTAAL	26.2	923.46	9	6.8	924.469	1	24.6781	1.3708-1.3928			1168910	35318	210305_B721_sHLA_0201_3_Slot2-13_1_1050.d	2	P13639|EF2_HUMAN			FALSE
FTPAVHASL	34.39	941.497	9	8.7	471.758	2	15.3043	0.7776-0.8002			724587	21903	210305_B721_sHLA_0201_3_Slot2-13_1_1050.d	1	P69905|HBA_HUMAN			FALSE
FTVPRVVAV	39.46	986.591	9	0.4	494.301	2	28.8699	0.7955-0.8181			1367411	41609	210305_B721_sHLA_0201_3_Slot2-13_1_1050.d	1	Q9Y4A5|TRRAP_HUMAN			FALSE
FVADHPFLFL	28.99	1204.63	10	5.4	603.322	2	48.8381	0.8950-0.9174	76.2	1410	2312222	68282	210305_B721_sHLA_0201_3_Slot2-13_1_1050.d	1	P05120|PAI2_HUMAN			FALSE
FVAGYIAGV	28.42	895.48	9	1.3	896.485	1	31.7149	1.3589-1.3809			1501962	45636	210305_B721_sHLA_0201_3_Slot2-13_1_1050.d	2	Q00325|MPCP_HUMAN			FALSE
FVARMIPKV	27.78	1059.63	9	-7.5	530.814	2	15.2848	0.8603-0.8828			723670	21880	210305_B721_sHLA_0201_3_Slot2-13_1_1050.d	1	Q9UI30|TR112_HUMAN			FALSE
FVDDYTVRV	26.8	1112.55	9	0.7	557.28	2	20.8271	0.8528-0.8753	11100	102000	982807	29803	210305_B721_sHLA_0201_3_Slot2-13_1_1050.d	1	O00487|PSDE_HUMAN			FALSE
FVDGLTFKV	33.48	1024.56	9	2	513.285	2	32.9605	0.8246-0.8472			1560987	47445	210305_B721_sHLA_0201_3_Slot2-13_1_1050.d	2	Q9HCE1|MOV10_HUMAN			FALSE
FVDKTVLPFV	30.18	1163.66	10	0.8	582.835	2	39.3967	0.9015-0.9240	3610	31600	1861029	56043	210305_B721_sHLA_0201_3_Slot2-13_1_1050.d	2	P26010|ITB7_HUMAN;P05107|ITB2_HUMAN			FALSE
FVDLSGHNL	28	1000.5	9	-2.3	501.253	2	19.7477	0.8181-0.8406	371	7390	934886	28370	210305_B721_sHLA_0201_3_Slot2-13_1_1050.d	1	O94985|CSTN1_HUMAN			FALSE
FVDPNGKISL	25.54	1088.59	10	3.1	545.3	2	21.6669	0.8453-0.8678	650	9050	1024231	30997	210305_B721_sHLA_0201_3_Slot2-13_1_1050.d	1	Q92538|GBF1_HUMAN			FALSE
FVFDRPLPVS	35.33	1175.63	10	2.5	588.823	2	30.9212	0.8556-0.8781	556	8100	1462275	44391	210305_B721_sHLA_0201_3_Slot2-13_1_1050.d	1	P25786|PSA1_HUMAN			FALSE
FVFEPPPGV	23.4	987.506	9	2.1	988.511	1	39.5534	1.4185-1.4405			1872957	56349	210305_B721_sHLA_0201_3_Slot2-13_1_1050.d	1	Q14204|DYHC1_HUMAN			FALSE
FVLDKVPFL	35.92	1076.63	9	-0.8	539.318	2	47.5656	0.8537-0.8762			2251418	66482	210305_B721_sHLA_0201_3_Slot2-13_1_1050.d	1	Q9NQW6|ANLN_HUMAN			FALSE
FVLPELPSV	33.32	999.564	9	-0.5	1000.57	1	50.9694	1.4625-1.4845			2412176	70790	210305_B721_sHLA_0201_3_Slot2-13_1_1050.d	2	P53990|IST1_HUMAN			FALSE
FVLPVATQI	45.09	986.58	9	0.1	987.583	1	45.4265	1.4707-1.4927			2150133	63537	210305_B721_sHLA_0201_3_Slot2-13_1_1050.d	1	Q99622|C10_HUMAN			FALSE
FVMETFVHL	27.82	1121.56	9	8.4	561.788	2	41.2455	0.8612-0.8837			1952894	58508	210305_B721_sHLA_0201_3_Slot2-13_1_1050.d	1	Q9BVK8|TM147_HUMAN			FALSE
FVNDIFERI	31.58	1151.6	9	0.2	576.803	2	36.2981	0.8631-0.8856	2610	23700	1715612	51878	210305_B721_sHLA_0201_3_Slot2-13_1_1050.d	1	P23527|H2B1O_HUMAN;Q99879|H2B1M_HUMAN;O60814|H2B1K_HUMAN;P58876|H2B1D_HUMAN;Q93079|H2B1H_HUMAN;P57053|H2BFS_HUMAN;P33778|H2B1B_HUMAN;P62807|H2B1C_HUMAN;Q99877|H2B1N_HUMAN;P06899|H2B1J_HUMAN;Q5QNW6|H2B2F_HUMAN;Q16778|H2B2E_HUMAN;Q99880|H2B1L_HUMAN;Q8N257|H2B3B_HUMAN			FALSE
FVPDTPVGV	34.77	929.486	9	-3.7	930.485	1	26.4722	1.3928-1.4149			1253985	38145	210305_B721_sHLA_0201_3_Slot2-13_1_1050.d	1	Q6DN90|IQEC1_HUMAN			FALSE
FVWSGTAEA	47.52	966.445	9	4.8	967.452	1	23.5694	1.3837-1.4057			1116308	33674	210305_B721_sHLA_0201_3_Slot2-13_1_1050.d	2	Q9UPT9|UBP22_HUMAN			FALSE
GAAPIIDVV	33.35	853.491	9	-4.5	854.49	1	34.536	1.3350-1.3570			1635478	49522	210305_B721_sHLA_0201_3_Slot2-13_1_1050.d	1	P46776|RL27A_HUMAN			FALSE
GFAFVQYVNER	25.24	1328.65	11	8.7	665.336	2	28.4225	0.9651-0.9875			1346221	40981	210305_B721_sHLA_0201_3_Slot2-13_1_1050.d	1	P07910|HNRPC_HUMAN			FALSE
GGNFGFGDSR	36.5	1012.44	10	1.9	507.224	2	8.7306	0.8021-0.8246			413319	12807	210305_B721_sHLA_0201_3_Slot2-13_1_1050.d	2	P22626|ROA2_HUMAN			FALSE
GIDSSSPEV	37.44	889.403	9	-5.5	890.401	1	9.4701	1.3506-1.3726			448268	13784	210305_B721_sHLA_0201_3_Slot2-13_1_1050.d	2	Q15365|PCBP1_HUMAN			FALSE
GIFGGHIRSV	31.75	1041.57	10	0	521.791	2	10.7603	0.8753-0.8978	962	29000	507217	15517	210305_B721_sHLA_0201_3_Slot2-13_1_1050.d	2	Q14694|UBP10_HUMAN			FALSE
GILPMVPEV	26.7	953.526	9	-0.2	954.528	1	48.5392	1.4002-1.4222			2297573	67937	210305_B721_sHLA_0201_3_Slot2-13_1_1050.d	2	O95793|STAU1_HUMAN			FALSE
GILSHINTV	37.97	952.534	9	-2.4	477.271	2	18.0866	0.7974-0.8199	150	3140	855547	25915	210305_B721_sHLA_0201_3_Slot2-13_1_1050.d	1	Q02153|GCYB1_HUMAN			FALSE
GILTKELLHSV	42.83	1208.71	11	2.7	605.362	2	22.6304	0.9062-0.9287	480	7050	1069321	32281	210305_B721_sHLA_0201_3_Slot2-13_1_1050.d	1	Q9Y217|MTMR6_HUMAN			FALSE
GIMKKAYEL	34.81	1051.57	9	-0.5	526.791	2	8.5554	0.8594-0.8819	3330	90200	404074	12502	210305_B721_sHLA_0201_3_Slot2-13_1_1050.d	2	P11831|SRF_HUMAN			FALSE
GIVEGLMTT	42.62	919.468	9	7.3	920.478	1	28.7726	1.4167-1.4387			1362802	41470	210305_B721_sHLA_0201_3_Slot2-13_1_1050.d	1	O14556|G3PT_HUMAN;P04406|G3P_HUMAN			FALSE
GKKKGPNANS	46.08	999.546	10	1.2	1000.55	1	3.996	1.4524-1.4744			188827	4663	210305_B721_sHLA_0201_3_Slot2-13_1_1050.d	3	P62861|RS30_HUMAN			FALSE
GKKYKPLDLRPK	50.2	1441.88	12	-9.3	481.626	3	3.3273	0.7739-0.7964			157392	3624	210305_B721_sHLA_0201_3_Slot2-13_1_1050.d	1	P42766|RL35_HUMAN			FALSE
GLAATLYSL	23.37	907.501	9	0.7	908.505	1	39.3396	1.4084-1.4304			1862855	56081	210305_B721_sHLA_0201_3_Slot2-13_1_1050.d	1	Q01581|HMCS1_HUMAN			FALSE
GLADASLLKKV	41.81	1113.68	11	0.9	557.843	2	18.9158	0.8950-0.9174	3410	103000	894339	27159	210305_B721_sHLA_0201_3_Slot2-13_1_1050.d	3	Q9UBB4|ATX10_HUMAN			FALSE
GLADKVYFL	33.33	1024.56	9	2	513.285	2	34.3416	0.8274-0.8500	5520	41800	1626261	49245	210305_B721_sHLA_0201_3_Slot2-13_1_1050.d	2	P27708|PYR1_HUMAN			FALSE
GLADNTVIAKV	39.14	1099.62	11	0	550.817	2	20.2314	0.8556-0.8781	5010	98700	954250	28960	210305_B721_sHLA_0201_3_Slot2-13_1_1050.d	2	P26639|SYTC_HUMAN			FALSE
GLAEDIDKGEV	34.87	1144.56	11	3.1	573.287	2	16.5235	0.8603-0.8828	1570	18700	780005	23681	210305_B721_sHLA_0201_3_Slot2-13_1_1050.d	2	P13639|EF2_HUMAN			FALSE
GLAEFQENV	35.86	1005.48	9	5.6	1006.48	1	23.1026	1.4479-1.4698			1094193	33015	210305_B721_sHLA_0201_3_Slot2-13_1_1050.d	1	Q9HBM1|SPC25_HUMAN			FALSE
GLAELRHLNL	32.49	1134.65	10	1.7	568.331	2	21.1159	0.8931-0.9156	167	3560	998478	30276	210305_B721_sHLA_0201_3_Slot2-13_1_1050.d	1	Q86YC3|LRC33_HUMAN			FALSE
GLAKVKVMV	36.52	943.589	9	14.2	472.806	2	9.8789	0.8228-0.8453			467598	14340	210305_B721_sHLA_0201_3_Slot2-13_1_1050.d	1	Q86X10|RLGPB_HUMAN			FALSE
GLAPGGLAVV	34.83	852.507	10	3.7	853.513	1	32.454	1.3653-1.3873			1536978	46680	210305_B721_sHLA_0201_3_Slot2-13_1_1050.d	2	O95785|WIZ_HUMAN			FALSE
GLAPKPVQV	34.28	907.549	9	-2.3	454.779	2	10.6377	0.7729-0.7955	1450	45600	500769	15327	210305_B721_sHLA_0201_3_Slot2-13_1_1050.d	3	Q6ZNJ1|NBEL2_HUMAN			FALSE
GLAPPQHLIRV	37.93	1199.71	11	-1.6	600.86	2	17.7107	0.9128-0.9352	884	10200	836178	25320	210305_B721_sHLA_0201_3_Slot2-13_1_1050.d	2	P04637|P53_HUMAN			FALSE
GLAPTVPQT	26.43	882.481	9	-1	883.483	1	15.868	1.3442-1.3662			751366	22756	210305_B721_sHLA_0201_3_Slot2-13_1_1050.d	1	Q9ULH7|MRTFB_HUMAN			FALSE
GLASVVQAL	31.58	856.502	9	-0.3	857.505	1	36.6172	1.3543-1.3763			1734029	52415	210305_B721_sHLA_0201_3_Slot2-13_1_1050.d	1	Q8NB46|ANR52_HUMAN			FALSE
GLATDVQTV	35.14	902.471	9	6.3	903.48	1	16.257	1.3928-1.4149			769809	23319	210305_B721_sHLA_0201_3_Slot2-13_1_1050.d	4	P49720|PSB3_HUMAN			FALSE
GLDDIKDLKV	43.83	1114.62	10	2.6	558.318	2	21.6564	0.8940-0.9165	16600	488000	1022387	30941	210305_B721_sHLA_0201_3_Slot2-13_1_1050.d	3	Q9HCE1|MOV10_HUMAN			FALSE
GLDGPPPTV	37.03	851.439	9	-0.3	852.442	1	15.9263	1.3248-1.3469			754146	22854	210305_B721_sHLA_0201_3_Slot2-13_1_1050.d	2	Q03169|TNAP2_HUMAN			FALSE
GLDHYVYKV	23.58	1092.56	9	6.4	547.288	2	11.5904	0.8350-0.8575			548621	16691	210305_B721_sHLA_0201_3_Slot2-13_1_1050.d	1				FALSE
GLDIEGVKTV	29.65	1029.57	10	-0.5	515.79	2	20.4763	0.8190-0.8415	643	10100	968062	29362	210305_B721_sHLA_0201_3_Slot2-13_1_1050.d	1	Q96GQ7|DDX27_HUMAN			FALSE
GLDIPTVQV	34.33	940.523	9	3.7	941.529	1	37.9202	1.4249-1.4469			1795682	54170	210305_B721_sHLA_0201_3_Slot2-13_1_1050.d	2	Q9Y6V7|DDX49_HUMAN			FALSE
GLDPLGYEIQL	34.58	1216.63	11	0.5	609.322	2	50.5514	0.8697-0.8922	2790	92000	2390158	70228	210305_B721_sHLA_0201_3_Slot2-13_1_1050.d	3	P57740|NU107_HUMAN			FALSE
GLDTTSTEL	26.25	935.445	9	7	936.454	1	15.7902	1.4020-1.4240			747663	22629	210305_B721_sHLA_0201_3_Slot2-13_1_1050.d	1	P56537|IF6_HUMAN			FALSE
GLDVDGIYRV	32.64	1105.58	10	1.4	553.794	2	26.9554	0.8397-0.8622	3190	57300	1275212	38810	210305_B721_sHLA_0201_3_Slot2-13_1_1050.d	2	Q53QZ3|RHG15_HUMAN;Q9BRR9|RHG09_HUMAN			FALSE
GLFQGKTPL	36.29	959.544	9	0.9	480.777	2	20.4816	0.8011-0.8237	8080	70000	966221	29309	210305_B721_sHLA_0201_3_Slot2-13_1_1050.d	2	Q9ULW0|TPX2_HUMAN			FALSE
GLFSNDIPHV	27.33	1097.55	10	1.3	549.781	2	30.7687	0.8959-0.9184	320	4750	1454908	44176	210305_B721_sHLA_0201_3_Slot2-13_1_1050.d	1	Q8NI36|WDR36_HUMAN			FALSE
GLFTVFTGV	24.21	939.506	9	-8	940.502	1	52.097	1.4130-1.4350			2465288	72050	210305_B721_sHLA_0201_3_Slot2-13_1_1050.d	1	Q8WTV0|SCRB1_HUMAN			FALSE
GLGEGFQTVRV	34.19	1161.61	11	2.1	581.813	2	22.0481	0.8715-0.8940	411	12700	1043569	31561	210305_B721_sHLA_0201_3_Slot2-13_1_1050.d	2	O75143|ATG13_HUMAN			FALSE
GLGPNLVGV	23.97	824.476	9	-1.7	825.477	1	30.8971	1.3202-1.3423			1463189	44411	210305_B721_sHLA_0201_3_Slot2-13_1_1050.d	1	Q96CQ1|S2536_HUMAN;Q9BSK2|S2533_HUMAN			FALSE
GLHGWAFTL	33.28	1000.51	9	0.1	501.262	2	37.8672	0.8397-0.8622	3280	30100	1789251	53997	210305_B721_sHLA_0201_3_Slot2-13_1_1050.d	2	P13639|EF2_HUMAN			FALSE
GLIDELNQA	24.16	971.492	9	0	972.495	1	29.2021	1.4075-1.4295			1383054	42054	210305_B721_sHLA_0201_3_Slot2-13_1_1050.d	1	P30084|ECHM_HUMAN			FALSE
GLIDENPGL	25.89	926.471	9	0.1	927.474	1	27.6805	1.4039-1.4259			1311176	39908	210305_B721_sHLA_0201_3_Slot2-13_1_1050.d	1	P78527|PRKDC_HUMAN			FALSE
GLIDGVVEA	29.07	871.465	9	4.7	872.472	1	29.6308	1.3736-1.3956			1403331	42663	210305_B721_sHLA_0201_3_Slot2-13_1_1050.d	2	P14866|HNRPL_HUMAN			FALSE
GLIDTKELEPL	44.15	1226.68	11	2.3	614.344	2	33.4985	0.8809-0.9034	1490	12100	1585791	48111	210305_B721_sHLA_0201_3_Slot2-13_1_1050.d	1	Q96BX8|MOB3A_HUMAN			FALSE
GLIDVHVHL	29.93	1001.57	9	-2	501.787	2	25.983	0.8650-0.8875			1230912	37422	210305_B721_sHLA_0201_3_Slot2-13_1_1050.d	1	P27708|PYR1_HUMAN			FALSE
GLIDVKPLGV	38.14	1009.62	10	1.5	505.814	2	32.8437	0.8256-0.8481			1555467	47289	210305_B721_sHLA_0201_3_Slot2-13_1_1050.d	2	Q8WVY7|UBCP1_HUMAN			FALSE
GLIEILKKV	38.8	1011.67	9	-1	506.839	2	29.9675	0.8321-0.8547	35900	1070000	1415304	43014	210305_B721_sHLA_0201_3_Slot2-13_1_1050.d	4	O14737|PDCD5_HUMAN			FALSE
GLIEKNIEL	33.25	1027.59	9	-0.1	514.801	2	23.0383	0.8199-0.8425	4220	44300	1088668	32854	210305_B721_sHLA_0201_3_Slot2-13_1_1050.d	2	P26358|DNMT1_HUMAN			FALSE
GLIGQLDEV	28.39	942.502	9	4	943.509	1	33.6803	1.4268-1.4488			1594984	48364	210305_B721_sHLA_0201_3_Slot2-13_1_1050.d	1	Q9UL15|BAG5_HUMAN			FALSE
GLIIRKPVTV	23.7	1094.72	10	3.8	548.365	2	12.4311	0.8762-0.8987	138	3670	587288	17810	210305_B721_sHLA_0201_3_Slot2-13_1_1050.d	1	P84098|RL19_HUMAN			FALSE
GLIPIHADPRL	33.35	1200.7	11	2.1	601.355	2	24.0571	0.8922-0.9146	3890	44500	1135701	34293	210305_B721_sHLA_0201_3_Slot2-13_1_1050.d	2	O15160|RPAC1_HUMAN			FALSE
GLKEGIPAL	23.35	896.533	9	1.4	449.272	2	20.4385	0.7795-0.8021			968063	29363	210305_B721_sHLA_0201_3_Slot2-13_1_1050.d	2	P13639|EF2_HUMAN			FALSE
GLLDMNKGLSL	38.47	1159.63	11	-5.4	580.815	2	38.0368	0.8912-0.9137			1801202	54326	210305_B721_sHLA_0201_3_Slot2-13_1_1050.d	1	O43414|ERI3_HUMAN			FALSE
GLLDPNVKSIFV	37.9	1300.74	12	1.1	651.375	2	43.2164	0.9305-0.9530	589	8190	2043681	60789	210305_B721_sHLA_0201_3_Slot2-13_1_1050.d	1	O43414|ERI3_HUMAN			FALSE
GLLDPSVFHV	26.38	1082.58	10	0.5	542.293	2	41.4086	0.8509-0.8734	408	5030	1958400	58650	210305_B721_sHLA_0201_3_Slot2-13_1_1050.d	1	Q9BVI4|NOC4L_HUMAN			FALSE
GLLEARGILGL	28.77	1110.68	11	4.5	556.345	2	41.5176	0.8922-0.9146			1965737	58835	210305_B721_sHLA_0201_3_Slot2-13_1_1050.d	1	Q99741|CDC6_HUMAN			FALSE
GLLEIVTSV	26.85	929.543	9	-8.5	930.538	1	49.5891	1.4378-1.4598			2347111	69199	210305_B721_sHLA_0201_3_Slot2-13_1_1050.d	1	Q9P2D3|HTR5B_HUMAN			FALSE
GLLGAGGTVSV	40.9	929.518	11	-0.6	930.52	1	29.2411	1.4121-1.4341			1384893	42105	210305_B721_sHLA_0201_3_Slot2-13_1_1050.d	1	Q3ZCQ8|TIM50_HUMAN			FALSE
GLLGTLVQL	27.07	912.564	9	2.7	913.57	1	51.7859	1.4341-1.4561			2450562	71628	210305_B721_sHLA_0201_3_Slot2-13_1_1050.d	1	P35222|CTNB1_HUMAN			FALSE
GLLNRPNPLL	27.61	1105.66	10	1.9	553.836	2	26.7597	0.8659-0.8884	1710	15900	1263218	38438	210305_B721_sHLA_0201_3_Slot2-13_1_1050.d	1	Q96AD5|PLPL2_HUMAN			FALSE
GLLPDVPSL	23.7	909.517	9	2.7	910.523	1	47.6435	1.3938-1.4158			2255094	66582	210305_B721_sHLA_0201_3_Slot2-13_1_1050.d	2				FALSE
GLLREQVAQL	24.8	1125.65	10	0.5	563.83	2	20.3433	0.8734-0.8959	196	3270	962541	29205	210305_B721_sHLA_0201_3_Slot2-13_1_1050.d	1	P17275|JUNB_HUMAN			FALSE
GLMDDVDFKA	34.78	1109.51	10	-0.3	555.758	2	28.0802	0.8443-0.8669	183	4860	1329670	40522	210305_B721_sHLA_0201_3_Slot2-13_1_1050.d	1	Q9Y4L1|HYOU1_HUMAN			FALSE
GLMDTVKKV	43.78	989.558	9	0.5	495.784	2	12.2563	0.8134-0.8359	4420	110000	577147	17503	210305_B721_sHLA_0201_3_Slot2-13_1_1050.d	2	Q9Y692|GMEB1_HUMAN			FALSE
GLMGAGIAQV	25.73	915.485	10	1.9	916.489	1	28.6753	1.4139-1.4359			1358192	41330	210305_B721_sHLA_0201_3_Slot2-13_1_1050.d	1	Q16836|HCDH_HUMAN;P40939|ECHA_HUMAN			FALSE
GLMKKAYEL	34.81	1051.57	9	-0.5	526.791	2	8.5554	0.8594-0.8819	3330	90200	404074	12502	210305_B721_sHLA_0201_3_Slot2-13_1_1050.d	2	Q06413|MEF2C_HUMAN;Q14814|MEF2D_HUMAN;Q02080|MEF2B_HUMAN;Q02078|MEF2A_HUMAN			FALSE
GLMTTVHAITA	26.5	1113.59	11	1.2	557.798	2	21.2746	0.8575-0.8800			1007665	30523	210305_B721_sHLA_0201_3_Slot2-13_1_1050.d	1	P04406|G3P_HUMAN			FALSE
GLPRFGIEMV	24.18	1117.6	10	-6.5	559.799	2	36.9283	0.8659-0.8884			1748754	52836	210305_B721_sHLA_0201_3_Slot2-13_1_1050.d	1	Q9H2Y7|ZN106_HUMAN			FALSE
GLQEHSISV	27.33	968.493	9	-10.2	485.246	2	9.6066	0.8068-0.8293			454714	13972	210305_B721_sHLA_0201_3_Slot2-13_1_1050.d	1	Q86TI0|TBCD1_HUMAN			FALSE
GLSNHIAAL	29.6	894.492	9	3.1	448.253	2	13.9431	0.7757-0.7983			660080	19976	210305_B721_sHLA_0201_3_Slot2-13_1_1050.d	1	Q6PL18|ATAD2_HUMAN			FALSE
GLSSDLQQV	26.71	945.477	9	4.8	946.484	1	18.5712	1.4213-1.4433			879545	26669	210305_B721_sHLA_0201_3_Slot2-13_1_1050.d	1	O00303|EIF3F_HUMAN			FALSE
GLSTEGIYRV	25.62	1093.58	10	-2.1	547.792	2	17.3803	0.8368-0.8594	1270	28200	820530	24870	210305_B721_sHLA_0201_3_Slot2-13_1_1050.d	2	Q9NRY4|RHG35_HUMAN			FALSE
GLTEALHFV	24.89	985.523	9	0	493.767	2	32.3956	0.8284-0.8509			1534206	46590	210305_B721_sHLA_0201_3_Slot2-13_1_1050.d	1	P07199|CENPB_HUMAN			FALSE
GLTEDMVTV	26.34	963.458	9	4.5	964.465	1	27.9737	1.4314-1.4533			1325031	40353	210305_B721_sHLA_0201_3_Slot2-13_1_1050.d	1	Q7Z6Z7|HUWE1_HUMAN			FALSE
GLTEVTQSL	26.11	946.497	9	1.3	947.501	1	24.2502	1.4259-1.4479			1148593	34669	210305_B721_sHLA_0201_3_Slot2-13_1_1050.d	1	Q86VP1|TAXB1_HUMAN			FALSE
GLTPHLTMV	24.09	967.516	9	-3	484.762	2	23.3785	0.8124-0.8350	121	4000	1108036	33448	210305_B721_sHLA_0201_3_Slot2-13_1_1050.d	1	O00329|PK3CD_HUMAN			FALSE
GLTSTDLLFHL	32.85	1215.65	11	1.8	608.83	2	45.5454	0.9184-0.9408	4410	103000	2153851	63679	210305_B721_sHLA_0201_3_Slot2-13_1_1050.d	3	Q14181|DPOA2_HUMAN			FALSE
GLVDDFEKKFNA	25.65	1381.69	12	11.5	691.856	2	29.9816	0.9670-0.9894			1419903	43143	210305_B721_sHLA_0201_3_Slot2-13_1_1050.d	1	O75947|ATP5H_HUMAN			FALSE
GLWEIENNPTV	30.21	1270.62	11	-0.6	636.314	2	36.7636	0.8875-0.9099	1020	10400	1737735	52545	210305_B721_sHLA_0201_3_Slot2-13_1_1050.d	1	P51858|HDGF_HUMAN;Q5TGJ6|HDGL1_HUMAN			FALSE
GLWGPEEEPHL	43.42	1262.59	11	0.5	632.301	2	29.6006	0.8959-0.9184	5050	38800	1398735	42537	210305_B721_sHLA_0201_3_Slot2-13_1_1050.d	2	Q5JSZ5|PRC2B_HUMAN			FALSE
GLWGPVHEL	24	1006.52	9	15.6	504.275	2	28.1669	0.8040-0.8265	515	5770	1331525	40589	210305_B721_sHLA_0201_3_Slot2-13_1_1050.d	1	Q9Y4C2|TCAF1_HUMAN			FALSE
GLYSGVTTV	38.88	895.465	9	2	896.47	1	21.1385	1.3772-1.3993			1001217	30333	210305_B721_sHLA_0201_3_Slot2-13_1_1050.d	3	P23921|RIR1_HUMAN			FALSE
GMAERIPEL	33.74	1014.52	9	4.1	508.265	2	21.0607	0.7927-0.8152			997553	30245	210305_B721_sHLA_0201_3_Slot2-13_1_1050.d	1	O95573|ACSL3_HUMAN			FALSE
GMAFRVPTA	39.31	948.485	9	-5.8	475.245	2	19.699	0.7569-0.7795			933046	28318	210305_B721_sHLA_0201_3_Slot2-13_1_1050.d	2	P04406|G3P_HUMAN			FALSE
GMFKNLLKEV	25.16	1177.65	10	2.3	589.832	2	25.0473	0.9062-0.9287	438	5570	1184577	35787	210305_B721_sHLA_0201_3_Slot2-13_1_1050.d	1	P30876|RPB2_HUMAN			FALSE
GMLDLVKKV	38.71	1001.59	9	-1.9	501.801	2	24.3609	0.8293-0.8519	942	12800	1151367	34761	210305_B721_sHLA_0201_3_Slot2-13_1_1050.d	1	Q9UKD1|GMEB2_HUMAN			FALSE
GMMEALLKV	25.41	990.524	9	-8.2	496.263	2	35.8974	0.8049-0.8274			1699969	51433	210305_B721_sHLA_0201_3_Slot2-13_1_1050.d	1	Q7Z6Z7|HUWE1_HUMAN			FALSE
GMQGAGIQGV	29.22	916.444	10	7.6	917.454	1	13.6513	1.3598-1.3818			646267	19573	210305_B721_sHLA_0201_3_Slot2-13_1_1050.d	1	Q9H0L4|CSTFT_HUMAN			FALSE
GMWNPNAPVFL	38.86	1244.6	11	4.9	623.308	2	49.6049	0.8940-0.9165	155	3730	2346200	69182	210305_B721_sHLA_0201_3_Slot2-13_1_1050.d	1	Q5R372|RBG1L_HUMAN			FALSE
GMYGKIAVMEL	24.5	1210.61	11	1.3	606.31	2	32.4955	0.8790-0.9015	2850	29000	1538842	46756	210305_B721_sHLA_0201_3_Slot2-13_1_1050.d	1	Q16531|DDB1_HUMAN			FALSE
GMYIFLHTV	34.79	1079.55	9	-2.5	540.777	2	35.0653	0.8406-0.8631	3140	28300	1658520	50214	210305_B721_sHLA_0201_3_Slot2-13_1_1050.d	2	Q8N138|ORML3_HUMAN			FALSE
GMYPNLVHV	25.91	1028.51	9	-7.5	515.257	2	24.3668	0.8340-0.8565			1154133	34845	210305_B721_sHLA_0201_3_Slot2-13_1_1050.d	1	Q9H6S0|YTDC2_HUMAN			FALSE
GPSSVEDIK	32.44	930.466	9	-7.3	466.235	2	4.915	0.7776-0.8002			232049	6761	210305_B721_sHLA_0201_3_Slot2-13_1_1050.d	1	P06748|NPM_HUMAN			FALSE
GPYGANMED	43.13	952.36	9	14.8	953.376	1	7.894	1.3589-1.3809			373574	11504	210305_B721_sHLA_0201_3_Slot2-13_1_1050.d	1	O00626|CCL22_HUMAN			FALSE
GQGQGNPGGLG	38.22	940.436	11	5.6	941.444	1	4.7979	1.3616-1.3837			226459	6535	210305_B721_sHLA_0201_3_Slot2-13_1_1050.d	1	Q6E0U4|DMKN_HUMAN			FALSE
GQLEHVQPWSV	38.72	1278.64	11	-1.9	640.321	2	21.6344	0.9053-0.9277	156	3760	1024230	30996	210305_B721_sHLA_0201_3_Slot2-13_1_1050.d	1	Q01813|PFKAP_HUMAN			FALSE
GTIGLIHAV	30.07	879.518	9	-3.3	440.763	2	20.2634	0.8002-0.8228			959766	29112	210305_B721_sHLA_0201_3_Slot2-13_1_1050.d	1	P09936|UCHL1_HUMAN			FALSE
GVAESIHLWEV	43.97	1238.63	11	-1.2	620.318	2	36.1581	0.8931-0.9156	2070	37800	1708257	51675	210305_B721_sHLA_0201_3_Slot2-13_1_1050.d	2	Q9BV38|WDR18_HUMAN			FALSE
GVAGGSILKGV	29.57	956.565	11	-0.3	479.288	2	16.5875	0.7936-0.8162			785540	23852	210305_B721_sHLA_0201_3_Slot2-13_1_1050.d	1	Q2VIR3|IF2GL_HUMAN;P41091|IF2G_HUMAN			FALSE
GVGDMVMATV	24.55	978.451	10	-0.4	979.454	1	33.2136	1.4176-1.4396			1572943	47779	210305_B721_sHLA_0201_3_Slot2-13_1_1050.d	1	P62829|RL23_HUMAN			FALSE
GVIDGHIYAV	25.16	1042.54	10	1.2	522.278	2	22.4991	0.8350-0.8575	2610	54200	1064734	32164	210305_B721_sHLA_0201_3_Slot2-13_1_1050.d	2	Q14145|KEAP1_HUMAN			FALSE
GVLGVVTGV	26.29	799.48	9	3.9	800.487	1	32.3956	1.3055-1.3276			1534197	46581	210305_B721_sHLA_0201_3_Slot2-13_1_1050.d	1	O95396|MOCS3_HUMAN			FALSE
GVLPNIQAV	38.88	909.528	9	0.4	910.532	1	33.7582	1.4039-1.4259			1598657	48461	210305_B721_sHLA_0201_3_Slot2-13_1_1050.d	1	Q7L7L0|H2A3_HUMAN;Q96QV6|H2A1A_HUMAN;P0C0S8|H2A1_HUMAN;Q99878|H2A1J_HUMAN;Q8IUE6|H2A2B_HUMAN;P04908|H2A1B_HUMAN;P16104|H2AX_HUMAN;Q93077|H2A1C_HUMAN;Q96KK5|H2A1H_HUMAN;Q9BTM1|H2AJ_HUMAN;Q16777|H2A2C_HUMAN;Q6FI13|H2A2A_HUMAN;P20671|H2A1D_HUMAN			FALSE
GVSVDSQFTHL	32.88	1188.58	11	2	595.294	2	21.8829	0.8772-0.8997	891	29600	1034379	31311	210305_B721_sHLA_0201_3_Slot2-13_1_1050.d	3	P32119|PRDX2_HUMAN			FALSE
GVTFNVTTVDTK	31.49	1280.66	12	3.4	641.337	2	18.0462	0.9230-0.9455			854635	25897	210305_B721_sHLA_0201_3_Slot2-13_1_1050.d	1	O00299|CLIC1_HUMAN			FALSE
GWLVEKVEV	26.69	1057.58	9	-13.6	529.788	2	21.6657	0.8331-0.8556	2300	23300	1026074	31052	210305_B721_sHLA_0201_3_Slot2-13_1_1050.d	1	Q8IVV2|LOXH1_HUMAN			FALSE
GYSFTTTAER	23.17	1131.52	10	2.1	566.766	2	8.0471	0.8575-0.8800	495	10300	379117	11683	210305_B721_sHLA_0201_3_Slot2-13_1_1050.d	1	P60709|ACTB_HUMAN;P63261|ACTG_HUMAN			FALSE
HIFKDKVVL	32.35	1097.66	9	1	549.835	2	9.9019	0.8744-0.8968	1560	19000	465751	14281	210305_B721_sHLA_0201_3_Slot2-13_1_1050.d	1	O60678|ANM3_HUMAN			FALSE
HIIENIVAV	38.78	1006.58	9	0.6	1007.58	1	24.6391	1.4561-1.4781			1167041	35237	210305_B721_sHLA_0201_3_Slot2-13_1_1050.d	1	O76021|RL1D1_HUMAN			FALSE
HIMPTVHTV	36.84	1033.54	9	-5.3	517.771	2	7.5278	0.8228-0.8453	481	16000	356956	10978	210305_B721_sHLA_0201_3_Slot2-13_1_1050.d	2	Q6IQ32|ADNP2_HUMAN			FALSE
HLAEVLERV	34.96	1064.6	9	0.4	533.304	2	14.4327	0.8481-0.8706	927	25700	681246	20580	210305_B721_sHLA_0201_3_Slot2-13_1_1050.d	2	Q5VTR2|BRE1A_HUMAN			FALSE
HLAEVSAEV	41.62	953.482	9	8.3	954.492	1	9.4701	1.4130-1.4350			448267	13783	210305_B721_sHLA_0201_3_Slot2-13_1_1050.d	1	O95229|ZWINT_HUMAN			FALSE
HLAIKLEQV	41.69	1049.62	9	0.7	525.817	2	13.9303	0.8434-0.8659	3570	40400	657324	19902	210305_B721_sHLA_0201_3_Slot2-13_1_1050.d	1	Q9Y4B6|DCAF1_HUMAN			FALSE
HLANIVERV	42.6	1049.6	9	-1	525.803	2	9.5082	0.8265-0.8490	4200	101000	446433	13737	210305_B721_sHLA_0201_3_Slot2-13_1_1050.d	2	Q8IYM9|TRI22_HUMAN			FALSE
HLDATKLLL	34.47	1022.61	9	-1.7	512.31	2	23.3012	0.8303-0.8528	631	15300	1101576	33246	210305_B721_sHLA_0201_3_Slot2-13_1_1050.d	2	Q96AE7|TTC17_HUMAN			FALSE
HLDEARTLL	26.92	1066.58	9	-0.9	534.293	2	10.5604	0.8594-0.8819	457	9230	498005	15245	210305_B721_sHLA_0201_3_Slot2-13_1_1050.d	1	Q5VTR2|BRE1A_HUMAN			FALSE
HLDPTEMEKV	44.33	1197.57	10	2.2	599.791	2	10.7776	0.8584-0.8809	823	10100	507226	15526	210305_B721_sHLA_0201_3_Slot2-13_1_1050.d	1	O95757|HS74L_HUMAN			FALSE
HLDVKPANI	38.14	1005.56	9	1.3	503.786	2	7.6413	0.8087-0.8312	257	3770	361565	11117	210305_B721_sHLA_0201_3_Slot2-13_1_1050.d	2	Q99640|PMYT1_HUMAN			FALSE
HLFKDKVVL	32.35	1097.66	9	1	549.835	2	9.9019	0.8744-0.8968	1560	19000	465751	14281	210305_B721_sHLA_0201_3_Slot2-13_1_1050.d	1	Q99873|ANM1_HUMAN			FALSE
HLFNVAHTL	26.09	1050.56	9	4.2	526.288	2	14.9347	0.8453-0.8678			707103	21405	210305_B721_sHLA_0201_3_Slot2-13_1_1050.d	1	P27708|PYR1_HUMAN			FALSE
HLFRDVAEV	28.95	1084.57	9	-0.4	543.288	2	12.6589	0.8537-0.8762	299	10200	598355	18149	210305_B721_sHLA_0201_3_Slot2-13_1_1050.d	2	Q9UIF7|MUTYH_HUMAN			FALSE
HLFSGHLSTL	37.61	1110.58	10	2.8	556.297	2	16.4056	0.8612-0.8837	581	9670	776312	23564	210305_B721_sHLA_0201_3_Slot2-13_1_1050.d	1	O43299|AP5Z1_HUMAN			FALSE
HLIGDFSKV	35.37	1014.55	9	11.7	508.286	2	14.0014	0.8134-0.8359			662837	20051	210305_B721_sHLA_0201_3_Slot2-13_1_1050.d	2	P30307|MPIP3_HUMAN			FALSE
HLIPMAILL	27.95	1019.62	9	-1.8	510.814	2	48.9661	0.8284-0.8509	91.3	2240	2316807	68397	210305_B721_sHLA_0201_3_Slot2-13_1_1050.d	1	Q9BVV6|TALD3_HUMAN			FALSE
HLLEEPIYL	23.57	1125.61	9	0	563.808	2	34.0677	0.8650-0.8875	2540	21300	1609688	48764	210305_B721_sHLA_0201_3_Slot2-13_1_1050.d	1				FALSE
HLLEHSVEL	26.22	1075.57	9	-4.4	538.785	2	12.5507	0.8584-0.8809	178	3810	593742	18006	210305_B721_sHLA_0201_3_Slot2-13_1_1050.d	1	Q5VW36|FOCAD_HUMAN			FALSE
HLLGDPMANV	34.09	1065.53	10	-2.5	533.767	2	22.8592	0.8246-0.8472	427	4530	1080401	32633	210305_B721_sHLA_0201_3_Slot2-13_1_1050.d	1	O95070|YIF1A_HUMAN			FALSE
HLLHTVPAL	31.12	999.587	9	-5.3	500.796	2	14.3228	0.8340-0.8565	230	3820	676626	20430	210305_B721_sHLA_0201_3_Slot2-13_1_1050.d	1	Q9Y4B6|DCAF1_HUMAN			FALSE
HLLNESPML	24.08	1052.53	9	-1	527.27	2	21.9449	0.8265-0.8490	2270	21500	1036216	31360	210305_B721_sHLA_0201_3_Slot2-13_1_1050.d	1	Q92621|NU205_HUMAN			FALSE
HLLPTAPTTV	23.14	1048.59	10	-8.2	525.296	2	19.3879	0.8284-0.8509			918309	27885	210305_B721_sHLA_0201_3_Slot2-13_1_1050.d	1	Q6VMQ6|MCAF1_HUMAN			FALSE
HLMEIQVNGGTV	33.48	1296.65	12	-1.4	649.328	2	21.9289	0.9202-0.9427	941	9920	1035297	31335	210305_B721_sHLA_0201_3_Slot2-13_1_1050.d	1	P39023|RL3_HUMAN			FALSE
HLSELNTKL	39.33	1053.58	9	-2.4	527.794	2	7.6218	0.8359-0.8584			360643	11089	210305_B721_sHLA_0201_3_Slot2-13_1_1050.d	1	Q13439|GOGA4_HUMAN			FALSE
HLSEMVMKL	34.85	1086.56	9	6.7	544.287	2	17.6883	0.8406-0.8631	185	6910	837106	25354	210305_B721_sHLA_0201_3_Slot2-13_1_1050.d	2	Q96MT8|CEP63_HUMAN			FALSE
HLTDITLKV	44.08	1038.61	9	-1.5	520.308	2	18.2817	0.8350-0.8575	11100	205000	862923	26139	210305_B721_sHLA_0201_3_Slot2-13_1_1050.d	2	Q15046|SYK_HUMAN			FALSE
HLVPEVPTV	36.03	989.555	9	0.7	990.558	1	23.1221	1.4369-1.4588			1095115	33043	210305_B721_sHLA_0201_3_Slot2-13_1_1050.d	1	O15156|ZBT7B_HUMAN			FALSE
HLWNSIHGL	37.94	1075.56	9	-0.1	538.783	2	18.3658	0.8547-0.8772	1510	41300	867541	26287	210305_B721_sHLA_0201_3_Slot2-13_1_1050.d	2	Q14596|NBR1_HUMAN			FALSE
HLWRGIVSI	28.24	1079.62	9	1.7	540.818	2	23.6588	0.8528-0.8753	434	4770	1119078	33762	210305_B721_sHLA_0201_3_Slot2-13_1_1050.d	1	Q6DN14|MCTP1_HUMAN			FALSE
HLYGGIILL	23.2	997.596	9	-5	499.8	2	40.0592	0.8246-0.8472			1896869	57017	210305_B721_sHLA_0201_3_Slot2-13_1_1050.d	1				FALSE
HLYRGIFPVL	40.22	1213.7	10	-1.2	607.852	2	32.1279	0.9146-0.9371	1810	16100	1519457	46145	210305_B721_sHLA_0201_3_Slot2-13_1_1050.d	1	P14618|KPYM_HUMAN			FALSE
HLYSSIEHLTT	38.74	1299.65	11	1.9	650.828	2	13.3095	0.9333-0.9558	274	4780	628763	19055	210305_B721_sHLA_0201_3_Slot2-13_1_1050.d	1	Q7Z6Z7|HUWE1_HUMAN			FALSE
HMMPDLPNV	25.25	1052.48	9	-5.5	527.241	2	25.0706	0.8228-0.8453	204	4080	1186432	35854	210305_B721_sHLA_0201_3_Slot2-13_1_1050.d	1	Q9H9T3|ELP3_HUMAN			FALSE
HSLFLPTLL	24.86	1039.61	9	0	520.808	2	37.8834	0.8434-0.8659	350	6360	1792010	54074	210305_B721_sHLA_0201_3_Slot2-13_1_1050.d	1	O60287|NPA1P_HUMAN			FALSE
HVGDWGTQFGM	29.34	1233.52	11	0.4	617.766	2	27.3311	0.8678-0.8903	1060	11500	1292732	39344	210305_B721_sHLA_0201_3_Slot2-13_1_1050.d	1	P54136|SYRC_HUMAN			FALSE
HVLDVIHEV	38.78	1059.57	9	-0.5	530.79	2	19.4369	0.8415-0.8640	272	3450	919226	27908	210305_B721_sHLA_0201_3_Slot2-13_1_1050.d	1	O75962|TRIO_HUMAN			FALSE
I(+42.01)ISKFLPPV	26.15	1054.64	9	1.4	528.327	2	40.1961	0.8453-0.8678	18300	90400	1917051	57531	210305_B721_sHLA_0201_3_Slot2-13_1_1050.d	1	Q5VYK3|ECM29_HUMAN	Acetylation (N-term)	I1:Acetylation (N-term):1001.00	FALSE
IATYRTLL	28.28	949.56	8	-1.5	475.784	2	19.0963	0.7964-0.8190			904482	27468	210305_B721_sHLA_0201_3_Slot2-13_1_1050.d	2	P04264|K2C1_HUMAN			FALSE
IDDKGTIKL	38.36	1001.58	9	3.3	501.794	2	25.9812	0.8152-0.8378	315	4760	1229078	37376	210305_B721_sHLA_0201_3_Slot2-13_1_1050.d	2	P06493|CDK1_HUMAN			FALSE
IDIIPNPQER	23.52	1193.64	10	-4.2	597.822	2	19.3654	0.8706-0.8931	631	5870	914624	27776	210305_B721_sHLA_0201_3_Slot2-13_1_1050.d	1	Q58FF7|H90B3_HUMAN;P08238|HS90B_HUMAN			FALSE
IDTIEIITDR	30.54	1187.64	10	-2.6	594.823	2	25.7192	0.8940-0.9165	151	3610	1217033	36953	210305_B721_sHLA_0201_3_Slot2-13_1_1050.d	1	P22626|ROA2_HUMAN			FALSE
IGGIGTVPVGR	32.69	1024.6	11	-0.8	513.306	2	14.4148	0.8124-0.8350	1380	39500	682168	20608	210305_B721_sHLA_0201_3_Slot2-13_1_1050.d	2	Q5VTE0|EF1A3_HUMAN;Q05639|EF1A2_HUMAN;P68104|EF1A1_HUMAN			FALSE
IIDQHTFEV	35.54	1100.55	9	-1.6	551.279	2	19.9704	0.8481-0.8706	534	8790	944103	28647	210305_B721_sHLA_0201_3_Slot2-13_1_1050.d	1	Q16531|DDB1_HUMAN			FALSE
IIILLILV	26.9	908.667	8	2.5	455.34	2	27.505	0.8519-0.8744			1302886	39664	210305_B721_sHLA_0201_3_Slot2-13_1_1050.d	2				FALSE
IILEEGKEILV	34.22	1254.74	11	4.2	628.379	2	31.5357	0.9418-0.9642	2660	24200	1490900	45302	210305_B721_sHLA_0201_3_Slot2-13_1_1050.d	1	P23528|COF1_HUMAN			FALSE
IILIIIIV	26.9	908.667	8	2.5	455.34	2	27.505	0.8519-0.8744			1302886	39664	210305_B721_sHLA_0201_3_Slot2-13_1_1050.d	2				FALSE
IIMLEALERV	27.99	1185.68	10	-1.2	593.843	2	42.1206	0.8931-0.9156	540	8620	1992313	59485	210305_B721_sHLA_0201_3_Slot2-13_1_1050.d	1	A8MWD9|RUXGL_HUMAN;P62308|RUXG_HUMAN			FALSE
IITSVVSVV	27.7	915.564	9	-5.4	916.562	1	34.711	1.3883-1.4103			1643785	49783	210305_B721_sHLA_0201_3_Slot2-13_1_1050.d	2	P54277|PMS1_HUMAN			FALSE
IIYNEDNGIIKA	34.08	1361.72	12	3.5	681.866	2	19.3371	0.9483-0.9707	213	5260	915548	27806	210305_B721_sHLA_0201_3_Slot2-13_1_1050.d	1	P36578|RL4_HUMAN			FALSE
IKDILKPEI	27.48	1067.66	9	-0.7	534.834	2	22.4184	0.8650-0.8875	856	8330	1060123	32023	210305_B721_sHLA_0201_3_Slot2-13_1_1050.d	1	Q13868|EXOS2_HUMAN			FALSE
ILAAHVPTL	28.42	933.565	9	0.7	467.788	2	23.8989	0.7946-0.8171	355	4290	1129239	34089	210305_B721_sHLA_0201_3_Slot2-13_1_1050.d	1	P30049|ATPD_HUMAN			FALSE
ILADATEQV	43.28	958.497	9	2.1	959.502	1	15.8291	1.4029-1.4249			749515	22693	210305_B721_sHLA_0201_3_Slot2-13_1_1050.d	1	Q9BZZ5|API5_HUMAN			FALSE
ILAEGITIV	28.72	927.564	9	-4.2	928.563	1	39.3979	1.4149-1.4369			1865613	56157	210305_B721_sHLA_0201_3_Slot2-13_1_1050.d	1	Q15833|STXB2_HUMAN			FALSE
ILAETQPEL	37.52	1012.54	9	3.1	1013.55	1	22.7528	1.4616-1.4835			1077619	32533	210305_B721_sHLA_0201_3_Slot2-13_1_1050.d	1	Q9P2W9|STX18_HUMAN			FALSE
ILANDGVLL	31.56	926.544	9	-6.8	927.54	1	36.4617	1.4249-1.4469			1726677	52215	210305_B721_sHLA_0201_3_Slot2-13_1_1050.d	1	P25789|PSA4_HUMAN			FALSE
ILAPAGSLPKI	24.48	1078.67	11	-1.5	540.341	2	28.4614	0.8443-0.8669			1348077	41049	210305_B721_sHLA_0201_3_Slot2-13_1_1050.d	1	Q9Y5Z9|UBIA1_HUMAN			FALSE
ILAPTVQEL	30.68	982.57	9	-0.6	983.572	1	31.481	1.4561-1.4781			1490889	45291	210305_B721_sHLA_0201_3_Slot2-13_1_1050.d	1	Q92499|DDX1_HUMAN			FALSE
ILAPVVKEI	26.16	980.627	9	1.5	491.319	2	24.2519	0.8171-0.8397	600	9850	1146764	34628	210305_B721_sHLA_0201_3_Slot2-13_1_1050.d	1	P46940|IQGA1_HUMAN			FALSE
ILAQQPLSV	41.78	967.57	9	4.1	968.577	1	25.0476	1.4249-1.4469			1186420	35842	210305_B721_sHLA_0201_3_Slot2-13_1_1050.d	2	Q6ZRI6|CO039_HUMAN			FALSE
ILAVRPPQI	35.61	1005.63	9	9.1	503.826	2	24.7962	0.8096-0.8321	460	7240	1172604	35436	210305_B721_sHLA_0201_3_Slot2-13_1_1050.d	1	Q13111|CAF1A_HUMAN			FALSE
ILDAGGHNVTI	41.55	1108.59	11	-0.7	555.298	2	16.6624	0.8519-0.8744	2400	53700	786458	23876	210305_B721_sHLA_0201_3_Slot2-13_1_1050.d	3	Q99460|PSMD1_HUMAN			FALSE
ILDDIGHGV	25.85	937.487	9	0.7	469.749	2	17.7686	0.7946-0.8171	597	9350	839865	25431	210305_B721_sHLA_0201_3_Slot2-13_1_1050.d	2	Q9NYB9|ABI2_HUMAN			FALSE
ILDDSHLLV	27.63	1023.56	9	-2.5	512.784	2	28.8187	0.8490-0.8715	457	4910	1362813	41481	210305_B721_sHLA_0201_3_Slot2-13_1_1050.d	1	O60306|AQR_HUMAN			FALSE
ILDDSPKEI	30.2	1028.54	9	-4.6	515.272	2	12.3906	0.8190-0.8415	151	4660	586356	17772	210305_B721_sHLA_0201_3_Slot2-13_1_1050.d	1	Q9NRD0|FBX8_HUMAN			FALSE
ILDDTAKNLRV	28.07	1256.71	11	5.9	419.911	3	14.1182	0.7494-0.7720			668342	20192	210305_B721_sHLA_0201_3_Slot2-13_1_1050.d	1	Q5JRA6|TGO1_HUMAN			FALSE
ILDEMSHKL	25.4	1084.56	9	0.6	543.284	2	11.7631	0.8462-0.8687	215	5560	555965	16883	210305_B721_sHLA_0201_3_Slot2-13_1_1050.d	1	O15228|GNPAT_HUMAN			FALSE
ILDEMSHKLRL	31.87	1353.74	11	0.6	452.253	3	18.3767	0.7531-0.7757			870314	26378	210305_B721_sHLA_0201_3_Slot2-13_1_1050.d	1	O15228|GNPAT_HUMAN			FALSE
ILDEPTNHL	42.48	1050.53	9	0.5	526.272	2	14.1912	0.8181-0.8406	2410	55900	668344	20194	210305_B721_sHLA_0201_3_Slot2-13_1_1050.d	2	Q9NUQ8|ABCF3_HUMAN			FALSE
ILDEPTNHLDM	31.24	1296.6	11	5	649.308	2	20.1849	0.9090-0.9315	149	4210	957008	29036	210305_B721_sHLA_0201_3_Slot2-13_1_1050.d	1	Q9NUQ8|ABCF3_HUMAN			FALSE
ILDEPTNNL	34.79	1027.52	9	3.7	1028.52	1	20.2051	1.4433-1.4652			956999	29027	210305_B721_sHLA_0201_3_Slot2-13_1_1050.d	1	Q8NE71|ABCF1_HUMAN			FALSE
ILDETVNSV	29.85	988.508	9	10.3	989.52	1	19.1158	1.4442-1.4662			905392	27484	210305_B721_sHLA_0201_3_Slot2-13_1_1050.d	2	O60518|RNBP6_HUMAN			FALSE
ILDEVIFKL	28.17	1088.65	9	-17.9	545.319	2	44.4346	0.8443-0.8669	1460	15300	2103297	62295	210305_B721_sHLA_0201_3_Slot2-13_1_1050.d	2	Q15051|IQCB1_HUMAN			FALSE
ILDKGRAMFL	34.5	1162.65	10	-0.3	582.331	2	19.5646	0.9174-0.9399	235	7640	926591	28121	210305_B721_sHLA_0201_3_Slot2-13_1_1050.d	3	Q9UJX4|APC5_HUMAN			FALSE
ILDPHVVLL	41.75	1017.62	9	-0.4	509.816	2	37.5181	0.8293-0.8519	12900	585000	1780958	53750	210305_B721_sHLA_0201_3_Slot2-13_1_1050.d	6	Q99567|NUP88_HUMAN			FALSE
ILDQKINEV	39.98	1070.6	9	-0.4	536.303	2	12.7811	0.8453-0.8678	23900	1280000	602975	18299	210305_B721_sHLA_0201_3_Slot2-13_1_1050.d	5	P11926|DCOR_HUMAN			FALSE
ILDQTNVSA	46.54	959.492	9	1.6	960.497	1	11.7653	1.4029-1.4249			556880	16904	210305_B721_sHLA_0201_3_Slot2-13_1_1050.d	2	Q00839|HNRPU_HUMAN			FALSE
ILDRMLPEL	35.79	1098.61	9	-4.1	550.308	2	36.3023	0.8612-0.8837	2510	49000	1714694	51854	210305_B721_sHLA_0201_3_Slot2-13_1_1050.d	2	Q9NRZ9|HELLS_HUMAN			FALSE
ILDSRGNPTV	30.46	1070.57	10	-1.2	536.29	2	8.2125	0.8143-0.8368	259	4810	387458	11978	210305_B721_sHLA_0201_3_Slot2-13_1_1050.d	1	P09104|ENOG_HUMAN;P13929|ENOB_HUMAN			FALSE
ILDSRLIAA	23.43	970.581	9	2.2	486.297	2	20.3607	0.7927-0.8152			964380	29256	210305_B721_sHLA_0201_3_Slot2-13_1_1050.d	1				FALSE
ILEEGKEILV	40.84	1141.66	10	0.6	571.835	2	23.5123	0.8940-0.9165	1890	38100	1109872	33496	210305_B721_sHLA_0201_3_Slot2-13_1_1050.d	2	P23528|COF1_HUMAN			FALSE
ILEKKVEKV	34.63	1084.69	9	0.3	543.348	2	3.6367	0.8622-0.8847	793	8160	167398	3796	210305_B721_sHLA_0201_3_Slot2-13_1_1050.d	1	P07900|HS90A_HUMAN			FALSE
ILENPPEEMKL	32.74	1311.67	11	2.3	656.843	2	23.7904	0.9165-0.9389	2500	35300	1120934	33830	210305_B721_sHLA_0201_3_Slot2-13_1_1050.d	2	O43432|IF4G3_HUMAN			FALSE
ILFGHENRV	29.33	1083.58	9	-0.6	542.796	2	7.5469	0.8715-0.8940	709	26500	355118	10928	210305_B721_sHLA_0201_3_Slot2-13_1_1050.d	3	O14775|GNB5_HUMAN			FALSE
ILFSEDSTKLFV	47.09	1397.74	12	2.6	699.878	2	41.9244	0.9614-0.9838	529	11600	1983140	59252	210305_B721_sHLA_0201_3_Slot2-13_1_1050.d	2	Q969X6|UTP4_HUMAN			FALSE
ILGDVEETV	38.41	973.497	9	-13.2	974.487	1	23.9974	1.4112-1.4332			1136633	34331	210305_B721_sHLA_0201_3_Slot2-13_1_1050.d	3	P62310|LSM3_HUMAN			FALSE
ILGIQPPSV	31.17	922.549	9	2.7	923.554	1	36.6561	1.3984-1.4204			1735868	52466	210305_B721_sHLA_0201_3_Slot2-13_1_1050.d	2	Q9UPN6|SCAF8_HUMAN			FALSE
ILGPTFTL	24.95	860.501	8	-1.7	861.503	1	42.8984	1.3653-1.3873			2030816	60440	210305_B721_sHLA_0201_3_Slot2-13_1_1050.d	1	P04035|HMDH_HUMAN			FALSE
ILGTHNITV	31.62	966.55	9	-2.6	484.279	2	15.1519	0.8087-0.8312	295	9710	716304	21666	210305_B721_sHLA_0201_3_Slot2-13_1_1050.d	2	Q9NVH2|INT7_HUMAN			FALSE
ILHDDEVTV	39.5	1039.52	9	3.2	1040.52	1	12.4459	1.4680-1.4899	24300	375000	589114	17848	210305_B721_sHLA_0201_3_Slot2-13_1_1050.d	4	P05386|RLA1_HUMAN			FALSE
ILHGLVAAV	29.55	891.554	9	-6.6	446.779	2	22.4028	0.7814-0.8040			1061049	32055	210305_B721_sHLA_0201_3_Slot2-13_1_1050.d	1	Q9NVM9|INT13_HUMAN			FALSE
ILHSVTTNL	29.15	996.56	9	-4.8	499.283	2	12.5431	0.8087-0.8312			593737	18001	210305_B721_sHLA_0201_3_Slot2-13_1_1050.d	1	Q8NHV4|NEDD1_HUMAN			FALSE
ILIDPIRVV	33.91	1036.66	9	-1.1	519.337	2	37.2006	0.8321-0.8547			1761633	53199	210305_B721_sHLA_0201_3_Slot2-13_1_1050.d	1	Q86XP3|DDX42_HUMAN			FALSE
ILINDAGEVRL	35.07	1211.69	11	-1	606.847	2	28.2928	0.9043-0.9268	3150	31700	1337019	40719	210305_B721_sHLA_0201_3_Slot2-13_1_1050.d	1	Q92918|M4K1_HUMAN			FALSE
ILLDDQFQPKL	25.18	1328.73	11	1.8	665.372	2	35.4437	0.9530-0.9754	370	5810	1676951	50765	210305_B721_sHLA_0201_3_Slot2-13_1_1050.d	1	Q9Y616|IRAK3_HUMAN			FALSE
ILLDEEGHIKI	25.88	1278.72	11	0.2	640.364	2	25.3004	0.9530-0.9754			1198472	36272	210305_B721_sHLA_0201_3_Slot2-13_1_1050.d	2	Q15349|KS6A2_HUMAN			FALSE
ILLDEEGHIKL	25.88	1278.72	11	0.2	640.364	2	25.3004	0.9530-0.9754			1198472	36272	210305_B721_sHLA_0201_3_Slot2-13_1_1050.d	2	Q15418|KS6A1_HUMAN;P51812|KS6A3_HUMAN			FALSE
ILLDERGQIKL	31.08	1296.78	11	3	649.394	2	23.8301	0.9679-0.9903	2760	35500	1125532	33958	210305_B721_sHLA_0201_3_Slot2-13_1_1050.d	3	O14733|MP2K7_HUMAN			FALSE
ILLDHEKEWKL	50.84	1422.79	11	4.4	712.401	2	19.5156	0.9959-1.0183	6200	128000	921997	27997	210305_B721_sHLA_0201_3_Slot2-13_1_1050.d	3	P54136|SYRC_HUMAN			FALSE
ILLDPSIIEAKM	24.85	1341.76	12	-3.4	671.881	2	43.4039	0.9492-0.9716			2054680	61060	210305_B721_sHLA_0201_3_Slot2-13_1_1050.d	1	Q07617|SPAG1_HUMAN			FALSE
ILLDRLLYL	26.47	1130.71	9	4.2	566.36	2	50.6936	0.8950-0.9174	366	6000	2397479	70397	210305_B721_sHLA_0201_3_Slot2-13_1_1050.d	1	Q96FB5|RRNAD_HUMAN			FALSE
ILLEHGADPNL	23.43	1190.63	11	2.1	596.321	2	19.6765	0.8800-0.9025	538	10100	930279	28233	210305_B721_sHLA_0201_3_Slot2-13_1_1050.d	1				FALSE
ILLEHKVVL	34.42	1062.68	9	-2.2	532.344	2	17.4626	0.8987-0.9212	390	6570	825119	24989	210305_B721_sHLA_0201_3_Slot2-13_1_1050.d	1	Q8WXG6|MADD_HUMAN			FALSE
ILLGKVQQL	33.16	1010.65	9	-0.1	506.329	2	21.7142	0.8350-0.8575	1550	18400	1026082	31060	210305_B721_sHLA_0201_3_Slot2-13_1_1050.d	1	Q9UNS2|CSN3_HUMAN			FALSE
ILLIGDPSV	36.75	925.548	9	6.5	926.557	1	40.3703	1.4094-1.4314			1911544	57388	210305_B721_sHLA_0201_3_Slot2-13_1_1050.d	1	P25205|MCM3_HUMAN			FALSE
ILLILILV	26.9	908.667	8	2.5	455.34	2	27.505	0.8519-0.8744			1302886	39664	210305_B721_sHLA_0201_3_Slot2-13_1_1050.d	2				FALSE
ILLTGTPAL	35.41	897.553	9	-1.8	898.555	1	37.0644	1.4057-1.4277			1755175	52999	210305_B721_sHLA_0201_3_Slot2-13_1_1050.d	1	Q5FWF4|ZRAB3_HUMAN			FALSE
ILM(+15.99)EHIHKL	48.09	1148.64	9	0.7	575.324	2	8.0819	0.8968-0.9193	1720	53600	380968	11746	210305_B721_sHLA_0201_3_Slot2-13_1_1050.d	2	P84098|RL19_HUMAN	Oxidation (M)	M3:Oxidation (M):1001.00	FALSE
ILMDKERLL	29	1129.65	9	-7.3	377.554	3	17.9295	0.7173-0.7400	124	5190	849103	25729	210305_B721_sHLA_0201_3_Slot2-13_1_1050.d	3	Q9NY61|AATF_HUMAN			FALSE
ILMEHIHKL	49.85	1132.64	9	0.8	567.326	2	8.0967	0.8856-0.9081	34200	1260000	380028	11700	210305_B721_sHLA_0201_3_Slot2-13_1_1050.d	4	P84098|RL19_HUMAN			FALSE
ILMEHIHKLK	51.21	1260.74	10	-13.3	421.246	3	4.8955	0.7070-0.7296			231120	6726	210305_B721_sHLA_0201_3_Slot2-13_1_1050.d	1	P84098|RL19_HUMAN			FALSE
ILMEHIHKLKA	54.38	1331.77	11	5.4	666.895	2	5.5004	1.0155-1.0378	11300	238000	259883	7775	210305_B721_sHLA_0201_3_Slot2-13_1_1050.d	5	P84098|RL19_HUMAN			FALSE
ILMEHIHKLKAD	46.83	1446.8	12	-3.3	483.271	3	5.7736	0.7701-0.7927			272871	8247	210305_B721_sHLA_0201_3_Slot2-13_1_1050.d	1	P84098|RL19_HUMAN			FALSE
ILMHHPPQV	27.84	1070.57	9	2.8	536.291	2	6.4157	0.8274-0.8500			303376	9250	210305_B721_sHLA_0201_3_Slot2-13_1_1050.d	1	Q7Z5Y7|KCD20_HUMAN			FALSE
ILNPEVVTV	31.49	982.57	9	-5.2	983.567	1	31.0721	1.4533-1.4753			1471504	44680	210305_B721_sHLA_0201_3_Slot2-13_1_1050.d	2	Q9UK61|TASOR_HUMAN			FALSE
ILPKIKAIPQLQ	33.12	1360.88	12	-4	681.442	2	23.7834	0.9931-1.0155			1126473	34005	210305_B721_sHLA_0201_3_Slot2-13_1_1050.d	2	Q02878|RL6_HUMAN			FALSE
ILQEREYRL	26.34	1218.67	9	2.8	610.342	2	9.2529	0.9099-0.9324	2580	35200	437229	13473	210305_B721_sHLA_0201_3_Slot2-13_1_1050.d	1	P51531|SMCA2_HUMAN;P51532|SMCA4_HUMAN			FALSE
ILQNKIDLV	41.01	1054.64	9	0.8	528.324	2	21.8201	0.8415-0.8640	6710	75600	1031609	31223	210305_B721_sHLA_0201_3_Slot2-13_1_1050.d	1	Q2VIR3|IF2GL_HUMAN;P41091|IF2G_HUMAN			FALSE
ILRDTSEDL	25.4	1060.54	9	-0.8	531.274	2	8.9863	0.8321-0.8547	777	13300	425270	13136	210305_B721_sHLA_0201_3_Slot2-13_1_1050.d	1	Q8WW24|TEKT4_HUMAN			FALSE
ILSESLHSL	27.85	997.544	9	2.1	499.778	2	18.5982	0.8340-0.8565	330	10400	880484	26714	210305_B721_sHLA_0201_3_Slot2-13_1_1050.d	2	O43156|TTI1_HUMAN			FALSE
ILSEVQQAV	42.4	985.544	9	4	986.551	1	19.9711	1.4332-1.4552			945934	28690	210305_B721_sHLA_0201_3_Slot2-13_1_1050.d	1	P09874|PARP1_HUMAN			FALSE
ILSGVVTKM	32.4	946.552	9	4.5	474.283	2	16.4668	0.7946-0.8171	1400	11400	776313	23565	210305_B721_sHLA_0201_3_Slot2-13_1_1050.d	1	P62280|RS11_HUMAN			FALSE
ILSHINTVFV	23.42	1141.65	10	-2.7	571.828	2	28.8115	0.8734-0.8959			1364655	41535	210305_B721_sHLA_0201_3_Slot2-13_1_1050.d	1	Q02153|GCYB1_HUMAN			FALSE
ILSKDGVLYV	36.3	1105.64	10	0.6	553.824	2	23.7471	0.8631-0.8856	1760	33600	1120926	33822	210305_B721_sHLA_0201_3_Slot2-13_1_1050.d	2	Q9H1A4|APC1_HUMAN			FALSE
ILSPTVVSI	42.74	927.564	9	-2.4	928.565	1	36.695	1.4213-1.4433			1737712	52522	210305_B721_sHLA_0201_3_Slot2-13_1_1050.d	2	P52732|KIF11_HUMAN			FALSE
ILSQPTPSL	35.5	954.539	9	1.3	955.543	1	22.6944	1.4359-1.4579			1074850	32446	210305_B721_sHLA_0201_3_Slot2-13_1_1050.d	2	Q6PL18|ATAD2_HUMAN			FALSE
ILTDITKGV	43.36	958.57	9	0.7	480.29	2	19.6116	0.7908-0.8134	30800	1280000	926594	28124	210305_B721_sHLA_0201_3_Slot2-13_1_1050.d	7	P13639|EF2_HUMAN			FALSE
ILTESEIKL	33.49	1044.61	9	-0.7	523.308	2	23.817	0.8293-0.8519	1120	11700	1125543	33969	210305_B721_sHLA_0201_3_Slot2-13_1_1050.d	1	Q99598|TSNAX_HUMAN			FALSE
ILTNVVPKM	33.96	1013.59	9	-1.2	507.801	2	22.7095	0.8077-0.8303	4560	61600	1073017	32401	210305_B721_sHLA_0201_3_Slot2-13_1_1050.d	2	Q96BW5|PTER_HUMAN			FALSE
ILTSDVPQI	26.45	984.549	9	7.6	985.559	1	30.508	1.4561-1.4781			1444762	43864	210305_B721_sHLA_0201_3_Slot2-13_1_1050.d	1	Q9UPN7|PP6R1_HUMAN			FALSE
ILVDLEPGTMDS	33.87	1288.62	12	0.2	645.315	2	36.1354	0.8987-0.9212	605	13000	1708265	51683	210305_B721_sHLA_0201_3_Slot2-13_1_1050.d	2	Q13509|TBB3_HUMAN;Q9BVA1|TBB2B_HUMAN;Q13885|TBB2A_HUMAN;P07437|TBB5_HUMAN			FALSE
ILWEHLEIL	35.59	1164.65	9	0.3	583.332	2	46.9503	0.8856-0.9081	9950	156000	2218242	65490	210305_B721_sHLA_0201_3_Slot2-13_1_1050.d	2	P14921|ETS1_HUMAN			FALSE
ILYDIPDIRL	36.83	1229.7	10	0.5	615.856	2	44.4123	0.9146-0.9371	980	23300	2099625	62199	210305_B721_sHLA_0201_3_Slot2-13_1_1050.d	2	O95363|SYFM_HUMAN			FALSE
ILYDKLEKI	33.69	1133.67	9	-8.5	567.835	2	17.9684	0.8725-0.8950	1400	17400	850950	25788	210305_B721_sHLA_0201_3_Slot2-13_1_1050.d	2	Q99832|TCPH_HUMAN			FALSE
ILYGEVEKL	26.01	1062.6	9	6	532.306	2	21.5618	0.8490-0.8715	352	8050	1019629	30865	210305_B721_sHLA_0201_3_Slot2-13_1_1050.d	1	Q9NZL9|MAT2B_HUMAN			FALSE
ILYGKIIHL	35.72	1068.67	9	-1.7	535.339	2	23.385	0.8828-0.9053	1190	15000	1105264	33358	210305_B721_sHLA_0201_3_Slot2-13_1_1050.d	2	P0CG13|CTF8_HUMAN			FALSE
ILYPKTLFL	26.88	1106.67	9	-2.8	554.34	2	40.0671	0.8697-0.8922	496	6760	1894121	56951	210305_B721_sHLA_0201_3_Slot2-13_1_1050.d	1	Q08209|PP2BA_HUMAN			FALSE
IM(+15.99)LEALERV	26.84	1088.59	9	-0.6	545.299	2	26.1105	0.8387-0.8612	4490	20300	1228145	37337	210305_B721_sHLA_0201_3_Slot2-13_1_1050.d	1	A8MWD9|RUXGL_HUMAN;P62308|RUXG_HUMAN	Oxidation (M)	M2:Oxidation (M):1001.00	FALSE
IMAQLPQEQKA	25.42	1255.66	11	3.4	628.836	2	10.4102	0.8987-0.9212	485	7040	492488	15092	210305_B721_sHLA_0201_3_Slot2-13_1_1050.d	1	P35221|CTNA1_HUMAN			FALSE
IMATSGVVAV	24.4	946.516	10	-6.3	947.513	1	24.114	1.4139-1.4359			1142143	34477	210305_B721_sHLA_0201_3_Slot2-13_1_1050.d	1	Q7Z460|CLAP1_HUMAN			FALSE
IMDESVLGV	24.51	961.479	9	-3.6	962.478	1	32.4929	1.4451-1.4671			1538814	46728	210305_B721_sHLA_0201_3_Slot2-13_1_1050.d	1	Q8N3U4|STAG2_HUMAN			FALSE
IMFETFNTPAM	25.44	1300.58	11	-3.5	651.293	2	43.5207	0.9156-0.9380			2060188	61204	210305_B721_sHLA_0201_3_Slot2-13_1_1050.d	1	P60709|ACTB_HUMAN;Q9BYX7|ACTBM_HUMAN;Q6S8J3|POTEE_HUMAN;A5A3E0|POTEF_HUMAN;P0CG39|POTEJ_HUMAN;P63261|ACTG_HUMAN;P0CG38|POTEI_HUMAN			FALSE
IMFQKPVEV	26.94	1089.59	9	2.9	545.801	2	20.6425	0.8303-0.8528	164	3240	977291	29651	210305_B721_sHLA_0201_3_Slot2-13_1_1050.d	1	Q9Y305|ACOT9_HUMAN			FALSE
IMGEAMERV	23.47	1034.49	9	-6.9	518.246	2	11.9597	0.8171-0.8397			566100	17184	210305_B721_sHLA_0201_3_Slot2-13_1_1050.d	1	P26639|SYTC_HUMAN			FALSE
IMLEALERV	34.97	1072.6	9	1.9	537.303	2	31.3176	0.8453-0.8678	35700	527000	1477971	44889	210305_B721_sHLA_0201_3_Slot2-13_1_1050.d	2	A8MWD9|RUXGL_HUMAN;P62308|RUXG_HUMAN			FALSE
INDPFIDL	23.56	945.481	8	9.7	946.493	1	45.6597	1.4158-1.4378			2161217	63893	210305_B721_sHLA_0201_3_Slot2-13_1_1050.d	1	P04406|G3P_HUMAN			FALSE
IPIHADPRL	30.37	1030.59	9	-5.1	516.298	2	23.9583	0.8284-0.8509			1134793	34279	210305_B721_sHLA_0201_3_Slot2-13_1_1050.d	2	O15160|RPAC1_HUMAN			FALSE
IQDELGGKITV	27.01	1171.64	11	3.4	586.829	2	19.662	0.8753-0.8978	112	3280	930286	28240	210305_B721_sHLA_0201_3_Slot2-13_1_1050.d	1	Q96LZ7|RMD2_HUMAN			FALSE
IQDNHDGTYTV	40.42	1261.56	11	-2.3	631.782	2	6.163	0.8978-0.9202	543	17300	291385	8881	210305_B721_sHLA_0201_3_Slot2-13_1_1050.d	2	P21333|FLNA_HUMAN			FALSE
IQGSELPEL	24.59	984.513	9	9.3	985.525	1	31.3639	1.4469-1.4689			1485345	45111	210305_B721_sHLA_0201_3_Slot2-13_1_1050.d	1	Q03001|DYST_HUMAN			FALSE
IQIM(+15.99)KVEEI	25.8	1117.61	9	1	559.808	2	17.3572	0.8415-0.8640	833	7240	819611	24845	210305_B721_sHLA_0201_3_Slot2-13_1_1050.d	1	Q02543|RL18A_HUMAN	Oxidation (M)	M4:Oxidation (M):1001.00	FALSE
IQIMKVEEI	32.3	1101.61	9	-0.1	551.81	2	25.896	0.8415-0.8640	9920	176000	1221686	37136	210305_B721_sHLA_0201_3_Slot2-13_1_1050.d	2	Q02543|RL18A_HUMAN			FALSE
IQQSIERLLV	29.94	1197.71	10	1.1	599.859	2	28.1856	0.9053-0.9277	2320	23100	1331506	40570	210305_B721_sHLA_0201_3_Slot2-13_1_1050.d	1	P55769|NH2L1_HUMAN			FALSE
IQRTPKIQVY	24.11	1244.72	10	2.7	623.368	2	8.3771	0.9156-0.9380	245	3010	395791	12265	210305_B721_sHLA_0201_3_Slot2-13_1_1050.d	2	P61769|B2MG_HUMAN			FALSE
IQVTKVTQV	27.72	1014.61	9	2.4	508.31	2	10.4141	0.8049-0.8274	701	12300	491570	15068	210305_B721_sHLA_0201_3_Slot2-13_1_1050.d	1	P48444|COPD_HUMAN			FALSE
IRDPILFPSF	30.64	1203.67	10	-1.1	602.836	2	44.1539	0.8819-0.9043	469	5610	2087723	61919	210305_B721_sHLA_0201_3_Slot2-13_1_1050.d	1	P04040|CATA_HUMAN			FALSE
ISEQFTAM(+15.99)FR	30.93	1244.59	10	-3.1	623.295	2	18.1553	0.8847-0.9071	384	4380	858313	25999	210305_B721_sHLA_0201_3_Slot2-13_1_1050.d	1	P68371|TBB4B_HUMAN;Q13509|TBB3_HUMAN;Q9BVA1|TBB2B_HUMAN;Q13885|TBB2A_HUMAN;P07437|TBB5_HUMAN;P04350|TBB4A_HUMAN	Oxidation (M)	M8:Oxidation (M):1001.00	FALSE
ISVYYNEATGGK	33.07	1300.63	12	5.7	651.323	2	10.2307	0.9165-0.9389	281	6200	483282	14826	210305_B721_sHLA_0201_3_Slot2-13_1_1050.d	1	P07437|TBB5_HUMAN			FALSE
ITMKPILKL	30.59	1055.68	9	-9.7	528.838	2	22.986	0.8397-0.8622			1088670	32856	210305_B721_sHLA_0201_3_Slot2-13_1_1050.d	1	Q6P4A8|PLBL1_HUMAN			FALSE
ITTTINPRF	29.55	1061.59	9	2.2	531.799	2	17.2294	0.8143-0.8368	2280	20700	815944	24754	210305_B721_sHLA_0201_3_Slot2-13_1_1050.d	2	P26010|ITB7_HUMAN			FALSE
IVAPGTFEV	34.21	931.501	9	-2.3	932.502	1	30.7414	1.4020-1.4240			1455816	44190	210305_B721_sHLA_0201_3_Slot2-13_1_1050.d	1	Q12905|ILF2_HUMAN			FALSE
IVDLTVGNNKTL	29.07	1285.72	12	2	643.868	2	21.1782	0.9277-0.9502	307	4120	1001233	30349	210305_B721_sHLA_0201_3_Slot2-13_1_1050.d	1	P35527|K1C9_HUMAN			FALSE
IVIGIIKTV	31.56	954.648	9	-7.6	478.325	2	30.9943	0.8021-0.8246			1467832	44584	210305_B721_sHLA_0201_3_Slot2-13_1_1050.d	1	Q02153|GCYB1_HUMAN			FALSE
IVKWDRDM	25.71	1061.53	8	0.9	531.772	2	7.8551	0.8359-0.8584	225	6740	370812	11424	210305_B721_sHLA_0201_3_Slot2-13_1_1050.d	1	P61769|B2MG_HUMAN			FALSE
IVMEHVVFL	28.2	1085.59	9	6.9	543.806	2	36.9283	0.8453-0.8678			1748749	52831	210305_B721_sHLA_0201_3_Slot2-13_1_1050.d	1	Q75V66|ANO5_HUMAN			FALSE
IVWNGPVGV	40.71	939.518	9	2.4	940.523	1	33.3886	1.3910-1.4130			1581194	47984	210305_B721_sHLA_0201_3_Slot2-13_1_1050.d	1	P00558|PGK1_HUMAN			FALSE
IWGKVTRA	30.05	929.545	8	-1.7	465.777	2	7.1162	0.7974-0.8199			336612	10302	210305_B721_sHLA_0201_3_Slot2-13_1_1050.d	1	P18077|RL35A_HUMAN			FALSE
IWHHTFYNELR	38.34	1514.74	11	-6.1	505.916	3	10.0542	0.7946-0.8171			475895	14591	210305_B721_sHLA_0201_3_Slot2-13_1_1050.d	1	P60709|ACTB_HUMAN;Q9BYX7|ACTBM_HUMAN;Q6S8J3|POTEE_HUMAN;P68133|ACTS_HUMAN;A5A3E0|POTEF_HUMAN;P0CG39|POTEJ_HUMAN;P63261|ACTG_HUMAN;P68032|ACTC_HUMAN;P0CG38|POTEI_HUMAN			FALSE
KAAKAKKAAAKK	43.56	1212.8	12	-9.7	405.269	3	0.5248	0.7136-0.7362			25443	411	210305_B721_sHLA_0201_3_Slot2-13_1_1050.d	2	P16401|H15_HUMAN			FALSE
KAEGAGDAK	32.66	845.424	9	1.9	846.429	1	3.8343	1.3119-1.3340			181279	4267	210305_B721_sHLA_0201_3_Slot2-13_1_1050.d	1	P05204|HMGN2_HUMAN			FALSE
KAWNDIKKVYA	32	1334.73	11	-4.6	445.915	3	6.7073	0.7607-0.7833			317191	9655	210305_B721_sHLA_0201_3_Slot2-13_1_1050.d	1	P36578|RL4_HUMAN			FALSE
KGKIPDVPGFS	27.95	1143.63	11	-2.1	572.818	2	15.7311	0.8669-0.8893	451	3530	743053	22489	210305_B721_sHLA_0201_3_Slot2-13_1_1050.d	1	P05089|ARGI1_HUMAN			FALSE
KIAPNTPQL	27.81	980.565	9	-8.1	491.284	2	10.4819	0.8077-0.8303			496171	15199	210305_B721_sHLA_0201_3_Slot2-13_1_1050.d	1	Q15155|NOMO1_HUMAN;P69849|NOMO3_HUMAN;Q5JPE7|NOMO2_HUMAN			FALSE
KIEEIKDFLL	42.54	1246.72	10	2.5	624.365	2	31.6781	0.9530-0.9754	126	4370	1500110	45572	210305_B721_sHLA_0201_3_Slot2-13_1_1050.d	1	P63173|RL38_HUMAN			FALSE
KIFDEILVNA	34.49	1160.64	10	-1.5	581.326	2	33.0832	0.8706-0.8931	6090	88800	1562822	47492	210305_B721_sHLA_0201_3_Slot2-13_1_1050.d	2	Q02880|TOP2B_HUMAN;P11388|TOP2A_HUMAN			FALSE
KIFDIDEAEEGV	31.7	1363.65	12	-0.9	682.829	2	27.7102	0.9324-0.9548	533	8040	1310264	39890	210305_B721_sHLA_0201_3_Slot2-13_1_1050.d	1	P20042|IF2B_HUMAN			FALSE
KIFEM(+15.99)GPVFTL	27.31	1296.68	11	-3.8	649.341	2	36.9859	0.9137-0.9361	562	9440	1749668	52856	210305_B721_sHLA_0201_3_Slot2-13_1_1050.d	1	P00403|COX2_HUMAN	Oxidation (M)	M5:Oxidation (M):1001.00	FALSE
KIFEMGPVFTL	42.82	1280.68	11	-2.2	641.345	2	46.4376	0.9090-0.9315	2860	38100	2198023	64939	210305_B721_sHLA_0201_3_Slot2-13_1_1050.d	5	P00403|COX2_HUMAN			FALSE
KIFSGVFVKV	51.47	1122.68	10	-1.7	562.344	2	23.4068	0.8762-0.8987	2530	27700	1106186	33386	210305_B721_sHLA_0201_3_Slot2-13_1_1050.d	2	Q6DKI1|RL7L_HUMAN			FALSE
KIIDIQEKV	32.76	1084.65	9	0.7	543.33	2	11.1007	0.8509-0.8734	126	4110	524692	16006	210305_B721_sHLA_0201_3_Slot2-13_1_1050.d	1	P12270|TPR_HUMAN			FALSE
KIIGIMEEV	35.52	1030.57	9	-7.4	516.288	2	26.086	0.8228-0.8453	436	7080	1233704	37532	210305_B721_sHLA_0201_3_Slot2-13_1_1050.d	1	P52701|MSH6_HUMAN			FALSE
KIIYIVHDEV	41.67	1227.69	10	1.4	614.848	2	14.3412	0.9174-0.9399	861	12800	676617	20421	210305_B721_sHLA_0201_3_Slot2-13_1_1050.d	1	P25788|PSA3_HUMAN			FALSE
KILAAILHL	31.48	990.659	9	-5	496.332	2	29.038	0.8490-0.8715	433	6120	1373852	41792	210305_B721_sHLA_0201_3_Slot2-13_1_1050.d	1	O94832|MYO1D_HUMAN;Q9NQX4|MYO5C_HUMAN			FALSE
KILDDLFLHTL	24.27	1326.75	11	-1.8	664.38	2	41.8482	0.9492-0.9716			1981311	59211	210305_B721_sHLA_0201_3_Slot2-13_1_1050.d	1	P54136|SYRC_HUMAN			FALSE
KILEDDKGAFQL	25.23	1375.73	12	5.3	688.875	2	20.1537	0.9614-0.9838	208	2960	954248	28958	210305_B721_sHLA_0201_3_Slot2-13_1_1050.d	1	Q9UKT4|FBX5_HUMAN			FALSE
KILEDVVGV	23.74	970.57	9	-0.5	486.29	2	23.1009	0.8068-0.8293	2660	26900	1093278	32994	210305_B721_sHLA_0201_3_Slot2-13_1_1050.d	1	Q9ULW0|TPX2_HUMAN			FALSE
KILEELQKV	35.98	1098.66	9	2.4	550.338	2	13.4165	0.8547-0.8772	269	9010	634301	19229	210305_B721_sHLA_0201_3_Slot2-13_1_1050.d	2	O75179|ANR17_HUMAN			FALSE
KILEINPKL	25.3	1066.67	9	-0.7	534.342	2	16.7638	0.8350-0.8575	126	3490	792920	24080	210305_B721_sHLA_0201_3_Slot2-13_1_1050.d	1	Q9H892|TTC12_HUMAN			FALSE
KILPTLEAV	36.71	982.606	9	-1.8	492.307	2	25.3781	0.8087-0.8312	891	11400	1202177	36401	210305_B721_sHLA_0201_3_Slot2-13_1_1050.d	2	Q12905|ILF2_HUMAN			FALSE
KILPVMVTL	26.17	1012.64	9	-0.3	507.322	2	37.5349	0.8284-0.8509	488	6880	1775425	53581	210305_B721_sHLA_0201_3_Slot2-13_1_1050.d	1	Q8IY34|S15A3_HUMAN			FALSE
KIMTEKELLAV	40.46	1273.73	11	2.6	637.872	2	18.2417	0.9511-0.9735	707	11200	861997	26107	210305_B721_sHLA_0201_3_Slot2-13_1_1050.d	1	Q14254|FLOT2_HUMAN			FALSE
KIPTPIVGV	25.21	922.585	9	-3	462.296	2	22.5778	0.7852-0.8077			1069324	32284	210305_B721_sHLA_0201_3_Slot2-13_1_1050.d	1	P51003|PAPOA_HUMAN			FALSE
KIVKWDRDM	32.26	1189.63	9	0.4	595.819	2	5.1307	0.8959-0.9184			242280	7158	210305_B721_sHLA_0201_3_Slot2-13_1_1050.d	1	P61769|B2MG_HUMAN			FALSE
KIWDLKERTNV	23.33	1400.78	11	6.5	467.934	3	9.8011	0.7513-0.7739			463911	14229	210305_B721_sHLA_0201_3_Slot2-13_1_1050.d	1	Q9UMS4|PRP19_HUMAN			FALSE
KIWDPVHRV	31.66	1148.65	9	-0.2	383.887	3	7.2134	0.7258-0.7484			341236	10456	210305_B721_sHLA_0201_3_Slot2-13_1_1050.d	2	P29144|TPP2_HUMAN			FALSE
KIWDVSVNSV	24.17	1145.61	10	-1.7	573.808	2	25.1045	0.8612-0.8837	597	7600	1187355	35883	210305_B721_sHLA_0201_3_Slot2-13_1_1050.d	1	O75083|WDR1_HUMAN			FALSE
KIYEGQVEV	44.46	1063.55	9	0.3	532.782	2	10.7935	0.8115-0.8340	35900	1030000	508136	15542	210305_B721_sHLA_0201_3_Slot2-13_1_1050.d	3	P46777|RL5_HUMAN			FALSE
KKGPNANS	36.84	814.43	8	7.7	815.439	1	3.996	1.2834-1.3055			188830	4666	210305_B721_sHLA_0201_3_Slot2-13_1_1050.d	3	P62861|RS30_HUMAN			FALSE
KKKGPNANS	29.9	942.525	9	0.9	943.528	1	3.996	1.3993-1.4213			188904	4740	210305_B721_sHLA_0201_3_Slot2-13_1_1050.d	1	P62861|RS30_HUMAN			FALSE
KKYKPLDLRPK	57.14	1384.86	11	-3.4	462.622	3	2.9964	0.7776-0.8002			141722	3152	210305_B721_sHLA_0201_3_Slot2-13_1_1050.d	2	P42766|RL35_HUMAN			FALSE
KLADDVDLEQV	29.39	1243.63	11	1.9	622.82	2	20.8681	0.8875-0.9099	3620	35800	986490	29910	210305_B721_sHLA_0201_3_Slot2-13_1_1050.d	1	P55072|TERA_HUMAN			FALSE
KLADKLYNL	26.82	1076.62	9	0.9	539.317	2	14.391	0.8481-0.8706	167	4690	680324	20552	210305_B721_sHLA_0201_3_Slot2-13_1_1050.d	1	Q8N4P3|MESH1_HUMAN			FALSE
KLAEKLTIL	28.58	1027.66	9	2.3	514.838	2	16.9573	0.8350-0.8575	368	5660	801229	24343	210305_B721_sHLA_0201_3_Slot2-13_1_1050.d	1	Q9Y2A7|NCKP1_HUMAN;P55160|NCKPL_HUMAN			FALSE
KLAEVTKVVV	34.84	1084.69	10	1.8	543.348	2	10.8755	0.8565-0.8790	119	4080	513661	15703	210305_B721_sHLA_0201_3_Slot2-13_1_1050.d	1	P23921|RIR1_HUMAN			FALSE
KLAPITYPQGLA	37.82	1270.73	12	-0.2	636.368	2	24.8395	0.9240-0.9464	474	5660	1175367	35517	210305_B721_sHLA_0201_3_Slot2-13_1_1050.d	1	P60763|RAC3_HUMAN;P15153|RAC2_HUMAN			FALSE
KLDDIVQHI	40.26	1079.6	9	1.8	540.804	2	17.5422	0.8678-0.8903	255	4100	828811	25105	210305_B721_sHLA_0201_3_Slot2-13_1_1050.d	1	Q96R06|SPAG5_HUMAN			FALSE
KLDEDVKMI	41.95	1089.57	9	1	545.792	2	12.0101	0.8472-0.8697	689	11500	567025	17215	210305_B721_sHLA_0201_3_Slot2-13_1_1050.d	1	Q13952|NFYC_HUMAN			FALSE
KLDNQVSKV	23.36	1029.58	9	3.8	515.798	2	3.5801	0.8246-0.8472			169219	3829	210305_B721_sHLA_0201_3_Slot2-13_1_1050.d	1				FALSE
KLDQVIIHV	28.11	1063.64	9	3	532.826	2	17.2523	0.8509-0.8734	931	14400	815010	24714	210305_B721_sHLA_0201_3_Slot2-13_1_1050.d	1	Q9BXD5|NPL_HUMAN			FALSE
KLDTVSSKIEL	45.31	1231.7	11	1.8	616.857	2	14.802	0.9128-0.9352	236	5630	699699	21153	210305_B721_sHLA_0201_3_Slot2-13_1_1050.d	1	Q92878|RAD50_HUMAN			FALSE
KLEDGPKFL	46.35	1045.58	9	1.2	523.796	2	12.7582	0.8237-0.8462	9540	165000	599275	18175	210305_B721_sHLA_0201_3_Slot2-13_1_1050.d	2	Q5VTE0|EF1A3_HUMAN;P68104|EF1A1_HUMAN			FALSE
KLEDGPKFLK	46.24	1173.68	10	1.9	392.231	3	6.0075	0.7456-0.7682			283976	8624	210305_B721_sHLA_0201_3_Slot2-13_1_1050.d	1	Q5VTE0|EF1A3_HUMAN;P68104|EF1A1_HUMAN			FALSE
KLEEIIHQI	31.87	1121.64	9	3.9	561.829	2	17.2647	0.8547-0.8772	607	8290	815014	24718	210305_B721_sHLA_0201_3_Slot2-13_1_1050.d	1	Q15042|RB3GP_HUMAN			FALSE
KLFDIFSQQV	25.07	1223.65	10	-3.3	612.83	2	39.923	0.8912-0.9137			1890449	56855	210305_B721_sHLA_0201_3_Slot2-13_1_1050.d	1	Q96QK1|VPS35_HUMAN			FALSE
KLFDLDEKLML	36.02	1363.74	11	0.1	682.875	2	39.8256	0.9782-1.0006	526	7680	1885857	56733	210305_B721_sHLA_0201_3_Slot2-13_1_1050.d	2	Q96ER3|SAAL1_HUMAN			FALSE
KLFDQANKL	33.87	1075.6	9	2.8	538.808	2	9.7233	0.8443-0.8669			460229	14123	210305_B721_sHLA_0201_3_Slot2-13_1_1050.d	1	Q9UDY2|ZO2_HUMAN			FALSE
KLFEFMHET	37.92	1180.56	9	1	591.284	2	18.8697	0.8922-0.9146	273	5350	894350	27170	210305_B721_sHLA_0201_3_Slot2-13_1_1050.d	1	O14980|XPO1_HUMAN			FALSE
KLFGMIITI	23.53	1034.62	9	-1.4	518.314	2	46.5744	0.8293-0.8519	2390	21400	2200796	65030	210305_B721_sHLA_0201_3_Slot2-13_1_1050.d	1	P61619|S61A1_HUMAN			FALSE
KLFNESHGIFL	32.28	1303.69	11	0.9	652.851	2	25.7933	0.9343-0.9567	512	9520	1219824	37062	210305_B721_sHLA_0201_3_Slot2-13_1_1050.d	1	Q9BW27|NUP85_HUMAN			FALSE
KLFPDTPLAL	23.48	1113.64	10	-0.6	557.826	2	40.877	0.8706-0.8931	836	6150	1933563	57951	210305_B721_sHLA_0201_3_Slot2-13_1_1050.d	1				FALSE
KLFPGFEIETV	47.24	1278.69	11	4.2	640.35	2	40.4743	0.9090-0.9315	6410	84900	1911553	57397	210305_B721_sHLA_0201_3_Slot2-13_1_1050.d	2	P08243|ASNS_HUMAN			FALSE
KLFPKGTIFTA	41.63	1221.71	11	3.3	611.862	2	20.5647	0.9165-0.9389	265	5080	972677	29507	210305_B721_sHLA_0201_3_Slot2-13_1_1050.d	1	O43683|BUB1_HUMAN			FALSE
KLGEFAKVLEL	32.95	1245.73	11	4.2	623.874	2	31.4447	0.9371-0.9595	1040	13100	1487204	45182	210305_B721_sHLA_0201_3_Slot2-13_1_1050.d	1	P30153|2AAA_HUMAN;P30154|2AAB_HUMAN			FALSE
KLGEIVTTI	36.44	972.586	9	7.3	973.595	1	21.7219	1.4607-1.4826	7470	68000	1028827	31123	210305_B721_sHLA_0201_3_Slot2-13_1_1050.d	4	P84077|ARF1_HUMAN;P84085|ARF5_HUMAN;P61204|ARF3_HUMAN;P18085|ARF4_HUMAN			FALSE
KLGKITFI	26.86	918.59	8	0.6	460.3	2	17.035	0.8049-0.8274			806734	24484	210305_B721_sHLA_0201_3_Slot2-13_1_1050.d	1	Q92890|UFD1_HUMAN			FALSE
KLGLKPLEV	25.27	995.638	9	-2.1	498.823	2	15.8284	0.8199-0.8425	201	2860	748607	22679	210305_B721_sHLA_0201_3_Slot2-13_1_1050.d	1	O43290|SNUT1_HUMAN			FALSE
KLGLVQKV	24.18	883.585	8	-1.4	442.797	2	6.0852	0.7786-0.8011			287687	8759	210305_B721_sHLA_0201_3_Slot2-13_1_1050.d	1	Q9Y6I4|UBP3_HUMAN			FALSE
KLGPAPKTL	40.93	923.58	9	-2.4	462.794	2	4.8152	0.7993-0.8218	155	4930	226479	6555	210305_B721_sHLA_0201_3_Slot2-13_1_1050.d	1	Q14527|HLTF_HUMAN			FALSE
KLGSVPVTV	29.28	898.549	9	-0.3	450.279	2	15.6542	0.7550-0.7776	1200	19300	741196	22420	210305_B721_sHLA_0201_3_Slot2-13_1_1050.d	3	Q9Y4C2|TCAF1_HUMAN			FALSE
KLHGVNINV	36.34	992.577	9	-1.6	497.293	2	8.3219	0.8002-0.8228	2250	42100	393936	12198	210305_B721_sHLA_0201_3_Slot2-13_1_1050.d	2	Q9BQ04|RBM4B_HUMAN;Q9BWF3|RBM4_HUMAN			FALSE
KLHLILDYV	28.85	1112.66	9	-0.4	557.334	2	30.9029	0.8603-0.8828	298	3650	1460450	44354	210305_B721_sHLA_0201_3_Slot2-13_1_1050.d	1	O75676|KS6A4_HUMAN			FALSE
KLHYVVTEV	31.26	1086.61	9	-5	544.306	2	9.6025	0.8481-0.8706	198	6060	453791	13943	210305_B721_sHLA_0201_3_Slot2-13_1_1050.d	1	Q9Y4A5|TRRAP_HUMAN			FALSE
KLIDDVHRL	34.44	1107.64	9	0.3	370.219	3	8.1275	0.7079-0.7305			384665	11867	210305_B721_sHLA_0201_3_Slot2-13_1_1050.d	1	P08240|SRPRA_HUMAN			FALSE
KLIDETQDMLL	30.64	1317.68	11	0.8	659.847	2	32.2036	0.9380-0.9604	328	5400	1523168	46280	210305_B721_sHLA_0201_3_Slot2-13_1_1050.d	1	Q5T4S7|UBR4_HUMAN			FALSE
KLIDFGSGALL	25.45	1132.65	11	-0.5	567.329	2	39.3235	0.8725-0.8950	3280	60900	1858274	55970	210305_B721_sHLA_0201_3_Slot2-13_1_1050.d	2	P11309|PIM1_HUMAN;Q9P1W9|PIM2_HUMAN;Q86V86|PIM3_HUMAN			FALSE
KLIEKLDIKL	48.42	1211.79	10	2.6	606.899	2	20.2076	0.8978-0.9202	12300	255000	955169	28985	210305_B721_sHLA_0201_3_Slot2-13_1_1050.d	6	P13639|EF2_HUMAN			FALSE
KLIEVDDERKL	43.96	1356.76	11	-0.6	453.259	3	7.8782	0.7475-0.7701	392	12600	371734	11452	210305_B721_sHLA_0201_3_Slot2-13_1_1050.d	1	P62753|RS6_HUMAN			FALSE
KLIEVDDERKLR	41.08	1512.86	12	-13.1	505.286	3	5.0523	0.7936-0.8162			238577	7031	210305_B721_sHLA_0201_3_Slot2-13_1_1050.d	1	P62753|RS6_HUMAN			FALSE
KLIGDPNLEF	28.89	1144.61	10	0.8	573.312	2	28.8924	0.8687-0.8912	735	8120	1365577	41563	210305_B721_sHLA_0201_3_Slot2-13_1_1050.d	1	P62826|RAN_HUMAN			FALSE
KLIGDPNLEFV	36.21	1243.68	11	0.2	622.845	2	33.5401	0.8987-0.9212	574	21500	1588547	48185	210305_B721_sHLA_0201_3_Slot2-13_1_1050.d	2	P62826|RAN_HUMAN			FALSE
KLIGDPNLEFVA	35.42	1314.72	12	1.7	658.364	2	32.3821	0.9361-0.9586	1520	29800	1530526	46486	210305_B721_sHLA_0201_3_Slot2-13_1_1050.d	2	P62826|RAN_HUMAN			FALSE
KLIGDTPIDTFL	39.38	1331.73	12	3.3	666.873	2	43.1157	0.9679-0.9903	2390	39900	2039087	60665	210305_B721_sHLA_0201_3_Slot2-13_1_1050.d	2	P19793|RXRA_HUMAN;P28702|RXRB_HUMAN;P48443|RXRG_HUMAN			FALSE
KLIKDGLII	26.27	1011.67	9	2.6	506.841	2	19.9459	0.8547-0.8772	294	6430	943187	28625	210305_B721_sHLA_0201_3_Slot2-13_1_1050.d	1	P84098|RL19_HUMAN			FALSE
[truncated: 1,148 more rows]

## Sheet: B35.1 Rep 1
Peptide	-10LgP	Mass	Length	ppm	m/z	z	RT	1/k0 Range	Area B721.221_35:01_3	Intensity B721.221_35:01_3	Scan	Precursor Id	Source File	#Spec	Accession	PTM	AScore	Decoy
[truncated: 2,496 more rows]

[truncated: 1 more sheets: B35.1 Rep 2]
