# Supplementary material for: Secreted HLA-Fc fusion profiles immunopeptidome in hypoxic PDAC and cellular senescence
Source: PNAS Nexus. 2023 Dec 14;2(12):pgad400. doi: 10.1093/pnasnexus/pgad400 (PMC10720946; doi:10.1093/pnasnexus/pgad400)
Supplement: pgad400_Supplementary_Data [file pgad400_supplementary_data.zip › PNASNEXUS-PNASNEXUS-2023-00672R-s02.xlsx]

## Sheet: HighConfidence Senes. Exclusive
	Peptide_Sequence	Protein_Name.x	UniProtID.x	Peptide_Length.x	Peptide_PTM.x	Peptide_Mass.x
1	AIHHFIEGV	IFIT2_HUMAN	P09913	9		1021.53
2	AIIESTPEL	JIP4_HUMAN	O60271	9		971.518
3	AIMDLLLRL	PP6R3_HUMAN;Q9UPN7|PP6R1_HUMAN	Q5H9R7	9		1056.64
4	AKAKAKKGKGKD	MK_HUMAN	P21741	12		1228.76
5	ALAAALAHI	DDX50_HUMAN;Q9NR30|DDX21_HUMAN	Q9BQ39	9		849.507
6	ALADLDELLIRA	PGBM_HUMAN	P98160	12		1311.74
7	ALFVRLLALA	BGH3_HUMAN	Q15582	10		1085.7
8	ALLNIKVK	K1C18_HUMAN	P05783	8		897.601
9	ALM(+15.99)GSPQLV	PLAK_HUMAN	P14923	9	Oxidation (M)	930.484
10	ALMDLLLRL	PP6R2_HUMAN	O75170	9		1056.64
11	ALMDQVHHM	S1PBP_HUMAN	Q96BU1	9		1080.48
12	ALQETPTSV	IFIT1_HUMAN	P09914	9		944.481
13	ALYDNVEKL	ASNS_HUMAN	P08243	9		1063.55
14	ALYGKTEVV	CSKI2_HUMAN	Q8WXE0	9		978.539
15	AMAEMKVVL	CP4FC_HUMAN;P78329|CP4F2_HUMAN;Q9HBI6|CP4FB_HUMAN;P98187|CP4F8_HUMAN;Q08477|CP4F3_HUMAN	Q9HCS2	9		990.524
16	AVANIVNSV	FSP1_HUMAN	Q9BRQ8	9		885.492
17	AVATFLQSV	UBA1_HUMAN	P22314	9		934.512
18	AVDEDRKMYL	CUL2_HUMAN	Q13617	10		1238.6
19	FISEFEHRV	PSD13_HUMAN	Q9UNM6	9		1162.58
20	FLFNKVVNL	YPEL5_HUMAN	P62699	9		1092.63
21	GLIDKVNEL	SRP54_HUMAN	P61011	9		999.56
22	GLMDTVKKV	GMEB1_HUMAN	Q9Y692	9		989.558
23	GMAERIPEL	ACSL3_HUMAN	O95573	9		1014.52
24	GMYGKIAVMEL	DDB1_HUMAN	Q16531	11		1210.61
25	GVISKTFQL	CD109_HUMAN	Q6YHK3	9		991.57
26	GVLDKLRSV	ZC3HE_HUMAN	Q6PJT7	9		985.592
27	GVVGEVTQV	PAR12_HUMAN	Q9H0J9	9		886.476
28	HLAIKLEQV	DCAF1_HUMAN	Q9Y4B6	9		1049.62
29	HLMEDYEKL	ACTN4_HUMAN	O43707	9		1176.55
30	HLSELNTKL	GOGA4_HUMAN	Q13439	9		1053.58
31	ILADATEQV	API5_HUMAN	Q9BZZ5	9		958.497
32	ILGPKPQGV	MFSD8_HUMAN	Q8NHS3	9		907.549
33	ILHDDEVTV	RLA1_HUMAN	P05386	9		1039.52
34	ILTESEIKL	TSNAX_HUMAN	Q99598	9		1044.61
35	ILYGKIIHL	CTF8_HUMAN	P0CG13	9		1068.67
36	KAKAKKGKGKD	MK_HUMAN	P21741	11		1157.72
37	KIIKIIITV	PLEC_HUMAN	Q15149	9		1039.74
38	KLDQVIIHV	NPL_HUMAN	Q9BXD5	9		1063.64
39	KLFEEIREILL	T11L2_HUMAN	Q8N4U5	11		1401.82
40	KLFEGENEHL	IQGA2_HUMAN	Q13576	10		1214.59
41	KLHDVELHQV	GNB5_HUMAN	O14775	10		1216.66
42	KLHLILDYV	KS6A4_HUMAN	O75676	9		1112.66
43	KLLEVNGVAL	SCRIB_HUMAN	Q14160	10		1054.64
44	KM(+15.99)LETKWSL	K2C8_HUMAN	P05787	9	Oxidation (M)	1150.61
45	KMMDVTVTIK	NOMO1_HUMAN;P69849|NOMO3_HUMAN;Q5JPE7|NOMO2_HUMAN	Q15155	10		1164.62
46	KMTQLFTKV	HIF1A_HUMAN	Q16665	9		1094.62
47	KVIKILITI	PLEC_HUMAN	Q15149	9		1039.74
48	KVLDLKINL	VP13A_HUMAN	Q96RL7	9		1054.67
49	KVLSKEFHL	SET_HUMAN	Q01105	9		1099.64
50	LGGIKVKL	BPIB4_HUMAN	P59827	8		826.564
51	LLADLKTMV	PDE4D_HUMAN;Q07343|PDE4B_HUMAN;Q08493|PDE4C_HUMAN;P27815|PDE4A_HUMAN	Q08499	9		1002.58
52	LLASINSTV	DDB1_HUMAN	Q16531	9		916.523
53	LLGELPRLLLL	DAF_HUMAN	P08174	11		1248.82
54	LLGPNGPAV	DC1L2_HUMAN	O43237	9		836.476
55	LLLPGELAKHAV	H2B1O_HUMAN;Q96A08|H2B1A_HUMAN;Q99879|H2B1M_HUMAN;O60814|H2B1K_HUMAN;P58876|H2B1D_HUMAN;Q93079|H2B1H_HUMAN;P57053|H2BFS_HUMAN;P33778|H2B1B_HUMAN;P62807|H2B1C_HUMAN;Q99877|H2B1N_HUMAN;A0A2R8Y619|H2BE1_HUMAN;P06899|H2B1J_HUMAN;Q5QNW6|H2B2F_HUMAN;Q16778|H2B2E_HUMAN;Q99880|H2B1L_HUMAN;Q8N257|H2B3B_HUMAN	P23527	12		1259.76
56	LLNIKVKL	K1C18_HUMAN	P05783	8		939.648
57	LMAHAMEEV	KHDR1_HUMAN	Q07666	9		1029.46
58	LVDEGLVKALGV	AK1BF_HUMAN;O60218|AK1BA_HUMAN	C9JRZ8	12		1211.71
59	NIVERLKEV	TRI34_HUMAN	Q9BYJ4	9		1098.64
60	NIVERVKEV	TRI22_HUMAN	Q8IYM9	9		1084.62
61	PKIVKWDRDM	B2MG_HUMAN	P61769	10		1286.68
62	QLMAEKLQL	MYH9_HUMAN	P35579	9		1072.6
63	QLQEELHQL	TRIPB_HUMAN	Q15643	9		1136.58
64	QMSEQVHTL	GOGA2_HUMAN	Q08379	9		1071.5
65	QQLDSKFLEQV	STAT1_HUMAN	P42224	11		1333.69
66	RLAEAQTYL	IFIT1_HUMAN;Q5T764|IFT1B_HUMAN	P09914	9		1063.57
67	RLAEVELRL	KIFC3_HUMAN	Q9BVG8	9		1097.66
68	RLLLHLEEL	MOV10_HUMAN	Q9HCE1	9		1134.68
69	RLLTPHLLL	SMOC1_HUMAN	Q9H4F8	9		1074.69
70	RLYDGLFKVI	DDB1_HUMAN	Q16531	10		1222.71
71	RQFEVKFEV	OAS3_HUMAN	Q9Y6K5	9		1180.62
72	SLAESSFDV	UD11_HUMAN	P22309	9		953.434
73	SLDAKEIYL	DJC10_HUMAN	Q8IXB1	9		1050.56
74	SLDGNPLAV	TSK_HUMAN	Q8WUA8	9		884.46
75	SLDSSNASV	KCC1D_HUMAN	Q8IU85	9		878.398
76	SLFAGGMLRV	TMED9_HUMAN	Q9BVK6	10		1049.57
77	SLFERLVVL	RENT1_HUMAN	Q92900	9		1074.64
78	SLIKKIKDV	SKAP2_HUMAN	O75563	9		1042.67
79	SLLPAIVEL	2AAA_HUMAN;P30154|2AAB_HUMAN	P30153	9		953.58
80	SLQSTILGV	LONP2_HUMAN	Q86WA8	9		916.523
81	SMYGVDLHKA	EPB41_HUMAN	P11171	10		1119.54
82	STLHLVLRL	UBC_HUMAN;P62979|RS27A_HUMAN;P0CG47|UBB_HUMAN;P62987|RL40_HUMAN	P0CG48	9		1050.65
83	SVLEALSGV	MX2_HUMAN;P20591|MX1_HUMAN	P20592	9		873.481
84	SVLGKIWKL	EHD4_HUMAN;Q9NZN3|EHD3_HUMAN	Q9H223	9		1042.65
85	SVLGRIWKL	EHD2_HUMAN	Q9NZN4	9		1070.66
86	SVPDPELIKTV	PGH2_HUMAN	P35354	11		1196.67
87	TAMDQVFHV	LPP_HUMAN	Q93052	9		1046.49
88	TIIDLPGITRV	MX2_HUMAN	P20592	11		1196.71
89	TLAEIYVAA	SRBP1_HUMAN	P36956	9		949.512
90	TLIDLPGITRV	MX1_HUMAN	P20591	11		1196.71
91	TLMERTVSL	NXP20_HUMAN	Q8IWE2	9		1048.56
92	TLQDIVYKL	BMI1_HUMAN;P35227|PCGF2_HUMAN	P35226	9		1091.62
93	TLWDIQKDL	LDHB_HUMAN	P07195	9		1130.6
94	TLYNPERTITV	IF2B3_HUMAN	O00425	11		1305.69
95	VGPGGLVFV	DIP2C_HUMAN	Q9Y2E4	9		843.485
96	VLDGASGLMKL	PLCE1_HUMAN	Q9P212	11		1102.61
97	VLWDRTFSL	STAT1_HUMAN	P42224	9		1135.6
98	VLWDRTFSLF	STAT1_HUMAN	P42224	10		1282.67
99	VMGDIPAAV	NASP_HUMAN	P49321	9		871.447
100	VVAEELENV	FBX22_HUMAN	Q8NEZ5	9		1000.51
101	VVDPNQVNV	HELZ2_HUMAN	Q9BYK8	9		982.508
102	YGIKDLATV	TRAM1_HUMAN	Q15629	9		978.539
103	YLFERIKEL	TM209_HUMAN	Q96SK2	9		1209.68
104	YLYVDKNFI	MYH9_HUMAN	P35579	9		1173.61
105	YQYPVIIHL	ELOV1_HUMAN	Q9BW60	9		1144.63
106	YVLDLAAKV	ACLY_HUMAN	P53396	9		990.575
107	ALSDLALHFL	TCPD_HUMAN	P50991	10		1098.61
108	ALVSYLIRL	RN213_HUMAN	Q63HN8	9		1046.65
109	AVMESIQGV	UBP28_HUMAN	Q96RU2	9		932.464
110	FLDEEVKLI	FRIL_HUMAN	P02792	9		1104.61
111	FQPFLEMIHEA	CLUS_HUMAN	P10909	11		1360.65
112	GLALKVQEV	TENS4_HUMAN	Q8IZW8	9		955.57
113	GLDRLNVTV	HXK1_HUMAN	P19367	9		985.556
114	GLGTGLHTFLL	VMP1_HUMAN	Q96GC9	11		1127.63
115	GLSPSIQTL	PP4C_HUMAN	P60510	9		914.507
116	GLWGPEEEPHL	PRC2B_HUMAN	Q5JSZ5	11		1262.59
117	ILAELPEDFKA	DDX6L_HUMAN	Q5H9U9	11		1244.67
118	ILENPPEEMKL	IF4G3_HUMAN	O43432	11		1311.67
119	ILLDRLLYL	RRNAD_HUMAN	Q96FB5	9		1130.71
120	KLQELNYNL	STAT1_HUMAN	P42224	9		1133.61
121	LLDPNVKSIFV	ERI3_HUMAN	O43414	11		1243.72
122	MLVAIIIHA	TR1L1_HUMAN;Q15629|TRAM1_HUMAN	Q8N609	9		979.589
123	NLASFIEQV	PHS_HUMAN	P61457	9		1019.53
124	RLLPDTINSINL	CKAP5_HUMAN	Q14008	12		1367.78
125	SILEDPPSI	INT13_HUMAN	Q9NVM9	9		969.502
126	SLVEELKKV	KTN1_HUMAN	Q86UP2	9		1043.62
127	SMAEVDAAM	ROA2_HUMAN	P22626	9		923.373
128	TLLAAEFLKQV	TCPH_HUMAN	Q99832	11		1231.72
129	TLMERGLPTL	T11L2_HUMAN	Q8N4U5	10		1129.62
130	TLQEVHFLL	PAR14_HUMAN	Q460N5	9		1098.61
131	VILEGELERA	TPM4_HUMAN	P67936	10		1127.62
132	VLAEELHKV	KTN1_HUMAN	Q86UP2	9		1036.59
133	VLFDVTGQVRL	MVP_HUMAN	Q14764	11		1245.71
134	VMLDKQKEL	STAT1_HUMAN	P42224	9		1102.61
135	VQIEEVRQV	ILF2_HUMAN	Q12905	9		1098.6
136	VVDAVVTQV	RPB7_HUMAN	P62487	9		928.523
137	YAFNMKATV	HSP7C_HUMAN	P11142	9		1043.51
138	YLTKEDLRV	S10AA_HUMAN	P60903	9		1135.62
139	AKAKKGKGKD	MK_HUMAN	P21741	10		1029.63
140	AKKGKGKD	MK_HUMAN	P21741	8		830.497
141	ALAEAGVGL	TKFC_HUMAN	Q3LXA3	9		799.444
142	ALAEDPQEL	CCAR1_HUMAN	Q8IX12	9		984.476
143	ALAEEVEQV	APOL2_HUMAN	Q9BQE5	9		986.492
144	ALAEIAKAEL	SFPQ_HUMAN	P23246	10		1027.59
145	ALDEPTTNL	RAD50_HUMAN	Q92878	9		972.476
146	ALDKALTSV	CUL2_HUMAN	Q13617	9		916.523
147	ALIALRYQL	AK1C2_HUMAN;P42330|AK1C3_HUMAN	P52895	9		1059.64
148	ALLDGRVQL	AGRIN_HUMAN	O00468	9		983.576
149	ALMPSLTET	A4_HUMAN	P05067	9		961.479
150	ALYHLAIKL	AKA11_HUMAN	Q9UKA4	9		1040.64
151	AVMGIVSEV	DYHC1_HUMAN	Q14204	9		903.473
152	FIMEGTLTRV	SOS1_HUMAN	Q07889	10		1165.62
153	FLADPSAFV	RLA0_HUMAN;Q8NHW5|RLA0L_HUMAN	P05388	9		965.486
154	FLPEPMGTA	BASI_HUMAN	P35613	9		961.458
155	GLDIPTVQV	DDX49_HUMAN	Q9Y6V7	9		940.523
156	GLIDHQTYLEL	PLEC_HUMAN	Q15149	11		1300.67
157	HLDEAIHVL	TFE2_HUMAN	P15923	9		1045.56
158	ILLPRIIEA	S4A11_HUMAN	Q8NBS3	9		1036.66
159	KAKKGKGKD	MK_HUMAN	P21741	9		958.592
160	KLDEILKEI	COR1C_HUMAN	Q9ULV4	9		1099.65
161	KLIPLLLQL	NOMO1_HUMAN;P69849|NOMO3_HUMAN;Q5JPE7|NOMO2_HUMAN	Q15155	9		1049.72
162	NLQEKVPEL	TMM17_HUMAN	Q86X19	9		1068.58
163	SLAEVNTQL	CP250_HUMAN	Q9BV73	9		973.508
164	SQFPTPEAV	SPT6H_HUMAN	Q7KZ85	9		974.471
165	TLFNVIKSV	ITPR3_HUMAN	Q14573	9		1019.6
166	TLLDPNEKYLL	NB5R1_HUMAN	Q9UHQ9	11		1317.72
167	TLLESIQHV	HERC2_HUMAN	O95714	9		1038.57
168	TLWYRAPEV	CDK6_HUMAN;P11802|CDK4_HUMAN	Q00534	9		1133.59
169	VMAGDIYSV	PLIN2_HUMAN	Q99541	9		953.453
170	YAYDGKDYIAL	HLAB_HUMAN	P01889	11		1290.61
171	YAYDGKDYLAL	HLAG_HUMAN	P17693	11		1290.61
172	YLPPATQVV	IF4A3_HUMAN	P38919	9		986.544
173	YLPPGFLSA	SRBP1_HUMAN	P36956	9		963.506
174	AM(+15.99)IPGPQTV	E41L1_HUMAN	Q9H4G0	9	Oxidation (M)	928.469
175	AQIRYLTQV	MED11_HUMAN	Q9P086	9		1090.61
176	AVFDKTLAEL	MCAF1_HUMAN	Q6VMQ6	10		1105.6
177	KILAAILHL	MYO5C_HUMAN	Q9NQX4	9		990.659
178	KIYEGQVEV	RL5_HUMAN	P46777	9		1063.55
179	KLADKLYNL	MESH1_HUMAN	Q8N4P3	9		1076.62
180	KLLAAILHL	MYO7B_HUMAN;Q13402|MYO7A_HUMAN	Q6PIF6	9		990.659
181	KLLEGEETRL	NFL_HUMAN	P07196	10		1186.66
182	MLIEVIEKL	AP3B1_HUMAN	O00203	9		1086.64
183	NLFNKYPAL	PLST_HUMAN	P13797	9		1078.58
184	QLSPRLLEV	PAR14_HUMAN	Q460N5	9		1053.62
185	SLLRHLEKV	SYNPO_HUMAN	Q8N3V7	9		1093.66
186	SLQEELNKL	CCPG1_HUMAN	Q9ULG6	9		1072.58
187	TLLDRMVHL	NELFD_HUMAN	Q8IXH7	9		1096.61
188	TMIGEIAAA	BTG1_HUMAN	P62324	9		875.442
189	VVYGEPITA	DPYL2_HUMAN	Q16555	9		947.496
190	YMDAPKAAL	SHSA5_HUMAN	Q8N114	9		978.484

## Sheet: Growing Rep 1
Peptide	-10LgP	Mass	Length	ppm	m/z	z	RT	1/k0 Range	Area Growing-1	Intensity Growing-1	Scan	Precursor Id	Source File	#Spec	Accession	PTM	AScore	Decoy
AAAIEVHEV	26.64	937.487	9	4.2	469.748	2	5.8931	0.8354-0.8573			282568	5928	210520_A549_Growing_1_Slot1-15_1_368.d	1	P07954|FUMH_HUMAN			FALSE
AAALIIHHV	30.16	943.56	9	-0.7	472.783	2	4.9601	0.8363-0.8582			237486	4526	210520_A549_Growing_1_Slot1-15_1_368.d	1	Q96ST3|SIN3A_HUMAN			FALSE
AAALLLLLLL	24.73	1022.71	10	-10.6	512.352	2	40.6096	0.8847-0.9066			1946652	44752	210520_A549_Growing_1_Slot1-15_1_368.d	1	Q8N3Y3|LARG2_HUMAN;O15120|PLCB_HUMAN			FALSE
AAFDGGFTV	33.58	883.408	9	2.1	884.408	1	24.5732	1.4004-1.4223			1178517	27367	210520_A549_Growing_1_Slot1-15_1_368.d	1	Q86WA8|LONP2_HUMAN			FALSE
AAGPPISEGKY	27.67	1088.55	11	0.8	545.278	2	5.1371	0.8372-0.8591	766	11900	245063	4823	210520_A549_Growing_1_Slot1-15_1_368.d	1	Q15517|CDSN_HUMAN			FALSE
AAGPPISEGKYF	35.32	1235.62	12	-0.9	618.81	2	14.2842	0.8893-0.9112	273	15900	684828	15978	210520_A549_Growing_1_Slot1-15_1_368.d	4	Q15517|CDSN_HUMAN			FALSE
AALEEADKM(+15.99)FL	29.62	1252.6	11	-7.8	627.297	2	16.7997	0.9185-0.9404	130	3020	805026	18786	210520_A549_Growing_1_Slot1-15_1_368.d	1	Q9Y6B2|EID1_HUMAN	Oxidation (M)	M9:Oxidation (M):1001.00	FALSE
AALEEADKMFL	43.76	1236.61	11	0.9	619.305	2	25.7167	0.9222-0.9441	954	24000	1229571	28371	210520_A549_Growing_1_Slot1-15_1_368.d	2	Q9Y6B2|EID1_HUMAN			FALSE
AAPLLLLLLL	30.06	1048.73	10	-14.4	525.358	2	42.534	0.9066-0.9286			2038795	46805	210520_A549_Growing_1_Slot1-15_1_368.d	2	P52797|EFNA3_HUMAN			FALSE
AATEIVERV	30.45	986.54	9	-0.4	494.272	2	6.6554	0.8034-0.8253	750	18800	318077	6857	210520_A549_Growing_1_Slot1-15_1_368.d	1	Q9UID3|VPS51_HUMAN			FALSE
AEVNADRITWL	32.76	1286.66	11	0.9	644.333	2	23.6061	0.9231-0.9450	726	9370	1129258	26338	210520_A549_Growing_1_Slot1-15_1_368.d	1	Q08188|TGM3_HUMAN			FALSE
AFSAYDGP	29.44	826.35	8	3.1	827.352	1	6.7484	1.3119-1.3338			323668	6988	210520_A549_Growing_1_Slot1-15_1_368.d	2	Q9BZ76|CNTP3_HUMAN;Q96NU0|CNT3B_HUMAN			FALSE
AGPPESLGV	36.59	825.423	9	-2.4	826.421	1	12.6574	1.3284-1.3503			607367	14047	210520_A549_Growing_1_Slot1-15_1_368.d	5	Q9Y618|NCOR2_HUMAN			FALSE
AIIDKYIKL	30.88	1075.66	9	-0.6	538.834	2	19.4961	0.8765-0.8984	1160	17700	932767	21857	210520_A549_Growing_1_Slot1-15_1_368.d	1	Q6NUM9|RETST_HUMAN			FALSE
AIIGGTFTV	28.56	877.491	9	3.6	878.493	1	28.9081	1.4113-1.4332			1385451	31371	210520_A549_Growing_1_Slot1-15_1_368.d	1	Q969X5|ERGI1_HUMAN			FALSE
AILGIHNEV	32.88	964.534	9	-1.2	483.269	2	11.125	0.8098-0.8317	2310	35100	531740	12130	210520_A549_Growing_1_Slot1-15_1_368.d	1	P12814|ACTN1_HUMAN			FALSE
AIMDIVIKV	29.51	1000.6	9	11.3	501.308	2	32.7568	0.8235-0.8454			1570116	35856	210520_A549_Growing_1_Slot1-15_1_368.d	1	Q9NZJ5|E2AK3_HUMAN			FALSE
AIQEQITRV	33.25	1056.59	9	0.8	529.299	2	6.4805	0.8363-0.8582	1190	24600	309665	6635	210520_A549_Growing_1_Slot1-15_1_368.d	1	A5YKK6|CNOT1_HUMAN			FALSE
AIVDKVPSV	28.7	926.544	9	5	927.547	1	10.8497	1.4132-1.4350			520538	11848	210520_A549_Growing_1_Slot1-15_1_368.d	1	Q9Y678|COPG1_HUMAN			FALSE
ALADGVVSQA	51.47	929.482	10	1.6	930.482	1	9.6057	1.4323-1.4542			460829	10379	210520_A549_Growing_1_Slot1-15_1_368.d	2	Q92917|GPKOW_HUMAN			FALSE
ALADVVRRL	27.61	1011.62	9	-3.3	506.81	2	14.5002	0.8573-0.8792	433	7040	695096	16236	210520_A549_Growing_1_Slot1-15_1_368.d	1	O00423|EMAL1_HUMAN			FALSE
ALAEALKEV	27.03	942.539	9	2	472.273	2	12.2373	0.8143-0.8363	287	7260	585937	13547	210520_A549_Growing_1_Slot1-15_1_368.d	1	Q6PI26|SHQ1_HUMAN			FALSE
ALAEGQLRL	26.38	969.561	9	-2.2	485.782	2	12.8733	0.8171-0.8390	377	6180	616704	14284	210520_A549_Growing_1_Slot1-15_1_368.d	1	Q8NF37|PCAT1_HUMAN			FALSE
ALAELSESL	24.6	931.486	9	-3.7	932.481	1	23.1154	1.4360-1.4578			1108782	25882	210520_A549_Growing_1_Slot1-15_1_368.d	1				FALSE
ALAGDQPSV	34.6	856.429	9	2.4	857.43	1	6.3596	1.3639-1.3858			304982	6502	210520_A549_Growing_1_Slot1-15_1_368.d	2	P21333|FLNA_HUMAN			FALSE
ALAGGITM(+15.99)V	39.94	847.447	9	-16	848.433	1	13.9986	1.3904-1.4123			671769	15659	210520_A549_Growing_1_Slot1-15_1_368.d	1	P27708|PYR1_HUMAN	Oxidation (M)	M8:Oxidation (M):1001.00	FALSE
ALAGGITMV	33.54	831.452	9	-2.1	832.45	1	22.8822	1.3885-1.4104			1097631	25651	210520_A549_Growing_1_Slot1-15_1_368.d	2	P27708|PYR1_HUMAN			FALSE
ALANHLIKV	36.14	977.602	9	-1.3	489.803	2	6.9746	0.8500-0.8719	205	6640	333922	7232	210520_A549_Growing_1_Slot1-15_1_368.d	1	Q9H4M9|EHD1_HUMAN;Q9NZN3|EHD3_HUMAN			FALSE
ALAPGLPTA	43.16	809.465	9	3.3	810.467	1	17.653	1.3366-1.3585			846982	19792	210520_A549_Growing_1_Slot1-15_1_368.d	5	Q9UMX5|NENF_HUMAN			FALSE
ALASEPLKV	30.61	926.544	9	-2.6	464.274	2	9.5396	0.7961-0.8180	500	11400	456175	10275	210520_A549_Growing_1_Slot1-15_1_368.d	1	Q8N573|OXR1_HUMAN			FALSE
ALASHILTA	26.81	895.513	9	-0.8	448.759	2	8.909	0.7823-0.8043	195	4980	427256	9566	210520_A549_Growing_1_Slot1-15_1_368.d	1	O00273|DFFA_HUMAN			FALSE
ALASHLIEA	39.43	923.508	9	-1	462.756	2	9.1178	0.8015-0.8235	9830	274000	436591	9801	210520_A549_Growing_1_Slot1-15_1_368.d	2	Q9NZN4|EHD2_HUMAN			FALSE
ALASLENHV	29.87	952.498	9	2.2	477.253	2	6.9816	0.8089-0.8308			334859	7259	210520_A549_Growing_1_Slot1-15_1_368.d	1	Q9UPN9|TRI33_HUMAN			FALSE
ALASVIM(+15.99)GL	28.7	889.494	9	0.9	890.494	1	30.8324	1.4214-1.4432			1477626	33456	210520_A549_Growing_1_Slot1-15_1_368.d	1	P30153|2AAA_HUMAN;P30154|2AAB_HUMAN	Oxidation (M)	M7:Oxidation (M):1001.00	FALSE
ALATLIHQV	31.92	964.571	9	2	483.289	2	15.8045	0.8408-0.8628	2760	118000	757564	17734	210520_A549_Growing_1_Slot1-15_1_368.d	3	Q9UBW8|CSN7A_HUMAN			FALSE
ALDANIARL	25.13	955.545	9	5.1	478.778	2	14.3485	0.8189-0.8408			688551	16061	210520_A549_Growing_1_Slot1-15_1_368.d	1	Q49A88|CCD14_HUMAN			FALSE
ALDESHNQNL	28.28	1139.52	10	-7.6	570.758	2	1.3836	0.8683-0.8902			66126	606	210520_A549_Growing_1_Slot1-15_1_368.d	1	O94804|STK10_HUMAN			FALSE
ALDEVFTKV	42.09	1020.55	9	0.8	511.277	2	18.6075	0.8317-0.8536	1560	41000	890820	20860	210520_A549_Growing_1_Slot1-15_1_368.d	2	Q9UMX5|NENF_HUMAN			FALSE
ALDGKIYEL	27.22	1020.55	9	0.2	511.277	2	16.723	0.8344-0.8564	2300	32100	801300	18700	210520_A549_Growing_1_Slot1-15_1_368.d	1	Q13017|RHG05_HUMAN			FALSE
ALDKATVLL	31.07	942.575	9	2.3	472.291	2	15.975	0.8143-0.8363	5170	62800	763165	17875	210520_A549_Growing_1_Slot1-15_1_368.d	1	Q53EL6|PDCD4_HUMAN			FALSE
ALDNVDARMYM	38.02	1297.58	11	-4.7	649.788	2	17.0646	0.9368-0.9587	69.2	2430	818088	19108	210520_A549_Growing_1_Slot1-15_1_368.d	1	P22314|UBA1_HUMAN			FALSE
ALDSHPTIV	39.97	951.503	9	-2.3	476.753	2	7.4573	0.8171-0.8390	1960	243000	356376	7846	210520_A549_Growing_1_Slot1-15_1_368.d	7	Q02363|ID2_HUMAN			FALSE
ALDTTRHEL	36.75	1054.54	9	1.9	528.274	2	0.2951	0.8710-0.8929			14679	119	210520_A549_Growing_1_Slot1-15_1_368.d	2	Q9BT25|HAUS8_HUMAN			FALSE
ALEEADKMFL	42.37	1165.57	10	-3.9	583.784	2	22.6545	0.8865-0.9085	315	3940	1085555	25405	210520_A549_Growing_1_Slot1-15_1_368.d	1	Q9Y6B2|EID1_HUMAN			FALSE
ALERELYHV	26.34	1128.59	9	9	565.303	2	6.1458	0.8875-0.9094			294724	6254	210520_A549_Growing_1_Slot1-15_1_368.d	1	P24928|RPB1_HUMAN			FALSE
ALESFLKQV	32.79	1033.58	9	-0.7	517.793	2	21.7945	0.8344-0.8564	760	11500	1042708	24418	210520_A549_Growing_1_Slot1-15_1_368.d	1	P78527|PRKDC_HUMAN			FALSE
ALFEGKVQL	27.7	1003.57	9	-1	502.787	2	19.7195	0.8290-0.8509	2420	31600	943005	22085	210520_A549_Growing_1_Slot1-15_1_368.d	1	Q8NEZ3|WDR19_HUMAN			FALSE
ALFNGAQKL	27.88	960.539	9	1.9	481.273	2	10.5727	0.7979-0.8198	580	10300	505605	11475	210520_A549_Growing_1_Slot1-15_1_368.d	1	Q9H9S3|S61A2_HUMAN;P61619|S61A1_HUMAN			FALSE
ALFPGDVDRL	25.26	1101.58	10	1.3	551.794	2	23.7051	0.8664-0.8884	5070	28200	1130194	26364	210520_A549_Growing_1_Slot1-15_1_368.d	1	P11216|PYGB_HUMAN			FALSE
ALFQRPPLI	39.67	1053.63	9	4	527.821	2	25.7298	0.8591-0.8811	4280	80900	1232363	28433	210520_A549_Growing_1_Slot1-15_1_368.d	2	O60832|DKC1_HUMAN			FALSE
ALGGHPLLGV	40.55	932.544	10	-1.2	467.274	2	15.0866	0.8070-0.8290	2230	55900	720297	16867	210520_A549_Growing_1_Slot1-15_1_368.d	2	O94907|DKK1_HUMAN			FALSE
ALGNIVHGL	27.15	892.513	9	1.6	447.26	2	15.9696	0.8034-0.8253	177	4090	765032	17922	210520_A549_Growing_1_Slot1-15_1_368.d	1	Q5VW36|FOCAD_HUMAN			FALSE
ALGPGVPHI	41.28	859.492	9	9.8	430.753	2	13.4738	0.7741-0.7961			646599	15059	210520_A549_Growing_1_Slot1-15_1_368.d	2	Q9GZS1|RPA49_HUMAN			FALSE
ALHDLLTTY	24.8	1045.54	9	-6.2	523.771	2	27.3057	0.8655-0.8875	182	3670	1308480	29930	210520_A549_Growing_1_Slot1-15_1_368.d	1	Q3MII6|TBC25_HUMAN			FALSE
ALHHAVIFL	26.46	1019.59	9	-1.8	510.797	2	13.4866	0.8546-0.8765	249	5330	645662	15032	210520_A549_Growing_1_Slot1-15_1_368.d	1	Q7Z2K6|ERMP1_HUMAN			FALSE
ALIDGKNFSA	25.24	1034.54	10	2.9	518.274	2	10.29	0.8372-0.8591	172	4130	493487	11187	210520_A549_Growing_1_Slot1-15_1_368.d	1	Q9Y277|VDAC3_HUMAN			FALSE
ALIEVGEGV	37.45	885.481	9	-0.7	886.479	1	22.0658	1.4059-1.4277			1058542	24782	210520_A549_Growing_1_Slot1-15_1_368.d	1	Q86V59|PNM8A_HUMAN			FALSE
ALITRIFGV	28.7	988.607	9	3.6	495.308	2	31.124	0.8290-0.8509			1491605	33785	210520_A549_Growing_1_Slot1-15_1_368.d	2	Q6YHU6|THADA_HUMAN			FALSE
ALKDLINEA	25.05	985.544	9	-0.5	493.775	2	14.9861	0.8207-0.8427	15700	173000	716559	16769	210520_A549_Growing_1_Slot1-15_1_368.d	1	P12004|PCNA_HUMAN			FALSE
ALLAELEKI	32.57	998.601	9	-5.3	500.301	2	28.9469	0.8427-0.8646			1387305	31405	210520_A549_Growing_1_Slot1-15_1_368.d	1	Q9P013|CWC15_HUMAN			FALSE
ALLAEMDKV	32.21	988.526	9	-8.3	495.262	2	16.234	0.8171-0.8390			778987	18227	210520_A549_Growing_1_Slot1-15_1_368.d	1	P33527|MRP1_HUMAN;Q86XZ4|SPAS2_HUMAN			FALSE
ALLDDSKEL	26.93	1002.52	9	-2.9	502.263	2	11.7395	0.8335-0.8555	342	5850	562595	12955	210520_A549_Growing_1_Slot1-15_1_368.d	1	Q96FW1|OTUB1_HUMAN			FALSE
ALLDIIRSL	27.57	1012.63	9	-2.3	507.315	2	46.9044	0.8573-0.8792	1940	43000	2243562	50462	210520_A549_Growing_1_Slot1-15_1_368.d	2	O95864|FADS2_HUMAN			FALSE
ALLDKLYAL	36.66	1018.61	9	1.4	510.306	2	32.8643	0.8546-0.8765	12100	125000	1574798	35988	210520_A549_Growing_1_Slot1-15_1_368.d	2	Q9NV31|IMP3_HUMAN			FALSE
ALLDRIVSV	38.85	984.597	9	-2.6	493.3	2	25.7122	0.8408-0.8628	2880	68600	1229573	28373	210520_A549_Growing_1_Slot1-15_1_368.d	2	Q92621|NU205_HUMAN			FALSE
ALLELLHEL	26.05	1049.61	9	1.1	525.809	2	41.7281	0.8902-0.9121	201	4310	1999742	45972	210520_A549_Growing_1_Slot1-15_1_368.d	1	Q8NC56|LEMD2_HUMAN			FALSE
ALLERGYSL	36.15	1020.56	9	-3	511.281	2	13.9271	0.8518-0.8737	438	8040	668038	15568	210520_A549_Growing_1_Slot1-15_1_368.d	1	P34897|GLYM_HUMAN			FALSE
ALLESSLRQA	30.19	1086.6	10	0.2	544.304	2	8.7163	0.8719-0.8938	458	12300	417001	9321	210520_A549_Growing_1_Slot1-15_1_368.d	1	P24385|CCND1_HUMAN			FALSE
ALLGDLTKA	29.26	900.528	9	3.2	451.269	2	14.7472	0.7823-0.8043	6830	81600	705339	16469	210520_A549_Growing_1_Slot1-15_1_368.d	1	Q92973|TNPO1_HUMAN;O14787|TNPO2_HUMAN			FALSE
ALLGKIEKV	36.47	969.622	9	3.5	485.816	2	7.0267	0.8354-0.8573	608	20300	335797	7287	210520_A549_Growing_1_Slot1-15_1_368.d	1	Q10471|GALT2_HUMAN			FALSE
ALLHPQGFEV	33.38	1109.59	10	-3.1	555.794	2	19.0966	0.8619-0.8838	115	3210	915068	21448	210520_A549_Growing_1_Slot1-15_1_368.d	1	Q14656|TM187_HUMAN			FALSE
ALLKVNQEL	25.43	1026.61	9	1.9	514.307	2	12.8658	0.8646-0.8865	631	11500	615768	14258	210520_A549_Growing_1_Slot1-15_1_368.d	1	Q9Y512|SAM50_HUMAN			FALSE
ALLNAILHSA	30.16	1021.59	10	-2.7	511.797	2	26.4965	0.8683-0.8902	96.9	2640	1269506	29176	210520_A549_Growing_1_Slot1-15_1_368.d	2	Q9H8H0|NOL11_HUMAN			FALSE
ALLNIKVKL	36.26	1010.69	9	1.9	506.346	2	19.9512	0.8637-0.8856	945	14000	955121	22371	210520_A549_Growing_1_Slot1-15_1_368.d	1	P05783|K1C18_HUMAN			FALSE
ALLPQNHKL	33.32	1032.61	9	3	517.308	2	4.5519	0.8747-0.8966			217734	3884	210520_A549_Growing_1_Slot1-15_1_368.d	1	Q92797|SYMPK_HUMAN			FALSE
ALLQSDVRL	28.89	1013.59	9	-2.7	507.795	2	16.6387	0.8463-0.8683	1020	16900	796644	18594	210520_A549_Growing_1_Slot1-15_1_368.d	1	Q15149|PLEC_HUMAN			FALSE
ALLTGIISKA	36.73	985.617	10	-8.4	493.807	2	20.977	0.8390-0.8610			1006359	23559	210520_A549_Growing_1_Slot1-15_1_368.d	1	Q92621|NU205_HUMAN			FALSE
ALMDEVVKA	30.51	974.511	9	0.8	488.259	2	13.3729	0.8107-0.8326	594	8490	640042	14872	210520_A549_Growing_1_Slot1-15_1_368.d	1	P00558|PGK1_HUMAN			FALSE
ALMGSPQLV	39.05	914.49	9	-0.5	915.488	1	22.3768	1.4387-1.4606			1073454	25134	210520_A549_Growing_1_Slot1-15_1_368.d	1	P14923|PLAK_HUMAN			FALSE
ALNDHFVKL	36.3	1055.58	9	-2.2	528.789	2	9.9584	0.8655-0.8875	406	9400	476670	10750	210520_A549_Growing_1_Slot1-15_1_368.d	2	P04406|G3P_HUMAN			FALSE
ALNEEAGRLLL	25.38	1197.67	11	2.1	599.839	2	21.1478	0.9085-0.9304	123	6000	1012874	23704	210520_A549_Growing_1_Slot1-15_1_368.d	2	Q16763|UBE2S_HUMAN			FALSE
ALNEKLVNL	33.74	1012.59	9	0.3	507.298	2	14.9757	0.8308-0.8527	12600	316000	716554	16764	210520_A549_Growing_1_Slot1-15_1_368.d	2	O00303|EIF3F_HUMAN			FALSE
ALNELLQHV	38.12	1035.57	9	-0.8	518.788	2	20.8458	0.8482-0.8701	5060	241000	998891	23371	210520_A549_Growing_1_Slot1-15_1_368.d	4	Q9Y490|TLN1_HUMAN			FALSE
ALNEQIARL	34.04	1026.58	9	0.5	514.294	2	11.4132	0.8445-0.8664	783	11100	545779	12519	210520_A549_Growing_1_Slot1-15_1_368.d	1	O14777|NDC80_HUMAN			FALSE
ALNIATHVL	27.43	950.555	9	-1.1	476.28	2	16.8755	0.8180-0.8399			809684	18894	210520_A549_Growing_1_Slot1-15_1_368.d	1	Q9UET6|TRM7_HUMAN			FALSE
ALNPADITV	26.14	912.492	9	10.7	913.5	1	22.5323	1.4268-1.4487			1080895	25295	210520_A549_Growing_1_Slot1-15_1_368.d	1	Q8IXH7|NELFD_HUMAN			FALSE
ALNSKILSV	36.53	943.57	9	-10.2	472.783	2	13.0268	0.8025-0.8244			625103	14493	210520_A549_Growing_1_Slot1-15_1_368.d	1	Q96NW4|ANR27_HUMAN			FALSE
ALPDQGIAKA	35.38	982.545	10	0.3	492.275	2	5.1576	0.8052-0.8271	3590	90200	245996	4846	210520_A549_Growing_1_Slot1-15_1_368.d	1	P78318|IGBP1_HUMAN			FALSE
ALPEPSPAA	30.15	851.439	9	2.3	852.44	1	7.5453	1.3402-1.3621			361971	7981	210520_A549_Growing_1_Slot1-15_1_368.d	1	Q15149|PLEC_HUMAN			FALSE
ALPEVSVEA	25.27	913.476	9	2.1	914.476	1	17.4586	1.4141-1.4360			837656	19566	210520_A549_Growing_1_Slot1-15_1_368.d	1	Q8IWC1|MA7D3_HUMAN			FALSE
ALPPVLTTV	40.56	909.553	9	3	910.555	1	31.2795	1.3958-1.4177			1499032	33932	210520_A549_Growing_1_Slot1-15_1_368.d	4	Q6PKG0|LARP1_HUMAN			FALSE
ALQEMVHQV	43.13	1053.53	9	3.1	527.768	2	8.1965	0.8418-0.8637	1770	60000	390884	8684	210520_A549_Growing_1_Slot1-15_1_368.d	2	Q14511|CASL_HUMAN			FALSE
ALQKRLDEV	36.04	1070.61	9	4.5	536.309	2	2.2972	0.8591-0.8811			109360	1070	210520_A549_Growing_1_Slot1-15_1_368.d	2	Q9P2E9|RRBP1_HUMAN			FALSE
ALQPEPIKV	28.78	993.586	9	3.4	497.797	2	10.7508	0.8189-0.8408	405	8820	514952	11722	210520_A549_Growing_1_Slot1-15_1_368.d	1	Q92673|SORL_HUMAN			FALSE
ALSDGVHKI	32.43	938.519	9	-3.6	470.26	2	2.6082	0.8180-0.8399			124062	1212	210520_A549_Growing_1_Slot1-15_1_368.d	2	Q9NVQ4|FAIM1_HUMAN			FALSE
ALSDHHIYL	35.57	1067.54	9	0.1	534.772	2	7.7397	0.8591-0.8811	4350	159000	371300	8210	210520_A549_Growing_1_Slot1-15_1_368.d	3	P04075|ALDOA_HUMAN			FALSE
ALSEKLARL	27.23	999.608	9	5.2	500.809	2	6.0875	0.8600-0.8820			291915	6175	210520_A549_Growing_1_Slot1-15_1_368.d	1	Q96CS2|HAUS1_HUMAN			FALSE
ALSERAVAV	26.79	914.519	9	7.2	458.266	2	5.2906	0.7851-0.8070			253519	5089	210520_A549_Growing_1_Slot1-15_1_368.d	1	O00487|PSDE_HUMAN			FALSE
ALSGHLETV	45.02	925.487	9	1.8	926.487	1	5.7765	1.4123-1.4341	12300	740000	276929	5749	210520_A549_Growing_1_Slot1-15_1_368.d	6	A6NMY6|AXA2L_HUMAN;P07355|ANXA2_HUMAN			FALSE
ALSGHVSTV	27.63	869.461	9	-6.7	435.731	2	2.3147	0.7686-0.7906	431	7100	108441	1061	210520_A549_Growing_1_Slot1-15_1_368.d	1	Q9Y283|INVS_HUMAN			FALSE
ALSKEGIVAL	37.72	999.596	10	-0.6	500.8	2	14.0764	0.8344-0.8564			675503	15753	210520_A549_Growing_1_Slot1-15_1_368.d	1	P40227|TCPZ_HUMAN			FALSE
ALSPHNILL	31.19	976.571	9	1.6	489.289	2	18.5037	0.8518-0.8737	216	3570	888011	20781	210520_A549_Growing_1_Slot1-15_1_368.d	1	Q8TEA7|TBCK_HUMAN			FALSE
ALSPLGIEV	29.87	897.517	9	4.7	898.52	1	34.0785	1.4259-1.4478			1633601	37461	210520_A549_Growing_1_Slot1-15_1_368.d	1	Q13501|SQSTM_HUMAN			FALSE
ALSSLIHAL	35.89	923.544	9	-0.9	462.774	2	24.8398	0.8098-0.8317	906	25900	1188753	27593	210520_A549_Growing_1_Slot1-15_1_368.d	2	P13010|XRCC5_HUMAN			FALSE
ALSSSQAEV	36.3	890.434	9	0.8	891.434	1	4.5325	1.4077-1.4296			216776	3836	210520_A549_Growing_1_Slot1-15_1_368.d	1	Q9BW19|KIFC1_HUMAN			FALSE
ALTGHLEEV	42.68	967.497	9	3.6	484.753	2	7.2704	0.8244-0.8463	6130	245000	347956	7616	210520_A549_Growing_1_Slot1-15_1_368.d	2	P04083|ANXA1_HUMAN			FALSE
ALTPVVVTL	27.12	911.569	9	0.3	912.568	1	35.0504	1.4533-1.4751			1680357	38717	210520_A549_Growing_1_Slot1-15_1_368.d	2	P11802|CDK4_HUMAN			FALSE
ALVDIVRSL	30.62	984.597	9	-3	493.3	2	33.2726	0.8335-0.8555	288	4120	1593480	36470	210520_A549_Growing_1_Slot1-15_1_368.d	1	Q9Y5Q0|FADS3_HUMAN			FALSE
ALVDQRELYL	30.73	1218.66	10	5.9	610.336	2	22.3962	0.9240-0.9459			1074394	25164	210520_A549_Growing_1_Slot1-15_1_368.d	1	Q9UL33|TPC2L_HUMAN			FALSE
ALVEKGEFAL	36.14	1075.59	10	-3	538.796	2	18.3716	0.8546-0.8765	250	5150	880537	20587	210520_A549_Growing_1_Slot1-15_1_368.d	1	P49454|CENPF_HUMAN			FALSE
ALVQDLAKA	37.08	927.539	9	-2.8	464.771	2	9.2845	0.7988-0.8207	995	32100	444989	10009	210520_A549_Growing_1_Slot1-15_1_368.d	2	P14635|CCNB1_HUMAN			FALSE
ALVSGGVAQA	33.94	871.476	10	2.5	872.478	1	7.2926	1.3995-1.4214			349821	7661	210520_A549_Growing_1_Slot1-15_1_368.d	1	Q8NHY2|COP1_HUMAN			FALSE
ALVVQVAEA	39.6	898.512	9	0	899.511	1	16.9727	1.4214-1.4432			814351	19011	210520_A549_Growing_1_Slot1-15_1_368.d	5	P07686|HEXB_HUMAN			FALSE
ALWERIEGV	27.16	1071.57	9	2.3	536.789	2	21.4312	0.8418-0.8637	851	11000	1025930	24020	210520_A549_Growing_1_Slot1-15_1_368.d	1	Q9BWT7|CAR10_HUMAN			FALSE
ALWGGPISL	29.87	912.507	9	-12.3	913.494	1	41.2122	1.4323-1.4542			1975607	45497	210520_A549_Growing_1_Slot1-15_1_368.d	1	Q9H6A9|PCX3_HUMAN			FALSE
ALWTGMHTI	27.07	1028.51	9	0.8	515.259	2	20.0673	0.8390-0.8610	635	10900	960719	22509	210520_A549_Growing_1_Slot1-15_1_368.d	1	Q9P2R3|ANFY1_HUMAN			FALSE
AM(+15.99)ASLGALA	27.38	819.416	9	13.4	820.427	1	12.2104	1.3430-1.3648			585923	13533	210520_A549_Growing_1_Slot1-15_1_368.d	1	P51571|SSRD_HUMAN	Oxidation (M)	M2:Oxidation (M):1001.00	FALSE
AM(+15.99)FDKKVQL	35.22	1094.58	9	1.2	548.293	2	4.9588	0.8582-0.8801	1200	47600	235600	4460	210520_A549_Growing_1_Slot1-15_1_368.d	2	O15061|SYNEM_HUMAN	Oxidation (M)	M2:Oxidation (M):1001.00	FALSE
AMAPGAPQV	37.18	840.416	9	-2	841.414	1	8.4783	1.3548-1.3767			406724	9054	210520_A549_Growing_1_Slot1-15_1_368.d	2	P98160|PGBM_HUMAN			FALSE
AMDSVLHTL	32.22	985.49	9	-0.6	493.748	2	17.6175	0.8226-0.8445	103	2260	844201	19741	210520_A549_Growing_1_Slot1-15_1_368.d	1	Q5S007|LRRK2_HUMAN			FALSE
AMDTSTVGV	26.08	879.401	9	-4.5	880.396	1	8.3811	1.3940-1.4159			402081	8961	210520_A549_Growing_1_Slot1-15_1_368.d	1	O94979|SC31A_HUMAN			FALSE
AMFDKKVQL	47.75	1078.58	9	0.9	540.295	2	8.5637	0.8600-0.8820	7930	359000	410461	9151	210520_A549_Growing_1_Slot1-15_1_368.d	3	O15061|SYNEM_HUMAN			FALSE
AMGIAPPKV	26.36	882.5	9	1.8	442.254	2	10.8998	0.7686-0.7906	1010	12400	520548	11858	210520_A549_Growing_1_Slot1-15_1_368.d	1	O43395|PRPF3_HUMAN			FALSE
AMIELVERL	29.02	1072.6	9	0.3	537.3	2	28.9275	0.8664-0.8884	3060	35800	1383602	31342	210520_A549_Growing_1_Slot1-15_1_368.d	1	Q96DX7|TRI44_HUMAN			FALSE
AMIKGLQVL	29.88	971.584	9	0.4	486.795	2	21.0271	0.8344-0.8564	1180	17200	1006355	23555	210520_A549_Growing_1_Slot1-15_1_368.d	1	Q7L576|CYFP1_HUMAN;Q96F07|CYFP2_HUMAN			FALSE
AMIPGPQTV	33.93	912.474	9	-6	913.467	1	16.4673	1.4132-1.4350			790127	18447	210520_A549_Growing_1_Slot1-15_1_368.d	1	Q9H4G0|E41L1_HUMAN			FALSE
AMLGGDLNSA	40.04	947.438	10	3.5	948.44	1	12.3659	1.4268-1.4487			593383	13713	210520_A549_Growing_1_Slot1-15_1_368.d	1	Q14814|MEF2D_HUMAN			FALSE
AMNGHVPAV	25.26	894.438	9	-2.9	448.221	2	4.9328	0.7823-0.8043	267	5870	234672	4442	210520_A549_Growing_1_Slot1-15_1_368.d	1	Q8IWZ3|ANKH1_HUMAN			FALSE
AMPQSGTGV	31.24	846.391	9	4	847.393	1	4.2604	1.3192-1.3411			203528	3328	210520_A549_Growing_1_Slot1-15_1_368.d	1	O00487|PSDE_HUMAN			FALSE
AMQSRLATL	28.08	989.533	9	1.5	495.77	2	7.5259	0.8262-0.8482			361049	7969	210520_A549_Growing_1_Slot1-15_1_368.d	1	Q9Y3E7|CHMP3_HUMAN			FALSE
AMSPTAAAV	31.79	817.4	9	1.1	818.401	1	7.0983	1.3247-1.3466			340473	7413	210520_A549_Growing_1_Slot1-15_1_368.d	1	P12270|TPR_HUMAN			FALSE
AMWEHPITA	38.72	1054.49	9	0.5	528.248	2	11.472	0.8500-0.8719	2200	89800	549502	12602	210520_A549_Growing_1_Slot1-15_1_368.d	3	Q96CD2|COAC_HUMAN			FALSE
AQWDIGIAHA	31.19	1080.54	10	1.8	541.271	2	17.496	0.8555-0.8774	303	5700	838604	19604	210520_A549_Growing_1_Slot1-15_1_368.d	1	Q9BZ95|NSD3_HUMAN			FALSE
AQYEHDLEV	34.29	1102.49	9	1.4	552.25	2	6.9448	0.8591-0.8811	721	20700	332056	7186	210520_A549_Growing_1_Slot1-15_1_368.d	1	P62826|RAN_HUMAN			FALSE
AQYENPPHI	34.41	1067.5	9	3.8	534.756	2	5.6793	0.8573-0.8792	1480	29200	272278	5648	210520_A549_Growing_1_Slot1-15_1_368.d	2	Q12965|MYO1E_HUMAN;O00160|MYO1F_HUMAN			FALSE
AQYENPPHIY	28.84	1230.57	10	3.5	616.287	2	7.9647	0.9267-0.9487	233	4960	380644	8454	210520_A549_Growing_1_Slot1-15_1_368.d	2	Q12965|MYO1E_HUMAN;O00160|MYO1F_HUMAN			FALSE
ASKGVKLV	27.35	800.512	8	-2.5	401.259	2	7.7375	0.7439-0.7659	67.9	2090	370365	8185	210520_A549_Growing_1_Slot1-15_1_368.d	1	Q08043|ACTN3_HUMAN;P35609|ACTN2_HUMAN;P12814|ACTN1_HUMAN;O43707|ACTN4_HUMAN			FALSE
ATAGVVTSV	32.43	803.439	9	1.1	804.439	1	7.6037	1.3101-1.3320			364761	8041	210520_A549_Growing_1_Slot1-15_1_368.d	1	Q8NFJ5|RAI3_HUMAN			FALSE
ATAPLISGV	25.53	827.475	9	3	828.477	1	19.4607	1.3475-1.3694			933695	21875	210520_A549_Growing_1_Slot1-15_1_368.d	1	O95487|SC24B_HUMAN			FALSE
ATDPTIHTV	33.7	953.482	9	1.1	477.744	2	4.4338	0.8079-0.8299	799	25200	211113	3633	210520_A549_Growing_1_Slot1-15_1_368.d	1	Q9H6U8|ALG9_HUMAN			FALSE
ATIGELAQV	24.7	900.492	9	-1.6	901.489	1	19.5773	1.4223-1.4442			939268	21988	210520_A549_Growing_1_Slot1-15_1_368.d	1	P42345|MTOR_HUMAN			FALSE
ATLNIIHSV	30.62	966.55	9	-5.3	484.275	2	15.0881	0.8253-0.8472	179	5360	723087	16927	210520_A549_Growing_1_Slot1-15_1_368.d	1	Q9P1Q0|VPS54_HUMAN			FALSE
ATPMPTPSV	26.07	899.442	9	-0.1	900.441	1	13.1239	1.3922-1.4141			629751	14591	210520_A549_Growing_1_Slot1-15_1_368.d	1	A3KN83|SBNO1_HUMAN			FALSE
AVGGLGKLGKDA	33.78	1084.62	12	6.2	543.318	2	4.1437	0.9048-0.9267			197870	3130	210520_A549_Growing_1_Slot1-15_1_368.d	1	P81605|DCD_HUMAN			FALSE
AVHDSFVAV	32.68	943.476	9	2.4	944.477	1	9.353	1.4104-1.4323			448706	10086	210520_A549_Growing_1_Slot1-15_1_368.d	1	Q5UIP0|RIF1_HUMAN			FALSE
AVIDVGINRV	25.08	1054.61	10	1.3	528.31	2	16.0306	0.8472-0.8692	1120	15700	768755	18005	210520_A549_Growing_1_Slot1-15_1_368.d	1	P13995|MTDC_HUMAN			FALSE
AVIPRLVQL	27.03	1007.65	9	-1.5	504.826	2	25.9538	0.8436-0.8655	703	10600	1242573	28633	210520_A549_Growing_1_Slot1-15_1_368.d	1	P14923|PLAK_HUMAN			FALSE
AVLDRMHSL	36.49	1040.54	9	-9.9	521.269	2	7.0011	0.8664-0.8884			335798	7288	210520_A549_Growing_1_Slot1-15_1_368.d	1	P53621|COPA_HUMAN			FALSE
DAGAGIALNDH	45.01	1052.49	11	6.2	527.25	2	5.9903	0.8290-0.8509			287219	6029	210520_A549_Growing_1_Slot1-15_1_368.d	2	P04406|G3P_HUMAN			FALSE
DAGAGIALNDHF	32.3	1199.56	12	14.9	600.789	2	18.4693	0.9213-0.9432			886144	20734	210520_A549_Growing_1_Slot1-15_1_368.d	2	P04406|G3P_HUMAN			FALSE
DIKIRLENE	35.95	1128.61	9	-0.2	565.309	2	7.9377	0.8938-0.9158	1810	68400	380639	8449	210520_A549_Growing_1_Slot1-15_1_368.d	2	P13645|K1C10_HUMAN			FALSE
DLDTNADKQLSF	35.76	1365.64	12	5.4	683.825	2	17.3031	0.9605-0.9825			830193	19383	210520_A549_Growing_1_Slot1-15_1_368.d	1	P06702|S10A9_HUMAN			FALSE
DTNADKQLSF	53.15	1137.53	10	0.4	569.767	2	8.8904	0.8564-0.8783	6140	178000	425386	9516	210520_A549_Growing_1_Slot1-15_1_368.d	2	P06702|S10A9_HUMAN			FALSE
DTNADKQLSFE	35.71	1266.57	11	0.8	634.288	2	8.2556	0.9048-0.9267	446	8490	394608	8768	210520_A549_Growing_1_Slot1-15_1_368.d	1	P06702|S10A9_HUMAN			FALSE
DTNADKQLSFEE	43.16	1395.62	12	1.9	698.81	2	8.8745	0.9313-0.9532	900	29500	425384	9514	210520_A549_Growing_1_Slot1-15_1_368.d	2	P06702|S10A9_HUMAN			FALSE
DVANKIGII	27.42	941.555	9	-2.7	471.779	2	17.3809	0.7961-0.8180			833939	19489	210520_A549_Growing_1_Slot1-15_1_368.d	1	P62750|RL23A_HUMAN			FALSE
DVKDVLDSVL	26.08	1101.59	10	0.6	551.798	2	39.6065	0.8728-0.8948	616	8680	1896387	43627	210520_A549_Growing_1_Slot1-15_1_368.d	1	P81605|DCD_HUMAN			FALSE
ELAQQIQKV	29.17	1055.6	9	-0.4	528.801	2	6.1288	0.8436-0.8655	259	9150	292856	6206	210520_A549_Growing_1_Slot1-15_1_368.d	1	P60842|IF4A1_HUMAN;Q14240|IF4A2_HUMAN			FALSE
ELDRTPPEV	26.09	1054.53	9	2.4	528.268	2	5.9216	0.8226-0.8445	431	4050	281617	5887	210520_A549_Growing_1_Slot1-15_1_368.d	1	Q15393|SF3B3_HUMAN			FALSE
ELIDQDARDL	25.17	1186.58	10	2.3	594.295	2	11.9383	0.8820-0.9039			572871	13221	210520_A549_Growing_1_Slot1-15_1_368.d	1	P07355|ANXA2_HUMAN			FALSE
ELIDQDARDLY	27.03	1349.65	11	4.4	675.827	2	17.3951	0.9295-0.9514	106	2290	833945	19495	210520_A549_Growing_1_Slot1-15_1_368.d	1	P07355|ANXA2_HUMAN			FALSE
ELMEQVPHI	33.64	1094.54	9	-7.7	548.269	2	18.8776	0.9012-0.9231			905758	21238	210520_A549_Growing_1_Slot1-15_1_368.d	1	Q8TF05|PP4R1_HUMAN			FALSE
ENAGEDPGLA	39.94	971.42	10	-10.6	972.408	1	4.7852	1.4159-1.4378			229018	4248	210520_A549_Growing_1_Slot1-15_1_368.d	1	P81605|DCD_HUMAN			FALSE
ERSSSPASA	26.77	890.409	9	-2.5	891.406	1	6.0681	1.3785-1.4004			290978	6148	210520_A549_Growing_1_Slot1-15_1_368.d	1	Q9Y467|SALL2_HUMAN			FALSE
EVNADRITWL	37.68	1215.62	10	-0.3	608.814	2	23.4653	0.8920-0.9139			1125530	26250	210520_A549_Growing_1_Slot1-15_1_368.d	1	Q08188|TGM3_HUMAN			FALSE
EVVGGSSDSY	47.81	998.419	10	5.3	999.423	1	4.8629	1.4423-1.4642			232778	4368	210520_A549_Growing_1_Slot1-15_1_368.d	1	Q15517|CDSN_HUMAN			FALSE
FAAPGEGGALA	27.15	959.471	11	11.1	960.48	1	14.8539	1.4378-1.4597			712810	16660	210520_A549_Growing_1_Slot1-15_1_368.d	1	Q96RK0|CIC_HUMAN			FALSE
FASGLIHRV	32.34	998.566	9	7.1	500.289	2	5.971	0.8756-0.8975			286292	6012	210520_A549_Growing_1_Slot1-15_1_368.d	1	Q8N6L1|KTAP2_HUMAN			FALSE
FGLARAFGV	28.3	936.518	9	-4.6	469.26	2	23.0571	0.8043-0.8262			1106002	25832	210520_A549_Growing_1_Slot1-15_1_368.d	1	P24941|CDK2_HUMAN;Q00526|CDK3_HUMAN			FALSE
FIASKGVKLV	49.98	1060.66	10	3.8	531.337	2	7.7373	0.8902-0.9121	2640	52400	369422	8152	210520_A549_Growing_1_Slot1-15_1_368.d	1	Q08043|ACTN3_HUMAN;P12814|ACTN1_HUMAN;O43707|ACTN4_HUMAN			FALSE
FIDKHIAEL	26.87	1084.59	9	1.7	543.299	2	9.3741	0.8847-0.9066	378	7030	448722	10102	210520_A549_Growing_1_Slot1-15_1_368.d	1	Q9Y2A7|NCKP1_HUMAN			FALSE
FIFEKKLAQA	24.68	1193.68	10	-2.6	597.841	2	9.3725	0.9478-0.9697			449657	10127	210520_A549_Growing_1_Slot1-15_1_368.d	1	Q86XL3|ANKL2_HUMAN			FALSE
FIINGIEKV	37.17	1031.6	9	1.7	516.804	2	20.937	0.8363-0.8582	133	3780	1003564	23494	210520_A549_Growing_1_Slot1-15_1_368.d	1	Q9H9Y6|RPA2_HUMAN			FALSE
FIMEGGAMV	31.04	953.435	9	4.5	954.438	1	25.9534	1.4423-1.4642			1244425	28665	210520_A549_Growing_1_Slot1-15_1_368.d	1	P33992|MCM5_HUMAN			FALSE
FIWENIHTL	39.11	1171.6	9	2.9	586.805	2	31.4544	0.9012-0.9231			1507419	34129	210520_A549_Growing_1_Slot1-15_1_368.d	1	Q03001|DYST_HUMAN			FALSE
FLAEEGFYKF	32.31	1249.6	10	0.3	625.803	2	28.1742	0.9130-0.9350	916	12800	1349264	30674	210520_A549_Growing_1_Slot1-15_1_368.d	1	P46977|STT3A_HUMAN			FALSE
FLAEIFKKI	34.99	1107.67	9	-0.5	554.836	2	26.3033	0.9066-0.9286			1261153	29013	210520_A549_Growing_1_Slot1-15_1_368.d	1	Q14008|CKAP5_HUMAN			FALSE
FLAGEGMTV	34.35	923.442	9	2.6	924.443	1	21.2685	1.4296-1.4514			1020315	23865	210520_A549_Growing_1_Slot1-15_1_368.d	1	Q96BY2|MOAP1_HUMAN			FALSE
FLASESLIKQI	27.47	1247.71	11	2.4	624.859	2	26.6409	0.9304-0.9523	337	7120	1275060	29270	210520_A549_Growing_1_Slot1-15_1_368.d	1	P62906|RL10A_HUMAN			FALSE
FLDDLSQKL	36.93	1077.57	9	0.9	539.788	2	22.785	0.8637-0.8856			1092988	25558	210520_A549_Growing_1_Slot1-15_1_368.d	1	Q9BYT8|NEUL_HUMAN			FALSE
FLDDVVHSL	31.06	1043.53	9	0	522.767	2	28.094	0.8472-0.8692	405	5520	1344616	30576	210520_A549_Growing_1_Slot1-15_1_368.d	1	Q15652|JHD2C_HUMAN			FALSE
FLDEKTHEL	31.86	1130.56	9	0.5	566.283	2	5.609	0.8975-0.9194	1440	38200	267581	5501	210520_A549_Growing_1_Slot1-15_1_368.d	1	Q9H0K6|PUS7L_HUMAN			FALSE
FLDELEDEAKAA	34.99	1349.63	12	4.2	675.821	2	21.6114	0.9414-0.9633	699	10500	1034325	24225	210520_A549_Growing_1_Slot1-15_1_368.d	1	Q9Y2R0|COA3_HUMAN			FALSE
FLDEPTNHL	27.16	1084.52	9	1.4	543.263	2	11.7423	0.8445-0.8664	2130	58000	563518	12968	210520_A549_Growing_1_Slot1-15_1_368.d	2	Q9UG63|ABCF2_HUMAN			FALSE
FLDGRPLTL	40.65	1030.58	9	-2.7	516.292	2	23.8346	0.8536-0.8756			1143211	26641	210520_A549_Growing_1_Slot1-15_1_368.d	1	Q9H0Y0|ATG10_HUMAN			FALSE
FLDKNDHSL	28.47	1087.53	9	0.5	544.767	2	4.5035	0.8582-0.8801	226	10200	214889	3769	210520_A549_Growing_1_Slot1-15_1_368.d	1	O14578|CTRO_HUMAN			FALSE
FLDKVDEV	29.63	963.491	8	0.9	482.749	2	11.6116	0.8125-0.8344	133	4610	556979	12799	210520_A549_Growing_1_Slot1-15_1_368.d	1	O14975|S27A2_HUMAN			FALSE
FLDNERHEV	49.51	1157.55	9	3.7	579.777	2	4.314	0.9167-0.9386	1700	142000	205428	3408	210520_A549_Growing_1_Slot1-15_1_368.d	2	Q16512|PKN1_HUMAN			FALSE
FLDNGPKTI	24.68	1003.53	9	0.5	502.77	2	9.4796	0.8189-0.8408	541	8680	453384	10214	210520_A549_Growing_1_Slot1-15_1_368.d	1	P78344|IF4G2_HUMAN			FALSE
FLDPNNIPKA	42.91	1127.6	10	1.7	564.802	2	13.7695	0.8491-0.8710	4780	142000	659642	15362	210520_A549_Growing_1_Slot1-15_1_368.d	3	Q9BVK2|ALG8_HUMAN			FALSE
FLDPRPLTV	31.17	1056.6	9	-0.5	529.301	2	20.5835	0.8564-0.8783	3890	68100	984922	23052	210520_A549_Growing_1_Slot1-15_1_368.d	2	Q16678|CP1B1_HUMAN			FALSE
FLEKLLPPV	27.57	1054.64	9	1.4	528.324	2	33.7798	0.8628-0.8847	1210	9780	1614968	37028	210520_A549_Growing_1_Slot1-15_1_368.d	1	O95372|LYPA2_HUMAN			FALSE
FLEMIHEAQQA	30.53	1315.62	11	1.1	658.813	2	16.8287	0.9313-0.9532	76.6	1400	806898	18838	210520_A549_Growing_1_Slot1-15_1_368.d	1	P10909|CLUS_HUMAN			FALSE
FLFELPSRL	28.5	1120.63	9	3.5	561.318	2	40.1023	0.8884-0.9103	87	2880	1921464	44134	210520_A549_Growing_1_Slot1-15_1_368.d	1	Q9UID3|VPS51_HUMAN			FALSE
FLFEPVVKA	25.1	1048.6	9	-0.9	525.3	2	26.2232	0.8372-0.8591	1760	44400	1256507	28917	210520_A549_Growing_1_Slot1-15_1_368.d	2	Q6IN85|P4R3A_HUMAN			FALSE
FLFGEEPSKL	26.49	1165.6	10	1.1	583.803	2	23.9616	0.8993-0.9213	1320	14300	1145995	26695	210520_A549_Growing_1_Slot1-15_1_368.d	1	Q86XL3|ANKL2_HUMAN			FALSE
FLGDDVFLREL	32.05	1322.69	11	-2.4	662.343	2	41.726	0.9633-0.9852	230	3440	1997882	45932	210520_A549_Growing_1_Slot1-15_1_368.d	1	P06737|PYGL_HUMAN			FALSE
FLGPWPAAS	40.88	944.476	9	2.2	945.476	1	29.2579	1.4277-1.4496			1402126	31666	210520_A549_Growing_1_Slot1-15_1_368.d	2	P30533|AMRP_HUMAN			FALSE
FLIRESETL	39.23	1106.6	9	1.6	554.302	2	16.0815	0.8783-0.9002	565	7380	771542	18062	210520_A549_Growing_1_Slot1-15_1_368.d	1	P07948|LYN_HUMAN			FALSE
FLLDGFPRTV	28.16	1163.63	10	-7.7	582.814	2	33.8453	0.8993-0.9213			1622429	37209	210520_A549_Growing_1_Slot1-15_1_368.d	1	P54819|KAD2_HUMAN			FALSE
FLLDKKIGV	42.61	1031.64	9	0.1	516.822	2	15.7179	0.8527-0.8747	10900	276000	752910	17630	210520_A549_Growing_1_Slot1-15_1_368.d	2	P78371|TCPB_HUMAN			FALSE
FLLDPVKGERL	35.09	1285.74	11	2.4	643.872	2	19.5714	0.9615-0.9834	4690	60000	937414	21954	210520_A549_Growing_1_Slot1-15_1_368.d	3	Q15149|PLEC_HUMAN			FALSE
FLLEKSRVV	31.96	1089.65	9	-5.1	545.827	2	8.7957	0.9076-0.9295	285	7620	420728	9408	210520_A549_Growing_1_Slot1-15_1_368.d	1	Q12965|MYO1E_HUMAN;O00160|MYO1F_HUMAN			FALSE
FLLGPRLVLA	42.06	1097.7	10	1.6	549.851	2	36.1371	0.8792-0.9012	4010	129000	1730665	39885	210520_A549_Growing_1_Slot1-15_1_368.d	3	P49755|TMEDA_HUMAN			FALSE
FLLPHPGLKV	26.47	1119.68	10	-0.6	560.842	2	19.4695	0.8957-0.9176	167	3700	932761	21851	210520_A549_Growing_1_Slot1-15_1_368.d	1	Q8WXF7|ATLA1_HUMAN;Q8NHH9|ATLA2_HUMAN			FALSE
FLLPHPGLQV	30.58	1119.64	10	-3.7	560.822	2	28.3321	0.8957-0.9176	795	8180	1354835	30785	210520_A549_Growing_1_Slot1-15_1_368.d	1	Q6DD88|ATLA3_HUMAN			FALSE
FLMDFIHQV	32.45	1148.57	9	-0.5	575.286	2	37.4491	0.8975-0.9194	639	17700	1794007	41347	210520_A549_Growing_1_Slot1-15_1_368.d	2	Q8WUM0|NU133_HUMAN			FALSE
FLQENKQLL	35.98	1131.63	9	-0.5	566.816	2	12.8177	0.8811-0.9030	944	27100	612970	14190	210520_A549_Growing_1_Slot1-15_1_368.d	2	P43353|AL3B1_HUMAN			FALSE
FLQPELVKL	40.62	1085.65	9	0.5	543.827	2	27.867	0.8747-0.8966	811	12700	1333497	30377	210520_A549_Growing_1_Slot1-15_1_368.d	1	Q14997|PSME4_HUMAN			FALSE
FLSDTPVGV	29.17	933.481	9	-6.2	934.473	1	22.1241	1.4396-1.4615			1061355	24865	210520_A549_Growing_1_Slot1-15_1_368.d	1	Q5JU85|IQEC2_HUMAN			FALSE
FLSEHPNVTL	38.24	1155.59	10	0.7	578.798	2	16.0482	0.8865-0.9085	2830	81700	767817	17977	210520_A549_Growing_1_Slot1-15_1_368.d	2	Q9UH17|ABC3B_HUMAN			FALSE
FLSKQQASQV	42.65	1134.6	10	3	568.305	2	4.1185	0.8765-0.8984	1500	41200	195977	3057	210520_A549_Growing_1_Slot1-15_1_368.d	1	P07225|PROS_HUMAN			FALSE
FLSKQQASQVL	34.07	1247.69	11	1	624.846	2	9.214	0.9112-0.9331	1330	20500	439392	9872	210520_A549_Growing_1_Slot1-15_1_368.d	1	P07225|PROS_HUMAN			FALSE
FLSKQQASQVLV	25.64	1346.76	12	0.8	674.38	2	12.7373	0.9505-0.9724	709	12400	609241	14101	210520_A549_Growing_1_Slot1-15_1_368.d	1	P07225|PROS_HUMAN			FALSE
FLSSEAANV	30.5	936.455	9	3.7	937.457	1	11.3551	1.4314-1.4533			544835	12485	210520_A549_Growing_1_Slot1-15_1_368.d	1	Q03169|TNAP2_HUMAN			FALSE
FQDEINWRL	32.93	1219.6	9	1.8	610.802	2	25.8911	0.8966-0.9185	96.8	2920	1240714	28594	210520_A549_Growing_1_Slot1-15_1_368.d	1	P51784|UBP11_HUMAN			FALSE
FQDENHLYL	31.82	1177.54	9	0.9	589.773	2	14.4773	0.8984-0.9203	558	9460	692290	16160	210520_A549_Growing_1_Slot1-15_1_368.d	1	Q9Y5S2|MRCKB_HUMAN			FALSE
FQDKNHLYL	30.35	1176.59	9	5.2	589.301	2	6.5929	0.8984-0.9203			316209	6809	210520_A549_Growing_1_Slot1-15_1_368.d	1	O14578|CTRO_HUMAN			FALSE
FRVPTANV	31.05	902.497	8	-5.7	452.249	2	10.2471	0.7796-0.8015			491630	11150	210520_A549_Growing_1_Slot1-15_1_368.d	2	P04406|G3P_HUMAN			FALSE
FRVPTANVS	28.57	989.529	9	7.3	495.771	2	8.1479	0.8034-0.8253			390880	8680	210520_A549_Growing_1_Slot1-15_1_368.d	1	P04406|G3P_HUMAN			FALSE
FRVPTANVSVVD	35.86	1302.69	12	1	652.348	2	18.3916	0.9340-0.9560			882397	20627	210520_A549_Growing_1_Slot1-15_1_368.d	2	P04406|G3P_HUMAN			FALSE
FTAEFLEKV	33.02	1082.56	9	1.3	542.285	2	23.3292	0.8418-0.8637			1119013	26103	210520_A549_Growing_1_Slot1-15_1_368.d	1	Q8NEM2|SHCBP_HUMAN			FALSE
FVDDYTVRV	44.24	1112.55	9	3.1	557.279	2	15.1777	0.8646-0.8865	7890	305000	726812	17012	210520_A549_Growing_1_Slot1-15_1_368.d	3	O00487|PSDE_HUMAN			FALSE
FVDLSGHNL	39.58	1000.5	9	-2.4	501.25	2	14.2321	0.8317-0.8536	826	14200	681091	15881	210520_A549_Growing_1_Slot1-15_1_368.d	1	O94985|CSTN1_HUMAN			FALSE
FVDLSGHNLA	28.54	1071.53	10	1.2	536.77	2	13.76	0.8591-0.8811	629	10500	659651	15371	210520_A549_Growing_1_Slot1-15_1_368.d	1	O94985|CSTN1_HUMAN			FALSE
FVDPNGKISL	31.05	1088.59	10	2.6	545.297	2	15.9452	0.8582-0.8801	314	12100	764093	17893	210520_A549_Growing_1_Slot1-15_1_368.d	2	Q92538|GBF1_HUMAN			FALSE
FVNDIFERI	28.04	1151.6	9	2.9	576.802	2	29.9737	0.8792-0.9012	212	3130	1434812	32502	210520_A549_Growing_1_Slot1-15_1_368.d	1	Q93079|H2B1H_HUMAN;P33778|H2B1B_HUMAN;P23527|H2B1O_HUMAN;P62807|H2B1C_HUMAN;O60814|H2B1K_HUMAN;Q99877|H2B1N_HUMAN;P06899|H2B1J_HUMAN;Q16778|H2B2E_HUMAN;Q99880|H2B1L_HUMAN			FALSE
FVWSGTAEA	39.85	966.445	9	6	967.449	1	17.9251	1.4250-1.4469			860022	20092	210520_A549_Growing_1_Slot1-15_1_368.d	1	Q9UPT9|UBP22_HUMAN			FALSE
FVYDEPGHAV	29.52	1132.52	10	-1	567.261	2	8.3034	0.8683-0.8902			398344	8864	210520_A549_Growing_1_Slot1-15_1_368.d	1	Q9NZM1|MYOF_HUMAN			FALSE
FVYDEPGHAVM	33.36	1263.56	11	1.7	632.782	2	13.4744	0.9039-0.9258	75.9	4220	645661	15031	210520_A549_Growing_1_Slot1-15_1_368.d	2	Q9NZM1|MYOF_HUMAN			FALSE
GAVHDVKDVLDS	32.2	1253.63	12	0.5	627.814	2	6.3844	0.9505-0.9724	205	7050	304976	6496	210520_A549_Growing_1_Slot1-15_1_368.d	1	P81605|DCD_HUMAN			FALSE
GFGGASGGGY	54.66	828.34	10	13.6	829.351	1	5.5238	1.3302-1.3521			264754	5404	210520_A549_Growing_1_Slot1-15_1_368.d	1	P35527|K1C9_HUMAN			FALSE
GIDSSSPEV	39.48	889.403	9	4.3	890.406	1	6.0292	1.3876-1.4095			289084	6074	210520_A549_Growing_1_Slot1-15_1_368.d	4	Q15365|PCBP1_HUMAN			FALSE
GIFGGHIRSV	25.75	1041.57	10	0.8	521.789	2	7.0267	0.8865-0.9085	1230	32800	335796	7286	210520_A549_Growing_1_Slot1-15_1_368.d	1	Q14694|UBP10_HUMAN			FALSE
GIIGGLTSV	25.91	815.475	9	-4	816.472	1	25.7395	1.3658-1.3876			1234217	28467	210520_A549_Growing_1_Slot1-15_1_368.d	1	Q5THJ4|VP13D_HUMAN			FALSE
GIVGGLSTV	30.21	801.46	9	-4.3	802.456	1	18.9942	1.3521-1.3740			911345	21365	210520_A549_Growing_1_Slot1-15_1_368.d	1	Q9H3K2|GHITM_HUMAN			FALSE
GLAAGGIVAV	27.51	826.491	10	0.8	827.491	1	22.3768	1.3803-1.4022			1073470	25150	210520_A549_Growing_1_Slot1-15_1_368.d	2	Q9ULH7|MRTFB_HUMAN			FALSE
GLADASLLKKV	41.03	1113.68	11	3.7	557.842	2	13.3722	0.9048-0.9267	1310	41600	640040	14870	210520_A549_Growing_1_Slot1-15_1_368.d	2	Q9UBB4|ATX10_HUMAN			FALSE
GLADKVYFL	32.44	1024.56	9	-1.2	513.282	2	28.1439	0.8427-0.8646	2590	59700	1346473	30613	210520_A549_Growing_1_Slot1-15_1_368.d	2	P27708|PYR1_HUMAN			FALSE
GLADNTVIAKV	37.91	1099.62	11	1.5	550.815	2	14.5822	0.8673-0.8893	171	3030	698829	16329	210520_A549_Growing_1_Slot1-15_1_368.d	1	P26639|SYTC_HUMAN			FALSE
GLAEEVQRL	25.83	1013.55	9	2.1	507.779	2	13.7766	0.8372-0.8591	6510	84700	659636	15356	210520_A549_Growing_1_Slot1-15_1_368.d	1	Q16352|AINX_HUMAN			FALSE
GLAKLIADV	33.04	898.549	9	4.2	450.279	2	21.4802	0.7942-0.8162	567	10400	1028733	24093	210520_A549_Growing_1_Slot1-15_1_368.d	1	P39748|FEN1_HUMAN			FALSE
GLAPQIHDL	27.82	962.519	9	3.1	482.264	2	13.3495	0.8262-0.8482	2370	64200	640992	14912	210520_A549_Growing_1_Slot1-15_1_368.d	2	Q86VI3|IQGA3_HUMAN			FALSE
GLATDVQTV	34.67	902.471	9	5.2	903.475	1	11.1801	1.4277-1.4496			536389	12229	210520_A549_Growing_1_Slot1-15_1_368.d	7	P49720|PSB3_HUMAN			FALSE
GLDDIKDLKV	41.23	1114.62	10	1.6	558.315	2	15.9115	0.9066-0.9286	4450	122000	762222	17842	210520_A549_Growing_1_Slot1-15_1_368.d	2	Q9HCE1|MOV10_HUMAN			FALSE
GLDGPPPTV	35.05	851.439	9	2.1	852.44	1	10.908	1.3585-1.3803			523342	11922	210520_A549_Growing_1_Slot1-15_1_368.d	4	Q03169|TNAP2_HUMAN			FALSE
GLDIDGIYRV	45.83	1119.59	10	1.1	560.799	2	25.5046	0.8737-0.8957	15300	985000	1223089	28259	210520_A549_Growing_1_Slot1-15_1_368.d	6	Q8IWW6|RHG12_HUMAN			FALSE
GLDIEGVKTV	29.16	1029.57	10	2.6	515.789	2	14.8524	0.8363-0.8582	542	16400	711869	16629	210520_A549_Growing_1_Slot1-15_1_368.d	2	Q96GQ7|DDX27_HUMAN			FALSE
GLDKQIKEI	30.31	1042.6	9	-1.3	522.303	2	5.1318	0.8408-0.8628	1090	44400	245057	4817	210520_A549_Growing_1_Slot1-15_1_368.d	1	P62195|PRS8_HUMAN			FALSE
GLDLGTESV	31.94	889.439	9	1.9	890.44	1	17.7308	1.4104-1.4323			850735	19905	210520_A549_Growing_1_Slot1-15_1_368.d	2	Q6ZVM7|TM1L2_HUMAN			FALSE
GLDPAVIKV	25.49	910.549	9	0.6	456.278	2	17.2395	0.7878-0.8098	628	7330	824601	19251	210520_A549_Growing_1_Slot1-15_1_368.d	1	O43301|HS12A_HUMAN			FALSE
GLDSGFHSV	31.46	917.424	9	3.8	918.427	1	7.3898	1.4077-1.4296			354485	7775	210520_A549_Growing_1_Slot1-15_1_368.d	1	O75427|LRCH4_HUMAN			FALSE
GLFAPVHKV	32.93	966.565	9	-0.8	484.285	2	6.4693	0.8536-0.8756	1740	30100	308729	6609	210520_A549_Growing_1_Slot1-15_1_368.d	1	P30622|CLIP1_HUMAN			FALSE
GLFQGKTPL	40.46	959.544	9	-1	480.774	2	14.8896	0.8198-0.8418	5220	148000	712807	16657	210520_A549_Growing_1_Slot1-15_1_368.d	2	Q9ULW0|TPX2_HUMAN			FALSE
GLGERITQV	25.06	971.54	9	0.1	486.773	2	7.1975	0.8098-0.8317	203	6650	345160	7550	210520_A549_Growing_1_Slot1-15_1_368.d	1	P31644|GBRA5_HUMAN			FALSE
GLGPVAPFV	24.58	855.485	9	-2.8	856.482	1	33.9231	1.3885-1.4104			1626145	37285	210520_A549_Growing_1_Slot1-15_1_368.d	1	Q6N075|MFSD5_HUMAN			FALSE
GLGPVEYL	25.87	846.449	8	4.7	847.452	1	29.1219	1.3329-1.3548			1395630	31540	210520_A549_Growing_1_Slot1-15_1_368.d	1	Q9ULQ1|TPC1_HUMAN			FALSE
GLGPVPVSV	24.77	823.48	9	-1.1	824.479	1	25.7784	1.3357-1.3575			1236081	28511	210520_A549_Growing_1_Slot1-15_1_368.d	1	O75051|PLXA2_HUMAN			FALSE
GLHEDLNRV	28.06	1051.54	9	-3.8	526.771	2	4.2604	0.8418-0.8637			203537	3337	210520_A549_Growing_1_Slot1-15_1_368.d	1	P51784|UBP11_HUMAN;Q8NFA0|UBP32_HUMAN;P35125|UBP6_HUMAN;Q13107|UBP4_HUMAN			FALSE
GLIDGVVEA	26.52	871.465	9	1.4	872.466	1	23.6597	1.4104-1.4323			1134834	26454	210520_A549_Growing_1_Slot1-15_1_368.d	1	P14866|HNRPL_HUMAN			FALSE
GLIDHQTYL	28.11	1058.54	9	2.5	530.274	2	15.0587	0.8820-0.9039	5540	72700	721226	16886	210520_A549_Growing_1_Slot1-15_1_368.d	1	Q15149|PLEC_HUMAN			FALSE
GLIEILKKV	34.64	1011.67	9	2.4	506.838	2	23.7818	0.8482-0.8701	16600	515000	1138561	26541	210520_A549_Growing_1_Slot1-15_1_368.d	3	O14737|PDCD5_HUMAN			FALSE
GLIEKNIEL	29	1027.59	9	0.7	514.798	2	17.2507	0.8344-0.8564	10900	265000	823675	19235	210520_A549_Growing_1_Slot1-15_1_368.d	2	P26358|DNMT1_HUMAN			FALSE
GLKNGVPAV	33	853.502	9	-3.4	854.499	1	5.3877	1.3776-1.3995			258208	5228	210520_A549_Growing_1_Slot1-15_1_368.d	1	P53621|COPA_HUMAN			FALSE
GLLDNPELRV	25.12	1124.62	10	1.2	563.312	2	24.4872	0.8829-0.9048	524	7460	1172013	27233	210520_A549_Growing_1_Slot1-15_1_368.d	1	Q8NEZ5|FBX22_HUMAN			FALSE
GLLDPSVFHV	27.83	1082.58	10	1.9	542.291	2	35.0957	0.8628-0.8847	1140	15000	1679430	38700	210520_A549_Growing_1_Slot1-15_1_368.d	1	Q9BVI4|NOC4L_HUMAN			FALSE
GLLERVKEL	32.83	1055.63	9	0.7	528.82	2	13.6861	0.8920-0.9139	2950	82600	655905	15265	210520_A549_Growing_1_Slot1-15_1_368.d	2	Q00341|VIGLN_HUMAN			FALSE
GLLERVKELQA	24.86	1254.73	11	-9.9	628.36	2	14.9122	0.9587-0.9806			715614	16734	210520_A549_Growing_1_Slot1-15_1_368.d	1	Q00341|VIGLN_HUMAN			FALSE
GLLGAGGTVSV	42.69	929.518	11	-8.9	930.509	1	23.1932	1.4514-1.4733			1112497	25957	210520_A549_Growing_1_Slot1-15_1_368.d	1	Q3ZCQ8|TIM50_HUMAN			FALSE
GLLGNVAEV	29.11	870.481	9	0.2	871.48	1	25.1953	1.3885-1.4104			1208228	27958	210520_A549_Growing_1_Slot1-15_1_368.d	2	Q7Z7L7|ZER1_HUMAN			FALSE
GLLIGTTGV	34.56	829.491	9	1.1	830.491	1	25.4674	1.3904-1.4123			1221209	28199	210520_A549_Growing_1_Slot1-15_1_368.d	4	O14544|SOCS6_HUMAN			FALSE
GLLNIEEIHQL	27.87	1277.7	11	0.8	639.851	2	31.1628	0.9496-0.9715	95.3	3120	1493466	33826	210520_A549_Growing_1_Slot1-15_1_368.d	2	Q4KWH8|PLCH1_HUMAN			FALSE
GLLPDVPSL	28.45	909.517	9	5.9	910.521	1	41.7371	1.4277-1.4496			2000665	45985	210520_A549_Growing_1_Slot1-15_1_368.d	3	Q96N66|MBOA7_HUMAN			FALSE
GLLPSPLAV	30.37	865.527	9	-3.9	866.523	1	38.7437	1.4405-1.4624			1857378	42838	210520_A549_Growing_1_Slot1-15_1_368.d	2	Q96PM9|Z385A_HUMAN			FALSE
GLNDGQWHSV	42.85	1111.5	10	1.3	556.755	2	7.8306	0.8509-0.8728	2530	96100	375034	8304	210520_A549_Growing_1_Slot1-15_1_368.d	2	Q9BZ76|CNTP3_HUMAN;Q96NU0|CNT3B_HUMAN			FALSE
GLNEEIARV	29.74	999.535	9	2.7	500.771	2	9.7217	0.8217-0.8436	5560	89800	464570	10480	210520_A549_Growing_1_Slot1-15_1_368.d	1	O14777|NDC80_HUMAN			FALSE
GLQEGTHEL	30.72	982.472	9	-4.4	492.236	2	4.3175	0.8290-0.8509	922	45200	205447	3427	210520_A549_Growing_1_Slot1-15_1_368.d	1	O76094|SRP72_HUMAN			FALSE
GLQKEIAEL	29.28	999.56	9	0.1	500.783	2	12.8274	0.8509-0.8728	2680	39500	612969	14189	210520_A549_Growing_1_Slot1-15_1_368.d	1	P15408|FOSL2_HUMAN			FALSE
GLRTIVTTL	25.41	972.597	9	-8.1	487.297	2	16.0603	0.8061-0.8280	21500	242000	767819	17979	210520_A549_Growing_1_Slot1-15_1_368.d	1	P07996|TSP1_HUMAN			FALSE
GLSTEGIYRV	38.81	1093.58	10	1	547.791	2	12.0509	0.8536-0.8756	7110	323000	577541	13341	210520_A549_Growing_1_Slot1-15_1_368.d	3	Q9NRY4|RHG35_HUMAN			FALSE
GLTSTNAEV	26.64	890.434	9	0.1	891.433	1	5.9514	1.3840-1.4059			285348	5978	210520_A549_Growing_1_Slot1-15_1_368.d	1	Q14188|TFDP2_HUMAN			FALSE
GLVGSLQEV	38.67	900.492	9	1.9	901.492	1	20.9964	1.4205-1.4423			1007275	23565	210520_A549_Growing_1_Slot1-15_1_368.d	1	Q9H1A4|APC1_HUMAN			FALSE
GLWEQENHL	30.21	1124.53	9	2.2	563.266	2	12.3616	0.8701-0.8920	497	15300	591532	13682	210520_A549_Growing_1_Slot1-15_1_368.d	2	Q9H079|KTBL1_HUMAN			FALSE
GLYSGVTTV	29.84	895.465	9	0.6	896.465	1	15.5731	1.4141-1.4360			747308	17488	210520_A549_Growing_1_Slot1-15_1_368.d	2	P23921|RIR1_HUMAN			FALSE
GMDEGLLGV	26.36	889.422	9	1.6	890.422	1	27.4696	1.4432-1.4651			1316815	30075	210520_A549_Growing_1_Slot1-15_1_368.d	1	O95302|FKBP9_HUMAN			FALSE
GMDLVVKTV	30.74	960.531	9	-0.2	481.268	2	15.4176	0.7979-0.8198			739863	17323	210520_A549_Growing_1_Slot1-15_1_368.d	1	Q9BW83|IFT27_HUMAN			FALSE
GMGPLLATV	29.6	857.468	9	-1.4	858.466	1	29.9772	1.3831-1.4050			1436656	32526	210520_A549_Growing_1_Slot1-15_1_368.d	1	O15119|TBX3_HUMAN			FALSE
GMLDLVKKV	37	1001.59	9	1.3	501.8	2	18.4485	0.8463-0.8683	715	11600	883342	20662	210520_A549_Growing_1_Slot1-15_1_368.d	1	Q9UKD1|GMEB2_HUMAN			FALSE
GMLDTHHKL	38.02	1050.53	9	-3	526.265	2	1.1531	0.8619-0.8838	220	4130	53272	492	210520_A549_Growing_1_Slot1-15_1_368.d	1	P55010|IF5_HUMAN			FALSE
GMQGAGIQGV	28.07	916.444	10	6.3	917.448	1	9.0226	1.3913-1.4132			432851	9701	210520_A549_Growing_1_Slot1-15_1_368.d	1	Q9H0L4|CSTFT_HUMAN			FALSE
GMYIFLHTV	26.4	1079.55	9	1.8	540.777	2	28.7223	0.8546-0.8765	687	11300	1376144	31164	210520_A549_Growing_1_Slot1-15_1_368.d	1	Q8N138|ORML3_HUMAN			FALSE
GTIGLIHAV	37.08	879.518	9	-0.3	880.516	1	14.7178	1.4268-1.4487	7190	94100	706264	16484	210520_A549_Growing_1_Slot1-15_1_368.d	4	P09936|UCHL1_HUMAN			FALSE
GTMSNPVTV	36.1	904.432	9	6	905.437	1	10.0139	1.3977-1.4195			480406	10846	210520_A549_Growing_1_Slot1-15_1_368.d	1	Q14119|VEZF1_HUMAN			FALSE
GVDDAANFRTV	30.67	1163.56	11	-1.1	582.78	2	8.6965	0.8747-0.8966	669	13000	416070	9300	210520_A549_Growing_1_Slot1-15_1_368.d	1	O43795|MYO1B_HUMAN			FALSE
GVIDGHIYAV	29.16	1042.54	10	1.2	522.275	2	16.7128	0.8518-0.8737	927	15000	799445	18665	210520_A549_Growing_1_Slot1-15_1_368.d	1	Q14145|KEAP1_HUMAN			FALSE
GVIDPVPEV	30.3	923.496	9	5.4	924.5	1	24.9621	1.4022-1.4241			1197096	27746	210520_A549_Growing_1_Slot1-15_1_368.d	1	O95470|SGPL1_HUMAN			FALSE
GVLDTLTKV	24.92	944.554	9	0.9	473.28	2	23.4009	0.8006-0.8226	1870	23100	1119940	26120	210520_A549_Growing_1_Slot1-15_1_368.d	1	Q99417|MYCBP_HUMAN			FALSE
GVLGNALEGV	26.87	927.503	10	-8.6	928.493	1	25.3897	1.4396-1.4615			1217507	28137	210520_A549_Growing_1_Slot1-15_1_368.d	1	P49321|NASP_HUMAN			FALSE
GVLGVVTGV	29.48	799.48	9	-1.3	800.479	1	26.1672	1.3366-1.3585			1254646	28876	210520_A549_Growing_1_Slot1-15_1_368.d	1	O95396|MOCS3_HUMAN			FALSE
GVLPNIQAV	33.94	909.528	9	4.2	910.531	1	27.5279	1.4350-1.4569			1319585	30115	210520_A549_Growing_1_Slot1-15_1_368.d	3	Q7L7L0|H2A3_HUMAN;Q96QV6|H2A1A_HUMAN;P0C0S8|H2A1_HUMAN;Q99878|H2A1J_HUMAN;Q8IUE6|H2A2B_HUMAN;P04908|H2A1B_HUMAN;P16104|H2AX_HUMAN;Q93077|H2A1C_HUMAN;Q96KK5|H2A1H_HUMAN;Q9BTM1|H2AJ_HUMAN;Q16777|H2A2C_HUMAN;Q6FI13|H2A2A_HUMAN;P20671|H2A1D_HUMAN			FALSE
GVSNFNHRL	35.35	1042.53	9	-7.8	522.264	2	1.578	0.8719-0.8938			75326	706	210520_A549_Growing_1_Slot1-15_1_368.d	1	P52895|AK1C2_HUMAN			FALSE
GVYGDVHRV	37.9	1000.51	9	1.3	501.258	2	0.3923	0.8472-0.8692	2510	32600	19266	156	210520_A549_Growing_1_Slot1-15_1_368.d	2	O95758|PTBP3_HUMAN			FALSE
GVYGDVQRV	39.66	991.509	9	1.5	496.758	2	5.1606	0.8235-0.8454	5390	518000	246939	4879	210520_A549_Growing_1_Slot1-15_1_368.d	3	Q9UKA9|PTBP2_HUMAN;P26599|PTBP1_HUMAN			FALSE
HIADVTHFV	35.92	1037.53	9	-4.3	519.765	2	10.5706	0.8363-0.8582	276	3570	508412	11552	210520_A549_Growing_1_Slot1-15_1_368.d	1	Q8TF46|DI3L1_HUMAN			FALSE
HIFKDKVVL	44.41	1097.66	9	-4.9	549.829	2	6.4346	0.8856-0.9076	190	6050	307803	6593	210520_A549_Growing_1_Slot1-15_1_368.d	1	O60678|ANM3_HUMAN			FALSE
HIIENIVAV	34.42	1006.58	9	1.7	504.294	2	18.7552	0.8262-0.8482	4520	122000	896434	21014	210520_A549_Growing_1_Slot1-15_1_368.d	2	O76021|RL1D1_HUMAN			FALSE
HILKDVSGV	29.46	966.55	9	2.6	484.279	2	4.8241	0.8582-0.8801			230905	4315	210520_A549_Growing_1_Slot1-15_1_368.d	1	Q9BQP7|MGME1_HUMAN			FALSE
HLAEVLERV	36.38	1064.6	9	1.8	533.302	2	9.5038	0.8655-0.8875	317	5960	455243	10253	210520_A549_Growing_1_Slot1-15_1_368.d	1	Q5VTR2|BRE1A_HUMAN			FALSE
HLAPENFYI	30.59	1102.54	9	0.9	552.275	2	21.4224	0.8500-0.8719	263	4140	1026860	24040	210520_A549_Growing_1_Slot1-15_1_368.d	1	P07686|HEXB_HUMAN			FALSE
HLDDINFDV	29.04	1086.5	9	-2.1	544.25	2	21.3268	0.8427-0.8646			1023117	23937	210520_A549_Growing_1_Slot1-15_1_368.d	1	O75691|UTP20_HUMAN			FALSE
HLDEARTLL	32.28	1066.58	9	2.5	534.292	2	6.8963	0.8747-0.8966	1300	27300	329257	7117	210520_A549_Growing_1_Slot1-15_1_368.d	1	Q5VTR2|BRE1A_HUMAN			FALSE
HLDPAVKEV	33.21	1006.54	9	-0.9	504.274	2	3.9688	0.8271-0.8491			189343	2793	210520_A549_Growing_1_Slot1-15_1_368.d	1	O60508|PRP17_HUMAN			FALSE
HLDVKPANI	37.43	1005.56	9	0.4	503.783	2	4.9796	0.8262-0.8482			238436	4566	210520_A549_Growing_1_Slot1-15_1_368.d	1	Q99640|PMYT1_HUMAN			FALSE
HLFGNLEKL	31.17	1069.59	9	0.1	535.798	2	14.7319	0.8719-0.8938	259	4330	706278	16498	210520_A549_Growing_1_Slot1-15_1_368.d	1	Q58EX7|PKHG4_HUMAN			FALSE
HLFKDKVVL	44.41	1097.66	9	-4.9	549.829	2	6.4346	0.8856-0.9076	190	6050	307803	6593	210520_A549_Growing_1_Slot1-15_1_368.d	1	Q99873|ANM1_HUMAN			FALSE
HLIEPLANA	35.92	976.534	9	1	489.27	2	11.3164	0.8189-0.8408	881	13100	541096	12386	210520_A549_Growing_1_Slot1-15_1_368.d	2	Q9Y490|TLN1_HUMAN			FALSE
HLIGDFSKV	47.17	1014.55	9	2.3	508.279	2	9.1832	0.8335-0.8555	456	9910	439394	9874	210520_A549_Growing_1_Slot1-15_1_368.d	2	P30307|MPIP3_HUMAN			FALSE
HLIHEVTKV	45.28	1074.62	9	4.5	538.314	2	0.6061	0.8582-0.8801			29413	293	210520_A549_Growing_1_Slot1-15_1_368.d	1	Q14697|GANAB_HUMAN			FALSE
HLINFSETL	36.98	1072.56	9	-0.2	537.28	2	22.1591	0.8555-0.8774	1380	31900	1062303	24903	210520_A549_Growing_1_Slot1-15_1_368.d	3	Q7L576|CYFP1_HUMAN			FALSE
HLLDFPNIVI	30.45	1179.67	10	-2.6	590.833	2	45.3172	0.8966-0.9185	1920	21600	2168537	49147	210520_A549_Growing_1_Slot1-15_1_368.d	1	Q6P2Q9|PRP8_HUMAN			FALSE
HLLNESPML	31.22	1052.53	9	2.1	527.27	2	16.2053	0.8482-0.8701	758	22500	776197	18167	210520_A549_Growing_1_Slot1-15_1_368.d	2	Q92621|NU205_HUMAN			FALSE
HLLPDLHAL	39.35	1027.58	9	-5	514.791	2	20.6709	0.8536-0.8756	82.8	1920	991441	23201	210520_A549_Growing_1_Slot1-15_1_368.d	1	Q8NBF2|NHLC2_HUMAN			FALSE
HLTDITLKV	40.93	1038.61	9	0.8	520.307	2	12.7871	0.8463-0.8683	1100	35400	611109	14149	210520_A549_Growing_1_Slot1-15_1_368.d	2	Q15046|SYK_HUMAN			FALSE
HLTPVTLEL	36.45	1021.58	9	0.7	511.793	2	23.822	0.8372-0.8591	3080	75600	1140426	26586	210520_A549_Growing_1_Slot1-15_1_368.d	2	P43353|AL3B1_HUMAN;P30838|AL3A1_HUMAN			FALSE
HLVPEVPTV	28.16	989.555	9	-0.7	495.78	2	17.2738	0.8098-0.8317	1380	13300	825539	19279	210520_A549_Growing_1_Slot1-15_1_368.d	1	O15156|ZBT7B_HUMAN			FALSE
HLWNSIHGL	41.93	1075.56	9	-1.5	538.78	2	12.943	0.8637-0.8856	516	9430	619505	14355	210520_A549_Growing_1_Slot1-15_1_368.d	1	Q14596|NBR1_HUMAN			FALSE
HLYDYTVKL	43.33	1150.6	9	3.4	576.305	2	13.7757	0.8847-0.9066	1360	19300	658697	15327	210520_A549_Growing_1_Slot1-15_1_368.d	1	O00291|HIP1_HUMAN			FALSE
HLYEDLFRA	32.13	1162.58	9	0.9	582.291	2	15.8175	0.8856-0.9076	290	4860	758495	17755	210520_A549_Growing_1_Slot1-15_1_368.d	1	Q96HA7|TONSL_HUMAN			FALSE
HLYNNEEQV	34.12	1144.51	9	-0.7	573.259	2	3.9354	0.8646-0.8865	2810	112000	187430	2700	210520_A549_Growing_1_Slot1-15_1_368.d	1	P42330|AK1C3_HUMAN			FALSE
HLYNNEEQVGL	25.28	1314.62	11	0.8	658.312	2	8.667	0.9377-0.9596	360	6940	415126	9266	210520_A549_Growing_1_Slot1-15_1_368.d	1	P42330|AK1C3_HUMAN			FALSE
HLYSEVKEV	38.65	1102.57	9	2	552.286	2	4.2798	0.8610-0.8829			204489	3379	210520_A549_Growing_1_Slot1-15_1_368.d	1	Q7Z333|SETX_HUMAN			FALSE
HVLEEVQQV	32.36	1079.56	9	1.1	540.783	2	7.3985	0.8445-0.8664	372	9200	353571	7771	210520_A549_Growing_1_Slot1-15_1_368.d	1	Q07065|CKAP4_HUMAN			FALSE
IAPPVPLKA	38.84	904.574	9	-2.6	453.289	2	13.1788	0.7778-0.7997	1580	25900	628834	14584	210520_A549_Growing_1_Slot1-15_1_368.d	2	O43683|BUB1_HUMAN			FALSE
IDKVRFLEQQN	31.02	1388.74	11	1.8	695.373	2	6.9426	0.9724-0.9943	200	7370	332054	7184	210520_A549_Growing_1_Slot1-15_1_368.d	1	Q14533|KRT81_HUMAN;Q3SY84|K2C71_HUMAN;O95678|K2C75_HUMAN;O43790|KRT86_HUMAN;P04259|K2C6B_HUMAN;P13647|K2C5_HUMAN;P78385|KRT83_HUMAN;Q5XKE5|K2C79_HUMAN;P08670|VIME_HUMAN;P02538|K2C6A_HUMAN;Q86Y46|K2C73_HUMAN;P48668|K2C6C_HUMAN;P08729|K2C7_HUMAN;P35908|K22E_HUMAN;P05787|K2C8_HUMAN;P78386|KRT85_HUMAN;P04264|K2C1_HUMAN			FALSE
IDQDARDLY	37.19	1107.52	9	-3.3	554.76	2	6.5218	0.8564-0.8783	147	10300	312482	6722	210520_A549_Growing_1_Slot1-15_1_368.d	2	P07355|ANXA2_HUMAN			FALSE
IESLTEEL	29.53	932.47	8	5.1	933.474	1	21.2102	1.4332-1.4551			1017531	23811	210520_A549_Growing_1_Slot1-15_1_368.d	1	P13645|K1C10_HUMAN			FALSE
IIIPEIQKV	31.01	1051.66	9	-0.8	526.834	2	22.9264	0.8463-0.8683	8620	126000	1095780	25620	210520_A549_Growing_1_Slot1-15_1_368.d	2	P55060|XPO2_HUMAN			FALSE
IILGGVKAV	30.28	868.574	9	-2.5	435.289	2	13.2211	0.7714-0.7933	209	5530	633493	14693	210520_A549_Growing_1_Slot1-15_1_368.d	1	P22314|UBA1_HUMAN			FALSE
IIMLEALERV	26.8	1185.68	10	2.1	593.842	2	35.8316	0.9076-0.9295	73.1	5820	1716688	39558	210520_A549_Growing_1_Slot1-15_1_368.d	2	A8MWD9|RUXGL_HUMAN;P62308|RUXG_HUMAN			FALSE
ILAHEIHVL	43.57	1043.61	9	1.9	522.81	2	10.6604	0.8865-0.9085	967	34400	509346	11576	210520_A549_Growing_1_Slot1-15_1_368.d	2	Q15165|PON2_HUMAN			FALSE
ILAQEIVKA	38.05	983.601	9	-0.4	492.803	2	11.0636	0.8162-0.8381	3190	48300	529879	12089	210520_A549_Growing_1_Slot1-15_1_368.d	1	Q9UBE0|SAE1_HUMAN			FALSE
ILDAGGHNV	48.68	894.456	9	3.6	895.458	1	4.3576	1.4223-1.4442	2060	129000	208262	3512	210520_A549_Growing_1_Slot1-15_1_368.d	3	Q99460|PSMD1_HUMAN			FALSE
ILDAGGHNVTI	41.95	1108.59	11	0.2	555.296	2	11.3751	0.8610-0.8829	660	39100	546703	12533	210520_A549_Growing_1_Slot1-15_1_368.d	3	Q99460|PSMD1_HUMAN			FALSE
ILDDSPKEI	33.25	1028.54	9	3.7	515.274	2	7.926	0.8335-0.8555	655	12400	378773	8403	210520_A549_Growing_1_Slot1-15_1_368.d	1	Q9NRD0|FBX8_HUMAN			FALSE
ILDEAIYKV	33.34	1062.6	9	-1.6	532.299	2	17.9453	0.8390-0.8610	1330	21000	860031	20101	210520_A549_Growing_1_Slot1-15_1_368.d	2	Q96DY2|DRC10_HUMAN			FALSE
ILDEHVQRV	38.93	1107.6	9	-9.2	554.799	2	4.2798	0.8692-0.8911			204496	3386	210520_A549_Growing_1_Slot1-15_1_368.d	1	O15169|AXIN1_HUMAN			FALSE
ILDEMSHKL	25.12	1084.56	9	-2.1	543.28	2	7.4142	0.8619-0.8838	194	6650	355435	7815	210520_A549_Growing_1_Slot1-15_1_368.d	1	O15228|GNPAT_HUMAN			FALSE
ILDEMSHKLRL	43.19	1353.74	11	-4.3	452.249	3	12.8339	0.7641-0.7860	197	5880	614832	14232	210520_A549_Growing_1_Slot1-15_1_368.d	1	O15228|GNPAT_HUMAN			FALSE
ILDEPTNHL	28.83	1050.53	9	0.2	526.27	2	9.2797	0.8290-0.8509	2070	33700	444056	9986	210520_A549_Growing_1_Slot1-15_1_368.d	1	Q9NUQ8|ABCF3_HUMAN			FALSE
ILDKGRAMFL	27.77	1162.65	10	-0.2	582.328	2	13.9792	0.9304-0.9523			670842	15642	210520_A549_Growing_1_Slot1-15_1_368.d	1	Q9UJX4|APC5_HUMAN			FALSE
ILDKIVQKV	40.69	1054.67	9	2.8	528.341	2	8.8302	0.8655-0.8875	273	9050	422594	9454	210520_A549_Growing_1_Slot1-15_1_368.d	1	Q8TCJ0|FBX25_HUMAN			FALSE
ILDPHVVLL	36.66	1017.62	9	-1.3	509.813	2	31.0761	0.8564-0.8783	3930	38900	1485086	33636	210520_A549_Growing_1_Slot1-15_1_368.d	1	Q99567|NUP88_HUMAN			FALSE
ILDQKINEV	37.29	1070.6	9	1.2	536.302	2	8.1625	0.8646-0.8865	4760	151000	390879	8679	210520_A549_Growing_1_Slot1-15_1_368.d	2	P11926|DCOR_HUMAN			FALSE
ILFKDVIQA	35.34	1045.62	9	-2.2	523.81	2	22.2796	0.8811-0.9030			1068821	25051	210520_A549_Growing_1_Slot1-15_1_368.d	1	Q15147|PLCB4_HUMAN			FALSE
ILFSEGLIKA	35.45	1089.64	10	1.2	545.824	2	26.5686	0.8747-0.8966	523	15100	1271362	29212	210520_A549_Growing_1_Slot1-15_1_368.d	2	P42285|MTREX_HUMAN			FALSE
ILGEKVSEI	30.1	986.565	9	2.4	494.286	2	10.4212	0.8198-0.8418	176	4050	499072	11312	210520_A549_Growing_1_Slot1-15_1_368.d	1	Q9UIF9|BAZ2A_HUMAN			FALSE
ILIDPFHKA	29.05	1052.6	9	-1.2	527.303	2	14.2357	0.8829-0.9048	1130	16000	681090	15880	210520_A549_Growing_1_Slot1-15_1_368.d	1	P61313|RL15_HUMAN			FALSE
ILIDPIRVV	25.62	1036.66	9	6.8	519.338	2	30.7547	0.8491-0.8710			1473914	33384	210520_A549_Growing_1_Slot1-15_1_368.d	1	Q86XP3|DDX42_HUMAN			FALSE
ILIDSIYKV	36.7	1062.63	9	2.4	532.32	2	27.0299	0.8463-0.8683	460	7740	1294553	29653	210520_A549_Growing_1_Slot1-15_1_368.d	1	Q4KWH8|PLCH1_HUMAN			FALSE
ILIRYEPQL	39.55	1143.67	9	-2.4	572.833	2	20.9171	0.9012-0.9231	783	11300	1001689	23439	210520_A549_Growing_1_Slot1-15_1_368.d	1	P07942|LAMB1_HUMAN			FALSE
ILLDHEKEWKL	35.32	1422.79	11	1	475.266	3	13.8978	0.7540-0.7759	672	11900	664305	15475	210520_A549_Growing_1_Slot1-15_1_368.d	1	P54136|SYRC_HUMAN			FALSE
ILLDLTDNRL	25.55	1184.68	10	2.1	593.341	2	28.898	0.9395-0.9615	583	8300	1382670	31320	210520_A549_Growing_1_Slot1-15_1_368.d	1	Q6YHK3|CD109_HUMAN			FALSE
ILLDNDHYA	27.66	1072.52	9	4.1	537.264	2	9.9367	0.8664-0.8884	92.8	2730	476676	10756	210520_A549_Growing_1_Slot1-15_1_368.d	1	Q86WA8|LONP2_HUMAN			FALSE
ILLDNDHYAM	32.07	1203.56	10	-0.2	602.781	2	17.066	0.9203-0.9423	3450	102000	819019	19129	210520_A549_Growing_1_Slot1-15_1_368.d	2	Q86WA8|LONP2_HUMAN			FALSE
ILLGKVQQL	27.75	1010.65	9	2.5	506.328	2	16.0111	0.8518-0.8737	1120	17800	765957	17937	210520_A549_Growing_1_Slot1-15_1_368.d	1	Q9UNS2|CSN3_HUMAN			FALSE
ILLHLESEL	42.28	1065.61	9	0.9	533.806	2	25.6346	0.8728-0.8948	5050	108000	1224943	28293	210520_A549_Growing_1_Slot1-15_1_368.d	2	P05783|K1C18_HUMAN			FALSE
ILLSEPGLVKL	26.38	1180.74	11	2.9	591.375	2	31.0268	0.9304-0.9523			1486941	33671	210520_A549_Growing_1_Slot1-15_1_368.d	1	Q9UL54|TAOK2_HUMAN			FALSE
ILM(+15.99)EHIHKL	35.13	1148.64	9	-0.5	575.32	2	3.8716	0.9021-0.9240			184585	2585	210520_A549_Growing_1_Slot1-15_1_368.d	1	P84098|RL19_HUMAN	Oxidation (M)	M3:Oxidation (M):1001.00	FALSE
ILMEHIHKL	45.38	1132.64	9	1.5	567.324	2	5.2275	0.8957-0.9176	4640	330000	249773	4983	210520_A549_Growing_1_Slot1-15_1_368.d	3	P84098|RL19_HUMAN			FALSE
ILQAHLHSL	35.52	1030.59	9	0.1	516.299	2	5.9261	0.8683-0.8902	2330	46500	282560	5920	210520_A549_Growing_1_Slot1-15_1_368.d	1	Q12864|CAD17_HUMAN			FALSE
ILQDGRIFI	31.63	1073.62	9	1.5	537.815	2	23.6468	0.8838-0.9057	13200	267000	1131128	26388	210520_A549_Growing_1_Slot1-15_1_368.d	2	P63162|RSMN_HUMAN;P14678|RSMB_HUMAN			FALSE
ILQETVKEL	34.28	1071.62	9	-5.5	536.808	2	10.8919	0.8573-0.8792	834	12500	520552	11862	210520_A549_Growing_1_Slot1-15_1_368.d	1	Q2TB90|HKDC1_HUMAN			FALSE
ILSPWGAEV	32.26	970.512	9	3.8	971.514	1	31.124	1.4405-1.4624			1491588	33768	210520_A549_Growing_1_Slot1-15_1_368.d	1	P09874|PARP1_HUMAN			FALSE
ILTDITKGV	28.23	958.57	9	2.3	480.289	2	14.047	0.8198-0.8418	8260	215000	672710	15690	210520_A549_Growing_1_Slot1-15_1_368.d	2	P13639|EF2_HUMAN			FALSE
ILYTGSTGV	39.33	909.481	9	3.3	910.482	1	12.638	1.4268-1.4487			606428	14018	210520_A549_Growing_1_Slot1-15_1_368.d	1	P30838|AL3A1_HUMAN			FALSE
IMAEELVKL	34.78	1044.59	9	6.4	523.3	2	24.5732	0.8500-0.8719			1178525	27375	210520_A549_Growing_1_Slot1-15_1_368.d	1	P82094|TMF1_HUMAN			FALSE
IMLEALERV	37	1072.6	9	0.4	537.3	2	25.1137	0.8600-0.8820	11500	354000	1202664	27854	210520_A549_Growing_1_Slot1-15_1_368.d	3	A8MWD9|RUXGL_HUMAN;P62308|RUXG_HUMAN			FALSE
IQDNHDGTYTV	27.34	1261.56	11	2.3	631.782	2	4.2928	0.9112-0.9331	500	20500	204488	3378	210520_A549_Growing_1_Slot1-15_1_368.d	1	P21333|FLNA_HUMAN			FALSE
IQHSEFEEV	32.1	1116.51	9	-4.1	559.254	2	6.0883	0.8619-0.8838	808	37000	290040	6120	210520_A549_Growing_1_Slot1-15_1_368.d	2	Q9ULJ6|ZMIZ1_HUMAN			FALSE
ISTEVNPKL	30.82	999.56	9	0	500.783	2	7.176	0.8079-0.8299			344229	7529	210520_A549_Growing_1_Slot1-15_1_368.d	1	Q96RY5|CRML_HUMAN			FALSE
ITAGIFSATL	26.6	992.554	10	-16.5	497.272	2	22.3185	0.8262-0.8482			1070677	25087	210520_A549_Growing_1_Slot1-15_1_368.d	1	Q13621|S12A1_HUMAN			FALSE
IVAPGTFEV	48.4	931.501	9	3.6	932.503	1	24.6121	1.4423-1.4642			1180379	27409	210520_A549_Growing_1_Slot1-15_1_368.d	3	Q12905|ILF2_HUMAN			FALSE
IVDDKFFKL	30.88	1123.63	9	-1.5	562.815	2	19.2041	0.8893-0.9112	373	7010	920648	21568	210520_A549_Growing_1_Slot1-15_1_368.d	1	O00566|MPP10_HUMAN			FALSE
IVDLTVGNNKTL	24.67	1285.72	12	-2	643.862	2	15.4759	0.9459-0.9678			742657	17387	210520_A549_Growing_1_Slot1-15_1_368.d	1	P35527|K1C9_HUMAN			FALSE
IVDPVSNL	35.34	855.47	8	7.2	856.476	1	21.5601	1.3895-1.4113			1034309	24209	210520_A549_Growing_1_Slot1-15_1_368.d	1	P15924|DESP_HUMAN			FALSE
IVDPVSNLRL	27.49	1124.66	10	-2.8	563.328	2	26.3113	0.9094-0.9313	155	3600	1260214	28984	210520_A549_Growing_1_Slot1-15_1_368.d	2	P15924|DESP_HUMAN			FALSE
IVLDRLIEL	32.69	1082.67	9	-2.6	542.336	2	36.3244	0.8719-0.8938	123	2870	1740012	40132	210520_A549_Growing_1_Slot1-15_1_368.d	1	P53618|COPB_HUMAN			FALSE
KAFKGSIFV	36.61	995.58	9	-1	498.792	2	7.625	0.8381-0.8600	344	12600	364771	8051	210520_A549_Growing_1_Slot1-15_1_368.d	1	P05455|LA_HUMAN			FALSE
KAIGSLKEV	27.26	943.57	9	3.5	472.79	2	1.4225	0.7942-0.8162			67966	626	210520_A549_Growing_1_Slot1-15_1_368.d	1	Q9H8V3|ECT2_HUMAN			FALSE
KASPLTFTV	30.65	962.544	9	1.9	482.276	2	16.5839	0.8125-0.8344			795718	18578	210520_A549_Growing_1_Slot1-15_1_368.d	1	P09884|DPOLA_HUMAN			FALSE
KGKIPDVPGFS	34.88	1143.63	11	2	572.817	2	10.5073	0.8765-0.8984	347	3640	503740	11430	210520_A549_Growing_1_Slot1-15_1_368.d	1	P05089|ARGI1_HUMAN			FALSE
KIADFGWSV	26.53	1021.52	9	0.2	511.764	2	24.5897	0.8344-0.8564	5380	62500	1177594	27354	210520_A549_Growing_1_Slot1-15_1_368.d	1	Q9UQB9|AURKC_HUMAN;O14965|AURKA_HUMAN			FALSE
KIAPNTPQL	42.73	980.565	9	1.4	491.286	2	6.7955	0.8317-0.8536	14700	330000	323678	6998	210520_A549_Growing_1_Slot1-15_1_368.d	2	Q15155|NOMO1_HUMAN;P69849|NOMO3_HUMAN;Q5JPE7|NOMO2_HUMAN			FALSE
KIDDTIRYL	37.03	1135.62	9	3.7	568.816	2	11.8259	0.8884-0.9103	180	4480	566319	13039	210520_A549_Growing_1_Slot1-15_1_368.d	1	Q6UXN9|WDR82_HUMAN			FALSE
KIDEKNFVV	29.18	1090.6	9	0.1	546.303	2	6.8663	0.8482-0.8701	739	14000	327403	7083	210520_A549_Growing_1_Slot1-15_1_368.d	1	P54727|RD23B_HUMAN			FALSE
KIFEMGPVFTL	38.84	1280.68	11	2.8	641.345	2	40.3764	0.9185-0.9404	1590	22500	1935453	44473	210520_A549_Growing_1_Slot1-15_1_368.d	3	P00403|COX2_HUMAN			FALSE
KIGEGTYGV	34.67	922.476	9	0.2	923.475	1	5.1739	1.4068-1.4287	4560	167000	247878	4908	210520_A549_Growing_1_Slot1-15_1_368.d	2	P24941|CDK2_HUMAN;Q00526|CDK3_HUMAN;P06493|CDK1_HUMAN			FALSE
KIIDIQEKV	45.58	1084.65	9	1.6	543.328	2	7.0211	0.8628-0.8847	2820	139000	334858	7258	210520_A549_Growing_1_Slot1-15_1_368.d	2	P12270|TPR_HUMAN			FALSE
KILEDVVGV	34.49	970.57	9	0	486.288	2	17.3098	0.8198-0.8418	587	9220	829260	19360	210520_A549_Growing_1_Slot1-15_1_368.d	1	Q9ULW0|TPX2_HUMAN			FALSE
KILEELQKV	33.33	1098.66	9	1.2	550.335	2	8.6664	0.8710-0.8929	387	18600	414195	9245	210520_A549_Growing_1_Slot1-15_1_368.d	2	O75179|ANR17_HUMAN			FALSE
KILPDLNTV	42.07	1011.6	9	0.9	506.801	2	19.1769	0.8198-0.8418	2250	96200	917861	21511	210520_A549_Growing_1_Slot1-15_1_368.d	4	O60287|NPA1P_HUMAN			FALSE
KILPTLEAV	42.29	982.606	9	2.3	492.307	2	19.4624	0.8262-0.8482	3510	124000	929980	21800	210520_A549_Growing_1_Slot1-15_1_368.d	3	Q12905|ILF2_HUMAN			FALSE
KILQGNENGNF	29.58	1232.61	11	2.3	617.31	2	5.446	0.9094-0.9313			261019	5309	210520_A549_Growing_1_Slot1-15_1_368.d	1	Q08554|DSC1_HUMAN			FALSE
KINEKPQVI	30.47	1067.63	9	-4.9	534.817	2	2.5499	0.8427-0.8646			121312	1192	210520_A549_Growing_1_Slot1-15_1_368.d	1	O60869|EDF1_HUMAN			FALSE
KIPTPIVGV	27.4	922.585	9	-0.4	462.295	2	16.7842	0.8015-0.8235	3550	78800	801303	18703	210520_A549_Growing_1_Slot1-15_1_368.d	2	P51003|PAPOA_HUMAN			FALSE
KIWDPVHRV	26.89	1148.65	9	-0.7	575.324	2	4.8241	0.8929-0.9149			230914	4324	210520_A549_Growing_1_Slot1-15_1_368.d	1	P29144|TPP2_HUMAN			FALSE
KIWESFPHQA	33.8	1241.62	10	7.2	621.816	2	7.7592	0.9139-0.9359			372231	8231	210520_A549_Growing_1_Slot1-15_1_368.d	1	Q8TF46|DI3L1_HUMAN			FALSE
KLAEIVKQV	28.53	1026.64	9	1.9	514.325	2	5.4054	0.8491-0.8710	139	10700	259141	5251	210520_A549_Growing_1_Slot1-15_1_368.d	2	Q8IW41|MAPK5_HUMAN			FALSE
KLAELEGALQKA	33.45	1269.73	12	0.4	635.866	2	8.9404	0.9450-0.9669	194	9270	427262	9572	210520_A549_Growing_1_Slot1-15_1_368.d	2	A6NCN2|KR87P_HUMAN;Q14533|KRT81_HUMAN;O43790|KRT86_HUMAN;P78385|KRT83_HUMAN;P78386|KRT85_HUMAN			FALSE
KLDDFIKNL	32.29	1104.62	9	0.1	553.311	2	22.2078	0.8701-0.8920	208	7740	1065109	24979	210520_A549_Growing_1_Slot1-15_1_368.d	2	Q5JU85|IQEC2_HUMAN			FALSE
KLDDILEKL	29.47	1085.63	9	-4.8	543.816	2	23.2515	0.8737-0.8957			1115293	26023	210520_A549_Growing_1_Slot1-15_1_368.d	1	O15232|MATN3_HUMAN			FALSE
KLDDIVQHI	43.53	1079.6	9	1	540.802	2	12.1712	0.8728-0.8948	198	3630	583139	13479	210520_A549_Growing_1_Slot1-15_1_368.d	1	Q96R06|SPAG5_HUMAN			FALSE
KLDDTYIKA	47.02	1065.57	9	0.3	533.788	2	4.7072	0.8655-0.8875	1740	154000	225263	4133	210520_A549_Growing_1_Slot1-15_1_368.d	2	Q99615|DNJC7_HUMAN			FALSE
KLDEDVKMI	44.87	1089.57	9	0.6	545.789	2	7.6481	0.8664-0.8884	1690	55600	364772	8052	210520_A549_Growing_1_Slot1-15_1_368.d	2	Q13952|NFYC_HUMAN			FALSE
KLDELLEKL	35.26	1099.65	9	-3.3	550.825	2	19.7758	0.8509-0.8728	1490	40400	945798	22148	210520_A549_Growing_1_Slot1-15_1_368.d	2	Q96JB2|COG3_HUMAN			FALSE
KLDGSRLIKV	33.52	1127.7	10	4.5	564.856	2	5.0904	0.8948-0.9167	380	14300	243165	4745	210520_A549_Growing_1_Slot1-15_1_368.d	2	P62081|RS7_HUMAN			FALSE
KLDPTKTTL	32.11	1015.59	9	-4.9	508.796	2	4.4005	0.8271-0.8491	316	10600	210178	3608	210520_A549_Growing_1_Slot1-15_1_368.d	1	Q92597|NDRG1_HUMAN			FALSE
KLDPYVQRL	27.16	1130.64	9	0.6	566.325	2	6.8207	0.8929-0.9149	149	5140	326467	7057	210520_A549_Growing_1_Slot1-15_1_368.d	1	Q14204|DYHC1_HUMAN			FALSE
KLDVGNAEV	40.68	943.497	9	1.8	944.498	1	5.8348	1.4396-1.4615	20700	809000	279735	5825	210520_A549_Growing_1_Slot1-15_1_368.d	4	P51572|BAP31_HUMAN			FALSE
KLEEIIHQI	43.72	1121.64	9	1.7	561.825	2	11.9007	0.8673-0.8893	2330	72000	568188	13088	210520_A549_Growing_1_Slot1-15_1_368.d	2	Q15042|RB3GP_HUMAN			FALSE
KLFEFMHET	46.57	1180.56	9	-1.4	591.28	2	13.4103	0.9002-0.9222	4570	171000	640053	14883	210520_A549_Growing_1_Slot1-15_1_368.d	3	O14980|XPO1_HUMAN			FALSE
KLFPGFEIETV	30.66	1278.69	11	0.3	640.345	2	34.1516	0.9258-0.9478	765	8510	1634545	37495	210520_A549_Growing_1_Slot1-15_1_368.d	1	P08243|ASNS_HUMAN			FALSE
KLGAVFNQV	29.81	974.555	9	-0.4	488.28	2	11.5702	0.8107-0.8326	1030	15800	553261	12721	210520_A549_Growing_1_Slot1-15_1_368.d	1	Q15393|SF3B3_HUMAN			FALSE
KLGEFAKVLEL	24.59	1245.73	11	-1.2	623.867	2	25.2536	0.9414-0.9633			1211011	28011	210520_A549_Growing_1_Slot1-15_1_368.d	1	P30153|2AAA_HUMAN;P30154|2AAB_HUMAN			FALSE
KLGEYMEKL	29.96	1109.58	9	3	555.793	2	7.5065	0.8938-0.9158			360126	7956	210520_A549_Growing_1_Slot1-15_1_368.d	1	Q96TA1|NIBA2_HUMAN			FALSE
KLGKITFI	26.01	918.59	8	0.4	460.298	2	11.8714	0.8244-0.8463	254	6170	569115	13105	210520_A549_Growing_1_Slot1-15_1_368.d	1	Q92890|UFD1_HUMAN			FALSE
KLGLVQKV	36.7	883.585	8	-0.2	442.796	2	4.3187	0.7979-0.8198			206389	3459	210520_A549_Growing_1_Slot1-15_1_368.d	1	Q9Y6I4|UBP3_HUMAN			FALSE
KLGPAIKL	26.5	838.564	8	4.8	420.287	2	6.9233	0.7787-0.8006			332058	7188	210520_A549_Growing_1_Slot1-15_1_368.d	1	Q9UHJ3|SMBT1_HUMAN;Q5VUG0|SMBT2_HUMAN			FALSE
KLGPALKI	26.5	838.564	8	4.8	420.287	2	6.9233	0.7787-0.8006			332058	7188	210520_A549_Growing_1_Slot1-15_1_368.d	1	Q7Z3H4|SAMD7_HUMAN;Q96NU1|SAM11_HUMAN;Q5VXD3|SAM13_HUMAN;Q8NDX5|PHC3_HUMAN;P78364|PHC1_HUMAN;Q8NA19|LMBL4_HUMAN;Q96JM7|LMBL3_HUMAN;Q8IXK0|PHC2_HUMAN			FALSE
KLGPALKL	26.5	838.564	8	4.8	420.287	2	6.9233	0.7787-0.8006			332058	7188	210520_A549_Growing_1_Slot1-15_1_368.d	1	Q8N228|SCML4_HUMAN;Q96GD3|SCMH1_HUMAN;Q9UQR0|SCML2_HUMAN			FALSE
KLGPAPKTL	38.98	923.58	9	0.5	462.793	2	1.7295	0.8098-0.8317	1570	9690	82664	764	210520_A549_Growing_1_Slot1-15_1_368.d	2	Q14527|HLTF_HUMAN			FALSE
KLGSVPVTV	38.11	898.549	9	2.2	450.278	2	10.6222	0.7650-0.7869	15600	808000	509351	11581	210520_A549_Growing_1_Slot1-15_1_368.d	6	Q9Y4C2|TCAF1_HUMAN			FALSE
KLHGVNINV	30.05	992.577	9	2	497.292	2	5.4257	0.8143-0.8363	2190	72300	259136	5246	210520_A549_Growing_1_Slot1-15_1_368.d	1	Q9BQ04|RBM4B_HUMAN;Q9BWF3|RBM4_HUMAN			FALSE
KLIGDPNLEFV	32.33	1243.68	11	1	622.843	2	27.3106	0.9149-0.9368	1060	14400	1306622	29892	210520_A549_Growing_1_Slot1-15_1_368.d	1	P62826|RAN_HUMAN			FALSE
KLIGDTPIDTFL	32.03	1331.73	12	0.9	666.869	2	36.8616	0.9861-1.0080	343	5180	1765142	40692	210520_A549_Growing_1_Slot1-15_1_368.d	1	P19793|RXRA_HUMAN;P28702|RXRB_HUMAN;P48443|RXRG_HUMAN			FALSE
KLILLITQV	37.27	1039.7	9	-0.6	520.852	2	32.569	0.8683-0.8902	320	12400	1558897	35557	210520_A549_Growing_1_Slot1-15_1_368.d	3	Q15061|WDR43_HUMAN			FALSE
KLIPFLEKL	33.1	1099.7	9	-2.2	550.851	2	26.5949	0.8865-0.9085	878	11700	1275066	29276	210520_A549_Growing_1_Slot1-15_1_368.d	2	Q05D32|CTSL2_HUMAN			FALSE
KLIPGLNNL	25.17	980.602	9	-0.3	491.303	2	20.8992	0.8308-0.8527			1002636	23476	210520_A549_Growing_1_Slot1-15_1_368.d	1	Q8TEL6|TP4AP_HUMAN			FALSE
KLISDINKA	30.5	1000.59	9	2.3	501.3	2	2.5693	0.8189-0.8408			122226	1196	210520_A549_Growing_1_Slot1-15_1_368.d	1	Q01082|SPTB2_HUMAN			FALSE
KLISELQKL	45.65	1070.67	9	2.2	536.338	2	10.2407	0.8737-0.8957	1600	49300	488808	11058	210520_A549_Growing_1_Slot1-15_1_368.d	2	Q5UIP0|RIF1_HUMAN			FALSE
KLLAVIHEL	29.51	1034.65	9	-4.8	518.324	2	15.2426	0.8856-0.9076			731483	17133	210520_A549_Growing_1_Slot1-15_1_368.d	2	Q9Y620|RA54B_HUMAN			FALSE
KLLDFILKT	31.62	1089.68	9	1.6	545.843	2	27.5862	0.8911-0.9130			1322373	30173	210520_A549_Growing_1_Slot1-15_1_368.d	1	Q92621|NU205_HUMAN			FALSE
KLLDMVGKV	28.5	1001.59	9	-4.4	501.798	2	13.4349	0.8436-0.8655			644728	15008	210520_A549_Growing_1_Slot1-15_1_368.d	2	Q15382|RHEB_HUMAN			FALSE
KLLDVVHPA	39.45	990.586	9	-0.5	496.296	2	7.5555	0.8719-0.8938	448	10900	361053	7973	210520_A549_Growing_1_Slot1-15_1_368.d	1	Q99832|TCPH_HUMAN			FALSE
KLLEGEESRI	44.83	1172.64	10	0.6	587.322	2	5.0501	0.9121-0.9340	13700	1120000	241266	4666	210520_A549_Growing_1_Slot1-15_1_368.d	5	P08670|VIME_HUMAN			FALSE
KLLEGEESRISL	42.41	1372.76	12	2.6	687.381	2	11.707	0.9706-0.9925	9590	398000	560701	12881	210520_A549_Growing_1_Slot1-15_1_368.d	5	P08670|VIME_HUMAN			FALSE
KLLEGEESRL	44.83	1172.64	10	0.6	587.322	2	5.0501	0.9121-0.9340	13700	1120000	241266	4666	210520_A549_Growing_1_Slot1-15_1_368.d	5	P08729|K2C7_HUMAN;P05787|K2C8_HUMAN			FALSE
KLLEPVLLL	33.28	1036.69	9	0.7	519.348	2	38.3142	0.8610-0.8829	79000	1150000	1827543	42123	210520_A549_Growing_1_Slot1-15_1_368.d	5	P62249|RS16_HUMAN			FALSE
KLLETGLVNM	30.61	1116.62	10	10.1	559.318	2	21.2102	0.8929-0.9149			1017528	23808	210520_A549_Growing_1_Slot1-15_1_368.d	1	Q7Z3U7|MON2_HUMAN			FALSE
KLLETKWTL	32.81	1130.67	9	4.2	566.339	2	15.8756	0.8829-0.9048	1900	28000	759426	17776	210520_A549_Growing_1_Slot1-15_1_368.d	1	P08729|K2C7_HUMAN			FALSE
KLLGELHTL	38.23	1022.61	9	2.8	512.31	2	10.6585	0.8728-0.8948	274	7040	510277	11597	210520_A549_Growing_1_Slot1-15_1_368.d	1	Q15154|PCM1_HUMAN			FALSE
KLLGNIKNV	38.36	997.628	9	3.8	499.819	2	4.9407	0.8244-0.8463			236541	4491	210520_A549_Growing_1_Slot1-15_1_368.d	1	Q00688|FKBP3_HUMAN			FALSE
KLLKQVDFL	28.69	1102.67	9	1.4	552.34	2	15.4366	0.9076-0.9295	449	5200	738929	17299	210520_A549_Growing_1_Slot1-15_1_368.d	1	Q9NV31|IMP3_HUMAN			FALSE
KLLPENNVL	26.31	1038.61	9	-0.1	520.306	2	14.4912	0.8399-0.8619	1220	18600	693220	16180	210520_A549_Growing_1_Slot1-15_1_368.d	1	P04637|P53_HUMAN			FALSE
KLLPGDIHQI	31.14	1132.66	10	-1.5	567.331	2	10.6568	0.8911-0.9130	145	4720	510273	11593	210520_A549_Growing_1_Slot1-15_1_368.d	1	Q14185|DOCK1_HUMAN			FALSE
KLLPGDLTQV	29.3	1082.63	10	6.3	542.322	2	19.861	0.8673-0.8893	548	10700	951399	22289	210520_A549_Growing_1_Slot1-15_1_368.d	1	Q9H7D0|DOCK5_HUMAN			FALSE
KLLSNSQTL	31.37	1002.57	9	-10.5	502.283	2	5.6015	0.8335-0.8555			268529	5539	210520_A549_Growing_1_Slot1-15_1_368.d	1	Q9BVW5|TIPIN_HUMAN			FALSE
KLNAKLAEL	33.83	998.612	9	1.9	500.31	2	5.9026	0.8399-0.8619	2270	31600	279744	5834	210520_A549_Growing_1_Slot1-15_1_368.d	1	P31153|METK2_HUMAN			FALSE
KLNDLIQRL	36.67	1111.67	9	1.2	556.838	2	15.5103	0.8847-0.9066	4460	59500	742658	17388	210520_A549_Growing_1_Slot1-15_1_368.d	1	P53621|COPA_HUMAN			FALSE
KLNPKIMDV	33.02	1056.6	9	-0.5	529.302	2	6.8441	0.8610-0.8829	548	16100	327397	7077	210520_A549_Growing_1_Slot1-15_1_368.d	1	Q68CZ2|TENS3_HUMAN			FALSE
KLPDLPQNSV	34.18	1109.61	10	-1.5	555.805	2	11.0829	0.8564-0.8783			531739	12129	210520_A549_Growing_1_Slot1-15_1_368.d	1	Q9BVV6|TALD3_HUMAN			FALSE
KLQDGVHII	28.42	1021.59	9	-2.8	511.797	2	7.5853	0.8354-0.8573	102	3960	362913	8013	210520_A549_Growing_1_Slot1-15_1_368.d	1	Q9Y3A2|UTP11_HUMAN			FALSE
KLQEKVELL	33.94	1098.66	9	4.6	550.337	2	7.9692	0.8801-0.9021	414	19700	380648	8458	210520_A549_Growing_1_Slot1-15_1_368.d	2	Q5VTR2|BRE1A_HUMAN			FALSE
KLQEQIFHL	32.83	1154.64	9	2.5	578.326	2	14.6206	0.9012-0.9231			701625	16395	210520_A549_Growing_1_Slot1-15_1_368.d	1	Q9NQC1|JADE2_HUMAN			FALSE
KLQEVGQVSV	30.37	1085.61	10	-1.5	543.805	2	7.1675	0.8573-0.8792	421	19600	343283	7493	210520_A549_Growing_1_Slot1-15_1_368.d	1	P06756|ITAV_HUMAN			FALSE
KLSDLDNKL	39.6	1044.58	9	-2	523.292	2	5.5043	0.8536-0.8756			263835	5395	210520_A549_Growing_1_Slot1-15_1_368.d	1	Q03001|DYST_HUMAN			FALSE
KLSELEAAL	26.76	972.549	9	0.8	487.278	2	15.2314	0.8162-0.8381	14400	175000	729605	17075	210520_A549_Growing_1_Slot1-15_1_368.d	1	P05787|K2C8_HUMAN			FALSE
KLSLVAAML	32.38	944.573	9	0.9	473.29	2	28.176	0.8253-0.8472	3350	67800	1347400	30630	210520_A549_Growing_1_Slot1-15_1_368.d	2	P11021|BIP_HUMAN			FALSE
KLSPEELLL	29.46	1040.61	9	1.9	521.309	2	26.4126	0.8463-0.8683	182	3990	1264857	29077	210520_A549_Growing_1_Slot1-15_1_368.d	1	Q14651|PLSI_HUMAN;P13797|PLST_HUMAN;P13796|PLSL_HUMAN			FALSE
KLTGILQEV	26.99	999.596	9	1.3	500.801	2	18.445	0.8299-0.8518	483	8650	883351	20671	210520_A549_Growing_1_Slot1-15_1_368.d	1	O43896|KIF1C_HUMAN			FALSE
KLVDFVIHF	33.54	1116.63	9	1.7	559.32	2	31.4083	0.8993-0.9213	620	9220	1502750	34010	210520_A549_Growing_1_Slot1-15_1_368.d	1	P59998|ARPC4_HUMAN			FALSE
KLVEFDFLGA	29.35	1137.61	10	0.3	569.806	2	35.1358	0.8884-0.9103	3710	38100	1685048	38858	210520_A549_Growing_1_Slot1-15_1_368.d	1	Q9Y6A5|TACC3_HUMAN			FALSE
KLWADRISL	24.68	1100.63	9	0.7	551.32	2	16.2978	0.8710-0.8929	342	5690	780844	18264	210520_A549_Growing_1_Slot1-15_1_368.d	1	Q7Z392|TPC11_HUMAN			FALSE
KLWEAESKL	34.68	1102.6	9	-1.9	552.302	2	6.8167	0.8664-0.8884	819	14600	325539	7039	210520_A549_Growing_1_Slot1-15_1_368.d	1	Q9NYP9|MS18A_HUMAN			FALSE
KLYEFVHSF	38.72	1168.59	9	7	585.302	2	15.126	0.9167-0.9386			725883	16993	210520_A549_Growing_1_Slot1-15_1_368.d	1	Q8N4W6|DJC22_HUMAN			FALSE
KMADIEYRL	31.26	1137.59	9	-0.6	569.794	2	9.4397	0.8929-0.9149	2970	44400	450578	10138	210520_A549_Growing_1_Slot1-15_1_368.d	1	P40937|RFC5_HUMAN			FALSE
KMFQVHQV	42.56	1015.53	8	3.4	508.768	2	4.2409	0.8408-0.8628			202594	3304	210520_A549_Growing_1_Slot1-15_1_368.d	1	Q8NBM4|UBAC2_HUMAN			FALSE
KMLETKWSL	45.04	1134.61	9	3.3	568.309	2	12.2493	0.8683-0.8902	1610	50600	587805	13595	210520_A549_Growing_1_Slot1-15_1_368.d	3	P05787|K2C8_HUMAN			FALSE
KMLGGVFKI	30.13	991.589	9	0.6	496.797	2	15.1843	0.8317-0.8536			728673	17053	210520_A549_Growing_1_Slot1-15_1_368.d	1	Q96MU7|YTDC1_HUMAN			FALSE
KMPEINAKV	39.06	1028.57	9	-4.9	515.284	2	5.0775	0.8299-0.8518	1790	108000	243166	4746	210520_A549_Growing_1_Slot1-15_1_368.d	3	Q15011|HERP1_HUMAN			FALSE
KMSEKILLL	25.67	1073.65	9	1.8	537.829	2	15.2916	0.8619-0.8838	707	10200	731474	17124	210520_A549_Growing_1_Slot1-15_1_368.d	1	P49721|PSB2_HUMAN			FALSE
KMWDPHNDPNA	55.99	1323.57	11	0.9	662.785	2	4.0183	0.9249-0.9468	3500	347000	191221	2851	210520_A549_Growing_1_Slot1-15_1_368.d	5	P08621|RU17_HUMAN			FALSE
KMWLLVSHL	36.98	1125.64	9	0.5	563.821	2	24.1253	0.8920-0.9139	533	7270	1155295	26895	210520_A549_Growing_1_Slot1-15_1_368.d	1	Q12860|CNTN1_HUMAN			FALSE
KMYEEFLSKV	49.51	1272.64	10	0.6	637.323	2	15.691	0.9176-0.9395	4180	168000	750114	17564	210520_A549_Growing_1_Slot1-15_1_368.d	4	P10644|KAP0_HUMAN;P31321|KAP1_HUMAN			FALSE
KQFEKQVEL	38.39	1147.62	9	-2.9	574.812	2	4.3161	0.8856-0.9076	928	42000	205435	3415	210520_A549_Growing_1_Slot1-15_1_368.d	1	Q14204|DYHC1_HUMAN			FALSE
KQVEEIFNL	27.76	1118.6	9	1.7	560.302	2	22.184	0.8756-0.8975	8420	96500	1062298	24898	210520_A549_Growing_1_Slot1-15_1_368.d	1	P78347|GTF2I_HUMAN			FALSE
KTLEGEFSV	31.79	1008.51	9	3.3	505.261	2	11.4882	0.8244-0.8463	8290	216000	550440	12630	210520_A549_Growing_1_Slot1-15_1_368.d	2	P25490|TYY1_HUMAN			FALSE
KTLERSYLL	41.74	1121.64	9	3.5	561.826	2	6.6921	0.8884-0.9103	1360	27000	319015	6885	210520_A549_Growing_1_Slot1-15_1_368.d	1	P23921|RIR1_HUMAN			FALSE
KTLGKLWRL	26.77	1113.7	9	1.8	372.239	3	7.0788	0.7293-0.7513			339543	7393	210520_A549_Growing_1_Slot1-15_1_368.d	1	P57073|SOX8_HUMAN;P56693|SOX10_HUMAN;P48436|SOX9_HUMAN			FALSE
KVADGFKVV	31.59	961.56	9	4.9	481.785	2	5.623	0.7851-0.8070	311	11500	269460	5560	210520_A549_Growing_1_Slot1-15_1_368.d	1	P49915|GUAA_HUMAN			FALSE
KVADGLVKV	33.09	927.575	9	-2.2	464.79	2	4.9796	0.8025-0.8244			238428	4558	210520_A549_Growing_1_Slot1-15_1_368.d	1	O75935|DCTN3_HUMAN			FALSE
KVAPAPAVV	28.97	850.528	9	1.4	851.528	1	4.999	1.4113-1.4332			239357	4577	210520_A549_Growing_1_Slot1-15_1_368.d	2	P62424|RL7A_HUMAN			FALSE
KVDGVVIQL	27.87	969.586	9	-1.2	485.795	2	19.636	0.8226-0.8445	124	3820	941144	22044	210520_A549_Growing_1_Slot1-15_1_368.d	1	P98088|MUC5A_HUMAN			FALSE
KVFDPVPVGV	28.94	1055.6	10	2.9	528.805	2	20.8627	0.8381-0.8600	7110	164000	1000757	23417	210520_A549_Growing_1_Slot1-15_1_368.d	2	Q08211|DHX9_HUMAN			FALSE
KVFGNEIKL	37.13	1046.61	9	1.6	524.309	2	9.2128	0.8564-0.8783	2680	83800	441257	9917	210520_A549_Growing_1_Slot1-15_1_368.d	2	P19338|NUCL_HUMAN			FALSE
KVGEVTYV	24.8	893.486	8	-3.9	894.481	1	5.3877	1.4059-1.4277			258187	5207	210520_A549_Growing_1_Slot1-15_1_368.d	1	Q9P2K5|MYEF2_HUMAN;P52272|HNRPM_HUMAN			FALSE
KVGPVPVLV	33.01	906.59	9	4.3	907.593	1	18.7221	1.4259-1.4478	10000	108000	898285	21045	210520_A549_Growing_1_Slot1-15_1_368.d	3	P60468|SC61B_HUMAN			FALSE
KVIDDTNITRL	31.96	1286.72	11	1.9	644.362	2	9.0459	0.9395-0.9615	311	7490	432845	9695	210520_A549_Growing_1_Slot1-15_1_368.d	1	P05783|K1C18_HUMAN			FALSE
KVIDEIYRV	26.06	1133.64	9	-4.2	567.822	2	10.1234	0.8801-0.9021	725	13700	484142	10942	210520_A549_Growing_1_Slot1-15_1_368.d	1	Q9NVF7|FBX28_HUMAN			FALSE
KVLDFEHFL	48.36	1146.61	9	1.4	574.306	2	27.8472	0.8865-0.9085	28400	894000	1331637	30337	210520_A549_Growing_1_Slot1-15_1_368.d	5	P60660|MYL6_HUMAN			FALSE
KVLDILQHI	37.2	1077.65	9	0.4	539.83	2	23.0355	0.8893-0.9112	1620	46400	1102283	25753	210520_A549_Growing_1_Slot1-15_1_368.d	2	O94952|FBX21_HUMAN			FALSE
KVLEILHRV	43	1105.7	9	0.3	553.851	2	6.0486	0.8884-0.9103			290028	6108	210520_A549_Growing_1_Slot1-15_1_368.d	2	Q5GLZ8|HERC4_HUMAN			FALSE
KVLERVNAV	27.67	1026.62	9	3.1	514.313	2	2.0251	0.8335-0.8555			96464	914	210520_A549_Growing_1_Slot1-15_1_368.d	1	Q9UL46|PSME2_HUMAN			FALSE
KVPANPASV	25.58	881.497	9	8.9	441.756	2	2.7831	0.7513-0.7732			132344	1304	210520_A549_Growing_1_Slot1-15_1_368.d	1	Q7Z434|MAVS_HUMAN			FALSE
KVPEWVDTV	39.32	1071.56	9	1.2	536.783	2	16.4687	0.8335-0.8555	10200	453000	788272	18412	210520_A549_Growing_1_Slot1-15_1_368.d	4	P39019|RS19_HUMAN			FALSE
KVSDYEMKL	28.6	1111.56	9	5.7	556.784	2	6.7484	0.8728-0.8948			323682	7002	210520_A549_Growing_1_Slot1-15_1_368.d	1	P12004|PCNA_HUMAN			FALSE
LAVVAGVAAE	30.33	898.512	10	3.5	899.514	1	16.8755	1.4177-1.4396			809675	18885	210520_A549_Growing_1_Slot1-15_1_368.d	2	Q6N075|MFSD5_HUMAN			FALSE
LDIKIRLENE	25.64	1241.7	10	2.3	621.852	2	14.3412	0.9560-0.9779	172	3290	686681	16011	210520_A549_Growing_1_Slot1-15_1_368.d	1	P13645|K1C10_HUMAN			FALSE
LDTNADKQL	32.16	1016.51	9	-1.5	509.259	2	4.1466	0.8189-0.8408	203	17700	197858	3118	210520_A549_Growing_1_Slot1-15_1_368.d	1	P06702|S10A9_HUMAN			FALSE
LDTNADKQLS	43.02	1103.55	10	6.7	552.779	2	2.6665	0.8454-0.8673			126813	1233	210520_A549_Growing_1_Slot1-15_1_368.d	2	P06702|S10A9_HUMAN			FALSE
LDTNADKQLSF	32.53	1250.61	11	1	626.309	2	12.2104	0.9176-0.9395			585929	13539	210520_A549_Growing_1_Slot1-15_1_368.d	1	P06702|S10A9_HUMAN			FALSE
LDVANKIGII	26.54	1054.64	10	-0.1	528.322	2	23.4689	0.8610-0.8829	243	7660	1124604	26234	210520_A549_Growing_1_Slot1-15_1_368.d	1	P62750|RL23A_HUMAN			FALSE
LEAQAATGF	30.06	906.445	9	3.2	907.446	1	10.6942	1.4168-1.4387			513081	11671	210520_A549_Growing_1_Slot1-15_1_368.d	1	P15924|DESP_HUMAN;Q15149|PLEC_HUMAN			FALSE
LGGGFSSGGF	38.09	884.403	10	8.7	885.409	1	17.4586	1.3721-1.3940			837657	19567	210520_A549_Growing_1_Slot1-15_1_368.d	1	P13645|K1C10_HUMAN			FALSE
LIDTSRHYL	31.78	1116.59	9	4.2	559.301	2	6.9039	0.9139-0.9359			331125	7165	210520_A549_Growing_1_Slot1-15_1_368.d	1	P07686|HEXB_HUMAN			FALSE
LILDPIFKV	35.34	1056.66	9	-0.2	529.331	2	39.6972	0.8573-0.8792	162	3530	1901023	43713	210520_A549_Growing_1_Slot1-15_1_368.d	1	P13639|EF2_HUMAN			FALSE
LLAEENQRL	32.78	1084.59	9	0.9	543.297	2	6.2606	0.8582-0.8801	462	14400	299379	6359	210520_A549_Growing_1_Slot1-15_1_368.d	1	Q15149|PLEC_HUMAN			FALSE
LLAEKIYKI	31.15	1089.68	9	1.6	545.843	2	11.5884	0.8893-0.9112			556042	12772	210520_A549_Growing_1_Slot1-15_1_368.d	1	Q92793|CBP_HUMAN;Q09472|EP300_HUMAN			FALSE
LLAERDLYL	26.6	1104.62	9	1.2	553.312	2	21.8008	0.8747-0.8966	452	6630	1044569	24459	210520_A549_Growing_1_Slot1-15_1_368.d	1	P21980|TGM2_HUMAN			FALSE
LLDDQHWHSV	27.43	1248.59	10	1.9	625.297	2	8.3315	0.9194-0.9414	205	4590	398343	8863	210520_A549_Growing_1_Slot1-15_1_368.d	2	Q9BZ76|CNTP3_HUMAN;Q9C0A0|CNTP4_HUMAN;Q8WYK1|CNTP5_HUMAN;Q96NU0|CNT3B_HUMAN			FALSE
LLDEPTNHL	28.83	1050.53	9	0.2	526.27	2	9.2797	0.8290-0.8509	2070	33700	444056	9986	210520_A549_Growing_1_Slot1-15_1_368.d	1	Q9UG63|ABCF2_HUMAN			FALSE
LLDNTDIHL	29.76	1052.55	9	1.7	527.278	2	20.2719	0.8582-0.8801	874	12200	970020	22710	210520_A549_Growing_1_Slot1-15_1_368.d	1	Q86WA8|LONP2_HUMAN			FALSE
LLDPNVKSI	30.76	997.581	9	2.3	499.794	2	12.2554	0.8299-0.8518	297	11700	585945	13555	210520_A549_Growing_1_Slot1-15_1_368.d	2	O43414|ERI3_HUMAN			FALSE
LLDPRIYYI	37.18	1164.65	9	-0.2	583.329	2	31.6819	0.9112-0.9331	5630	98200	1514931	34361	210520_A549_Growing_1_Slot1-15_1_368.d	2	Q13021|MALL_HUMAN			FALSE
LLDPSVFHV	39.84	1025.55	9	1.1	513.78	2	28.6135	0.8482-0.8701	2830	31900	1367804	31014	210520_A549_Growing_1_Slot1-15_1_368.d	1	Q9BVI4|NOC4L_HUMAN			FALSE
LLDRFLATV	38.73	1046.61	9	-0.3	524.308	2	29.2547	0.8536-0.8756	2890	68100	1401189	31639	210520_A549_Growing_1_Slot1-15_1_368.d	2	Q14094|CCNI_HUMAN			FALSE
LLDTSRHYL	31.78	1116.59	9	4.2	559.301	2	6.9039	0.9139-0.9359			331125	7165	210520_A549_Growing_1_Slot1-15_1_368.d	1	P06865|HEXA_HUMAN			FALSE
LLDVPTAAV	45.39	897.517	9	0.6	898.516	1	25.7978	1.4287-1.4505			1236999	28519	210520_A549_Growing_1_Slot1-15_1_368.d	5	P13284|GILT_HUMAN			FALSE
LLFEGEKITI	29.85	1161.66	10	-3	581.832	2	30.5844	0.8865-0.9085	1920	52500	1462719	33109	210520_A549_Growing_1_Slot1-15_1_368.d	2	Q9H1A7|RPB1C_HUMAN;Q9GZM3|RPB1B_HUMAN			FALSE
LLGDKLYAV	36.13	990.575	9	-2.7	496.289	2	19.0315	0.8244-0.8463	133	3790	912274	21384	210520_A549_Growing_1_Slot1-15_1_368.d	1	Q96PQ7|KLHL5_HUMAN			FALSE
LLGPPPVGV	45.5	847.517	9	7.2	848.522	1	25.0787	1.3667-1.3885			1202657	27847	210520_A549_Growing_1_Slot1-15_1_368.d	4	Q9ULV3|CIZ1_HUMAN			FALSE
LLGPRLVLA	38.79	950.628	9	-1	476.316	2	23.5339	0.8198-0.8418	93800	4140000	1165521	27111	210520_A549_Growing_1_Slot1-15_1_368.d	10	P49755|TMEDA_HUMAN			FALSE
LLGSVVHEV	29.46	951.539	9	-2.6	476.771	2	11.9188	0.8271-0.8491			571937	13197	210520_A549_Growing_1_Slot1-15_1_368.d	1	Q9C0B7|TNG6_HUMAN			FALSE
LLIDELNKL	30.22	1069.64	9	-0.7	535.821	2	32.4652	0.8701-0.8920	543	7700	1556064	35454	210520_A549_Growing_1_Slot1-15_1_368.d	2	Q9NQW6|ANLN_HUMAN			FALSE
LLLAAARLAAA	30.52	1052.67	11	-1.9	527.337	2	20.9839	0.8637-0.8856	642	9660	1004498	23518	210520_A549_Growing_1_Slot1-15_1_368.d	1	P30101|PDIA3_HUMAN			FALSE
LLLAAPAQA	28.1	866.523	9	1	867.523	1	18.7804	1.4068-1.4287			901086	21116	210520_A549_Growing_1_Slot1-15_1_368.d	1	P17900|SAP3_HUMAN			FALSE
LLLDMQNRL	25.41	1114.62	9	2.2	558.312	2	23.211	0.8856-0.9076	192	3200	1112505	25965	210520_A549_Growing_1_Slot1-15_1_368.d	1	Q16531|DDB1_HUMAN			FALSE
LLLDSNIRL	28.2	1055.63	9	7	528.823	2	28.1694	0.8875-0.9094			1350195	30695	210520_A549_Growing_1_Slot1-15_1_368.d	1	Q9P0I2|EMC3_HUMAN			FALSE
LLLDVPTAAVQA	26.11	1209.7	12	0.4	605.85	2	34.7947	0.9039-0.9258	1820	18500	1664429	38259	210520_A549_Growing_1_Slot1-15_1_368.d	1	P13284|GILT_HUMAN			FALSE
LLLLIILVV	26.65	1007.74	9	-1.9	504.87	2	23.0088	0.8984-0.9203	175	7660	1103214	25774	210520_A549_Growing_1_Slot1-15_1_368.d	2	Q13326|SGCG_HUMAN			FALSE
LLLLLLLVV	26.65	1007.74	9	-1.9	504.87	2	23.0088	0.8984-0.9203	175	7660	1103214	25774	210520_A549_Growing_1_Slot1-15_1_368.d	2	Q96A98|TIP39_HUMAN			FALSE
LLLPGPSAA	36.2	837.496	9	5.7	838.5	1	21.3657	1.3503-1.3721			1024977	23977	210520_A549_Growing_1_Slot1-15_1_368.d	4	P23284|PPIB_HUMAN			FALSE
LLLPLLPPLSP	33.86	1171.76	11	0.5	586.881	2	62.7869	0.9021-0.9240	275	3210	2998038	60558	210520_A549_Growing_1_Slot1-15_1_368.d	1	Q8WX77|IBPL1_HUMAN			FALSE
LLLPLLPPLSPS	40.59	1258.79	12	0.7	630.397	2	60.1021	0.9258-0.9478	433	4130	2870062	59072	210520_A549_Growing_1_Slot1-15_1_368.d	1	Q8WX77|IBPL1_HUMAN			FALSE
LLPDLIQKV	24.67	1037.65	9	0.5	519.827	2	26.459	0.8619-0.8838	953	14100	1265794	29104	210520_A549_Growing_1_Slot1-15_1_368.d	1	P55786|PSA_HUMAN			FALSE
LLPEGPPAI	41.17	905.522	9	6	906.526	1	25.1176	1.4232-1.4451			1204513	27883	210520_A549_Growing_1_Slot1-15_1_368.d	5	Q15011|HERP1_HUMAN			FALSE
LLPHPGLQV	40.06	972.576	9	-4.3	487.288	2	15.0166	0.8143-0.8363	266	6800	719370	16850	210520_A549_Growing_1_Slot1-15_1_368.d	1	Q6DD88|ATLA3_HUMAN			FALSE
LLQDHPWLL	38.37	1133.62	9	1.2	567.814	2	30.8678	0.8920-0.9139	1190	27400	1476702	33442	210520_A549_Growing_1_Slot1-15_1_368.d	2	P53396|ACLY_HUMAN			FALSE
LLQEPPRTV	32.39	1051.6	9	-1.9	526.803	2	6.6269	0.8418-0.8637	397	2740	317152	6842	210520_A549_Growing_1_Slot1-15_1_368.d	1	Q96IZ0|PAWR_HUMAN			FALSE
LLTEQIHSL	32.12	1052.59	9	1.6	527.297	2	15.0413	0.8573-0.8792	306	6210	721231	16891	210520_A549_Growing_1_Slot1-15_1_368.d	1	Q14789|GOGB1_HUMAN			FALSE
LLYDLADQLHA	25.25	1270.66	11	1.9	636.33	2	29.0247	0.9368-0.9587			1391009	31469	210520_A549_Growing_1_Slot1-15_1_368.d	1	P13804|ETFA_HUMAN			FALSE
LLYQEGAKMAV	39.7	1221.64	11	5.1	611.826	2	13.6828	0.8993-0.9213	977	34900	654051	15231	210520_A549_Growing_1_Slot1-15_1_368.d	2	P14923|PLAK_HUMAN			FALSE
LMVDHVTEV	26.78	1041.52	9	1.5	521.761	2	11.199	0.8436-0.8655	1410	23400	537334	12264	210520_A549_Growing_1_Slot1-15_1_368.d	1	Q9HD15|SRA1_HUMAN			FALSE
LQIDNARLAADD	35.04	1313.66	12	-0.6	657.83	2	9.9361	0.9368-0.9587			476675	10755	210520_A549_Growing_1_Slot1-15_1_368.d	1	P02533|K1C14_HUMAN;P08727|K1C19_HUMAN;P13645|K1C10_HUMAN;Q04695|K1C17_HUMAN;P08779|K1C16_HUMAN;P05783|K1C18_HUMAN			FALSE
LQMEQLNGILLH	42.59	1407.75	12	1.8	704.879	2	31.1823	0.9916-1.0135			1494386	33836	210520_A549_Growing_1_Slot1-15_1_368.d	1	P05783|K1C18_HUMAN			FALSE
LTVGNNKTL	38.04	958.545	9	1.2	480.276	2	4.7269	0.8070-0.8290			226209	4169	210520_A549_Growing_1_Slot1-15_1_368.d	1	P35527|K1C9_HUMAN			FALSE
LVRPGTAL	31.46	825.507	8	0.4	413.757	2	5.4665	0.7595-0.7814	223	7920	261956	5336	210520_A549_Growing_1_Slot1-15_1_368.d	1	P15924|DESP_HUMAN			FALSE
LVRPGTALE	27.87	954.55	9	1.4	478.278	2	5.3273	0.7961-0.8180	243	8970	254456	5116	210520_A549_Growing_1_Slot1-15_1_368.d	1	P15924|DESP_HUMAN			FALSE
M(+15.99)LFGHPLLV	30.9	1041.57	9	6.2	521.79	2	26.9059	0.8683-0.8902			1289918	29568	210520_A549_Growing_1_Slot1-15_1_368.d	1	P51784|UBP11_HUMAN	Oxidation (M)	M1:Oxidation (M):1001.00	FALSE
MALDIDERHLL	31.37	1324.68	11	7.5	663.346	2	22.8044	0.9752-0.9971			1093913	25573	210520_A549_Growing_1_Slot1-15_1_368.d	1	O60306|AQR_HUMAN			FALSE
MLANDIARL	30.57	1015.55	9	0.6	508.777	2	17.6827	0.8500-0.8719	444	6260	846060	19780	210520_A549_Growing_1_Slot1-15_1_368.d	1	Q9H4M9|EHD1_HUMAN			FALSE
MLDDRAYLV	40.06	1094.54	9	-1.9	548.273	2	17.7743	0.8591-0.8811	348	5870	851657	19917	210520_A549_Growing_1_Slot1-15_1_368.d	1	Q5SRE5|NU188_HUMAN			FALSE
MLDPLEVHL	30.58	1065.55	9	2.1	533.78	2	33.2368	0.8774-0.8993	263	4690	1591612	36422	210520_A549_Growing_1_Slot1-15_1_368.d	1	Q6P2Q9|PRP8_HUMAN			FALSE
MLFGHPLLV	43.15	1025.57	9	-0.3	513.789	2	31.9853	0.8582-0.8801	1630	46300	1528956	34736	210520_A549_Growing_1_Slot1-15_1_368.d	3	P51784|UBP11_HUMAN			FALSE
MLPPPPLTA	32.47	935.515	9	2.1	936.516	1	23.0766	1.4360-1.4578			1106924	25844	210520_A549_Growing_1_Slot1-15_1_368.d	3	P18858|DNLI1_HUMAN			FALSE
MMAGMKIQL	27.14	1021.51	9	2.1	511.76	2	21.0163	0.8408-0.8628	205	3780	1007286	23576	210520_A549_Growing_1_Slot1-15_1_368.d	1	P30990|NEUT_HUMAN			FALSE
MNTKLALDL	26.33	1017.55	9	-3.7	509.777	2	20.0827	0.8436-0.8655			963515	22575	210520_A549_Growing_1_Slot1-15_1_368.d	1	P04264|K2C1_HUMAN			FALSE
MTDKAPPGV	35.76	914.453	9	-1.2	458.229	2	3.7081	0.7997-0.8217	693	20300	175140	2240	210520_A549_Growing_1_Slot1-15_1_368.d	3	Q7Z7J9|CK2N1_HUMAN			FALSE
MVAPAVASV	36.67	843.452	9	-2.5	844.45	1	15.4371	1.3448-1.3667			740783	17333	210520_A549_Growing_1_Slot1-15_1_368.d	1	P05412|JUN_HUMAN			FALSE
NAGEDPGLA	33.97	842.377	9	5.7	843.381	1	4.1826	1.3165-1.3384			199746	3186	210520_A549_Growing_1_Slot1-15_1_368.d	1	P81605|DCD_HUMAN			FALSE
NIIPRFVQV	26.39	1084.64	9	-1.8	543.321	2	25.6575	0.8573-0.8792	924	9880	1227724	28344	210520_A549_Growing_1_Slot1-15_1_368.d	1	P0DMP2|SRG2B_HUMAN;O75044|SRGP2_HUMAN;P0DJJ0|SRG2C_HUMAN			FALSE
NLAEDIMRL	37.56	1073.55	9	0.9	537.78	2	31.8202	0.8683-0.8902	21200	621000	1521485	34545	210520_A549_Growing_1_Slot1-15_1_368.d	3	P08670|VIME_HUMAN			FALSE
NLAENISRV	30.4	1014.55	9	1.4	508.276	2	8.2367	0.8290-0.8509	17900	260000	392746	8726	210520_A549_Growing_1_Slot1-15_1_368.d	1	P11216|PYGB_HUMAN;P06737|PYGL_HUMAN			FALSE
NLAEVVERV	27.22	1027.57	9	0.7	514.786	2	16.3999	0.8354-0.8573	1210	17800	784554	18334	210520_A549_Growing_1_Slot1-15_1_368.d	1	Q8NEZ5|FBX22_HUMAN			FALSE
NLAGVYSEV	34.26	950.471	9	0.1	951.469	1	17.4975	1.4560-1.4779			839523	19613	210520_A549_Growing_1_Slot1-15_1_368.d	2	Q9Y295|DRG1_HUMAN			FALSE
NLAPAPLNA	41.1	879.481	9	-4	880.477	1	13.7265	1.3922-1.4141			658690	15320	210520_A549_Growing_1_Slot1-15_1_368.d	4	P10646|TFPI1_HUMAN			FALSE
NLDPAVHEV	36.46	992.493	9	0.3	497.249	2	6.4861	0.8226-0.8445	4890	154000	310606	6666	210520_A549_Growing_1_Slot1-15_1_368.d	2	Q9HCN4|GPN1_HUMAN			FALSE
NLHNSYYSV	24.97	1095.5	9	-1.4	548.751	2	5.621	0.8820-0.9039			269458	5558	210520_A549_Growing_1_Slot1-15_1_368.d	1	Q16589|CCNG2_HUMAN			FALSE
NLLDLNQKL	28.6	1069.61	9	0.5	535.809	2	22.3015	0.8756-0.8975	107	3240	1069750	25070	210520_A549_Growing_1_Slot1-15_1_368.d	1	Q14667|K0100_HUMAN			FALSE
NLLEIAPHL	29.93	1018.58	9	-0.1	510.293	2	29.2754	0.8692-0.8911	185	2880	1403056	31686	210520_A549_Growing_1_Slot1-15_1_368.d	1	P43304|GPDM_HUMAN			FALSE
NLLEKDYFGI	27.47	1210.62	10	0.1	606.313	2	30.4727	0.9130-0.9350	912	11200	1458046	32986	210520_A549_Growing_1_Slot1-15_1_368.d	1				FALSE
NLLEKDYFGL	27.47	1210.62	10	0.1	606.313	2	30.4727	0.9130-0.9350	912	11200	1458046	32986	210520_A549_Growing_1_Slot1-15_1_368.d	1	Q9H4G0|E41L1_HUMAN;O43491|E41L2_HUMAN			FALSE
NLLPKLHIV	27.85	1045.66	9	1	523.835	2	19.8942	0.8518-0.8737	956	15300	951405	22295	210520_A549_Growing_1_Slot1-15_1_368.d	2	Q9Y696|CLIC4_HUMAN;O00299|CLIC1_HUMAN			FALSE
NLLQVLEKV	25.99	1054.64	9	0	528.322	2	36.1297	0.8546-0.8765	1520	16900	1728803	39843	210520_A549_Growing_1_Slot1-15_1_368.d	1	Q6KB66|K2C80_HUMAN			FALSE
NLLTHIENV	36.65	1051.57	9	0.7	526.786	2	17.3559	0.8600-0.8820	1300	58800	830195	19385	210520_A549_Growing_1_Slot1-15_1_368.d	3	A8MW92|P20L1_HUMAN			FALSE
NLM(+15.99)EQPIKV	37.76	1086.57	9	2.9	544.291	2	8.0477	0.8436-0.8655	9680	307000	384361	8531	210520_A549_Growing_1_Slot1-15_1_368.d	4	P14923|PLAK_HUMAN	Oxidation (M)	M3:Oxidation (M):1001.00	FALSE
NLMEIVKKL	33	1086.65	9	-3.3	544.324	2	23.1933	0.8792-0.9012	344	5380	1110650	25930	210520_A549_Growing_1_Slot1-15_1_368.d	2	O14617|AP3D1_HUMAN			FALSE
NLMEQPIKV	50.25	1070.58	9	-0.2	536.292	2	14.9621	0.8454-0.8673	48200	3660000	712811	16661	210520_A549_Growing_1_Slot1-15_1_368.d	8	P14923|PLAK_HUMAN			FALSE
NLVPMIIHL	30.14	1048.61	9	4.5	525.31	2	38.5787	0.8546-0.8765	166	3300	1848063	42623	210520_A549_Growing_1_Slot1-15_1_368.d	1	O00629|IMA3_HUMAN			FALSE
NLYKAPILL	33.75	1043.64	9	1.2	522.822	2	25.3163	0.8683-0.8902	399	4840	1212870	28050	210520_A549_Growing_1_Slot1-15_1_368.d	1	O60341|KDM1A_HUMAN			FALSE
NM(+15.99)MSGISSV	25.84	940.399	9	-10.3	941.388	1	8.5949	1.4287-1.4505			412326	9196	210520_A549_Growing_1_Slot1-15_1_368.d	1	P68400|CSK21_HUMAN	Oxidation (M)	M2:Oxidation (M):21.94	FALSE
NMMSGISSV	27.62	924.404	9	14.1	925.416	1	16.9532	1.4533-1.4751			813431	19001	210520_A549_Growing_1_Slot1-15_1_368.d	2	P68400|CSK21_HUMAN			FALSE
NMVAKVDEV	34.25	1003.5	9	-0.9	502.753	2	6.2965	0.8153-0.8372	1880	36900	300318	6388	210520_A549_Growing_1_Slot1-15_1_368.d	1	P62906|RL10A_HUMAN			FALSE
NMYGKVVTV	33.45	1009.53	9	2.5	505.767	2	8.418	0.8290-0.8509	4480	83000	402069	8949	210520_A549_Growing_1_Slot1-15_1_368.d	1	O00267|SPT5H_HUMAN			FALSE
NNFLDREQYGQY	38.4	1545.68	12	0.5	773.843	2	13.0262	1.0199-1.0418	70.4	2110	624171	14471	210520_A549_Growing_1_Slot1-15_1_368.d	1	Q02413|DSG1_HUMAN			FALSE
NQFPGFKEV	33.76	1064.53	9	1.3	533.268	2	13.3724	0.8363-0.8582	32200	194000	640048	14878	210520_A549_Growing_1_Slot1-15_1_368.d	1	P09012|SNRPA_HUMAN;P08579|RU2B_HUMAN			FALSE
NQMPTQPQV	29.36	1041.49	9	1	521.749	2	7.1721	0.8308-0.8527	1050	22800	342356	7476	210520_A549_Growing_1_Slot1-15_1_368.d	1	Q09472|EP300_HUMAN			FALSE
NQWDGTQHGV	33.76	1140.49	10	-0.1	571.249	2	4.1849	0.8472-0.8692	708	33100	199753	3193	210520_A549_Growing_1_Slot1-15_1_368.d	1	P46939|UTRO_HUMAN			FALSE
NVIERLQEA	26.86	1070.57	9	-1.6	536.287	2	8.1221	0.8381-0.8600	1450	32200	388089	8619	210520_A549_Growing_1_Slot1-15_1_368.d	1	Q9UBK9|UXT_HUMAN			FALSE
P(+42.01)EPAPASTSAVS	33.53	1154.55	12	1.9	578.276	2	13.0048	0.8701-0.8920	494	2890	626032	14512	210520_A549_Growing_1_Slot1-15_1_368.d	1	O94973|AP2A2_HUMAN	Acetylation (N-term)	P1:Acetylation (N-term):1001.00	FALSE
PGASPTEF	26.24	804.365	8	19.2	805.381	1	7.7203	1.2654-1.2873			370367	8187	210520_A549_Growing_1_Slot1-15_1_368.d	1	Q04637|IF4G1_HUMAN			FALSE
PLGPAPVSV	41.38	835.48	9	0.1	836.48	1	17.9057	1.3503-1.3721			859093	20073	210520_A549_Growing_1_Slot1-15_1_368.d	2	P57086|SCND1_HUMAN			FALSE
PNGGQLAALP	25.77	936.503	10	-10.4	469.25	2	10.4609	0.7942-0.8162			501873	11383	210520_A549_Growing_1_Slot1-15_1_368.d	1	P35452|HXD12_HUMAN			FALSE
QAPGVITGV	27.2	840.471	9	2.9	841.472	1	12.7546	1.3503-1.3721			612039	14169	210520_A549_Growing_1_Slot1-15_1_368.d	1	Q9UHX1|PUF60_HUMAN			FALSE
QIASGMAYV	29.14	938.453	9	6	939.457	1	16.1563	1.4414-1.4633			775261	18141	210520_A549_Growing_1_Slot1-15_1_368.d	1	P12931|SRC_HUMAN			FALSE
QIDNARLAADDF	37.79	1347.64	12	3	674.824	2	12.9307	0.9331-0.9551	426	7140	618563	14323	210520_A549_Growing_1_Slot1-15_1_368.d	2	P02533|K1C14_HUMAN;P08727|K1C19_HUMAN;P13645|K1C10_HUMAN;Q04695|K1C17_HUMAN;P08779|K1C16_HUMAN;P05783|K1C18_HUMAN			FALSE
QLFSEIHNL	37.39	1099.57	9	0.3	550.785	2	21.0827	0.8975-0.9194	910	13100	1009144	23614	210520_A549_Growing_1_Slot1-15_1_368.d	1	Q96SN8|CK5P2_HUMAN			FALSE
QLIDKVWQL	32.61	1141.65	9	0.6	571.827	2	29.9153	0.8820-0.9039	3440	39100	1432036	32456	210520_A549_Growing_1_Slot1-15_1_368.d	1	Q92503|S14L1_HUMAN			FALSE
QLLGSAHEV	29.13	952.498	9	-1.3	477.251	2	5.5516	0.8217-0.8436	1240	69100	264767	5417	210520_A549_Growing_1_Slot1-15_1_368.d	2	Q13813|SPTN1_HUMAN			FALSE
QLLTGSPEL	24.61	956.518	9	10.6	957.526	1	21.8128	1.4469-1.4688			1046418	24488	210520_A549_Growing_1_Slot1-15_1_368.d	1				FALSE
QLNGILLHL	30.22	1019.61	9	-3.8	510.807	2	30.5406	0.8619-0.8838	424	6840	1461785	33085	210520_A549_Growing_1_Slot1-15_1_368.d	1	P05783|K1C18_HUMAN			FALSE
QLSDVAEKL	26.88	1001.54	9	-11.8	501.766	2	10.2949	0.8235-0.8454	70.9	3910	494427	11217	210520_A549_Growing_1_Slot1-15_1_368.d	1	Q63HN8|RN213_HUMAN			FALSE
QLVDIIEKV	30.53	1055.62	9	2.2	528.815	2	26.6022	0.8555-0.8774	9720	202000	1273206	29236	210520_A549_Growing_1_Slot1-15_1_368.d	2	P61289|PSME3_HUMAN			FALSE
QLVRDLLEV	26.12	1083.63	9	0.9	542.817	2	24.9905	0.8875-0.9094	187	4300	1197099	27749	210520_A549_Growing_1_Slot1-15_1_368.d	1	P19838|NFKB1_HUMAN			FALSE
QMAEIAVNA	24.59	945.459	9	-0.1	946.457	1	12.2493	1.4451-1.4669			587786	13576	210520_A549_Growing_1_Slot1-15_1_368.d	1	P48643|TCPE_HUMAN			FALSE
QMFEGVARV	28.4	1035.52	9	2.2	518.762	2	11.993	0.8326-0.8546	1560	21500	574736	13266	210520_A549_Growing_1_Slot1-15_1_368.d	1	Q9UPQ0|LIMC1_HUMAN			FALSE
QVAPAIEKV	31.16	953.555	9	2.5	477.781	2	6.2214	0.7988-0.8207	183	7110	297516	6316	210520_A549_Growing_1_Slot1-15_1_368.d	1	Q9Y4B5|MTCL1_HUMAN			FALSE
QVLILLLLL	25.46	1036.73	9	-10	519.36	2	41.6302	0.8966-0.9185	1150	12100	1992318	45828	210520_A549_Growing_1_Slot1-15_1_368.d	1	Q9Y5E8|PCDBF_HUMAN			FALSE
QVLLLLLLL	25.46	1036.73	9	-10	519.36	2	41.6302	0.8966-0.9185	1150	12100	1992318	45828	210520_A549_Growing_1_Slot1-15_1_368.d	1	Q9UIW2|PLXA1_HUMAN			FALSE
QVVGGIYGV	30.64	890.486	9	4.7	891.489	1	19.2858	1.4132-1.4350			925326	21696	210520_A549_Growing_1_Slot1-15_1_368.d	1	P13639|EF2_HUMAN			FALSE
RASAISSAFDPE	25.62	1249.59	12	18.7	625.81	2	4.0356	0.8938-0.9158	661	30100	192173	2893	210520_A549_Growing_1_Slot1-15_1_368.d	1	Q8NDA2|HMCN2_HUMAN			FALSE
RDVDPGEHYI	29.55	1199.56	10	-5.2	600.777	2	4.7074	0.8856-0.9076			225274	4144	210520_A549_Growing_1_Slot1-15_1_368.d	1	P05089|ARGI1_HUMAN			FALSE
RIIDSLFNTV	25.23	1176.65	10	-0.7	589.327	2	29.1876	0.8920-0.9139	239	5490	1397485	31575	210520_A549_Growing_1_Slot1-15_1_368.d	1	O60701|UGDH_HUMAN			FALSE
RILDESHSI	34.46	1068.56	9	-0.4	535.28	2	4.5325	0.8472-0.8692			216790	3850	210520_A549_Growing_1_Slot1-15_1_368.d	1	Q9HCK8|CHD8_HUMAN			FALSE
RILEIQPHHA	30.91	1212.67	10	4.7	405.23	3	0.9366	0.7202-0.7421			45021	431	210520_A549_Growing_1_Slot1-15_1_368.d	2	Q8TEQ8|PIGO_HUMAN			FALSE
RISDVHFSV	26.48	1058.55	9	5.5	530.281	2	8.8878	0.8418-0.8637	915	28100	426326	9546	210520_A549_Growing_1_Slot1-15_1_368.d	1	O95503|CBX6_HUMAN			FALSE
RITNQVIYL	25.27	1118.64	9	-1.2	560.324	2	16.7346	0.8737-0.8957	953	12400	800372	18682	210520_A549_Growing_1_Slot1-15_1_368.d	1	Q14204|DYHC1_HUMAN			FALSE
RIVELISRV	30.31	1083.68	9	3.1	542.842	2	11.1487	0.8801-0.9021	129	3190	534531	12191	210520_A549_Growing_1_Slot1-15_1_368.d	1	Q6ZVM7|TM1L2_HUMAN			FALSE
RLAADDFRV	41.03	1061.56	9	0	531.783	2	7.6419	0.8628-0.8847	9840	349000	364767	8047	210520_A549_Growing_1_Slot1-15_1_368.d	2	P05783|K1C18_HUMAN			FALSE
RLAELEEFI	27.19	1118.6	9	-1.8	560.3	2	29.2239	0.8692-0.8911	3490	37200	1397482	31572	210520_A549_Growing_1_Slot1-15_1_368.d	1	Q00610|CLH1_HUMAN			FALSE
RLAEPSQLL	30.99	1025.59	9	-0.1	513.796	2	13.7459	0.8262-0.8482			659649	15369	210520_A549_Growing_1_Slot1-15_1_368.d	1	P14923|PLAK_HUMAN			FALSE
RLAHYIDRV	24.66	1141.64	9	-6	381.547	3	3.6384	0.7622-0.7842			173217	2137	210520_A549_Growing_1_Slot1-15_1_368.d	1	Q03252|LMNB2_HUMAN			FALSE
RLAQEGIYTL	32.49	1162.63	10	15.4	582.328	2	14.3291	0.8984-0.9203			687613	16033	210520_A549_Growing_1_Slot1-15_1_368.d	1	Q08J23|NSUN2_HUMAN			FALSE
RLASTLVHL	30.31	1008.61	9	-2.5	505.305	2	9.1158	0.8582-0.8801	754	14000	435651	9771	210520_A549_Growing_1_Slot1-15_1_368.d	1	Q00610|CLH1_HUMAN;P53675|CLH2_HUMAN			FALSE
RLASYLDKV	29.93	1063.6	9	-0.8	532.803	2	7.2548	0.8692-0.8911	747	20800	347955	7615	210520_A549_Growing_1_Slot1-15_1_368.d	1	P02533|K1C14_HUMAN;P08727|K1C19_HUMAN;P13645|K1C10_HUMAN;Q04695|K1C17_HUMAN;Q99456|K1C12_HUMAN;P35527|K1C9_HUMAN;P08779|K1C16_HUMAN;P19012|K1C15_HUMAN			FALSE
RLASYLDRV	39.02	1091.61	9	0.3	546.807	2	7.4569	0.8820-0.9039	21700	396000	355430	7810	210520_A549_Growing_1_Slot1-15_1_368.d	2	P05783|K1C18_HUMAN			FALSE
RLATLNEKL	26.36	1056.63	9	6.3	529.32	2	5.0767	0.8683-0.8902			243193	4773	210520_A549_Growing_1_Slot1-15_1_368.d	1	Q8WUW1|BRK1_HUMAN			FALSE
RLAVYIDKV	26.52	1075.64	9	0.5	538.822	2	9.0142	0.8655-0.8875	1550	25800	430050	9630	210520_A549_Growing_1_Slot1-15_1_368.d	1	P20700|LMNB1_HUMAN			FALSE
RLAVYIDRV	36.49	1103.65	9	3.3	552.827	2	9.369	0.8929-0.9149	11000	478000	448715	10095	210520_A549_Growing_1_Slot1-15_1_368.d	3	P02545|LMNA_HUMAN			FALSE
RLDDNIRTV	31.4	1100.59	9	1.6	551.3	2	4.4936	0.8600-0.8820			214898	3778	210520_A549_Growing_1_Slot1-15_1_368.d	1	Q5VIR6|VPS53_HUMAN			FALSE
RLDEAAQRL	25.7	1070.58	9	0.3	536.294	2	3.7196	0.8628-0.8847	251	10400	177042	2322	210520_A549_Growing_1_Slot1-15_1_368.d	1	Q9HCS7|SYF1_HUMAN			FALSE
RLDELGGVYL	29.66	1133.61	10	1.7	567.807	2	24.8601	0.8966-0.9185	14900	432000	1189675	27605	210520_A549_Growing_1_Slot1-15_1_368.d	3	P04844|RPN2_HUMAN			FALSE
RLDETIQAI	28.84	1057.58	9	0.6	529.791	2	12.5704	0.8418-0.8637	2670	34100	600856	13906	210520_A549_Growing_1_Slot1-15_1_368.d	1	Q15650|TRIP4_HUMAN			FALSE
RLDIGVEHV	33.26	1036.57	9	-2.7	519.284	2	7.7592	0.8655-0.8875			372240	8240	210520_A549_Growing_1_Slot1-15_1_368.d	1	Q969K4|ABTB1_HUMAN			FALSE
RLFDEPQLA	26.56	1087.57	9	1.8	544.786	2	16.3129	0.8527-0.8747	11900	75000	780840	18260	210520_A549_Growing_1_Slot1-15_1_368.d	1	Q9BX70|BTBD2_HUMAN;Q9H0C5|BTBD1_HUMAN			FALSE
RLFDEPQLASL	28.61	1287.68	11	2.3	644.844	2	28.0465	0.9322-0.9541	2200	19600	1341834	30524	210520_A549_Growing_1_Slot1-15_1_368.d	1	Q9BX70|BTBD2_HUMAN;Q9H0C5|BTBD1_HUMAN			FALSE
RLFESSQYL	25.6	1141.58	9	-0.1	571.79	2	15.7621	0.8829-0.9048	197	4020	755700	17690	210520_A549_Growing_1_Slot1-15_1_368.d	1	Q7Z3U7|MON2_HUMAN			FALSE
RLFNDPVAM(+15.99)V	26.64	1176.6	10	-0.6	589.299	2	17.4532	0.8783-0.9002	211	3570	836744	19564	210520_A549_Growing_1_Slot1-15_1_368.d	1	Q92685|ALG3_HUMAN	Oxidation (M)	M9:Oxidation (M):1001.00	FALSE
RLFNDPVAMV	29.29	1160.6	10	1.8	581.303	2	24.8769	0.8792-0.9012	911	11500	1189678	27608	210520_A549_Growing_1_Slot1-15_1_368.d	1	Q92685|ALG3_HUMAN			FALSE
RLFSKSIETL	34.12	1192.68	10	1.6	597.343	2	9.9821	0.9030-0.9249	123	5820	478540	10800	210520_A549_Growing_1_Slot1-15_1_368.d	2	Q9UBT2|SAE2_HUMAN			FALSE
RLHERLVAI	26.62	1105.67	9	11.1	369.565	3	4.4742	0.7083-0.7302			213937	3727	210520_A549_Growing_1_Slot1-15_1_368.d	1	Q15149|PLEC_HUMAN			FALSE
RLIDDMVAQA	28.19	1130.58	10	-1.3	566.289	2	14.3376	0.8637-0.8856	687	10000	685755	15995	210520_A549_Growing_1_Slot1-15_1_368.d	1	O75874|IDHC_HUMAN			FALSE
RLIDLPGTEL	34.97	1125.64	10	2.2	563.823	2	27.3139	0.8811-0.9030	441	14000	1307556	29916	210520_A549_Growing_1_Slot1-15_1_368.d	2	Q14CB8|RHG19_HUMAN			FALSE
RLIEFAYTA	26.47	1082.58	9	-2.2	542.289	2	18.5163	0.8673-0.8893	627	8140	886147	20737	210520_A549_Growing_1_Slot1-15_1_368.d	1	Q14145|KEAP1_HUMAN			FALSE
RLIEVNGQNV	24.86	1140.63	10	-3.9	571.312	2	7.406	0.8692-0.8911	157	4770	354492	7782	210520_A549_Growing_1_Slot1-15_1_368.d	1	Q15599|NHRF2_HUMAN			FALSE
RLIEVNGVDL	40.94	1126.63	10	1.7	564.32	2	22.1866	0.8838-0.9057	2340	68600	1064166	24946	210520_A549_Growing_1_Slot1-15_1_368.d	2	Q8TEW0|PARD3_HUMAN			FALSE
RLIGDAAKNQV	33.12	1183.67	11	1.6	592.836	2	2.1806	0.8902-0.9121			103825	995	210520_A549_Growing_1_Slot1-15_1_368.d	1	P54652|HSP72_HUMAN;P34931|HS71L_HUMAN;P0DMV9|HS71B_HUMAN;P0DMV8|HS71A_HUMAN;P11142|HSP7C_HUMAN			FALSE
RLIKSFEKV	38.78	1118.68	9	-9.2	373.894	3	3.8716	0.7156-0.7375			184604	2604	210520_A549_Growing_1_Slot1-15_1_368.d	1	Q8TE76|MORC4_HUMAN			FALSE
RLINQVLEL	27.1	1096.66	9	1.4	549.333	2	25.0154	0.8728-0.8948	528	7710	1198020	27760	210520_A549_Growing_1_Slot1-15_1_368.d	1	Q9UIL1|SCOC_HUMAN			FALSE
RLLDGAFKL	26.25	1031.61	9	2.2	516.81	2	18.6488	0.8573-0.8792	2210	31200	891768	20898	210520_A549_Growing_1_Slot1-15_1_368.d	1	Q7Z460|CLAP1_HUMAN			FALSE
RLLDGGDFVSL	30.45	1190.63	11	-1.3	596.316	2	29.0639	0.9057-0.9277	93.4	2040	1392863	31503	210520_A549_Growing_1_Slot1-15_1_368.d	1	Q5T9C2|F102A_HUMAN			FALSE
RLLDTTITF	27	1078.6	9	1.2	540.304	2	26.2374	0.8637-0.8856	201	4880	1256510	28920	210520_A549_Growing_1_Slot1-15_1_368.d	1	Q8N766|EMC1_HUMAN			FALSE
RLLEATSYL	24.62	1064.59	9	0.8	533.296	2	18.0082	0.8737-0.8957	1930	26700	861895	20145	210520_A549_Growing_1_Slot1-15_1_368.d	1	O60341|KDM1A_HUMAN			FALSE
RLLEDGEDFNL	37.43	1319.64	11	4.2	660.822	2	22.7784	0.9432-0.9651	262	4690	1091126	25516	210520_A549_Growing_1_Slot1-15_1_368.d	1	P05783|K1C18_HUMAN			FALSE
RLLEDGEDFNLG	31.42	1376.66	12	2.2	689.331	2	20.3728	0.9651-0.9870	1040	15700	974660	22800	210520_A549_Growing_1_Slot1-15_1_368.d	1	P05783|K1C18_HUMAN			FALSE
RLLEGEEQRL	47.86	1241.67	10	-2.3	414.893	3	5.0517	0.7631-0.7851	36600	3630000	241262	4662	210520_A549_Growing_1_Slot1-15_1_368.d	7	Q14533|KRT81_HUMAN;O43790|KRT86_HUMAN;P78385|KRT83_HUMAN			FALSE
RLLEGVNQL	26.61	1040.6	9	-1.5	521.301	2	13.0652	0.8427-0.8646	622	8940	625109	14499	210520_A549_Growing_1_Slot1-15_1_368.d	1	Q10570|CPSF1_HUMAN			FALSE
RLLEMNLMHA	27.67	1226.63	10	3.3	614.317	2	15.7974	0.9139-0.9359	120	2210	757562	17732	210520_A549_Growing_1_Slot1-15_1_368.d	1	Q00610|CLH1_HUMAN			FALSE
RLLENMTEV	28.31	1103.56	9	3.6	552.786	2	12.9647	0.8619-0.8838	518	9110	620441	14381	210520_A549_Growing_1_Slot1-15_1_368.d	1	Q6P996|PDXD1_HUMAN			FALSE
RLLEQKVEL	27.69	1126.67	9	4.4	564.34	2	7.7265	0.8975-0.9194	272	9100	369426	8156	210520_A549_Growing_1_Slot1-15_1_368.d	1	Q9H307|PININ_HUMAN			FALSE
RLLHEMILV	31.03	1122.66	9	0.2	562.331	2	16.9916	0.9066-0.9286	549	8940	813425	18995	210520_A549_Growing_1_Slot1-15_1_368.d	1	P53618|COPB_HUMAN			FALSE
RLLHEVQEL	28.21	1135.63	9	1.5	568.82	2	6.3868	0.8975-0.9194	542	12600	304977	6497	210520_A549_Growing_1_Slot1-15_1_368.d	1	Q13561|DCTN2_HUMAN			FALSE
RLLKSKLYL	40.94	1132.73	9	1.4	378.582	3	5.1855	0.7156-0.7375	1180	70100	246941	4881	210520_A549_Growing_1_Slot1-15_1_368.d	2	P10620|MGST1_HUMAN			FALSE
RLLPDLDEV	26.37	1068.58	9	1.2	535.294	2	24.5333	0.8546-0.8765	2800	54400	1176673	27343	210520_A549_Growing_1_Slot1-15_1_368.d	2	A6QL63|BTBDB_HUMAN			FALSE
RLLQDHPWLL	37.66	1289.72	10	0.1	645.864	2	23.1824	0.9551-0.9770	367	5510	1109717	25907	210520_A549_Growing_1_Slot1-15_1_368.d	2	P53396|ACLY_HUMAN			FALSE
RLLSTDPVTA	32.92	1071.59	10	-1.1	536.798	2	8.7366	0.8454-0.8673	1300	49300	417939	9349	210520_A549_Growing_1_Slot1-15_1_368.d	2	P63010|AP2B1_HUMAN			FALSE
RLMNETTAVAL	27.72	1217.64	11	3.8	609.826	2	13.2219	0.9012-0.9231	447	7540	632557	14667	210520_A549_Growing_1_Slot1-15_1_368.d	1	P34932|HSP74_HUMAN			FALSE
RLNKVISEL	24.98	1070.64	9	0.9	536.325	2	6.7778	0.8847-0.9066	9590	136000	322739	6969	210520_A549_Growing_1_Slot1-15_1_368.d	1	P05387|RLA2_HUMAN			FALSE
RLNTIPLFV	32.31	1071.64	9	0.7	536.825	2	31.6231	0.8728-0.8948	584	12300	1514009	34349	210520_A549_Growing_1_Slot1-15_1_368.d	1	P14923|PLAK_HUMAN			FALSE
RLPDDDPTAV	27.39	1097.54	10	-1.5	549.769	2	6.1443	0.8390-0.8610	4150	76800	290029	6109	210520_A549_Growing_1_Slot1-15_1_368.d	2	Q9UBF2|COPG2_HUMAN			FALSE
RLPEMGSNVEL	32.06	1243.62	11	-0.3	622.813	2	16.7122	0.8975-0.9194	186	6460	801299	18699	210520_A549_Growing_1_Slot1-15_1_368.d	2	Q9Y4A5|TRRAP_HUMAN			FALSE
RLPPPFPGL	36.34	992.581	9	2.2	497.294	2	25.9307	0.8171-0.8390	3120	29500	1231434	28414	210520_A549_Growing_1_Slot1-15_1_368.d	3	Q13596|SNX1_HUMAN			FALSE
RLQAEIEGL	28.08	1027.57	9	-0.7	514.785	2	13.0218	0.8482-0.8701	1400	21700	625108	14498	210520_A549_Growing_1_Slot1-15_1_368.d	1	P05787|K2C8_HUMAN			FALSE
RLQDEIQNM	31.22	1145.55	9	3	573.779	2	8.4945	0.8683-0.8902	103	3260	406740	9070	210520_A549_Growing_1_Slot1-15_1_368.d	1	P08670|VIME_HUMAN			FALSE
RLQEEINEV	29.27	1128.58	9	2.5	565.292	2	6.3607	0.8646-0.8865	4810	416000	304991	6511	210520_A549_Growing_1_Slot1-15_1_368.d	4	Q70UQ0|IKIP_HUMAN			FALSE
RLQEELEKL	25.18	1156.65	9	2.4	579.326	2	7.9156	0.8984-0.9203	765	13400	377835	8375	210520_A549_Growing_1_Slot1-15_1_368.d	1	Q9P2E9|RRBP1_HUMAN			FALSE
RLQEELRKV	35.63	1169.69	9	17.6	390.906	3	0.159	0.7055-0.7275			8259	69	210520_A549_Growing_1_Slot1-15_1_368.d	2	Q6KB66|K2C80_HUMAN			FALSE
RLQNELDMV	25.15	1116.56	9	-3.3	559.28	2	12.6515	0.8619-0.8838	138	2870	607381	14061	210520_A549_Growing_1_Slot1-15_1_368.d	1	P49916|DNLI3_HUMAN			FALSE
RLSEFIPAVF	28.15	1177.65	10	-0.2	589.826	2	36.8075	0.8884-0.9103	1680	28600	1759557	40567	210520_A549_Growing_1_Slot1-15_1_368.d	2	Q12768|WASC5_HUMAN			FALSE
RLSELGITQA	37.3	1086.6	10	3.3	544.306	2	9.4251	0.8710-0.8929	1290	22400	451513	10163	210520_A549_Growing_1_Slot1-15_1_368.d	1	Q8NEM2|SHCBP_HUMAN			FALSE
RLTPKLMEV	29.65	1085.63	9	0.3	543.816	2	8.5324	0.8792-0.9012	2450	78000	408596	9106	210520_A549_Growing_1_Slot1-15_1_368.d	2	O15372|EIF3H_HUMAN			FALSE
RLVPSVNGV	36.59	939.55	9	3.2	470.779	2	9.5989	0.8089-0.8308	318	4240	458972	10342	210520_A549_Growing_1_Slot1-15_1_368.d	1	P11586|C1TC_HUMAN			FALSE
RLWNMPENNGL	26.21	1342.65	11	8.9	672.33	2	18.8193	0.9304-0.9523			902960	21170	210520_A549_Growing_1_Slot1-15_1_368.d	1	Q9UK59|DBR1_HUMAN			FALSE
RLYPEGLAQL	33.98	1158.64	10	3.3	580.324	2	20.6789	0.9030-0.9249	2900	140000	990502	23172	210520_A549_Growing_1_Slot1-15_1_368.d	4	P61421|VA0D1_HUMAN			FALSE
RLYTKLLNEA	30.91	1219.69	10	1.4	610.849	2	7.3122	0.9277-0.9496	301	11700	349834	7674	210520_A549_Growing_1_Slot1-15_1_368.d	1	Q9HD67|MYO10_HUMAN			FALSE
RMIDIQTRM	29.91	1162.6	9	1.9	582.301	2	7.2404	0.8884-0.9103	1120	31400	346086	7566	210520_A549_Growing_1_Slot1-15_1_368.d	1	O43709|BUD23_HUMAN			FALSE
RMLPHAPGV	32.27	976.528	9	-1.2	489.266	2	4.5847	0.8235-0.8454	2250	131000	217743	3893	210520_A549_Growing_1_Slot1-15_1_368.d	2	Q13547|HDAC1_HUMAN;Q92769|HDAC2_HUMAN			FALSE
RMMVTPVEL	33.47	1074.56	9	1.9	538.282	2	19.8208	0.8518-0.8737	2220	51200	951393	22283	210520_A549_Growing_1_Slot1-15_1_368.d	2	Q07973|CP24A_HUMAN			FALSE
RMSFIAPNL	28.11	1047.55	9	3.8	524.781	2	21.5825	0.8463-0.8683	269	8030	1034319	24219	210520_A549_Growing_1_Slot1-15_1_368.d	1	Q8WWY3|PRP31_HUMAN			FALSE
RMVGQVLGA	27.4	929.512	9	4.9	465.761	2	6.7873	0.8207-0.8427			325548	7048	210520_A549_Growing_1_Slot1-15_1_368.d	1	P41091|IF2G_HUMAN			FALSE
RNVSTGDVNVEM	24.95	1319.61	12	-13.6	660.799	2	7.1177	0.9176-0.9395			341420	7450	210520_A549_Growing_1_Slot1-15_1_368.d	1	P13645|K1C10_HUMAN			FALSE
RPHFFFPKSRIV	29.81	1529.86	12	17.2	383.476	4	8.284	0.7494-0.7714			397423	8853	210520_A549_Growing_1_Slot1-15_1_368.d	1	P10909|CLUS_HUMAN			FALSE
RQADKVWRL	37.1	1170.66	9	-5.7	391.222	3	4.1063	0.7302-0.7522	2440	109000	195021	3011	210520_A549_Growing_1_Slot1-15_1_368.d	1	O00712|NFIB_HUMAN;Q14938|NFIX_HUMAN;Q12857|NFIA_HUMAN;P08651|NFIC_HUMAN			FALSE
RQFDHPHIV	26.17	1147.59	9	-0.4	574.796	2	3.8328	0.8829-0.9048			182703	2523	210520_A549_Growing_1_Slot1-15_1_368.d	1	Q05397|FAK1_HUMAN			FALSE
RQGVDADINGL	31.72	1156.58	11	1.4	579.294	2	8.944	0.8737-0.8957	152	4910	428188	9588	210520_A549_Growing_1_Slot1-15_1_368.d	1	P35527|K1C9_HUMAN			FALSE
RQLEEEGITFV	26.03	1319.67	11	5.3	660.841	2	19.0317	0.9468-0.9688	262	4620	911340	21360	210520_A549_Growing_1_Slot1-15_1_368.d	1	Q92503|S14L1_HUMAN			FALSE
RTFEKIEEV	27.95	1149.6	9	2	575.805	2	4.7763	0.8783-0.9002	3000	79000	228087	4227	210520_A549_Growing_1_Slot1-15_1_368.d	1	P18858|DNLI1_HUMAN			FALSE
RTLAEIAKV	34.19	999.608	9	-1.2	500.806	2	6.0412	0.8372-0.8591	3190	72000	288157	6057	210520_A549_Growing_1_Slot1-15_1_368.d	1	Q15233|NONO_HUMAN			FALSE
RVM(+15.99)GLIEGQKV	31.14	1244.69	11	0.4	623.347	2	4.5325	0.9203-0.9423			216783	3843	210520_A549_Growing_1_Slot1-15_1_368.d	1	P30838|AL3A1_HUMAN	Oxidation (M)	M3:Oxidation (M):1001.00	FALSE
RVMEYINRL	40.78	1192.64	9	0.7	597.322	2	8.8866	0.9021-0.9240	5040	441000	423521	9471	210520_A549_Growing_1_Slot1-15_1_368.d	5	Q00610|CLH1_HUMAN			FALSE
RVMGLIEGQKV	45.39	1228.7	11	1.7	615.351	2	6.9753	0.9076-0.9295	1350	73400	332994	7214	210520_A549_Growing_1_Slot1-15_1_368.d	3	P30838|AL3A1_HUMAN			FALSE
RVPPPPPIA	29.45	942.565	9	0.1	472.286	2	6.6316	0.7695-0.7915	2110	12800	323679	6999	210520_A549_Growing_1_Slot1-15_1_368.d	2	O60812|HNRC1_HUMAN;P07910|HNRPC_HUMAN;B2RXH8|HNRC2_HUMAN;B7ZW38|HNRC3_HUMAN;P0DMR1|HNRC4_HUMAN			FALSE
RVPPPPQSV	47.43	975.55	9	-0.7	488.777	2	4.145	0.7942-0.8162	6110	188000	193135	2945	210520_A549_Growing_1_Slot1-15_1_368.d	3	P29353|SHC1_HUMAN			FALSE
RVQEAIAEV	28.02	1013.55	9	2.3	507.779	2	5.7966	0.8180-0.8399	388	13800	276943	5763	210520_A549_Growing_1_Slot1-15_1_368.d	1	Q9HCL2|GPAT1_HUMAN			FALSE
RVVDYLTKL	32.04	1105.65	9	-2.9	553.825	2	15.1257	0.9048-0.9267	551	9290	724019	16949	210520_A549_Growing_1_Slot1-15_1_368.d	1	Q5TFE4|NT5D1_HUMAN			FALSE
RWAPIPASLM(+15.99)EN	37.23	1399.69	12	-0.1	700.847	2	18.6054	0.9496-0.9715			892688	20908	210520_A549_Growing_1_Slot1-15_1_368.d	1	Q08554|DSC1_HUMAN	Oxidation (M)	M10:Oxidation (M):1001.00	FALSE
S(+42.01)NTQAERSIIG	39.51	1216.6	11	1.4	609.305	2	9.8744	0.9139-0.9359	586	11700	472023	10653	210520_A549_Growing_1_Slot1-15_1_368.d	1	P31151|S10A7_HUMAN;Q86SG5|S1A7A_HUMAN	Acetylation (N-term)	S1:Acetylation (N-term):1001.00	FALSE
S(+42.01)NTQAERSIIGM	52.57	1347.65	12	1.5	674.825	2	20.0591	0.9806-1.0026	2080	52500	960706	22496	210520_A549_Growing_1_Slot1-15_1_368.d	2	P31151|S10A7_HUMAN;Q86SG5|S1A7A_HUMAN	Acetylation (N-term)	S1:Acetylation (N-term):1001.00	FALSE
S(+42.01)NTQAERSIIGM(+15.99)	36.74	1363.64	12	1.5	682.822	2	11.0159	0.9742-0.9962	271	6510	528010	12040	210520_A549_Growing_1_Slot1-15_1_368.d	1	P31151|S10A7_HUMAN;Q86SG5|S1A7A_HUMAN	Acetylation (N-term); Oxidation (M)	S1:Acetylation (N-term):1001.00;M12:Oxidation (M):1001.00	FALSE
S(+42.01)QLERNIET	25.09	1130.56	9	-0.1	566.28	2	11.1827	0.8820-0.9039	187	3590	535473	12223	210520_A549_Growing_1_Slot1-15_1_368.d	1	P06702|S10A9_HUMAN	Acetylation (N-term)	S1:Acetylation (N-term):1001.00	FALSE
S(+42.01)RQFSSRSGY	31.89	1215.56	10	-1.5	608.782	2	3.9468	0.8929-0.9149	851	39100	187453	2723	210520_A549_Growing_1_Slot1-15_1_368.d	1	P04264|K2C1_HUMAN	Acetylation (N-term)	S1:Acetylation (N-term):1001.00	FALSE
S(+42.01)SSGLNSEKVA	37.41	1119.54	11	16	560.781	2	5.2517	0.9112-0.9331			251645	5035	210520_A549_Growing_1_Slot1-15_1_368.d	1	Q13867|BLMH_HUMAN	Acetylation (N-term)	S1:Acetylation (N-term):1001.00	FALSE
SAAEPTPAV	32.71	841.418	9	5.4	842.422	1	5.446	1.2946-1.3165			261008	5298	210520_A549_Growing_1_Slot1-15_1_368.d	3	Q9BWE0|REPI1_HUMAN			FALSE
SALDTITTV	25.07	919.486	9	-4	920.481	1	20.7826	1.4350-1.4569			997010	23310	210520_A549_Growing_1_Slot1-15_1_368.d	1	P52732|KIF11_HUMAN			FALSE
SGGGFSSGSAGI	32.04	982.436	12	0.5	983.434	1	8.3423	1.4305-1.4524			400201	8901	210520_A549_Growing_1_Slot1-15_1_368.d	1	P04264|K2C1_HUMAN			FALSE
SIADKIQQI	26.49	1014.57	9	-0.5	508.288	2	11.942	0.8143-0.8363	998	18200	570997	13167	210520_A549_Growing_1_Slot1-15_1_368.d	1	Q9UNQ2|DIM1_HUMAN			FALSE
SIAEVVHQL	38.9	994.545	9	-0.6	498.275	2	16.3029	0.8344-0.8564	1810	30400	782703	18303	210520_A549_Growing_1_Slot1-15_1_368.d	3	O14976|GAK_HUMAN			FALSE
SIAPILAEA	27.05	883.501	9	6.1	884.506	1	25.3508	1.3885-1.4104			1215648	28098	210520_A549_Growing_1_Slot1-15_1_368.d	1	Q8NFF5|FAD1_HUMAN			FALSE
SIDSEPALV	32.41	929.471	9	9.3	930.478	1	16.4673	1.4451-1.4669			790142	18462	210520_A549_Growing_1_Slot1-15_1_368.d	2	Q15155|NOMO1_HUMAN;P69849|NOMO3_HUMAN;Q5JPE7|NOMO2_HUMAN			FALSE
SIHDVTFQV	25.7	1044.52	9	-1.3	523.264	2	15.001	0.8555-0.8774	2940	39300	717489	16789	210520_A549_Growing_1_Slot1-15_1_368.d	1	Q9P2D0|IBTK_HUMAN			FALSE
SIIGRLLEV	27.07	998.612	9	1.6	500.31	2	32.3452	0.8427-0.8646	24200	243000	1544857	35167	210520_A549_Growing_1_Slot1-15_1_368.d	1	P62136|PP1A_HUMAN			FALSE
SILADRILL	27.1	1012.63	9	-2.9	507.315	2	29.1413	0.8326-0.8546			1396564	31564	210520_A549_Growing_1_Slot1-15_1_368.d	1	Q15436|SC23A_HUMAN;Q15437|SC23B_HUMAN			FALSE
SILEHQIQV	38.19	1065.58	9	1	533.794	2	13.3454	0.8628-0.8847	8130	171000	638166	14816	210520_A549_Growing_1_Slot1-15_1_368.d	2	P33991|MCM4_HUMAN			FALSE
SILKKVLEA	28.22	999.633	9	-0.6	500.819	2	8.4391	0.8683-0.8902	471	12000	403938	8998	210520_A549_Growing_1_Slot1-15_1_368.d	1	P12004|PCNA_HUMAN			FALSE
SISGPGVDKEPF	38.37	1231.61	12	3.3	616.808	2	11.2866	0.8902-0.9121	623	18900	541102	12392	210520_A549_Growing_1_Slot1-15_1_368.d	2	Q08554|DSC1_HUMAN			FALSE
SITSELHAV	26.45	955.497	9	1.8	956.497	1	10.4026	1.4442-1.4660			499057	11297	210520_A549_Growing_1_Slot1-15_1_368.d	1	P46063|RECQ1_HUMAN			FALSE
SIYPSPTGV	44.9	919.465	9	6.4	920.47	1	14.8539	1.4104-1.4323			712817	16667	210520_A549_Growing_1_Slot1-15_1_368.d	9	Q6P2Q9|PRP8_HUMAN			FALSE
SKGKIYPVGY	40.35	1110.61	10	1.8	556.307	2	4.4964	0.8673-0.8893	495	17700	213949	3739	210520_A549_Growing_1_Slot1-15_1_368.d	1	Q15517|CDSN_HUMAN			FALSE
SLAAVSQQL	29.22	915.503	9	-2.3	916.499	1	14.3291	1.4405-1.4624			687606	16026	210520_A549_Growing_1_Slot1-15_1_368.d	1	Q9Y490|TLN1_HUMAN			FALSE
SLADIAQKL	37.63	957.549	9	-4.4	479.776	2	20.5516	0.8198-0.8418	4510	112000	983986	23026	210520_A549_Growing_1_Slot1-15_1_368.d	2	O43242|PSMD3_HUMAN			FALSE
SLADVHIEV	26.09	981.513	9	-0.7	491.759	2	19.8655	0.8354-0.8573	2060	25000	950463	22263	210520_A549_Growing_1_Slot1-15_1_368.d	1	O14981|BTAF1_HUMAN			FALSE
SLADVIIHEI	36.47	1108.61	10	1.5	555.309	2	40.073	0.8865-0.9085	411	7390	1918661	44061	210520_A549_Growing_1_Slot1-15_1_368.d	2	Q9H4A4|AMPB_HUMAN			FALSE
SLAEGLRTV	27.27	944.529	9	1.1	473.268	2	8.5213	0.8226-0.8445	2350	37200	406732	9062	210520_A549_Growing_1_Slot1-15_1_368.d	1	Q9Y6K5|OAS3_HUMAN			FALSE
SLAEGRLYL	25.83	1020.56	9	-1.6	511.282	2	16.1697	0.8436-0.8655	1690	22600	773409	18109	210520_A549_Growing_1_Slot1-15_1_368.d	1	Q7Z3E5|ARMC9_HUMAN			FALSE
SLAEGSVTSV	45.89	948.476	10	-2	949.473	1	9.7223	1.4423-1.4642			466421	10511	210520_A549_Growing_1_Slot1-15_1_368.d	2	P13010|XRCC5_HUMAN			FALSE
SLAELVHAV	30.89	937.523	9	2.3	469.766	2	21.5304	0.8180-0.8399	401	6950	1031525	24155	210520_A549_Growing_1_Slot1-15_1_368.d	1	Q9Y6P5|SESN1_HUMAN			FALSE
SLAEPPDSL	29.14	927.455	9	-0.7	928.453	1	15.0094	1.4095-1.4314			720302	16872	210520_A549_Growing_1_Slot1-15_1_368.d	2	Q68CZ2|TENS3_HUMAN			FALSE
SLAESLDQA	32.78	932.445	9	3	933.446	1	10.8108	1.4296-1.4514			518672	11802	210520_A549_Growing_1_Slot1-15_1_368.d	1	Q9Y2L1|RRP44_HUMAN			FALSE
SLAGDVALQQL	36.06	1113.6	11	-0.4	557.803	2	27.2463	0.8774-0.8993	3520	84300	1305697	29877	210520_A549_Growing_1_Slot1-15_1_368.d	2	Q15021|CND1_HUMAN			FALSE
SLAHELWKV	40.49	1081.59	9	4	541.8	2	11.9908	0.8546-0.8765	449	7890	573806	13246	210520_A549_Growing_1_Slot1-15_1_368.d	1	Q8NDV7|TNR6A_HUMAN			FALSE
SLAKIYTEA	32.53	994.534	9	-2.5	498.268	2	7.143	0.8280-0.8500	3580	78800	342348	7468	210520_A549_Growing_1_Slot1-15_1_368.d	1	Q92522|H1X_HUMAN			FALSE
SLANNVTSV	29.21	903.466	9	4.4	904.469	1	9.0031	1.3977-1.4195			431908	9668	210520_A549_Growing_1_Slot1-15_1_368.d	2	Q96PD2|DCBD2_HUMAN			FALSE
SLAPAGIADA	33.41	884.46	10	4.4	885.463	1	13.5904	1.3740-1.3958			652182	15182	210520_A549_Growing_1_Slot1-15_1_368.d	1	Q96H22|CENPN_HUMAN			FALSE
SLDERPVAV	35.73	984.524	9	-0.4	493.264	2	6.5437	0.8089-0.8308	663	14600	312483	6723	210520_A549_Growing_1_Slot1-15_1_368.d	1	Q13873|BMPR2_HUMAN			FALSE
SLDGAPIGV	40.82	827.439	9	1.3	828.439	1	18.3722	1.3548-1.3767			881451	20591	210520_A549_Growing_1_Slot1-15_1_368.d	2	O43491|E41L2_HUMAN			FALSE
SLDKTSPEM	25.47	1006.46	9	1.4	504.235	2	3.8493	0.8116-0.8335	280	12400	182704	2524	210520_A549_Growing_1_Slot1-15_1_368.d	1	Q5UIP0|RIF1_HUMAN			FALSE
SLDPNAVKAL	34.94	1026.57	10	1.2	514.289	2	12.3104	0.8326-0.8546	548	8650	588729	13609	210520_A549_Growing_1_Slot1-15_1_368.d	1	Q29RF7|PDS5A_HUMAN			FALSE
SLDPSSPQV	28.96	928.45	9	0.2	929.449	1	8.3811	1.4223-1.4442			402062	8942	210520_A549_Growing_1_Slot1-15_1_368.d	1	Q99999|G3ST1_HUMAN			FALSE
SLDQPTQTV	38.04	987.487	9	3.2	988.489	1	6.4374	1.4478-1.4697	15900	497000	308719	6599	210520_A549_Growing_1_Slot1-15_1_368.d	5	Q99613|EIF3C_HUMAN;B5ME19|EIFCL_HUMAN			FALSE
SLDVSAPKV	30.63	914.507	9	-1.6	458.256	2	9.1586	0.7778-0.7997	5400	131000	439395	9875	210520_A549_Growing_1_Slot1-15_1_368.d	3	Q8IVF2|AHNK2_HUMAN			FALSE
SLEESIRQV	31.42	1059.56	9	-2.9	530.779	2	8.4797	0.8436-0.8655	643	11900	404870	9020	210520_A549_Growing_1_Slot1-15_1_368.d	1	Q9HAU5|RENT2_HUMAN			FALSE
SLENSLREV	30.3	1045.54	9	2.2	523.774	2	9.0462	0.8262-0.8482	226	5280	432847	9697	210520_A549_Growing_1_Slot1-15_1_368.d	1	P05783|K1C18_HUMAN			FALSE
SLFEEAQKV	28.08	1049.54	9	0	525.772	2	12.2718	0.8326-0.8546	624	8680	587801	13591	210520_A549_Growing_1_Slot1-15_1_368.d	1	P68543|UBX2A_HUMAN			FALSE
SLFEKGLKNV	38.49	1133.64	10	4.1	567.827	2	7.9841	0.9002-0.9222	220	11200	382502	8492	210520_A549_Growing_1_Slot1-15_1_368.d	2	Q9UKA1|FBXL5_HUMAN			FALSE
SLFERLVKV	33.06	1089.65	9	-0.8	545.829	2	19.6773	0.8756-0.8975	547	9720	942072	22062	210520_A549_Growing_1_Slot1-15_1_368.d	1	Q9P2E3|ZNFX1_HUMAN			FALSE
SLFGDVKKL	35.25	1005.59	9	-0.6	503.795	2	12.4235	0.8527-0.8747	709	12500	594332	13752	210520_A549_Growing_1_Slot1-15_1_368.d	1	Q9UNF1|MAGD2_HUMAN			FALSE
SLFGGSVKL	33.49	906.518	9	0.4	454.262	2	20.4443	0.7924-0.8143	20700	682000	975602	22832	210520_A549_Growing_1_Slot1-15_1_368.d	4	Q8WUM4|PDC6I_HUMAN			FALSE
SLFGGSVKLA	26.19	977.555	10	0.5	489.78	2	18.9062	0.8207-0.8427	183	4100	906689	21259	210520_A549_Growing_1_Slot1-15_1_368.d	1	Q8WUM4|PDC6I_HUMAN			FALSE
SLFGGTSGL	30.33	837.423	9	-1.3	838.422	1	24.4567	1.3794-1.4013			1172933	27243	210520_A549_Growing_1_Slot1-15_1_368.d	1	Q9Y4D8|HECD4_HUMAN			FALSE
SLFKDQMEL	30.6	1109.54	9	0.5	555.774	2	20.2131	0.8938-0.9158	1940	46800	967225	22645	210520_A549_Growing_1_Slot1-15_1_368.d	2	O15397|IPO8_HUMAN			FALSE
SLFKHDPAA	24.61	984.503	9	-1.6	493.253	2	2.1223	0.8143-0.8363			101064	964	210520_A549_Growing_1_Slot1-15_1_368.d	1	P14923|PLAK_HUMAN			FALSE
SLFKLIVKV	39.82	1045.69	9	-2	523.846	2	24.6233	0.8747-0.8966	202	3910	1179458	27398	210520_A549_Growing_1_Slot1-15_1_368.d	1	Q5UIP0|RIF1_HUMAN			FALSE
SLFPGKLEV	35.57	988.559	9	1.3	495.283	2	24.2364	0.8198-0.8418	13100	217000	1159951	27001	210520_A549_Growing_1_Slot1-15_1_368.d	2	Q13045|FLII_HUMAN			FALSE
SLFRVITEV	27.64	1062.61	9	-1.5	532.305	2	27.3169	0.8628-0.8847	3990	40100	1305703	29883	210520_A549_Growing_1_Slot1-15_1_368.d	1	Q93063|EXT2_HUMAN			FALSE
SLGEGHLSV	24.96	897.456	9	0.7	898.455	1	7.2732	1.4132-1.4350			348884	7634	210520_A549_Growing_1_Slot1-15_1_368.d	1	Q09666|AHNK_HUMAN			FALSE
SLGKVFGV	30.1	805.47	8	-3.5	403.737	2	14.1735	0.7485-0.7705			680158	15858	210520_A549_Growing_1_Slot1-15_1_368.d	1	P54132|BLM_HUMAN			FALSE
SLGPEGEEL	30.76	929.434	9	-3.2	930.43	1	12.5603	1.4132-1.4350			602698	13928	210520_A549_Growing_1_Slot1-15_1_368.d	2	Q9Y6J0|CABIN_HUMAN			FALSE
SLHDAIM(+15.99)IV	27.5	1013.52	9	0.2	507.763	2	16.8918	0.8399-0.8619	6340	66600	807825	18855	210520_A549_Growing_1_Slot1-15_1_368.d	1	Q99832|TCPH_HUMAN	Oxidation (M)	M7:Oxidation (M):1001.00	FALSE
SLHDAIMIV	35.5	997.527	9	1.9	499.767	2	22.3935	0.8491-0.8710	16500	674000	1069754	25074	210520_A549_Growing_1_Slot1-15_1_368.d	7	Q99832|TCPH_HUMAN			FALSE
SLHDTVTTL	29.58	985.508	9	1.9	493.758	2	7.7787	0.8354-0.8573	1030	21700	371310	8220	210520_A549_Growing_1_Slot1-15_1_368.d	1	Q9H269|VPS16_HUMAN			FALSE
SLHDVLFEL	29.13	1071.56	9	-1.9	536.781	2	35.3726	0.8728-0.8948	119	2890	1695272	39072	210520_A549_Growing_1_Slot1-15_1_368.d	1	P98196|AT11A_HUMAN			FALSE
SLHNGVIQL	24.94	979.545	9	0.6	490.776	2	12.5154	0.8326-0.8546	301	7840	598987	13857	210520_A549_Growing_1_Slot1-15_1_368.d	1	P53621|COPA_HUMAN			FALSE
SLIDLESKNEL	31.08	1259.66	11	1.6	630.833	2	21.5089	0.9267-0.9487	252	4860	1029658	24108	210520_A549_Growing_1_Slot1-15_1_368.d	1	Q12929|EPS8_HUMAN			FALSE
SLIERDLKL	26.95	1085.64	9	2.1	543.826	2	12.7561	0.8756-0.8975	452	7920	611103	14143	210520_A549_Growing_1_Slot1-15_1_368.d	1	O60287|NPA1P_HUMAN			FALSE
SLIGHLQTL	38.41	980.565	9	1.7	491.286	2	19.1108	0.8290-0.8509	1970	54200	915994	21464	210520_A549_Growing_1_Slot1-15_1_368.d	2	Q16690|DUS5_HUMAN			FALSE
SLITLIEKV	27.02	1014.63	9	0.7	508.319	2	34.985	0.8463-0.8683	1110	14100	1674728	38548	210520_A549_Growing_1_Slot1-15_1_368.d	1	O75976|CBPD_HUMAN			FALSE
SLLDEFYKL	30.24	1126.59	9	-0.6	564.297	2	41.5151	0.8847-0.9066	13900	420000	1989534	45774	210520_A549_Growing_1_Slot1-15_1_368.d	3	Q14444|CAPR1_HUMAN			FALSE
SLLDGVVEKL	39.49	1071.62	10	0.9	536.812	2	32.3987	0.8600-0.8820	664	18300	1550448	35298	210520_A549_Growing_1_Slot1-15_1_368.d	2	Q7L5Y9|MAEA_HUMAN			FALSE
SLLDIIEKV	36.01	1028.61	9	1.3	515.309	2	43.7111	0.8445-0.8664	13600	134000	2091716	47856	210520_A549_Growing_1_Slot1-15_1_368.d	1	P49815|TSC2_HUMAN			FALSE
SLLDKIIGA	28.76	928.559	9	-1.1	465.282	2	30.6628	0.7942-0.8162	85200	4120000	1468321	33251	210520_A549_Growing_1_Slot1-15_1_368.d	6	Q6NZI2|CAVN1_HUMAN			FALSE
SLLDLEQKL	30.68	1057.6	9	-1.2	529.803	2	27.579	0.8637-0.8856	1660	41300	1318668	30108	210520_A549_Growing_1_Slot1-15_1_368.d	2	P56589|PEX3_HUMAN			FALSE
SLLDLHTKV	43.36	1024.59	9	1.6	513.299	2	12.2412	0.8564-0.8783	2890	39300	584998	13518	210520_A549_Growing_1_Slot1-15_1_368.d	1	O75691|UTP20_HUMAN			FALSE
SLLDPVPEV	36.34	967.523	9	3.9	968.525	1	32.8929	1.4624-1.4843			1576663	36033	210520_A549_Growing_1_Slot1-15_1_368.d	1	Q92616|GCN1_HUMAN			FALSE
SLLEDLSHI	27.5	1025.54	9	0.6	513.773	2	33.6129	0.8363-0.8582	207	3180	1609351	36871	210520_A549_Growing_1_Slot1-15_1_368.d	1	Q9UHV2|SRTD1_HUMAN			FALSE
SLLEKSLGL	29.7	958.57	9	2.3	480.289	2	21.4817	0.8098-0.8317	7660	187000	1028731	24091	210520_A549_Growing_1_Slot1-15_1_368.d	2	O43324|MCA3_HUMAN			FALSE
SLLENIAKA	35.46	957.549	9	-5.5	479.775	2	15.3204	0.8015-0.8235	762	12600	735191	17201	210520_A549_Growing_1_Slot1-15_1_368.d	2	Q93074|MED12_HUMAN			FALSE
SLLENLEKI	31.32	1057.6	9	2.2	529.804	2	29.3955	0.8518-0.8737	4570	163000	1408720	31890	210520_A549_Growing_1_Slot1-15_1_368.d	3	O60812|HNRC1_HUMAN;P07910|HNRPC_HUMAN;B2RXH8|HNRC2_HUMAN;B7ZW38|HNRC3_HUMAN;P0DMR1|HNRC4_HUMAN			FALSE
SLLESVFKT	37.06	1022.56	9	-0.3	512.285	2	25.7726	0.8207-0.8427	702	10100	1233298	28458	210520_A549_Growing_1_Slot1-15_1_368.d	1	Q12965|MYO1E_HUMAN			FALSE
SLLGRSLEL	26.75	986.576	9	-3	494.289	2	22.494	0.8381-0.8600	268	4120	1077194	25234	210520_A549_Growing_1_Slot1-15_1_368.d	1	Q9NRL3|STRN4_HUMAN			FALSE
SLLKEPQKV	24.89	1040.62	9	-4.9	521.311	2	4.2021	0.8463-0.8683			200728	3258	210520_A549_Growing_1_Slot1-15_1_368.d	1	Q9UBB6|NCDN_HUMAN			FALSE
SLLPHPIIV	36.69	987.612	9	-1.4	494.808	2	27.6135	0.8390-0.8610	1110	23700	1323296	30186	210520_A549_Growing_1_Slot1-15_1_368.d	2	O95759|TBCD8_HUMAN			FALSE
SLLQHLIGL	28.24	992.602	9	-5.1	497.301	2	37.5967	0.8509-0.8728			1802411	41561	210520_A549_Growing_1_Slot1-15_1_368.d	1	P78395|PRAME_HUMAN			FALSE
SLLSGRISTL	36.08	1045.61	10	2.1	523.81	2	19.2101	0.8600-0.8820	807	12900	919719	21549	210520_A549_Growing_1_Slot1-15_1_368.d	1	Q8TBC3|SHKB1_HUMAN;Q9Y597|KCTD3_HUMAN			FALSE
SLLSHVEQL	44.76	1024.56	9	-0.8	513.28	2	18.9039	0.8482-0.8701	5330	199000	905759	21239	210520_A549_Growing_1_Slot1-15_1_368.d	3	Q9UI95|MD2L2_HUMAN			FALSE
SLLTHIQNL	36.22	1037.59	9	5.5	519.799	2	19.4037	0.8664-0.8884	335	12800	929047	21777	210520_A549_Growing_1_Slot1-15_1_368.d	2	Q9Y5L0|TNPO3_HUMAN			FALSE
SLLVGIHDV	26.35	951.539	9	-12.4	476.766	2	18.9554	0.8162-0.8381			909484	21324	210520_A549_Growing_1_Slot1-15_1_368.d	1	P48426|PI42A_HUMAN;P78356|PI42B_HUMAN			FALSE
SLMEKISKL	25.22	1047.6	9	7.3	524.806	2	11.6273	0.8573-0.8792			557915	12825	210520_A549_Growing_1_Slot1-15_1_368.d	1	Q6XZF7|DNMBP_HUMAN			FALSE
SLMSHAIEL	26.38	999.506	9	-1.1	500.755	2	18.6936	0.8381-0.8600	334	6730	895503	20993	210520_A549_Growing_1_Slot1-15_1_368.d	1	Q9Y263|PLAP_HUMAN			FALSE
SLNFRDIML	31.4	1107.57	9	10.7	554.795	2	32.8346	0.8664-0.8884			1573863	35963	210520_A549_Growing_1_Slot1-15_1_368.d	1	P49327|FAS_HUMAN			FALSE
SLPDISAEI	27.07	943.486	9	3.3	944.488	1	29.0441	1.4560-1.4779			1391930	31480	210520_A549_Growing_1_Slot1-15_1_368.d	1	P35790|CHKA_HUMAN			FALSE
SLPKGVVEV	34.31	926.544	9	3.3	927.545	1	10.0139	1.4387-1.4606			480405	10845	210520_A549_Growing_1_Slot1-15_1_368.d	1	P50454|SERPH_HUMAN			FALSE
SLPPDPSKV	25.07	938.507	9	-1.8	470.256	2	5.6289	0.7860-0.8079	4750	7370	245064	4824	210520_A549_Growing_1_Slot1-15_1_368.d	1	O75369|FLNB_HUMAN			FALSE
SLQDLIEKV	27.83	1043.59	9	1.8	522.796	2	28.5954	0.8482-0.8701	130	2760	1369663	31053	210520_A549_Growing_1_Slot1-15_1_368.d	1	O94979|SC31A_HUMAN			FALSE
SLQDVIDRV	26.81	1043.56	9	-9.1	522.778	2	21.4434	0.8335-0.8555	144	4250	1028735	24095	210520_A549_Growing_1_Slot1-15_1_368.d	2	Q96L91|EP400_HUMAN			FALSE
SLQEEHVAV	25.68	1010.5	9	6	506.257	2	5.2711	0.8189-0.8408			252590	5070	210520_A549_Growing_1_Slot1-15_1_368.d	1	Q15149|PLEC_HUMAN			FALSE
SLSDHIVLL	29.43	995.565	9	2.1	498.786	2	26.6954	0.8573-0.8792	20000	761000	1280631	29381	210520_A549_Growing_1_Slot1-15_1_368.d	4	P26006|ITA3_HUMAN			FALSE
SLSEKQYFL	25.14	1113.57	9	-3.9	557.785	2	15.0932	0.8719-0.8938	714	25300	723084	16924	210520_A549_Growing_1_Slot1-15_1_368.d	1	Q8TCY9|URGCP_HUMAN			FALSE
SLSEKTVLL	34.12	988.58	9	-1.9	495.292	2	13.4092	0.8235-0.8454	74000	1570000	639106	14846	210520_A549_Growing_1_Slot1-15_1_368.d	3	P13987|CD59_HUMAN			FALSE
SLSETVKKV	40.21	989.576	9	-1.5	495.79	2	0.1587	0.8198-0.8418	104	3060	7337	57	210520_A549_Growing_1_Slot1-15_1_368.d	1	Q6YHK3|CD109_HUMAN			FALSE
SLSMVNHRL	27.83	1055.55	9	4.3	528.782	2	4.6491	0.8710-0.8929			222441	4041	210520_A549_Growing_1_Slot1-15_1_368.d	1	P26006|ITA3_HUMAN			FALSE
SLTGANITV	25.96	874.476	9	6.6	875.481	1	15.8841	1.3603-1.3822			762216	17836	210520_A549_Growing_1_Slot1-15_1_368.d	1	Q9H040|SPRTN_HUMAN			FALSE
SLTGHISTV	30.5	913.487	9	4.3	457.748	2	5.6051	0.7887-0.8107	4460	136000	267583	5503	210520_A549_Growing_1_Slot1-15_1_368.d	2	O43660|PLRG1_HUMAN			FALSE
SLTGRLDEV	30.64	988.519	9	-1.5	495.261	2	8.6414	0.8107-0.8326	8620	315000	413264	9224	210520_A549_Growing_1_Slot1-15_1_368.d	3	P42226|STAT6_HUMAN			FALSE
SLVEGEAVHLA	25.62	1123.59	11	-11.6	562.789	2	13.2211	0.8683-0.8902			634432	14722	210520_A549_Growing_1_Slot1-15_1_368.d	1	Q92754|AP2C_HUMAN;Q6VUC0|AP2E_HUMAN			FALSE
SLVENIHVL	27.62	1022.58	9	2.8	512.292	2	22.3562	0.8719-0.8938	119	3290	1071608	25108	210520_A549_Growing_1_Slot1-15_1_368.d	1	P51587|BRCA2_HUMAN			FALSE
SLVGKLEGT	32.05	902.507	9	4.5	903.51	1	7.487	1.4442-1.4660			359173	7913	210520_A549_Growing_1_Slot1-15_1_368.d	1	O75643|U520_HUMAN			FALSE
SLVPHNYGL	28.45	998.519	9	-0.1	500.262	2	13.4102	0.8536-0.8756	1110	12100	641005	14925	210520_A549_Growing_1_Slot1-15_1_368.d	1	Q96TA1|NIBA2_HUMAN			FALSE
SLWFKPEEL	28.85	1147.59	9	-1.5	574.797	2	28.5497	0.8664-0.8884	1500	19200	1365024	30964	210520_A549_Growing_1_Slot1-15_1_368.d	1	P22392|NDKB_HUMAN			FALSE
SLWGQPAEA	38.49	957.456	9	-4	958.45	1	14.8733	1.4442-1.4660			713749	16689	210520_A549_Growing_1_Slot1-15_1_368.d	6	P29400|CO4A5_HUMAN			FALSE
SLYEENNKL	26	1108.54	9	0.9	555.273	2	5.4756	0.8637-0.8856	680	17500	261954	5334	210520_A549_Growing_1_Slot1-15_1_368.d	1	Q8IWJ2|GCC2_HUMAN			FALSE
SLYGGNAVV	29.53	878.45	9	3.7	879.452	1	13.5904	1.3968-1.4186			652166	15166	210520_A549_Growing_1_Slot1-15_1_368.d	1	O75787|RENR_HUMAN			FALSE
SLYSGIEGL	27.34	937.476	9	3.9	938.478	1	28.0528	1.4496-1.4715			1344608	30568	210520_A549_Growing_1_Slot1-15_1_368.d	1	Q8TEW0|PARD3_HUMAN			FALSE
SM(+15.99)APGLTSV	24.86	877.422	9	-1.7	878.419	1	9.6251	1.3730-1.3949			461779	10419	210520_A549_Growing_1_Slot1-15_1_368.d	1	O95340|PAPS2_HUMAN	Oxidation (M)	M2:Oxidation (M):1001.00	FALSE
SM(+15.99)EEGVSAV	28.01	923.391	9	-1.2	924.388	1	4.6297	1.4132-1.4350			221491	4001	210520_A549_Growing_1_Slot1-15_1_368.d	1	Q13488|VPP3_HUMAN	Oxidation (M)	M2:Oxidation (M):1001.00	FALSE
SM(+15.99)FGAGLTV	24.6	897.427	9	-3.1	898.423	1	20.3549	1.4232-1.4451			976519	22839	210520_A549_Growing_1_Slot1-15_1_368.d	1		Oxidation (M)	M2:Oxidation (M):1001.00	FALSE
SM(+15.99)LEDVQRA	28.51	1063.5	9	1.6	532.752	2	2.4333	0.8226-0.8445			115806	1146	210520_A549_Growing_1_Slot1-15_1_368.d	1	Q9NW13|RBM28_HUMAN	Oxidation (M)	M2:Oxidation (M):1001.00	FALSE
SM(+15.99)MDPNHFL	26.3	1106.45	9	4.6	554.231	2	14.6084	0.8381-0.8600	468	5500	698826	16326	210520_A549_Growing_1_Slot1-15_1_368.d	1	Q8IWV8|UBR2_HUMAN	Oxidation (M)	M2:Oxidation (M):17.01	FALSE
SM(+15.99)PDFDLHL	25.86	1089.48	9	0.5	545.742	2	23.4131	0.8728-0.8948	2330	14800	1117154	26064	210520_A549_Growing_1_Slot1-15_1_368.d	1	Q09666|AHNK_HUMAN	Oxidation (M)	M2:Oxidation (M):1001.00	FALSE
SM(+15.99)SGPLIGV	31.47	875.442	9	6	876.447	1	17.3225	1.3803-1.4022			831124	19404	210520_A549_Growing_1_Slot1-15_1_368.d	1	Q14146|URB2_HUMAN	Oxidation (M)	M2:Oxidation (M):1001.00	FALSE
SMANPPAAV	29.44	856.411	9	6.9	857.416	1	7.3315	1.3539-1.3758			351687	7707	210520_A549_Growing_1_Slot1-15_1_368.d	1	Q14204|DYHC1_HUMAN			FALSE
SMAPGLTSV	40.67	861.427	9	4.8	862.43	1	15.3981	1.3685-1.3904			738919	17289	210520_A549_Growing_1_Slot1-15_1_368.d	3	O95340|PAPS2_HUMAN			FALSE
SMAVVIPEA	26.79	915.473	9	-3.7	916.469	1	23.2515	1.4177-1.4396			1115286	26016	210520_A549_Growing_1_Slot1-15_1_368.d	1	Q92503|S14L1_HUMAN			FALSE
SMDNNRNLDL	30.71	1190.54	10	-1.4	596.268	2	6.7602	0.8774-0.8993	256	5090	322749	6979	210520_A549_Growing_1_Slot1-15_1_368.d	1	Q86Y46|K2C73_HUMAN;Q3SY84|K2C71_HUMAN;O95678|K2C75_HUMAN;P04259|K2C6B_HUMAN;P13647|K2C5_HUMAN;P48668|K2C6C_HUMAN;Q5XKE5|K2C79_HUMAN;P02538|K2C6A_HUMAN;P19013|K2C4_HUMAN			FALSE
SMDNSRNLDL	44.77	1163.52	10	-0.4	582.764	2	7.1951	0.8701-0.8920	663	22600	344222	7522	210520_A549_Growing_1_Slot1-15_1_368.d	1	P35908|K22E_HUMAN			FALSE
SMEEGVSAV	33.52	907.396	9	5.4	908.399	1	7.7008	1.4040-1.4259			369414	8144	210520_A549_Growing_1_Slot1-15_1_368.d	1	Q13488|VPP3_HUMAN			FALSE
SMFEFSEKL	26.98	1116.52	9	1.9	559.261	2	24.9681	0.8482-0.8701	570	9350	1195238	27708	210520_A549_Growing_1_Slot1-15_1_368.d	1	Q14995|NR1D2_HUMAN			FALSE
SMFGKLIDL	31.59	1022.55	9	0.1	512.276	2	34.1162	0.8408-0.8628	1550	18300	1632682	37452	210520_A549_Growing_1_Slot1-15_1_368.d	1	Q96SY0|INT14_HUMAN			FALSE
SMKAFISKV	38.95	1009.56	9	-5.7	505.781	2	6.9233	0.8363-0.8582			332061	7191	210520_A549_Growing_1_Slot1-15_1_368.d	1	O95905|ECD_HUMAN			FALSE
SMLEDVQRA	28.5	1047.5	9	1.9	524.754	2	7.2019	0.8354-0.8573	3320	71300	344218	7518	210520_A549_Growing_1_Slot1-15_1_368.d	1	Q9NW13|RBM28_HUMAN			FALSE
SMMDPNHFL	33.94	1090.46	9	2.2	546.232	2	21.9985	0.8390-0.8610	4060	31000	1053875	24665	210520_A549_Growing_1_Slot1-15_1_368.d	1	Q8IWV8|UBR2_HUMAN			FALSE
SMMDVDHQI	33.2	1074.45	9	2	538.227	2	10.4752	0.8463-0.8683	1940	33300	501867	11377	210520_A549_Growing_1_Slot1-15_1_368.d	2	P48643|TCPE_HUMAN			FALSE
SMNGGVFAV	29.01	880.411	9	-2.6	881.408	1	20.977	1.3940-1.4159			1006358	23558	210520_A549_Growing_1_Slot1-15_1_368.d	1	Q9UPY5|XCT_HUMAN			FALSE
SMPDFDLHL	26.98	1073.49	9	-0.7	537.744	2	31.4728	0.8573-0.8792	22000	117000	1501818	33988	210520_A549_Growing_1_Slot1-15_1_368.d	1	Q09666|AHNK_HUMAN			FALSE
SMPDVDLHL	28.15	1025.49	9	1.6	513.746	2	23.5028	0.8482-0.8701	647	4860	1122742	26192	210520_A549_Growing_1_Slot1-15_1_368.d	1	Q09666|AHNK_HUMAN			FALSE
SMSADVPLV	34.88	917.453	9	0	918.452	1	23.9901	1.4341-1.4560			1150641	26791	210520_A549_Growing_1_Slot1-15_1_368.d	5	P12004|PCNA_HUMAN			FALSE
SMYGVDLHHA	46.47	1128.5	10	-0.9	565.253	2	5.8912	0.8993-0.9213	3220	155000	280684	5864	210520_A549_Growing_1_Slot1-15_1_368.d	3	Q9H4G0|E41L1_HUMAN;O43491|E41L2_HUMAN			FALSE
SQFNKEILL	32.27	1090.6	9	4	546.306	2	16.9605	0.8774-0.8993	186	3750	812495	18975	210520_A549_Growing_1_Slot1-15_1_368.d	1	P42226|STAT6_HUMAN			FALSE
SQIPAQPSV	33.67	925.487	9	7.5	926.492	1	8.3811	1.4305-1.4524			402080	8960	210520_A549_Growing_1_Slot1-15_1_368.d	2	Q9Y520|PRC2C_HUMAN			FALSE
SQLDVPFKV	33	1031.57	9	1.8	516.786	2	22.7362	0.8354-0.8573	190	2770	1088345	25465	210520_A549_Growing_1_Slot1-15_1_368.d	1	Q96RL7|VP13A_HUMAN			FALSE
SQVEILQRV	29.57	1070.61	9	-0.8	536.306	2	12.3181	0.8536-0.8756	676	11000	589671	13641	210520_A549_Growing_1_Slot1-15_1_368.d	1	Q02535|ID3_HUMAN			FALSE
SSGGFSGGSF	47.67	888.361	10	3	889.363	1	9.7223	1.3430-1.3648			466422	10512	210520_A549_Growing_1_Slot1-15_1_368.d	1	P13645|K1C10_HUMAN			FALSE
SSLLEKGLD	39.58	960.513	9	1	481.26	2	8.6172	0.8217-0.8436	1680	30700	411403	9183	210520_A549_Growing_1_Slot1-15_1_368.d	1	P81605|DCD_HUMAN			FALSE
SSSKGSLGGGF	52.03	982.472	11	0.1	492.239	2	4.0669	0.8034-0.8253	507	21300	193125	2935	210520_A549_Growing_1_Slot1-15_1_368.d	1	P13645|K1C10_HUMAN			FALSE
SSSKGSLGGGFS	26.62	1069.5	12	0.6	535.755	2	1.8501	0.8235-0.8454			88182	822	210520_A549_Growing_1_Slot1-15_1_368.d	1	P13645|K1C10_HUMAN			FALSE
STAAKIMGV	29.5	876.474	9	-10.3	439.236	2	6.5346	0.7503-0.7723			313418	6748	210520_A549_Growing_1_Slot1-15_1_368.d	1	Q8WWY3|PRP31_HUMAN			FALSE
STFDGKQYTV	31.08	1144.54	10	0.9	573.273	2	6.6512	0.8829-0.9048			319010	6880	210520_A549_Growing_1_Slot1-15_1_368.d	1	P98088|MUC5A_HUMAN			FALSE
STFDHPELV	36.52	1043.49	9	0.7	522.749	2	12.804	0.8244-0.8463	1260	17300	612035	14165	210520_A549_Growing_1_Slot1-15_1_368.d	1	P78371|TCPB_HUMAN			FALSE
STFDHPELVKL	42.18	1284.67	11	-0.8	643.336	2	15.8647	0.9249-0.9468	1440	52200	761291	17821	210520_A549_Growing_1_Slot1-15_1_368.d	7	P78371|TCPB_HUMAN			FALSE
STHEFLHEV	33.1	1097.51	9	2.2	549.76	2	4.9386	0.8600-0.8820	423	17400	235604	4464	210520_A549_Growing_1_Slot1-15_1_368.d	1	Q9H269|VPS16_HUMAN			FALSE
STLPDVTEV	34.08	959.481	9	0.7	960.48	1	19.3635	1.4505-1.4724			929027	21757	210520_A549_Growing_1_Slot1-15_1_368.d	1	O60306|AQR_HUMAN			FALSE
STSKWNHLL	32.86	1084.57	9	-0.1	543.285	2	6.7476	0.8573-0.8792	296	8060	322743	6973	210520_A549_Growing_1_Slot1-15_1_368.d	1	O60427|FADS1_HUMAN			FALSE
SVAAQLTGV	33.84	844.465	9	1.1	845.466	1	13.5321	1.3475-1.3694			649373	15103	210520_A549_Growing_1_Slot1-15_1_368.d	1	Q9NUD5|ZCHC3_HUMAN			FALSE
SVASTITGV	24.72	833.449	9	3	834.451	1	12.7546	1.3366-1.3585			612028	14158	210520_A549_Growing_1_Slot1-15_1_368.d	1	Q99541|PLIN2_HUMAN			FALSE
SVDEPGPGL	37.75	869.413	9	9.7	870.421	1	9.1975	1.3621-1.3840			441249	9909	210520_A549_Growing_1_Slot1-15_1_368.d	2	Q02388|CO7A1_HUMAN			FALSE
SVDSAPAAV	36.24	815.403	9	7.7	816.408	1	5.3683	1.3174-1.3393			257249	5179	210520_A549_Growing_1_Slot1-15_1_368.d	1	Q96B01|R51A1_HUMAN			FALSE
SVDVSAPKV	30.73	900.492	9	-0.8	451.248	2	6.3179	0.7705-0.7924	2060	31300	300319	6389	210520_A549_Growing_1_Slot1-15_1_368.d	1	Q8IVF2|AHNK2_HUMAN			FALSE
SVDVSPPKV	40.53	926.507	9	-0.5	464.256	2	7.5065	0.7705-0.7924	6430	70400	360123	7953	210520_A549_Growing_1_Slot1-15_1_368.d	6	Q8IVF2|AHNK2_HUMAN			FALSE
SVHKGFAFV	31.1	990.529	9	1.7	496.268	2	7.1116	0.8061-0.8280	3940	81100	341411	7441	210520_A549_Growing_1_Slot1-15_1_368.d	2	O60812|HNRC1_HUMAN;P07910|HNRPC_HUMAN;B2RXH8|HNRC2_HUMAN;B7ZW38|HNRC3_HUMAN;P0DMR1|HNRC4_HUMAN			FALSE
SVIDHIHLI	33.99	1045.59	9	0.8	523.799	2	21.0239	0.8783-0.9002	2160	58400	1008212	23592	210520_A549_Growing_1_Slot1-15_1_368.d	2	O14908|GIPC1_HUMAN			FALSE
SVIGSLNGV	36.31	844.465	9	6.5	845.47	1	18.6832	1.3703-1.3922			896422	21002	210520_A549_Growing_1_Slot1-15_1_368.d	1	Q9BT04|FUZZY_HUMAN			FALSE
SVIGVSPAV	32.89	827.475	9	2.8	828.477	1	16.9921	1.3484-1.3703			815291	19041	210520_A549_Growing_1_Slot1-15_1_368.d	1	Q8WXG6|MADD_HUMAN			FALSE
SVITQVFHV	32.9	1028.57	9	-3.4	515.283	2	26.8236	0.8299-0.8518	2510	30900	1283413	29433	210520_A549_Growing_1_Slot1-15_1_368.d	2	Q00341|VIGLN_HUMAN			FALSE
SVLDQKILL	39.8	1027.63	9	1.2	514.817	2	25.187	0.8582-0.8801	4000	94100	1206377	27927	210520_A549_Growing_1_Slot1-15_1_368.d	2	O60287|NPA1P_HUMAN			FALSE
SVLGAITSV	33.37	845.486	9	2.2	846.487	1	27.4502	1.3822-1.4040			1315879	30049	210520_A549_Growing_1_Slot1-15_1_368.d	2	P62495|ERF1_HUMAN			FALSE
SVLGSLSSV	36.24	847.465	9	2.5	848.467	1	23.3681	1.3831-1.4050			1120867	26137	210520_A549_Growing_1_Slot1-15_1_368.d	2	Q9UKX7|NUP50_HUMAN			FALSE
SVLVSVSEV	33.3	917.507	9	1.1	918.507	1	21.8711	1.4332-1.4551			1049226	24566	210520_A549_Growing_1_Slot1-15_1_368.d	3	O95361|TRI16_HUMAN			FALSE
SVSDGIHSV	29.36	899.435	9	0.5	450.721	2	4.2604	0.7787-0.8006			203553	3353	210520_A549_Growing_1_Slot1-15_1_368.d	1	Q9NYQ6|CELR1_HUMAN			FALSE
SVYDGKLLI	26.23	1006.57	9	0.6	504.288	2	21.9177	0.8363-0.8582	9170	104000	1050152	24582	210520_A549_Growing_1_Slot1-15_1_368.d	1	Q15165|PON2_HUMAN			FALSE
SVYGSLASV	25.97	881.449	9	8.2	882.456	1	17.7113	1.4013-1.4232			849794	19874	210520_A549_Growing_1_Slot1-15_1_368.d	1	Q01581|HMCS1_HUMAN			FALSE
SYGGGSGGGF	41.29	844.335	10	-0.7	845.334	1	4.8241	1.3119-1.3338			230897	4307	210520_A549_Growing_1_Slot1-15_1_368.d	1	P35527|K1C9_HUMAN			FALSE
T(+42.01)M(+15.99)FENVTRAL	31.5	1238.6	10	0.6	620.3	2	29.705	0.9103-0.9322			1423649	32259	210520_A549_Growing_1_Slot1-15_1_368.d	1	Q96QA5|GSDMA_HUMAN	Acetylation (N-term); Oxidation (M)	T1:Acetylation (N-term):1001.00;M2:Oxidation (M):1001.00	FALSE
T(+42.01)MFENVTRAL	27.79	1222.6	10	2.8	612.304	2	42.9033	0.9286-0.9505			2056389	47109	210520_A549_Growing_1_Slot1-15_1_368.d	1	Q96QA5|GSDMA_HUMAN	Acetylation (N-term)	T1:Acetylation (N-term):1001.00	FALSE
TIAEVGKWLQA	39.85	1214.67	11	-1.8	608.333	2	24.0987	0.9002-0.9222	143	3420	1154372	26882	210520_A549_Growing_1_Slot1-15_1_368.d	1	P35573|GDE_HUMAN			FALSE
TILRLLQQV	28.69	1082.68	9	7.7	542.347	2	28.9664	0.8664-0.8884			1388231	31421	210520_A549_Growing_1_Slot1-15_1_368.d	1	Q14152|EIF3A_HUMAN			FALSE
TIM(+15.99)PKDIQL	27.16	1073.58	9	2.9	537.793	2	12.9658	0.8399-0.8619	1170	8080	617638	14308	210520_A549_Growing_1_Slot1-15_1_368.d	1	Q16695|H31T_HUMAN;P68431|H31_HUMAN;Q6NXT2|H3C_HUMAN;P84243|H33_HUMAN;Q71DI3|H32_HUMAN	Oxidation (M)	M3:Oxidation (M):1001.00	FALSE
TIMDYTRVI	27.58	1110.57	9	-0.2	556.289	2	25.0884	0.8737-0.8957	258	5100	1201744	27844	210520_A549_Growing_1_Slot1-15_1_368.d	1	P33527|MRP1_HUMAN			FALSE
TIMDYTRVL	27.58	1110.57	9	-0.2	556.289	2	25.0884	0.8737-0.8957	258	5100	1201744	27844	210520_A549_Growing_1_Slot1-15_1_368.d	1	O15438|MRP3_HUMAN			FALSE
TIMPKDIQL	31.23	1057.58	9	1.1	529.795	2	19.6309	0.8354-0.8573	6310	214000	937424	21964	210520_A549_Growing_1_Slot1-15_1_368.d	3	Q16695|H31T_HUMAN;P68431|H31_HUMAN;Q6NXT2|H3C_HUMAN;P84243|H33_HUMAN;Q71DI3|H32_HUMAN			FALSE
TLADLVHHV	39.2	1003.54	9	-2.1	502.774	2	12.6769	0.8646-0.8865	2680	38900	608321	14091	210520_A549_Growing_1_Slot1-15_1_368.d	2	Q9Y4A5|TRRAP_HUMAN			FALSE
TLAEIAKAEL	24.7	1057.6	10	12.7	529.81	2	18.4305	0.8518-0.8737			884284	20694	210520_A549_Growing_1_Slot1-15_1_368.d	1	Q8WXF1|PSPC1_HUMAN			FALSE
TLAEIAKVEL	34.61	1085.63	10	1.7	543.82	2	23.7084	0.8637-0.8856	3210	41300	1134847	26467	210520_A549_Growing_1_Slot1-15_1_368.d	1	Q15233|NONO_HUMAN			FALSE
TLAEVSTRL	29.96	988.555	9	1.5	495.281	2	9.5498	0.8226-0.8445	5020	81500	457105	10295	210520_A549_Growing_1_Slot1-15_1_368.d	1	P57059|SIK1_HUMAN;A0A0B4J2F2|SIK1B_HUMAN			FALSE
TLAGDVHIV	38.24	923.508	9	4	924.51	1	13.0656	1.4423-1.4642			626971	14541	210520_A549_Growing_1_Slot1-15_1_368.d	1	Q9UBQ0|VPS29_HUMAN			FALSE
TLAKYLM(+15.99)EL	28.59	1096.58	9	0.9	549.295	2	23.7639	0.8728-0.8948	2300	39800	1135771	26481	210520_A549_Growing_1_Slot1-15_1_368.d	2	P14635|CCNB1_HUMAN;O95067|CCNB2_HUMAN	Oxidation (M)	M7:Oxidation (M):1001.00	FALSE
TLAKYLMEL	27.31	1080.59	9	1.6	541.298	2	29.7043	0.8957-0.9176	7160	149000	1420856	32196	210520_A549_Growing_1_Slot1-15_1_368.d	2	P14635|CCNB1_HUMAN;O95067|CCNB2_HUMAN			FALSE
TLAQQPTAV	39.8	927.503	9	-1.6	928.5	1	6.4568	1.4104-1.4323			309670	6640	210520_A549_Growing_1_Slot1-15_1_368.d	3	Q13952|NFYC_HUMAN			FALSE
TLAQRVKEV	35.62	1042.61	9	2.3	522.31	2	1.0451	0.8792-0.9012	898	14000	49608	468	210520_A549_Growing_1_Slot1-15_1_368.d	2	Q9Y679|AUP1_HUMAN			FALSE
TLASIIKEV	26.38	972.586	9	-1.4	487.295	2	21.4988	0.8235-0.8454	135	3350	1031533	24163	210520_A549_Growing_1_Slot1-15_1_368.d	1	Q5T4S7|UBR4_HUMAN			FALSE
TLDAAISKV	27.84	916.523	9	-5	459.262	2	8.6793	0.7951-0.8171	609	13700	415129	9269	210520_A549_Growing_1_Slot1-15_1_368.d	1	Q5T4S7|UBR4_HUMAN			FALSE
TLDAGNIKL	38.09	943.534	9	4.1	472.772	2	13.7813	0.8043-0.8262	3980	57200	661510	15410	210520_A549_Growing_1_Slot1-15_1_368.d	1	O75400|PR40A_HUMAN			FALSE
TLDDKKVYL	27.64	1093.6	9	1.3	547.804	2	5.8816	0.8747-0.8966	752	13900	279752	5842	210520_A549_Growing_1_Slot1-15_1_368.d	1	Q567U6|CCD93_HUMAN			FALSE
TLDDRTVLV	25.84	1030.57	9	0.3	516.285	2	12.4066	0.8600-0.8820	362	6240	594326	13746	210520_A549_Growing_1_Slot1-15_1_368.d	1	Q71F56|MD13L_HUMAN			FALSE
TLDEKIEKV	44.57	1073.6	9	2.8	537.802	2	4.3789	0.8591-0.8811	5140	209000	208271	3521	210520_A549_Growing_1_Slot1-15_1_368.d	1	Q96GQ7|DDX27_HUMAN			FALSE
TLDGSLHAV	35.14	911.471	9	4.1	912.474	1	7.2149	1.4451-1.4669			346079	7559	210520_A549_Growing_1_Slot1-15_1_368.d	1	O75460|ERN1_HUMAN			FALSE
TLDNGIIRV	25.47	999.571	9	-1.2	500.788	2	15.6133	0.8143-0.8363	423	6790	748245	17515	210520_A549_Growing_1_Slot1-15_1_368.d	1	Q9NTJ4|MA2C1_HUMAN			FALSE
TLDPNVTGV	31.75	914.471	9	-10.8	915.46	1	13.4738	1.4050-1.4268			646596	15056	210520_A549_Growing_1_Slot1-15_1_368.d	1	Q13488|VPP3_HUMAN			FALSE
TLDVQIQHV	28.59	1051.57	9	3.1	526.787	2	11.5978	0.8509-0.8728	196	3730	555111	12751	210520_A549_Growing_1_Slot1-15_1_368.d	1	Q96Q89|KI20B_HUMAN			FALSE
TLFPGKVHSL	28.37	1097.62	10	-4.3	549.812	2	8.99	0.8975-0.9194	408	5780	429119	9609	210520_A549_Growing_1_Slot1-15_1_368.d	1	Q9NNW5|WDR6_HUMAN			FALSE
TLFTKELVL	25.85	1062.63	9	1.8	532.319	2	27.921	0.8600-0.8820	2380	28900	1338132	30462	210520_A549_Growing_1_Slot1-15_1_368.d	1	Q7KZF4|SND1_HUMAN			FALSE
TLGQIWDV	32.66	930.481	8	-13.1	931.467	1	32.9512	1.4223-1.4442			1579467	36107	210520_A549_Growing_1_Slot1-15_1_368.d	2	Q14204|DYHC1_HUMAN			FALSE
TLHEILNEV	29.7	1066.57	9	5	534.288	2	16.6145	0.8646-0.8865	369	7780	795713	18573	210520_A549_Growing_1_Slot1-15_1_368.d	1	P43304|GPDM_HUMAN			FALSE
TLIDLPGITKV	39.36	1168.71	11	1.9	585.356	2	32.7568	0.9158-0.9377	4560	90800	1570119	35859	210520_A549_Growing_1_Slot1-15_1_368.d	4	P50570|DYN2_HUMAN;Q9UQ16|DYN3_HUMAN			FALSE
TLIGTVAET	30.05	903.491	9	-5.8	904.485	1	14.504	1.4250-1.4469			696032	16262	210520_A549_Growing_1_Slot1-15_1_368.d	1	O60318|GANP_HUMAN			FALSE
TLITDGMRSV	30.6	1091.56	10	-1.7	546.784	2	14.2104	0.8655-0.8875	1770	28600	681086	15876	210520_A549_Growing_1_Slot1-15_1_368.d	1	Q10570|CPSF1_HUMAN			FALSE
TLLEDGTFKV	27.79	1121.6	10	0.7	561.801	2	21.8354	0.8728-0.8948	3870	41000	1043641	24441	210520_A549_Growing_1_Slot1-15_1_368.d	1	Q9HBL8|NMRL1_HUMAN			FALSE
TLLEKDYFL	30.99	1140.61	9	-0.1	571.305	2	26.8728	0.8820-0.9039	410	7170	1286207	29497	210520_A549_Growing_1_Slot1-15_1_368.d	1	Q8TF05|PP4R1_HUMAN			FALSE
TLLENSQRV	32.1	1058.57	9	-4.9	530.286	2	5.2086	0.8500-0.8719	316	12600	248839	4959	210520_A549_Growing_1_Slot1-15_1_368.d	1	Q8TB22|SPT20_HUMAN			FALSE
TLLGKEIKI	39.2	1013.65	9	1	507.827	2	12.1909	0.8555-0.8774			585004	13524	210520_A549_Growing_1_Slot1-15_1_368.d	1	O75385|ULK1_HUMAN			FALSE
TLLKDAAKV	40.11	957.586	9	-2.4	479.795	2	4.5519	0.8299-0.8518			217735	3885	210520_A549_Growing_1_Slot1-15_1_368.d	1	P09936|UCHL1_HUMAN			FALSE
TLLNVIKSV	37.82	985.617	9	2.1	493.812	2	24.084	0.8290-0.8509	232	4110	1153439	26859	210520_A549_Growing_1_Slot1-15_1_368.d	1	Q14643|ITPR1_HUMAN;Q14571|ITPR2_HUMAN			FALSE
TLLPDLIQKV	26.44	1138.7	10	0.8	570.351	2	32.7179	0.9057-0.9277			1568243	35803	210520_A549_Growing_1_Slot1-15_1_368.d	1	P55786|PSA_HUMAN			FALSE
TLLRLLYEA	35.27	1090.64	9	-0.8	546.321	2	29.8993	0.8747-0.8966	1450	19000	1431103	32433	210520_A549_Growing_1_Slot1-15_1_368.d	2	Q7L2H7|EIF3M_HUMAN			FALSE
TLLTAIVKL	37.23	970.643	9	-0.9	486.324	2	34.7105	0.8335-0.8555	2790	72800	1663490	38230	210520_A549_Growing_1_Slot1-15_1_368.d	2	P63010|AP2B1_HUMAN			FALSE
TLMDMRLSQV	28.54	1192.59	10	-1.3	597.298	2	22.5494	0.8938-0.9158	398	6770	1079972	25282	210520_A549_Growing_1_Slot1-15_1_368.d	1	O94906|PRP6_HUMAN			FALSE
TLMTDPVRL	33.2	1044.56	9	-4.5	523.282	2	19.208	0.8427-0.8646			921603	21613	210520_A549_Growing_1_Slot1-15_1_368.d	1	O95155|UBE4B_HUMAN			FALSE
TLNDIMTRV	32.43	1061.55	9	3.1	531.781	2	16.6449	0.8573-0.8792	164	4000	797580	18620	210520_A549_Growing_1_Slot1-15_1_368.d	1	Q6P4R8|NFRKB_HUMAN			FALSE
TLNEKLFLL	33.28	1089.64	9	0.7	545.824	2	32.425	0.8683-0.8902	1260	15400	1554176	35386	210520_A549_Growing_1_Slot1-15_1_368.d	1	P48995|TRPC1_HUMAN			FALSE
TLNEKLTAL	33.59	1001.58	9	-0.9	501.79	2	11.4204	0.8162-0.8381	3100	39800	545771	12511	210520_A549_Growing_1_Slot1-15_1_368.d	1	Q8WUW1|BRK1_HUMAN			FALSE
TLNSAAVTV	30.34	874.476	9	-7.3	875.469	1	10.1111	1.3940-1.4159			485065	10955	210520_A549_Growing_1_Slot1-15_1_368.d	1	Q9UHY1|NRBP_HUMAN			FALSE
TLQEQLEKA	30.77	1058.56	9	-1.6	530.282	2	5.8809	0.8335-0.8555	728	14800	280685	5865	210520_A549_Growing_1_Slot1-15_1_368.d	1	Q9H307|PININ_HUMAN			FALSE
TLQKEIEKV	33.78	1086.63	9	0.5	544.317	2	4.2409	0.8646-0.8865			202589	3299	210520_A549_Growing_1_Slot1-15_1_368.d	1	Q9BZF9|UACA_HUMAN			FALSE
TLSDLRVYL	41.49	1078.6	9	2	540.304	2	27.9593	0.8875-0.9094	19000	737000	1337202	30442	210520_A549_Growing_1_Slot1-15_1_368.d	5	Q9BYN0|SRXN1_HUMAN			FALSE
TLSEDTIRV	28.86	1032.55	9	0.7	517.275	2	9.6956	0.8299-0.8518	980	14400	463639	10459	210520_A549_Growing_1_Slot1-15_1_368.d	1	Q8IYT8|ULK2_HUMAN			FALSE
TLSEIKALL	35.73	986.601	9	-2	494.302	2	24.8221	0.8390-0.8610	878	10200	1187820	27570	210520_A549_Growing_1_Slot1-15_1_368.d	1	P12814|ACTN1_HUMAN			FALSE
TLTNIIHNL	39.54	1037.59	9	0.8	519.796	2	21.848	0.8408-0.8628	539	12300	1046428	24498	210520_A549_Growing_1_Slot1-15_1_368.d	2	Q9P0S3|ORML1_HUMAN			FALSE
TLTNVIHNL	38.85	1023.57	9	0.5	512.788	2	16.6563	0.8335-0.8555	2380	87600	796647	18597	210520_A549_Growing_1_Slot1-15_1_368.d	3	Q53FV1|ORML2_HUMAN			FALSE
TLTSKLYSL	36.02	1024.58	9	-0.5	513.293	2	15.9426	0.8418-0.8637	5320	72100	764088	17888	210520_A549_Growing_1_Slot1-15_1_368.d	1	Q9UDW1|QCR9_HUMAN			FALSE
TLVDFPLHL	29.59	1053.59	9	-2	527.794	2	39.3859	0.8546-0.8765	891	11900	1886157	43407	210520_A549_Growing_1_Slot1-15_1_368.d	2	Q8WXG6|MADD_HUMAN			FALSE
TLVEAIKQV	35.96	999.596	9	3.8	500.803	2	13.8192	0.8235-0.8454	608	11600	661516	15416	210520_A549_Growing_1_Slot1-15_1_368.d	1	Q9HCE1|MOV10_HUMAN			FALSE
TLVYHVVGV	41.34	985.56	9	-1.9	493.782	2	15.5162	0.8153-0.8372	3600	44500	743593	17413	210520_A549_Growing_1_Slot1-15_1_368.d	1	Q15393|SF3B3_HUMAN			FALSE
TLWGIQKEL	37.35	1086.61	9	0.1	544.306	2	21.5356	0.8737-0.8957	10200	118000	1031524	24154	210520_A549_Growing_1_Slot1-15_1_368.d	1	P00338|LDHA_HUMAN			FALSE
TLWPEVQKL	27.1	1112.62	9	-1.3	557.313	2	24.0932	0.8564-0.8783	508	3430	1154366	26876	210520_A549_Growing_1_Slot1-15_1_368.d	1	Q6IA86|ELP2_HUMAN			FALSE
TLWYRPPEL	28.57	1173.62	9	-0.4	587.811	2	25.4056	0.8783-0.9002	331	3700	1215655	28105	210520_A549_Growing_1_Slot1-15_1_368.d	1	P50750|CDK9_HUMAN;Q14004|CDK13_HUMAN;Q9NYV4|CDK12_HUMAN			FALSE
TLYEHNNEL	49.75	1131.52	9	-0.2	566.762	2	4.9957	0.8710-0.8929	8520	384000	238420	4550	210520_A549_Growing_1_Slot1-15_1_368.d	2	Q9NRG9|AAAS_HUMAN			FALSE
TMAEGPYKI	25.93	1008.5	9	-2.7	505.249	2	8.1719	0.8070-0.8290	106	3340	391821	8711	210520_A549_Growing_1_Slot1-15_1_368.d	1	Q14697|GANAB_HUMAN			FALSE
TMAKESSIIGV	25.5	1134.6	11	-2.4	568.298	2	10.5656	0.8655-0.8875	434	9300	505601	11471	210520_A549_Growing_1_Slot1-15_1_368.d	1	Q08257|QOR_HUMAN			FALSE
TMDGRILQV	27.44	1031.54	9	-5.6	516.771	2	13.6682	0.8399-0.8619			655916	15276	210520_A549_Growing_1_Slot1-15_1_368.d	1	Q04912|RON_HUMAN			FALSE
TMIKGLYGI	34.64	994.552	9	-4.9	498.276	2	20.3305	0.8335-0.8555	651	4940	970944	22724	210520_A549_Growing_1_Slot1-15_1_368.d	1	P00338|LDHA_HUMAN			FALSE
TMTTINTHL	36.4	1030.51	9	-0.2	516.258	2	8.5058	0.8573-0.8792	758	16900	406736	9066	210520_A549_Growing_1_Slot1-15_1_368.d	1	P28472|GBRB3_HUMAN;P47870|GBRB2_HUMAN			FALSE
TMVDRIEEV	29.7	1090.53	9	-2.4	546.267	2	11.5441	0.8408-0.8628	406	16400	552325	12695	210520_A549_Growing_1_Slot1-15_1_368.d	2	P29375|KDM5A_HUMAN			FALSE
TMVEHNYYV	35.4	1154.51	9	7.3	578.259	2	7.2352	0.8865-0.9085	120	9930	347025	7595	210520_A549_Growing_1_Slot1-15_1_368.d	2	Q96PD2|DCBD2_HUMAN			FALSE
TQLLNNM(+15.99)RSQY	25.95	1382.66	11	3.6	692.334	2	4.8435	0.9633-0.9852			231842	4342	210520_A549_Growing_1_Slot1-15_1_368.d	1	P13645|K1C10_HUMAN	Oxidation (M)	M7:Oxidation (M):1001.00	FALSE
TQLLNNMRSQY	26.27	1366.67	11	11.9	684.342	2	9.1975	0.9523-0.9742			441255	9915	210520_A549_Growing_1_Slot1-15_1_368.d	1	P13645|K1C10_HUMAN			FALSE
TTFPRPVTV	28.29	1016.57	9	1.9	509.286	2	11.636	0.8143-0.8363	1240	19400	556053	12783	210520_A549_Growing_1_Slot1-15_1_368.d	1	Q15233|NONO_HUMAN			FALSE
TTGPRFLISDRD	26.32	1376.7	12	2.8	459.906	3	8.1479	0.7238-0.7458			390882	8682	210520_A549_Growing_1_Slot1-15_1_368.d	1	Q9H4F8|SMOC1_HUMAN			FALSE
TVADHIQKV	37.08	1009.56	9	0	505.78	2	0.0602	0.8153-0.8372	1050	15100	915	5	210520_A549_Growing_1_Slot1-15_1_368.d	1	Q9Y678|COPG1_HUMAN			FALSE
TVADKIHSV	35.98	968.529	9	-1	485.267	2	2.1873	0.8262-0.8482	3470	67500	100144	954	210520_A549_Growing_1_Slot1-15_1_368.d	2	O95147|DUS14_HUMAN			FALSE
TVFEHTFHV	40.65	1115.54	9	-2.2	558.771	2	10.3888	0.8884-0.9103	404	9380	497201	11261	210520_A549_Growing_1_Slot1-15_1_368.d	1	P41250|GARS_HUMAN			FALSE
TVIAKVNNV	28.93	956.565	9	0.2	479.286	2	4.8629	0.8025-0.8244			232788	4378	210520_A549_Growing_1_Slot1-15_1_368.d	1	P26639|SYTC_HUMAN			FALSE
TVIRDPPSI	25.75	996.56	9	2.3	499.284	2	8.9254	0.7961-0.8180			428195	9595	210520_A549_Growing_1_Slot1-15_1_368.d	1	Q13112|CAF1B_HUMAN			FALSE
TVMDSKIVQV	38.02	1118.6	10	2.6	560.304	2	12.8168	0.8518-0.8737	797	13700	613899	14209	210520_A549_Growing_1_Slot1-15_1_368.d	1	O15131|IMA6_HUMAN;P52294|IMA5_HUMAN;O60684|IMA7_HUMAN			FALSE
V(+42.01)ILIILIII	25.27	1063.76	9	1.9	532.884	2	42.6114	0.9203-0.9423	613	7020	2039723	46823	210520_A549_Growing_1_Slot1-15_1_368.d	1		Acetylation (N-term)	V1:Acetylation (N-term):1001.00	FALSE
V(+42.01)ILLLLLLL	25.27	1063.76	9	1.9	532.884	2	42.6114	0.9203-0.9423	613	7020	2039723	46823	210520_A549_Growing_1_Slot1-15_1_368.d	1		Acetylation (N-term)	V1:Acetylation (N-term):1001.00	FALSE
V(+42.01)LLLLLIIL	25.27	1063.76	9	1.9	532.884	2	42.6114	0.9203-0.9423	613	7020	2039723	46823	210520_A549_Growing_1_Slot1-15_1_368.d	1		Acetylation (N-term)	V1:Acetylation (N-term):1001.00	FALSE
V(+42.01)LLLLLLLL	25.27	1063.76	9	1.9	532.884	2	42.6114	0.9203-0.9423	613	7020	2039723	46823	210520_A549_Growing_1_Slot1-15_1_368.d	1	Q9UIW2|PLXA1_HUMAN	Acetylation (N-term)	V1:Acetylation (N-term):1001.00	FALSE
VAGGGGGFGAA	25.31	819.388	11	2.2	820.389	1	4.6297	1.2673-1.2891			221492	4002	210520_A549_Growing_1_Slot1-15_1_368.d	1	P35908|K22E_HUMAN			FALSE
VAGPAPSTV	36.58	797.428	9	4.1	798.431	1	5.2906	1.2919-1.3138			253509	5079	210520_A549_Growing_1_Slot1-15_1_368.d	1	Q9H4A3|WNK1_HUMAN			FALSE
VANKIGII	31.58	826.528	8	-2.5	414.266	2	9.8778	0.7641-0.7860			473882	10692	210520_A549_Growing_1_Slot1-15_1_368.d	1	P62750|RL23A_HUMAN			FALSE
VEENRIDVE	31.36	1101.53	9	2.4	551.769	2	4.3576	0.8290-0.8509			208296	3546	210520_A549_Growing_1_Slot1-15_1_368.d	1	Q08554|DSC1_HUMAN			FALSE
VGGLGKLGKDA	29.65	1013.59	11	2	507.797	2	2.7443	0.8619-0.8838			130485	1265	210520_A549_Growing_1_Slot1-15_1_368.d	2	P81605|DCD_HUMAN			FALSE
VGLGGTKSIS	29.73	917.518	10	-6.8	459.759	2	4.2993	0.7887-0.8107			205437	3417	210520_A549_Growing_1_Slot1-15_1_368.d	1	P35908|K22E_HUMAN			FALSE
VGVAVTVEV	26.22	871.501	9	2	872.502	1	21.4046	1.4123-1.4341			1026852	24032	210520_A549_Growing_1_Slot1-15_1_368.d	1	O95932|TGM3L_HUMAN			FALSE
VIAEILRGV	31.31	968.602	9	0.3	485.304	2	22.3208	0.8344-0.8564	1930	53600	1069751	25071	210520_A549_Growing_1_Slot1-15_1_368.d	2	O00567|NOP56_HUMAN			FALSE
VIFDEVHYI	30.08	1133.58	9	1.2	567.79	2	28.455	0.8847-0.9066	451	6230	1362239	30909	210520_A549_Growing_1_Slot1-15_1_368.d	1	Q15477|SKIV2_HUMAN			FALSE
VIFDEVHYL	30.08	1133.58	9	1.2	567.79	2	28.455	0.8847-0.9066	451	6230	1362239	30909	210520_A549_Growing_1_Slot1-15_1_368.d	1	Q5H9U9|DDX6L_HUMAN			FALSE
VILPTVHEV	35.24	1005.59	9	-10.1	503.79	2	15.9813	0.8445-0.8664	2170	42700	766896	17966	210520_A549_Growing_1_Slot1-15_1_368.d	3	Q8IWF6|DEN6A_HUMAN			FALSE
VINDVRDIFL	33.46	1202.67	10	1.5	602.336	2	31.1823	0.9048-0.9267	268	5140	1492528	33798	210520_A549_Growing_1_Slot1-15_1_368.d	1	P52655|TF2AA_HUMAN			FALSE
VIVELIYKV	36.31	1074.67	9	-5.6	538.334	2	30.4819	0.8536-0.8756	109	2980	1459913	33033	210520_A549_Growing_1_Slot1-15_1_368.d	1	P53618|COPB_HUMAN			FALSE
VLADALKSI	28.13	928.559	9	-1.8	465.282	2	18.8582	0.7979-0.8198			904831	21221	210520_A549_Growing_1_Slot1-15_1_368.d	1	P62244|RS15A_HUMAN			FALSE
VLAVLKNEKL	28.29	1125.71	10	0.8	563.859	2	9.6251	0.9213-0.9432			461771	10411	210520_A549_Growing_1_Slot1-15_1_368.d	1	O75643|U520_HUMAN			FALSE
VLDDKLVFV	37.98	1046.6	9	1.8	524.304	2	27.7865	0.8564-0.8783	5630	64200	1331646	30346	210520_A549_Growing_1_Slot1-15_1_368.d	1	Q4KMQ2|ANO6_HUMAN			FALSE
VLDDKLYVV	32.99	1062.6	9	0.2	532.301	2	20.0273	0.8555-0.8774	5700	137000	958843	22453	210520_A549_Growing_1_Slot1-15_1_368.d	2	Q96PQ7|KLHL5_HUMAN			FALSE
VLDGRGHLL	35.21	978.561	9	-1.2	490.283	2	5.9916	0.8546-0.8765	133	3750	286296	6016	210520_A549_Growing_1_Slot1-15_1_368.d	1	P40429|RL13A_HUMAN			FALSE
VLDLDTHVV	34.16	1009.54	9	-2.2	505.774	2	18.1343	0.8655-0.8875	1040	14900	868401	20281	210520_A549_Growing_1_Slot1-15_1_368.d	1	Q5T953|IER5L_HUMAN			FALSE
VLEDKVLSV	26.05	1000.58	9	-1.7	501.292	2	14.4088	0.8262-0.8482	609	9000	690415	16105	210520_A549_Growing_1_Slot1-15_1_368.d	1	Q86VI3|IQGA3_HUMAN			FALSE
VLFEHAVGYA	27.36	1104.56	10	1.5	553.283	2	15.0868	0.8701-0.8920	239	6180	724014	16944	210520_A549_Growing_1_Slot1-15_1_368.d	1	O00567|NOP56_HUMAN			FALSE
VLFENTDSVHL	40.89	1272.63	11	-1	637.318	2	22.7027	0.9350-0.9569	607	17600	1087414	25444	210520_A549_Growing_1_Slot1-15_1_368.d	2	P42696|RBM34_HUMAN			FALSE
VLFGVETHV	26.02	999.539	9	-2.8	500.771	2	18.0479	0.8427-0.8646	386	6200	864684	20204	210520_A549_Growing_1_Slot1-15_1_368.d	1	Q96CN7|ISOC1_HUMAN			FALSE
VLFSSPPVILL	25.68	1183.72	11	2.7	592.864	2	56.238	0.9057-0.9277			2690528	56988	210520_A549_Growing_1_Slot1-15_1_368.d	1	P04156|PRIO_HUMAN			FALSE
VLFTGVKEV	27.81	990.575	9	-0.9	496.29	2	14.4651	0.8253-0.8472			694163	16213	210520_A549_Growing_1_Slot1-15_1_368.d	1	Q9Y5X3|SNX5_HUMAN			FALSE
VLGDDPQLMKV	25.61	1213.64	11	-0.6	607.82	2	17.805	0.9039-0.9258	138	2300	852585	19935	210520_A549_Growing_1_Slot1-15_1_368.d	1	Q9Y6J9|TAF6L_HUMAN			FALSE
VLGKVNEI	25.44	870.518	8	-2	436.261	2	6.0319	0.7842-0.8061	489	16300	288158	6058	210520_A549_Growing_1_Slot1-15_1_368.d	1	Q13561|DCTN2_HUMAN			FALSE
VLGPAAYNV	36.69	902.486	9	3.2	903.488	1	16.098	1.4205-1.4423			772464	18074	210520_A549_Growing_1_Slot1-15_1_368.d	1	Q16891|MIC60_HUMAN			FALSE
VLGPTLKNV	30.97	939.575	9	-2.7	470.789	2	9.4367	0.8134-0.8354	200	4460	451521	10171	210520_A549_Growing_1_Slot1-15_1_368.d	1	Q6AHZ1|Z518A_HUMAN			FALSE
VLIDYQRNV	25.82	1118.61	9	-1.4	560.306	2	10.0846	0.8719-0.8938	2790	42900	481350	10880	210520_A549_Growing_1_Slot1-15_1_368.d	1	O14980|XPO1_HUMAN			FALSE
VLIENVASL	40.26	956.554	9	3.6	957.556	1	29.3163	1.4669-1.4888			1404924	31734	210520_A549_Growing_1_Slot1-15_1_368.d	8	P18283|GPX2_HUMAN			FALSE
VLIPKLPQL	29.01	1019.67	9	-3	510.838	2	32.708	0.8591-0.8811	3410	45600	1570115	35855	210520_A549_Growing_1_Slot1-15_1_368.d	2	Q8N138|ORML3_HUMAN			FALSE
VLISGVVHEI	30.65	1064.62	10	3	533.315	2	21.1766	0.8792-0.9012	163	5480	1015657	23757	210520_A549_Growing_1_Slot1-15_1_368.d	1	O43462|MBTP2_HUMAN			FALSE
VLKEIVERV	29.76	1083.67	9	-0.7	542.834	2	8.1917	0.8811-0.9030	433	10400	391812	8702	210520_A549_Growing_1_Slot1-15_1_368.d	1	Q14444|CAPR1_HUMAN			FALSE
VLLAAGPSAA	42.24	868.502	10	-0.3	869.501	1	12.8712	1.3785-1.4004			617624	14294	210520_A549_Growing_1_Slot1-15_1_368.d	1	Q8TEM1|PO210_HUMAN			FALSE
VLLGKVYVV	39.34	988.632	9	-0.7	495.318	2	21.798	0.8354-0.8573	634	17900	1043644	24444	210520_A549_Growing_1_Slot1-15_1_368.d	2	Q6TFL4|KLH24_HUMAN			FALSE
VLLGSVITA	25.37	871.538	9	4.8	872.541	1	28.286	1.4141-1.4360			1355755	30795	210520_A549_Growing_1_Slot1-15_1_368.d	1	O15439|MRP4_HUMAN			FALSE
VLLKARLVPA	37.28	1078.72	10	0.8	540.364	2	9.2329	0.9094-0.9313	3390	108000	440326	9896	210520_A549_Growing_1_Slot1-15_1_368.d	2	Q6P995|F171B_HUMAN			FALSE
VLM(+15.99)TEDIKL	35.35	1076.58	9	-3.7	539.29	2	15.6158	0.8564-0.8783	111	2650	748244	17514	210520_A549_Growing_1_Slot1-15_1_368.d	1	Q04637|IF4G1_HUMAN	Oxidation (M)	M3:Oxidation (M):1001.00	FALSE
VLMEKPDVV	34.11	1028.56	9	-0.9	515.281	2	10.6169	0.8317-0.8536	408	7960	508403	11543	210520_A549_Growing_1_Slot1-15_1_368.d	1	Q9NY93|DDX56_HUMAN			FALSE
VLMKALEYL	27.55	1078.61	9	1.8	540.308	2	29.1885	0.8856-0.9076	371	6310	1396563	31563	210520_A549_Growing_1_Slot1-15_1_368.d	1	Q14008|CKAP5_HUMAN			FALSE
VLMTEDIKL	38.59	1060.58	9	1	531.295	2	22.4617	0.8573-0.8792	2200	53500	1074401	25171	210520_A549_Growing_1_Slot1-15_1_368.d	2	Q04637|IF4G1_HUMAN			FALSE
VLMTQQPRPVL	39.22	1280.73	11	2.7	641.367	2	14.2162	0.9185-0.9404	258	4620	681085	15875	210520_A549_Growing_1_Slot1-15_1_368.d	1	Q9NPE3|NOP10_HUMAN			FALSE
VLNEYFHNV	26.46	1133.55	9	2.2	567.779	2	14.3402	0.8445-0.8664	1000	16600	686683	16013	210520_A549_Growing_1_Slot1-15_1_368.d	1	P53680|AP2S1_HUMAN			FALSE
VLPQIVTGV	33.47	924.564	9	1.1	925.564	1	27.8778	1.4487-1.4706			1336271	30421	210520_A549_Growing_1_Slot1-15_1_368.d	1	Q96FL8|S47A1_HUMAN			FALSE
VLPVPPLSV	35.69	919.574	9	8.8	920.581	1	37.0525	1.4378-1.4597			1776305	40935	210520_A549_Growing_1_Slot1-15_1_368.d	4	P24928|RPB1_HUMAN			FALSE
VLSEKVSQL	32.52	1001.58	9	3.6	501.792	2	7.0339	0.8198-0.8418	249	8880	336730	7310	210520_A549_Growing_1_Slot1-15_1_368.d	1	Q9H0U3|MAGT1_HUMAN			FALSE
VLSGPPAVA	29.09	809.465	9	0.6	810.465	1	10.4026	1.2964-1.3183			499060	11300	210520_A549_Growing_1_Slot1-15_1_368.d	2	O75094|SLIT3_HUMAN			FALSE
VLSSIETGV	28.95	903.491	9	-3.5	904.487	1	14.3485	1.4050-1.4268			688536	16046	210520_A549_Growing_1_Slot1-15_1_368.d	1	Q07157|ZO1_HUMAN			FALSE
VLVDRTIYI	31.27	1090.64	9	0.1	546.322	2	21.2365	0.8783-0.9002	1040	15200	1016588	23778	210520_A549_Growing_1_Slot1-15_1_368.d	2	P52758|RIDA_HUMAN			FALSE
VLVESEHQV	27.92	1038.53	9	0.8	520.27	2	4.4768	0.8472-0.8692	459	39300	213934	3724	210520_A549_Growing_1_Slot1-15_1_368.d	1	P23458|JAK1_HUMAN			FALSE
VLWFKPVEL	28.78	1129.65	9	-1.7	565.828	2	37.3246	0.8756-0.8975			1789358	41248	210520_A549_Growing_1_Slot1-15_1_368.d	1	Q2NL82|TSR1_HUMAN			FALSE
VM(+15.99)DSKIVQV	33.29	1033.55	9	-0.9	517.776	2	5.6294	0.8436-0.8655	3770	202000	267591	5511	210520_A549_Growing_1_Slot1-15_1_368.d	3	O15131|IMA6_HUMAN;P52294|IMA5_HUMAN;O60684|IMA7_HUMAN	Oxidation (M)	M2:Oxidation (M):1001.00	FALSE
VM(+15.99)VGELVGA	26.61	889.458	9	-0.3	890.457	1	17.0504	1.3867-1.4086			818081	19101	210520_A549_Growing_1_Slot1-15_1_368.d	1	Q9Y2X3|NOP58_HUMAN	Oxidation (M)	M2:Oxidation (M):1001.00	FALSE
VMAPRTVLL	28.25	998.595	9	2.4	500.301	2	17.805	0.8335-0.8555	962	14300	851663	19923	210520_A549_Growing_1_Slot1-15_1_368.d	1	P01889|HLAB_HUMAN			FALSE
VMDSKIVQV	41.8	1017.55	9	10.5	509.784	2	9.3725	0.8381-0.8600	16200	747000	449659	10129	210520_A549_Growing_1_Slot1-15_1_368.d	6	O15131|IMA6_HUMAN;P52294|IMA5_HUMAN;O60684|IMA7_HUMAN			FALSE
VMDTRVIHI	33.63	1082.59	9	-0.7	542.297	2	10.0796	0.8701-0.8920	117	2670	482283	10903	210520_A549_Growing_1_Slot1-15_1_368.d	1	Q99941|ATF6B_HUMAN			FALSE
VMFKEPVEV	37.49	1076.56	9	-1	539.28	2	16.73	0.8463-0.8683	805	38900	801309	18709	210520_A549_Growing_1_Slot1-15_1_368.d	3	Q9BX70|BTBD2_HUMAN			FALSE
VMFKTPVSI	24.74	1020.57	9	-6.3	511.283	2	22.4457	0.8399-0.8619	186	4060	1075334	25194	210520_A549_Growing_1_Slot1-15_1_368.d	1	Q14204|DYHC1_HUMAN			FALSE
VMIGSPKKV	30.26	957.568	9	-3.2	479.785	2	1.0324	0.8107-0.8326	91.7	2280	47775	455	210520_A549_Growing_1_Slot1-15_1_368.d	1	Q68CZ2|TENS3_HUMAN			FALSE
VMIPVPAGV	26.92	881.505	9	0.2	882.504	1	31.3183	1.4040-1.4259			1500892	33972	210520_A549_Growing_1_Slot1-15_1_368.d	1	Q96EY1|DNJA3_HUMAN			FALSE
VMLDVPIRL	31.81	1054.62	9	-1	528.312	2	34.5627	0.8683-0.8902	1250	15400	1654162	38002	210520_A549_Growing_1_Slot1-15_1_368.d	2	Q9UJF2|NGAP_HUMAN			FALSE
VMQEGLAHI	27.51	996.506	9	-1.4	499.255	2	9.2155	0.8363-0.8582	151	3280	441262	9922	210520_A549_Growing_1_Slot1-15_1_368.d	1	Q9BRX2|PELO_HUMAN			FALSE
VNLGGSKSISIS	34.25	1160.64	12	2.8	581.323	2	8.9039	0.8875-0.9094	391	11200	426328	9548	210520_A549_Growing_1_Slot1-15_1_368.d	1	P04264|K2C1_HUMAN			FALSE
VQIGDIVTV	36.73	942.539	9	-5.8	943.532	1	30.5214	1.4414-1.4633			1462723	33113	210520_A549_Growing_1_Slot1-15_1_368.d	1	P62280|RS11_HUMAN			FALSE
VSPPDNPQV	25.22	951.466	9	-0.7	952.464	1	6.2624	1.4159-1.4378			300308	6378	210520_A549_Growing_1_Slot1-15_1_368.d	2	Q6P2Q9|PRP8_HUMAN			FALSE
VTTDIQVKV	35.64	1001.58	9	-0.8	501.79	2	10.0908	0.8162-0.8381	4560	35400	480416	10856	210520_A549_Growing_1_Slot1-15_1_368.d	1	O00267|SPT5H_HUMAN			FALSE
VVADSPAEV	33.93	885.444	9	7	886.45	1	6.6706	1.3730-1.3949			319933	6893	210520_A549_Growing_1_Slot1-15_1_368.d	1	O75175|CNOT3_HUMAN			FALSE
VVLPAPPAV	32.57	861.532	9	-1.9	862.53	1	25.7007	1.3885-1.4104			1232371	28441	210520_A549_Growing_1_Slot1-15_1_368.d	1	Q96S59|RANB9_HUMAN			FALSE
VVVDPIQSV	41.76	954.539	9	3.1	955.54	1	22.0464	1.4514-1.4733	317	4750	1057606	24756	210520_A549_Growing_1_Slot1-15_1_368.d	3	O00487|PSDE_HUMAN			FALSE
VVVDRKHVPEEV	44.86	1404.77	12	-8.6	469.256	3	4.0271	0.7275-0.7494			192195	2915	210520_A549_Growing_1_Slot1-15_1_368.d	1	Q13867|BLMH_HUMAN			FALSE
YAYDGKDYI	47.26	1106.49	9	0.1	554.248	2	9.6004	0.8354-0.8573	12900	751000	459905	10365	210520_A549_Growing_1_Slot1-15_1_368.d	4	P01889|HLAB_HUMAN			FALSE
YAYDGKDYIA	44.75	1177.53	10	0.1	589.766	2	8.2879	0.8765-0.8984	1560	58500	397409	8839	210520_A549_Growing_1_Slot1-15_1_368.d	2	P01889|HLAB_HUMAN			FALSE
YAYDGKDYL	47.26	1106.49	9	0.1	554.248	2	9.6004	0.8354-0.8573	12900	751000	459905	10365	210520_A549_Growing_1_Slot1-15_1_368.d	4	P17693|HLAG_HUMAN			FALSE
YAYDGKDYLA	44.75	1177.53	10	0.1	589.766	2	8.2879	0.8765-0.8984	1560	58500	397409	8839	210520_A549_Growing_1_Slot1-15_1_368.d	2	P17693|HLAG_HUMAN			FALSE
YDAEISQIHQ	41.73	1202.56	10	4.2	602.283	2	6.2236	0.8893-0.9112			298448	6338	210520_A549_Growing_1_Slot1-15_1_368.d	1	P35908|K22E_HUMAN			FALSE
YDPEAASA	32.91	822.34	8	1.1	823.34	1	2.2778	1.2983-1.3202			108432	1052	210520_A549_Growing_1_Slot1-15_1_368.d	1	P81605|DCD_HUMAN			FALSE
YGAEALERM	38.95	1038.48	9	-0.7	520.242	2	8.5169	0.8290-0.8509	188	6060	407671	9091	210520_A549_Growing_1_Slot1-15_1_368.d	1	P69905|HBA_HUMAN			FALSE
YGAEALERM(+15.99)FL	41.57	1314.63	11	7	658.32	2	25.5158	0.9304-0.9523	144	2850	1222149	28229	210520_A549_Growing_1_Slot1-15_1_368.d	2	P69905|HBA_HUMAN	Oxidation (M)	M9:Oxidation (M):1001.00	FALSE
YGAEALERMFL	39.95	1298.63	11	5.1	650.321	2	36.2944	0.9496-0.9715			1740010	40130	210520_A549_Growing_1_Slot1-15_1_368.d	1	P69905|HBA_HUMAN			FALSE
YGIPAIVKL	26.63	972.601	9	4.7	487.305	2	29.1024	0.8354-0.8573			1394714	31534	210520_A549_Growing_1_Slot1-15_1_368.d	1	P14923|PLAK_HUMAN			FALSE
YGLPVVVKL	41.19	986.616	9	0.7	494.311	2	30.2037	0.8381-0.8600	1040	12900	1445020	32700	210520_A549_Growing_1_Slot1-15_1_368.d	1	P35222|CTNB1_HUMAN			FALSE
YGPGLTHGV	24.73	899.45	9	-1	450.728	2	5.3992	0.7787-0.8006	750	17000	258199	5219	210520_A549_Growing_1_Slot1-15_1_368.d	1	P21333|FLNA_HUMAN			FALSE
YGQPEPVKPFLF	38.32	1420.74	12	0.3	711.37	2	30.1295	0.9669-0.9889	73.9	1560	1442219	32629	210520_A549_Growing_1_Slot1-15_1_368.d	1	Q9NZH8|IL36G_HUMAN			FALSE
YGSSSFGGSY	43.79	1010.4	10	5.6	1011.4	1	8.4589	1.3712-1.3931			405791	9031	210520_A549_Growing_1_Slot1-15_1_368.d	1	P13645|K1C10_HUMAN			FALSE
YGVDLHHA	35.98	910.43	8	4.7	456.22	2	5.8737	0.7138-0.7357			281627	5897	210520_A549_Growing_1_Slot1-15_1_368.d	1	Q9H4G0|E41L1_HUMAN;O43491|E41L2_HUMAN			FALSE
YHKYSLIKGNF	37.21	1368.72	11	1.5	457.243	3	5.2711	0.7586-0.7805			252584	5064	210520_A549_Growing_1_Slot1-15_1_368.d	1	P05109|S10A8_HUMAN			FALSE
YHNLLEGGQED	33.94	1273.56	11	-0.2	637.78	2	6.6512	0.9012-0.9231			319019	6889	210520_A549_Growing_1_Slot1-15_1_368.d	1	P35527|K1C9_HUMAN			FALSE
YHSKYEEL	27.66	1067.49	8	4.7	534.751	2	0.248	0.8436-0.8655	163	3840	11008	88	210520_A549_Growing_1_Slot1-15_1_368.d	1	P35908|K22E_HUMAN			FALSE
YIDKDLEYV	27.42	1156.57	9	-2.5	579.283	2	14.629	0.8938-0.9158	259	5680	700683	16363	210520_A549_Growing_1_Slot1-15_1_368.d	1	Q9NRR4|RNC_HUMAN			FALSE
YIEKVVYTV	25.88	1112.61	9	-2.8	557.306	2	13.2577	0.8692-0.8911	140	2870	636299	14769	210520_A549_Growing_1_Slot1-15_1_368.d	1	P07942|LAMB1_HUMAN			FALSE
YIHSEPLGV	38.66	1013.52	9	-0.4	507.761	2	8.6335	0.8600-0.8820	18300	678000	411398	9178	210520_A549_Growing_1_Slot1-15_1_368.d	4	P30838|AL3A1_HUMAN			FALSE
YIMSYISRV	28.14	1130.58	9	1.7	566.293	2	20.1602	0.8902-0.9121	268	5970	966296	22626	210520_A549_Growing_1_Slot1-15_1_368.d	1	Q12965|MYO1E_HUMAN			FALSE
YITERIIAV	35.38	1076.62	9	0.5	539.314	2	18.6553	0.8564-0.8783	3100	122000	892693	20913	210520_A549_Growing_1_Slot1-15_1_368.d	3	Q68CZ2|TENS3_HUMAN			FALSE
YLADIFTKL	40.52	1082.6	9	3.1	542.304	2	35.8386	0.8820-0.9039	3540	111000	1713883	39483	210520_A549_Growing_1_Slot1-15_1_368.d	3	Q49AG3|ZBED5_HUMAN			FALSE
YLDEDTIYHL	42.41	1280.59	10	6	641.301	2	23.8509	0.9450-0.9669	337	6130	1142281	26621	210520_A549_Growing_1_Slot1-15_1_368.d	2	P31153|METK2_HUMAN			FALSE
YLDEIVKEV	37.98	1106.59	9	0.8	554.295	2	21.1908	0.8756-0.8975	525	8920	1014725	23735	210520_A549_Growing_1_Slot1-15_1_368.d	1	P12270|TPR_HUMAN			FALSE
YLDIKGLLDV	27.94	1147.65	10	3.9	574.829	2	40.1035	0.8856-0.9076	662	9030	1919597	44087	210520_A549_Growing_1_Slot1-15_1_368.d	1	P63208|SKP1_HUMAN			FALSE
YLDKVRALE	31.4	1105.61	9	3.9	553.811	2	6.1653	0.8920-0.9139			295650	6270	210520_A549_Growing_1_Slot1-15_1_368.d	1	P02533|K1C14_HUMAN;P08727|K1C19_HUMAN;P13645|K1C10_HUMAN;Q2M2I5|K1C24_HUMAN;Q04695|K1C17_HUMAN;Q99456|K1C12_HUMAN;P08779|K1C16_HUMAN;P19012|K1C15_HUMAN			FALSE
YLDLSENRL	27.6	1121.57	9	-1.4	561.787	2	15.3911	0.8783-0.9002	894	13900	737057	17247	210520_A549_Growing_1_Slot1-15_1_368.d	1	Q13045|FLII_HUMAN			FALSE
YLDPRITVA	31.65	1046.58	9	-1.2	524.29	2	14.4263	0.8637-0.8856			692286	16156	210520_A549_Growing_1_Slot1-15_1_368.d	1	P11387|TOP1_HUMAN			FALSE
YLENGKETL	43.35	1065.53	9	-0.2	533.769	2	5.0434	0.8527-0.8747	4410	211000	240315	4625	210520_A549_Growing_1_Slot1-15_1_368.d	2	P04439|HLAA_HUMAN;P10321|HLAC_HUMAN;P30511|HLAF_HUMAN;P01893|HLAH_HUMAN			FALSE
YLGRLAHEV	47.04	1056.57	9	2.2	529.289	2	4.8022	0.8783-0.9002	2060	87100	229026	4256	210520_A549_Growing_1_Slot1-15_1_368.d	1	P40429|RL13A_HUMAN			FALSE
YLHDFLKYL	39.74	1210.64	9	4.4	606.324	2	30.0048	0.9286-0.9505	769	24200	1435734	32514	210520_A549_Growing_1_Slot1-15_1_368.d	2	Q15014|MO4L2_HUMAN;Q9UBU8|MO4L1_HUMAN			FALSE
YLIHFPVSV	44.14	1073.59	9	0	537.798	2	34.0443	0.8683-0.8902	1990	51700	1629878	37378	210520_A549_Growing_1_Slot1-15_1_368.d	2	P52895|AK1C2_HUMAN			FALSE
YLIHSPMSL	43.03	1059.54	9	-1.1	530.773	2	21.4734	0.8692-0.8911	621	9860	1027808	24078	210520_A549_Growing_1_Slot1-15_1_368.d	1	P42330|AK1C3_HUMAN			FALSE
YLINEIDRI	36.96	1147.62	9	2.8	574.815	2	25.1206	0.8902-0.9121	705	10100	1202669	27859	210520_A549_Growing_1_Slot1-15_1_368.d	1	Q03001|DYST_HUMAN			FALSE
YLLPAIVHI	39.27	1037.63	9	1	519.817	2	37.0907	0.8747-0.8966	26300	465000	1775384	40924	210520_A549_Growing_1_Slot1-15_1_368.d	3	Q92841|DDX17_HUMAN;P17844|DDX5_HUMAN			FALSE
YLLPKDIKL	35.58	1101.68	9	-0.4	551.842	2	20.3002	0.9130-0.9350	1280	34500	971870	22740	210520_A549_Growing_1_Slot1-15_1_368.d	3	Q6T310|RSLBA_HUMAN			FALSE
YLMEGSYNKV	26.39	1202.56	10	0.3	602.284	2	8.9394	0.8920-0.9139	422	8500	428184	9584	210520_A549_Growing_1_Slot1-15_1_368.d	1	P48556|PSMD8_HUMAN			FALSE
YLNVQVKEL	29.48	1104.62	9	0.4	553.311	2	15.5065	0.8792-0.9012	407	7020	742662	17392	210520_A549_Growing_1_Slot1-15_1_368.d	1	Q9NTJ3|SMC4_HUMAN			FALSE
YLPDIIKDQKA	33.34	1302.72	11	-2.5	435.242	3	10.4609	0.7577-0.7796	366	7350	501869	11379	210520_A549_Growing_1_Slot1-15_1_368.d	2	O15355|PPM1G_HUMAN			FALSE
YLPEDFIRV	26.88	1150.6	9	-0.7	576.303	2	30.4082	0.8875-0.9094	6660	25400	1447816	32766	210520_A549_Growing_1_Slot1-15_1_368.d	1	O43187|IRAK2_HUMAN			FALSE
YLTNEGIAHL	41.68	1129.58	10	-0.3	565.79	2	14.1895	0.8902-0.9121	390	8560	679227	15837	210520_A549_Growing_1_Slot1-15_1_368.d	1	Q15149|PLEC_HUMAN			FALSE
YLYPDITRL	25.99	1152.62	9	1.9	577.312	2	27.3413	0.9057-0.9277	1950	24300	1309401	29941	210520_A549_Growing_1_Slot1-15_1_368.d	1	P31641|SC6A6_HUMAN			FALSE
YMIAHITGL	24.76	1017.53	9	1.2	509.769	2	21.7221	0.8472-0.8692	1210	20700	1039913	24353	210520_A549_Growing_1_Slot1-15_1_368.d	1	P04818|TYSY_HUMAN			FALSE
YMSKVELEA	37.25	1068.52	9	-1.3	535.26	2	7.6026	0.8445-0.8664	236	7820	363843	8033	210520_A549_Growing_1_Slot1-15_1_368.d	1	P08729|K2C7_HUMAN			FALSE
YQSKYEEL	43.64	1058.49	8	-2.7	530.247	2	4.7509	0.8418-0.8637	3570	255000	227150	4200	210520_A549_Growing_1_Slot1-15_1_368.d	2	P04264|K2C1_HUMAN			FALSE
YSDDDVPSV	24.89	995.408	9	4.3	996.411	1	11.1023	1.4341-1.4560			532662	12142	210520_A549_Growing_1_Slot1-15_1_368.d	1	Q6PL18|ATAD2_HUMAN			FALSE
YSLEKVFGI	26.76	1054.57	9	-11.5	528.281	2	30.2882	0.8491-0.8710			1451534	32844	210520_A549_Growing_1_Slot1-15_1_368.d	1	Q9UNF1|MAGD2_HUMAN			FALSE
YTDATPLRV	33.77	1034.54	9	0.5	518.273	2	8.6056	0.8290-0.8509	647	8760	410467	9157	210520_A549_Growing_1_Slot1-15_1_368.d	1	Q8N8A6|DDX51_HUMAN			FALSE
YTPPPPPTA	26.88	939.47	9	5	940.473	1	6.7484	1.3712-1.3931			323667	6987	210520_A549_Growing_1_Slot1-15_1_368.d	1	Q9BUJ2|HNRL1_HUMAN			FALSE
YTSPVNPAV	28.61	946.476	9	-7.2	947.468	1	10.7913	1.4040-1.4259			517739	11779	210520_A549_Growing_1_Slot1-15_1_368.d	2	P61165|TM258_HUMAN			FALSE
YVIDPIKGLKL	38.79	1257.77	11	-3	420.259	3	27.3724	0.7924-0.8143			1312183	29993	210520_A549_Growing_1_Slot1-15_1_368.d	3	Q15149|PLEC_HUMAN			FALSE
YVLPEVSKV	29.36	1032.59	9	-1.3	517.295	2	15.9999	0.8463-0.8683	1250	11600	765031	17921	210520_A549_Growing_1_Slot1-15_1_368.d	1	Q9UI10|EI2BD_HUMAN			FALSE
YVPETVYRV	27.54	1124.59	9	-7.4	563.291	2	10.6942	0.8683-0.8902			513084	11674	210520_A549_Growing_1_Slot1-15_1_368.d	1	P49841|GSK3B_HUMAN;P49840|GSK3A_HUMAN			FALSE
YVQDFLNHL	31.52	1147.57	9	-2.6	574.784	2	26.2698	0.9030-0.9249	115	5290	1258366	28956	210520_A549_Growing_1_Slot1-15_1_368.d	2	Q9H074|PAIP1_HUMAN			FALSE
YVTGPGGVD	40.1	863.403	9	2.2	864.404	1	5.6599	1.3375-1.3594			271321	5601	210520_A549_Growing_1_Slot1-15_1_368.d	1	P15924|DESP_HUMAN			FALSE

## Sheet: Growing Rep 2
Peptide	-10LgP	Mass	Length	ppm	m/z	z	RT	1/k0 Range	Area Growing-2	Intensity Growing-2	Scan	Precursor Id	Source File	#Spec	Accession	PTM	AScore	Decoy
AAALIIHHV	35.2	943.56	9	1.5	472.784	2	4.9397	0.8408-0.8628	366	17200	237952	5902	210520_A549_Growing_2_Slot1-16_1_369.d	1	Q96ST3|SIN3A_HUMAN			FALSE
AAGPPISEGKY	27.18	1088.55	11	0.3	545.277	2	5.1403	0.8335-0.8555	515	8700	247394	6244	210520_A549_Growing_2_Slot1-16_1_369.d	1				FALSE
AALEEADKMFL	30.46	1236.61	11	0.4	619.305	2	25.7951	0.9231-0.9450	512	8990	1234314	27654	210520_A549_Growing_2_Slot1-16_1_369.d	1	Q9Y6B2|EID1_HUMAN			FALSE
AAPLLLLLLL	27.55	1048.73	10	-8	525.361	2	42.6692	0.9094-0.9313			2039821	41461	210520_A549_Growing_2_Slot1-16_1_369.d	1				FALSE
AATEIVERV	31.36	986.54	9	-1.6	494.272	2	6.6461	0.8089-0.8308	761	18300	319511	8291	210520_A549_Growing_2_Slot1-16_1_369.d	1	Q9UID3|VPS51_HUMAN			FALSE
AGFAGDDAPR	41.83	975.441	10	0.2	488.723	2	0.792	0.8217-0.8436	1290	14400	35061	481	210520_A549_Growing_2_Slot1-16_1_369.d	1	P60709|ACTB_HUMAN;Q6S8J3|POTEE_HUMAN;P63267|ACTH_HUMAN;P68133|ACTS_HUMAN;P62736|ACTA_HUMAN;A5A3E0|POTEF_HUMAN;P0CG39|POTEJ_HUMAN;P63261|ACTG_HUMAN;P68032|ACTC_HUMAN;P0CG38|POTEI_HUMAN			FALSE
AGLQFPVGR	33.27	943.524	9	1.1	472.765	2	13.0855	0.7860-0.8079	12200	1020000	627044	15524	210520_A549_Growing_2_Slot1-16_1_369.d	7	Q7L7L0|H2A3_HUMAN;Q96QV6|H2A1A_HUMAN;P0C0S8|H2A1_HUMAN;Q99878|H2A1J_HUMAN;Q8IUE6|H2A2B_HUMAN;P04908|H2A1B_HUMAN;P0C0S5|H2AZ_HUMAN;P16104|H2AX_HUMAN;Q93077|H2A1C_HUMAN;Q96KK5|H2A1H_HUMAN;Q9BTM1|H2AJ_HUMAN;Q71UI9|H2AV_HUMAN;Q16777|H2A2C_HUMAN;Q6FI13|H2A2A_HUMAN;P20671|H2A1D_HUMAN			FALSE
AGPPESLGV	34.18	825.423	9	5.4	826.427	1	12.2094	1.3138-1.3357			586981	14591	210520_A549_Growing_2_Slot1-16_1_369.d	4	Q9Y618|NCOR2_HUMAN			FALSE
AIATELAQA	27.45	886.476	9	4.2	887.479	1	11.3348	1.4086-1.4305			544996	13556	210520_A549_Growing_2_Slot1-16_1_369.d	1				FALSE
AILGETSTV	31.61	889.476	9	2.4	890.477	1	13.0452	1.4141-1.4360			627053	15533	210520_A549_Growing_2_Slot1-16_1_369.d	2	Q15653|IKBB_HUMAN			FALSE
AILSPAFKV	29.16	944.569	9	-2.5	473.286	2	21.1929	0.8116-0.8335	223	3620	1014528	23538	210520_A549_Growing_2_Slot1-16_1_369.d	1	Q92598|HS105_HUMAN;O95757|HS74L_HUMAN;P34932|HSP74_HUMAN			FALSE
AIVDKVPSV	34.51	926.544	9	2.9	464.276	2	10.9513	0.7970-0.8189	11600	75400	526361	13121	210520_A549_Growing_2_Slot1-16_1_369.d	1	Q9Y678|COPG1_HUMAN			FALSE
ALAEGQLRL	28.55	969.561	9	5.4	485.786	2	12.9039	0.8235-0.8454	337	5020	619577	15337	210520_A549_Growing_2_Slot1-16_1_369.d	1	Q8NF37|PCAT1_HUMAN			FALSE
ALAGDQPSV	32.09	856.429	9	0.9	857.429	1	6.3586	1.3703-1.3922			306380	7900	210520_A549_Growing_2_Slot1-16_1_369.d	1	P21333|FLNA_HUMAN			FALSE
ALAGGITM(+15.99)V	45.55	847.447	9	-2.4	848.445	1	14.0172	1.3986-1.4205			673666	16646	210520_A549_Growing_2_Slot1-16_1_369.d	1	P27708|PYR1_HUMAN	Oxidation (M)	M8:Oxidation (M):1001.00	FALSE
ALAKIEIKL	28.85	997.654	9	3.6	499.831	2	16.1361	0.8664-0.8884			775043	18833	210520_A549_Growing_2_Slot1-16_1_369.d	1	P0C7P4|UCRIL_HUMAN;P47985|UCRI_HUMAN			FALSE
ALAPGLPTA	42.94	809.465	9	2.9	810.467	1	17.769	1.3411-1.3630			853000	20350	210520_A549_Growing_2_Slot1-16_1_369.d	6	Q9UMX5|NENF_HUMAN			FALSE
ALAPSTMKI	31.92	930.521	9	-1.2	466.263	2	10.7187	0.8006-0.8226	748	13300	514264	12854	210520_A549_Growing_2_Slot1-16_1_369.d	1	P60709|ACTB_HUMAN;P63267|ACTH_HUMAN;P68133|ACTS_HUMAN;P62736|ACTA_HUMAN;P63261|ACTG_HUMAN;P68032|ACTC_HUMAN			FALSE
ALASHLIEA	41.19	923.508	9	2.5	462.758	2	9.147	0.8061-0.8280	8980	255000	437898	11108	210520_A549_Growing_2_Slot1-16_1_369.d	2	Q9NZN4|EHD2_HUMAN			FALSE
ALASVIKEL	34.12	942.575	9	-1.2	472.29	2	20.5485	0.8098-0.8317	1820	81800	983877	22917	210520_A549_Growing_2_Slot1-16_1_369.d	3	Q8WYA0|IFT81_HUMAN			FALSE
ALASVIM(+15.99)GL	30.55	889.494	9	9.7	890.502	1	30.8704	1.4305-1.4524			1477772	31782	210520_A549_Growing_2_Slot1-16_1_369.d	1	P30153|2AAA_HUMAN;P30154|2AAB_HUMAN	Oxidation (M)	M7:Oxidation (M):1001.00	FALSE
ALATLIHQV	33.92	964.571	9	-0.1	483.288	2	15.8454	0.8436-0.8655	2980	88200	760170	18520	210520_A549_Growing_2_Slot1-16_1_369.d	2	Q9UBW8|CSN7A_HUMAN			FALSE
ALDEVFTKV	35.11	1020.55	9	6	511.28	2	18.6243	0.8344-0.8564			893858	21168	210520_A549_Growing_2_Slot1-16_1_369.d	1	Q9UMX5|NENF_HUMAN			FALSE
ALDGKIYEL	29.11	1020.55	9	-1.2	511.276	2	16.7835	0.8372-0.8591	2160	27000	804726	19396	210520_A549_Growing_2_Slot1-16_1_369.d	1	Q13017|RHG05_HUMAN			FALSE
ALDSHPTIV	42.05	951.503	9	2.7	476.755	2	7.4539	0.8006-0.8226	2420	122000	358730	9290	210520_A549_Growing_2_Slot1-16_1_369.d	4	Q02363|ID2_HUMAN			FALSE
ALDVANKIGII	31.69	1125.68	11	-0.7	563.84	2	25.6217	0.8920-0.9139	1430	21700	1225067	27507	210520_A549_Growing_2_Slot1-16_1_369.d	1	P62750|RL23A_HUMAN			FALSE
ALEEQLQQIR	28.79	1226.66	10	1.1	614.333	2	10.1214	0.9057-0.9277	130	2750	486299	12189	210520_A549_Growing_2_Slot1-16_1_369.d	1	P13645|K1C10_HUMAN			FALSE
ALESFLKQV	35.77	1033.58	9	0.4	517.793	2	21.8714	0.8390-0.8610	619	11100	1048910	24250	210520_A549_Growing_2_Slot1-16_1_369.d	1	P78527|PRKDC_HUMAN			FALSE
ALFASGLIHRV	40.08	1182.69	11	4.3	592.348	2	16.7567	0.9706-0.9925	91.4	2670	803796	19376	210520_A549_Growing_2_Slot1-16_1_369.d	1	Q8N6L1|KTAP2_HUMAN			FALSE
ALFGAGPASI	32.32	902.486	10	7.8	903.492	1	28.3044	1.4214-1.4432			1355465	29595	210520_A549_Growing_2_Slot1-16_1_369.d	1	Q12882|DPYD_HUMAN			FALSE
ALGGHPLLGV	42.35	932.544	10	0.1	467.275	2	15.123	0.8025-0.8244	2250	74000	726739	17849	210520_A549_Growing_2_Slot1-16_1_369.d	3	O94907|DKK1_HUMAN			FALSE
ALGKIPQTV	27.24	925.56	9	-3.6	463.781	2	7.739	0.8015-0.8235	185	6320	371764	9584	210520_A549_Growing_2_Slot1-16_1_369.d	1				FALSE
ALGPGVPHI	30.65	859.492	9	6.1	430.752	2	13.5117	0.7823-0.8043			649433	16073	210520_A549_Growing_2_Slot1-16_1_369.d	1	Q9GZS1|RPA49_HUMAN			FALSE
ALHHAVIFL	33.24	1019.59	9	-1.6	510.798	2	13.4728	0.8600-0.8820			647584	16044	210520_A549_Growing_2_Slot1-16_1_369.d	1	Q7Z2K6|ERMP1_HUMAN			FALSE
ALIEVGEGV	35.14	885.481	9	3	886.482	1	22.1231	1.4132-1.4350			1060996	24506	210520_A549_Growing_2_Slot1-16_1_369.d	1	Q86V59|PNM8A_HUMAN			FALSE
ALKDLINEA	30.1	985.544	9	1.4	493.776	2	15.0192	0.8262-0.8482	13300	159000	719296	17686	210520_A549_Growing_2_Slot1-16_1_369.d	1	P12004|PCNA_HUMAN			FALSE
ALLAEMDKV	32.9	988.526	9	-2.5	495.264	2	16.323	0.8198-0.8418	220	10800	783394	18994	210520_A549_Growing_2_Slot1-16_1_369.d	2	P33527|MRP1_HUMAN;Q86XZ4|SPAS2_HUMAN			FALSE
ALLDKLYAL	36.59	1018.61	9	0.1	510.306	2	32.959	0.8610-0.8829	10900	121000	1575309	33769	210520_A549_Growing_2_Slot1-16_1_369.d	1	Q9NV31|IMP3_HUMAN			FALSE
ALLDRIVSV	31.26	984.597	9	0.4	493.301	2	25.7903	0.8418-0.8637	2750	67000	1232475	27635	210520_A549_Growing_2_Slot1-16_1_369.d	2	Q92621|NU205_HUMAN			FALSE
ALLDVTHSEL	26.87	1096.58	10	-3.1	549.289	2	20.5806	0.8884-0.9103	1580	31000	986659	22969	210520_A549_Growing_2_Slot1-16_1_369.d	1				FALSE
ALLERGYSL	29.37	1020.56	9	-1.2	511.282	2	13.9613	0.8564-0.8783	452	8360	670876	16586	210520_A549_Growing_2_Slot1-16_1_369.d	1	P34897|GLYM_HUMAN			FALSE
ALLGDLTKA	30.79	900.528	9	1	451.267	2	14.7802	0.7887-0.8107	6900	159000	708113	17423	210520_A549_Growing_2_Slot1-16_1_369.d	2	Q92973|TNPO1_HUMAN;O14787|TNPO2_HUMAN			FALSE
ALLGEMEKL	27.09	1002.54	9	-1.2	502.273	2	20.8062	0.8390-0.8610	426	6740	995946	23156	210520_A549_Growing_2_Slot1-16_1_369.d	1				FALSE
ALLGKIEKV	36.98	969.622	9	0.4	485.814	2	6.969	0.8372-0.8591	919	48700	334454	8674	210520_A549_Growing_2_Slot1-16_1_369.d	2	Q10471|GALT2_HUMAN			FALSE
ALLGRVYDV	27.87	1004.57	9	2.9	503.287	2	16.548	0.8418-0.8637	96	3470	794524	19204	210520_A549_Growing_2_Slot1-16_1_369.d	1	Q8WUJ1|NEUFC_HUMAN			FALSE
ALLKVNQEL	34.84	1026.61	9	0.9	514.307	2	12.8976	0.8701-0.8920	589	10900	618650	15320	210520_A549_Growing_2_Slot1-16_1_369.d	1	Q9Y512|SAM50_HUMAN			FALSE
ALLNAILHSA	30.55	1021.59	10	1.6	511.799	2	26.5581	0.8719-0.8938	96.5	3090	1272242	28272	210520_A549_Growing_2_Slot1-16_1_369.d	1	Q9H8H0|NOL11_HUMAN			FALSE
ALLNIKVKL	33.06	1010.69	9	-2.3	506.344	2	20.066	0.8710-0.8929	638	19100	961636	22516	210520_A549_Growing_2_Slot1-16_1_369.d	2	P05783|K1C18_HUMAN			FALSE
ALLQSDVRL	34.53	1013.59	9	-2.4	507.795	2	16.6865	0.8509-0.8728	998	15000	800090	19310	210520_A549_Growing_2_Slot1-16_1_369.d	1	Q15149|PLEC_HUMAN			FALSE
ALLTGIISKA	44.41	985.617	10	1.3	493.812	2	21.1008	0.8436-0.8655	822	11500	1009889	23449	210520_A549_Growing_2_Slot1-16_1_369.d	1	Q92621|NU205_HUMAN			FALSE
ALMGSPQLV	34.35	914.49	9	5.5	915.493	1	22.4535	1.4496-1.4715			1076796	24836	210520_A549_Growing_2_Slot1-16_1_369.d	1	P14923|PLAK_HUMAN			FALSE
ALNEKLVNL	33.65	1012.59	9	1.6	507.299	2	15.0044	0.8354-0.8573	11400	287000	719292	17682	210520_A549_Growing_2_Slot1-16_1_369.d	2	O00303|EIF3F_HUMAN			FALSE
ALNELLQHV	32.56	1035.57	9	-0.6	518.788	2	20.9018	0.8445-0.8664	4590	164000	999655	23225	210520_A549_Growing_2_Slot1-16_1_369.d	3	Q9Y490|TLN1_HUMAN			FALSE
ALNEQIARL	29.73	1026.58	9	3.5	514.295	2	11.4532	0.8472-0.8692	659	10800	548740	13660	210520_A549_Growing_2_Slot1-16_1_369.d	1	O14777|NDC80_HUMAN			FALSE
ALPDQGIAKA	44.97	982.545	10	0.2	492.275	2	5.1563	0.8079-0.8299	3200	176000	247390	6240	210520_A549_Growing_2_Slot1-16_1_369.d	3	P78318|IGBP1_HUMAN			FALSE
ALPEPSPAA	34.68	851.439	9	4.3	852.442	1	7.6026	1.3475-1.3694			366161	9441	210520_A549_Growing_2_Slot1-16_1_369.d	1	Q15149|PLEC_HUMAN			FALSE
ALPPVLTTV	44.82	909.553	9	6.4	910.558	1	31.3563	1.4369-1.4587			1500990	32250	210520_A549_Growing_2_Slot1-16_1_369.d	5	Q6PKG0|LARP1_HUMAN			FALSE
ALSDHHIYL	37.45	1067.54	9	2.9	534.774	2	7.7676	0.8765-0.8984	4540	147000	373622	9622	210520_A549_Growing_2_Slot1-16_1_369.d	2	P04075|ALDOA_HUMAN			FALSE
ALSGHLETV	47.98	925.487	9	2	463.747	2	5.8209	0.7915-0.8134	12300	979000	277404	7134	210520_A549_Growing_2_Slot1-16_1_369.d	6	A6NMY6|AXA2L_HUMAN;P07355|ANXA2_HUMAN			FALSE
ALSSSQAEV	36.14	890.434	9	3.4	891.437	1	4.5315	1.4086-1.4305			218194	5254	210520_A549_Growing_2_Slot1-16_1_369.d	1	Q9BW19|KIFC1_HUMAN			FALSE
ALTGHLEEV	43.43	967.497	9	-0.2	484.751	2	7.2403	0.8235-0.8454	5630	335000	347528	9008	210520_A549_Growing_2_Slot1-16_1_369.d	3	P04083|ANXA1_HUMAN			FALSE
ALTPVVVTL	28.75	911.569	9	2	912.57	1	35.1662	1.4442-1.4660			1682864	35764	210520_A549_Growing_2_Slot1-16_1_369.d	1	P11802|CDK4_HUMAN			FALSE
ALVDQRELYL	27.86	1218.66	10	-2.2	610.331	2	22.4535	0.9231-0.9450			1076802	24842	210520_A549_Growing_2_Slot1-16_1_369.d	1				FALSE
ALVQDLAKA	35.91	927.539	9	0.1	464.772	2	9.3201	0.8025-0.8244	1090	18900	447212	11322	210520_A549_Growing_2_Slot1-16_1_369.d	1	P14635|CCNB1_HUMAN			FALSE
ALVSGGVAQA	39.42	871.476	10	-2.5	872.473	1	7.2916	1.4068-1.4287			351254	9094	210520_A549_Growing_2_Slot1-16_1_369.d	1	Q8NHY2|COP1_HUMAN			FALSE
ALVVQVAEA	39.77	898.512	9	4.9	899.516	1	16.9525	1.4241-1.4460			814008	19578	210520_A549_Growing_2_Slot1-16_1_369.d	4	P07686|HEXB_HUMAN			FALSE
AMAPGAPQV	30.92	840.416	9	5.7	841.42	1	8.5551	1.3621-1.3840			411802	10492	210520_A549_Growing_2_Slot1-16_1_369.d	1	P98160|PGBM_HUMAN			FALSE
AMFDKKVQL	43.81	1078.58	9	-0.7	540.294	2	8.5917	0.8500-0.8719	7050	467000	411800	10490	210520_A549_Growing_2_Slot1-16_1_369.d	5	O15061|SYNEM_HUMAN			FALSE
AMGIAPPKV	29.84	882.5	9	1.4	442.254	2	10.9501	0.7860-0.8079	692	11300	527292	13142	210520_A549_Growing_2_Slot1-16_1_369.d	1	O43395|PRPF3_HUMAN			FALSE
AMIELVERL	29.41	1072.6	9	-12.2	537.293	2	28.9265	0.8655-0.8875			1385081	30091	210520_A549_Growing_2_Slot1-16_1_369.d	1	Q96DX7|TRI44_HUMAN			FALSE
AMIKGLQVL	32.21	971.584	9	-2.8	486.793	2	21.1063	0.8372-0.8591	941	13900	1010811	23461	210520_A549_Growing_2_Slot1-16_1_369.d	1	Q7L576|CYFP1_HUMAN;Q96F07|CYFP2_HUMAN			FALSE
AMLGGDLNSA	42.26	947.438	10	-1.2	948.436	1	12.4233	1.4341-1.4560			597208	14808	210520_A549_Growing_2_Slot1-16_1_369.d	1	Q14814|MEF2D_HUMAN			FALSE
AMPQSGTGV	46.35	846.391	9	-1.1	847.389	1	4.2594	1.3247-1.3466			204918	4718	210520_A549_Growing_2_Slot1-16_1_369.d	2	O00487|PSDE_HUMAN			FALSE
AMWEHPITA	33.78	1054.49	9	1.6	528.249	2	11.5305	0.8536-0.8756	1250	38500	552467	13747	210520_A549_Growing_2_Slot1-16_1_369.d	2	Q96CD2|COAC_HUMAN			FALSE
AQAPDLQRV	30.06	996.535	9	-5.2	499.268	2	4.9729	0.8253-0.8472	1770	70900	237967	5917	210520_A549_Growing_2_Slot1-16_1_369.d	2	P46087|NOP2_HUMAN			FALSE
AQDFRVLYV	36.04	1109.59	9	-2.9	555.794	2	22.7796	0.8756-0.8975	456	6880	1089785	25085	210520_A549_Growing_2_Slot1-16_1_369.d	1	Q9BZG8|DPH1_HUMAN			FALSE
AQFEHTILL	33.11	1070.58	9	0.8	536.291	2	20.5321	0.8856-0.9076	8360	97700	982949	22899	210520_A549_Growing_2_Slot1-16_1_369.d	1	P50579|MAP2_HUMAN			FALSE
AQYEDIAQK	35.32	1064.51	9	15.6	533.268	2	1.6352	0.8372-0.8591	55.8	2060	78587	1237	210520_A549_Growing_2_Slot1-16_1_369.d	2	P04264|K2C1_HUMAN			FALSE
AQYENPPHI	30.32	1067.5	9	-0.8	534.754	2	5.756	0.8683-0.8902	1580	57400	277408	7138	210520_A549_Growing_2_Slot1-16_1_369.d	3	Q12965|MYO1E_HUMAN;O00160|MYO1F_HUMAN			FALSE
ASGPPVSELITK	34.82	1197.66	12	3.8	599.834	2	12.3593	0.8792-0.9012	484	4530	591632	14692	210520_A549_Growing_2_Slot1-16_1_369.d	1	P16402|H13_HUMAN;P16403|H12_HUMAN;P10412|H14_HUMAN			FALSE
ASKGVKLV	32.68	800.512	8	-2.8	401.258	2	7.7387	0.7540-0.7759			372697	9607	210520_A549_Growing_2_Slot1-16_1_369.d	1	Q08043|ACTN3_HUMAN;P35609|ACTN2_HUMAN;P12814|ACTN1_HUMAN;O43707|ACTN4_HUMAN			FALSE
ATAGVVTSV	27.06	803.439	9	-0.4	804.438	1	7.6221	1.3165-1.3384			367099	9469	210520_A549_Growing_2_Slot1-16_1_369.d	1				FALSE
ATDPTIHTV	30.65	953.482	9	-0.5	477.743	2	4.4193	0.8070-0.8290	1110	37400	211585	5015	210520_A549_Growing_2_Slot1-16_1_369.d	1	Q9H6U8|ALG9_HUMAN			FALSE
ATGENLPRV	33.13	955.509	9	-4	478.755	2	5.4616	0.7915-0.8134	260	5940	264277	6747	210520_A549_Growing_2_Slot1-16_1_369.d	1	Q9BZZ5|API5_HUMAN			FALSE
ATGPPVSELITK	38.9	1211.68	12	4.1	606.842	2	13.2088	0.8893-0.9112	387	6900	632633	15653	210520_A549_Growing_2_Slot1-16_1_369.d	2	P16401|H15_HUMAN			FALSE
ATPMPTPSV	33.02	899.442	9	-7.1	900.435	1	13.2202	1.4013-1.4232			635415	15705	210520_A549_Growing_2_Slot1-16_1_369.d	1	A3KN83|SBNO1_HUMAN			FALSE
AVFPSIVGRPR	38.81	1197.7	11	1.1	400.237	3	10.385	0.7823-0.8043	279	4340	497498	12468	210520_A549_Growing_2_Slot1-16_1_369.d	1	P60709|ACTB_HUMAN;Q9BYX7|ACTBM_HUMAN;Q6S8J3|POTEE_HUMAN;P63267|ACTH_HUMAN;P68133|ACTS_HUMAN;P62736|ACTA_HUMAN;A5A3E0|POTEF_HUMAN;P63261|ACTG_HUMAN;P68032|ACTC_HUMAN;P0CG38|POTEI_HUMAN			FALSE
AVGDGPPRV	32.46	866.461	9	-9.1	434.23	2	4.0067	0.7522-0.7741			192581	4211	210520_A549_Growing_2_Slot1-16_1_369.d	1	Q08345|DDR1_HUMAN			FALSE
AVHDSFVAV	28.91	943.476	9	-5.2	944.47	1	9.3909	1.4168-1.4387	550	12000	451853	11413	210520_A549_Growing_2_Slot1-16_1_369.d	2	Q5UIP0|RIF1_HUMAN			FALSE
AVLDRMHSL	27.59	1040.54	9	-0.1	521.274	2	6.9612	0.8673-0.8893			335396	8706	210520_A549_Growing_2_Slot1-16_1_369.d	1	P53621|COPA_HUMAN			FALSE
DAVEDLESVGK	29.1	1160.56	11	3.2	581.282	2	13.2265	0.8838-0.9057	210	4090	634500	15700	210520_A549_Growing_2_Slot1-16_1_369.d	1	P81605|DCD_HUMAN			FALSE
DNIQGITKPAIR	32.38	1324.75	12	0.5	663.375	2	6.0213	0.9788-1.0007	219	8040	289562	7462	210520_A549_Growing_2_Slot1-16_1_369.d	2	P62805|H4_HUMAN			FALSE
DVNAAIATIK	32.79	1014.57	10	-16	508.28	2	11.1793	0.8518-0.8737			537523	13363	210520_A549_Growing_2_Slot1-16_1_369.d	1	Q6PEY2|TBA3E_HUMAN;Q71U36|TBA1A_HUMAN;P68363|TBA1B_HUMAN;P0DPH8|TBA3D_HUMAN;Q9BQE3|TBA1C_HUMAN;P0DPH7|TBA3C_HUMAN			FALSE
EESNYELEGK	44.15	1196.52	10	-0.9	599.261	2	1.2655	0.8847-0.9066	138	2590	59168	928	210520_A549_Growing_2_Slot1-16_1_369.d	1	P13645|K1C10_HUMAN			FALSE
EIAQDFKTDLR	39.91	1334.68	11	4.9	668.346	2	7.7498	0.9943-1.0163	1050	25400	371756	9576	210520_A549_Growing_2_Slot1-16_1_369.d	2	Q16695|H31T_HUMAN;P68431|H31_HUMAN;P84243|H33_HUMAN;Q71DI3|H32_HUMAN			FALSE
FIASKGVKLV	49.96	1060.66	10	-1	531.334	2	7.749	0.8957-0.9176	3200	110000	372689	9599	210520_A549_Growing_2_Slot1-16_1_369.d	2	Q08043|ACTN3_HUMAN;P12814|ACTN1_HUMAN;O43707|ACTN4_HUMAN			FALSE
FIINGIEKV	33.62	1031.6	9	-2.7	516.802	2	21.0016	0.8399-0.8619	246	4550	1006169	23369	210520_A549_Growing_2_Slot1-16_1_369.d	1	Q9H9Y6|RPA2_HUMAN			FALSE
FLAGEGMTV	27.33	923.442	9	-1.5	924.439	1	21.3261	1.4369-1.4587			1022870	23690	210520_A549_Growing_2_Slot1-16_1_369.d	1				FALSE
FLDDLSQKL	34.35	1077.57	9	-5.1	539.785	2	22.8825	0.8673-0.8893	310	8520	1096264	25194	210520_A549_Growing_2_Slot1-16_1_369.d	2	Q9BYT8|NEUL_HUMAN			FALSE
FLDEKTHEL	33.27	1130.56	9	4.2	566.285	2	5.6301	0.9030-0.9249	1240	61200	270830	6930	210520_A549_Growing_2_Slot1-16_1_369.d	2	Q9H0K6|PUS7L_HUMAN			FALSE
FLDENVHFF	29.44	1166.54	9	0.4	584.272	2	31.4716	0.8747-0.8966	512	8470	1503769	32299	210520_A549_Growing_2_Slot1-16_1_369.d	1	Q86TI2|DPP9_HUMAN			FALSE
FLDEPTNHL	38.4	1084.52	9	1.4	543.262	2	11.8033	0.8482-0.8701	2050	56200	567387	14107	210520_A549_Growing_2_Slot1-16_1_369.d	2	Q9UG63|ABCF2_HUMAN			FALSE
FLDNERHEV	49.76	1157.55	9	-2.8	579.774	2	4.2982	0.9240-0.9459			206839	4819	210520_A549_Growing_2_Slot1-16_1_369.d	2	Q16512|PKN1_HUMAN			FALSE
FLDNGPKTI	33.49	1003.53	9	-3.7	502.768	2	9.5075	0.8098-0.8317			457457	11557	210520_A549_Growing_2_Slot1-16_1_369.d	2	P78344|IF4G2_HUMAN			FALSE
FLDPNNIPKA	41.74	1127.6	10	-0.7	564.8	2	13.809	0.8628-0.8847	4810	44800	662476	16376	210520_A549_Growing_2_Slot1-16_1_369.d	1	Q9BVK2|ALG8_HUMAN			FALSE
FLEKESAIV	27	1034.56	9	-7.9	518.281	2	12.0734	0.8747-0.8966			580450	14430	210520_A549_Growing_2_Slot1-16_1_369.d	1				FALSE
FLFELPSRL	27.4	1120.63	9	-0.9	561.316	2	40.1813	0.8920-0.9139			1921375	39495	210520_A549_Growing_2_Slot1-16_1_369.d	1	Q9UID3|VPS51_HUMAN			FALSE
FLFGEEPSKL	27.19	1165.6	10	4.9	583.806	2	23.9698	0.9030-0.9249	1300	12600	1149169	26229	210520_A549_Growing_2_Slot1-16_1_369.d	2				FALSE
FLFQEPRSI	27.72	1135.6	9	1.6	568.804	2	22.2463	0.8792-0.9012	496	7730	1065658	24618	210520_A549_Growing_2_Slot1-16_1_369.d	1				FALSE
FLGEKIASV	32.63	962.544	9	2.6	482.276	2	14.226	0.8107-0.8326	1710	52600	681130	16830	210520_A549_Growing_2_Slot1-16_1_369.d	2	Q8N128|F177A_HUMAN			FALSE
FLGPWPAAS	37.33	944.476	9	-2.5	945.472	1	29.3931	1.4323-1.4542			1407300	30470	210520_A549_Growing_2_Slot1-16_1_369.d	3	P30533|AMRP_HUMAN			FALSE
FLIRESETL	31.11	1106.6	9	-1.9	554.3	2	16.1308	0.8774-0.8993	308	6140	774119	18819	210520_A549_Growing_2_Slot1-16_1_369.d	1	P07948|LYN_HUMAN			FALSE
FLLDKKIGV	42.17	1031.64	9	-1.8	516.82	2	15.7644	0.8600-0.8820	12000	457000	756458	18448	210520_A549_Growing_2_Slot1-16_1_369.d	3	P78371|TCPB_HUMAN			FALSE
FLLDPVKGERL	35.97	1285.74	11	1.3	643.872	2	19.6784	0.9688-0.9907	4640	61700	942130	22120	210520_A549_Growing_2_Slot1-16_1_369.d	5	Q15149|PLEC_HUMAN			FALSE
FLLEKGYEV	32.85	1096.58	9	-1.4	549.292	2	19.1623	0.8683-0.8902	784	12300	918016	21666	210520_A549_Growing_2_Slot1-16_1_369.d	1	O60547|GMDS_HUMAN			FALSE
FLLGPRLVLA	28.32	1097.7	10	-2.2	549.849	2	36.2528	0.8792-0.9012	3690	78300	1730066	36556	210520_A549_Growing_2_Slot1-16_1_369.d	2	P49755|TMEDA_HUMAN			FALSE
FLLPHPGLQV	26.89	1119.64	10	1.2	560.825	2	28.4165	0.9002-0.9222	597	7930	1359175	29665	210520_A549_Growing_2_Slot1-16_1_369.d	1				FALSE
FLMDFIHQV	35.73	1148.57	9	-5.4	575.283	2	37.5582	0.9002-0.9222	445	6510	1795690	37570	210520_A549_Growing_2_Slot1-16_1_369.d	1	Q8WUM0|NU133_HUMAN			FALSE
FLPDANSSV	42.82	948.455	9	-3.2	949.451	1	12.6954	1.4277-1.4496			610259	15119	210520_A549_Growing_2_Slot1-16_1_369.d	1	Q96ST3|SIN3A_HUMAN			FALSE
FLQEKSPAV	32.43	1017.55	9	0.1	509.777	2	6.3003	0.8290-0.8509			303598	7848	210520_A549_Growing_2_Slot1-16_1_369.d	1	Q14157|UBP2L_HUMAN			FALSE
FLQPELVKL	30.86	1085.65	9	-2.7	543.825	2	27.965	0.8783-0.9002	837	11300	1336956	29286	210520_A549_Growing_2_Slot1-16_1_369.d	1	Q14997|PSME4_HUMAN			FALSE
FLSEHPNVTL	32.02	1155.59	10	-0.2	578.798	2	16.1031	0.8884-0.9103	2660	38700	771321	18751	210520_A549_Growing_2_Slot1-16_1_369.d	1	Q9UH17|ABC3B_HUMAN			FALSE
FLSKQQASQVL	31.39	1247.69	11	-1.2	624.844	2	9.2585	0.9185-0.9404	1170	17400	443493	11243	210520_A549_Growing_2_Slot1-16_1_369.d	1	P07225|PROS_HUMAN			FALSE
FLSKQQASQVLV	38.53	1346.76	12	-1.5	674.378	2	12.78	0.9532-0.9752	408	14800	613046	15176	210520_A549_Growing_2_Slot1-16_1_369.d	2	P07225|PROS_HUMAN			FALSE
FLSSEAANV	38.97	936.455	9	1.5	937.455	1	11.4125	1.4360-1.4578			548723	13643	210520_A549_Growing_2_Slot1-16_1_369.d	1	Q03169|TNAP2_HUMAN			FALSE
FLYDDNQRV	29.68	1168.55	9	2	585.279	2	9.4986	0.8975-0.9194	1140	17600	455591	11511	210520_A549_Growing_2_Slot1-16_1_369.d	1	Q02880|TOP2B_HUMAN;P11388|TOP2A_HUMAN			FALSE
FQIGPVAGV	27.65	886.491	9	2.9	887.493	1	29.0819	1.4077-1.4296			1392465	30195	210520_A549_Growing_2_Slot1-16_1_369.d	1				FALSE
FTAEFLEKV	40.4	1082.56	9	0.3	542.285	2	23.4536	0.8445-0.8664	643	9030	1122249	25699	210520_A549_Growing_2_Slot1-16_1_369.d	1	Q8NEM2|SHCBP_HUMAN			FALSE
FVDDYTVRV	35.75	1112.55	9	3.4	557.279	2	15.2193	0.8564-0.8783	5590	84000	730452	17922	210520_A549_Growing_2_Slot1-16_1_369.d	2	O00487|PSDE_HUMAN			FALSE
FVDPNGKISL	27.62	1088.59	10	3.4	545.297	2	15.9907	0.8619-0.8838	286	5730	767602	18672	210520_A549_Growing_2_Slot1-16_1_369.d	1				FALSE
FVIRNIVEA	28.94	1059.61	9	1.4	530.807	2	18.7661	0.8555-0.8774	603	9450	898505	21265	210520_A549_Growing_2_Slot1-16_1_369.d	1	Q5JNZ5|RS26L_HUMAN;P62854|RS26_HUMAN			FALSE
FVMETFVHL	30.57	1121.56	9	-2.9	561.779	2	35.0885	0.8774-0.8993			1679153	35693	210520_A549_Growing_2_Slot1-16_1_369.d	1	Q9BVK8|TM147_HUMAN			FALSE
FVWSGTAEA	30.26	966.445	9	2.9	967.446	1	18.0022	1.4305-1.4524			864137	20567	210520_A549_Growing_2_Slot1-16_1_369.d	1	Q9UPT9|UBP22_HUMAN			FALSE
FVYDEPGHAV	29.36	1132.52	10	-0.2	567.261	2	8.3944	0.8783-0.9002	760	12200	402485	10275	210520_A549_Growing_2_Slot1-16_1_369.d	1	Q9NZM1|MYOF_HUMAN			FALSE
GAVHDVKDVLDS	51.2	1253.63	12	2.9	627.816	2	6.378	0.9578-0.9797	1160	26600	307329	7939	210520_A549_Growing_2_Slot1-16_1_369.d	2	P81605|DCD_HUMAN			FALSE
GEVPLTPT	27.61	812.428	8	0.1	813.428	1	14.6977	1.3065-1.3284			706244	17374	210520_A549_Growing_2_Slot1-16_1_369.d	1				FALSE
GIDSSSPEV	36.64	889.403	9	4	890.405	1	6.1059	1.4004-1.4223			294266	7616	210520_A549_Growing_2_Slot1-16_1_369.d	4	Q15365|PCBP1_HUMAN			FALSE
GIFGGHIRSV	33.58	1041.57	10	2.2	521.789	2	6.9717	0.8893-0.9112	1420	70400	334453	8673	210520_A549_Growing_2_Slot1-16_1_369.d	2	Q14694|UBP10_HUMAN			FALSE
GLADASLLKKV	39.43	1113.68	11	2.6	557.841	2	13.3959	0.9139-0.9359	1200	19500	641950	15870	210520_A549_Growing_2_Slot1-16_1_369.d	2	Q9UBB4|ATX10_HUMAN			FALSE
GLADKVYFL	40.95	1024.56	9	2.1	513.283	2	28.2455	0.8509-0.8728	2900	91400	1351763	29533	210520_A549_Growing_2_Slot1-16_1_369.d	3	P27708|PYR1_HUMAN			FALSE
GLAEDSPKM	31.35	946.443	9	-1.4	474.224	2	4.6859	0.8089-0.8308	563	21900	224807	5497	210520_A549_Growing_2_Slot1-16_1_369.d	1	Q63HN8|RN213_HUMAN			FALSE
GLAEEVQRL	27.51	1013.55	9	-0.5	507.778	2	13.8054	0.8408-0.8628	5870	153000	660606	16326	210520_A549_Growing_2_Slot1-16_1_369.d	2				FALSE
GLAPQIHDL	27.39	962.519	9	-0.9	482.262	2	13.3527	0.8162-0.8381	624	19700	641019	15849	210520_A549_Growing_2_Slot1-16_1_369.d	1	Q86VI3|IQGA3_HUMAN			FALSE
GLATDVQTV	36.22	902.471	9	4.8	903.474	1	11.2376	1.4360-1.4578			540318	13428	210520_A549_Growing_2_Slot1-16_1_369.d	5	P49720|PSB3_HUMAN			FALSE
GLDDIKDLKV	44.33	1114.62	10	-0.2	558.314	2	15.9583	0.9112-0.9331	3680	105000	765734	18624	210520_A549_Growing_2_Slot1-16_1_369.d	3	Q9HCE1|MOV10_HUMAN			FALSE
GLDGPPPTV	36.08	851.439	9	0.5	852.439	1	10.8488	1.3648-1.3867			521699	13009	210520_A549_Growing_2_Slot1-16_1_369.d	3	Q03169|TNAP2_HUMAN			FALSE
GLDIEGVKTV	32.58	1029.57	10	2.2	515.789	2	14.8942	0.8418-0.8637	448	15400	715558	17588	210520_A549_Growing_2_Slot1-16_1_369.d	2	Q96GQ7|DDX27_HUMAN			FALSE
GLDPAVIKV	28.29	910.549	9	-0.2	456.277	2	17.3005	0.7915-0.8134	541	8250	827954	19874	210520_A549_Growing_2_Slot1-16_1_369.d	1	O43301|HS12A_HUMAN			FALSE
GLFAPVHKV	30.03	966.565	9	3.4	484.287	2	6.4522	0.8564-0.8783	1950	38800	309193	7983	210520_A549_Growing_2_Slot1-16_1_369.d	1	P30622|CLIP1_HUMAN			FALSE
GLGPVPVSV	30.98	823.48	9	12.4	824.49	1	25.8553	1.3420-1.3639			1238943	27733	210520_A549_Growing_2_Slot1-16_1_369.d	2	O75051|PLXA2_HUMAN			FALSE
GLHNVVYGI	28.53	970.524	9	3.8	486.266	2	13.259	0.8536-0.8756			637284	15754	210520_A549_Growing_2_Slot1-16_1_369.d	1	A5YKK6|CNOT1_HUMAN			FALSE
GLIDHQTYL	29.29	1058.54	9	2.4	530.273	2	15.1037	0.8838-0.9057	5360	147000	722089	17749	210520_A549_Growing_2_Slot1-16_1_369.d	2	Q15149|PLEC_HUMAN			FALSE
GLIEILKKV	32.27	1011.67	9	0.2	506.837	2	23.8654	0.8509-0.8728	16600	362000	1140810	26060	210520_A549_Growing_2_Slot1-16_1_369.d	4	O14737|PDCD5_HUMAN			FALSE
GLIEKNIEL	28.95	1027.59	9	2	514.799	2	17.3197	0.8363-0.8582	9480	251000	827953	19873	210520_A549_Growing_2_Slot1-16_1_369.d	2	P26358|DNMT1_HUMAN			FALSE
GLKEGIPAL	27.96	896.533	9	-3.6	449.268	2	14.9854	0.8006-0.8226	132	2950	720226	17706	210520_A549_Growing_2_Slot1-16_1_369.d	1	P13639|EF2_HUMAN			FALSE
GLKELSEYV	30.06	1036.54	9	-9.4	519.27	2	18.2549	0.8317-0.8536			876197	20797	210520_A549_Growing_2_Slot1-16_1_369.d	1	Q7L1Q6|BZW1_HUMAN			FALSE
GLLDPSVFHV	36.8	1082.58	10	-1	542.29	2	35.1926	0.8683-0.8902	905	10800	1681011	35731	210520_A549_Growing_2_Slot1-16_1_369.d	1	Q9BVI4|NOC4L_HUMAN			FALSE
GLLERVKEL	33.78	1055.63	9	1	528.82	2	13.7015	0.8948-0.9167	3450	139000	658746	16286	210520_A549_Growing_2_Slot1-16_1_369.d	3	Q00341|VIGLN_HUMAN			FALSE
GLLIGTTGV	28.7	829.491	9	6.2	830.495	1	25.5054	1.3977-1.4195			1222284	27454	210520_A549_Growing_2_Slot1-16_1_369.d	1	O14544|SOCS6_HUMAN			FALSE
GLLPSPLAV	32.48	865.527	9	-7.1	866.52	1	38.84	1.4177-1.4396			1857654	38564	210520_A549_Growing_2_Slot1-16_1_369.d	1	Q96PM9|Z385A_HUMAN			FALSE
GLMKDIVGA	28.03	902.49	9	-2.6	452.247	2	13.0592	0.7970-0.8189	1570	44200	625182	15482	210520_A549_Growing_2_Slot1-16_1_369.d	2	Q16719|KYNU_HUMAN			FALSE
GLNDGQWHSV	32.79	1111.5	10	0.3	556.755	2	7.862	0.8564-0.8783	1790	32600	378288	9738	210520_A549_Growing_2_Slot1-16_1_369.d	1	Q9BZ76|CNTP3_HUMAN;Q96NU0|CNT3B_HUMAN			FALSE
GLSTEGIYRV	28.29	1093.58	10	2.2	547.792	2	12.1073	0.8683-0.8902	7030	107000	581379	14449	210520_A549_Growing_2_Slot1-16_1_369.d	1	Q9NRY4|RHG35_HUMAN			FALSE
GLVGSLQEV	27.44	900.492	9	1	901.491	1	21.054	1.4277-1.4496			1009887	23447	210520_A549_Growing_2_Slot1-16_1_369.d	1				FALSE
GLYSGVTTV	37.56	895.465	9	3.8	896.467	1	15.5725	1.4205-1.4423			748094	18274	210520_A549_Growing_2_Slot1-16_1_369.d	3	P23921|RIR1_HUMAN			FALSE
GMLDLVKKV	29.77	1001.59	9	1.3	501.8	2	18.5297	0.8482-0.8701	624	11900	887349	21029	210520_A549_Growing_2_Slot1-16_1_369.d	1	Q9UKD1|GMEB2_HUMAN			FALSE
GMLDTHHKL	26.97	1050.53	9	-2	526.265	2	0.7217	0.8619-0.8838			35060	480	210520_A549_Growing_2_Slot1-16_1_369.d	1				FALSE
GTIGLIHAV	38.14	879.518	9	-2.2	880.515	1	14.7365	1.4350-1.4569	6460	87200	708104	17414	210520_A549_Growing_2_Slot1-16_1_369.d	5	P09936|UCHL1_HUMAN			FALSE
GTMSNPVTV	28.18	904.432	9	4.3	905.435	1	9.9934	1.4031-1.4250			480714	12064	210520_A549_Growing_2_Slot1-16_1_369.d	1	Q14119|VEZF1_HUMAN			FALSE
GVDDAANFRTV	34.16	1163.56	11	2.2	582.782	2	8.751	0.8737-0.8957	358	21100	420195	10695	210520_A549_Growing_2_Slot1-16_1_369.d	2	O43795|MYO1B_HUMAN			FALSE
GVFDGLHTV	28.48	943.476	9	4.5	472.743	2	18.94	0.8134-0.8354	909	27200	906883	21453	210520_A549_Growing_2_Slot1-16_1_369.d	2	P43251|BTD_HUMAN			FALSE
GVLDTLTKV	29.49	944.554	9	5.1	473.282	2	23.3866	0.8061-0.8280	1670	44200	1121314	25674	210520_A549_Growing_2_Slot1-16_1_369.d	3	Q99417|MYCBP_HUMAN			FALSE
GVLGVVTGV	27.47	799.48	9	-0.3	800.48	1	26.2829	1.3393-1.3612			1259299	28069	210520_A549_Growing_2_Slot1-16_1_369.d	1				FALSE
GVLPNIQAV	31.97	909.528	9	1.8	910.529	1	27.5853	1.4442-1.4660			1321247	29047	210520_A549_Growing_2_Slot1-16_1_369.d	2	Q7L7L0|H2A3_HUMAN;Q96QV6|H2A1A_HUMAN;P0C0S8|H2A1_HUMAN;Q99878|H2A1J_HUMAN;Q8IUE6|H2A2B_HUMAN;P04908|H2A1B_HUMAN;P16104|H2AX_HUMAN;Q93077|H2A1C_HUMAN;Q96KK5|H2A1H_HUMAN;Q9BTM1|H2AJ_HUMAN;Q16777|H2A2C_HUMAN;Q6FI13|H2A2A_HUMAN;P20671|H2A1D_HUMAN			FALSE
GVYGDVHRV	30.55	1000.51	9	0.9	501.257	2	0.1815	0.8491-0.8710	2090	26000	6418	48	210520_A549_Growing_2_Slot1-16_1_369.d	1	O95758|PTBP3_HUMAN			FALSE
GVYGDVQRV	38.02	991.509	9	1.4	496.758	2	5.1569	0.8198-0.8418	4850	327000	247383	6233	210520_A549_Growing_2_Slot1-16_1_369.d	2	Q9UKA9|PTBP2_HUMAN;P26599|PTBP1_HUMAN			FALSE
HIIENIVAV	31.24	1006.58	9	-0.4	504.293	2	18.8547	0.8253-0.8472	5890	68900	901290	21320	210520_A549_Growing_2_Slot1-16_1_369.d	1	O76021|RL1D1_HUMAN			FALSE
HLAEVLERV	29.29	1064.6	9	-1.6	533.3	2	9.5075	0.8829-0.9048			457456	11556	210520_A549_Growing_2_Slot1-16_1_369.d	1	Q5VTR2|BRE1A_HUMAN			FALSE
HLDEARTLL	30.31	1066.58	9	2.2	534.292	2	6.8582	0.8774-0.8993	791	21400	329781	8551	210520_A549_Growing_2_Slot1-16_1_369.d	1	Q5VTR2|BRE1A_HUMAN			FALSE
HLDEHVPVV	28.16	1043.54	9	-1.4	522.772	2	6.9823	0.8500-0.8719	260	4620	336328	8728	210520_A549_Growing_2_Slot1-16_1_369.d	1	O14544|SOCS6_HUMAN			FALSE
HLFETISQA	28.77	1044.52	9	-1.1	523.264	2	11.3997	0.8454-0.8673	1830	22700	545939	13589	210520_A549_Growing_2_Slot1-16_1_369.d	1	P49720|PSB3_HUMAN			FALSE
HLFGNLEKL	30.11	1069.59	9	6.3	535.802	2	14.7782	0.8783-0.9002	308	4870	709040	17440	210520_A549_Growing_2_Slot1-16_1_369.d	1	Q58EX7|PKHG4_HUMAN			FALSE
HLIEPLANA	33.4	976.534	9	2.6	489.271	2	11.3607	0.8445-0.8664	862	31300	545946	13596	210520_A549_Growing_2_Slot1-16_1_369.d	3	Q9Y490|TLN1_HUMAN			FALSE
HLIGDFSKV	49.94	1014.55	9	3.3	508.279	2	9.2215	0.8354-0.8573	639	10400	442568	11228	210520_A549_Growing_2_Slot1-16_1_369.d	1	P30307|MPIP3_HUMAN			FALSE
HLIHEVTKV	52.17	1074.62	9	-2.4	538.31	2	0.1579	0.8619-0.8838			8257	67	210520_A549_Growing_2_Slot1-16_1_369.d	1	Q14697|GANAB_HUMAN			FALSE
HLLNESPM(+15.99)L	32.02	1068.53	9	1.9	535.267	2	11.0669	0.8491-0.8710	532	4150	533806	13286	210520_A549_Growing_2_Slot1-16_1_369.d	1	Q92621|NU205_HUMAN	Oxidation (M)	M8:Oxidation (M):1001.00	FALSE
HLSIINEYL	29.31	1100.59	9	-0.6	551.295	2	26.2322	0.8664-0.8884	1020	15000	1256516	28016	210520_A549_Growing_2_Slot1-16_1_369.d	1	P46940|IQGA1_HUMAN			FALSE
HLTDITLKV	35.72	1038.61	9	-1.1	520.306	2	12.8206	0.8500-0.8719	1350	21700	613985	15205	210520_A549_Growing_2_Slot1-16_1_369.d	1	Q15046|SYK_HUMAN			FALSE
HLVDPLNMHV	34.08	1173.6	10	2	587.801	2	17.5357	0.9322-0.9541			841867	20137	210520_A549_Growing_2_Slot1-16_1_369.d	1	Q8NBU5|ATAD1_HUMAN			FALSE
HLWNSIHGL	32.38	1075.56	9	-3	538.779	2	12.9741	0.8683-0.8902	512	9440	622381	15411	210520_A549_Growing_2_Slot1-16_1_369.d	1	Q14596|NBR1_HUMAN			FALSE
HLYDYTVKL	42.81	1150.6	9	-0.7	576.303	2	13.7451	0.8875-0.9094	1330	22400	660605	16325	210520_A549_Growing_2_Slot1-16_1_369.d	2	O00291|HIP1_HUMAN			FALSE
HLYNNEEQV	29.12	1144.51	9	-1.3	573.259	2	3.9076	0.8664-0.8884	1470	63900	186874	3964	210520_A549_Growing_2_Slot1-16_1_369.d	1	Q04828|AK1C1_HUMAN;P42330|AK1C3_HUMAN			FALSE
HVLDVIHEV	41.35	1059.57	9	-0.8	530.788	2	13.8733	0.8582-0.8801	1720	22100	665276	16446	210520_A549_Growing_2_Slot1-16_1_369.d	1	O75962|TRIO_HUMAN			FALSE
IGGIGTVPVGR	36.4	1024.6	11	0.4	513.304	2	9.4746	0.8198-0.8418	451	8150	454666	11496	210520_A549_Growing_2_Slot1-16_1_369.d	1	Q5VTE0|EF1A3_HUMAN;Q05639|EF1A2_HUMAN;P68104|EF1A1_HUMAN			FALSE
IILGGVKAV	33.8	868.574	9	-5.7	435.288	2	13.2202	0.7778-0.7997			635425	15715	210520_A549_Growing_2_Slot1-16_1_369.d	1	P22314|UBA1_HUMAN			FALSE
IILLILILV	27.9	1021.75	9	-1.2	511.878	2	25.0916	0.9076-0.9295	446	7140	1201024	27124	210520_A549_Growing_2_Slot1-16_1_369.d	1	Q5TF21|SOGA3_HUMAN			FALSE
IIMLEALERV	29.78	1185.68	10	-0.4	593.841	2	35.9244	0.9149-0.9368			1718990	36400	210520_A549_Growing_2_Slot1-16_1_369.d	1	A8MWD9|RUXGL_HUMAN;P62308|RUXG_HUMAN			FALSE
ILAHEIHVL	41.58	1043.61	9	-0.2	522.809	2	10.7017	0.8902-0.9121	1120	17700	512403	12813	210520_A549_Growing_2_Slot1-16_1_369.d	1	Q15165|PON2_HUMAN			FALSE
ILAPVVKEI	34.67	980.627	9	0.2	491.316	2	18.4104	0.8381-0.8600			883625	20945	210520_A549_Growing_2_Slot1-16_1_369.d	2	P46940|IQGA1_HUMAN			FALSE
ILAQEIVKA	34.7	983.601	9	-1.5	492.803	2	11.1019	0.8198-0.8418	3190	96300	532868	13258	210520_A549_Growing_2_Slot1-16_1_369.d	2	Q9UBE0|SAE1_HUMAN			FALSE
ILDAGGHNV	29.8	894.456	9	-2.2	448.23	2	4.3565	0.7851-0.8070			209679	4929	210520_A549_Growing_2_Slot1-16_1_369.d	1	Q99460|PSMD1_HUMAN			FALSE
ILDAGGHNVTI	41.94	1108.59	11	4.3	555.298	2	11.4245	0.8683-0.8902	639	22800	547796	13626	210520_A549_Growing_2_Slot1-16_1_369.d	2	Q99460|PSMD1_HUMAN			FALSE
ILDDSHLLV	29.39	1023.56	9	0.6	512.783	2	22.7592	0.8710-0.8929	2460	26700	1090716	25106	210520_A549_Growing_2_Slot1-16_1_369.d	1	O60306|AQR_HUMAN			FALSE
ILDDSPKEI	31.05	1028.54	9	-6	515.269	2	7.9697	0.8381-0.8600	436	10100	382940	9840	210520_A549_Growing_2_Slot1-16_1_369.d	1	Q9NRD0|FBX8_HUMAN			FALSE
ILDEAIYKV	36.24	1062.6	9	-2	532.299	2	18.0181	0.8427-0.8646	1340	20200	862294	20544	210520_A549_Growing_2_Slot1-16_1_369.d	1	Q96DY2|DRC10_HUMAN			FALSE
ILDEMSHKLRL	40.63	1353.74	11	-0.2	452.251	3	12.8839	0.7714-0.7933	391	7760	617717	15297	210520_A549_Growing_2_Slot1-16_1_369.d	1	O15228|GNPAT_HUMAN			FALSE
ILDEPTNHL	35.28	1050.53	9	0.9	526.27	2	9.332	0.8354-0.8573	2670	82500	448142	11342	210520_A549_Growing_2_Slot1-16_1_369.d	2	Q9NUQ8|ABCF3_HUMAN			FALSE
ILDHEVPSL	35.49	1021.54	9	5.3	511.777	2	16.4277	0.8463-0.8683			788947	19087	210520_A549_Growing_2_Slot1-16_1_369.d	2	Q6NZ36|FAP20_HUMAN			FALSE
ILDKIVQKV	37.55	1054.67	9	-3	528.338	2	8.8664	0.8673-0.8893	264	8420	425781	10821	210520_A549_Growing_2_Slot1-16_1_369.d	1	Q8TCJ0|FBX25_HUMAN			FALSE
ILDPHVVLL	36.05	1017.62	9	-13.2	509.807	2	31.0842	0.8500-0.8719	4200	44900	1488011	32011	210520_A549_Growing_2_Slot1-16_1_369.d	3	Q99567|NUP88_HUMAN			FALSE
ILDQKINEV	31.11	1070.6	9	1.4	536.302	2	8.2074	0.8811-0.9030	3160	179000	394098	10078	210520_A549_Growing_2_Slot1-16_1_369.d	3	P11926|DCOR_HUMAN			FALSE
ILFGHENRV	34.26	1083.58	9	-0.9	542.793	2	4.9799	0.8875-0.9094	1320	48000	238899	5939	210520_A549_Growing_2_Slot1-16_1_369.d	1	O14775|GNB5_HUMAN			FALSE
ILFSEGLIKA	41.74	1089.64	10	0.1	545.824	2	26.6489	0.8774-0.8993	511	8750	1275002	28302	210520_A549_Growing_2_Slot1-16_1_369.d	1	P42285|MTREX_HUMAN			FALSE
ILIDPIRVV	29.28	1036.66	9	0.9	519.335	2	30.9151	0.8509-0.8728	1270	14600	1476848	31768	210520_A549_Growing_2_Slot1-16_1_369.d	1	Q86XP3|DDX42_HUMAN			FALSE
ILLGKVQQL	30.57	1010.65	9	0.6	506.327	2	16.065	0.8555-0.8774	1060	14200	769462	18712	210520_A549_Growing_2_Slot1-16_1_369.d	1	Q9UNS2|CSN3_HUMAN			FALSE
ILLHLESEL	27.74	1065.61	9	-1.2	533.805	2	25.702	0.8765-0.8984	4450	95900	1227854	27564	210520_A549_Growing_2_Slot1-16_1_369.d	2	P05783|K1C18_HUMAN			FALSE
ILM(+15.99)EHIHKL	33.75	1148.64	9	5.3	575.324	2	3.8123	0.9139-0.9359			183062	3792	210520_A549_Growing_2_Slot1-16_1_369.d	2	P84098|RL19_HUMAN	Oxidation (M)	M3:Oxidation (M):1001.00	FALSE
ILMDERTFL	27.53	1136.59	9	0.3	569.297	2	26.0858	0.8984-0.9203	1300	17200	1248186	27876	210520_A549_Growing_2_Slot1-16_1_369.d	1				FALSE
ILMEHIHKL	48.13	1132.64	9	1.2	567.324	2	5.2309	0.9012-0.9231	5420	448000	251157	6367	210520_A549_Growing_2_Slot1-16_1_369.d	3	P84098|RL19_HUMAN			FALSE
ILQAHLHSL	44.32	1030.59	9	4.9	516.301	2	5.9122	0.8728-0.8948	2600	125000	283024	7294	210520_A549_Growing_2_Slot1-16_1_369.d	2	Q12864|CAD17_HUMAN			FALSE
ILQDGRIFI	31.6	1073.62	9	-0.4	537.814	2	23.7216	0.8865-0.9085	12000	246000	1132457	25897	210520_A549_Growing_2_Slot1-16_1_369.d	2	P63162|RSMN_HUMAN;P14678|RSMB_HUMAN			FALSE
ILTDITKGV	30.77	958.57	9	0.5	480.288	2	14.0778	0.8125-0.8344	8170	332000	673678	16658	210520_A549_Growing_2_Slot1-16_1_369.d	3	P13639|EF2_HUMAN			FALSE
ILYGEVEKL	35.01	1062.6	9	1.7	532.301	2	15.9315	0.8692-0.8911	639	9530	763875	18585	210520_A549_Growing_2_Slot1-16_1_369.d	1	Q9NZL9|MAT2B_HUMAN			FALSE
ILYTGSTGV	35.06	909.481	9	0.8	910.48	1	12.6954	1.4323-1.4542			610245	15105	210520_A549_Growing_2_Slot1-16_1_369.d	3	P30838|AL3A1_HUMAN			FALSE
IM(+15.99)LEALERV	29.4	1088.59	9	0.2	545.297	2	20.2397	0.8500-0.8719	3230	29600	974620	22760	210520_A549_Growing_2_Slot1-16_1_369.d	1	A8MWD9|RUXGL_HUMAN;P62308|RUXG_HUMAN	Oxidation (M)	M2:Oxidation (M):1001.00	FALSE
IMLEALERV	36.17	1072.6	9	1.8	537.301	2	25.1674	0.8719-0.8938	8570	294000	1205658	27208	210520_A549_Growing_2_Slot1-16_1_369.d	3	A8MWD9|RUXGL_HUMAN;P62308|RUXG_HUMAN			FALSE
ISGLIYEETR	40.54	1179.61	10	-0.6	590.808	2	10.6035	0.8957-0.9176	4660	122000	508666	12716	210520_A549_Growing_2_Slot1-16_1_369.d	2	P62805|H4_HUMAN			FALSE
IVAPGTFEV	32.33	931.501	9	3.2	932.503	1	24.6112	1.4432-1.4651			1179727	26757	210520_A549_Growing_2_Slot1-16_1_369.d	2	Q12905|ILF2_HUMAN			FALSE
IVLDRLIEL	31.63	1082.67	9	3.8	542.339	2	36.4298	0.8792-0.9012			1743029	36779	210520_A549_Growing_2_Slot1-16_1_369.d	1	P53618|COPB_HUMAN			FALSE
KAFKGSIFV	33.56	995.58	9	-1.7	498.792	2	7.5928	0.8381-0.8600	569	12000	364309	9409	210520_A549_Growing_2_Slot1-16_1_369.d	1	P05455|LA_HUMAN			FALSE
KAIGSLKEV	36.61	943.57	9	-1.4	472.787	2	1.0687	0.7970-0.8189	349	5880	49884	744	210520_A549_Growing_2_Slot1-16_1_369.d	2	Q9H8V3|ECT2_HUMAN			FALSE
KASPLTFTV	35.57	962.544	9	-9	482.27	2	16.6415	0.8180-0.8399			799161	19291	210520_A549_Growing_2_Slot1-16_1_369.d	1	P09884|DPOLA_HUMAN			FALSE
KESYSVYVYK	31.63	1264.63	10	-4.9	633.315	2	4.9008	0.9304-0.9523			236071	5841	210520_A549_Growing_2_Slot1-16_1_369.d	1	Q93079|H2B1H_HUMAN;P57053|H2BFS_HUMAN;Q99879|H2B1M_HUMAN;P62807|H2B1C_HUMAN;O60814|H2B1K_HUMAN;P58876|H2B1D_HUMAN;Q99877|H2B1N_HUMAN;Q5QNW6|H2B2F_HUMAN;Q99880|H2B1L_HUMAN			FALSE
KIAPNTPQL	46.57	980.565	9	0	491.285	2	6.771	0.8290-0.8509	14400	575000	323246	8386	210520_A549_Growing_2_Slot1-16_1_369.d	3	Q15155|NOMO1_HUMAN;P69849|NOMO3_HUMAN;Q5JPE7|NOMO2_HUMAN			FALSE
KIFEMGPVFTL	30.78	1280.68	11	2.2	641.345	2	40.5367	0.9386-0.9605	1140	15800	1936175	39735	210520_A549_Growing_2_Slot1-16_1_369.d	1	P00403|COX2_HUMAN			FALSE
KIGEGTYGV	41	922.476	9	5.2	923.479	1	5.1729	1.4132-1.4350	4430	279000	249264	6294	210520_A549_Growing_2_Slot1-16_1_369.d	3	P24941|CDK2_HUMAN;Q00526|CDK3_HUMAN;P06493|CDK1_HUMAN			FALSE
KIIDIQEKV	45.99	1084.65	9	-1.1	543.326	2	6.9946	0.8692-0.8911	2610	111000	336323	8723	210520_A549_Growing_2_Slot1-16_1_369.d	2	P12270|TPR_HUMAN			FALSE
KIIGIMEEV	40.24	1030.57	9	0.1	516.289	2	20.21	0.8418-0.8637	5010	59700	969064	22664	210520_A549_Growing_2_Slot1-16_1_369.d	1	P52701|MSH6_HUMAN			FALSE
KILEELQKV	27.23	1098.66	9	-2.8	550.333	2	8.7003	0.8765-0.8984	397	9090	417389	10619	210520_A549_Growing_2_Slot1-16_1_369.d	1				FALSE
KILPDLNTV	32.75	1011.6	9	-0.2	506.801	2	19.2742	0.8253-0.8472	2020	81200	925441	21811	210520_A549_Growing_2_Slot1-16_1_369.d	4	O60287|NPA1P_HUMAN			FALSE
KILPTLEAV	40.76	982.606	9	1.1	492.306	2	19.5728	0.8299-0.8518	3170	75400	935632	21992	210520_A549_Growing_2_Slot1-16_1_369.d	2	Q12905|ILF2_HUMAN			FALSE
KIPTPIVGV	36.48	922.585	9	-1.5	462.295	2	16.858	0.8034-0.8253	3550	86200	805657	19417	210520_A549_Growing_2_Slot1-16_1_369.d	2	P51003|PAPOA_HUMAN			FALSE
KKGPNANS	31.64	814.43	8	3	815.432	1	3.4624	1.3165-1.3384			165656	2766	210520_A549_Growing_2_Slot1-16_1_369.d	1	P62861|RS30_HUMAN			FALSE
KLAELEGALQKA	33.95	1269.73	12	1.8	635.867	2	8.9833	0.9523-0.9742	109	3530	431367	10947	210520_A549_Growing_2_Slot1-16_1_369.d	1	Q14533|KRT81_HUMAN;O43790|KRT86_HUMAN;P78385|KRT83_HUMAN;P78386|KRT85_HUMAN			FALSE
KLDDIVQHI	32.48	1079.6	9	7.3	540.805	2	12.2123	0.8783-0.9002	130	2730	586042	14562	210520_A549_Growing_2_Slot1-16_1_369.d	1	Q96R06|SPAG5_HUMAN			FALSE
KLDDTYIKA	44.25	1065.57	9	0.7	533.788	2	4.7118	0.8692-0.8911	1680	120000	225754	5534	210520_A549_Growing_2_Slot1-16_1_369.d	2	Q99615|DNJC7_HUMAN			FALSE
KLDDYVYYV	29.23	1176.57	9	0.1	589.287	2	21.9481	0.9002-0.9222			1052630	24330	210520_A549_Growing_2_Slot1-16_1_369.d	1	Q8WU17|RN139_HUMAN			FALSE
KLDEDVKMI	34.9	1089.57	9	0.7	545.79	2	7.6221	0.8765-0.8984	954	22200	367117	9487	210520_A549_Growing_2_Slot1-16_1_369.d	2	Q13952|NFYC_HUMAN			FALSE
KLDPTKTTL	28.42	1015.59	9	-5.7	508.795	2	4.376	0.8299-0.8518			210631	4971	210520_A549_Growing_2_Slot1-16_1_369.d	1	Q92597|NDRG1_HUMAN			FALSE
KLEEIIHQI	37.15	1121.64	9	1.6	561.825	2	11.9479	0.8756-0.8975	2560	77500	572039	14209	210520_A549_Growing_2_Slot1-16_1_369.d	2	Q15042|RB3GP_HUMAN			FALSE
KLFEFM(+15.99)HET	30.5	1196.55	9	-0.8	599.278	2	7.1867	0.8938-0.9158	409	10400	345656	8956	210520_A549_Growing_2_Slot1-16_1_369.d	1	O14980|XPO1_HUMAN	Oxidation (M)	M6:Oxidation (M):1001.00	FALSE
KLFEFMHET	49.4	1180.56	9	2.5	591.283	2	13.4449	0.9030-0.9249	4170	164000	644777	15967	210520_A549_Growing_2_Slot1-16_1_369.d	3	O14980|XPO1_HUMAN			FALSE
KLFNGTFLKA	30.27	1137.65	10	3.1	569.831	2	13.3164	0.8893-0.9112	232	4720	639146	15796	210520_A549_Growing_2_Slot1-16_1_369.d	1	P86791|CCZ1_HUMAN;P86790|CCZ1B_HUMAN			FALSE
KLGLKPLEV	30.17	995.638	9	-0.9	498.821	2	10.6544	0.8436-0.8655			512414	12824	210520_A549_Growing_2_Slot1-16_1_369.d	1	O43290|SNUT1_HUMAN			FALSE
KLGLVQKV	30.25	883.585	8	0.4	442.796	2	4.2982	0.8015-0.8235			206836	4816	210520_A549_Growing_2_Slot1-16_1_369.d	1	Q9Y6I4|UBP3_HUMAN			FALSE
KLGPAPKTL	33.57	923.58	9	-1.7	462.792	2	1.2465	0.8134-0.8354			60094	944	210520_A549_Growing_2_Slot1-16_1_369.d	1	Q14527|HLTF_HUMAN			FALSE
KLGSVPVTV	38.06	898.549	9	-3.5	899.544	1	10.5961	1.4323-1.4542	14400	591000	509595	12735	210520_A549_Growing_2_Slot1-16_1_369.d	5	Q9Y4C2|TCAF1_HUMAN			FALSE
KLHGVNINV	37.49	992.577	9	-0.4	497.291	2	5.4026	0.8153-0.8372	2860	181000	258652	6582	210520_A549_Growing_2_Slot1-16_1_369.d	2	Q9BQ04|RBM4B_HUMAN			FALSE
KLIPFLEKL	27.39	1099.7	9	1.4	550.853	2	26.8194	0.8929-0.9149	908	19800	1281479	28409	210520_A549_Growing_2_Slot1-16_1_369.d	2				FALSE
KLISELQKL	44.14	1070.67	9	1.4	536.338	2	10.2598	0.8765-0.8984	1700	53500	492849	12369	210520_A549_Growing_2_Slot1-16_1_369.d	2	Q5UIP0|RIF1_HUMAN			FALSE
KLLAVIHEL	40.98	1034.65	9	0.3	518.327	2	15.3563	0.8938-0.9158	103	6100	736951	18051	210520_A549_Growing_2_Slot1-16_1_369.d	2	Q9Y620|RA54B_HUMAN			FALSE
KLLDVVHPA	39.28	990.586	9	-0.1	496.296	2	7.5584	0.8747-0.8966	437	10200	362452	9372	210520_A549_Growing_2_Slot1-16_1_369.d	1	Q99832|TCPH_HUMAN			FALSE
KLLEGEESRI	46.15	1172.64	10	1.3	587.323	2	5.0382	0.9167-0.9386	10300	283000	241716	6026	210520_A549_Growing_2_Slot1-16_1_369.d	2	P08670|VIME_HUMAN			FALSE
KLLEGEESRISL	53.64	1372.76	12	-6.4	458.585	3	11.7041	0.7330-0.7549	8760	333000	562720	13990	210520_A549_Growing_2_Slot1-16_1_369.d	8	P08670|VIME_HUMAN			FALSE
KLLEGEESRL	46.15	1172.64	10	1.3	587.323	2	5.0382	0.9167-0.9386	10300	283000	241716	6026	210520_A549_Growing_2_Slot1-16_1_369.d	2	P08729|K2C7_HUMAN			FALSE
KLLEPVLLL	31.96	1036.69	9	-0.2	519.347	2	38.4771	0.8783-0.9002	108000	4740000	1837315	38245	210520_A549_Growing_2_Slot1-16_1_369.d	6	P62249|RS16_HUMAN			FALSE
KLLEPVPVSV	29.99	1079.66	10	0.9	540.832	2	21.2634	0.8646-0.8865	209	4590	1018244	23614	210520_A549_Growing_2_Slot1-16_1_369.d	1	Q86W34|AMZ2_HUMAN			FALSE
KLLGKVTIA	33.49	941.627	9	-1.5	471.816	2	6.0028	0.8253-0.8472	836	38300	288633	7443	210520_A549_Growing_2_Slot1-16_1_369.d	2	Q96KK5|H2A1H_HUMAN;Q9BTM1|H2AJ_HUMAN;P0C0S8|H2A1_HUMAN;Q99878|H2A1J_HUMAN;Q16777|H2A2C_HUMAN;Q6FI13|H2A2A_HUMAN;P20671|H2A1D_HUMAN			FALSE
KLLGNIKNV	35.5	997.628	9	-3.1	499.815	2	4.9262	0.8253-0.8472	552	21900	237013	5873	210520_A549_Growing_2_Slot1-16_1_369.d	1	Q00688|FKBP3_HUMAN			FALSE
KLLKQVDFL	31.47	1102.67	9	6	552.343	2	15.5667	0.9103-0.9322	401	11400	745323	18233	210520_A549_Growing_2_Slot1-16_1_369.d	2	Q9NV31|IMP3_HUMAN			FALSE
KLNDLIQRL	34.72	1111.67	9	1.7	556.839	2	15.5623	0.8856-0.9076	4150	106000	746247	18247	210520_A549_Growing_2_Slot1-16_1_369.d	2	P53621|COPA_HUMAN			FALSE
KLQEKVELL	33.98	1098.66	9	2	550.336	2	7.9908	0.8747-0.8966	530	22300	382948	9848	210520_A549_Growing_2_Slot1-16_1_369.d	2	Q5VTR2|BRE1A_HUMAN			FALSE
KLQEVGQVSV	27.51	1085.61	10	0.7	543.807	2	7.1484	0.8600-0.8820	852	19700	343793	8913	210520_A549_Growing_2_Slot1-16_1_369.d	1				FALSE
KLSDLDNKL	29.41	1044.58	9	-5.1	523.29	2	5.5069	0.8546-0.8765	287	9490	264283	6753	210520_A549_Growing_2_Slot1-16_1_369.d	1	Q03001|DYST_HUMAN			FALSE
KLSLVAAM(+15.99)L	27.27	960.568	9	0.8	481.287	2	18.4215	0.8317-0.8536	2080	26200	883619	20939	210520_A549_Growing_2_Slot1-16_1_369.d	1		Oxidation (M)	M8:Oxidation (M):1001.00	FALSE
KLVKEVIAV	30.85	997.654	9	1.7	499.83	2	6.8045	0.8646-0.8865	528	19300	326977	8477	210520_A549_Growing_2_Slot1-16_1_369.d	1	P38117|ETFB_HUMAN			FALSE
KLVPFLKKV	37.94	1070.72	9	2.2	357.912	3	6.689	0.7430-0.7650			322316	8366	210520_A549_Growing_2_Slot1-16_1_369.d	1	P15170|ERF3A_HUMAN;Q8IYD1|ERF3B_HUMAN			FALSE
KLWEAESKL	36.65	1102.6	9	3.9	552.305	2	6.8146	0.8701-0.8920	388	9620	327918	8508	210520_A549_Growing_2_Slot1-16_1_369.d	1	Q9NYP9|MS18A_HUMAN			FALSE
KLYEFVHSF	26.88	1168.59	9	2.1	585.299	2	15.2747	0.9194-0.9414	1060	16700	731376	17936	210520_A549_Growing_2_Slot1-16_1_369.d	1				FALSE
KLYTGLEYDL	32.48	1213.62	10	-1.1	607.812	2	21.8936	0.9222-0.9441	148	4260	1048914	24254	210520_A549_Growing_2_Slot1-16_1_369.d	2	Q14997|PSME4_HUMAN			FALSE
KMADIEYRL	29.39	1137.59	9	0.1	569.795	2	9.48	0.8993-0.9213	2210	67400	453727	11467	210520_A549_Growing_2_Slot1-16_1_369.d	2	P40937|RFC5_HUMAN			FALSE
KMDRALLEL	28.23	1087.61	9	-1.3	544.804	2	13.3597	0.8701-0.8920	732	12100	641014	15844	210520_A549_Growing_2_Slot1-16_1_369.d	1	P13639|EF2_HUMAN			FALSE
KMFESILKA	36.16	1065.59	9	5.2	533.8	2	11.4903	0.8527-0.8747			552476	13756	210520_A549_Growing_2_Slot1-16_1_369.d	1	O15439|MRP4_HUMAN			FALSE
KMFEVDMKI	29.24	1139.57	9	1.4	570.789	2	18.3716	0.8737-0.8957	139	4040	880836	20886	210520_A549_Growing_2_Slot1-16_1_369.d	1	P51003|PAPOA_HUMAN			FALSE
KMFQVHQV	44.5	1015.53	8	-2.7	508.765	2	4.2205	0.8436-0.8655			203027	4647	210520_A549_Growing_2_Slot1-16_1_369.d	1	Q8NBM4|UBAC2_HUMAN			FALSE
KMWDPHNDPNA	61.73	1323.57	11	0.6	662.785	2	4.0146	0.9331-0.9551	1010	73200	191646	4186	210520_A549_Growing_2_Slot1-16_1_369.d	2	P08621|RU17_HUMAN			FALSE
KMWLLVSHL	27.31	1125.64	9	1.3	563.821	2	24.2616	0.8957-0.9176	234	4100	1162151	26471	210520_A549_Growing_2_Slot1-16_1_369.d	1				FALSE
KMYEEFLSKV	51.63	1272.64	10	2.1	637.324	2	15.7806	0.9277-0.9496	3760	188000	757397	18477	210520_A549_Growing_2_Slot1-16_1_369.d	5	P10644|KAP0_HUMAN;P31321|KAP1_HUMAN			FALSE
KVADGFKVV	33.51	961.56	9	-0.7	481.782	2	5.6005	0.7860-0.8079			269896	6906	210520_A549_Growing_2_Slot1-16_1_369.d	1	P49915|GUAA_HUMAN			FALSE
KVAPAPAVV	43.44	850.528	9	5.1	851.531	1	4.9785	1.4150-1.4369			239826	5956	210520_A549_Growing_2_Slot1-16_1_369.d	1	P62424|RL7A_HUMAN			FALSE
KVFDPVPVGV	36.77	1055.6	10	-0.4	528.803	2	20.9491	0.8381-0.8600	6410	222000	1000586	23246	210520_A549_Growing_2_Slot1-16_1_369.d	3	Q08211|DHX9_HUMAN			FALSE
KVFGNEIKL	40.48	1046.61	9	-0.1	524.308	2	9.2398	0.8701-0.8920	2760	124000	445353	11283	210520_A549_Growing_2_Slot1-16_1_369.d	3	P19338|NUCL_HUMAN			FALSE
KVIDDTNITRL	28.16	1286.72	11	-0.5	644.361	2	9.0952	0.9450-0.9669	87.2	3250	436963	11083	210520_A549_Growing_2_Slot1-16_1_369.d	1	P05783|K1C18_HUMAN			FALSE
KVIDEIYRV	34.35	1133.64	9	3.5	567.826	2	10.1624	0.8856-0.9076	713	12400	487236	12216	210520_A549_Growing_2_Slot1-16_1_369.d	1	Q9NVF7|FBX28_HUMAN			FALSE
KVLDFEHFL	43.61	1146.61	9	1.7	574.307	2	27.9831	0.8902-0.9121	25900	518000	1336952	29282	210520_A549_Growing_2_Slot1-16_1_369.d	4	P60660|MYL6_HUMAN			FALSE
KVLDILQHI	44.33	1077.65	9	-0.7	539.829	2	23.131	0.8920-0.9139	1620	22000	1106469	25389	210520_A549_Growing_2_Slot1-16_1_369.d	1	O94952|FBX21_HUMAN			FALSE
KVLEILHRV	36.06	1105.7	9	-2.1	553.85	2	6.0378	0.8920-0.9139	437	19200	289569	7469	210520_A549_Growing_2_Slot1-16_1_369.d	3	Q5GLZ8|HERC4_HUMAN			FALSE
LAVVAGVAAE	32.13	898.512	10	0.2	450.259	2	17.0336	0.7851-0.8070	1620	19200	814020	19590	210520_A549_Growing_2_Slot1-16_1_369.d	1	Q6N075|MFSD5_HUMAN			FALSE
LDVANKIGII	26.94	1054.64	10	-2.2	528.321	2	23.549	0.8646-0.8865	786	13900	1126887	25787	210520_A549_Growing_2_Slot1-16_1_369.d	1	P62750|RL23A_HUMAN			FALSE
LGRLAHEV	28.21	893.508	8	14.8	447.764	2	4.7841	0.7403-0.7622			230450	5680	210520_A549_Growing_2_Slot1-16_1_369.d	1	P40429|RL13A_HUMAN			FALSE
LIGPESPSV	31.46	897.481	9	-2.6	898.477	1	13.8617	1.3922-1.4141			666198	16458	210520_A549_Growing_2_Slot1-16_1_369.d	1	Q96DB2|HDA11_HUMAN			FALSE
LILDPIFKV	39.36	1056.66	9	-4.9	529.329	2	39.8186	0.8610-0.8829	145	3130	1902900	39220	210520_A549_Growing_2_Slot1-16_1_369.d	1	P13639|EF2_HUMAN			FALSE
LLAEKIYKI	34.5	1089.68	9	8.1	545.846	2	11.6458	0.8920-0.9139			559928	13928	210520_A549_Growing_2_Slot1-16_1_369.d	1	Q92793|CBP_HUMAN;Q09472|EP300_HUMAN			FALSE
LLAEPVPGI	33.49	907.538	9	-4.1	908.533	1	28.8876	1.4268-1.4487			1383206	30036	210520_A549_Growing_2_Slot1-16_1_369.d	1	P61088|UBE2N_HUMAN;Q5JXB2|UE2NL_HUMAN			FALSE
LLAPVAAPA	28.65	821.501	9	4.7	822.505	1	16.9914	1.3530-1.3749			815871	19621	210520_A549_Growing_2_Slot1-16_1_369.d	1	P49788|TIG1_HUMAN			FALSE
LLAPVVKEI	34.67	980.627	9	0.2	491.316	2	18.4104	0.8381-0.8600			883625	20945	210520_A549_Growing_2_Slot1-16_1_369.d	2	Q13576|IQGA2_HUMAN			FALSE
LLDEPTNHL	35.28	1050.53	9	0.9	526.27	2	9.332	0.8354-0.8573	2670	82500	448142	11342	210520_A549_Growing_2_Slot1-16_1_369.d	2	Q9UG63|ABCF2_HUMAN			FALSE
LLDNTDIHL	32.21	1052.55	9	-1.2	527.277	2	20.3414	0.8591-0.8811	737	10200	973695	22745	210520_A549_Growing_2_Slot1-16_1_369.d	1	Q86WA8|LONP2_HUMAN			FALSE
LLDPNVKSI	32.07	997.581	9	-3.4	499.791	2	12.3107	0.8326-0.8546	337	5630	589773	14653	210520_A549_Growing_2_Slot1-16_1_369.d	1	O43414|ERI3_HUMAN			FALSE
LLDPSVFHV	35.2	1025.55	9	-2.2	513.779	2	28.6959	0.8518-0.8737	3100	104000	1373035	29875	210520_A549_Growing_2_Slot1-16_1_369.d	3	Q9BVI4|NOC4L_HUMAN			FALSE
LLDRFLATV	42.69	1046.61	9	1.3	524.309	2	29.349	0.8582-0.8801	2800	103000	1403574	30384	210520_A549_Growing_2_Slot1-16_1_369.d	3	Q14094|CCNI_HUMAN			FALSE
LLDVPTAAV	46.69	897.517	9	-0.6	898.515	1	25.9136	1.4378-1.4597			1241711	27771	210520_A549_Growing_2_Slot1-16_1_369.d	5	P13284|GILT_HUMAN			FALSE
LLFEGEKITI	32.96	1161.66	10	1.5	581.835	2	30.674	0.8893-0.9112	1680	22500	1465735	31575	210520_A549_Growing_2_Slot1-16_1_369.d	1	Q9H1A7|RPB1C_HUMAN;Q9GZM3|RPB1B_HUMAN			FALSE
LLGPPPVGV	38.41	847.517	9	5.9	848.521	1	25.0194	1.3849-1.4068			1199165	27085	210520_A549_Growing_2_Slot1-16_1_369.d	2	Q9ULV3|CIZ1_HUMAN			FALSE
LLGPRLVLA	35.6	950.628	9	0	476.317	2	23.6204	0.8235-0.8454	97700	2230000	1148243	26213	210520_A549_Growing_2_Slot1-16_1_369.d	7	P49755|TMEDA_HUMAN			FALSE
LLIIILIIV	27.9	1021.75	9	-1.2	511.878	2	25.0916	0.9076-0.9295	446	7140	1201024	27124	210520_A549_Growing_2_Slot1-16_1_369.d	1	Q9NX52|RHBL2_HUMAN			FALSE
LLILILLIV	27.9	1021.75	9	-1.2	511.878	2	25.0916	0.9076-0.9295	446	7140	1201024	27124	210520_A549_Growing_2_Slot1-16_1_369.d	1	Q92823|NRCAM_HUMAN			FALSE
LLKARLVPA	34.17	979.654	9	-3.9	490.828	2	9.2548	0.7174-0.7394			445362	11292	210520_A549_Growing_2_Slot1-16_1_369.d	1	Q6P995|F171B_HUMAN			FALSE
LLLAAPAQA	40.18	866.523	9	0.2	867.522	1	18.8186	1.4123-1.4341			903145	21355	210520_A549_Growing_2_Slot1-16_1_369.d	1	P17900|SAP3_HUMAN			FALSE
LLLDVPTAAVQA	36.81	1209.7	12	1.3	605.851	2	34.8914	0.9112-0.9331	3940	76800	1668946	35496	210520_A549_Growing_2_Slot1-16_1_369.d	2	P13284|GILT_HUMAN			FALSE
LLLLLLLLV	27.9	1021.75	9	-1.2	511.878	2	25.0916	0.9076-0.9295	446	7140	1201024	27124	210520_A549_Growing_2_Slot1-16_1_369.d	1	P10619|PPGB_HUMAN;Q96A98|TIP39_HUMAN;Q6PL45|BRID5_HUMAN;Q9H2A7|CXL16_HUMAN			FALSE
LLLPGELAK	31.55	952.596	9	3.6	477.302	2	18.0087	0.8326-0.8546	7220	153000	862289	20539	210520_A549_Growing_2_Slot1-16_1_369.d	2	P23527|H2B1O_HUMAN;Q96A08|H2B1A_HUMAN;Q99879|H2B1M_HUMAN;O60814|H2B1K_HUMAN;P58876|H2B1D_HUMAN;Q93079|H2B1H_HUMAN;P57053|H2BFS_HUMAN;P33778|H2B1B_HUMAN;P62807|H2B1C_HUMAN;Q99877|H2B1N_HUMAN;A0A2R8Y619|H2BE1_HUMAN;P06899|H2B1J_HUMAN;Q5QNW6|H2B2F_HUMAN;Q16778|H2B2E_HUMAN;Q99880|H2B1L_HUMAN;Q8N257|H2B3B_HUMAN			FALSE
LLLPGPSAA	38.14	837.496	9	2.2	838.497	1	21.4039	1.3612-1.3831			1026594	23774	210520_A549_Growing_2_Slot1-16_1_369.d	1	P23284|PPIB_HUMAN			FALSE
LLLPLLPPLSP	36.92	1171.76	11	-1.6	586.88	2	62.7878	0.9057-0.9277			2992336	52126	210520_A549_Growing_2_Slot1-16_1_369.d	2	Q8WX77|IBPL1_HUMAN			FALSE
LLLPLLPPLSPS	35.34	1258.79	12	-1.4	630.395	2	60.1557	0.9304-0.9523	221	2990	2865554	50924	210520_A549_Growing_2_Slot1-16_1_369.d	1	Q8WX77|IBPL1_HUMAN			FALSE
LLPDLIQKV	29.72	1037.65	9	-1.1	519.826	2	26.5422	0.8673-0.8893	1010	11800	1269465	28225	210520_A549_Growing_2_Slot1-16_1_369.d	1	P55786|PSA_HUMAN			FALSE
LLPEGPPAI	37.19	905.522	9	-2.7	906.519	1	25.3304	1.4341-1.4560			1213969	27329	210520_A549_Growing_2_Slot1-16_1_369.d	3	Q15011|HERP1_HUMAN			FALSE
LLQDHPWLL	35.58	1133.62	9	0.7	567.814	2	30.9682	0.8966-0.9185	823	20700	1479642	31832	210520_A549_Growing_2_Slot1-16_1_369.d	2	P53396|ACLY_HUMAN			FALSE
LLQEVEHQL	29.11	1107.59	9	0.4	554.798	2	12.9601	0.8701-0.8920	336	7250	621446	15386	210520_A549_Growing_2_Slot1-16_1_369.d	1	O94972|TRI37_HUMAN			FALSE
LLSDTVQHL	27.81	1024.56	9	2.7	513.282	2	12.5547	0.8427-0.8646	1130	29900	600951	14911	210520_A549_Growing_2_Slot1-16_1_369.d	2	P42226|STAT6_HUMAN			FALSE
LLVDEIMRA	30.14	1058.58	9	-4.8	530.289	2	27.3326	0.8600-0.8820			1309233	28863	210520_A549_Growing_2_Slot1-16_1_369.d	1	Q92526|TCPW_HUMAN;P40227|TCPZ_HUMAN			FALSE
LLYQEGAKMAV	38.88	1221.64	11	2.3	611.824	2	13.709	0.9066-0.9286	888	13200	656887	16247	210520_A549_Growing_2_Slot1-16_1_369.d	1	P14923|PLAK_HUMAN			FALSE
LTAPALALA	27.9	839.512	9	10.4	840.52	1	27.4881	1.3749-1.3968			1316637	28987	210520_A549_Growing_2_Slot1-16_1_369.d	1	Q06481|APLP2_HUMAN			FALSE
MKAQGGTVLP	29.2	1000.54	10	2.8	501.273	2	9.4686	0.8153-0.8372			455592	11512	210520_A549_Growing_2_Slot1-16_1_369.d	1	Q14789|GOGB1_HUMAN			FALSE
MLDPLEVHL	28.95	1065.55	9	-5.3	533.776	2	33.3001	0.8902-0.9121			1593851	34111	210520_A549_Growing_2_Slot1-16_1_369.d	1	Q6P2Q9|PRP8_HUMAN			FALSE
NAGEDPGLA	31.72	842.377	9	-3.4	843.374	1	4.201	1.3211-1.3430			202073	4603	210520_A549_Growing_2_Slot1-16_1_369.d	1	P81605|DCD_HUMAN			FALSE
NGLSLAALKK	29.89	1013.62	10	1.2	507.815	2	6.6696	0.8527-0.8747			321373	8333	210520_A549_Growing_2_Slot1-16_1_369.d	1	P16401|H15_HUMAN			FALSE
NLAEDIMRL	36.74	1073.55	9	-1.5	537.778	2	31.9163	0.8463-0.8683	15900	454000	1527044	32824	210520_A549_Growing_2_Slot1-16_1_369.d	3	P08670|VIME_HUMAN			FALSE
NLAENISRV	39.55	1014.55	9	1.5	508.276	2	8.2712	0.8299-0.8518	14400	408000	395966	10126	210520_A549_Growing_2_Slot1-16_1_369.d	3	P11217|PYGM_HUMAN;P11216|PYGB_HUMAN;P06737|PYGL_HUMAN			FALSE
NLAPAPLNA	35.02	879.481	9	5.4	880.485	1	13.8228	1.4004-1.4223			664335	16415	210520_A549_Growing_2_Slot1-16_1_369.d	2	P10646|TFPI1_HUMAN			FALSE
NLDPAVHEV	30.24	992.493	9	0.5	497.249	2	6.4903	0.8217-0.8436	4930	167000	311068	8038	210520_A549_Growing_2_Slot1-16_1_369.d	2	Q9HCN4|GPN1_HUMAN			FALSE
NLLEIAPHL	31.38	1018.58	9	-1.1	510.293	2	29.3542	0.8975-0.9194			1405433	30423	210520_A549_Growing_2_Slot1-16_1_369.d	2	P43304|GPDM_HUMAN			FALSE
NLLPKLHIV	29.79	1045.66	9	0.5	523.835	2	20.0446	0.9057-0.9277	9050	135000	960704	22494	210520_A549_Growing_2_Slot1-16_1_369.d	2	Q9Y696|CLIC4_HUMAN;O00299|CLIC1_HUMAN			FALSE
NLLTHIENV	30.96	1051.57	9	2	526.787	2	17.4697	0.8518-0.8737	1400	42400	839083	20083	210520_A549_Growing_2_Slot1-16_1_369.d	2	A8MW92|P20L1_HUMAN			FALSE
NLM(+15.99)EQPIKV	39.26	1086.57	9	0.2	544.289	2	8.0781	0.8482-0.8701	14100	405000	388517	9957	210520_A549_Growing_2_Slot1-16_1_369.d	3	P14923|PLAK_HUMAN	Oxidation (M)	M3:Oxidation (M):1001.00	FALSE
NLMEIVKKL	36.4	1086.65	9	4	544.328	2	23.2895	0.8847-0.9066	255	4000	1115751	25571	210520_A549_Growing_2_Slot1-16_1_369.d	1	O14617|AP3D1_HUMAN			FALSE
NLMEQPIKV	52.01	1070.58	9	2.5	536.293	2	14.9749	0.8509-0.8728	38500	1420000	717419	17629	210520_A549_Growing_2_Slot1-16_1_369.d	4	P14923|PLAK_HUMAN			FALSE
NLYKAPILL	37.36	1043.64	9	0.7	522.822	2	25.3892	0.8710-0.8929	273	4200	1214898	27348	210520_A549_Growing_2_Slot1-16_1_369.d	1	O60341|KDM1A_HUMAN			FALSE
NM(+15.99)YGKVVTV	39.05	1025.52	9	-0.1	513.763	2	5.466	0.8372-0.8591	1480	37500	262402	6692	210520_A549_Growing_2_Slot1-16_1_369.d	1	O00267|SPT5H_HUMAN	Oxidation (M)	M2:Oxidation (M):1001.00	FALSE
NMMSGISSV	38.49	924.404	9	6.6	925.409	1	17.0497	1.4578-1.4797			818660	19680	210520_A549_Growing_2_Slot1-16_1_369.d	1	P68400|CSK21_HUMAN			FALSE
NMVDIIHSV	28.55	1026.52	9	-3.2	514.259	2	23.398	0.8344-0.8564	2100	26500	1120384	25654	210520_A549_Growing_2_Slot1-16_1_369.d	1	P05166|PCCB_HUMAN			FALSE
NMYGKVVTV	45.95	1009.53	9	1.8	505.767	2	8.4519	0.8308-0.8527	4080	68300	405275	10335	210520_A549_Growing_2_Slot1-16_1_369.d	1	O00267|SPT5H_HUMAN			FALSE
NQWDGTQHGV	29.59	1140.49	10	1.6	571.25	2	4.1816	0.8518-0.8737			201140	4580	210520_A549_Growing_2_Slot1-16_1_369.d	1	P46939|UTRO_HUMAN			FALSE
NTVDNARIV	27.05	1000.53	9	-18.4	501.258	2	15.6262	0.8235-0.8454	266	4730	749956	18316	210520_A549_Growing_2_Slot1-16_1_369.d	1	P05783|K1C18_HUMAN			FALSE
PEAEQGGAE	43.6	886.367	9	2.3	887.368	1	3.7151	1.3211-1.3430			178308	3588	210520_A549_Growing_2_Slot1-16_1_369.d	1	P67809|YBOX1_HUMAN			FALSE
PGASPTEF	31.73	804.365	8	-2.1	805.363	1	7.7192	1.2654-1.2873			371753	9573	210520_A549_Growing_2_Slot1-16_1_369.d	1	Q04637|IF4G1_HUMAN			FALSE
PGASPTEFG	37.98	861.387	9	0.7	862.387	1	7.0778	1.3202-1.3420			340988	8838	210520_A549_Growing_2_Slot1-16_1_369.d	1	Q04637|IF4G1_HUMAN			FALSE
PLGPAPVSV	34.56	835.48	9	2.6	836.482	1	17.905	1.3667-1.3885			859499	20479	210520_A549_Growing_2_Slot1-16_1_369.d	1	P57086|SCND1_HUMAN			FALSE
QIGKVVQV	28.76	869.533	8	-1.3	435.769	2	5.6005	0.7769-0.7988			269902	6912	210520_A549_Growing_2_Slot1-16_1_369.d	1	Q9UNX3|RL26L_HUMAN;P61254|RL26_HUMAN			FALSE
QIYDGPIHL	29.27	1054.54	9	-9.3	528.27	2	19.9072	0.8418-0.8637			955139	22389	210520_A549_Growing_2_Slot1-16_1_369.d	1	Q9UHN6|CEIP2_HUMAN			FALSE
QLLEKVIEL	29.36	1083.65	9	1.7	542.83	2	27.6791	0.8737-0.8957	3150	34900	1324021	29091	210520_A549_Growing_2_Slot1-16_1_369.d	1	Q9NTX5|ECHD1_HUMAN			FALSE
QLLGSAHEV	27.28	952.498	9	-1.7	477.251	2	5.5388	0.8280-0.8500	1040	37700	266144	6794	210520_A549_Growing_2_Slot1-16_1_369.d	1				FALSE
QLNEKVAQL	28.88	1041.58	9	0.9	521.794	2	6.6302	0.8418-0.8637	2230	46200	319505	8285	210520_A549_Growing_2_Slot1-16_1_369.d	1	Q16850|CP51A_HUMAN			FALSE
QLNEQVHSL	28.89	1066.54	9	3.2	534.274	2	5.134	0.8546-0.8765			247389	6239	210520_A549_Growing_2_Slot1-16_1_369.d	1	Q15555|MARE2_HUMAN			FALSE
QLSDVAEKL	28.22	1001.54	9	-16.4	501.764	2	10.3277	0.8217-0.8436	91.1	2980	497501	12471	210520_A549_Growing_2_Slot1-16_1_369.d	1	Q63HN8|RN213_HUMAN			FALSE
QLVDIIEKV	31.29	1055.62	9	0	528.814	2	26.6821	0.8582-0.8801	9180	198000	1275926	28316	210520_A549_Growing_2_Slot1-16_1_369.d	2	P61289|PSME3_HUMAN			FALSE
QQIGKVVQV	35.97	997.592	9	2.2	499.8	2	6.4313	0.8299-0.8518	1840	122000	310128	8008	210520_A549_Growing_2_Slot1-16_1_369.d	3	Q9UNX3|RL26L_HUMAN;P61254|RL26_HUMAN			FALSE
QVAPAIEKV	34.62	953.555	9	-2.7	477.779	2	6.2225	0.8043-0.8262			299863	7753	210520_A549_Growing_2_Slot1-16_1_369.d	1	Q9Y4B5|MTCL1_HUMAN			FALSE
QVFPGLLERV	31.99	1156.66	10	1.9	579.333	2	28.2967	0.8893-0.9112	505	2840	1349904	29494	210520_A549_Growing_2_Slot1-16_1_369.d	1	Q9UBB4|ATX10_HUMAN			FALSE
RIIDVVYNA	29.72	1061.59	9	2	531.797	2	14.574	0.8454-0.8673	10300	381000	696962	17192	210520_A549_Growing_2_Slot1-16_1_369.d	3	P62241|RS8_HUMAN			FALSE
RLAADDFRV	37.51	1061.56	9	0.9	531.784	2	7.6429	0.8774-0.8993	9700	497000	368965	9515	210520_A549_Growing_2_Slot1-16_1_369.d	3	P05783|K1C18_HUMAN			FALSE
RLAEPSQML	27.7	1043.54	9	0	522.774	2	10.0471	0.8326-0.8546	179	3830	481659	12099	210520_A549_Growing_2_Slot1-16_1_369.d	1	P35222|CTNB1_HUMAN			FALSE
RLAHYIDRV	27.67	1141.64	9	1.9	381.55	3	2.9959	0.7659-0.7878			143390	2340	210520_A549_Growing_2_Slot1-16_1_369.d	1				FALSE
RLAQEGIYTL	27.33	1162.63	10	2.2	582.32	2	14.4086	0.9066-0.9286	274	4910	690440	17040	210520_A549_Growing_2_Slot1-16_1_369.d	1				FALSE
RLAQHITYV	31.21	1099.61	9	5.8	550.812	2	4.5315	0.8747-0.8966			218216	5276	210520_A549_Growing_2_Slot1-16_1_369.d	1	P33993|MCM7_HUMAN			FALSE
RLASYLDRV	42.71	1091.61	9	-2.3	546.805	2	7.4277	0.8875-0.9094	22200	791000	357800	9270	210520_A549_Growing_2_Slot1-16_1_369.d	3	P05783|K1C18_HUMAN			FALSE
RLAVYIDRV	43.64	1103.65	9	3.2	552.826	2	9.3987	0.8911-0.9130	12300	730000	449997	11377	210520_A549_Growing_2_Slot1-16_1_369.d	4	P02545|LMNA_HUMAN			FALSE
RLDELGGVYL	28.55	1133.61	10	2	567.807	2	24.9455	0.9313-0.9532	13800	823000	1194545	27015	210520_A549_Growing_2_Slot1-16_1_369.d	5	P04844|RPN2_HUMAN			FALSE
RLFPVPGSGLV	30.19	1140.67	11	-3	571.333	2	28.4596	0.8856-0.9076	77.7	2400	1361946	29706	210520_A549_Growing_2_Slot1-16_1_369.d	1	P13473|LAMP2_HUMAN			FALSE
RLGDVVRV	28.47	912.551	8	-1.3	457.278	2	5.5422	0.8034-0.8253			267082	6822	210520_A549_Growing_2_Slot1-16_1_369.d	1	Q8N2G8|GHDC_HUMAN			FALSE
RLGVISKV	29.27	870.565	8	4.4	436.288	2	4.2788	0.7897-0.8116			205879	4769	210520_A549_Growing_2_Slot1-16_1_369.d	1	Q9ULT8|HECD1_HUMAN			FALSE
RLIDLPGTEL	27.69	1125.64	10	5.4	563.825	2	27.352	0.8811-0.9030	331	5710	1310158	28878	210520_A549_Growing_2_Slot1-16_1_369.d	2				FALSE
RLIDPQTQV	30.03	1068.59	9	2	535.3	2	7.1398	0.8445-0.8664	635	21100	342873	8903	210520_A549_Growing_2_Slot1-16_1_369.d	2	Q8NEU8|DP13B_HUMAN			FALSE
RLIEVNGVDL	29.34	1126.63	10	-2.1	564.318	2	22.2691	0.8847-0.9066	2050	52000	1065655	24615	210520_A549_Growing_2_Slot1-16_1_369.d	2	Q8TEW0|PARD3_HUMAN			FALSE
RLIKSFEKV	29.39	1118.68	9	-1.2	373.897	3	3.7929	0.7165-0.7385			182138	3778	210520_A549_Growing_2_Slot1-16_1_369.d	1	Q8TE76|MORC4_HUMAN			FALSE
RLLAEIGAVTL	38.55	1154.7	11	-1	578.352	2	30.1323	0.9012-0.9231	465	7890	1440727	31137	210520_A549_Growing_2_Slot1-16_1_369.d	1	Q9BSV6|SEN34_HUMAN			FALSE
RLLEATSYL	29.39	1064.59	9	1.4	533.296	2	18.1033	0.8747-0.8966	1610	23700	866005	20615	210520_A549_Growing_2_Slot1-16_1_369.d	1	O60341|KDM1A_HUMAN			FALSE
RLLEDGEDFNL	30.7	1319.64	11	1.6	660.82	2	22.8595	0.9478-0.9697	96.7	3290	1095330	25170	210520_A549_Growing_2_Slot1-16_1_369.d	1	P05783|K1C18_HUMAN			FALSE
RLLEDGEDFNLG	29.29	1376.66	12	4.8	689.333	2	20.4551	0.9678-0.9898	466	8650	979242	22832	210520_A549_Growing_2_Slot1-16_1_369.d	1	P05783|K1C18_HUMAN			FALSE
RLLEGEEQRL	44.78	1241.67	10	5.1	621.841	2	5.0507	0.9432-0.9651	28800	2800000	242666	6066	210520_A549_Growing_2_Slot1-16_1_369.d	5	Q14533|KRT81_HUMAN;O43790|KRT86_HUMAN;P78385|KRT83_HUMAN			FALSE
RLLEGVNQL	29.21	1040.6	9	4.9	521.304	2	13.1088	0.8463-0.8683	595	8740	628912	15572	210520_A549_Growing_2_Slot1-16_1_369.d	1	Q10570|CPSF1_HUMAN			FALSE
RLLGLETNV	26.97	1013.59	9	-5.6	507.793	2	15.7085	0.8546-0.8765			754597	18407	210520_A549_Growing_2_Slot1-16_1_369.d	1				FALSE
RLLHEVQEL	31.14	1135.63	9	-0.9	568.819	2	6.3726	0.9012-0.9231	611	28400	305454	7884	210520_A549_Growing_2_Slot1-16_1_369.d	2	Q13561|DCTN2_HUMAN			FALSE
RLLKSKLYL	36.59	1132.73	9	-0.8	378.581	3	5.1515	0.7193-0.7412	2100	130000	247385	6235	210520_A549_Growing_2_Slot1-16_1_369.d	3	P10620|MGST1_HUMAN			FALSE
RLLPDLDEV	29.73	1068.58	9	-0.8	535.293	2	24.6127	0.8673-0.8893	1790	61200	1178810	26750	210520_A549_Growing_2_Slot1-16_1_369.d	4	A6QL63|BTBDB_HUMAN			FALSE
RLLSTDPVTA	31.94	1071.59	10	-2.4	536.797	2	8.7716	0.8527-0.8747	1370	48200	422053	10733	210520_A549_Growing_2_Slot1-16_1_369.d	2	P63010|AP2B1_HUMAN			FALSE
RLMNDMTAV	29.64	1049.5	9	-2.8	525.751	2	8.8554	0.8344-0.8564	2370	77000	425774	10814	210520_A549_Growing_2_Slot1-16_1_369.d	2	Q92598|HS105_HUMAN			FALSE
RLMNETTAVAL	31.62	1217.64	11	2.1	609.825	2	13.2202	0.9094-0.9313			635422	15712	210520_A549_Growing_2_Slot1-16_1_369.d	1	O95757|HS74L_HUMAN;P34932|HSP74_HUMAN			FALSE
RLPPPFPGL	27.66	992.581	9	4.7	497.295	2	25.7192	0.8253-0.8472	6110	22300	1232477	27637	210520_A549_Growing_2_Slot1-16_1_369.d	3				FALSE
RLVEIQYEL	30.58	1161.64	9	2.8	581.823	2	21.915	0.8975-0.9194	1680	20700	1048909	24249	210520_A549_Growing_2_Slot1-16_1_369.d	1	Q14161|GIT2_HUMAN			FALSE
RLWPKIQGL	27.66	1109.67	9	0.9	555.838	2	16.3957	0.8747-0.8966	4690	53200	778757	18907	210520_A549_Growing_2_Slot1-16_1_369.d	2				FALSE
RLYPEGLAQL	36.95	1158.64	10	0.3	580.322	2	20.7815	0.9076-0.9295	2270	30800	995940	23150	210520_A549_Growing_2_Slot1-16_1_369.d	1	P61421|VA0D1_HUMAN			FALSE
RLYQGINQL	35.92	1103.61	9	-1	552.806	2	10.1466	0.8619-0.8838	2180	32700	487232	12212	210520_A549_Growing_2_Slot1-16_1_369.d	1	P43246|MSH2_HUMAN			FALSE
RQPDSGISSI	33.63	1058.54	10	0.2	530.27	2	5.0503	0.8335-0.8555	754	26600	242668	6068	210520_A549_Growing_2_Slot1-16_1_369.d	2	P04843|RPN1_HUMAN			FALSE
RVIGTLEEV	27.3	1014.57	9	1.1	508.288	2	10.102	0.8399-0.8619	6600	94600	485369	12169	210520_A549_Growing_2_Slot1-16_1_369.d	1				FALSE
RVMEYINRL	33.39	1192.64	9	2.2	597.322	2	8.9217	0.9066-0.9286	4850	152000	428573	10883	210520_A549_Growing_2_Slot1-16_1_369.d	2	Q00610|CLH1_HUMAN			FALSE
RVMGLIEGQKV	37.35	1228.7	11	2.1	615.351	2	6.9308	0.9139-0.9359	1160	30600	332587	8627	210520_A549_Growing_2_Slot1-16_1_369.d	1	P30838|AL3A1_HUMAN			FALSE
RVPPPPPIA	34.56	942.565	9	-1	472.285	2	6.6048	0.7878-0.8098	2530	28300	315778	8198	210520_A549_Growing_2_Slot1-16_1_369.d	4	O60812|HNRC1_HUMAN;P07910|HNRPC_HUMAN;B2RXH8|HNRC2_HUMAN;B7ZW38|HNRC3_HUMAN;P0DMR1|HNRC4_HUMAN			FALSE
RVPPPPQSV	49.58	975.55	9	-1.2	488.777	2	4.1395	0.8079-0.8299	5450	195000	195429	4329	210520_A549_Growing_2_Slot1-16_1_369.d	3	P29353|SHC1_HUMAN			FALSE
RVSEAIVSI	31.97	972.56	9	2.4	487.284	2	12.2872	0.8207-0.8427			590702	14672	210520_A549_Growing_2_Slot1-16_1_369.d	1	O15439|MRP4_HUMAN			FALSE
SAAEPTPAV	38.26	841.418	9	8.9	842.425	1	5.4839	1.2983-1.3202			264267	6737	210520_A549_Growing_2_Slot1-16_1_369.d	3	Q9BWE0|REPI1_HUMAN			FALSE
SALSGHLETV	31.12	1012.52	10	-2.1	507.261	2	7.4095	0.8354-0.8573	204	3750	354990	9190	210520_A549_Growing_2_Slot1-16_1_369.d	1	A6NMY6|AXA2L_HUMAN;P07355|ANXA2_HUMAN			FALSE
SGVSLAALKK	40.79	972.597	10	1.4	487.302	2	4.6675	0.8363-0.8582			224802	5492	210520_A549_Growing_2_Slot1-16_1_369.d	1	P16402|H13_HUMAN;P16403|H12_HUMAN;P10412|H14_HUMAN			FALSE
SIAEVVHQL	36.27	994.545	9	3.9	498.277	2	16.3694	0.8372-0.8591	1490	23300	786174	19044	210520_A549_Growing_2_Slot1-16_1_369.d	3	O14976|GAK_HUMAN			FALSE
SIFASPESV	29.69	935.46	9	9.5	936.467	1	19.8489	1.4287-1.4505			952341	22321	210520_A549_Growing_2_Slot1-16_1_369.d	2	O75940|SPF30_HUMAN			FALSE
SIIGRLLEV	28.31	998.612	9	0.6	500.309	2	32.4945	0.8335-0.8555	19600	193000	1556726	33386	210520_A549_Growing_2_Slot1-16_1_369.d	1	P62136|PP1A_HUMAN			FALSE
SILADRILL	33.14	1012.63	9	-1.3	507.316	2	29.2181	0.8509-0.8728			1398946	30306	210520_A549_Growing_2_Slot1-16_1_369.d	1	Q15436|SC23A_HUMAN;Q15437|SC23B_HUMAN			FALSE
SILEHQIQV	37.35	1065.58	9	1.4	533.794	2	13.3787	0.8701-0.8920	5880	93800	641951	15871	210520_A549_Growing_2_Slot1-16_1_369.d	2	P33991|MCM4_HUMAN			FALSE
SILSNIHEV	27.63	1010.54	9	-2.8	506.271	2	15.2033	0.8664-0.8884	766	13500	728594	17884	210520_A549_Growing_2_Slot1-16_1_369.d	1				FALSE
SINDKIIEL	30.64	1043.59	9	1.2	522.796	2	19.5781	0.8445-0.8664	1390	19100	937490	22030	210520_A549_Growing_2_Slot1-16_1_369.d	1	Q12772|SRBP2_HUMAN;P36956|SRBP1_HUMAN			FALSE
SIYPSPTGV	48.69	919.465	9	0.7	920.464	1	14.9309	1.4123-1.4341			717411	17621	210520_A549_Growing_2_Slot1-16_1_369.d	10	Q6P2Q9|PRP8_HUMAN			FALSE
SLADDSVLERL	31.3	1216.63	11	5.1	609.32	2	24.756	0.9213-0.9432	863	13000	1186221	26881	210520_A549_Growing_2_Slot1-16_1_369.d	2	Q9NU22|MDN1_HUMAN			FALSE
SLADIAQKL	38.69	957.549	9	-1.3	479.777	2	20.6098	0.8244-0.8463	3720	85300	984803	22933	210520_A549_Growing_2_Slot1-16_1_369.d	2	O43242|PSMD3_HUMAN			FALSE
SLADVHIEV	30.29	981.513	9	0.9	491.76	2	19.9449	0.8372-0.8591	1840	22900	954212	22372	210520_A549_Growing_2_Slot1-16_1_369.d	1	O14981|BTAF1_HUMAN			FALSE
SLAEGLRTV	31.5	944.529	9	0.7	473.268	2	8.5485	0.8226-0.8445	2460	80500	409002	10422	210520_A549_Growing_2_Slot1-16_1_369.d	2	Q9Y6K5|OAS3_HUMAN			FALSE
SLAELVHAV	33.38	937.523	9	-0.1	469.764	2	21.5843	0.8226-0.8445	339	5760	1034054	23954	210520_A549_Growing_2_Slot1-16_1_369.d	1	Q9Y6P5|SESN1_HUMAN			FALSE
SLAEPPDSL	29.15	927.455	9	-5.3	928.448	1	15.067	1.4177-1.4396			723944	17784	210520_A549_Growing_2_Slot1-16_1_369.d	1	Q68CZ2|TENS3_HUMAN			FALSE
SLAETDKITL	27.52	1089.59	10	0.6	545.798	2	14.3293	0.8591-0.8811	1590	22700	687641	16971	210520_A549_Growing_2_Slot1-16_1_369.d	1				FALSE
SLAHELWKV	31.57	1081.59	9	2.2	541.799	2	12.0228	0.8582-0.8801	165	6660	577660	14370	210520_A549_Growing_2_Slot1-16_1_369.d	1	Q8NDV7|TNR6A_HUMAN			FALSE
SLAKIYTEA	40.11	994.534	9	2.3	498.271	2	7.1142	0.8290-0.8509	3240	66300	341932	8872	210520_A549_Growing_2_Slot1-16_1_369.d	1	Q92522|H1X_HUMAN			FALSE
SLANNVTSV	31.39	903.466	9	0.6	904.466	1	9.0021	1.4050-1.4268			433227	10987	210520_A549_Growing_2_Slot1-16_1_369.d	1	Q96PD2|DCBD2_HUMAN			FALSE
SLAPAGIADA	30.97	884.46	10	-1.8	885.458	1	13.6478	1.3867-1.4086			655944	16214	210520_A549_Growing_2_Slot1-16_1_369.d	1	Q96H22|CENPN_HUMAN			FALSE
SLDDHVVAV	31.33	953.482	9	2.8	477.745	2	10.0559	0.8134-0.8354	189	5690	483517	12137	210520_A549_Growing_2_Slot1-16_1_369.d	1	A2RRH5|WDR27_HUMAN			FALSE
SLDEKPRIV	30.06	1055.6	9	-4.9	528.798	2	4.579	0.8491-0.8710	167	7840	220101	5341	210520_A549_Growing_2_Slot1-16_1_369.d	1	Q92598|HS105_HUMAN			FALSE
SLDGAPIGV	34.23	827.439	9	7	828.444	1	18.4299	1.3621-1.3840			884543	20953	210520_A549_Growing_2_Slot1-16_1_369.d	2	O43491|E41L2_HUMAN			FALSE
SLDGKAIKV	29.67	929.555	9	-5.8	465.777	2	4.2788	0.8116-0.8335			205881	4771	210520_A549_Growing_2_Slot1-16_1_369.d	2	P38159|RBMX_HUMAN;O75526|RMXL2_HUMAN;Q96E39|RMXL1_HUMAN			FALSE
SLDPNAVKAL	34.68	1026.57	10	1.7	514.289	2	12.3648	0.8381-0.8600	519	16400	593498	14738	210520_A549_Growing_2_Slot1-16_1_369.d	2	Q29RF7|PDS5A_HUMAN			FALSE
SLDPSSPQV	34.71	928.45	9	6.6	929.455	1	8.4384	1.4332-1.4551			406198	10348	210520_A549_Growing_2_Slot1-16_1_369.d	1	Q99999|G3ST1_HUMAN			FALSE
SLDQPTQTV	40.62	987.487	9	2.5	988.488	1	6.4752	1.4560-1.4779	13300	206000	311998	8058	210520_A549_Growing_2_Slot1-16_1_369.d	2	Q99613|EIF3C_HUMAN;B5ME19|EIFCL_HUMAN			FALSE
SLDSSGFSL	32.21	911.424	9	4.2	912.426	1	24.1447	1.4423-1.4642			1157517	26387	210520_A549_Growing_2_Slot1-16_1_369.d	1	Q9UKK3|PARP4_HUMAN			FALSE
SLDVSAPKV	31.6	914.507	9	1.3	458.257	2	9.3014	0.7851-0.8070	5340	120000	445355	11285	210520_A549_Growing_2_Slot1-16_1_369.d	2	Q8IVF2|AHNK2_HUMAN			FALSE
SLEESIRQV	27	1059.56	9	-0.1	530.78	2	8.519	0.8491-0.8710	618	13900	408071	10401	210520_A549_Growing_2_Slot1-16_1_369.d	1				FALSE
SLFEKGLKNV	31.44	1133.64	10	6.3	567.828	2	8.011	0.8984-0.9203	149	5370	385724	9894	210520_A549_Growing_2_Slot1-16_1_369.d	1	Q9UKA1|FBXL5_HUMAN			FALSE
SLFERLVKV	34.3	1089.65	9	-0.3	545.829	2	19.8305	0.8792-0.9012	565	10500	949555	22265	210520_A549_Growing_2_Slot1-16_1_369.d	1	Q9P2E3|ZNFX1_HUMAN			FALSE
SLFGGSVKL	34.69	906.518	9	0.4	454.262	2	20.5211	0.7961-0.8180	19000	663000	982022	22882	210520_A549_Growing_2_Slot1-16_1_369.d	4	Q8WUM4|PDC6I_HUMAN			FALSE
SLFKLIVKV	45.91	1045.69	9	0.7	523.848	2	24.8062	0.8747-0.8966	139	3820	1188076	26916	210520_A549_Growing_2_Slot1-16_1_369.d	2	Q5UIP0|RIF1_HUMAN			FALSE
SLFPGKLEV	31.18	988.559	9	0.7	495.283	2	24.3083	0.8290-0.8509	12100	205000	1164931	26521	210520_A549_Growing_2_Slot1-16_1_369.d	2	Q13045|FLII_HUMAN			FALSE
SLFRVITEV	27.48	1062.61	9	-0.3	532.306	2	27.4489	0.8728-0.8948	3960	45100	1312931	28921	210520_A549_Growing_2_Slot1-16_1_369.d	1				FALSE
SLHDAIMIV	29.76	997.527	9	-0.3	499.766	2	22.4813	0.8418-0.8637	13700	299000	1075880	24830	210520_A549_Growing_2_Slot1-16_1_369.d	4	Q99832|TCPH_HUMAN			FALSE
SLIDKRIKL	27.24	1084.7	9	0.6	543.351	2	7.2331	0.8975-0.9194	186	6760	348469	9039	210520_A549_Growing_2_Slot1-16_1_369.d	1				FALSE
SLIDLESKNEL	29.75	1259.66	11	3.7	630.834	2	21.5205	0.9331-0.9551			1032176	23896	210520_A549_Growing_2_Slot1-16_1_369.d	1	Q12929|EPS8_HUMAN			FALSE
SLIERDLKL	33.6	1085.64	9	3.6	543.826	2	12.795	0.8829-0.9048	472	9540	613980	15200	210520_A549_Growing_2_Slot1-16_1_369.d	1	O60287|NPA1P_HUMAN			FALSE
SLIGHLQTL	44.57	980.565	9	-2.8	491.284	2	19.2237	0.8308-0.8527	1980	49100	919874	21704	210520_A549_Growing_2_Slot1-16_1_369.d	2	Q16690|DUS5_HUMAN			FALSE
SLITRLLEV	28.93	1042.64	9	17.1	522.331	2	37.0323	0.8600-0.8820			1771696	37236	210520_A549_Growing_2_Slot1-16_1_369.d	2	P62140|PP1B_HUMAN			FALSE
SLLDDLHSA	29.43	969.477	9	-0.2	485.741	2	18.4599	0.8271-0.8491	1370	18700	883622	20942	210520_A549_Growing_2_Slot1-16_1_369.d	1	Q9C0D3|ZY11B_HUMAN			FALSE
SLLDEFYKL	34.09	1126.59	9	1.5	564.298	2	41.6134	0.8884-0.9103	8710	176000	1989032	40722	210520_A549_Growing_2_Slot1-16_1_369.d	2	Q14444|CAPR1_HUMAN			FALSE
SLLDGVVEKL	36.09	1071.62	10	0.8	536.812	2	32.4803	0.8637-0.8856	491	8800	1553013	33313	210520_A549_Growing_2_Slot1-16_1_369.d	1	Q7L5Y9|MAEA_HUMAN			FALSE
SLLDIIEKV	35.46	1028.61	9	0.9	515.309	2	43.8005	0.8491-0.8710	9500	188000	2090603	42193	210520_A549_Growing_2_Slot1-16_1_369.d	2	P49815|TSC2_HUMAN			FALSE
SLLDKIIGA	30.36	928.559	9	-1.9	465.282	2	30.7658	0.8025-0.8244	82200	2590000	1470372	31662	210520_A549_Growing_2_Slot1-16_1_369.d	5	Q6NZI2|CAVN1_HUMAN			FALSE
SLLDLEQKL	29.39	1057.6	9	2.9	529.805	2	27.6581	0.8673-0.8893	1330	16500	1321254	29054	210520_A549_Growing_2_Slot1-16_1_369.d	1	P56589|PEX3_HUMAN			FALSE
SLLDLHTKV	41.65	1024.59	9	1	513.299	2	12.2826	0.8582-0.8801	3040	83900	587905	14605	210520_A549_Growing_2_Slot1-16_1_369.d	2	O75691|UTP20_HUMAN			FALSE
SLLEKSLGL	35.61	958.57	9	-0.6	480.287	2	21.5643	0.8125-0.8344	6980	249000	1032178	23898	210520_A549_Growing_2_Slot1-16_1_369.d	3	O43324|MCA3_HUMAN			FALSE
SLLENLEKI	29.7	1057.6	9	-1.2	529.803	2	29.4808	0.8582-0.8801	3780	43300	1410145	30585	210520_A549_Growing_2_Slot1-16_1_369.d	1	O60812|HNRC1_HUMAN;P07910|HNRPC_HUMAN;B2RXH8|HNRC2_HUMAN;B7ZW38|HNRC3_HUMAN;P0DMR1|HNRC4_HUMAN			FALSE
SLLESVQKL	29.46	1015.59	9	-1	508.798	2	19.927	0.8326-0.8546	1000	13600	953287	22357	210520_A549_Growing_2_Slot1-16_1_369.d	1	Q13535|ATR_HUMAN			FALSE
SLLPHPIIV	38.95	987.612	9	-0.7	494.808	2	27.7211	0.8454-0.8673	1090	21600	1324029	29099	210520_A549_Growing_2_Slot1-16_1_369.d	2	O95759|TBCD8_HUMAN			FALSE
SLLQHLIGL	35.94	992.602	9	0.2	497.304	2	37.8065	0.8546-0.8765	519	7450	1805855	37725	210520_A549_Growing_2_Slot1-16_1_369.d	1	P78395|PRAME_HUMAN			FALSE
SLLSHVEQL	33.25	1024.56	9	0.5	513.28	2	19.0182	0.8390-0.8610	5200	130000	910593	21523	210520_A549_Growing_2_Slot1-16_1_369.d	2	Q9UI95|MD2L2_HUMAN			FALSE
SLLTHIQNL	40.41	1037.59	9	0.9	519.796	2	19.5335	0.8719-0.8938	237	11800	935635	21995	210520_A549_Growing_2_Slot1-16_1_369.d	2	Q9Y5L0|TNPO3_HUMAN			FALSE
SLM(+15.99)DPDTKL	28.79	1034.5	9	-0.9	518.25	2	6.1047	0.8290-0.8509	507	4420	291444	7524	210520_A549_Growing_2_Slot1-16_1_369.d	1	O15145|ARPC3_HUMAN	Oxidation (M)	M3:Oxidation (M):1001.00	FALSE
SLPEAAASA	31.18	815.403	9	4.2	816.405	1	5.5228	1.3037-1.3256			266136	6786	210520_A549_Growing_2_Slot1-16_1_369.d	1	Q9Y4C2|TCAF1_HUMAN			FALSE
SLSDHIVLL	27.53	995.565	9	2.7	498.786	2	26.7818	0.8573-0.8792	18600	182000	1280548	28388	210520_A549_Growing_2_Slot1-16_1_369.d	1				FALSE
SLSEKTVLL	38.59	988.58	9	1.2	495.293	2	13.3951	0.8326-0.8546	67500	2800000	643830	15930	210520_A549_Growing_2_Slot1-16_1_369.d	5	P13987|CD59_HUMAN			FALSE
SLTGHISTV	33.61	913.487	9	-0.1	457.746	2	5.5905	0.7851-0.8070	4880	226000	269893	6903	210520_A549_Growing_2_Slot1-16_1_369.d	3	O43660|PLRG1_HUMAN			FALSE
SLTGRLDEV	31.35	988.519	9	3.7	495.264	2	8.6701	0.8143-0.8363	6650	86600	414593	10553	210520_A549_Growing_2_Slot1-16_1_369.d	1	P42226|STAT6_HUMAN			FALSE
SLTPVLDGV	30.48	899.496	9	0.4	900.496	1	27.2354	1.4077-1.4296			1304606	28786	210520_A549_Growing_2_Slot1-16_1_369.d	1	Q02388|CO7A1_HUMAN			FALSE
SLVAVELEKV	28.85	1085.63	10	-1.6	543.818	2	21.2973	0.8610-0.8829	399	8150	1020094	23644	210520_A549_Growing_2_Slot1-16_1_369.d	2	Q9H9E3|COG4_HUMAN			FALSE
SLVPHNYGL	30.26	998.519	9	0.4	500.262	2	13.4427	0.8582-0.8801	1030	25400	644773	15963	210520_A549_Growing_2_Slot1-16_1_369.d	2	Q96TA1|NIBA2_HUMAN			FALSE
SLWGQPAEA	35.57	957.456	9	-4.3	958.45	1	14.9698	1.4451-1.4669			719282	17672	210520_A549_Growing_2_Slot1-16_1_369.d	5	P29400|CO4A5_HUMAN			FALSE
SLYGGDSKFL	32.07	1085.54	10	-1	543.771	2	16.258	0.8591-0.8811	265	11200	780609	18939	210520_A549_Growing_2_Slot1-16_1_369.d	2	Q7Z3J2|VP35L_HUMAN			FALSE
SLYGGTITI	28.04	923.496	9	4.6	924.499	1	26.9632	1.4578-1.4797			1291648	28568	210520_A549_Growing_2_Slot1-16_1_369.d	1	Q5VTR2|BRE1A_HUMAN			FALSE
SM(+15.99)DNNRSLDL	30.69	1179.52	10	6	590.765	2	5.213	0.8637-0.8856	365	14200	250219	6339	210520_A549_Growing_2_Slot1-16_1_369.d	1	P12035|K2C3_HUMAN;Q7Z794|K2C1B_HUMAN;P04264|K2C1_HUMAN	Oxidation (M)	M2:Oxidation (M):1001.00	FALSE
SM(+15.99)EEGVSAV	39.37	923.391	9	9.9	924.398	1	4.6481	1.4350-1.4569			223851	5451	210520_A549_Growing_2_Slot1-16_1_369.d	1	Q13488|VPP3_HUMAN	Oxidation (M)	M2:Oxidation (M):1001.00	FALSE
SM(+15.99)LEDVQRA	33.35	1063.5	9	1.4	532.751	2	2.3335	0.8308-0.8527	149	4420	111147	1947	210520_A549_Growing_2_Slot1-16_1_369.d	1	Q9NW13|RBM28_HUMAN	Oxidation (M)	M2:Oxidation (M):1001.00	FALSE
SM(+15.99)M(+15.99)DPNHFL	28.07	1122.45	9	3.6	562.228	2	7.6285	0.8482-0.8701	268	4810	367106	9476	210520_A549_Growing_2_Slot1-16_1_369.d	1	Q8IWV8|UBR2_HUMAN	Oxidation (M); Oxidation (M)	M2:Oxidation (M):1001.00;M3:Oxidation (M):1001.00	FALSE
SM(+15.99)SGPLIGV	36.16	875.442	9	1.8	876.443	1	17.4191	1.3840-1.4059			836292	20022	210520_A549_Growing_2_Slot1-16_1_369.d	2	Q14146|URB2_HUMAN	Oxidation (M)	M2:Oxidation (M):1001.00	FALSE
SMAPGLTSV	41.32	861.427	9	4.5	862.43	1	15.4363	1.3776-1.3995			741585	18135	210520_A549_Growing_2_Slot1-16_1_369.d	2	O95340|PAPS2_HUMAN			FALSE
SMDNSRNLDL	39.7	1163.52	10	-0.1	582.764	2	7.1556	0.8728-0.8948			344731	8941	210520_A549_Growing_2_Slot1-16_1_369.d	2	P35908|K22E_HUMAN			FALSE
SMDSSHVSL	27.26	961.418	9	-2.7	481.71	2	5.5427	0.7951-0.8171	426	11400	266148	6798	210520_A549_Growing_2_Slot1-16_1_369.d	1	P12004|PCNA_HUMAN			FALSE
SMEEGVSAV	31.47	907.396	9	1.6	908.396	1	7.7387	1.4132-1.4350			372683	9593	210520_A549_Growing_2_Slot1-16_1_369.d	2	Q13488|VPP3_HUMAN			FALSE
SMFGKLIDL	32.16	1022.55	9	1.3	512.277	2	34.2474	0.8482-0.8701	898	11000	1638336	34916	210520_A549_Growing_2_Slot1-16_1_369.d	1	Q96SY0|INT14_HUMAN			FALSE
SMKAFISKV	41.16	1009.56	9	8.8	505.788	2	6.864	0.8399-0.8619			330722	8582	210520_A549_Growing_2_Slot1-16_1_369.d	1	O95905|ECD_HUMAN			FALSE
SMLEDVQRA	28.28	1047.5	9	2	524.754	2	7.1953	0.8335-0.8555	2880	132000	344725	8935	210520_A549_Growing_2_Slot1-16_1_369.d	2	Q9NW13|RBM28_HUMAN			FALSE
SMSADVPLV	36.35	917.453	9	4.8	918.456	1	24.0864	1.4423-1.4642			1154730	26330	210520_A549_Growing_2_Slot1-16_1_369.d	2	P12004|PCNA_HUMAN			FALSE
SMYGVDLHHA	45.52	1128.5	10	4	565.255	2	5.903	0.9030-0.9249	2320	113000	283012	7282	210520_A549_Growing_2_Slot1-16_1_369.d	4	Q9Y2J2|E41L3_HUMAN;Q9H4G0|E41L1_HUMAN;O43491|E41L2_HUMAN			FALSE
SQDPTMIGV	28.06	946.443	9	3.7	947.445	1	15.728	1.4378-1.4597			755531	18431	210520_A549_Growing_2_Slot1-16_1_369.d	1	Q16401|PSMD5_HUMAN			FALSE
SQIPAQPSV	28.92	925.487	9	0.9	926.486	1	8.4384	1.4387-1.4606			406213	10363	210520_A549_Growing_2_Slot1-16_1_369.d	2	Q9Y520|PRC2C_HUMAN			FALSE
SQPKIVKWDRDM	44.31	1501.77	12	-4.1	501.591	3	5.0563	0.7951-0.8171			243620	6110	210520_A549_Growing_2_Slot1-16_1_369.d	1	P61769|B2MG_HUMAN			FALSE
SSSKGSLGGGF	29.65	982.472	11	-13	492.232	2	3.9872	0.8043-0.8262			191645	4185	210520_A549_Growing_2_Slot1-16_1_369.d	1	P13645|K1C10_HUMAN			FALSE
STAAKIMGV	29.04	876.474	9	-0.2	439.24	2	6.6478	0.7604-0.7823	586	22300	319507	8287	210520_A549_Growing_2_Slot1-16_1_369.d	2	Q8WWY3|PRP31_HUMAN			FALSE
STFDHPELV	40.44	1043.49	9	0.7	522.749	2	12.8571	0.8271-0.8491	968	15000	615852	15252	210520_A549_Growing_2_Slot1-16_1_369.d	1	P78371|TCPB_HUMAN			FALSE
STFDHPELVKL	39.65	1284.67	11	3.2	643.339	2	15.9511	0.9669-0.9889	3530	75000	766662	18642	210520_A549_Growing_2_Slot1-16_1_369.d	4	P78371|TCPB_HUMAN			FALSE
SVDEPGPGL	29.19	869.413	9	9.7	870.421	1	9.2548	1.3648-1.3867			445359	11289	210520_A549_Growing_2_Slot1-16_1_369.d	1	Q02388|CO7A1_HUMAN			FALSE
SVDSKPPVI	36.82	940.523	9	-1.9	471.263	2	6.6141	0.7988-0.8207	661	17700	317642	8242	210520_A549_Growing_2_Slot1-16_1_369.d	1	Q6ZSZ5|ARHGI_HUMAN			FALSE
SVDVSAPKV	33.09	900.492	9	-2.3	451.248	2	6.3312	0.7732-0.7951	2000	51400	301720	7790	210520_A549_Growing_2_Slot1-16_1_369.d	2	Q8IVF2|AHNK2_HUMAN			FALSE
SVDVSPPKV	28.66	926.507	9	-0.4	464.256	2	7.5353	0.7878-0.8098	6160	91600	360591	9331	210520_A549_Growing_2_Slot1-16_1_369.d	3	Q8IVF2|AHNK2_HUMAN			FALSE
SVDVTAPKV	27.64	914.507	9	4.3	458.259	2	6.7831	0.7833-0.8052	94.6	3050	326047	8457	210520_A549_Growing_2_Slot1-16_1_369.d	1	Q8IVF2|AHNK2_HUMAN			FALSE
SVHKGFAFV	45	990.529	9	0.4	496.267	2	7.0397	0.8125-0.8344	3110	184000	338193	8773	210520_A549_Growing_2_Slot1-16_1_369.d	2	O60812|HNRC1_HUMAN;P07910|HNRPC_HUMAN;B2RXH8|HNRC2_HUMAN;B7ZW38|HNRC3_HUMAN;P0DMR1|HNRC4_HUMAN			FALSE
SVIDHIHLI	40.14	1045.59	9	-1.5	523.798	2	21.1163	0.8792-0.9012	2230	62400	1009885	23445	210520_A549_Growing_2_Slot1-16_1_369.d	3	O14908|GIPC1_HUMAN			FALSE
SVLDQKILL	35.94	1027.63	9	0.5	514.817	2	25.2449	0.8646-0.8865	3710	84500	1206584	27224	210520_A549_Growing_2_Slot1-16_1_369.d	2	O60287|NPA1P_HUMAN			FALSE
SVLDSTAKV	29.93	918.502	9	5.2	460.256	2	6.3746	0.7878-0.8098	927	17700	303591	7841	210520_A549_Growing_2_Slot1-16_1_369.d	1	Q0IIM8|TBC8B_HUMAN			FALSE
SVLGAITSV	37.51	845.486	9	1.7	846.487	1	27.5853	1.3913-1.4132			1321248	29048	210520_A549_Growing_2_Slot1-16_1_369.d	3	P62495|ERF1_HUMAN			FALSE
SVLGSLSSV	28.15	847.465	9	-2.9	848.462	1	23.3866	1.3895-1.4113			1121317	25677	210520_A549_Growing_2_Slot1-16_1_369.d	3	Q9UKX7|NUP50_HUMAN			FALSE
TEELAYLK	29.95	965.507	8	0.8	483.757	2	8.2052	0.8125-0.8344			395037	10107	210520_A549_Growing_2_Slot1-16_1_369.d	1	P13645|K1C10_HUMAN			FALSE
TIMPKDIQL	33.86	1057.58	9	-1.8	529.793	2	19.7234	0.8381-0.8600	4310	105000	943062	22142	210520_A549_Growing_2_Slot1-16_1_369.d	2	Q16695|H31T_HUMAN;P68431|H31_HUMAN;Q6NXT2|H3C_HUMAN;P84243|H33_HUMAN;Q71DI3|H32_HUMAN			FALSE
TLADLVHHV	40.19	1003.54	9	2	502.776	2	12.7718	0.8692-0.8911	3260	131000	613048	15178	210520_A549_Growing_2_Slot1-16_1_369.d	3	Q9Y4A5|TRRAP_HUMAN			FALSE
TLADVLYHV	28.26	1029.55	9	0.1	515.777	2	27.3095	0.8719-0.8938	1710	20000	1305534	28804	210520_A549_Growing_2_Slot1-16_1_369.d	1	Q9UBL3|ASH2L_HUMAN			FALSE
TLAEIAKVEL	33.7	1085.63	10	1.8	543.82	2	23.784	0.8655-0.8875	3230	70100	1138953	26023	210520_A549_Growing_2_Slot1-16_1_369.d	2	Q15233|NONO_HUMAN			FALSE
TLAEVSTRL	29.28	988.555	9	0.7	495.281	2	9.5808	0.8253-0.8472	5050	152000	458382	11572	210520_A549_Growing_2_Slot1-16_1_369.d	2	P57059|SIK1_HUMAN;A0A0B4J2F2|SIK1B_HUMAN			FALSE
TLAKYLM(+15.99)EL	36.69	1096.58	9	0.4	549.294	2	23.8728	0.8756-0.8975	3290	29900	1140816	26066	210520_A549_Growing_2_Slot1-16_1_369.d	1	P14635|CCNB1_HUMAN;O95067|CCNB2_HUMAN	Oxidation (M)	M7:Oxidation (M):1001.00	FALSE
TLAKYLMEL	28.18	1080.59	9	-0.3	541.297	2	29.8376	0.9002-0.9222	5370	108000	1426827	30887	210520_A549_Growing_2_Slot1-16_1_369.d	2	P14635|CCNB1_HUMAN;O95067|CCNB2_HUMAN			FALSE
TLAQQPTAV	27.33	927.503	9	3.8	928.505	1	6.4752	1.4004-1.4223			311999	8059	210520_A549_Growing_2_Slot1-16_1_369.d	1	Q13952|NFYC_HUMAN			FALSE
TLDAGNIKL	33.54	943.534	9	-4.6	472.768	2	13.8084	0.8107-0.8326	3670	101000	662477	16377	210520_A549_Growing_2_Slot1-16_1_369.d	2	O75400|PR40A_HUMAN			FALSE
TLDEKIEKV	48.72	1073.6	9	-2.6	537.799	2	4.3797	0.8646-0.8865	3950	140000	209677	4927	210520_A549_Growing_2_Slot1-16_1_369.d	1	Q96GQ7|DDX27_HUMAN			FALSE
TLDPNVTGV	36.49	914.471	9	9.1	915.478	1	13.5506	1.4195-1.4414			651282	16102	210520_A549_Growing_2_Slot1-16_1_369.d	3	Q13488|VPP3_HUMAN			FALSE
TLGNVLVTV	28.19	914.544	9	-0.7	915.542	1	28.7126	1.4405-1.4624			1374875	29895	210520_A549_Growing_2_Slot1-16_1_369.d	1	Q9NV70|EXOC1_HUMAN			FALSE
TLIDLPGITKV	30.68	1168.71	11	0.1	585.355	2	32.8808	0.8993-0.9213	4260	38700	1570666	33676	210520_A549_Growing_2_Slot1-16_1_369.d	2	P50570|DYN2_HUMAN;Q9UQ16|DYN3_HUMAN			FALSE
TLLKDAAKV	43.63	957.586	9	-1.3	479.795	2	4.5315	0.8344-0.8564			218217	5277	210520_A549_Growing_2_Slot1-16_1_369.d	1	P09936|UCHL1_HUMAN			FALSE
TLLNVIKSV	28.39	985.617	9	2	493.812	2	24.1396	0.8326-0.8546	228	5250	1156596	26376	210520_A549_Growing_2_Slot1-16_1_369.d	1	Q14643|ITPR1_HUMAN;Q14571|ITPR2_HUMAN			FALSE
TLLRLLYEA	33.64	1090.64	9	3.2	546.323	2	30.0219	0.8783-0.9002	1260	14600	1434264	31044	210520_A549_Growing_2_Slot1-16_1_369.d	1	Q7L2H7|EIF3M_HUMAN			FALSE
TLLTAIVKL	29.09	970.643	9	0.7	486.324	2	34.8177	0.8372-0.8591	2730	61900	1662454	35374	210520_A549_Growing_2_Slot1-16_1_369.d	2	P63010|AP2B1_HUMAN			FALSE
TLMEYLIKT	33.26	1110.6	9	0.9	556.302	2	26.3956	0.8646-0.8865	220	6530	1263915	28135	210520_A549_Growing_2_Slot1-16_1_369.d	1	Q9Y6I3|EPN1_HUMAN			FALSE
TLNEKLTAL	31.23	1001.58	9	-0.6	501.79	2	11.4536	0.8189-0.8408	2520	32900	549666	13676	210520_A549_Growing_2_Slot1-16_1_369.d	1	Q8WUW1|BRK1_HUMAN			FALSE
TLSDIKALI	31.56	972.586	9	-0.8	487.295	2	25.1636	0.8271-0.8491	3060	75900	1204734	27194	210520_A549_Growing_2_Slot1-16_1_369.d	2	O43707|ACTN4_HUMAN			FALSE
TLSDLRVYL	42.09	1078.6	9	0.9	540.304	2	28.0578	0.8774-0.8993	17800	840000	1340661	29351	210520_A549_Growing_2_Slot1-16_1_369.d	5	Q9BYN0|SRXN1_HUMAN			FALSE
TLSQAIVKV	28.78	957.586	9	7.8	479.8	2	11.1598	0.8107-0.8326			536595	13345	210520_A549_Growing_2_Slot1-16_1_369.d	1	O15042|SR140_HUMAN			FALSE
TLTGKTITL	34.03	946.57	9	-1.3	474.287	2	10.5428	0.8244-0.8463	1730	29700	504933	12623	210520_A549_Growing_2_Slot1-16_1_369.d	1	P0CG48|UBC_HUMAN;P62979|RS27A_HUMAN;P0CG47|UBB_HUMAN;P62987|RL40_HUMAN			FALSE
TLTNIIHNL	29.05	1037.59	9	0.6	519.796	2	21.9339	0.8463-0.8683	932	11700	1049844	24274	210520_A549_Growing_2_Slot1-16_1_369.d	1	Q9P0S3|ORML1_HUMAN			FALSE
TLVEAIKQV	32.81	999.596	9	3.1	500.802	2	13.8443	0.8271-0.8491	506	10200	663409	16399	210520_A549_Growing_2_Slot1-16_1_369.d	1	Q9HCE1|MOV10_HUMAN			FALSE
TLVYHVVGV	36.37	985.56	9	-0.7	493.782	2	15.5652	0.8198-0.8418	3440	85900	744380	18200	210520_A549_Growing_2_Slot1-16_1_369.d	2	Q15393|SF3B3_HUMAN			FALSE
TLWGIQKEL	36.54	1086.61	9	2.7	544.307	2	21.6097	0.8774-0.8993	6870	80400	1034981	23971	210520_A549_Growing_2_Slot1-16_1_369.d	2	P00338|LDHA_HUMAN			FALSE
TLYEHNNEL	50.66	1131.52	9	5.1	566.765	2	5.0002	0.8747-0.8966	7650	336000	239833	5963	210520_A549_Growing_2_Slot1-16_1_369.d	2	Q9NRG9|AAAS_HUMAN			FALSE
TM(+15.99)LDFPQHV	34.67	1102.51	9	-0.8	552.258	2	13.7257	0.8646-0.8865	378	3620	661547	16357	210520_A549_Growing_2_Slot1-16_1_369.d	1	Q9BYT8|NEUL_HUMAN	Oxidation (M)	M2:Oxidation (M):1001.00	FALSE
TNAENEFVTIK	39.39	1264.63	11	0.7	633.317	2	9.4716	0.9176-0.9395	264	13400	454665	11495	210520_A549_Growing_2_Slot1-16_1_369.d	2	P04264|K2C1_HUMAN			FALSE
TVADKIHSV	35.33	968.529	9	1.2	485.268	2	1.9119	0.8280-0.8500	3330	91800	87949	1499	210520_A549_Growing_2_Slot1-16_1_369.d	3	O95147|DUS14_HUMAN			FALSE
TVMDEIHTV	28	1043.5	9	2.7	522.752	2	13.0336	0.8500-0.8719	508	10900	625181	15481	210520_A549_Growing_2_Slot1-16_1_369.d	1	Q8IX12|CCAR1_HUMAN			FALSE
TVVAVVAGV	28.55	813.496	9	6.6	814.501	1	20.9957	1.3466-1.3685			1007087	23377	210520_A549_Growing_2_Slot1-16_1_369.d	1	Q15758|AAAT_HUMAN			FALSE
V(+42.01)IIILLLI	30.14	950.678	8	0.8	476.342	2	39.838	0.8701-0.8920	868	9960	1901979	39209	210520_A549_Growing_2_Slot1-16_1_369.d	1	Q8IWA5|CTL2_HUMAN	Acetylation (N-term)	V1:Acetylation (N-term):1001.00	FALSE
V(+42.01)ILIILII	30.14	950.678	8	0.8	476.342	2	39.838	0.8701-0.8920	868	9960	1901979	39209	210520_A549_Growing_2_Slot1-16_1_369.d	1	Q96QE4|LR37B_HUMAN	Acetylation (N-term)	V1:Acetylation (N-term):1001.00	FALSE
V(+42.01)ILLLLLL	30.14	950.678	8	0.8	476.342	2	39.838	0.8701-0.8920	868	9960	1901979	39209	210520_A549_Growing_2_Slot1-16_1_369.d	1	Q8NHL6|LIRB1_HUMAN	Acetylation (N-term)	V1:Acetylation (N-term):1001.00	FALSE
V(+42.01)LILLLLL	30.14	950.678	8	0.8	476.342	2	39.838	0.8701-0.8920	868	9960	1901979	39209	210520_A549_Growing_2_Slot1-16_1_369.d	1	Q9Y5E8|PCDBF_HUMAN	Acetylation (N-term)	V1:Acetylation (N-term):1001.00	FALSE
V(+42.01)LLLLIIL	30.14	950.678	8	0.8	476.342	2	39.838	0.8701-0.8920	868	9960	1901979	39209	210520_A549_Growing_2_Slot1-16_1_369.d	1	Q13326|SGCG_HUMAN	Acetylation (N-term)	V1:Acetylation (N-term):1001.00	FALSE
V(+42.01)LLLLLII	30.14	950.678	8	0.8	476.342	2	39.838	0.8701-0.8920	868	9960	1901979	39209	210520_A549_Growing_2_Slot1-16_1_369.d	1	Q7Z6J6|FRMD5_HUMAN;Q8WY07|CTR3_HUMAN	Acetylation (N-term)	V1:Acetylation (N-term):1001.00	FALSE
V(+42.01)LLLLLLI	30.14	950.678	8	0.8	476.342	2	39.838	0.8701-0.8920	868	9960	1901979	39209	210520_A549_Growing_2_Slot1-16_1_369.d	1	Q93033|IGSF2_HUMAN	Acetylation (N-term)	V1:Acetylation (N-term):1001.00	FALSE
V(+42.01)LLLLLLL	30.14	950.678	8	0.8	476.342	2	39.838	0.8701-0.8920	868	9960	1901979	39209	210520_A549_Growing_2_Slot1-16_1_369.d	1	Q7RTX0|TS1R3_HUMAN;Q15049|MLC1_HUMAN;Q6UXD1|HRCT1_HUMAN;Q14761|PTCA_HUMAN;Q8N423|LIRB2_HUMAN;Q9H2A7|CXL16_HUMAN;Q9Y3Q3|TMED3_HUMAN;Q7Z5L7|PODN_HUMAN;Q9UIW2|PLXA1_HUMAN;Q9NQ36|SCUB2_HUMAN;Q96D15|RCN3_HUMAN;Q8TDQ0|HAVR2_HUMAN	Acetylation (N-term)	V1:Acetylation (N-term):1001.00	FALSE
VFLENVIR	33.21	988.571	8	-2.9	495.286	2	19.4778	0.8564-0.8783	2070	29400	934702	21972	210520_A549_Growing_2_Slot1-16_1_369.d	1	P62805|H4_HUMAN			FALSE
VILPTVHEV	28.43	1005.59	9	-2.1	503.794	2	16.1368	0.8280-0.8500	2400	44700	775044	18834	210520_A549_Growing_2_Slot1-16_1_369.d	2	Q8IWF6|DEN6A_HUMAN			FALSE
VINDVRDIFL	28.14	1202.67	10	-0.7	602.334	2	31.2652	0.9112-0.9331	243	3970	1494505	32135	210520_A549_Growing_2_Slot1-16_1_369.d	1	P52655|TF2AA_HUMAN			FALSE
VLAPRVLRA	33.41	993.645	9	1.8	497.826	2	5.2542	0.8536-0.8756	5550	161000	252095	6395	210520_A549_Growing_2_Slot1-16_1_369.d	1	Q15293|RCN1_HUMAN			FALSE
VLDDKDYFL	34.16	1126.55	9	-2.5	564.278	2	23.0348	0.8838-0.9057	617	7510	1101824	25294	210520_A549_Growing_2_Slot1-16_1_369.d	1	P61604|CH10_HUMAN			FALSE
VLDDKLYVV	38.86	1062.6	9	-1.1	532.3	2	20.1038	0.8472-0.8692	4730	125000	961641	22521	210520_A549_Growing_2_Slot1-16_1_369.d	4	Q96PQ7|KLHL5_HUMAN			FALSE
VLDEAGSTV	29.19	889.439	9	-5.6	890.433	1	6.9806	1.3940-1.4159			336316	8716	210520_A549_Growing_2_Slot1-16_1_369.d	1	Q9Y4B6|DCAF1_HUMAN			FALSE
VLDLEPKAV	30.06	982.57	9	-13.8	492.281	2	13.9588	0.8116-0.8335			670877	16587	210520_A549_Growing_2_Slot1-16_1_369.d	1	P38432|COIL_HUMAN			FALSE
VLEDKVLSV	31.19	1000.58	9	4.1	501.295	2	14.4427	0.8326-0.8546	421	12700	693233	17103	210520_A549_Growing_2_Slot1-16_1_369.d	2	Q86VI3|IQGA3_HUMAN			FALSE
VLFENTDSVHL	40.67	1272.63	11	-2.1	637.317	2	22.7671	0.9386-0.9605	545	17200	1089778	25078	210520_A549_Growing_2_Slot1-16_1_369.d	2	P42696|RBM34_HUMAN			FALSE
VLFGVETHV	29.75	999.539	9	-1.8	500.771	2	18.1254	0.8472-0.8692	299	5170	869705	20675	210520_A549_Growing_2_Slot1-16_1_369.d	1	Q96CN7|ISOC1_HUMAN			FALSE
VLFPGYTHL	34.42	1045.56	9	-2.3	523.781	2	23.596	0.8756-0.8975	234	8430	1129671	25841	210520_A549_Growing_2_Slot1-16_1_369.d	2	P04424|ARLY_HUMAN			FALSE
VLGKIEKV	27.1	884.569	8	-10.5	443.283	2	2.6072	0.7933-0.8153			124941	2091	210520_A549_Growing_2_Slot1-16_1_369.d	2				FALSE
VLGPAAYNV	31.19	902.486	9	-0.3	903.485	1	16.1361	1.4223-1.4442			775036	18826	210520_A549_Growing_2_Slot1-16_1_369.d	1	Q16891|MIC60_HUMAN			FALSE
VLGPPVPEI	32.07	919.538	9	0.5	920.537	1	30.7926	1.4332-1.4551			1474057	31707	210520_A549_Growing_2_Slot1-16_1_369.d	1	Q9H0E3|SP130_HUMAN			FALSE
VLIDYQRNV	39.05	1118.61	9	-0.1	560.306	2	10.1344	0.8920-0.9139	2650	88300	486305	12195	210520_A549_Growing_2_Slot1-16_1_369.d	2	O14980|XPO1_HUMAN			FALSE
VLIENVASL	43.39	956.554	9	-2.1	957.551	1	29.4125	1.4688-1.4906			1408248	30508	210520_A549_Growing_2_Slot1-16_1_369.d	10	P18283|GPX2_HUMAN			FALSE
VLISGVVHEI	29.45	1064.62	10	-4.4	533.311	2	21.2095	0.8847-0.9066	131	4270	1017313	23593	210520_A549_Growing_2_Slot1-16_1_369.d	2	O43462|MBTP2_HUMAN			FALSE
VLKEIVERV	30.43	1083.67	9	5.2	542.838	2	8.2239	0.8865-0.9085	268	8110	395035	10105	210520_A549_Growing_2_Slot1-16_1_369.d	1	Q14444|CAPR1_HUMAN			FALSE
VLKVFLENV	36.07	1059.63	9	-0.2	530.819	2	24.9526	0.8500-0.8719	1450	18700	1193617	26997	210520_A549_Growing_2_Slot1-16_1_369.d	1	P62805|H4_HUMAN			FALSE
VLLAAGPSAA	46.89	868.502	10	6	869.506	1	12.9286	1.3867-1.4086			621431	15371	210520_A549_Growing_2_Slot1-16_1_369.d	1	Q8TEM1|PO210_HUMAN			FALSE
VLLGKVYVV	36.16	988.632	9	-0.1	495.319	2	21.8705	0.8399-0.8619	607	10900	1047054	24214	210520_A549_Growing_2_Slot1-16_1_369.d	1	Q6TFL4|KLH24_HUMAN			FALSE
VLLKARLVPA	42.55	1078.72	10	0.6	540.364	2	9.264	0.9149-0.9368	4290	118000	444425	11265	210520_A549_Growing_2_Slot1-16_1_369.d	2	Q6P995|F171B_HUMAN			FALSE
VLMTEDIKL	36.09	1060.58	9	0.8	531.295	2	22.5322	0.8546-0.8765	2010	46700	1077735	24865	210520_A549_Growing_2_Slot1-16_1_369.d	3	Q04637|IF4G1_HUMAN			FALSE
VLMTQQPRPVL	42.77	1280.73	11	1.5	641.366	2	14.2393	0.9231-0.9450	173	7510	683920	16890	210520_A549_Growing_2_Slot1-16_1_369.d	2	Q9NPE3|NOP10_HUMAN			FALSE
VLPVPPLSV	31.77	919.574	9	-2.3	920.571	1	37.149	1.4478-1.4697			1777221	37301	210520_A549_Growing_2_Slot1-16_1_369.d	2	P24928|RPB1_HUMAN			FALSE
VLQGAVPTV	28.89	882.518	9	1.8	883.518	1	16.175	1.3940-1.4159			776886	18856	210520_A549_Growing_2_Slot1-16_1_369.d	2	Q5VZL5|ZMYM4_HUMAN			FALSE
VLSEKVSQL	35.2	1001.58	9	-0.4	501.79	2	6.9998	0.8235-0.8454	208	7240	337258	8748	210520_A549_Growing_2_Slot1-16_1_369.d	1	Q9H0U3|MAGT1_HUMAN			FALSE
VLSGPPAVA	28.37	809.465	9	4.4	810.468	1	10.4211	1.3074-1.3293			501212	12542	210520_A549_Growing_2_Slot1-16_1_369.d	2	O75094|SLIT3_HUMAN			FALSE
VLSSIETGV	35.26	903.491	9	0.8	904.491	1	14.3866	1.4168-1.4387			691362	17052	210520_A549_Growing_2_Slot1-16_1_369.d	1	Q07157|ZO1_HUMAN			FALSE
VLVDRTIYI	33.08	1090.64	9	-6.8	546.318	2	21.2484	0.8820-0.9039	936	13100	1019166	23626	210520_A549_Growing_2_Slot1-16_1_369.d	2	P52758|RIDA_HUMAN			FALSE
VLYDPLKRV	31.94	1101.65	9	-1.7	368.221	3	10.8877	0.7558-0.7778			523571	13061	210520_A549_Growing_2_Slot1-16_1_369.d	1	Q6IA86|ELP2_HUMAN			FALSE
VLYSIAEKV	34.28	1020.59	9	1	511.296	2	13.6753	0.8335-0.8555	158	3410	656891	16251	210520_A549_Growing_2_Slot1-16_1_369.d	1	P83876|TXN4A_HUMAN			FALSE
VM(+15.99)DSKIVQV	40.84	1033.55	9	4	517.778	2	5.6295	0.8610-0.8829	7130	277000	271778	6968	210520_A549_Growing_2_Slot1-16_1_369.d	4	O15131|IMA6_HUMAN;P52294|IMA5_HUMAN;O60684|IMA7_HUMAN	Oxidation (M)	M2:Oxidation (M):1001.00	FALSE
VMDSKIVQV	49.59	1017.55	9	1.6	509.78	2	9.5148	0.8445-0.8664	10800	310000	456520	11530	210520_A549_Growing_2_Slot1-16_1_369.d	4	O15131|IMA6_HUMAN;P52294|IMA5_HUMAN;O60684|IMA7_HUMAN			FALSE
VMFKEPVEV	39.43	1076.56	9	2.8	539.283	2	16.7893	0.8564-0.8783	656	10000	804735	19405	210520_A549_Growing_2_Slot1-16_1_369.d	1	Q9BX70|BTBD2_HUMAN			FALSE
VMVDGKPVNL	31.71	1070.58	10	1.3	536.293	2	12.5079	0.8536-0.8756	724	24500	600940	14900	210520_A549_Growing_2_Slot1-16_1_369.d	2	P63000|RAC1_HUMAN;P60763|RAC3_HUMAN			FALSE
VTTDIQVKV	41.61	1001.58	9	1.9	501.791	2	10.0813	0.8198-0.8418	2600	25600	481656	12096	210520_A549_Growing_2_Slot1-16_1_369.d	1	O00267|SPT5H_HUMAN			FALSE
VVADSPAEV	32.61	885.444	9	4.4	886.447	1	6.6696	1.3703-1.3922			321366	8326	210520_A549_Growing_2_Slot1-16_1_369.d	1	O75175|CNOT3_HUMAN			FALSE
VVLPAPPAV	33.96	861.532	9	-1.1	862.531	1	25.797	1.3895-1.4113			1236175	27695	210520_A549_Growing_2_Slot1-16_1_369.d	2	Q96S59|RANB9_HUMAN			FALSE
VVVDPIQSV	38.68	954.539	9	0.5	955.537	1	22.1425	1.4560-1.4779			1061925	24525	210520_A549_Growing_2_Slot1-16_1_369.d	2	O00487|PSDE_HUMAN			FALSE
YAYDGKDYI	49.43	1106.49	9	1.1	554.249	2	9.6594	0.8390-0.8610	10900	307000	463959	11689	210520_A549_Growing_2_Slot1-16_1_369.d	2	P01889|HLAB_HUMAN			FALSE
YAYDGKDYIA	35.22	1177.53	10	0.6	589.767	2	8.3538	0.8865-0.9085	1160	22200	400621	10231	210520_A549_Growing_2_Slot1-16_1_369.d	2	P01889|HLAB_HUMAN			FALSE
YAYDGKDYL	49.43	1106.49	9	1.1	554.249	2	9.6594	0.8390-0.8610	10900	307000	463959	11689	210520_A549_Growing_2_Slot1-16_1_369.d	2	P17693|HLAG_HUMAN			FALSE
YAYDGKDYLA	35.22	1177.53	10	0.6	589.767	2	8.3538	0.8865-0.9085	1160	22200	400621	10231	210520_A549_Growing_2_Slot1-16_1_369.d	2	P17693|HLAG_HUMAN			FALSE
YGAEALERM	31.98	1038.48	9	-3	520.241	2	8.5565	0.8262-0.8482	180	4340	410867	10467	210520_A549_Growing_2_Slot1-16_1_369.d	1	P69905|HBA_HUMAN			FALSE
YGAEALERM(+15.99)FL	27.04	1314.63	11	1.4	658.316	2	25.5872	0.9340-0.9560	111	2130	1225997	27527	210520_A549_Growing_2_Slot1-16_1_369.d	1	P69905|HBA_HUMAN	Oxidation (M)	M9:Oxidation (M):1001.00	FALSE
YGLPVVVKL	31.34	986.616	9	1	494.311	2	30.2943	0.8445-0.8664	1140	12100	1447211	31251	210520_A549_Growing_2_Slot1-16_1_369.d	1	P35222|CTNB1_HUMAN			FALSE
YGPGLTHGV	30.13	899.45	9	-1.1	450.728	2	5.396	0.7814-0.8034	677	17800	259587	6607	210520_A549_Growing_2_Slot1-16_1_369.d	1	P21333|FLNA_HUMAN			FALSE
YIHNILYEV	28.75	1162.6	9	0	582.303	2	21.5399	0.9076-0.9295			1033125	23935	210520_A549_Growing_2_Slot1-16_1_369.d	1	Q6ZUT9|DEN5B_HUMAN			FALSE
YIHSEPLGV	30.02	1013.52	9	-0.3	507.762	2	8.6657	0.8646-0.8865	15300	305000	414592	10552	210520_A549_Growing_2_Slot1-16_1_369.d	3	P30838|AL3A1_HUMAN			FALSE
YITERIIAV	36.66	1076.62	9	0.9	539.314	2	18.7409	0.8381-0.8600	3310	83600	899428	21278	210520_A549_Growing_2_Slot1-16_1_369.d	3	Q68CZ2|TENS3_HUMAN			FALSE
YIYHGTVKL	28.38	1092.6	9	2.2	547.302	2	6.3983	0.8737-0.8957	248	7560	307325	7935	210520_A549_Growing_2_Slot1-16_1_369.d	1	Q9NVX7|KBTB4_HUMAN			FALSE
YLADIFTKL	31.88	1082.6	9	-0.9	542.302	2	35.9346	0.8765-0.8984	2920	60600	1719914	36414	210520_A549_Growing_2_Slot1-16_1_369.d	2	Q49AG3|ZBED5_HUMAN			FALSE
YLAPHVRTL	33.89	1068.61	9	16	535.315	2	5.756	0.8865-0.9085			277398	7128	210520_A549_Growing_2_Slot1-16_1_369.d	1	Q13098|CSN1_HUMAN			FALSE
YLDEIVKEV	41.01	1106.59	9	0.4	554.295	2	21.2469	0.8792-0.9012	448	7730	1017309	23589	210520_A549_Growing_2_Slot1-16_1_369.d	2	P12270|TPR_HUMAN			FALSE
YLDEYIARM	37.67	1172.55	9	-3.1	587.277	2	21.1188	0.9057-0.9277	428	6970	1010814	23464	210520_A549_Growing_2_Slot1-16_1_369.d	1	P49815|TSC2_HUMAN			FALSE
YLDIKGLLDV	37.2	1147.65	10	2.2	574.828	2	40.2203	0.8875-0.9094	430	5510	1920452	39482	210520_A549_Growing_2_Slot1-16_1_369.d	1	P63208|SKP1_HUMAN			FALSE
YLDWTIERV	30.04	1193.61	9	-0.8	597.805	2	26.1345	0.8920-0.9139	143	3070	1250970	27930	210520_A549_Growing_2_Slot1-16_1_369.d	1	Q9Y597|KCTD3_HUMAN			FALSE
YLENGKETL	44.84	1065.53	9	3.1	533.771	2	5.0421	0.8536-0.8756	3370	157000	240780	6000	210520_A549_Growing_2_Slot1-16_1_369.d	2	P04439|HLAA_HUMAN;P10321|HLAC_HUMAN;P30511|HLAF_HUMAN;P01893|HLAH_HUMAN			FALSE
YLGDVSERV	35.69	1036.52	9	-1.5	519.261	2	7.8237	0.8482-0.8701	308	7140	375492	9672	210520_A549_Growing_2_Slot1-16_1_369.d	1	P53621|COPA_HUMAN			FALSE
YLGRLAHEV	46.89	1056.57	9	3.7	529.29	2	4.7924	0.8646-0.8865	2430	207000	230447	5677	210520_A549_Growing_2_Slot1-16_1_369.d	3	P40429|RL13A_HUMAN			FALSE
YLHDFLKYL	28.26	1210.64	9	4.8	606.324	2	30.1862	0.9322-0.9541	650	8930	1442569	31159	210520_A549_Growing_2_Slot1-16_1_369.d	1	Q15014|MO4L2_HUMAN;Q9UBU8|MO4L1_HUMAN			FALSE
YLIGQHVTA	32.01	1000.53	9	2.4	501.271	2	7.2118	0.8226-0.8445	268	8970	347533	9013	210520_A549_Growing_2_Slot1-16_1_369.d	1	O94952|FBX21_HUMAN			FALSE
YLIHFPVSV	29.94	1073.59	9	1.1	537.798	2	34.1494	0.8683-0.8902	1770	44300	1631854	34804	210520_A549_Growing_2_Slot1-16_1_369.d	2	P52895|AK1C2_HUMAN;Q04828|AK1C1_HUMAN			FALSE
YLIHSPMSL	34.4	1059.54	9	-4.4	530.771	2	21.5381	0.8747-0.8966	319	8310	1031253	23883	210520_A549_Growing_2_Slot1-16_1_369.d	1	P42330|AK1C3_HUMAN			FALSE
YLLPAIVHI	35.75	1037.63	9	0.5	519.816	2	37.2102	0.8756-0.8975	22700	798000	1776305	37295	210520_A549_Growing_2_Slot1-16_1_369.d	4	Q92841|DDX17_HUMAN;P17844|DDX5_HUMAN			FALSE
YLLPKDIKL	29.75	1101.68	9	-0.7	551.842	2	20.4058	0.9185-0.9404	1150	17800	976468	22788	210520_A549_Growing_2_Slot1-16_1_369.d	1	Q6T310|RSLBA_HUMAN			FALSE
YLNVQVKEL	29.14	1104.62	9	1.5	553.312	2	15.5382	0.8856-0.9076	362	5650	745312	18222	210520_A549_Growing_2_Slot1-16_1_369.d	1	Q9NTJ3|SMC4_HUMAN			FALSE
YLPDIIKDQKA	37.09	1302.72	11	-2.9	435.241	3	10.4989	0.7604-0.7823			504929	12619	210520_A549_Growing_2_Slot1-16_1_369.d	1	O15355|PPM1G_HUMAN			FALSE
YLSPDLSKV	26.89	1020.55	9	-2	511.276	2	13.5588	0.8472-0.8692	498	8440	651296	16116	210520_A549_Growing_2_Slot1-16_1_369.d	1				FALSE
YLTNEGIAHL	28.53	1129.58	10	2.9	565.792	2	14.2113	0.8966-0.9185	427	7600	681135	16835	210520_A549_Growing_2_Slot1-16_1_369.d	1	Q15149|PLEC_HUMAN			FALSE
YMIAHITGL	36.94	1017.53	9	2.4	509.77	2	21.8069	0.8491-0.8710	1100	15400	1043345	24145	210520_A549_Growing_2_Slot1-16_1_369.d	1	P04818|TYSY_HUMAN			FALSE
YMSKVELEA	37.53	1068.52	9	0.4	535.261	2	7.6217	0.8518-0.8737	166	5950	366174	9454	210520_A549_Growing_2_Slot1-16_1_369.d	1	P08729|K2C7_HUMAN			FALSE
YQSKYEEL	51.3	1058.49	8	1	530.249	2	4.7486	0.8427-0.8646	1090	78200	227646	5606	210520_A549_Growing_2_Slot1-16_1_369.d	2	P04264|K2C1_HUMAN			FALSE
YRPGTVALR	38.42	1031.59	9	6	516.799	2	3.1514	0.8427-0.8646			150729	2399	210520_A549_Growing_2_Slot1-16_1_369.d	1	Q16695|H31T_HUMAN;P68431|H31_HUMAN;Q6NXT2|H3C_HUMAN;P84243|H33_HUMAN;Q71DI3|H32_HUMAN			FALSE
YSDDDVPSV	27.95	995.408	9	-1.5	996.405	1	11.1987	1.4414-1.4633			538464	13394	210520_A549_Growing_2_Slot1-16_1_369.d	1	Q6PL18|ATAD2_HUMAN			FALSE
YTDATPLRV	32.28	1034.54	9	-1.5	518.271	2	8.6241	0.8317-0.8536	340	8170	413663	10533	210520_A549_Growing_2_Slot1-16_1_369.d	1	Q8N8A6|DDX51_HUMAN			FALSE
YTFDPVTKV	33.87	1068.55	9	0.5	535.277	2	15.219	0.8527-0.8747	1040	43200	729522	17902	210520_A549_Growing_2_Slot1-16_1_369.d	2	Q9Y2T2|AP3M1_HUMAN			FALSE
YTSPVNPAV	34.55	946.476	9	-0.7	947.474	1	10.8683	1.4050-1.4268			522630	13030	210520_A549_Growing_2_Slot1-16_1_369.d	1	P61165|TM258_HUMAN			FALSE
YVIDPIKGLKL	32.43	1257.77	11	-11.3	420.255	3	27.4686	0.7915-0.8134			1315709	28969	210520_A549_Growing_2_Slot1-16_1_369.d	1	Q15149|PLEC_HUMAN			FALSE
YVLPEVSKV	31.62	1032.59	9	0.2	517.295	2	16.0428	0.8518-0.8737	1410	11600	767610	18680	210520_A549_Growing_2_Slot1-16_1_369.d	1	Q9UI10|EI2BD_HUMAN			FALSE

## Sheet: Growing Rep 3
Peptide	-10LgP	Mass	Length	ppm	m/z	z	RT	1/k0 Range	Area Growing 3	Intensity Growing 3	Scan	Precursor Id	Source File	#Spec	Accession	PTM	AScore	Decoy
A(+42.01)TVQQLEGRW	36.75	1228.62	10	1.3	615.313	2	27.6448	0.9158-0.9377	5150	111000	1323705	30595	210520_A549_Growing_3_Slot1-17_1_370.d	2	Q01469|FABP5_HUMAN	Acetylation (N-term)	A1:Acetylation (N-term):1001.00	FALSE
AAALIIHHV	30.82	943.56	9	-2.2	472.782	2	4.8818	0.8372-0.8591			233758	4438	210520_A549_Growing_3_Slot1-17_1_370.d	1	Q96ST3|SIN3A_HUMAN			FALSE
AAFDGGFTV	29.76	883.408	9	-0.3	884.407	1	24.5729	1.4068-1.4287			1178667	27517	210520_A549_Growing_3_Slot1-17_1_370.d	1	Q86WA8|LONP2_HUMAN			FALSE
AAFGRDLFL	26.09	1008.54	9	-2.7	505.271	2	26.8082	0.8335-0.8555			1285630	29830	210520_A549_Growing_3_Slot1-17_1_370.d	1	Q6IA86|ELP2_HUMAN			FALSE
AAGPPISEGKY	38.87	1088.55	11	-1.4	545.277	2	5.0866	0.8290-0.8509	438	7400	243213	4793	210520_A549_Growing_3_Slot1-17_1_370.d	1	Q15517|CDSN_HUMAN			FALSE
AALEEADKMFL	32.35	1236.61	11	-0.1	619.305	2	25.6732	0.9213-0.9432	1220	13900	1228919	28629	210520_A549_Growing_3_Slot1-17_1_370.d	1	Q9Y6B2|EID1_HUMAN			FALSE
AAPEAPVYA	38.46	887.439	9	8.6	888.446	1	8.2251	1.3685-1.3904			394481	8641	210520_A549_Growing_3_Slot1-17_1_370.d	1	P17535|JUND_HUMAN			FALSE
AAPESGLEV	33.45	871.429	9	1.1	872.429	1	10.1883	1.3776-1.3995			488596	10846	210520_A549_Growing_3_Slot1-17_1_370.d	1	O14641|DVL2_HUMAN			FALSE
AATEIVERV	25.69	986.54	9	-2.1	494.272	2	6.5535	0.8116-0.8335			314350	6770	210520_A549_Growing_3_Slot1-17_1_370.d	1	Q9UID3|VPS51_HUMAN			FALSE
AEVNADRITWL	44.14	1286.66	11	0.3	644.333	2	23.549	0.9286-0.9505	1680	54800	1129318	26398	210520_A549_Growing_3_Slot1-17_1_370.d	2	Q08188|TGM3_HUMAN			FALSE
AGFAGDDAPR	33.11	975.441	10	-5.2	488.721	2	0.9553	0.8198-0.8418			45938	438	210520_A549_Growing_3_Slot1-17_1_370.d	1	P60709|ACTB_HUMAN;Q6S8J3|POTEE_HUMAN;P63267|ACTH_HUMAN;P68133|ACTS_HUMAN;P62736|ACTA_HUMAN;A5A3E0|POTEF_HUMAN;P0CG39|POTEJ_HUMAN;P63261|ACTG_HUMAN;P68032|ACTC_HUMAN;P0CG38|POTEI_HUMAN			FALSE
AGLAKSIGV	29.12	814.491	9	-1.3	408.249	2	6.709	0.7641-0.7860			321793	6933	210520_A549_Growing_3_Slot1-17_1_370.d	2	P52895|AK1C2_HUMAN;P42330|AK1C3_HUMAN			FALSE
AGPPESLGV	36.15	825.423	9	1.8	826.424	1	12.5014	1.3375-1.3594			599570	13530	210520_A549_Growing_3_Slot1-17_1_370.d	6	Q9Y618|NCOR2_HUMAN			FALSE
AIIGGMFTV	24.28	907.484	9	2.8	908.485	1	38.0241	1.4606-1.4824			1822206	41336	210520_A549_Growing_3_Slot1-17_1_370.d	1	Q9Y282|ERGI3_HUMAN			FALSE
AIIGGTFTV	25.35	877.491	9	3.6	878.493	1	28.888	1.4186-1.4405			1384972	31802	210520_A549_Growing_3_Slot1-17_1_370.d	2	Q969X5|ERGI1_HUMAN			FALSE
AILGIHNEV	26.58	964.534	9	1.7	483.271	2	11.0698	0.8162-0.8381	2450	38900	529573	11783	210520_A549_Growing_3_Slot1-17_1_370.d	1	P12814|ACTN1_HUMAN			FALSE
AILKYIETL	30.1	1062.63	9	-0.1	532.319	2	28.8121	0.8792-0.9012	339	6080	1380315	31695	210520_A549_Growing_3_Slot1-17_1_370.d	1	O75122|CLAP2_HUMAN			FALSE
AILSPAFKV	31.58	944.569	9	1.2	473.288	2	21.0414	0.8143-0.8363	332	6650	1007240	23530	210520_A549_Growing_3_Slot1-17_1_370.d	1	Q92598|HS105_HUMAN;O95757|HS74L_HUMAN;P34932|HSP74_HUMAN			FALSE
AIQEQITRV	25.89	1056.59	9	0.5	529.299	2	6.4385	0.8390-0.8610	1310	29800	307785	6575	210520_A549_Growing_3_Slot1-17_1_370.d	1	A5YKK6|CNOT1_HUMAN			FALSE
AIVDKVPSV	28.35	926.544	9	3.3	464.276	2	10.7715	0.7951-0.8171	16100	93600	516541	11491	210520_A549_Growing_3_Slot1-17_1_370.d	2	Q9Y678|COPG1_HUMAN			FALSE
ALADFLPVMK	34.68	1103.6	10	0.3	552.805	2	33.2355	0.8719-0.8938	158	6000	1591814	36624	210520_A549_Growing_3_Slot1-17_1_370.d	2	Q9ULK4|MED23_HUMAN			FALSE
ALADGVQKV	35.78	899.508	9	1.5	450.758	2	4.6621	0.7887-0.8107	1160	27200	222461	4061	210520_A549_Growing_3_Slot1-17_1_370.d	1	O14791|APOL1_HUMAN			FALSE
ALADGVVSQA	46.18	929.482	10	0.1	930.481	1	9.5857	1.4405-1.4624			459665	10125	210520_A549_Growing_3_Slot1-17_1_370.d	2	Q92917|GPKOW_HUMAN			FALSE
ALAEALKEV	30.78	942.539	9	1.4	472.273	2	12.1894	0.8116-0.8335	288	13900	583691	13121	210520_A549_Growing_3_Slot1-17_1_370.d	2	Q6PI26|SHQ1_HUMAN			FALSE
ALAEKFKEL	24.2	1047.6	9	2	524.802	2	7.02	0.8747-0.8966			336699	7279	210520_A549_Growing_3_Slot1-17_1_370.d	1	Q96EU6|RRP36_HUMAN			FALSE
ALAELSESL	24.65	931.486	9	-2.4	932.483	1	23.0762	1.4478-1.4697			1106949	25869	210520_A549_Growing_3_Slot1-17_1_370.d	1	Q9H1B7|I2BPL_HUMAN			FALSE
ALAGDQPSV	33.1	856.429	9	6.4	857.434	1	6.3397	1.3776-1.3995			304041	6471	210520_A549_Growing_3_Slot1-17_1_370.d	2	P21333|FLNA_HUMAN			FALSE
ALAGGITMV	29.43	831.452	9	-0.8	832.452	1	22.8041	1.3940-1.4159			1093923	25583	210520_A549_Growing_3_Slot1-17_1_370.d	1	P27708|PYR1_HUMAN			FALSE
ALANHLIKV	28.6	977.602	9	-1	489.803	2	6.9415	0.8491-0.8710	195	7070	332036	7166	210520_A549_Growing_3_Slot1-17_1_370.d	1	Q9H4M9|EHD1_HUMAN;Q9NZN3|EHD3_HUMAN			FALSE
ALAPAPPQV	25.46	862.491	9	-0.7	863.49	1	13.9593	1.3949-1.4168			669595	15305	210520_A549_Growing_3_Slot1-17_1_370.d	1	Q04206|TF65_HUMAN			FALSE
ALAPGLPTA	37.02	809.465	9	-1.6	810.463	1	17.5362	1.3503-1.3721			841187	19457	210520_A549_Growing_3_Slot1-17_1_370.d	6	Q9UMX5|NENF_HUMAN			FALSE
ALASEPLKV	25.69	926.544	9	1.9	464.276	2	9.4888	0.7997-0.8217	712	15200	453158	9988	210520_A549_Growing_3_Slot1-17_1_370.d	1	Q8N573|OXR1_HUMAN			FALSE
ALASHLIEA	31.81	923.508	9	1.6	462.758	2	9.0649	0.8034-0.8253	12100	367000	431716	9476	210520_A549_Growing_3_Slot1-17_1_370.d	2	Q9NZN4|EHD2_HUMAN			FALSE
ALASLENHV	30.92	952.498	9	0.8	477.252	2	6.9422	0.8116-0.8335			332976	7196	210520_A549_Growing_3_Slot1-17_1_370.d	1	Q9UPN9|TRI33_HUMAN			FALSE
ALASVIKEL	31.95	942.575	9	-0.4	472.29	2	20.3843	0.8207-0.8427	2110	55400	974575	22715	210520_A549_Growing_3_Slot1-17_1_370.d	2	Q8WYA0|IFT81_HUMAN			FALSE
ALATLIHQV	30.37	964.571	9	-1.2	483.288	2	15.7555	0.8354-0.8573	2910	126000	752588	17308	210520_A549_Growing_3_Slot1-17_1_370.d	3	Q9UBW8|CSN7A_HUMAN			FALSE
ALDAGNIKL	32.26	913.523	9	-1.5	457.764	2	13.5966	0.7961-0.8180	914	14000	649992	14812	210520_A549_Growing_3_Slot1-17_1_370.d	1	Q6NWY9|PR40B_HUMAN			FALSE
ALDATHQQL	36.41	995.504	9	-5.6	498.752	2	4.5319	0.8308-0.8527			216809	3869	210520_A549_Growing_3_Slot1-17_1_370.d	1	Q9Y2X9|ZN281_HUMAN			FALSE
ALDEQFEPQKT	26.85	1304.62	11	0.9	653.314	2	6.4235	0.9222-0.9441	248	5380	306855	6555	210520_A549_Growing_3_Slot1-17_1_370.d	1	P15428|PGDH_HUMAN			FALSE
ALDESHNQNL	24.96	1139.52	10	2.7	570.764	2	1.4969	0.8719-0.8938	62.2	2050	70711	641	210520_A549_Growing_3_Slot1-17_1_370.d	1	O94804|STK10_HUMAN			FALSE
ALDESPYGV	23.99	949.439	9	7.1	950.445	1	13.5122	1.4496-1.4715			648116	14756	210520_A549_Growing_3_Slot1-17_1_370.d	1	Q9BPX1|DHB14_HUMAN			FALSE
ALDEVFTKV	42.94	1020.55	9	2.4	511.279	2	18.547	0.8454-0.8673	1910	24400	889705	20655	210520_A549_Growing_3_Slot1-17_1_370.d	2	Q9UMX5|NENF_HUMAN			FALSE
ALDNVDARMYM	30.22	1297.58	11	5.1	649.794	2	17.0272	0.9441-0.9660	111	7040	816956	18886	210520_A549_Growing_3_Slot1-17_1_370.d	2	P22314|UBA1_HUMAN			FALSE
ALDPNGTRV	24.33	941.493	9	0.7	471.75	2	3.8515	0.7997-0.8217			183622	2532	210520_A549_Growing_3_Slot1-17_1_370.d	1	Q9HC52|CBX8_HUMAN			FALSE
ALDSGFNSV	27.27	908.424	9	-11.2	909.413	1	13.9398	1.4360-1.4578			668649	15269	210520_A549_Growing_3_Slot1-17_1_370.d	1	Q96II8|LRCH3_HUMAN			FALSE
ALDSHPTIV	37.37	951.503	9	1.3	476.755	2	7.4258	0.7851-0.8070	2460	180000	355389	7769	210520_A549_Growing_3_Slot1-17_1_370.d	5	Q02363|ID2_HUMAN			FALSE
ALDVANKIGII	34.33	1125.68	11	0.6	563.84	2	25.5041	0.8938-0.9158	764	12300	1221500	28490	210520_A549_Growing_3_Slot1-17_1_370.d	1	P62750|RL23A_HUMAN			FALSE
ALEEADKMFL	33.66	1165.57	10	1.2	583.787	2	22.5927	0.8929-0.9149	457	8050	1082768	25348	210520_A549_Growing_3_Slot1-17_1_370.d	1	Q9Y6B2|EID1_HUMAN			FALSE
ALEEQLQQIRAE	34.33	1426.74	12	11.4	714.38	2	13.2957	0.9788-1.0007	70.3	2210	636903	14463	210520_A549_Growing_3_Slot1-17_1_370.d	1	P13645|K1C10_HUMAN			FALSE
ALESFLKQV	29.38	1033.58	9	1.7	517.794	2	21.7216	0.8381-0.8600	890	13800	1039886	24326	210520_A549_Growing_3_Slot1-17_1_370.d	1	P78527|PRKDC_HUMAN			FALSE
ALFASGLIHRV	29.18	1182.69	11	-5.9	592.342	2	16.5835	0.9688-0.9907			795501	18361	210520_A549_Growing_3_Slot1-17_1_370.d	1	Q8N6L1|KTAP2_HUMAN			FALSE
ALFNGAQKL	36.76	960.539	9	1.6	481.273	2	10.5139	0.8034-0.8253	671	11800	502556	11156	210520_A549_Growing_3_Slot1-17_1_370.d	1	Q9H9S3|S61A2_HUMAN;P61619|S61A1_HUMAN			FALSE
ALFPGDVDRL	31.31	1101.58	10	-0.1	551.793	2	23.6537	0.8710-0.8929	5540	27800	1132109	26459	210520_A549_Growing_3_Slot1-17_1_370.d	1	P11216|PYGB_HUMAN			FALSE
ALFQRPPLI	31.86	1053.63	9	10	527.824	2	25.6667	0.8628-0.8847	4310	46700	1228920	28630	210520_A549_Growing_3_Slot1-17_1_370.d	1	O60832|DKC1_HUMAN			FALSE
ALGFIHEA	31.33	856.444	8	1.7	857.445	1	10.6548	1.4241-1.4460			510951	11361	210520_A549_Growing_3_Slot1-17_1_370.d	1	Q86SJ2|AMGO2_HUMAN			FALSE
ALGKILSV	30.76	799.517	8	-6.1	400.76	2	14.1731	0.7686-0.7906			679838	15538	210520_A549_Growing_3_Slot1-17_1_370.d	1	O60427|FADS1_HUMAN			FALSE
ALGKVLAMA	27.18	872.515	9	0.6	437.261	2	12.5014	0.7778-0.7997			599568	13528	210520_A549_Growing_3_Slot1-17_1_370.d	1	Q7Z7M0|MEGF8_HUMAN			FALSE
ALGNIVHGL	28.39	892.513	9	-6.3	447.257	2	15.9062	0.8089-0.8308	129	8170	761924	17544	210520_A549_Growing_3_Slot1-17_1_370.d	2	Q5VW36|FOCAD_HUMAN			FALSE
ALGPGVPHI	29.09	859.492	9	3.7	430.751	2	13.4643	0.7805-0.8025	127	2440	645328	14698	210520_A549_Growing_3_Slot1-17_1_370.d	1	Q9GZS1|RPA49_HUMAN			FALSE
ALGPTSLRV	25.49	912.539	9	3.2	457.274	2	12.0018	0.8244-0.8463	136	5100	575317	12937	210520_A549_Growing_3_Slot1-17_1_370.d	1	P16144|ITB4_HUMAN			FALSE
ALHDILTEI	27.94	1023.56	9	1.3	512.783	2	27.2538	0.8637-0.8856	20400	198000	1304219	30219	210520_A549_Growing_3_Slot1-17_1_370.d	1	P40937|RFC5_HUMAN			FALSE
ALHLNAQQV	29.95	992.54	9	1.3	497.274	2	6.1842	0.8271-0.8491			296565	6275	210520_A549_Growing_3_Slot1-17_1_370.d	1	Q8TEQ8|PIGO_HUMAN			FALSE
ALIEVGEGV	37.1	885.481	9	-0.4	886.48	1	22.0071	1.4104-1.4323			1055767	24737	210520_A549_Growing_3_Slot1-17_1_370.d	2	Q86V59|PNM8A_HUMAN			FALSE
ALKPDLVNV	26.33	967.57	9	2.1	484.789	2	13.3788	0.8153-0.8372	1060	11500	640671	14591	210520_A549_Growing_3_Slot1-17_1_370.d	1	P09884|DPOLA_HUMAN			FALSE
ALLDKLYAL	40.86	1018.61	9	-0.6	510.305	2	32.87	0.8610-0.8829	16400	335000	1574149	36249	210520_A549_Growing_3_Slot1-17_1_370.d	2	Q9NV31|IMP3_HUMAN			FALSE
ALLDQIREGAQL	27.99	1325.73	12	4	663.869	2	26.5932	0.9633-0.9852	99.4	3050	1274454	29574	210520_A549_Growing_3_Slot1-17_1_370.d	1	O00401|WASL_HUMAN			FALSE
ALLEEVKAL	29.23	984.586	9	1	493.296	2	21.434	0.8354-0.8573	273	3650	1026830	24010	210520_A549_Growing_3_Slot1-17_1_370.d	1	Q96EK5|KBP_HUMAN			FALSE
ALLENPKMEL	24.28	1156.62	10	-5.2	579.307	2	19.4997	0.8938-0.9158			935426	21786	210520_A549_Growing_3_Slot1-17_1_370.d	1	Q8TDR2|STK35_HUMAN;Q8N165|PDK1L_HUMAN			FALSE
ALLESSLRQA	28.18	1086.6	10	2.5	544.305	2	8.6728	0.8728-0.8948	683	12700	414040	9090	210520_A549_Growing_3_Slot1-17_1_370.d	1	P24385|CCND1_HUMAN			FALSE
ALLGDLTKA	30.2	900.528	9	-0.2	451.267	2	14.7027	0.7869-0.8089	7610	90800	703145	16095	210520_A549_Growing_3_Slot1-17_1_370.d	1	Q92973|TNPO1_HUMAN;O14787|TNPO2_HUMAN			FALSE
ALLGKIEKV	35.68	969.622	9	4.6	485.816	2	6.996	0.8363-0.8582	492	15800	334836	7236	210520_A549_Growing_3_Slot1-17_1_370.d	1	Q10471|GALT2_HUMAN			FALSE
ALLKVNQEL	27.7	1026.61	9	2.8	514.308	2	12.7736	0.8683-0.8902			612625	13845	210520_A549_Growing_3_Slot1-17_1_370.d	1	Q9Y512|SAM50_HUMAN			FALSE
ALLKYIETL	30.1	1062.63	9	-0.1	532.319	2	28.8121	0.8792-0.9012	339	6080	1380315	31695	210520_A549_Growing_3_Slot1-17_1_370.d	1	Q08211|DHX9_HUMAN			FALSE
ALLNIKVKL	29.72	1010.69	9	-0.3	506.345	2	19.8648	0.8701-0.8920	818	11100	950348	22148	210520_A549_Growing_3_Slot1-17_1_370.d	1	P05783|K1C18_HUMAN			FALSE
ALLPQASNV	30.39	911.508	9	2.5	912.509	1	16.1753	1.4442-1.4660			775934	17904	210520_A549_Growing_3_Slot1-17_1_370.d	1	Q9H0K1|SIK2_HUMAN			FALSE
ALLPQNHKL	24.5	1032.61	9	1.8	517.308	2	4.4931	0.8783-0.9002			214921	3801	210520_A549_Growing_3_Slot1-17_1_370.d	1	Q92797|SYMPK_HUMAN			FALSE
ALLQSDVRL	34.01	1013.59	9	-1.6	507.795	2	16.5837	0.8472-0.8692	1240	19500	793640	18320	210520_A549_Growing_3_Slot1-17_1_370.d	1	Q15149|PLEC_HUMAN			FALSE
ALLTGIISKA	35.32	985.617	10	0.7	493.812	2	20.9471	0.8427-0.8646	855	14800	1002579	23419	210520_A549_Growing_3_Slot1-17_1_370.d	1	Q92621|NU205_HUMAN			FALSE
ALMGSPQLV	31.28	914.49	9	5.9	915.494	1	22.2792	1.4469-1.4688			1068793	25023	210520_A549_Growing_3_Slot1-17_1_370.d	2	P14923|PLAK_HUMAN			FALSE
ALMKEEGVKL	36.32	1116.62	10	7.6	559.317	2	6.4374	0.8920-0.9139	270	9830	307796	6586	210520_A549_Growing_3_Slot1-17_1_370.d	1	O95433|AHSA1_HUMAN			FALSE
ALMPVLNQV	28.45	983.547	9	-0.9	492.776	2	31.9651	0.8363-0.8582	3160	27600	1529452	35232	210520_A549_Growing_3_Slot1-17_1_370.d	1	Q5RKV6|EXOS6_HUMAN			FALSE
ALNDEIRQL	36.76	1070.57	9	1	536.289	2	13.116	0.8573-0.8792	386	7630	627562	14222	210520_A549_Growing_3_Slot1-17_1_370.d	1	Q9UQE7|SMC3_HUMAN			FALSE
ALNDHFVKL	30.56	1055.58	9	-2.1	528.79	2	9.892	0.8719-0.8938	382	9050	473669	10479	210520_A549_Growing_3_Slot1-17_1_370.d	1	P04406|G3P_HUMAN			FALSE
ALNEKLVNL	39.57	1012.59	9	1.4	507.299	2	14.9238	0.8354-0.8573	13800	504000	714346	16376	210520_A549_Growing_3_Slot1-17_1_370.d	3	O00303|EIF3F_HUMAN			FALSE
ALNELLQHV	36.14	1035.57	9	1.1	518.789	2	20.7703	0.8546-0.8765	6010	142000	994159	23189	210520_A549_Growing_3_Slot1-17_1_370.d	2	Q9Y490|TLN1_HUMAN			FALSE
ALNEQIARL	25.36	1026.58	9	1.6	514.295	2	11.3545	0.8472-0.8692	803	12800	542673	12143	210520_A549_Growing_3_Slot1-17_1_370.d	1	O14777|NDC80_HUMAN			FALSE
ALNGAIMKI	37	929.537	9	-3.8	465.77	2	15.3532	0.8070-0.8290	255	6410	735785	16885	210520_A549_Growing_3_Slot1-17_1_370.d	1	P15428|PGDH_HUMAN			FALSE
ALNNLLHSL	31.46	993.561	9	-1.5	497.782	2	23.4353	0.8600-0.8820	542	7930	1122798	26248	210520_A549_Growing_3_Slot1-17_1_370.d	1	Q96Q15|SMG1_HUMAN			FALSE
ALPDQGIAKA	37.09	982.545	10	-0.1	492.275	2	5.1047	0.7951-0.8171	3950	291000	243220	4800	210520_A549_Growing_3_Slot1-17_1_370.d	3	P78318|IGBP1_HUMAN			FALSE
ALPEIFTEL	27.69	1031.55	9	1.9	1032.55	1	47.1021	1.2545-1.2764			2255461	49621	210520_A549_Growing_3_Slot1-17_1_370.d	1	Q2VIR3|IF2GL_HUMAN;P41091|IF2G_HUMAN			FALSE
ALPEPSPAA	35.22	851.439	9	8.7	852.446	1	7.5448	1.3484-1.3703			361885	7895	210520_A549_Growing_3_Slot1-17_1_370.d	2	Q15149|PLEC_HUMAN			FALSE
ALPPTVYEA	25.97	959.496	9	-0.7	960.494	1	15.7865	1.4505-1.4724			757235	17405	210520_A549_Growing_3_Slot1-17_1_370.d	1	P11413|G6PD_HUMAN			FALSE
ALPPVLTTV	35.98	909.553	9	1.2	910.554	1	31.2401	1.4369-1.4587			1497714	34434	210520_A549_Growing_3_Slot1-17_1_370.d	5	Q6PKG0|LARP1_HUMAN			FALSE
ALQKRLDEV	26.54	1070.61	9	-2.8	536.305	2	2.2371	0.8628-0.8847	379	5700	103814	984	210520_A549_Growing_3_Slot1-17_1_370.d	1	Q9P2E9|RRBP1_HUMAN			FALSE
ALQPEPIKV	28.67	993.586	9	-1.5	497.795	2	10.705	0.8171-0.8390	708	10900	511877	11377	210520_A549_Growing_3_Slot1-17_1_370.d	1	Q92673|SORL_HUMAN			FALSE
ALSDGVHKI	24.45	938.519	9	0.5	470.262	2	2.3549	0.8198-0.8418			112205	1185	210520_A549_Growing_3_Slot1-17_1_370.d	1	Q9NVQ4|FAIM1_HUMAN			FALSE
ALSDHHIYL	34.79	1067.54	9	1.1	534.773	2	7.7127	0.8747-0.8966	3620	134000	367479	8029	210520_A549_Growing_3_Slot1-17_1_370.d	2	P04075|ALDOA_HUMAN			FALSE
ALSEGDIHTL	31.3	1054.53	10	2.3	528.268	2	9.7436	0.8491-0.8710	756	29100	465282	10282	210520_A549_Growing_3_Slot1-17_1_370.d	2	P06756|ITAV_HUMAN			FALSE
ALSEKLARL	28.91	999.608	9	-0.3	500.806	2	6.0256	0.8600-0.8820	262	8680	288143	6043	210520_A549_Growing_3_Slot1-17_1_370.d	1	Q96CS2|HAUS1_HUMAN			FALSE
ALSGHLETV	45.45	925.487	9	0.6	926.486	1	5.7371	1.4159-1.4378	13700	561000	275067	5707	210520_A549_Growing_3_Slot1-17_1_370.d	4	A6NMY6|AXA2L_HUMAN;P07355|ANXA2_HUMAN			FALSE
ALSGHVSTV	32.99	869.461	9	7.6	870.467	1	2.2577	1.4013-1.4232			107492	1022	210520_A549_Growing_3_Slot1-17_1_370.d	1	Q9Y283|INVS_HUMAN			FALSE
ALSKEGIVAL	29.05	999.596	10	0.9	500.801	2	14.0431	0.8372-0.8591	4870	63500	672379	15359	210520_A549_Growing_3_Slot1-17_1_370.d	1	P40227|TCPZ_HUMAN			FALSE
ALSPLGIEV	26.19	897.517	9	-4	898.513	1	34.078	1.4350-1.4569			1633646	37506	210520_A549_Growing_3_Slot1-17_1_370.d	1	Q13501|SQSTM_HUMAN			FALSE
ALSSLIHAL	34.17	923.544	9	-0.4	462.775	2	24.769	0.8317-0.8536	703	9550	1185193	27673	210520_A549_Growing_3_Slot1-17_1_370.d	1	P13010|XRCC5_HUMAN			FALSE
ALTDYITRL	27.62	1064.59	9	3	533.297	2	28.6385	0.8683-0.8902	73.5	2360	1372896	31556	210520_A549_Growing_3_Slot1-17_1_370.d	1	Q99996|AKAP9_HUMAN			FALSE
ALTGHLEEV	45.45	967.497	9	2.2	484.753	2	7.2391	0.8253-0.8472	6660	751000	345116	7506	210520_A549_Growing_3_Slot1-17_1_370.d	5	P04083|ANXA1_HUMAN			FALSE
ALVEKGEFAL	29.05	1075.59	10	-2.9	538.797	2	18.3063	0.8555-0.8774	227	5770	877552	20332	210520_A549_Growing_3_Slot1-17_1_370.d	1	P49454|CENPF_HUMAN			FALSE
ALVQDLAKA	26.41	927.539	9	-1.3	464.772	2	9.2347	0.8015-0.8235	990	20300	441034	9694	210520_A549_Growing_3_Slot1-17_1_370.d	1	P14635|CCNB1_HUMAN			FALSE
ALVSGGVAQA	28.07	871.476	10	8.3	872.483	1	7.2727	1.4068-1.4287			348842	7592	210520_A549_Growing_3_Slot1-17_1_370.d	1	Q8NHY2|COP1_HUMAN			FALSE
ALVVQVAEA	36.42	898.512	9	3.8	899.515	1	16.9139	1.4314-1.4533			811359	18749	210520_A549_Growing_3_Slot1-17_1_370.d	3	P07686|HEXB_HUMAN			FALSE
ALWDIETGQQTV	29.72	1359.67	12	-1.1	680.834	2	31.6943	0.9459-0.9678	727	8960	1516383	34903	210520_A549_Growing_3_Slot1-17_1_370.d	1	P62879|GBB2_HUMAN			FALSE
ALWEDEGVRA	24.29	1144.55	10	-1.4	573.277	2	11.9057	0.8783-0.9002	945	12300	568769	12759	210520_A549_Growing_3_Slot1-17_1_370.d	1	Q5JWF2|GNAS1_HUMAN;P63092|GNAS2_HUMAN			FALSE
ALWGGPISL	32.92	912.507	9	-0.3	913.506	1	41.2509	1.4405-1.4624			1976508	44578	210520_A549_Growing_3_Slot1-17_1_370.d	1	Q9H6A9|PCX3_HUMAN			FALSE
ALYGDIDAV	26.53	935.46	9	1.2	936.46	1	22.0459	1.4597-1.4815			1057616	24766	210520_A549_Growing_3_Slot1-17_1_370.d	1	P35354|PGH2_HUMAN			FALSE
ALYYNPHLL	27.63	1102.58	9	0.9	552.293	2	21.2779	0.9213-0.9432	300	5950	1019348	23808	210520_A549_Growing_3_Slot1-17_1_370.d	1	O95373|IPO7_HUMAN			FALSE
AMAAVPAKV	26.6	856.484	9	-15.5	429.239	2	5.5233	0.7641-0.7860			264778	5428	210520_A549_Growing_3_Slot1-17_1_370.d	1	O60610|DIAP1_HUMAN			FALSE
AMAPGAPQV	33.11	840.416	9	-10.3	841.407	1	8.4389	1.3566-1.3785			404737	8887	210520_A549_Growing_3_Slot1-17_1_370.d	2	P98160|PGBM_HUMAN			FALSE
AMAPGTVTV	24.99	845.432	9	2	846.433	1	11.1408	1.3411-1.3630			534236	11896	210520_A549_Growing_3_Slot1-17_1_370.d	1	Q9P243|ZFAT_HUMAN			FALSE
AMAQVIGDRV	35.28	1058.55	10	-11.2	530.274	2	8.6916	0.8619-0.8838			416824	9144	210520_A549_Growing_3_Slot1-17_1_370.d	1	Q02083|NAAA_HUMAN			FALSE
AMFDKKVQL	41.87	1078.58	9	2.9	540.296	2	8.5096	0.8509-0.8728	6440	386000	406593	8923	210520_A549_Growing_3_Slot1-17_1_370.d	4	O15061|SYNEM_HUMAN			FALSE
AMFGKLMTI	35.71	1010.53	9	1.5	506.268	2	27.3805	0.8381-0.8600	635	10700	1312581	30391	210520_A549_Growing_3_Slot1-17_1_370.d	2	Q29RF7|PDS5A_HUMAN			FALSE
AMIKGLQVL	30.21	971.584	9	-1.7	486.794	2	20.9397	0.8381-0.8600	1620	21400	1001640	23390	210520_A549_Growing_3_Slot1-17_1_370.d	1	Q7L576|CYFP1_HUMAN;Q96F07|CYFP2_HUMAN			FALSE
AMIPGPQTV	35.16	912.474	9	7	913.479	1	16.5252	1.4186-1.4405			792704	18294	210520_A549_Growing_3_Slot1-17_1_370.d	3	Q9H4G0|E41L1_HUMAN			FALSE
AMLGGDLNSA	33.89	947.438	10	9.5	948.446	1	12.3459	1.4332-1.4551			592092	13332	210520_A549_Growing_3_Slot1-17_1_370.d	1	Q14814|MEF2D_HUMAN			FALSE
AMPQSGTGV	40.05	846.391	9	4.2	847.394	1	4.2403	1.3347-1.3566			202584	3294	210520_A549_Growing_3_Slot1-17_1_370.d	2	O00487|PSDE_HUMAN			FALSE
AMSPTAAAV	31.75	817.4	9	11.1	818.409	1	7.0783	1.3329-1.3548			339500	7350	210520_A549_Growing_3_Slot1-17_1_370.d	1	P12270|TPR_HUMAN			FALSE
AMWEHPITA	37.81	1054.49	9	1.4	528.249	2	11.4283	0.8527-0.8747	1950	54400	547323	12243	210520_A549_Growing_3_Slot1-17_1_370.d	2	Q96CD2|COAC_HUMAN			FALSE
AQAPDLQRV	27.39	996.535	9	2.6	499.272	2	4.9179	0.8207-0.8427	2170	53600	234694	4464	210520_A549_Growing_3_Slot1-17_1_370.d	1	P46087|NOP2_HUMAN			FALSE
AQAPGVITGV	35.48	911.508	10	2.5	912.509	1	13.8426	1.4223-1.4442			664004	15174	210520_A549_Growing_3_Slot1-17_1_370.d	2	Q9UHX1|PUF60_HUMAN			FALSE
AQDFRVLYV	33.75	1109.59	9	1.9	555.797	2	22.6288	0.8737-0.8957	758	11000	1083693	25363	210520_A549_Growing_3_Slot1-17_1_370.d	1	Q9BZG8|DPH1_HUMAN			FALSE
AQQPHIAGV	24.15	919.487	9	1.8	460.748	2	4.5648	0.7805-0.8025	605	14900	216820	3880	210520_A549_Growing_3_Slot1-17_1_370.d	1	Q8TB72|PUM2_HUMAN			FALSE
AQWDIGIAHA	38.94	1080.54	10	0.5	541.27	2	17.4672	0.8582-0.8801	349	6020	836536	19356	210520_A549_Growing_3_Slot1-17_1_370.d	1	Q9BZ95|NSD3_HUMAN			FALSE
AQYENPPHI	32.1	1067.5	9	0.3	534.754	2	5.6946	0.8628-0.8847	2090	74600	272257	5627	210520_A549_Growing_3_Slot1-17_1_370.d	2	Q12965|MYO1E_HUMAN;O00160|MYO1F_HUMAN			FALSE
ASKGVKLV	26.37	800.512	8	4.1	401.261	2	7.6614	0.7503-0.7723			367481	8031	210520_A549_Growing_3_Slot1-17_1_370.d	2	Q08043|ACTN3_HUMAN;P35609|ACTN2_HUMAN;P12814|ACTN1_HUMAN;O43707|ACTN4_HUMAN			FALSE
ATAGVVTSV	25.24	803.439	9	2.5	804.441	1	7.5837	1.3165-1.3384			363749	7939	210520_A549_Growing_3_Slot1-17_1_370.d	1	Q8NFJ5|RAI3_HUMAN			FALSE
ATAPLISGV	32.3	827.475	9	-0.2	828.475	1	19.4025	1.3557-1.3776			930749	21659	210520_A549_Growing_3_Slot1-17_1_370.d	3	O95487|SC24B_HUMAN			FALSE
ATDPTIHTV	31.52	953.482	9	0.2	477.744	2	4.3737	0.8025-0.8244	1680	142000	208300	3550	210520_A549_Growing_3_Slot1-17_1_370.d	2	Q9H6U8|ALG9_HUMAN			FALSE
ATLNIIHSV	26.59	966.55	9	-5.2	484.275	2	15.0317	0.8317-0.8536	220	5130	719956	16526	210520_A549_Growing_3_Slot1-17_1_370.d	1	Q9P1Q0|VPS54_HUMAN			FALSE
ATPMPTPSV	34.3	899.442	9	6.8	900.447	1	13.1235	1.3986-1.4205			629421	14261	210520_A549_Growing_3_Slot1-17_1_370.d	2	A3KN83|SBNO1_HUMAN			FALSE
ATSDLNIKV	25.27	959.529	9	-2.5	480.766	2	9.317	0.8079-0.8299	879	15300	444772	9792	210520_A549_Growing_3_Slot1-17_1_370.d	1	Q16585|SGCB_HUMAN			FALSE
AVAAVLTQV	25.18	870.518	9	2.3	871.519	1	20.1994	1.4123-1.4341			968963	22563	210520_A549_Growing_3_Slot1-17_1_370.d	1	Q99720|SGMR1_HUMAN			FALSE
AVDATVNQV	28.79	915.466	9	2.5	916.467	1	5.9315	1.4305-1.4524			284411	5951	210520_A549_Growing_3_Slot1-17_1_370.d	1	Q15084|PDIA6_HUMAN			FALSE
AVDSAVYGV	25.92	879.434	9	4	880.437	1	11.9378	1.4050-1.4268			572515	12865	210520_A549_Growing_3_Slot1-17_1_370.d	1	P01031|CO5_HUMAN			FALSE
AVHDSFVAV	38.03	943.476	9	1.9	944.477	1	9.2941	1.4168-1.4387	703	14800	445689	9799	210520_A549_Growing_3_Slot1-17_1_370.d	2	Q5UIP0|RIF1_HUMAN			FALSE
AVIPRLVQL	26.5	1007.65	9	1.1	504.828	2	25.8944	0.8463-0.8683	1110	13800	1240073	28863	210520_A549_Growing_3_Slot1-17_1_370.d	1	P14923|PLAK_HUMAN			FALSE
AVSDGVIKV	28.73	886.512	9	-3.6	444.258	2	8.4	0.7705-0.7924			402864	8834	210520_A549_Growing_3_Slot1-17_1_370.d	1	P23528|COF1_HUMAN			FALSE
AVVTQVNKV	28.51	956.565	9	-0.7	479.285	2	4.1237	0.8089-0.8308			196910	3080	210520_A549_Growing_3_Slot1-17_1_370.d	1	P62487|RPB7_HUMAN			FALSE
DAGAGIALNDH	32.02	1052.49	11	0.9	527.247	2	6.0059	0.8308-0.8527	96.4	3170	287212	6022	210520_A549_Growing_3_Slot1-17_1_370.d	1	P04406|G3P_HUMAN			FALSE
DALDVANKIGII	25.62	1240.7	12	0.2	621.353	2	34.4862	0.9231-0.9450			1653181	37931	210520_A549_Growing_3_Slot1-17_1_370.d	1	P62750|RL23A_HUMAN			FALSE
DFITMKPILK	26.08	1204.69	10	-4.9	603.343	2	20.9769	0.9222-0.9441			1006316	23516	210520_A549_Growing_3_Slot1-17_1_370.d	1	Q6P4A8|PLBL1_HUMAN			FALSE
DIDNTRMTLDDF	34.06	1454.63	12	2.7	728.32	2	25.5933	0.9642-0.9861	98	2080	1227059	28589	210520_A549_Growing_3_Slot1-17_1_370.d	1	P35527|K1C9_HUMAN			FALSE
DIKIRLENE	35.24	1128.61	9	-0.5	565.309	2	7.9007	0.8902-0.9121	2010	71200	378652	8282	210520_A549_Growing_3_Slot1-17_1_370.d	2	P13645|K1C10_HUMAN			FALSE
DTNADKQLSF	40.06	1137.53	10	1.8	569.768	2	8.8665	0.8600-0.8820	1900	54200	423345	9295	210520_A549_Growing_3_Slot1-17_1_370.d	2	P06702|S10A9_HUMAN			FALSE
DTNADKQLSFEE	34.43	1395.62	12	-1.5	698.808	2	8.8589	0.9313-0.9532	199	9320	424274	9314	210520_A549_Growing_3_Slot1-17_1_370.d	2	P06702|S10A9_HUMAN			FALSE
EGPEGLKLI	24.56	954.539	9	1.4	478.273	2	12.7941	0.8226-0.8445	4210	48900	610745	13785	210520_A549_Growing_3_Slot1-17_1_370.d	1	Q8N335|GPD1L_HUMAN			FALSE
EIATYRTLL	24.32	1078.6	9	1.9	540.305	2	17.6962	0.8600-0.8820	988	11800	846791	19601	210520_A549_Growing_3_Slot1-17_1_370.d	1	P04264|K2C1_HUMAN			FALSE
ELFTGFIKV	30.1	1052.59	9	5.2	527.301	2	34.2348	0.8527-0.8747	126	3650	1640172	37662	210520_A549_Growing_3_Slot1-17_1_370.d	2	Q86TM6|SYVN1_HUMAN			FALSE
ENAGEDPGLA	27.65	971.42	10	1.7	972.42	1	4.7846	1.4241-1.4460			229046	4276	210520_A549_Growing_3_Slot1-17_1_370.d	1	P81605|DCD_HUMAN			FALSE
EVNADRITWL	28.16	1215.62	10	1.4	608.815	2	23.4527	0.8993-0.9213	898	11700	1121863	26223	210520_A549_Growing_3_Slot1-17_1_370.d	1	Q08188|TGM3_HUMAN			FALSE
F(+42.01)HQAGKPIGL	24.25	1108.6	10	-8.5	555.299	2	6.3808	0.8774-0.8993	651	16000	304973	6493	210520_A549_Growing_3_Slot1-17_1_370.d	1	P0DPI2|GAL3A_HUMAN;A0A0B4J2D5|GAL3B_HUMAN	Acetylation (N-term)	F1:Acetylation (N-term):1001.00	FALSE
FIASKGVKLV	50.38	1060.66	10	-2	531.334	2	7.6819	0.8929-0.9149	2460	92000	368405	8045	210520_A549_Growing_3_Slot1-17_1_370.d	2	Q08043|ACTN3_HUMAN;P12814|ACTN1_HUMAN;O43707|ACTN4_HUMAN			FALSE
FIDKHIAEL	32.37	1084.59	9	2.7	543.3	2	9.3169	0.8756-0.8975	204	12600	446629	9829	210520_A549_Growing_3_Slot1-17_1_370.d	2	Q9Y2A7|NCKP1_HUMAN			FALSE
FIMDDPAGNSYL	33.82	1341.59	12	-4.6	671.794	2	33.0491	0.9386-0.9605	127	1980	1582535	36445	210520_A549_Growing_3_Slot1-17_1_370.d	1	O75312|ZPR1_HUMAN			FALSE
FITMKPILK	29.34	1089.66	9	2.1	545.835	2	12.8514	0.9258-0.9478			616351	13931	210520_A549_Growing_3_Slot1-17_1_370.d	2	Q6P4A8|PLBL1_HUMAN			FALSE
FLAEEGFYKF	35.72	1249.6	10	-1.5	625.802	2	28.1342	0.9167-0.9386	1320	15600	1345972	31022	210520_A549_Growing_3_Slot1-17_1_370.d	1	P46977|STT3A_HUMAN			FALSE
FLAGEGMTV	24.35	923.442	9	-5.3	924.436	1	21.2102	1.4360-1.4578			1017463	23743	210520_A549_Growing_3_Slot1-17_1_370.d	1	Q96BY2|MOAP1_HUMAN			FALSE
FLDDLSQKL	25.65	1077.57	9	0.8	539.788	2	22.7457	0.8655-0.8875			1091142	25532	210520_A549_Growing_3_Slot1-17_1_370.d	1	Q9BYT8|NEUL_HUMAN			FALSE
FLDDVVHSL	32.25	1043.53	9	0.8	522.767	2	28.0651	0.8555-0.8774	470	7630	1343197	30977	210520_A549_Growing_3_Slot1-17_1_370.d	1	Q15652|JHD2C_HUMAN			FALSE
FLDEKTHEL	38.36	1130.56	9	0.5	566.283	2	5.5572	0.9002-0.9222	1510	71200	266639	5469	210520_A549_Growing_3_Slot1-17_1_370.d	2	Q9H0K6|PUS7L_HUMAN			FALSE
FLDENVHFF	39.41	1166.54	9	0.5	584.272	2	31.379	0.8792-0.9012	678	9340	1502351	34521	210520_A549_Growing_3_Slot1-17_1_370.d	1	Q86TI2|DPP9_HUMAN			FALSE
FLDEPTNHL	40.05	1084.52	9	2.1	543.263	2	11.7049	0.8463-0.8683	2140	56300	560391	12571	210520_A549_Growing_3_Slot1-17_1_370.d	2	Q9UG63|ABCF2_HUMAN			FALSE
FLDESRSTQYM	24.02	1375.61	11	7	688.81	2	11.4713	0.9587-0.9806			550120	12310	210520_A549_Growing_3_Slot1-17_1_370.d	1	Q9Y230|RUVB2_HUMAN			FALSE
FLDGRPLTL	30.05	1030.58	9	0.3	516.293	2	23.8428	0.8573-0.8792	720	16700	1141434	26684	210520_A549_Growing_3_Slot1-17_1_370.d	2	Q9H0Y0|ATG10_HUMAN			FALSE
FLDHIIASV	24.15	1013.55	9	-4.9	507.777	2	27.7218	0.8445-0.8664			1329279	30709	210520_A549_Growing_3_Slot1-17_1_370.d	1	Q7LBC6|KDM3B_HUMAN			FALSE
FLDKVDEV	29.41	963.491	8	-2.4	482.747	2	11.59	0.8153-0.8372	318	5960	554784	12424	210520_A549_Growing_3_Slot1-17_1_370.d	1	O14975|S27A2_HUMAN			FALSE
FLDNERHEV	45.68	1157.55	9	1.8	579.776	2	4.2634	0.9194-0.9414	1260	83000	203536	3336	210520_A549_Growing_3_Slot1-17_1_370.d	1	Q16512|PKN1_HUMAN			FALSE
FLDNGPKTI	25.12	1003.53	9	-1.5	502.769	2	9.4405	0.8189-0.8408	439	11100	451302	9952	210520_A549_Growing_3_Slot1-17_1_370.d	1	P78344|IF4G2_HUMAN			FALSE
FLDPNNIPKA	39.94	1127.6	10	-0.4	564.801	2	13.7348	0.8600-0.8820	5190	158000	656513	14963	210520_A549_Growing_3_Slot1-17_1_370.d	3	Q9BVK2|ALG8_HUMAN			FALSE
FLDPRPLTV	29.65	1056.6	9	-0.2	529.301	2	20.5286	0.8354-0.8573	3590	32000	982973	22923	210520_A549_Growing_3_Slot1-17_1_370.d	1	Q16678|CP1B1_HUMAN			FALSE
FLEMIHEAQQA	41.69	1315.62	11	-0.5	658.813	2	16.8083	0.9331-0.9551	181	3350	804838	18598	210520_A549_Growing_3_Slot1-17_1_370.d	1	P10909|CLUS_HUMAN			FALSE
FLFEPVVKA	43.03	1048.6	9	-1.3	525.3	2	26.1474	0.8555-0.8774	2020	52300	1254022	29162	210520_A549_Growing_3_Slot1-17_1_370.d	3	Q6IN85|P4R3A_HUMAN			FALSE
FLFGEEPSKL	41.62	1165.6	10	0.1	583.803	2	23.8981	0.9048-0.9267	1670	16500	1143293	26723	210520_A549_Growing_3_Slot1-17_1_370.d	1	Q86XL3|ANKL2_HUMAN			FALSE
FLFGEVHKA	24.59	1046.55	9	-1.6	524.279	2	8.0997	0.9021-0.9240	313	7790	387030	8470	210520_A549_Growing_3_Slot1-17_1_370.d	1	Q7L590|MCM10_HUMAN			FALSE
FLFGYPKRL	27.48	1139.65	9	-3.7	380.885	3	18.1388	0.7375-0.7595			870093	20153	210520_A549_Growing_3_Slot1-17_1_370.d	1	Q9HAY2|MAGF1_HUMAN			FALSE
FLGEKIASV	36.06	962.544	9	-1.6	482.274	2	14.15	0.8217-0.8436	1940	57900	677978	15498	210520_A549_Growing_3_Slot1-17_1_370.d	2	Q8N128|F177A_HUMAN			FALSE
FLGPEPKSV	27.68	972.528	9	0.9	487.267	2	7.5538	0.8125-0.8344	194	4590	361892	7902	210520_A549_Growing_3_Slot1-17_1_370.d	1	P10253|LYAG_HUMAN			FALSE
FLGPWPAAS	37.71	944.476	9	1.5	945.476	1	29.2963	1.4296-1.4514			1404552	32272	210520_A549_Growing_3_Slot1-17_1_370.d	3	P30533|AMRP_HUMAN			FALSE
FLIRESETL	27.86	1106.6	9	-0.4	554.301	2	16.0487	0.8801-0.9021	455	9080	768482	17732	210520_A549_Growing_3_Slot1-17_1_370.d	1	P07948|LYN_HUMAN			FALSE
FLLDKKIGV	33.9	1031.64	9	0.2	516.822	2	15.6645	0.8546-0.8765	9250	228000	749792	17242	210520_A549_Growing_3_Slot1-17_1_370.d	2	P78371|TCPB_HUMAN			FALSE
FLLDPVKGERL	38.58	1285.74	11	0.7	643.872	2	19.513	0.9651-0.9870	4590	96200	934492	21762	210520_A549_Growing_3_Slot1-17_1_370.d	4	Q15149|PLEC_HUMAN			FALSE
FLLGPRLVLA	41.51	1097.7	10	0.7	549.851	2	36.1454	0.8829-0.9048	4720	97800	1730264	39484	210520_A549_Growing_3_Slot1-17_1_370.d	2	P49755|TMEDA_HUMAN			FALSE
FLLPHPGLKV	34.18	1119.68	10	2.7	560.844	2	19.4107	0.9002-0.9222	203	3190	929828	21648	210520_A549_Growing_3_Slot1-17_1_370.d	1	Q8WXF7|ATLA1_HUMAN;Q8NHH9|ATLA2_HUMAN			FALSE
FLLPHPGLQV	33.13	1119.64	10	4.3	560.827	2	28.3998	0.9030-0.9249	3040	19000	1352491	31171	210520_A549_Growing_3_Slot1-17_1_370.d	1	Q6DD88|ATLA3_HUMAN			FALSE
FLMDFIHQV	26.59	1148.57	9	2.3	575.288	2	37.473	0.9012-0.9231	731	9000	1793426	40766	210520_A549_Growing_3_Slot1-17_1_370.d	1	Q8WUM0|NU133_HUMAN			FALSE
FLMKNSDLYGA	28.69	1257.61	11	-0.1	629.805	2	14.8735	0.9277-0.9496	1590	22200	713409	16349	210520_A549_Growing_3_Slot1-17_1_370.d	1	Q8NEM2|SHCBP_HUMAN			FALSE
FLNKEITSV	25.42	1049.58	9	0.3	525.79	2	10.9527	0.8774-0.8993	270	5050	523995	11665	210520_A549_Growing_3_Slot1-17_1_370.d	1	Q9UI10|EI2BD_HUMAN			FALSE
FLPDANSSV	32.38	948.455	9	6.6	949.46	1	12.6181	1.4277-1.4496			605154	13654	210520_A549_Growing_3_Slot1-17_1_370.d	1	Q96ST3|SIN3A_HUMAN			FALSE
FLQEKSPAV	37.04	1017.55	9	-1.8	509.776	2	6.2624	0.8198-0.8418	225	6800	299370	6350	210520_A549_Growing_3_Slot1-17_1_370.d	1	Q14157|UBP2L_HUMAN			FALSE
FLQENKQLL	34.38	1131.63	9	1.9	566.818	2	12.7703	0.8801-0.9021	1050	17200	610744	13784	210520_A549_Growing_3_Slot1-17_1_370.d	1	P43353|AL3B1_HUMAN			FALSE
FLQPELVKL	29.01	1085.65	9	2.8	543.828	2	27.8221	0.8774-0.8993	1130	15000	1331148	30758	210520_A549_Growing_3_Slot1-17_1_370.d	1	Q14997|PSME4_HUMAN			FALSE
FLSDTPVGV	29.3	933.481	9	-1.7	934.478	1	22.1043	1.4496-1.4715			1060414	24834	210520_A549_Growing_3_Slot1-17_1_370.d	1	Q5JU85|IQEC2_HUMAN			FALSE
FLSEHPNVTL	45	1155.59	10	0.7	578.799	2	16.0189	0.8847-0.9066	3180	147000	767537	17697	210520_A549_Growing_3_Slot1-17_1_370.d	3	Q9UH17|ABC3B_HUMAN			FALSE
FLSFPTTKT	31.44	1040.55	9	2.6	521.281	2	15.884	0.8226-0.8445	279	5210	760988	17518	210520_A549_Growing_3_Slot1-17_1_370.d	1	P69905|HBA_HUMAN			FALSE
FLSKQQASQV	35.1	1134.6	10	1	568.304	2	4.0672	0.8801-0.9021	2480	102000	194060	2960	210520_A549_Growing_3_Slot1-17_1_370.d	1	P07225|PROS_HUMAN			FALSE
FLSKQQASQVL	26.21	1247.69	11	1.3	624.846	2	9.164	0.9176-0.9395	1640	25900	439176	9656	210520_A549_Growing_3_Slot1-17_1_370.d	1	P07225|PROS_HUMAN			FALSE
FLSSEAANV	36.54	936.455	9	1.5	937.456	1	11.3158	1.4341-1.4560			542652	12122	210520_A549_Growing_3_Slot1-17_1_370.d	1	Q03169|TNAP2_HUMAN			FALSE
FLVGGASLKPEF	29.61	1263.69	12	3.2	632.847	2	27.932	0.9085-0.9304	126	2450	1340416	30926	210520_A549_Growing_3_Slot1-17_1_370.d	1	P60174|TPIS_HUMAN			FALSE
FLWKEPATM	38.56	1121.56	9	-6.2	561.778	2	20.5687	0.8984-0.9203			986704	23014	210520_A549_Growing_3_Slot1-17_1_370.d	1	Q9BQ70|TCF25_HUMAN			FALSE
FLYDDNQRV	28.07	1168.55	9	0.2	585.278	2	9.4046	0.8920-0.9139	1180	41900	449430	9900	210520_A549_Growing_3_Slot1-17_1_370.d	2	Q02880|TOP2B_HUMAN;P11388|TOP2A_HUMAN			FALSE
FMFDEKLVTV	25.97	1227.62	10	2.6	614.814	2	32.7757	0.9139-0.9359			1571341	36171	210520_A549_Growing_3_Slot1-17_1_370.d	1	O00743|PPP6_HUMAN			FALSE
FMLPDPQNI	26.06	1073.52	9	1.9	537.764	2	34.7404	0.8564-0.8783	315	3630	1663393	38133	210520_A549_Growing_3_Slot1-17_1_370.d	1	Q8WW01|SEN15_HUMAN			FALSE
FMNPHLISV	24.73	1056.54	9	-2.4	529.273	2	21.0023	0.8756-0.8975	103	3890	1007239	23529	210520_A549_Growing_3_Slot1-17_1_370.d	1	Q9UG01|IF172_HUMAN			FALSE
FQAMNKEL	28.08	979.48	8	-3.3	490.741	2	6.3494	0.8061-0.8280	464	12100	303104	6444	210520_A549_Growing_3_Slot1-17_1_370.d	1	P15924|DESP_HUMAN			FALSE
FRVPTANV	24.09	902.497	8	4.7	452.254	2	10.1689	0.7851-0.8070			487674	10834	210520_A549_Growing_3_Slot1-17_1_370.d	2	P04406|G3P_HUMAN			FALSE
FRVPTANVS	28.43	989.529	9	3	495.769	2	8.1719	0.8089-0.8308	1030	25300	389828	8538	210520_A549_Growing_3_Slot1-17_1_370.d	2	P04406|G3P_HUMAN			FALSE
FRVPTANVSVVD	26.34	1302.69	12	1.2	652.349	2	18.3864	0.9386-0.9605	714	11300	879418	20378	210520_A549_Growing_3_Slot1-17_1_370.d	1	P04406|G3P_HUMAN			FALSE
FTAEFLEKV	30.41	1082.56	9	-1.3	542.284	2	23.3097	0.8454-0.8673	738	10600	1116266	26086	210520_A549_Growing_3_Slot1-17_1_370.d	1	Q8NEM2|SHCBP_HUMAN			FALSE
FVDDYTVRV	30.52	1112.55	9	2.1	557.279	2	15.1486	0.8728-0.8948	8400	109000	724603	16623	210520_A549_Growing_3_Slot1-17_1_370.d	1	O00487|PSDE_HUMAN			FALSE
FVDGSAIQV	31.18	934.476	9	7.4	935.482	1	18.4498	1.4451-1.4669			885025	20525	210520_A549_Growing_3_Slot1-17_1_370.d	1	Q9NUQ6|SPS2L_HUMAN			FALSE
FVDLSGHNL	26.95	1000.5	9	3.9	501.254	2	14.193	0.8354-0.8573	1200	18900	678913	15523	210520_A549_Growing_3_Slot1-17_1_370.d	1	O94985|CSTN1_HUMAN			FALSE
FVDLSGHNLA	34.03	1071.53	10	1.9	536.771	2	13.7293	0.8637-0.8856	1050	17000	656516	14966	210520_A549_Growing_3_Slot1-17_1_370.d	1	O94985|CSTN1_HUMAN			FALSE
FVDPNGKISL	36.12	1088.59	10	4	545.298	2	15.9197	0.8610-0.8829	395	7920	761923	17543	210520_A549_Growing_3_Slot1-17_1_370.d	1	Q92538|GBF1_HUMAN			FALSE
FVNDIFERI	25.75	1151.6	9	2.4	576.802	2	29.939	0.8829-0.9048	314	4760	1433513	33023	210520_A549_Growing_3_Slot1-17_1_370.d	1	P23527|H2B1O_HUMAN;Q99879|H2B1M_HUMAN;O60814|H2B1K_HUMAN;P58876|H2B1D_HUMAN;Q93079|H2B1H_HUMAN;P57053|H2BFS_HUMAN;P33778|H2B1B_HUMAN;P62807|H2B1C_HUMAN;Q99877|H2B1N_HUMAN;P06899|H2B1J_HUMAN;Q5QNW6|H2B2F_HUMAN;Q16778|H2B2E_HUMAN;Q99880|H2B1L_HUMAN;Q8N257|H2B3B_HUMAN			FALSE
FVYDEPGHAV	33.34	1132.52	10	-1.2	567.261	2	8.3097	0.8783-0.9002	734	15000	397270	8700	210520_A549_Growing_3_Slot1-17_1_370.d	1	Q9NZM1|MYOF_HUMAN			FALSE
GAVHDVKDVLDS	29.98	1253.63	12	1.7	627.815	2	6.3459	0.9633-0.9852	157	5670	304032	6462	210520_A549_Growing_3_Slot1-17_1_370.d	1	P81605|DCD_HUMAN			FALSE
GEVPLTPT	24.64	812.428	8	-1.3	813.427	1	14.6785	1.3037-1.3256			704069	16109	210520_A549_Growing_3_Slot1-17_1_370.d	1	Q6ZNJ1|NBEL2_HUMAN			FALSE
GGIILLLL	26.28	810.558	8	-6.8	811.552	1	34.9722	1.3648-1.3867			1676449	38449	210520_A549_Growing_3_Slot1-17_1_370.d	1	Q7L211|ABHDD_HUMAN			FALSE
GGLLILII	26.28	810.558	8	-6.8	811.552	1	34.9722	1.3648-1.3867			1676449	38449	210520_A549_Growing_3_Slot1-17_1_370.d	1	Q8NI17|IL31R_HUMAN			FALSE
GGLLLLLL	26.28	810.558	8	-6.8	811.552	1	34.9722	1.3648-1.3867			1676449	38449	210520_A549_Growing_3_Slot1-17_1_370.d	1	P20701|ITAL_HUMAN;Q495T6|MMEL1_HUMAN;Q9BQS2|SYT15_HUMAN			FALSE
GIDSSSPEV	38.31	889.403	9	2.9	890.405	1	6.0287	1.3977-1.4195			289071	6061	210520_A549_Growing_3_Slot1-17_1_370.d	4	Q15365|PCBP1_HUMAN			FALSE
GIFGGHIRSV	33.37	1041.57	10	1	521.789	2	6.9966	0.8884-0.9103	770	27700	334829	7229	210520_A549_Growing_3_Slot1-17_1_370.d	2	Q14694|UBP10_HUMAN			FALSE
GIGGGIGGGSS	45.72	817.393	11	-3	818.39	1	4.4736	1.3165-1.3384			213969	3759	210520_A549_Growing_3_Slot1-17_1_370.d	1	P02533|K1C14_HUMAN;P08779|K1C16_HUMAN			FALSE
GIIGGLTSV	30.13	815.475	9	-6.7	816.47	1	25.7003	1.3740-1.3958			1232634	28704	210520_A549_Growing_3_Slot1-17_1_370.d	1	Q5THJ4|VP13D_HUMAN			FALSE
GIVGGLSTV	27	801.46	9	7.9	802.466	1	18.9942	1.3557-1.3776			911182	21202	210520_A549_Growing_3_Slot1-17_1_370.d	2	Q9H3K2|GHITM_HUMAN			FALSE
GIVSEVEQYV	26.03	1121.56	10	-7.1	561.778	2	20.3163	0.8728-0.8948	921	11700	972697	22657	210520_A549_Growing_3_Slot1-17_1_370.d	1	Q14204|DYHC1_HUMAN			FALSE
GLADASLLKKV	37.91	1113.68	11	2.2	557.841	2	13.3205	0.9066-0.9286	1220	20000	636904	14464	210520_A549_Growing_3_Slot1-17_1_370.d	1	Q9UBB4|ATX10_HUMAN			FALSE
GLADKVYFL	27.34	1024.56	9	-0.9	513.282	2	28.0998	0.8491-0.8710	3460	39500	1346905	31045	210520_A549_Growing_3_Slot1-17_1_370.d	1	P27708|PYR1_HUMAN			FALSE
GLAEDSPKM	30.02	946.443	9	1.4	474.225	2	4.6314	0.8079-0.8299	1020	72400	220574	3994	210520_A549_Growing_3_Slot1-17_1_370.d	3	Q63HN8|RN213_HUMAN			FALSE
GLAGAVSEL	33.99	815.439	9	5.3	816.443	1	18.9942	1.3539-1.3758			911172	21192	210520_A549_Growing_3_Slot1-17_1_370.d	1	Q9Y490|TLN1_HUMAN			FALSE
GLAGLLGEGV	25.17	884.497	10	1.4	885.497	1	32.523	1.4150-1.4369			1559203	35863	210520_A549_Growing_3_Slot1-17_1_370.d	1	Q9UNM6|PSD13_HUMAN			FALSE
GLAKLIADV	34.12	898.549	9	-4	450.276	2	21.3912	0.7951-0.8171	892	13900	1024032	23942	210520_A549_Growing_3_Slot1-17_1_370.d	1	P39748|FEN1_HUMAN			FALSE
GLAPGGLAVV	26.65	852.507	10	5	853.511	1	26.1668	1.4059-1.4277			1254936	29166	210520_A549_Growing_3_Slot1-17_1_370.d	1	O95785|WIZ_HUMAN			FALSE
GLAPGTAYL	29.59	861.46	9	2.4	862.461	1	20.4715	1.4050-1.4268			982027	22887	210520_A549_Growing_3_Slot1-17_1_370.d	1	Q6PCB0|VWA1_HUMAN			FALSE
GLAPQIHDL	27.01	962.519	9	0.1	482.262	2	13.314	0.8134-0.8354	2830	32600	635975	14445	210520_A549_Growing_3_Slot1-17_1_370.d	1	Q86VI3|IQGA3_HUMAN			FALSE
GLATDVQTV	34.37	902.471	9	3.7	903.473	1	11.1602	1.4360-1.4578			535157	11907	210520_A549_Growing_3_Slot1-17_1_370.d	4	P49720|PSB3_HUMAN			FALSE
GLDDIKDLKV	40.69	1114.62	10	2.7	558.315	2	15.8795	0.9103-0.9322	4700	129000	760980	17510	210520_A549_Growing_3_Slot1-17_1_370.d	2	Q9HCE1|MOV10_HUMAN			FALSE
GLDGPPPTV	38.93	851.439	9	3.6	852.442	1	10.9659	1.3648-1.3867			525849	11699	210520_A549_Growing_3_Slot1-17_1_370.d	4	Q03169|TNAP2_HUMAN			FALSE
GLDIDGIYRV	37.92	1119.59	10	-0.1	560.798	2	25.4651	0.8783-0.9002	18200	384000	1220574	28474	210520_A549_Growing_3_Slot1-17_1_370.d	2	Q8IWW6|RHG12_HUMAN			FALSE
GLDKQIKEI	36.57	1042.6	9	-0.8	522.303	2	5.0686	0.8427-0.8646	1290	37300	242254	4744	210520_A549_Growing_3_Slot1-17_1_370.d	1	P62195|PRS8_HUMAN			FALSE
GLDLGTESV	25.52	889.439	9	4.2	890.442	1	17.7111	1.4141-1.4360			849590	19670	210520_A549_Growing_3_Slot1-17_1_370.d	1	Q6ZVM7|TM1L2_HUMAN			FALSE
GLDPAVIKV	30.82	910.549	9	-0.1	456.277	2	17.1962	0.7915-0.8134	799	11500	822557	19027	210520_A549_Growing_3_Slot1-17_1_370.d	1	O43301|HS12A_HUMAN			FALSE
GLDSGFHSV	26.06	917.424	9	-4.6	918.419	1	7.3504	1.4141-1.4360			352574	7684	210520_A549_Growing_3_Slot1-17_1_370.d	1	O75427|LRCH4_HUMAN			FALSE
GLEEYLEKV	28.18	1078.55	9	-1.6	540.279	2	25.1336	0.8482-0.8701	526	7990	1203806	28086	210520_A549_Growing_3_Slot1-17_1_370.d	1	Q96L92|SNX27_HUMAN			FALSE
GLFAPVHKV	31.98	966.565	9	1.2	484.286	2	6.4064	0.8555-0.8774	1300	25600	305911	6521	210520_A549_Growing_3_Slot1-17_1_370.d	1	P30622|CLIP1_HUMAN			FALSE
GLFQGKTPL	36.08	959.544	9	3.7	480.777	2	14.8366	0.8198-0.8418	5590	66100	709661	16241	210520_A549_Growing_3_Slot1-17_1_370.d	1	Q9ULW0|TPX2_HUMAN			FALSE
GLGPVAPFV	27.81	855.485	9	0.5	856.485	1	33.9613	1.3986-1.4205			1628074	37394	210520_A549_Growing_3_Slot1-17_1_370.d	2	Q6N075|MFSD5_HUMAN			FALSE
GLGPVEYL	31.12	846.449	8	3.3	847.451	1	29.1019	1.3430-1.3648			1395185	32005	210520_A549_Growing_3_Slot1-17_1_370.d	1	Q9ULQ1|TPC1_HUMAN			FALSE
GLGPVPVSV	26.19	823.48	9	8.6	824.487	1	25.7392	1.3402-1.3621			1234513	28763	210520_A549_Growing_3_Slot1-17_1_370.d	1	O75051|PLXA2_HUMAN			FALSE
GLHEDLNRV	24.65	1051.54	9	-5.3	526.77	2	4.2015	0.8509-0.8728			200696	3226	210520_A549_Growing_3_Slot1-17_1_370.d	1	P51784|UBP11_HUMAN;Q8NFA0|UBP32_HUMAN;P35125|UBP6_HUMAN;Q13107|UBP4_HUMAN			FALSE
GLHGWAFTL	24.77	1000.51	9	1.4	501.26	2	31.4932	0.8573-0.8792	485	7900	1507941	34651	210520_A549_Growing_3_Slot1-17_1_370.d	1	P13639|EF2_HUMAN			FALSE
GLIDENPGL	29.9	926.471	9	3.2	927.473	1	21.7155	1.4496-1.4715			1041739	24359	210520_A549_Growing_3_Slot1-17_1_370.d	1	P78527|PRKDC_HUMAN			FALSE
GLIDHQTYL	25.89	1058.54	9	2.9	530.274	2	15.0281	0.8847-0.9066	6900	179000	717153	16453	210520_A549_Growing_3_Slot1-17_1_370.d	2	Q15149|PLEC_HUMAN			FALSE
GLIEILKKV	32.87	1011.67	9	1.8	506.838	2	23.6925	0.8500-0.8719	16300	352000	1133972	26502	210520_A549_Growing_3_Slot1-17_1_370.d	2	O14737|PDCD5_HUMAN			FALSE
GLIEKNIEL	24.77	1027.59	9	1.7	514.799	2	17.1999	0.8381-0.8600	12200	145000	823482	19042	210520_A549_Growing_3_Slot1-17_1_370.d	1	P26358|DNMT1_HUMAN			FALSE
GLKELSEYV	30.29	1036.54	9	0.8	519.275	2	18.1049	0.8436-0.8655	1320	16900	866354	20054	210520_A549_Growing_3_Slot1-17_1_370.d	1	Q7L1Q6|BZW1_HUMAN			FALSE
GLLDPSVFHV	29.69	1082.58	10	-0.8	542.29	2	35.115	0.8728-0.8948	1410	50400	1680207	38567	210520_A549_Growing_3_Slot1-17_1_370.d	3	Q9BVI4|NOC4L_HUMAN			FALSE
GLLENIRQL	24.47	1054.61	9	-1	528.309	2	23.9001	0.8747-0.8966	1930	44100	1143298	26728	210520_A549_Growing_3_Slot1-17_1_370.d	2	Q9Y496|KIF3A_HUMAN			FALSE
GLLERVKEL	30.09	1055.63	9	1.2	528.82	2	13.619	0.8911-0.9130	3250	86400	651854	14854	210520_A549_Growing_3_Slot1-17_1_370.d	2	Q00341|VIGLN_HUMAN			FALSE
GLLETTVQKV	33.59	1086.63	10	1.9	544.318	2	13.8232	0.8546-0.8765			663057	15137	210520_A549_Growing_3_Slot1-17_1_370.d	2	O43290|SNUT1_HUMAN			FALSE
GLLGNVAEV	28.19	870.481	9	-1.3	871.479	1	25.156	1.4013-1.4232			1206589	28139	210520_A549_Growing_3_Slot1-17_1_370.d	2	Q7Z7L7|ZER1_HUMAN			FALSE
GLLIGTTGV	27.74	829.491	9	5.1	830.495	1	25.4087	1.3968-1.4186			1218681	28401	210520_A549_Growing_3_Slot1-17_1_370.d	1	O14544|SOCS6_HUMAN			FALSE
GLLPSPLAV	30.06	865.527	9	-4.9	866.523	1	38.7239	1.4177-1.4396			1855646	42016	210520_A549_Growing_3_Slot1-17_1_370.d	1	Q96PM9|Z385A_HUMAN			FALSE
GLNDGQWHSV	34.95	1111.5	10	1	556.755	2	7.7974	0.8555-0.8774	3080	115000	372132	8132	210520_A549_Growing_3_Slot1-17_1_370.d	2	Q9BZ76|CNTP3_HUMAN;Q96NU0|CNT3B_HUMAN			FALSE
GLPSFLTEV	24.65	961.512	9	-2.2	962.509	1	41.0954	1.4396-1.4615			1969066	44416	210520_A549_Growing_3_Slot1-17_1_370.d	1	O43196|MSH5_HUMAN			FALSE
GLSTEGIYRV	25.27	1093.58	10	2	547.792	2	12.0139	0.8664-0.8884	8110	230000	574374	12904	210520_A549_Growing_3_Slot1-17_1_370.d	2	Q9NRY4|RHG35_HUMAN			FALSE
GLTSTNAEV	24.31	890.434	9	0.2	891.434	1	5.9121	1.3895-1.4113			283477	5927	210520_A549_Growing_3_Slot1-17_1_370.d	1	Q14188|TFDP2_HUMAN			FALSE
GLTTILKNV	26.82	957.586	9	1.1	479.796	2	19.8489	0.8290-0.8509	88.8	2540	951279	22169	210520_A549_Growing_3_Slot1-17_1_370.d	1	P21359|NF1_HUMAN			FALSE
GLVDEKALAQA	25.19	1113.6	11	0.2	557.804	2	10.6354	0.8655-0.8875			510022	11342	210520_A549_Growing_3_Slot1-17_1_370.d	1	Q13363|CTBP1_HUMAN;P56545|CTBP2_HUMAN			FALSE
GLVGSLQEV	34.38	900.492	9	0.6	901.491	1	20.938	1.4277-1.4496			1004447	23467	210520_A549_Growing_3_Slot1-17_1_370.d	1	Q9H1A4|APC1_HUMAN			FALSE
GLVPFLVSV	25.42	929.559	9	-0.4	930.557	1	51.6702	1.4396-1.4615			2473329	53639	210520_A549_Growing_3_Slot1-17_1_370.d	1	P52292|IMA1_HUMAN			FALSE
GLWGPVHEL	27.7	1006.52	9	-1	504.264	2	22.0256	0.8207-0.8427	5500	56600	1054825	24705	210520_A549_Growing_3_Slot1-17_1_370.d	1	Q9Y4C2|TCAF1_HUMAN			FALSE
GLYSGVTTV	30.31	895.465	9	4.5	896.468	1	15.6116	1.4250-1.4469			748850	17210	210520_A549_Growing_3_Slot1-17_1_370.d	2	P23921|RIR1_HUMAN			FALSE
GMDLVVKTV	30.33	960.531	9	0.5	481.269	2	15.4045	0.8034-0.8253	411	7640	738593	16963	210520_A549_Growing_3_Slot1-17_1_370.d	1	Q9BW83|IFT27_HUMAN			FALSE
GMLDLVKKV	26.75	1001.59	9	0	501.8	2	18.3917	0.8463-0.8683	725	13100	880360	20410	210520_A549_Growing_3_Slot1-17_1_370.d	1	Q9UKD1|GMEB2_HUMAN			FALSE
GMPETLGQV	28.89	930.448	9	-3.7	931.443	1	16.3113	1.4460-1.4679			782461	18061	210520_A549_Growing_3_Slot1-17_1_370.d	1	Q6NXR4|TTI2_HUMAN			FALSE
GMQGAGIQGV	33.79	916.444	10	6.3	917.448	1	9.0026	1.4031-1.4250			431708	9468	210520_A549_Growing_3_Slot1-17_1_370.d	2	Q9H0L4|CSTFT_HUMAN			FALSE
GQTGVIRSV	27.35	915.514	9	3.2	458.762	2	4.0265	0.7769-0.7988			192188	2908	210520_A549_Growing_3_Slot1-17_1_370.d	1	O00267|SPT5H_HUMAN			FALSE
GTMSNPVTV	32.01	904.432	9	2.4	905.434	1	9.9552	1.4022-1.4241			477397	10567	210520_A549_Growing_3_Slot1-17_1_370.d	2	Q14119|VEZF1_HUMAN			FALSE
GVDDAANFRTV	29.63	1163.56	11	1.6	582.782	2	8.6668	0.8801-0.9021	723	18100	414033	9083	210520_A549_Growing_3_Slot1-17_1_370.d	1	O43795|MYO1B_HUMAN			FALSE
GVLPNIQAV	29.98	909.528	9	2.6	910.53	1	27.4886	1.4432-1.4651			1318139	30489	210520_A549_Growing_3_Slot1-17_1_370.d	1	P16104|H2AX_HUMAN;Q96KK5|H2A1H_HUMAN;Q96QV6|H2A1A_HUMAN;Q99878|H2A1J_HUMAN;Q16777|H2A2C_HUMAN			FALSE
GVMPEIAQA	29.37	914.453	9	1.8	915.454	1	16.8945	1.3958-1.4177			810426	18726	210520_A549_Growing_3_Slot1-17_1_370.d	1	Q92499|DDX1_HUMAN			FALSE
GVSNFNHRL	27.48	1042.53	9	-9.2	522.263	2	1.4413	0.8747-0.8966			68875	625	210520_A549_Growing_3_Slot1-17_1_370.d	1	P52895|AK1C2_HUMAN			FALSE
GVSVDSQFTHL	24.4	1188.58	11	4.3	595.293	2	16.1486	0.9039-0.9258	621	11300	772209	17819	210520_A549_Growing_3_Slot1-17_1_370.d	1	P32119|PRDX2_HUMAN			FALSE
GVYGDVHRV	35.54	1000.51	9	-0.2	501.257	2	0.3861	0.8482-0.8701	2430	60800	15586	116	210520_A549_Growing_3_Slot1-17_1_370.d	2	O95758|PTBP3_HUMAN			FALSE
GVYGDVQRV	41.67	991.509	9	1.1	496.758	2	5.1065	0.8226-0.8445	7320	577000	244144	4814	210520_A549_Growing_3_Slot1-17_1_370.d	3	Q9UKA9|PTBP2_HUMAN;P26599|PTBP1_HUMAN			FALSE
HIFKDKVVL	32.55	1097.66	9	13.6	549.84	2	6.3591	0.8847-0.9066			304978	6498	210520_A549_Growing_3_Slot1-17_1_370.d	2	O60678|ANM3_HUMAN			FALSE
HIIENIVAV	32.68	1006.58	9	3.3	504.295	2	18.7291	0.8271-0.8491	7060	170000	894373	20773	210520_A549_Growing_3_Slot1-17_1_370.d	2	O76021|RL1D1_HUMAN			FALSE
HLAEVLERV	30.57	1064.6	9	-4.8	533.299	2	9.4108	0.8829-0.9048			451300	9950	210520_A549_Growing_3_Slot1-17_1_370.d	2	Q5VTR2|BRE1A_HUMAN			FALSE
HLDATKLLL	25.07	1022.61	9	3.2	512.311	2	17.3966	0.8463-0.8683	96.1	3090	833751	19301	210520_A549_Growing_3_Slot1-17_1_370.d	1	Q96AE7|TTC17_HUMAN			FALSE
HLDDINFDV	24.71	1086.5	9	-4	544.249	2	21.2724	0.8472-0.8692	115	3220	1019346	23806	210520_A549_Growing_3_Slot1-17_1_370.d	1	O75691|UTP20_HUMAN			FALSE
HLDPAVKEV	40.04	1006.54	9	-7.8	504.271	2	3.9099	0.8308-0.8527			186463	2643	210520_A549_Growing_3_Slot1-17_1_370.d	1	O60508|PRP17_HUMAN			FALSE
HLDVKPANI	25.55	1005.56	9	-5.2	503.781	2	4.9207	0.8399-0.8619			235636	4496	210520_A549_Growing_3_Slot1-17_1_370.d	1	Q99640|PMYT1_HUMAN			FALSE
HLFGNLEKL	34.76	1069.59	9	0.4	535.799	2	14.6651	0.8783-0.9002	138	2770	702208	16068	210520_A549_Growing_3_Slot1-17_1_370.d	1	Q58EX7|PKHG4_HUMAN			FALSE
HLFKDKVVL	32.55	1097.66	9	13.6	549.84	2	6.3591	0.8847-0.9066			304978	6498	210520_A549_Growing_3_Slot1-17_1_370.d	2	Q99873|ANM1_HUMAN			FALSE
HLIEPLANA	30.79	976.534	9	2.4	489.271	2	11.2637	0.8253-0.8472	1180	35700	538925	12035	210520_A549_Growing_3_Slot1-17_1_370.d	2	Q9Y490|TLN1_HUMAN			FALSE
HLIGDFSKV	43.98	1014.55	9	-0.7	508.277	2	9.1327	0.8363-0.8582	465	9090	436386	9596	210520_A549_Growing_3_Slot1-17_1_370.d	1	P30307|MPIP3_HUMAN			FALSE
HLIHEVTKV	44.48	1074.62	9	3.1	538.313	2	0.3916	0.8610-0.8829			19256	146	210520_A549_Growing_3_Slot1-17_1_370.d	2	Q14697|GANAB_HUMAN			FALSE
HLINFSETL	39.17	1072.56	9	0.1	537.28	2	22.1059	0.8555-0.8774	1310	18600	1058565	24805	210520_A549_Growing_3_Slot1-17_1_370.d	1	Q7L576|CYFP1_HUMAN			FALSE
HLLDFPNIVI	28.6	1179.67	10	2.8	590.836	2	45.343	0.8993-0.9213	2360	50100	2171165	48135	210520_A549_Growing_3_Slot1-17_1_370.d	2	Q6P2Q9|PRP8_HUMAN			FALSE
HLLNESPML	24.62	1052.53	9	-0.1	527.269	2	16.1632	0.8463-0.8683	893	13200	773144	17844	210520_A549_Growing_3_Slot1-17_1_370.d	1	Q92621|NU205_HUMAN			FALSE
HLNEHLYNM	30.01	1169.53	9	4.5	585.769	2	5.1644	0.9002-0.9222	361	9460	246976	4916	210520_A549_Growing_3_Slot1-17_1_370.d	1	P04632|CPNS1_HUMAN			FALSE
HLTDITLKV	36.52	1038.61	9	-1.4	520.306	2	12.7405	0.8527-0.8747	1040	16000	608884	13744	210520_A549_Growing_3_Slot1-17_1_370.d	1	Q15046|SYK_HUMAN			FALSE
HLTPVTLEL	29.54	1021.58	9	-0.4	511.793	2	23.7539	0.8418-0.8637	3120	45000	1139570	26640	210520_A549_Growing_3_Slot1-17_1_370.d	1	P43353|AL3B1_HUMAN;P30838|AL3A1_HUMAN;P51648|AL3A2_HUMAN			FALSE
HLVPEVPTV	25.01	989.555	9	0.8	495.781	2	17.2451	0.8153-0.8372	1810	13500	822562	19032	210520_A549_Growing_3_Slot1-17_1_370.d	1	O15156|ZBT7B_HUMAN			FALSE
HLWNSIHGL	33.74	1075.56	9	-5.2	538.778	2	12.889	0.8692-0.8911	366	9860	617283	13953	210520_A549_Growing_3_Slot1-17_1_370.d	1	Q14596|NBR1_HUMAN			FALSE
HLYDYTVKL	43.49	1150.6	9	0	576.303	2	13.7207	0.8893-0.9112	1440	43500	655574	14934	210520_A549_Growing_3_Slot1-17_1_370.d	2	O00291|HIP1_HUMAN			FALSE
HLYNNEEQV	32.4	1144.51	9	-2.3	573.258	2	3.8894	0.8673-0.8893	4520	224000	184552	2552	210520_A549_Growing_3_Slot1-17_1_370.d	2	P42330|AK1C3_HUMAN			FALSE
HVLDVIHEV	34.26	1059.57	9	2.2	530.789	2	13.7998	0.8546-0.8765	1560	38400	659326	15046	210520_A549_Growing_3_Slot1-17_1_370.d	2	O75962|TRIO_HUMAN			FALSE
IAPPVPLKA	35.77	904.574	9	-1.7	453.29	2	13.1301	0.7823-0.8043	1630	29700	628496	14246	210520_A549_Growing_3_Slot1-17_1_370.d	2	O43683|BUB1_HUMAN			FALSE
IATYRTLL	32.44	949.56	8	1.1	475.783	2	13.6152	0.8153-0.8372	1550	21200	649999	14819	210520_A549_Growing_3_Slot1-17_1_370.d	1	P04264|K2C1_HUMAN			FALSE
IDKVRFLEQQN	24.35	1388.74	11	0.2	695.372	2	6.9068	0.9724-0.9943	374	9340	330174	7124	210520_A549_Growing_3_Slot1-17_1_370.d	1	Q14533|KRT81_HUMAN;Q3SY84|K2C71_HUMAN;O95678|K2C75_HUMAN;P12035|K2C3_HUMAN;O43790|KRT86_HUMAN;P04259|K2C6B_HUMAN;P13647|K2C5_HUMAN;P78385|KRT83_HUMAN;Q5XKE5|K2C79_HUMAN;Q7Z794|K2C1B_HUMAN;P08670|VIME_HUMAN;P02538|K2C6A_HUMAN;Q86Y46|K2C73_HUMAN;Q01546|K22O_HUMAN;P48668|K2C6C_HUMAN;P08729|K2C7_HUMAN;P35908|K22E_HUMAN;P05787|K2C8_HUMAN;P78386|KRT85_HUMAN;P04264|K2C1_HUMAN			FALSE
IIDQHTFEV	27.82	1100.55	9	-2.6	551.276	2	14.3623	0.8673-0.8893	160	4770	689174	15774	210520_A549_Growing_3_Slot1-17_1_370.d	1	Q16531|DDB1_HUMAN			FALSE
IIIPEIQKV	28.22	1051.66	9	0.4	526.835	2	22.8566	0.8500-0.8719	8560	62800	1093930	25590	210520_A549_Growing_3_Slot1-17_1_370.d	1	P55060|XPO2_HUMAN			FALSE
IILGGVKAV	24.66	868.574	9	1.1	435.291	2	13.1803	0.7769-0.7988	440	8000	630372	14302	210520_A549_Growing_3_Slot1-17_1_370.d	1	P22314|UBA1_HUMAN			FALSE
IIQEFLSKV	27.69	1075.63	9	-12.9	538.809	2	24.3591	0.8591-0.8811			1168432	27292	210520_A549_Growing_3_Slot1-17_1_370.d	2	P43246|MSH2_HUMAN			FALSE
ILAHEIHVL	41.21	1043.61	9	-4.1	522.807	2	10.5576	0.8911-0.9130			506294	11254	210520_A549_Growing_3_Slot1-17_1_370.d	1	Q15165|PON2_HUMAN			FALSE
ILAPVVKEI	28.03	980.627	9	-0.1	491.316	2	18.2618	0.8390-0.8610	326	5720	874755	20265	210520_A549_Growing_3_Slot1-17_1_370.d	1	P46940|IQGA1_HUMAN			FALSE
ILAQEIVKA	31.36	983.601	9	2.3	492.805	2	11.0114	0.8198-0.8418	3680	104000	524931	11691	210520_A549_Growing_3_Slot1-17_1_370.d	2	Q9UBE0|SAE1_HUMAN			FALSE
ILDAGGHNV	38.78	894.456	9	1.8	895.457	1	4.3181	1.4296-1.4514	2770	265000	206382	3452	210520_A549_Growing_3_Slot1-17_1_370.d	3	Q99460|PSMD1_HUMAN			FALSE
ILDAGGHNVTI	43.33	1108.59	11	-1.7	555.295	2	11.3301	0.8664-0.8884	811	14600	541730	12110	210520_A549_Growing_3_Slot1-17_1_370.d	1	Q99460|PSMD1_HUMAN			FALSE
ILDDSHLLV	27.27	1023.56	9	-0.7	512.782	2	22.6373	0.8701-0.8920	3040	37000	1082762	25342	210520_A549_Growing_3_Slot1-17_1_370.d	1	O60306|AQR_HUMAN			FALSE
ILDDSPKEI	26.83	1028.54	9	1	515.273	2	7.8985	0.8326-0.8546	746	12400	376791	8241	210520_A549_Growing_3_Slot1-17_1_370.d	1	Q9NRD0|FBX8_HUMAN			FALSE
ILDEAIYKV	33.93	1062.6	9	-1.1	532.3	2	17.9099	0.8418-0.8637	1590	24500	857977	19867	210520_A549_Growing_3_Slot1-17_1_370.d	2	Q96DY2|DRC10_HUMAN			FALSE
ILDEMSHKLRL	31.97	1353.74	11	-3.2	452.25	3	12.7736	0.7695-0.7915			612620	13840	210520_A549_Growing_3_Slot1-17_1_370.d	1	O15228|GNPAT_HUMAN			FALSE
ILDEPTNHL	42.52	1050.53	9	-0.3	526.27	2	9.2449	0.8436-0.8655	3180	136000	441970	9720	210520_A549_Growing_3_Slot1-17_1_370.d	4	Q9NUQ8|ABCF3_HUMAN			FALSE
ILDKIVQKV	30.81	1054.67	9	1.9	528.341	2	8.7803	0.8646-0.8865	255	10600	419623	9213	210520_A549_Growing_3_Slot1-17_1_370.d	2	Q8TCJ0|FBX25_HUMAN			FALSE
ILDPHVVLL	30.06	1017.62	9	-2.1	509.813	2	31.0537	0.8491-0.8710	4360	91500	1492129	34309	210520_A549_Growing_3_Slot1-17_1_370.d	2	Q99567|NUP88_HUMAN			FALSE
ILDQKINEV	36.59	1070.6	9	-5	536.298	2	8.0696	0.8664-0.8884	3750	143000	387032	8472	210520_A549_Growing_3_Slot1-17_1_370.d	3	P11926|DCOR_HUMAN			FALSE
ILFDPKTSV	31.12	1018.57	9	0.5	510.288	2	17.1646	0.8436-0.8655	2850	29300	823486	19046	210520_A549_Growing_3_Slot1-17_1_370.d	1	Q8N3C7|CLIP4_HUMAN			FALSE
ILFGHENRV	35.39	1083.58	9	-0.9	542.793	2	4.922	0.8847-0.9066	951	37600	234698	4468	210520_A549_Growing_3_Slot1-17_1_370.d	2	O14775|GNB5_HUMAN			FALSE
ILIDSIYKV	25.26	1062.63	9	0.5	532.319	2	26.9791	0.8472-0.8692	570	8000	1291218	29958	210520_A549_Growing_3_Slot1-17_1_370.d	1	Q4KWH8|PLCH1_HUMAN			FALSE
ILLDNDHYAM	28.1	1203.56	10	1.2	602.782	2	17.0399	0.9231-0.9450	3600	97400	816026	18866	210520_A549_Growing_3_Slot1-17_1_370.d	2	Q86WA8|LONP2_HUMAN			FALSE
ILLGKVQQL	28.54	1010.65	9	0.7	506.327	2	15.9657	0.8564-0.8783	1160	17400	763797	17597	210520_A549_Growing_3_Slot1-17_1_370.d	1	Q9UNS2|CSN3_HUMAN			FALSE
ILLHLESEL	32.55	1065.61	9	0.4	533.806	2	25.5719	0.8765-0.8984	5530	116000	1222428	28508	210520_A549_Growing_3_Slot1-17_1_370.d	2	P05783|K1C18_HUMAN			FALSE
ILLTEPGQVKL	26.72	1209.73	11	1.7	605.869	2	23.0765	0.9359-0.9578	578	9370	1105097	25837	210520_A549_Growing_3_Slot1-17_1_370.d	1	Q9H2K8|TAOK3_HUMAN;Q7L7X3|TAOK1_HUMAN			FALSE
ILM(+15.99)EHIHKL	38.15	1148.64	9	-1	575.32	2	3.7932	0.9076-0.9295			180774	2414	210520_A549_Growing_3_Slot1-17_1_370.d	1	P84098|RL19_HUMAN	Oxidation (M)	M3:Oxidation (M):1001.00	FALSE
ILMEHIHKL	43.31	1132.64	9	-0.1	567.323	2	5.1211	0.9002-0.9222	3650	223000	245085	4845	210520_A549_Growing_3_Slot1-17_1_370.d	2	P84098|RL19_HUMAN			FALSE
ILQAHLHSL	40.34	1030.59	9	1.5	516.3	2	5.8594	0.8710-0.8929	3490	140000	279756	5846	210520_A549_Growing_3_Slot1-17_1_370.d	2	Q12864|CAD17_HUMAN			FALSE
ILQDGRIFI	24.88	1073.62	9	-0.8	537.814	2	23.5887	0.8893-0.9112	13900	143000	1129319	26399	210520_A549_Growing_3_Slot1-17_1_370.d	1	P63162|RSMN_HUMAN;P14678|RSMB_HUMAN			FALSE
ILTDITKGV	34.29	958.57	9	-9	480.284	2	14.0176	0.8399-0.8619	9840	132000	672384	15364	210520_A549_Growing_3_Slot1-17_1_370.d	2	P13639|EF2_HUMAN			FALSE
ILYTGSTGV	43.53	909.481	9	2.4	910.482	1	12.657	1.4341-1.4560			607006	13686	210520_A549_Growing_3_Slot1-17_1_370.d	3	P30838|AL3A1_HUMAN			FALSE
IMAQLPQEQKA	27.73	1255.66	11	2.1	628.833	2	6.5203	0.9176-0.9395	187	3910	311542	6692	210520_A549_Growing_3_Slot1-17_1_370.d	1	P35221|CTNA1_HUMAN			FALSE
IMLEALERV	27.36	1072.6	9	0.1	537.3	2	25.0576	0.8655-0.8875	12100	354000	1199134	27964	210520_A549_Growing_3_Slot1-17_1_370.d	3	A8MWD9|RUXGL_HUMAN;P62308|RUXG_HUMAN			FALSE
IQDNHDGTYTV	33.54	1261.56	11	4.7	631.783	2	4.2558	0.9149-0.9368	610	27200	202594	3304	210520_A549_Growing_3_Slot1-17_1_370.d	1	P21333|FLNA_HUMAN			FALSE
IQHSEFEEV	25.74	1116.51	9	1.1	559.257	2	6.0245	0.8619-0.8838	815	16700	289079	6069	210520_A549_Growing_3_Slot1-17_1_370.d	1	Q9ULJ6|ZMIZ1_HUMAN			FALSE
IQVTKVTQV	31.62	1014.61	9	-4.1	508.304	2	6.6118	0.8235-0.8454			317142	6832	210520_A549_Growing_3_Slot1-17_1_370.d	1	P48444|COPD_HUMAN			FALSE
ITEEIYKTGL	26.48	1165.62	10	4.6	583.816	2	12.8982	0.8811-0.9030	141	3580	618217	13977	210520_A549_Growing_3_Slot1-17_1_370.d	1	P05089|ARGI1_HUMAN			FALSE
ITMKPILK	32.46	942.594	8	0.1	472.3	2	5.7362	0.8765-0.8984	230	6500	275084	5724	210520_A549_Growing_3_Slot1-17_1_370.d	1	Q6P4A8|PLBL1_HUMAN			FALSE
ITMKPILKL	29.51	1055.68	9	-4.2	528.839	2	17.0915	0.8600-0.8820	150	4150	820687	18977	210520_A549_Growing_3_Slot1-17_1_370.d	1	Q6P4A8|PLBL1_HUMAN			FALSE
IVDLTVGNNKTL	27.23	1285.72	12	2.1	643.865	2	15.4425	0.9450-0.9669	185	4250	739524	16984	210520_A549_Growing_3_Slot1-17_1_370.d	1	P35527|K1C9_HUMAN			FALSE
IVLDRLIEL	24.53	1082.67	9	2.8	542.339	2	36.3133	0.8811-0.9030			1740493	39703	210520_A549_Growing_3_Slot1-17_1_370.d	1	P53618|COPB_HUMAN			FALSE
KIAESIPYL	24.97	1032.59	9	-0.6	517.295	2	20.9785	0.8317-0.8536	1940	16800	1005378	23488	210520_A549_Growing_3_Slot1-17_1_370.d	1	Q12797|ASPH_HUMAN			FALSE
KIAPNTPQL	39.83	980.565	9	3.1	491.287	2	6.7506	0.8299-0.8518	20200	960000	322729	6959	210520_A549_Growing_3_Slot1-17_1_370.d	4	Q15155|NOMO1_HUMAN;P69849|NOMO3_HUMAN;Q5JPE7|NOMO2_HUMAN			FALSE
KIDDTIRYL	29.68	1135.62	9	1.3	568.815	2	11.7608	0.8929-0.9149	163	7770	563199	12649	210520_A549_Growing_3_Slot1-17_1_370.d	2	Q6UXN9|WDR82_HUMAN			FALSE
KIDEKNFVV	26.63	1090.6	9	-2.8	546.302	2	6.8046	0.8509-0.8728	605	10700	324607	7017	210520_A549_Growing_3_Slot1-17_1_370.d	1	P54727|RD23B_HUMAN			FALSE
KIFEMGPVFTL	29.87	1280.68	11	1.3	641.344	2	40.4247	0.9258-0.9478	4080	167000	1934643	43663	210520_A549_Growing_3_Slot1-17_1_370.d	3	P00403|COX2_HUMAN			FALSE
KIGEGTYGV	38.72	922.476	9	3.2	923.478	1	5.115	1.4113-1.4332	5510	369000	245078	4838	210520_A549_Growing_3_Slot1-17_1_370.d	4	P24941|CDK2_HUMAN;Q00526|CDK3_HUMAN;P06493|CDK1_HUMAN			FALSE
KIIDFIYTA	27.22	1082.6	9	0.9	542.303	2	26.6123	0.8692-0.8911	817	10300	1274456	29576	210520_A549_Growing_3_Slot1-17_1_370.d	1	Q9P2J3|KLHL9_HUMAN;Q9P2N7|KLH13_HUMAN			FALSE
KIIDIFTTL	24.72	1062.63	9	-1.5	532.318	2	38.3489	0.8573-0.8792	218	5530	1837112	41682	210520_A549_Growing_3_Slot1-17_1_370.d	1	Q8TE73|DYH5_HUMAN			FALSE
KIIDIQEKV	40.23	1084.65	9	-0.6	543.327	2	6.9873	0.8673-0.8893	1840	46900	333901	7211	210520_A549_Growing_3_Slot1-17_1_370.d	1	P12270|TPR_HUMAN			FALSE
KILEELQKV	38.55	1098.66	9	-1.8	550.334	2	8.6156	0.8765-0.8984	336	6120	412178	9048	210520_A549_Growing_3_Slot1-17_1_370.d	1	O75179|ANR17_HUMAN			FALSE
KILPDLNTV	35.12	1011.6	9	-0.5	506.801	2	19.141	0.8390-0.8610	2640	59100	914910	21290	210520_A549_Growing_3_Slot1-17_1_370.d	2	O60287|NPA1P_HUMAN			FALSE
KILPTLEAV	35.33	982.606	9	1.3	492.307	2	19.3829	0.8418-0.8637	4080	97000	929832	21652	210520_A549_Growing_3_Slot1-17_1_370.d	3	Q12905|ILF2_HUMAN			FALSE
KIPTPIVGV	35.11	922.585	9	1.2	462.296	2	16.729	0.8043-0.8262	3890	91300	802041	18531	210520_A549_Growing_3_Slot1-17_1_370.d	2	P51003|PAPOA_HUMAN			FALSE
KLAEGAGIQL	28.45	998.576	10	-1	500.29	2	11.2861	0.8326-0.8546	3030	51900	539861	12061	210520_A549_Growing_3_Slot1-17_1_370.d	1	Q86U06|RBM23_HUMAN			FALSE
KLAELEGALQKA	28.32	1269.73	12	3.8	635.869	2	8.891	0.9459-0.9678	144	9260	425200	9330	210520_A549_Growing_3_Slot1-17_1_370.d	2	Q14533|KRT81_HUMAN;O43790|KRT86_HUMAN;P78385|KRT83_HUMAN;P78386|KRT85_HUMAN			FALSE
KLDDIVQHI	43.48	1079.6	9	0.1	540.801	2	12.0933	0.8838-0.9057			579965	13035	210520_A549_Growing_3_Slot1-17_1_370.d	2	Q96R06|SPAG5_HUMAN			FALSE
KLDDTYIKA	44.69	1065.57	9	4	533.79	2	4.6501	0.8701-0.8920	2040	179000	222454	4054	210520_A549_Growing_3_Slot1-17_1_370.d	2	Q99615|DNJC7_HUMAN			FALSE
KLDEAFEFV	32.37	1096.54	9	1.1	549.275	2	26.0268	0.8673-0.8893	2150	49500	1246588	29008	210520_A549_Growing_3_Slot1-17_1_370.d	2	P28562|DUS1_HUMAN			FALSE
KLDEDVKMI	38.36	1089.57	9	0.7	545.79	2	7.6056	0.8710-0.8929	1170	24700	362827	7927	210520_A549_Growing_3_Slot1-17_1_370.d	1	Q13952|NFYC_HUMAN			FALSE
KLDHVVTII	29.89	1036.63	9	-0.4	519.316	2	12.2391	0.8600-0.8820	5230	72800	585557	13167	210520_A549_Growing_3_Slot1-17_1_370.d	1	Q99873|ANM1_HUMAN			FALSE
KLDPYVQRL	25.65	1130.64	9	-5.9	566.321	2	6.7553	0.8957-0.9176	232	5430	322734	6964	210520_A549_Growing_3_Slot1-17_1_370.d	1	Q14204|DYHC1_HUMAN			FALSE
KLDQDLNEV	26.35	1072.54	9	1.7	537.273	2	6.2619	0.8546-0.8765			300299	6369	210520_A549_Growing_3_Slot1-17_1_370.d	1	Q9UQE7|SMC3_HUMAN			FALSE
KLDVGNAEV	40	943.497	9	0.4	944.496	1	5.7955	1.4442-1.4660	23000	760000	277871	5781	210520_A549_Growing_3_Slot1-17_1_370.d	3	P51572|BAP31_HUMAN			FALSE
KLFEFM(+15.99)HET	30.76	1196.55	9	0.5	599.279	2	7.1819	0.8902-0.9121	151	5270	344175	7475	210520_A549_Growing_3_Slot1-17_1_370.d	1	O14980|XPO1_HUMAN	Oxidation (M)	M6:Oxidation (M):1001.00	FALSE
KLFEFMHET	45.3	1180.56	9	1.7	591.282	2	13.3581	0.9021-0.9240	4460	115000	637846	14496	210520_A549_Growing_3_Slot1-17_1_370.d	2	O14980|XPO1_HUMAN			FALSE
KLFGMIITI	27.36	1034.62	9	3.3	518.314	2	40.4733	0.8491-0.8710			1939328	43798	210520_A549_Growing_3_Slot1-17_1_370.d	1	Q9H9S3|S61A2_HUMAN;P61619|S61A1_HUMAN			FALSE
KLFIGGLNV	26.15	959.58	9	-0.4	480.793	2	25.4622	0.8363-0.8582	3540	41500	1219629	28439	210520_A549_Growing_3_Slot1-17_1_370.d	1	Q13151|ROA0_HUMAN			FALSE
KLFNDAIRL	24.62	1088.63	9	-4.7	545.317	2	15.6988	0.8811-0.9030	404	6550	751660	17290	210520_A549_Growing_3_Slot1-17_1_370.d	1	Q9UBK7|RBL2A_HUMAN;Q9UNT1|RBL2B_HUMAN			FALSE
KLGPAIKL	24.38	838.564	8	-2.7	420.284	2	6.8839	0.7796-0.8015			330178	7128	210520_A549_Growing_3_Slot1-17_1_370.d	2	Q9UHJ3|SMBT1_HUMAN;Q5VUG0|SMBT2_HUMAN			FALSE
KLGPALKI	24.38	838.564	8	-2.7	420.284	2	6.8839	0.7796-0.8015			330178	7128	210520_A549_Growing_3_Slot1-17_1_370.d	2	Q7Z3H4|SAMD7_HUMAN;Q96NU1|SAM11_HUMAN;Q5VXD3|SAM13_HUMAN;Q8NDX5|PHC3_HUMAN;P78364|PHC1_HUMAN;Q8NA19|LMBL4_HUMAN;Q96JM7|LMBL3_HUMAN;Q8IXK0|PHC2_HUMAN			FALSE
KLGPALKL	24.38	838.564	8	-2.7	420.284	2	6.8839	0.7796-0.8015			330178	7128	210520_A549_Growing_3_Slot1-17_1_370.d	2	Q8N228|SCML4_HUMAN;Q96GD3|SCMH1_HUMAN;Q9UQR0|SCML2_HUMAN			FALSE
KLGPAPKTL	32.76	923.58	9	0.2	462.793	2	1.6104	0.8116-0.8335	1260	8090	70712	642	210520_A549_Growing_3_Slot1-17_1_370.d	1	Q14527|HLTF_HUMAN			FALSE
KLGSVPVTV	37.03	898.549	9	-0.1	899.548	1	10.5188	1.4296-1.4514	17800	1180000	504413	11193	210520_A549_Growing_3_Slot1-17_1_370.d	6	Q9Y4C2|TCAF1_HUMAN			FALSE
KLHGVNINV	35.21	992.577	9	3.8	497.293	2	5.3537	0.8189-0.8408	1900	54400	255399	5149	210520_A549_Growing_3_Slot1-17_1_370.d	1	Q9BQ04|RBM4B_HUMAN;Q9BWF3|RBM4_HUMAN			FALSE
KLHYVVTEV	34.31	1086.61	9	8.7	544.311	2	6.1647	0.8637-0.8856			295624	6244	210520_A549_Growing_3_Slot1-17_1_370.d	1	Q9Y4A5|TRRAP_HUMAN			FALSE
KLIELKAEI	25.63	1055.66	9	2.2	528.833	2	12.6571	0.8582-0.8801	99.9	3360	607018	13698	210520_A549_Growing_3_Slot1-17_1_370.d	1	Q16254|E2F4_HUMAN			FALSE
KLIPFLEKL	29.49	1099.7	9	-1.4	550.852	2	26.5949	0.8929-0.9149	918	12500	1272592	29532	210520_A549_Growing_3_Slot1-17_1_370.d	1	Q05D32|CTSL2_HUMAN			FALSE
KLIPGLNNL	30.06	980.602	9	-0.7	491.303	2	20.8506	0.8354-0.8573	233	4590	998844	23324	210520_A549_Growing_3_Slot1-17_1_370.d	1	Q8TEL6|TP4AP_HUMAN			FALSE
KLISDINKA	29.7	1000.59	9	-2.3	501.298	2	2.3718	0.8235-0.8454	472	8390	112196	1176	210520_A549_Growing_3_Slot1-17_1_370.d	1	Q01082|SPTB2_HUMAN			FALSE
KLISELQKL	40.84	1070.67	9	0.8	536.338	2	10.1588	0.8756-0.8975	1370	43000	484848	10738	210520_A549_Growing_3_Slot1-17_1_370.d	2	Q5UIP0|RIF1_HUMAN			FALSE
KLLAVIHEL	33.71	1034.65	9	-2.4	518.326	2	15.1644	0.8856-0.9076			727409	16699	210520_A549_Growing_3_Slot1-17_1_370.d	2	Q9Y620|RA54B_HUMAN			FALSE
KLLDFILKT	26.58	1089.68	9	3	545.844	2	27.5591	0.8957-0.9176	198	4210	1320006	30536	210520_A549_Growing_3_Slot1-17_1_370.d	1	Q92621|NU205_HUMAN			FALSE
KLLDMVGKV	25.61	1001.59	9	3.4	501.802	2	13.3857	0.8527-0.8747	265	5590	640684	14604	210520_A549_Growing_3_Slot1-17_1_370.d	1	Q15382|RHEB_HUMAN			FALSE
KLLDVVHPA	34.54	990.586	9	-9	496.291	2	7.4865	0.8737-0.8957			359114	7854	210520_A549_Growing_3_Slot1-17_1_370.d	1	Q99832|TCPH_HUMAN			FALSE
KLLEGEESRI	45.9	1172.64	10	0.7	587.322	2	4.9813	0.9222-0.9441	12600	1360000	237535	4575	210520_A549_Growing_3_Slot1-17_1_370.d	5	P08670|VIME_HUMAN			FALSE
KLLEGEESRISL	47.08	1372.76	12	-0.1	458.589	3	11.6544	0.7321-0.7540	8940	282000	556647	12467	210520_A549_Growing_3_Slot1-17_1_370.d	6	P08670|VIME_HUMAN			FALSE
KLLEGEESRL	45.9	1172.64	10	0.7	587.322	2	4.9813	0.9222-0.9441	12600	1360000	237535	4575	210520_A549_Growing_3_Slot1-17_1_370.d	5	P08729|K2C7_HUMAN;P05787|K2C8_HUMAN			FALSE
KLLEIDIDGV	24.7	1113.63	10	9.1	557.821	2	29.8571	0.8838-0.9057	105	3300	1430706	32946	210520_A549_Growing_3_Slot1-17_1_370.d	1	P09884|DPOLA_HUMAN			FALSE
KLLEPVLLL	31.6	1036.69	9	3.2	519.349	2	38.199	0.8838-0.9057	101000	3530000	1830578	41518	210520_A549_Growing_3_Slot1-17_1_370.d	6	P62249|RS16_HUMAN			FALSE
KLLEPVPVSV	39.74	1079.66	10	1.1	540.832	2	21.1102	0.8646-0.8865	398	6660	1010955	23605	210520_A549_Growing_3_Slot1-17_1_370.d	1	Q86W34|AMZ2_HUMAN			FALSE
KLLETKWTL	37.38	1130.67	9	0.3	566.337	2	15.8226	0.8884-0.9103	1520	23000	757246	17416	210520_A549_Growing_3_Slot1-17_1_370.d	1	P08729|K2C7_HUMAN			FALSE
KLLGELHTL	25.13	1022.61	9	4.9	512.311	2	10.5907	0.8756-0.8975	180	5960	507225	11275	210520_A549_Growing_3_Slot1-17_1_370.d	1	Q15154|PCM1_HUMAN			FALSE
KLLGNIKNV	30.08	997.628	9	2.4	499.818	2	4.8624	0.8253-0.8472			232812	4402	210520_A549_Growing_3_Slot1-17_1_370.d	1	Q00688|FKBP3_HUMAN			FALSE
KLLKLFQGV	28.06	1044.67	9	-2.5	523.336	2	16.1855	0.8673-0.8893	182	4580	776877	17937	210520_A549_Growing_3_Slot1-17_1_370.d	1	Q6Y7W6|GGYF2_HUMAN			FALSE
KLLKQVDFL	30.75	1102.67	9	1	552.34	2	15.3808	0.9130-0.9350	431	7160	736720	16910	210520_A549_Growing_3_Slot1-17_1_370.d	1	Q9NV31|IMP3_HUMAN			FALSE
KLLPENNVL	37.54	1038.61	9	-3.4	520.304	2	14.4455	0.8454-0.8673	1610	22000	691044	15824	210520_A549_Growing_3_Slot1-17_1_370.d	1	P04637|P53_HUMAN			FALSE
KLLPGDIHQI	32.57	1132.66	10	-3.8	567.33	2	10.5869	0.8938-0.9158	129	2550	507231	11281	210520_A549_Growing_3_Slot1-17_1_370.d	1	Q14185|DOCK1_HUMAN			FALSE
KLLPGDLTQV	24.81	1082.63	10	4.1	542.321	2	19.8301	0.8692-0.8911			951278	22168	210520_A549_Growing_3_Slot1-17_1_370.d	1	Q9H7D0|DOCK5_HUMAN			FALSE
KLLPQLTYL	37.06	1087.66	9	-2.8	544.833	2	29.4442	0.8902-0.9121	1690	45800	1412087	32527	210520_A549_Growing_3_Slot1-17_1_370.d	3	Q92688|AN32B_HUMAN;P39687|AN32A_HUMAN			FALSE
KLLPSVTEL	36.17	998.601	9	1	500.304	2	20.8277	0.8344-0.8564	437	5970	996966	23266	210520_A549_Growing_3_Slot1-17_1_370.d	1	Q8IZX4|TAF1L_HUMAN;P21675|TAF1_HUMAN			FALSE
KLLSDPNYGV	24.43	1104.58	10	2.1	553.294	2	10.5355	0.8710-0.8929	740	23000	502559	11159	210520_A549_Growing_3_Slot1-17_1_370.d	2	Q9BTV4|TMM43_HUMAN			FALSE
KLMELYERL	32.72	1193.65	9	-2	597.825	2	14.6396	0.9194-0.9414	121	3900	702207	16067	210520_A549_Growing_3_Slot1-17_1_370.d	2	Q9UG63|ABCF2_HUMAN			FALSE
KLNAKLAEL	34.58	998.612	9	-0.1	500.309	2	5.7987	0.8418-0.8637	2180	59000	276944	5764	210520_A549_Growing_3_Slot1-17_1_370.d	1	P31153|METK2_HUMAN			FALSE
KLNDLIQRL	34.73	1111.67	9	0.4	556.838	2	15.4509	0.8975-0.9194	4560	172000	738591	16961	210520_A549_Growing_3_Slot1-17_1_370.d	3	P53621|COPA_HUMAN			FALSE
KLPAPLPGL	31.11	904.574	9	5.1	453.293	2	22.5902	0.8061-0.8280			1083694	25364	210520_A549_Growing_3_Slot1-17_1_370.d	1	Q8N1F7|NUP93_HUMAN			FALSE
KLPEKWESV	35.98	1114.6	9	1	558.304	2	5.8416	0.8884-0.9103	2990	78400	276950	5770	210520_A549_Growing_3_Slot1-17_1_370.d	2	O76021|RL1D1_HUMAN			FALSE
KLQEKVELL	31.26	1098.66	9	-14.2	550.327	2	7.8752	0.8747-0.8966	291	8570	377730	8270	210520_A549_Growing_3_Slot1-17_1_370.d	2	Q5VTR2|BRE1A_HUMAN			FALSE
KLQEVGQVSV	37.64	1085.61	10	1.6	543.807	2	7.1436	0.8600-0.8820	900	18800	341369	7399	210520_A549_Growing_3_Slot1-17_1_370.d	1	P06756|ITAV_HUMAN			FALSE
KLSDLDNKL	27.55	1044.58	9	0.1	523.293	2	5.4663	0.8582-0.8801	272	9760	261033	5323	210520_A549_Growing_3_Slot1-17_1_370.d	1	Q03001|DYST_HUMAN			FALSE
KLSEKIDQL	26.43	1072.61	9	-6.4	537.305	2	4.9013	0.8491-0.8710			234700	4470	210520_A549_Growing_3_Slot1-17_1_370.d	1	Q6Q0C0|TRAF7_HUMAN			FALSE
KLSELEAAL	25.05	972.549	9	2.7	487.279	2	15.1812	0.8189-0.8408	16600	191000	725536	16646	210520_A549_Growing_3_Slot1-17_1_370.d	1	P05787|K2C8_HUMAN			FALSE
KLSLVAAML	34.27	944.573	9	-2.3	473.288	2	28.1064	0.8335-0.8555	4480	97900	1345974	31024	210520_A549_Growing_3_Slot1-17_1_370.d	2	P11021|BIP_HUMAN			FALSE
KLVEFDFLGA	28.03	1137.61	10	0.6	569.806	2	35.1578	0.8929-0.9149	4700	51000	1681138	38588	210520_A549_Growing_3_Slot1-17_1_370.d	1	Q9Y6A5|TACC3_HUMAN			FALSE
KLWEAESKL	40.18	1102.6	9	-1.8	552.302	2	6.7462	0.8683-0.8902	529	21400	322728	6958	210520_A549_Growing_3_Slot1-17_1_370.d	2	Q9NYP9|MS18A_HUMAN			FALSE
KLWESPNVL	33.4	1084.59	9	0.2	543.298	2	19.4375	0.8564-0.8783	2450	27800	931698	21698	210520_A549_Growing_3_Slot1-17_1_370.d	1	Q9BW83|IFT27_HUMAN			FALSE
KLYEFVHSF	31.04	1168.59	9	3.2	585.3	2	15.1484	0.9194-0.9414	1340	19400	724602	16622	210520_A549_Growing_3_Slot1-17_1_370.d	1	Q8N4W6|DJC22_HUMAN			FALSE
KLYGKPIRV	44.24	1072.68	9	-3.7	537.338	2	0.1584	0.8637-0.8856	116	2510	8251	61	210520_A549_Growing_3_Slot1-17_1_370.d	3	Q15427|SF3B4_HUMAN			FALSE
KLYTGLEYDL	32.49	1213.62	10	3.1	607.815	2	21.7197	0.9194-0.9414	267	5420	1039877	24317	210520_A549_Growing_3_Slot1-17_1_370.d	1	Q14997|PSME4_HUMAN			FALSE
KM(+15.99)ADIEYRL	27.98	1153.58	9	-0.7	577.792	2	5.6994	0.8865-0.9085	505	16800	272261	5631	210520_A549_Growing_3_Slot1-17_1_370.d	1	P40937|RFC5_HUMAN	Oxidation (M)	M2:Oxidation (M):1001.00	FALSE
KM(+15.99)YEEFLSKV	27.81	1288.64	10	-1.2	645.319	2	10.0781	0.9286-0.9505	371	7470	482050	10670	210520_A549_Growing_3_Slot1-17_1_370.d	1	P10644|KAP0_HUMAN;P31321|KAP1_HUMAN	Oxidation (M)	M2:Oxidation (M):1001.00	FALSE
KMADIEYRL	35.86	1137.59	9	3.7	569.797	2	9.384	0.8929-0.9149	1880	61400	447572	9862	210520_A549_Growing_3_Slot1-17_1_370.d	2	P40937|RFC5_HUMAN			FALSE
KMDEVLYSI	24.15	1096.55	9	-0.3	549.276	2	20.4375	0.8655-0.8875	3830	52700	979236	22826	210520_A549_Growing_3_Slot1-17_1_370.d	1	P83876|TXN4A_HUMAN			FALSE
KMDRALLEL	30.31	1087.61	9	1.3	544.806	2	13.2781	0.8664-0.8884	847	10600	635047	14427	210520_A549_Growing_3_Slot1-17_1_370.d	1	P13639|EF2_HUMAN			FALSE
KMFQVHQV	42.35	1015.53	8	2.8	508.768	2	4.1894	0.8427-0.8646	329	17700	199753	3193	210520_A549_Growing_3_Slot1-17_1_370.d	1	Q8NBM4|UBAC2_HUMAN			FALSE
KMLETKWSL	33.53	1134.61	9	2.1	568.309	2	12.253	0.8719-0.8938	1640	26300	585560	13170	210520_A549_Growing_3_Slot1-17_1_370.d	2	P05787|K2C8_HUMAN			FALSE
KMMDVTVTI	25.73	1036.53	9	-1	519.267	2	19.3337	0.8399-0.8619	2980	78900	927021	21571	210520_A549_Growing_3_Slot1-17_1_370.d	2	Q15155|NOMO1_HUMAN;P69849|NOMO3_HUMAN;Q5JPE7|NOMO2_HUMAN			FALSE
KMPEINAKV	40.09	1028.57	9	0.8	515.288	2	5.0091	0.8290-0.8509	1800	34900	238478	4608	210520_A549_Growing_3_Slot1-17_1_370.d	1	Q15011|HERP1_HUMAN			FALSE
KMSEKILLL	24.68	1073.65	9	0.5	537.829	2	15.2219	0.8673-0.8893	700	10700	728341	16721	210520_A549_Growing_3_Slot1-17_1_370.d	1	P49721|PSB2_HUMAN			FALSE
KMSELQTYV	24.18	1097.54	9	3.1	549.775	2	10.4673	0.8637-0.8856	363	7210	500685	11105	210520_A549_Growing_3_Slot1-17_1_370.d	1	P49454|CENPF_HUMAN			FALSE
KMWDPHNDPNA	53.06	1323.57	11	2.9	662.787	2	3.9774	0.9277-0.9496	3130	156000	189302	2752	210520_A549_Growing_3_Slot1-17_1_370.d	2	P08621|RU17_HUMAN			FALSE
KMWLLVSHL	38.31	1125.64	9	5.4	563.824	2	24.0239	0.8984-0.9203	429	13000	1150746	26896	210520_A549_Growing_3_Slot1-17_1_370.d	2	Q12860|CNTN1_HUMAN			FALSE
KMYEEFLSKV	50.78	1272.64	10	1.3	637.323	2	15.6446	0.9249-0.9468	3720	104000	750727	17267	210520_A549_Growing_3_Slot1-17_1_370.d	3	P10644|KAP0_HUMAN;P31321|KAP1_HUMAN			FALSE
KQFEKQVEL	30.45	1147.62	9	0.1	574.814	2	4.2403	0.8893-0.9112			202601	3311	210520_A549_Growing_3_Slot1-17_1_370.d	1	Q14204|DYHC1_HUMAN			FALSE
KQLDDLKVEL	25.42	1199.68	10	-5.1	600.837	2	13.821	0.9130-0.9350	97.4	2890	662121	15111	210520_A549_Growing_3_Slot1-17_1_370.d	1	P42766|RL35_HUMAN			FALSE
KQVEEIFNL	28.08	1118.6	9	1.1	560.301	2	22.1103	0.8783-0.9002	9430	107000	1058560	24800	210520_A549_Growing_3_Slot1-17_1_370.d	1	P78347|GTF2I_HUMAN			FALSE
KTIETSPSL	24.16	974.528	9	0.2	488.267	2	4.9234	0.8125-0.8344	632	24400	234701	4471	210520_A549_Growing_3_Slot1-17_1_370.d	1	Q9NVI1|FANCI_HUMAN			FALSE
KTLEGEFSV	26.98	1008.51	9	2.1	505.26	2	11.4291	0.8262-0.8482	8130	108000	546393	12223	210520_A549_Growing_3_Slot1-17_1_370.d	1	P25490|TYY1_HUMAN;O15391|TYY2_HUMAN			FALSE
KTLGKLWRL	34.27	1113.7	9	-9.9	557.848	2	7.0588	0.8957-0.9176			338561	7321	210520_A549_Growing_3_Slot1-17_1_370.d	1	P57073|SOX8_HUMAN;P56693|SOX10_HUMAN;P48436|SOX9_HUMAN			FALSE
KVADGFKVV	40.5	961.56	9	1.7	481.784	2	5.5683	0.7887-0.8107	368	21600	266648	5478	210520_A549_Growing_3_Slot1-17_1_370.d	2	P49915|GUAA_HUMAN			FALSE
KVAPAPAVV	36.59	850.528	9	1.2	851.528	1	4.9401	1.4159-1.4378	271	18100	236567	4517	210520_A549_Growing_3_Slot1-17_1_370.d	3	P62424|RL7A_HUMAN			FALSE
KVFDPVPVGV	28.54	1055.6	10	3.9	528.805	2	20.7631	0.8418-0.8637			996031	23241	210520_A549_Growing_3_Slot1-17_1_370.d	2	Q08211|DHX9_HUMAN			FALSE
KVFGNEIKL	26.64	1046.61	9	3.4	524.311	2	9.1473	0.8573-0.8792	2020	31000	436381	9591	210520_A549_Growing_3_Slot1-17_1_370.d	1	P19338|NUCL_HUMAN			FALSE
KVGPVPVLV	23.96	906.59	9	3.8	907.593	1	18.6248	1.4360-1.4578			893426	20736	210520_A549_Growing_3_Slot1-17_1_370.d	1	P60468|SC61B_HUMAN			FALSE
KVLDFEHFL	46.78	1146.61	9	0	574.306	2	27.7909	0.8902-0.9121	30000	890000	1329278	30708	210520_A549_Growing_3_Slot1-17_1_370.d	4	P60660|MYL6_HUMAN			FALSE
KVLDILQHI	34.6	1077.65	9	1.7	539.831	2	22.9415	0.8938-0.9158	1830	46200	1100444	25734	210520_A549_Growing_3_Slot1-17_1_370.d	2	O94952|FBX21_HUMAN			FALSE
KVLEILHRV	41.23	1105.7	9	0.9	553.851	2	5.9942	0.8884-0.9103	124	8240	286290	6010	210520_A549_Growing_3_Slot1-17_1_370.d	2	Q5GLZ8|HERC4_HUMAN			FALSE
LAVVAGVAAE	27.99	898.512	10	-1.6	450.259	2	16.9476	0.7878-0.8098	1850	18300	809511	18721	210520_A549_Growing_3_Slot1-17_1_370.d	2	Q6N075|MFSD5_HUMAN			FALSE
LDIDNTRMTL	38.02	1190.6	10	2.7	596.302	2	19.3734	0.8975-0.9194	354	8720	928888	21618	210520_A549_Growing_3_Slot1-17_1_370.d	2	P35527|K1C9_HUMAN			FALSE
LDIDNTRMTLDD	32.22	1420.65	12	7.1	711.331	2	17.3418	0.9615-0.9834			831861	19231	210520_A549_Growing_3_Slot1-17_1_370.d	1	P35527|K1C9_HUMAN			FALSE
LDTNADKQLSF	25.54	1250.61	11	8	626.314	2	12.1637	0.9340-0.9560	160	3340	582759	13099	210520_A549_Growing_3_Slot1-17_1_370.d	1	P06702|S10A9_HUMAN			FALSE
LDVANKIGII	24.49	1054.64	10	0.2	528.322	2	23.4083	0.8619-0.8838	424	12200	1120932	26202	210520_A549_Growing_3_Slot1-17_1_370.d	1	P62750|RL23A_HUMAN			FALSE
LEAQAATGF	25.42	906.445	9	6.2	907.449	1	10.6743	1.4195-1.4414			511866	11366	210520_A549_Growing_3_Slot1-17_1_370.d	1	P15924|DESP_HUMAN;Q15149|PLEC_HUMAN			FALSE
LHLPLPLLQ	27.02	1042.65	9	0.9	522.33	2	39.8974	0.8564-0.8783	625	4430	1906625	42945	210520_A549_Growing_3_Slot1-17_1_370.d	1	P05814|CASB_HUMAN			FALSE
LIENVASL	26.45	857.486	8	0.8	858.486	1	29.2963	1.3931-1.4150			1404558	32278	210520_A549_Growing_3_Slot1-17_1_370.d	1	P07203|GPX1_HUMAN;P18283|GPX2_HUMAN			FALSE
LIGPESPSV	25.82	897.481	9	3.7	898.483	1	13.7649	1.3895-1.4113			660246	15056	210520_A549_Growing_3_Slot1-17_1_370.d	1	Q96DB2|HDA11_HUMAN			FALSE
LILDPIFKV	29.64	1056.66	9	-0.8	529.331	2	39.7194	0.8756-0.8975	249	7740	1901982	42852	210520_A549_Growing_3_Slot1-17_1_370.d	2	P13639|EF2_HUMAN			FALSE
LLAEKVEQL	27.12	1041.61	9	-1.5	521.805	2	12.2994	0.8418-0.8637	717	10700	588365	13245	210520_A549_Growing_3_Slot1-17_1_370.d	1	Q13454|TUSC3_HUMAN			FALSE
LLAPVAAPA	29.6	821.501	9	-3.3	822.498	1	16.8945	1.3557-1.3776			810442	18742	210520_A549_Growing_3_Slot1-17_1_370.d	1	P49788|TIG1_HUMAN			FALSE
LLAPVVKEI	28.03	980.627	9	-0.1	491.316	2	18.2618	0.8390-0.8610	326	5720	874755	20265	210520_A549_Growing_3_Slot1-17_1_370.d	1	Q13576|IQGA2_HUMAN			FALSE
LLDEPTNHL	42.52	1050.53	9	-0.3	526.27	2	9.2449	0.8436-0.8655	3180	136000	441970	9720	210520_A549_Growing_3_Slot1-17_1_370.d	4	Q9UG63|ABCF2_HUMAN			FALSE
LLDNTDIHL	37.79	1052.55	9	-1.2	527.277	2	20.2302	0.8646-0.8865	1080	16000	968039	22549	210520_A549_Growing_3_Slot1-17_1_370.d	1	Q86WA8|LONP2_HUMAN			FALSE
LLDPNVKSI	32.72	997.581	9	-1.2	499.793	2	12.2256	0.8326-0.8546	358	6490	584625	13145	210520_A549_Growing_3_Slot1-17_1_370.d	1	O43414|ERI3_HUMAN			FALSE
LLDPRIYYI	43.6	1164.65	9	0	583.329	2	31.6927	0.9194-0.9414	8500	284000	1519195	34985	210520_A549_Growing_3_Slot1-17_1_370.d	4	Q13021|MALL_HUMAN			FALSE
LLDPSVFHV	34.72	1025.55	9	0.7	513.78	2	28.5851	0.8546-0.8765	3520	107000	1366403	31433	210520_A549_Growing_3_Slot1-17_1_370.d	4	Q9BVI4|NOC4L_HUMAN			FALSE
LLDRFLATV	39.67	1046.61	9	0.3	524.309	2	29.2159	0.8573-0.8792	3970	85200	1396119	32029	210520_A549_Growing_3_Slot1-17_1_370.d	2	Q14094|CCNI_HUMAN			FALSE
LLDVPTAAV	46.1	897.517	9	3.6	898.519	1	25.8752	1.4396-1.4615			1241008	28888	210520_A549_Growing_3_Slot1-17_1_370.d	9	P13284|GILT_HUMAN			FALSE
LLFEGEKITI	33.24	1161.66	10	-17.3	581.824	2	30.482	0.8911-0.9130	2410	28100	1461405	33615	210520_A549_Growing_3_Slot1-17_1_370.d	2	Q9H1A7|RPB1C_HUMAN;Q9GZM3|RPB1B_HUMAN			FALSE
LLGPPPVGV	40.11	847.517	9	3.8	848.519	1	24.9422	1.3822-1.4040			1196337	27897	210520_A549_Growing_3_Slot1-17_1_370.d	3	Q9ULV3|CIZ1_HUMAN			FALSE
LLGPRLVLA	35.06	950.628	9	-0.8	476.316	2	23.4785	0.8262-0.8482	102000	3780000	1119995	26175	210520_A549_Growing_3_Slot1-17_1_370.d	5	P49755|TMEDA_HUMAN			FALSE
LLGSVVHEV	28.01	951.539	9	2.3	476.774	2	11.8795	0.8317-0.8536			569702	12782	210520_A549_Growing_3_Slot1-17_1_370.d	1	Q9C0B7|TNG6_HUMAN			FALSE
LLHDGIPVV	28.21	961.56	9	7	481.786	2	18.0206	0.8253-0.8472	280	5200	863564	19994	210520_A549_Growing_3_Slot1-17_1_370.d	1	O14727|APAF_HUMAN			FALSE
LLIENVASL	30.24	970.57	9	-1.7	486.287	2	35.2052	0.8290-0.8509	2160	21300	1683946	38666	210520_A549_Growing_3_Slot1-17_1_370.d	1	P07203|GPX1_HUMAN			FALSE
LLIPGLATA	31.81	867.543	9	-3.6	868.539	1	35.7691	1.4113-1.4332			1714503	39193	210520_A549_Growing_3_Slot1-17_1_370.d	2	O15239|NDUA1_HUMAN			FALSE
LLKDSIVQL	29.88	1027.63	9	-0.9	514.816	2	20.4548	0.8482-0.8701	423	10400	979245	22835	210520_A549_Growing_3_Slot1-17_1_370.d	1	P10644|KAP0_HUMAN			FALSE
LLLAAARLAAA	32.92	1052.67	11	0.4	527.338	2	20.9123	0.8637-0.8856	850	13000	1000711	23371	210520_A549_Growing_3_Slot1-17_1_370.d	1	P30101|PDIA3_HUMAN			FALSE
LLLAAPAQA	46.75	866.523	9	4.5	867.526	1	18.7998	1.4123-1.4341			901835	20955	210520_A549_Growing_3_Slot1-17_1_370.d	3	P17900|SAP3_HUMAN			FALSE
LLLDVPTAAV	27.33	1010.6	10	-4.2	506.301	2	36.9551	0.8299-0.8518			1771129	40309	210520_A549_Growing_3_Slot1-17_1_370.d	1	P13284|GILT_HUMAN			FALSE
LLLDVPTAAVQA	47.69	1209.7	12	-0.6	605.85	2	34.8347	0.9103-0.9322	5560	54500	1667114	38214	210520_A549_Growing_3_Slot1-17_1_370.d	1	P13284|GILT_HUMAN			FALSE
LLLLLLLLLV	25.09	1134.84	10	-0.8	568.419	2	28.1837	0.9496-0.9715	213	4240	1350625	31125	210520_A549_Growing_3_Slot1-17_1_370.d	1	P10619|PPGB_HUMAN;Q96A98|TIP39_HUMAN;Q9H2A7|CXL16_HUMAN			FALSE
LLLPGPSAA	32.89	837.496	9	-0.2	838.495	1	21.249	1.3703-1.3922			1019332	23792	210520_A549_Growing_3_Slot1-17_1_370.d	6	P23284|PPIB_HUMAN			FALSE
LLLPLLPPLSP	34.65	1171.76	11	-0.2	586.881	2	62.7963	0.9066-0.9286	1060	9030	3000578	60368	210520_A549_Growing_3_Slot1-17_1_370.d	2	Q8WX77|IBPL1_HUMAN			FALSE
LLPDLIQKV	29.15	1037.65	9	-1.2	519.826	2	26.4122	0.8683-0.8902	1340	35300	1264238	29368	210520_A549_Growing_3_Slot1-17_1_370.d	2	P55786|PSA_HUMAN			FALSE
LLPEGPPAI	38.93	905.522	9	2	906.523	1	25.2143	1.4332-1.4551			1209394	28214	210520_A549_Growing_3_Slot1-17_1_370.d	8	Q15011|HERP1_HUMAN			FALSE
LLPHPGLQV	34.13	972.576	9	-2	487.29	2	14.9632	0.8235-0.8454	310	7350	717154	16454	210520_A549_Growing_3_Slot1-17_1_370.d	1	Q6DD88|ATLA3_HUMAN			FALSE
LLPPPDQPA	25.2	946.512	9	-16.7	474.251	2	16.0781	0.8079-0.8299			771274	17794	210520_A549_Growing_3_Slot1-17_1_370.d	1	Q9HCN3|PGAP6_HUMAN			FALSE
LLSDTVQHL	34.07	1024.56	9	0.6	513.281	2	12.4742	0.8536-0.8756	1280	18500	595840	13440	210520_A549_Growing_3_Slot1-17_1_370.d	1	P42226|STAT6_HUMAN			FALSE
LLYGGDLHSA	26.31	1044.52	10	1.6	523.265	2	9.0238	0.8600-0.8820	149	3620	431715	9475	210520_A549_Growing_3_Slot1-17_1_370.d	1	Q7Z478|DHX29_HUMAN			FALSE
LLYQEGAKM(+15.99)AV	39.25	1237.64	11	0.3	619.821	2	6.9406	0.9002-0.9222	157	5720	332035	7165	210520_A549_Growing_3_Slot1-17_1_370.d	1	P14923|PLAK_HUMAN	Oxidation (M)	M9:Oxidation (M):1001.00	FALSE
LLYQEGAKMAV	36.7	1221.64	11	2.2	611.824	2	13.6341	0.8993-0.9213	1380	22700	651857	14857	210520_A549_Growing_3_Slot1-17_1_370.d	2	P14923|PLAK_HUMAN			FALSE
LMAPAPSTV	25.66	885.463	9	3.7	886.466	1	12.9291	1.3968-1.4186			620084	14024	210520_A549_Growing_3_Slot1-17_1_370.d	1	Q13118|KLF10_HUMAN			FALSE
LMTKEISSV	24.08	1006.54	9	-0.2	504.271	2	6.847	0.8573-0.8792	370	9070	327391	7071	210520_A549_Growing_3_Slot1-17_1_370.d	1	P78527|PRKDC_HUMAN			FALSE
LMVDHVTEV	33.57	1041.52	9	-1.6	521.76	2	11.1592	0.8418-0.8637	1770	27600	533301	11871	210520_A549_Growing_3_Slot1-17_1_370.d	1	Q9HD15|SRA1_HUMAN			FALSE
LMVFKLAQA	31.7	1019.58	9	-9.7	510.79	2	22.3959	0.8445-0.8664			1074391	25161	210520_A549_Growing_3_Slot1-17_1_370.d	1	P20930|FILA_HUMAN			FALSE
LQMEQLNGILLH	24.78	1407.75	12	-2.2	704.877	2	31.1646	1.0026-1.0245	42.2	1660	1493052	34322	210520_A549_Growing_3_Slot1-17_1_370.d	1	P05783|K1C18_HUMAN			FALSE
LRVKWDISDS	24.21	1217.64	10	-12	609.815	2	7.8695	0.9021-0.9240	115	3720	376794	8244	210520_A549_Growing_3_Slot1-17_1_370.d	1	Q05707|COEA1_HUMAN			FALSE
LSQERIQSL	23.94	1072.59	9	-8.4	537.292	2	16.1633	0.8546-0.8765	1380	22500	775009	17889	210520_A549_Growing_3_Slot1-17_1_370.d	1	Q9NPI1|BRD7_HUMAN			FALSE
LSRNHLSSI	30.26	1025.56	9	1.9	513.784	2	2.7242	0.8427-0.8646			129610	1300	210520_A549_Growing_3_Slot1-17_1_370.d	1	Q9NZU1|FLRT1_HUMAN			FALSE
LTLNLTGV	25.98	829.491	8	4.9	830.495	1	27.022	1.3785-1.4004			1295858	30048	210520_A549_Growing_3_Slot1-17_1_370.d	2	P20396|TRH_HUMAN			FALSE
LTVGNNKTL	36.45	958.545	9	-2.8	480.274	2	4.6697	0.8107-0.8326	1050	93800	222472	4072	210520_A549_Growing_3_Slot1-17_1_370.d	2	P35527|K1C9_HUMAN			FALSE
LVRPGTAL	25.26	825.507	8	4.6	413.759	2	5.3677	0.7558-0.7778			257277	5207	210520_A549_Growing_3_Slot1-17_1_370.d	1	P15924|DESP_HUMAN			FALSE
LVRPGTALE	24.67	954.55	9	-16.4	478.27	2	5.2511	0.7970-0.8189			251663	5053	210520_A549_Growing_3_Slot1-17_1_370.d	1	P15924|DESP_HUMAN			FALSE
LVRPGTALEL	31.59	1067.63	10	-0.2	534.819	2	16.0469	0.8555-0.8774	1270	18700	767542	17702	210520_A549_Growing_3_Slot1-17_1_370.d	1	P15924|DESP_HUMAN			FALSE
MDVAASEF	27.15	868.364	8	4.7	869.367	1	15.8254	1.3594-1.3813			759103	17453	210520_A549_Growing_3_Slot1-17_1_370.d	1	P09104|ENOG_HUMAN;P06733|ENOA_HUMAN;P13929|ENOB_HUMAN			FALSE
MKFNPFVTSD	24.34	1184.55	10	-5.3	593.276	2	20.4875	0.8993-0.9213	303	4350	982035	22895	210520_A549_Growing_3_Slot1-17_1_370.d	1	Q9UNX3|RL26L_HUMAN;P61254|RL26_HUMAN			FALSE
MLDDRAYLV	36.41	1094.54	9	1.3	548.274	2	17.7418	0.8637-0.8856	386	12700	850523	19693	210520_A549_Growing_3_Slot1-17_1_370.d	2	Q5SRE5|NU188_HUMAN			FALSE
MLDPLEVHL	30	1065.55	9	-6.3	533.775	2	33.2479	0.8847-0.9066	243	4080	1592735	36635	210520_A549_Growing_3_Slot1-17_1_370.d	1	Q6P2Q9|PRP8_HUMAN			FALSE
MLFGHPLLV	31.65	1025.57	9	-2.7	513.788	2	31.97	0.8673-0.8893	1920	16300	1532247	35297	210520_A549_Growing_3_Slot1-17_1_370.d	1	P51784|UBP11_HUMAN			FALSE
MLHVEMLTL	24.01	1085.56	9	-1.5	543.782	2	32.5275	0.8728-0.8948	253	4410	1558281	35851	210520_A549_Growing_3_Slot1-17_1_370.d	1	P52803|EFNA5_HUMAN			FALSE
MLSIDVAE	31.16	876.426	8	-0.6	877.425	1	21.7738	1.3958-1.4177			1044541	24431	210520_A549_Growing_3_Slot1-17_1_370.d	2	Q08188|TGM3_HUMAN			FALSE
MLTELEKAL	25.09	1046.57	9	-1.6	524.286	2	21.5794	0.8472-0.8692			1035220	24210	210520_A549_Growing_3_Slot1-17_1_370.d	1	P05109|S10A8_HUMAN			FALSE
MNTKLALDL	30.68	1017.55	9	3.8	509.781	2	20.0331	0.8463-0.8683	333	4580	959679	22379	210520_A549_Growing_3_Slot1-17_1_370.d	1	P04264|K2C1_HUMAN			FALSE
MQQKLVDQNIFS	28.44	1449.73	12	4.4	725.868	2	16.6934	1.0062-1.0281	125	2480	799238	18458	210520_A549_Growing_3_Slot1-17_1_370.d	1	P07339|CATD_HUMAN			FALSE
MTDPIRILV	30.65	1056.6	9	1.8	529.303	2	29.6379	0.8491-0.8710	299	3750	1418602	32672	210520_A549_Growing_3_Slot1-17_1_370.d	1	P38919|IF4A3_HUMAN			FALSE
MVAPAVASV	32.73	843.452	9	-0.3	844.452	1	15.3977	1.3530-1.3749			738596	16966	210520_A549_Growing_3_Slot1-17_1_370.d	1	P05412|JUN_HUMAN			FALSE
MVEDITGLRL	25.05	1145.61	10	-2	573.807	2	25.9027	0.8792-0.9012	143	3100	1241004	28884	210520_A549_Growing_3_Slot1-17_1_370.d	1	P15924|DESP_HUMAN			FALSE
MVFKLAQAY	38.3	1069.56	9	2.4	535.785	2	19.2123	0.8628-0.8847	731	13300	919570	21400	210520_A549_Growing_3_Slot1-17_1_370.d	1	P20930|FILA_HUMAN			FALSE
NAGEDPGLA	35.58	842.377	9	8.3	843.384	1	4.1626	1.3192-1.3411			198794	3144	210520_A549_Growing_3_Slot1-17_1_370.d	1	P81605|DCD_HUMAN			FALSE
NLAEDIM(+15.99)RL	28.19	1089.55	9	2.5	545.778	2	20.4189	0.8646-0.8865	7610	98800	977367	22777	210520_A549_Growing_3_Slot1-17_1_370.d	2	P08670|VIME_HUMAN	Oxidation (M)	M7:Oxidation (M):1001.00	FALSE
NLAEDIMRL	27.66	1073.55	9	0.3	537.779	2	31.8185	0.8646-0.8865	27900	253000	1521984	35044	210520_A549_Growing_3_Slot1-17_1_370.d	1	P08670|VIME_HUMAN			FALSE
NLAEKLIGV	25.25	955.57	9	-0.2	478.788	2	20.2444	0.8235-0.8454	2820	36300	968040	22550	210520_A549_Growing_3_Slot1-17_1_370.d	1	Q86X10|RLGPB_HUMAN			FALSE
NLAENISRV	40.44	1014.55	9	2.1	508.277	2	8.1893	0.8280-0.8500	15900	450000	389824	8534	210520_A549_Growing_3_Slot1-17_1_370.d	3	P11217|PYGM_HUMAN;P11216|PYGB_HUMAN;P06737|PYGL_HUMAN			FALSE
NLAEVVERV	27.16	1027.57	9	-2.2	514.785	2	16.3459	0.8399-0.8619	1340	19400	781538	18048	210520_A549_Growing_3_Slot1-17_1_370.d	1	Q8NEZ5|FBX22_HUMAN			FALSE
NLAPAPLNA	35.6	879.481	9	3.5	880.484	1	13.6871	1.3986-1.4205			656501	14951	210520_A549_Growing_3_Slot1-17_1_370.d	3	P10646|TFPI1_HUMAN			FALSE
NLDPAVHEV	27.52	992.493	9	4	497.251	2	6.4442	0.8235-0.8454	5280	95600	308724	6604	210520_A549_Growing_3_Slot1-17_1_370.d	1	Q9HCN4|GPN1_HUMAN			FALSE
NLLDLNQKL	31.63	1069.61	9	-0.6	535.809	2	22.2417	0.8765-0.8984	219	3540	1066010	24970	210520_A549_Growing_3_Slot1-17_1_370.d	1	Q14667|K0100_HUMAN			FALSE
NLLEIAPHL	31.2	1018.58	9	0.3	510.293	2	29.2185	0.8929-0.9149			1400771	32131	210520_A549_Growing_3_Slot1-17_1_370.d	2	P43304|GPDM_HUMAN			FALSE
NLLPKLHIV	34.6	1045.66	9	1.1	523.836	2	19.8159	0.9048-0.9267	9100	133000	943812	21982	210520_A549_Growing_3_Slot1-17_1_370.d	3	Q9Y696|CLIC4_HUMAN;O00299|CLIC1_HUMAN			FALSE
NLLQVLEKV	33.3	1054.64	9	2.9	528.323	2	36.0412	0.8610-0.8829			1727488	39438	210520_A549_Growing_3_Slot1-17_1_370.d	1	Q6KB66|K2C80_HUMAN			FALSE
NLLTHIENV	26.88	1051.57	9	-0.3	526.785	2	17.2933	0.8600-0.8820	1560	21900	827200	19120	210520_A549_Growing_3_Slot1-17_1_370.d	1	A8MW92|P20L1_HUMAN			FALSE
NLM(+15.99)EQPIKV	39.83	1086.57	9	0.4	544.29	2	7.9957	0.8472-0.8692	11500	488000	382374	8364	210520_A549_Growing_3_Slot1-17_1_370.d	4	P14923|PLAK_HUMAN	Oxidation (M)	M3:Oxidation (M):1001.00	FALSE
NLMEIVKKL	30.4	1086.65	9	1.8	544.327	2	23.0795	0.8847-0.9066	360	10600	1106027	25857	210520_A549_Growing_3_Slot1-17_1_370.d	2	O14617|AP3D1_HUMAN			FALSE
NLMEQPIKV	49.76	1070.58	9	9.6	536.297	2	14.8534	0.8509-0.8728	51400	1700000	712468	16318	210520_A549_Growing_3_Slot1-17_1_370.d	4	P14923|PLAK_HUMAN			FALSE
NLPSPSPTV	27.8	910.476	9	16.1	911.49	1	11.6268	1.3958-1.4177			557586	12496	210520_A549_Growing_3_Slot1-17_1_370.d	2	Q9NR48|ASH1L_HUMAN			FALSE
NLSEGVLSV	29.84	916.486	9	1.4	917.487	1	22.5708	1.4396-1.4615			1082753	25333	210520_A549_Growing_3_Slot1-17_1_370.d	1	Q93063|EXT2_HUMAN			FALSE
NLYGLLHGL	27.65	998.555	9	-4.8	500.278	2	32.1912	0.8491-0.8710	153	4040	1542473	35513	210520_A549_Growing_3_Slot1-17_1_370.d	1	Q92974|ARHG2_HUMAN			FALSE
NLYPFVKTV	35.17	1079.6	9	0	540.803	2	20.4711	0.8591-0.8811	5560	255000	981106	22876	210520_A549_Growing_3_Slot1-17_1_370.d	5	P31939|PUR9_HUMAN			FALSE
NM(+15.99)MSGISSV	26.35	940.399	9	8.3	941.406	1	8.5555	1.4341-1.4560			410310	9000	210520_A549_Growing_3_Slot1-17_1_370.d	1	P68400|CSK21_HUMAN	Oxidation (M)	M2:Oxidation (M):24.44	FALSE
NM(+15.99)YGKVVTV	39.2	1025.52	9	1.6	513.764	2	5.42	0.8317-0.8536	1090	83200	258217	5237	210520_A549_Growing_3_Slot1-17_1_370.d	3	O00267|SPT5H_HUMAN	Oxidation (M)	M2:Oxidation (M):1001.00	FALSE
NMM(+15.99)SGISSV	30.3	940.399	9	-4.3	941.394	1	7.6808	1.4405-1.4624			368412	8052	210520_A549_Growing_3_Slot1-17_1_370.d	2	P68400|CSK21_HUMAN	Oxidation (M)	M3:Oxidation (M):8.69	FALSE
NMMSGISSV	35.83	924.404	9	4.2	925.407	1	16.9334	1.4633-1.4852			812297	18777	210520_A549_Growing_3_Slot1-17_1_370.d	2	P68400|CSK21_HUMAN			FALSE
NMVAKVDEV	37.95	1003.5	9	3.7	502.755	2	6.2505	0.8171-0.8390	2330	47400	297504	6304	210520_A549_Growing_3_Slot1-17_1_370.d	1	P62906|RL10A_HUMAN			FALSE
NMYGKVVTV	44.56	1009.53	9	1.8	505.767	2	8.3699	0.8299-0.8518	5070	82800	401004	8794	210520_A549_Growing_3_Slot1-17_1_370.d	1	O00267|SPT5H_HUMAN			FALSE
NQFPGFKEV	31.69	1064.53	9	1.9	533.268	2	13.3263	0.8463-0.8683	34700	982000	636905	14465	210520_A549_Growing_3_Slot1-17_1_370.d	5	P09012|SNRPA_HUMAN;P08579|RU2B_HUMAN			FALSE
NQMPTQPQV	24.9	1041.49	9	1.9	521.749	2	7.1537	0.8280-0.8500	1340	26300	341375	7405	210520_A549_Growing_3_Slot1-17_1_370.d	1	Q09472|EP300_HUMAN			FALSE
NVIERLQEA	25.43	1070.57	9	2.4	536.29	2	8.0696	0.8171-0.8390	1540	30700	387033	8473	210520_A549_Growing_3_Slot1-17_1_370.d	2	Q9UBK9|UXT_HUMAN			FALSE
NVKVDPEIQ	30.36	1040.55	9	-1.3	521.277	2	5.2891	0.8271-0.8491	185	7390	253530	5100	210520_A549_Growing_3_Slot1-17_1_370.d	1	P35908|K22E_HUMAN			FALSE
NVPDSFNEV	24.06	1019.46	9	0.9	1020.46	1	15.0089	1.4560-1.4779			719946	16516	210520_A549_Growing_3_Slot1-17_1_370.d	1	Q9H0H0|INT2_HUMAN			FALSE
PGASPTEF	26.9	804.365	8	7.9	805.372	1	7.6808	1.2654-1.2873			368399	8039	210520_A549_Growing_3_Slot1-17_1_370.d	1	Q04637|IF4G1_HUMAN			FALSE
PGASPTEFG	34.84	861.387	9	-0.5	862.386	1	7.0783	1.3192-1.3411			339489	7339	210520_A549_Growing_3_Slot1-17_1_370.d	1	Q04637|IF4G1_HUMAN			FALSE
PGSQQAAFG	24.77	861.398	9	-16.8	862.383	1	7.02	1.3247-1.3466			336693	7273	210520_A549_Growing_3_Slot1-17_1_370.d	1	Q14872|MTF1_HUMAN			FALSE
PLGPAPVSV	41.73	835.48	9	-1	836.479	1	17.8277	1.3503-1.3721			855177	19797	210520_A549_Growing_3_Slot1-17_1_370.d	3	P57086|SCND1_HUMAN			FALSE
PVGGSLEDE	33.94	901.403	9	8.4	902.409	1	4.9207	1.3521-1.3740			235624	4484	210520_A549_Growing_3_Slot1-17_1_370.d	1	Q53RT3|APRV1_HUMAN			FALSE
QAPGVITGV	27.97	840.471	9	5.3	841.475	1	12.7347	1.3630-1.3849			610749	13789	210520_A549_Growing_3_Slot1-17_1_370.d	2	Q9UHX1|PUF60_HUMAN			FALSE
QEFLTAAKKA	35.53	1105.61	10	0.3	553.809	2	2.3527	0.8518-0.8737	109	3870	111273	1163	210520_A549_Growing_3_Slot1-17_1_370.d	2	Q9NZT1|CALL5_HUMAN			FALSE
QLAEALIKV	24.88	983.601	9	0	492.804	2	19.2698	0.8262-0.8482	345	5450	922362	21462	210520_A549_Growing_3_Slot1-17_1_370.d	1	Q14139|UBE4A_HUMAN			FALSE
QLDDLKVEL	32.62	1071.58	9	-0.9	536.793	2	22.4158	0.8536-0.8756	5710	78700	1073457	25137	210520_A549_Growing_3_Slot1-17_1_370.d	1	P42766|RL35_HUMAN			FALSE
QLFSQQHFL	25.74	1146.58	9	-1.7	574.292	2	20.473	0.8938-0.9158	925	28000	980167	22847	210520_A549_Growing_3_Slot1-17_1_370.d	2	O15417|TNC18_HUMAN			FALSE
QLLDQIWRT	26.71	1171.63	9	-2.3	586.818	2	27.0107	0.8938-0.9158	680	8940	1293072	29992	210520_A549_Growing_3_Slot1-17_1_370.d	1	Q9P2I0|CPSF2_HUMAN			FALSE
QLLGSAHEV	25.83	952.498	9	0.5	477.252	2	5.4959	0.8244-0.8463	1610	43100	261957	5337	210520_A549_Growing_3_Slot1-17_1_370.d	1	Q13813|SPTN1_HUMAN			FALSE
QLLSEITRV	26.91	1057.61	9	1.4	529.81	2	19.0065	0.8701-0.8920	191	4630	911186	21206	210520_A549_Growing_3_Slot1-17_1_370.d	1	Q14997|PSME4_HUMAN			FALSE
QLLTGSPEL	28.85	956.518	9	1.4	957.518	1	21.7544	1.4505-1.4724			1043606	24406	210520_A549_Growing_3_Slot1-17_1_370.d	1	Q96C86|DCPS_HUMAN			FALSE
QLNGILLHL	35.01	1019.61	9	-2.7	510.808	2	30.4672	0.8646-0.8865	202	13600	1460474	33594	210520_A549_Growing_3_Slot1-17_1_370.d	2	P05783|K1C18_HUMAN			FALSE
QLVDIIEKV	41.78	1055.62	9	2.6	528.815	2	26.5553	0.8610-0.8829	10700	229000	1271662	29512	210520_A549_Growing_3_Slot1-17_1_370.d	2	P61289|PSME3_HUMAN			FALSE
QLYEFDIKV	32.98	1153.6	9	0.3	577.803	2	27.811	0.9039-0.9258	352	5840	1332068	30768	210520_A549_Growing_3_Slot1-17_1_370.d	1	P15586|GNS_HUMAN			FALSE
QQIGKVVQV	33.31	997.592	9	-1.5	499.798	2	6.3797	0.8308-0.8527	2130	96200	304043	6473	210520_A549_Growing_3_Slot1-17_1_370.d	2	Q9UNX3|RL26L_HUMAN;P61254|RL26_HUMAN			FALSE
QVAPAIEKV	36.91	953.555	9	-2.9	477.779	2	6.1453	0.8061-0.8280			294699	6229	210520_A549_Growing_3_Slot1-17_1_370.d	1	Q9Y4B5|MTCL1_HUMAN			FALSE
QVLILLLLL	25.27	1036.73	9	-11.6	519.36	2	41.7624	0.9085-0.9304	1100	12500	1998736	44966	210520_A549_Growing_3_Slot1-17_1_370.d	1	Q9Y5E8|PCDBF_HUMAN			FALSE
QVLLLLLLL	25.27	1036.73	9	-11.6	519.36	2	41.7624	0.9085-0.9304	1100	12500	1998736	44966	210520_A549_Growing_3_Slot1-17_1_370.d	1	Q9UIW2|PLXA1_HUMAN			FALSE
QVVGGIYGV	32.16	890.486	9	-4.6	891.481	1	19.208	1.4150-1.4369			921440	21450	210520_A549_Growing_3_Slot1-17_1_370.d	2	P13639|EF2_HUMAN			FALSE
RAIDFSPYL	27.02	1080.56	9	1.2	541.283	2	24.505	0.8756-0.8975	688	14000	1173096	27406	210520_A549_Growing_3_Slot1-17_1_370.d	2	P17676|CEBPB_HUMAN			FALSE
RHGVQELEIELQ	36.16	1449.76	12	6.1	484.258	3	12.0155	0.7284-0.7503			576248	12958	210520_A549_Growing_3_Slot1-17_1_370.d	3	P35527|K1C9_HUMAN			FALSE
RIDKLVDK	24.21	985.592	8	2.5	493.8	2	12.5062	0.8527-0.8747	1650	26200	597701	13481	210520_A549_Growing_3_Slot1-17_1_370.d	1	Q96JN8|NEUL4_HUMAN			FALSE
RIIDVVYNA	32.14	1061.59	9	-2.8	531.794	2	14.4951	0.8454-0.8673	11300	416000	691976	15846	210520_A549_Growing_3_Slot1-17_1_370.d	3	P62241|RS8_HUMAN			FALSE
RILDESHSI	37.31	1068.56	9	1.1	535.281	2	4.4877	0.8482-0.8701	575	24500	213987	3777	210520_A549_Growing_3_Slot1-17_1_370.d	1	Q9HCK8|CHD8_HUMAN			FALSE
RILVDVEKV	34.34	1069.65	9	1.2	535.828	2	8.4769	0.8710-0.8929	157	5070	405664	8904	210520_A549_Growing_3_Slot1-17_1_370.d	1	P11216|PYGB_HUMAN			FALSE
RIMEFTTTL	26.41	1110.57	9	-3.1	556.288	2	20.44	0.8747-0.8966	389	6000	978306	22806	210520_A549_Growing_3_Slot1-17_1_370.d	1	P78527|PRKDC_HUMAN			FALSE
RIWEPTYTI	29.65	1177.61	9	0.2	589.809	2	21.0134	0.8948-0.9167	878	20800	1005391	23501	210520_A549_Growing_3_Slot1-17_1_370.d	2	Q9ULT8|HECD1_HUMAN			FALSE
RLAADDFRV	37.05	1061.56	9	1.7	531.784	2	7.5945	0.8646-0.8865	9160	332000	362821	7921	210520_A549_Growing_3_Slot1-17_1_370.d	2	P05783|K1C18_HUMAN			FALSE
RLAELEEFI	27.29	1118.6	9	0.6	560.301	2	29.1674	0.8783-0.9002	3690	43600	1395191	32011	210520_A549_Growing_3_Slot1-17_1_370.d	1	Q00610|CLH1_HUMAN			FALSE
RLAEVVHEL	24.17	1064.6	9	4.4	533.304	2	7.1366	0.8701-0.8920			342308	7428	210520_A549_Growing_3_Slot1-17_1_370.d	1	Q9Y222|DMTF1_HUMAN			FALSE
RLAGASPATV	28.72	941.529	10	1.3	471.768	2	3.9293	0.7851-0.8070			187415	2685	210520_A549_Growing_3_Slot1-17_1_370.d	1	Q13045|FLII_HUMAN			FALSE
RLALFPGVAL	26.35	1055.65	10	1.8	528.828	2	37.766	0.8701-0.8920	199	3490	1808274	41054	210520_A549_Growing_3_Slot1-17_1_370.d	1	P30101|PDIA3_HUMAN			FALSE
RLASYLDRV	39.71	1091.61	9	1.2	546.807	2	7.4174	0.8856-0.9076	21200	822000	354444	7734	210520_A549_Growing_3_Slot1-17_1_370.d	2	P05783|K1C18_HUMAN			FALSE
RLAVYIDRV	35.26	1103.65	9	2.9	552.826	2	9.3057	0.8875-0.9094	9630	417000	445697	9807	210520_A549_Growing_3_Slot1-17_1_370.d	3	P02545|LMNA_HUMAN			FALSE
RLDDAIHVL	28.81	1050.58	9	1	526.294	2	14.1142	0.8582-0.8801	3400	47900	675176	15426	210520_A549_Growing_3_Slot1-17_1_370.d	1	Q99081|HTF4_HUMAN;P15884|ITF2_HUMAN			FALSE
RLDDNIRTV	32.45	1100.59	9	-4.3	551.297	2	4.4553	0.8600-0.8820	478	22400	213024	3724	210520_A549_Growing_3_Slot1-17_1_370.d	1	Q5VIR6|VPS53_HUMAN			FALSE
RLDDVSNDV	27.74	1031.49	9	-0.4	516.747	2	5.1089	0.8153-0.8372	1120	34000	244154	4824	210520_A549_Growing_3_Slot1-17_1_370.d	1	Q86Y56|DAAF5_HUMAN			FALSE
RLDELGGVYL	29.24	1133.61	10	0.5	567.807	2	24.8185	0.9002-0.9222	17600	519000	1186125	27695	210520_A549_Growing_3_Slot1-17_1_370.d	3	P04844|RPN2_HUMAN			FALSE
RLDIGVEHV	34.24	1036.57	9	6.8	519.289	2	7.7003	0.8692-0.8911			369348	8078	210520_A549_Growing_3_Slot1-17_1_370.d	2	Q969K4|ABTB1_HUMAN			FALSE
RLFPVPGSGLV	25.85	1140.67	11	-1.2	571.334	2	28.301	0.8875-0.9094	424	4840	1355283	31233	210520_A549_Growing_3_Slot1-17_1_370.d	1	P13473|LAMP2_HUMAN			FALSE
RLFSKGFLV	30.4	1065.63	9	-2.9	533.818	2	16.4085	0.8783-0.9002			787130	18180	210520_A549_Growing_3_Slot1-17_1_370.d	1	P57678|GEMI4_HUMAN			FALSE
RLIDLPGTEL	24.62	1125.64	10	0.9	563.822	2	27.264	0.8884-0.9103	453	6370	1306082	30262	210520_A549_Growing_3_Slot1-17_1_370.d	1	Q14CB8|RHG19_HUMAN			FALSE
RLIDPQTQV	25.79	1068.59	9	-0.4	535.299	2	7.1242	0.8436-0.8655	594	10300	340439	7379	210520_A549_Growing_3_Slot1-17_1_370.d	1	Q8NEU8|DP13B_HUMAN			FALSE
RLIESLFTI	28.03	1090.64	9	-0.9	546.321	2	35.8565	0.8811-0.9030	1430	15000	1715444	39224	210520_A549_Growing_3_Slot1-17_1_370.d	1	Q12789|TF3C1_HUMAN			FALSE
RLIEVNGVDL	30.37	1126.63	10	1.9	564.321	2	22.1235	0.8865-0.9085	2860	35200	1059495	24825	210520_A549_Growing_3_Slot1-17_1_370.d	1	Q8TEW0|PARD3_HUMAN			FALSE
RLIGDAAKNQV	26.73	1183.67	11	6.7	592.84	2	2.1216	0.8902-0.9121			101059	959	210520_A549_Growing_3_Slot1-17_1_370.d	1	P54652|HSP72_HUMAN;P34931|HS71L_HUMAN;P0DMV9|HS71B_HUMAN;P0DMV8|HS71A_HUMAN;P11142|HSP7C_HUMAN			FALSE
RLIKSFEKV	24.49	1118.68	9	-10.2	560.337	2	3.7932	0.8838-0.9057			180780	2420	210520_A549_Growing_3_Slot1-17_1_370.d	1	Q8TE76|MORC4_HUMAN			FALSE
RLLAEIGAVTL	25.2	1154.7	11	-2	578.352	2	29.9891	0.9030-0.9249	714	11000	1435373	33063	210520_A549_Growing_3_Slot1-17_1_370.d	1	Q9BSV6|SEN34_HUMAN			FALSE
RLLDPSSPLAL	27.07	1180.68	11	-0.8	591.342	2	27.5149	0.9030-0.9249	187	8140	1319080	30520	210520_A549_Growing_3_Slot1-17_1_370.d	1	Q9UPX8|SHAN2_HUMAN			FALSE
RLLEATSYL	29.03	1064.59	9	-0.4	533.295	2	17.9623	0.8765-0.8984	2120	31000	858909	19889	210520_A549_Growing_3_Slot1-17_1_370.d	1	O60341|KDM1A_HUMAN			FALSE
RLLEDGEDFNL	27.64	1319.64	11	0.4	660.819	2	22.668	0.9459-0.9678			1087413	25443	210520_A549_Growing_3_Slot1-17_1_370.d	2	P05783|K1C18_HUMAN			FALSE
RLLEDGEDFNLG	37.54	1376.66	12	2.1	689.331	2	20.335	0.9688-0.9907	847	36900	973630	22680	210520_A549_Growing_3_Slot1-17_1_370.d	3	P05783|K1C18_HUMAN			FALSE
RLLEGEEQRL	41.56	1241.67	10	1.8	621.839	2	4.9925	0.9395-0.9615	31100	2190000	238471	4601	210520_A549_Growing_3_Slot1-17_1_370.d	5	Q14533|KRT81_HUMAN;O43790|KRT86_HUMAN;P78385|KRT83_HUMAN			FALSE
RLLEITEGSEFL	29.53	1405.75	12	4.3	703.877	2	31.7179	0.9898-1.0117	156	4230	1519189	34979	210520_A549_Growing_3_Slot1-17_1_370.d	1	Q86U28|ISCA2_HUMAN			FALSE
RLLENMTEV	26.98	1103.56	9	0.8	552.785	2	12.9264	0.8655-0.8875	540	8470	619155	14005	210520_A549_Growing_3_Slot1-17_1_370.d	1	Q6P996|PDXD1_HUMAN			FALSE
RLLEVPVM(+15.99)L	26.67	1084.63	9	1.6	543.319	2	28.7635	0.8710-0.8929	1380	17600	1377528	31638	210520_A549_Growing_3_Slot1-17_1_370.d	1	Q96AB3|ISOC2_HUMAN	Oxidation (M)	M8:Oxidation (M):1001.00	FALSE
RLLEVPVML	26.87	1068.64	9	0.2	535.321	2	34.563	0.8728-0.8948	3290	75400	1655971	37991	210520_A549_Growing_3_Slot1-17_1_370.d	2	Q96AB3|ISOC2_HUMAN			FALSE
RLLHEVQEL	38.27	1135.63	9	-2	568.818	2	6.3292	0.8984-0.9203	438	12100	302169	6419	210520_A549_Growing_3_Slot1-17_1_370.d	1	Q13561|DCTN2_HUMAN			FALSE
RLLKSKLYL	37.71	1132.73	9	-2.1	378.581	3	5.0975	0.7183-0.7403	1410	55000	243205	4785	210520_A549_Growing_3_Slot1-17_1_370.d	2	P10620|MGST1_HUMAN			FALSE
RLLPDLDEV	31.11	1068.58	9	5.1	535.296	2	24.4174	0.8637-0.8856	2990	63900	1171231	27361	210520_A549_Growing_3_Slot1-17_1_370.d	3	A6QL63|BTBDB_HUMAN			FALSE
RLLSTDPVTA	24.01	1071.59	10	-0.9	536.798	2	8.6957	0.8509-0.8728	1430	26800	415895	9125	210520_A549_Growing_3_Slot1-17_1_370.d	1	P63010|AP2B1_HUMAN			FALSE
RLM(+15.99)NDMTAV	24.09	1065.49	9	-0.8	533.749	2	4.8407	0.8399-0.8619	421	12000	230932	4342	210520_A549_Growing_3_Slot1-17_1_370.d	1	Q92598|HS105_HUMAN	Oxidation (M)	M3:Oxidation (M):38.16	FALSE
RLMNDMTAV	27.07	1049.5	9	0.6	525.753	2	8.7771	0.8326-0.8546	3820	60700	420545	9225	210520_A549_Growing_3_Slot1-17_1_370.d	1	Q92598|HS105_HUMAN			FALSE
RLMNDMTAVAL	25.26	1233.62	11	1.1	617.813	2	20.8408	0.9176-0.9395			999766	23336	210520_A549_Growing_3_Slot1-17_1_370.d	1	Q92598|HS105_HUMAN			FALSE
RLNKVISEL	25.87	1070.64	9	-1.6	536.324	2	6.6996	0.8875-0.9094	9140	146000	320860	6910	210520_A549_Growing_3_Slot1-17_1_370.d	1	P05387|RLA2_HUMAN			FALSE
RLNTIPLFV	32.07	1071.64	9	-1.6	536.824	2	31.6074	0.8792-0.9012	1230	15300	1514507	34847	210520_A549_Growing_3_Slot1-17_1_370.d	1	P14923|PLAK_HUMAN			FALSE
RLPDDDPTAV	28.73	1097.54	10	1.2	549.771	2	6.1212	0.8408-0.8628	4220	35400	291895	6155	210520_A549_Growing_3_Slot1-17_1_370.d	1	Q9UBF2|COPG2_HUMAN			FALSE
RLPEMGSNVEL	27.52	1243.62	11	8	622.818	2	16.6419	0.9057-0.9277			798314	18444	210520_A549_Growing_3_Slot1-17_1_370.d	3	Q9Y4A5|TRRAP_HUMAN			FALSE
RLPNAGTQV	32.12	954.525	9	4.5	478.267	2	3.8515	0.7997-0.8217			183617	2527	210520_A549_Growing_3_Slot1-17_1_370.d	1	P23229|ITA6_HUMAN			FALSE
RLPPPFPGL	26.38	992.581	9	-0.1	497.293	2	26.06	0.8271-0.8491	7780	27400	1246583	29003	210520_A549_Growing_3_Slot1-17_1_370.d	2	Q13596|SNX1_HUMAN			FALSE
RLQAEIEGL	24.44	1027.57	9	0.3	514.786	2	12.9778	0.8390-0.8610	1620	25200	620099	14039	210520_A549_Growing_3_Slot1-17_1_370.d	1	P05787|K2C8_HUMAN			FALSE
RLQDEIQNM	24	1145.55	9	-0.1	573.777	2	8.4556	0.8747-0.8966	200	4360	404738	8888	210520_A549_Growing_3_Slot1-17_1_370.d	1	P08670|VIME_HUMAN			FALSE
RLQEEINEV	25.35	1128.58	9	-1.6	565.29	2	6.3179	0.8673-0.8893	5310	104000	303097	6437	210520_A549_Growing_3_Slot1-17_1_370.d	1	Q70UQ0|IKIP_HUMAN			FALSE
RLQESVMEA	25.84	1061.52	9	-4.9	531.759	2	4.9467	0.8408-0.8628	730	27200	235654	4514	210520_A549_Growing_3_Slot1-17_1_370.d	1	O60216|RAD21_HUMAN			FALSE
RLSEFIPAVF	37.43	1177.65	10	0	589.827	2	36.8285	0.9066-0.9286	2490	22700	1762748	40118	210520_A549_Growing_3_Slot1-17_1_370.d	1	Q12768|WASC5_HUMAN			FALSE
RLSEGDVMHL	24.94	1155.57	10	1.3	578.788	2	8.7693	0.9103-0.9322			420548	9228	210520_A549_Growing_3_Slot1-17_1_370.d	1	P78395|PRAME_HUMAN			FALSE
RLSELGITQA	26.4	1086.6	10	-1.1	544.303	2	9.3736	0.8664-0.8884	1100	35800	449435	9905	210520_A549_Growing_3_Slot1-17_1_370.d	2	Q8NEM2|SHCBP_HUMAN			FALSE
RLVDSKGFDEY	32.34	1327.64	11	3.9	664.824	2	6.6667	0.9514-0.9733	201	6240	319005	6875	210520_A549_Growing_3_Slot1-17_1_370.d	1	Q01469|FABP5_HUMAN			FALSE
RLVEIQYEL	28.25	1161.64	9	-0.4	581.822	2	21.7453	0.8975-0.9194	2000	49300	1040811	24341	210520_A549_Growing_3_Slot1-17_1_370.d	2	Q14161|GIT2_HUMAN			FALSE
RLVPSVNGV	31.58	939.55	9	0.3	470.778	2	9.5506	0.8107-0.8326	392	4600	456881	10071	210520_A549_Growing_3_Slot1-17_1_370.d	1	P11586|C1TC_HUMAN			FALSE
RLYPEGLAQL	36	1158.64	10	-0.7	580.322	2	20.6174	0.9076-0.9295	3680	112000	987628	23028	210520_A549_Growing_3_Slot1-17_1_370.d	4	P61421|VA0D1_HUMAN			FALSE
RLYPWGVVEV	25.68	1216.66	10	1.9	609.333	2	30.0052	0.9213-0.9432	886	8750	1436305	33085	210520_A549_Growing_3_Slot1-17_1_370.d	1	Q15019|SEPT2_HUMAN			FALSE
RLYQGINQL	27.97	1103.61	9	2.2	552.808	2	10.0565	0.8610-0.8829	2370	74200	479271	10621	210520_A549_Growing_3_Slot1-17_1_370.d	2	P43246|MSH2_HUMAN			FALSE
RLYSVSYLL	27.64	1112.62	9	0.2	557.314	2	25.9149	0.9030-0.9249	1290	18200	1241928	28898	210520_A549_Growing_3_Slot1-17_1_370.d	1	P21333|FLNA_HUMAN			FALSE
RLYTEPLLV	24.47	1102.64	9	1	552.322	2	21.9969	0.8893-0.9112	4140	43500	1051088	24608	210520_A549_Growing_3_Slot1-17_1_370.d	1	Q969N2|PIGT_HUMAN			FALSE
RMFGIPVVV	25.66	1016.58	9	-2.2	509.294	2	32.2507	0.8472-0.8692	2030	26600	1544333	35553	210520_A549_Growing_3_Slot1-17_1_370.d	1	P11586|C1TC_HUMAN			FALSE
RMLPHAPGV	28.54	976.528	9	-1.8	489.266	2	4.5229	0.8244-0.8463	2360	64200	215863	3833	210520_A549_Growing_3_Slot1-17_1_370.d	1	Q13547|HDAC1_HUMAN;Q92769|HDAC2_HUMAN			FALSE
RMSFIAPNL	31	1047.55	9	3.9	524.781	2	21.5147	0.8564-0.8783	776	11100	1029627	24077	210520_A549_Growing_3_Slot1-17_1_370.d	1	Q8WWY3|PRP31_HUMAN			FALSE
RMVGQVLGA	35.28	929.512	9	0.4	465.759	2	6.7519	0.8079-0.8299	535	16500	322732	6962	210520_A549_Growing_3_Slot1-17_1_370.d	1	P41091|IF2G_HUMAN			FALSE
RNVSTGDVNVEM	27.19	1319.61	12	-1.7	660.807	2	7.0783	0.9203-0.9423			339502	7352	210520_A549_Growing_3_Slot1-17_1_370.d	1	P13645|K1C10_HUMAN			FALSE
RQADKVWRL	27.85	1170.66	9	0.2	586.333	2	4.0262	0.8975-0.9194	2580	111000	191203	2833	210520_A549_Growing_3_Slot1-17_1_370.d	2	O00712|NFIB_HUMAN;Q14938|NFIX_HUMAN;Q12857|NFIA_HUMAN;P08651|NFIC_HUMAN			FALSE
RTFEKIEEV	27.37	1149.6	9	1.6	575.804	2	4.713	0.8792-0.9012	2690	88300	224350	4130	210520_A549_Growing_3_Slot1-17_1_370.d	1	P18858|DNLI1_HUMAN			FALSE
RTIEYLEEV	25	1150.59	9	0.4	576.296	2	14.9625	0.8838-0.9057	1010	15100	716220	16430	210520_A549_Growing_3_Slot1-17_1_370.d	1	P40939|ECHA_HUMAN			FALSE
RTMEWVQTI	28.13	1162.58	9	-1.5	582.291	2	17.8365	0.8774-0.8993	248	4710	854260	19790	210520_A549_Growing_3_Slot1-17_1_370.d	1	Q9Y5S2|MRCKB_HUMAN			FALSE
RVIGTLEEV	28.25	1014.57	9	0.3	508.288	2	10.0136	0.8381-0.8600	7430	105000	479264	10614	210520_A549_Growing_3_Slot1-17_1_370.d	1	P46060|RAGP1_HUMAN			FALSE
RVLELIPQI	23.94	1079.67	9	-11.9	540.831	2	31.4151	0.8811-0.9030			1506076	34606	210520_A549_Growing_3_Slot1-17_1_370.d	1	O60784|TOM1_HUMAN			FALSE
RVMEYINRL	33.47	1192.64	9	-0.6	597.321	2	8.8322	0.9039-0.9258	4540	223000	422412	9272	210520_A549_Growing_3_Slot1-17_1_370.d	3	Q00610|CLH1_HUMAN			FALSE
RVMGLIEGQKV	39.41	1228.7	11	2.2	615.351	2	6.9432	0.9185-0.9404	1380	75800	331103	7143	210520_A549_Growing_3_Slot1-17_1_370.d	3	P30838|AL3A1_HUMAN			FALSE
RVPPPPPIA	36.29	942.565	9	3.2	472.287	2	6.7931	0.7723-0.7942	2460	13200	324604	7014	210520_A549_Growing_3_Slot1-17_1_370.d	3	O60812|HNRC1_HUMAN;P07910|HNRPC_HUMAN;B2RXH8|HNRC2_HUMAN;B7ZW38|HNRC3_HUMAN;P0DMR1|HNRC4_HUMAN			FALSE
RVPPPPQSV	44.9	975.55	9	2.3	488.779	2	4.0978	0.8089-0.8308	7760	257000	192156	2876	210520_A549_Growing_3_Slot1-17_1_370.d	3	P29353|SHC1_HUMAN			FALSE
RVQEAIAEV	26.6	1013.55	9	0.8	507.778	2	5.7528	0.8217-0.8436	444	14800	275080	5720	210520_A549_Growing_3_Slot1-17_1_370.d	1	Q9HCL2|GPAT1_HUMAN			FALSE
RVVDYLTKL	26.05	1105.65	9	-0.2	553.827	2	15.0723	0.9076-0.9295	524	8960	720894	16554	210520_A549_Growing_3_Slot1-17_1_370.d	1	Q5TFE4|NT5D1_HUMAN			FALSE
S(+42.01)NTQAERSIIG	39.08	1216.6	11	3.9	609.307	2	9.8508	0.9149-0.9368	734	12800	470874	10414	210520_A549_Growing_3_Slot1-17_1_370.d	1	P31151|S10A7_HUMAN;Q86SG5|S1A7A_HUMAN	Acetylation (N-term)	S1:Acetylation (N-term):1001.00	FALSE
S(+42.01)NTQAERSIIGM	41.27	1347.65	12	3.8	674.826	2	20.0399	0.9834-1.0053	2000	48500	959668	22368	210520_A549_Growing_3_Slot1-17_1_370.d	2	P31151|S10A7_HUMAN;Q86SG5|S1A7A_HUMAN	Acetylation (N-term)	S1:Acetylation (N-term):1001.00	FALSE
SAAEPTPAV	40.16	841.418	9	-1.1	842.417	1	5.4455	1.3083-1.3302			261009	5299	210520_A549_Growing_3_Slot1-17_1_370.d	3	Q9BWE0|REPI1_HUMAN			FALSE
SALSGHLETV	36.77	1012.52	10	0.4	507.262	2	7.3817	0.8299-0.8518	228	4660	352587	7697	210520_A549_Growing_3_Slot1-17_1_370.d	1	A6NMY6|AXA2L_HUMAN;P07355|ANXA2_HUMAN			FALSE
SAMEVVPAL	25.11	915.473	9	0.5	916.473	1	27.819	1.4423-1.4642			1333911	30791	210520_A549_Growing_3_Slot1-17_1_370.d	1	O94952|FBX21_HUMAN			FALSE
SIAEVVHQL	36.71	994.545	9	4.2	498.277	2	16.2539	0.8427-0.8646	2200	136000	777810	17960	210520_A549_Growing_3_Slot1-17_1_370.d	4	O14976|GAK_HUMAN			FALSE
SIDSEPALV	36.26	929.471	9	6.9	930.476	1	16.4474	1.4514-1.4733			788979	18209	210520_A549_Growing_3_Slot1-17_1_370.d	1	Q15155|NOMO1_HUMAN;P69849|NOMO3_HUMAN;Q5JPE7|NOMO2_HUMAN			FALSE
SIFASPESV	24.66	935.46	9	0	936.459	1	19.7329	1.4296-1.4514			946618	22058	210520_A549_Growing_3_Slot1-17_1_370.d	1	O75940|SPF30_HUMAN			FALSE
SIHDVTFQV	24.86	1044.52	9	-2.4	523.263	2	14.9616	0.8600-0.8820	3310	41700	714361	16391	210520_A549_Growing_3_Slot1-17_1_370.d	1	Q9P2D0|IBTK_HUMAN			FALSE
SIIEYLPTLR	24.49	1203.69	10	-5.3	602.842	2	31.59	0.9121-0.9340			1514517	34857	210520_A549_Growing_3_Slot1-17_1_370.d	1	Q96QE3|ATAD5_HUMAN			FALSE
SIIGRLLEV	33.43	998.612	9	1.1	500.31	2	32.3305	0.8500-0.8719	28100	527000	1548968	35638	210520_A549_Growing_3_Slot1-17_1_370.d	3	P62136|PP1A_HUMAN			FALSE
SILADRILL	28.02	1012.63	9	0	507.317	2	29.1489	0.8500-0.8719	1050	13700	1397048	32048	210520_A549_Growing_3_Slot1-17_1_370.d	2	Q15436|SC23A_HUMAN;Q15437|SC23B_HUMAN			FALSE
SILDIVTKV	24.59	986.601	9	-1.9	494.303	2	35.2054	0.8290-0.8509			1687660	38740	210520_A549_Growing_3_Slot1-17_1_370.d	1	Q52LD8|RFTN2_HUMAN			FALSE
SILEHQIQV	30.94	1065.58	9	1.3	533.794	2	13.3002	0.8655-0.8875	8510	137000	635971	14441	210520_A549_Growing_3_Slot1-17_1_370.d	1	P33991|MCM4_HUMAN			FALSE
SISGPGVDKEPF	32.25	1231.61	12	1.3	616.807	2	11.2554	0.8993-0.9213	316	6390	538920	12030	210520_A549_Growing_3_Slot1-17_1_370.d	1	Q08554|DSC1_HUMAN			FALSE
SIYPSPTGV	43.99	919.465	9	4.9	920.469	1	14.7951	1.4123-1.4341			709653	16233	210520_A549_Growing_3_Slot1-17_1_370.d	8	Q6P2Q9|PRP8_HUMAN			FALSE
SKGKIYPVGY	41.7	1110.61	10	1	556.307	2	4.4396	0.8710-0.8929	479	14300	212077	3687	210520_A549_Growing_3_Slot1-17_1_370.d	1	Q15517|CDSN_HUMAN			FALSE
SLAAVSQQL	33.75	915.503	9	3.1	916.504	1	14.2897	1.4460-1.4679			685423	15663	210520_A549_Growing_3_Slot1-17_1_370.d	1	Q9Y490|TLN1_HUMAN			FALSE
SLADDSVLERL	31.11	1216.63	11	-0.6	609.316	2	24.65	0.9222-0.9441	1530	20300	1179608	27548	210520_A549_Growing_3_Slot1-17_1_370.d	1	Q9NU22|MDN1_HUMAN			FALSE
SLADIAQKL	37	957.549	9	0.5	479.778	2	20.4853	0.8125-0.8344	4460	161000	980176	22856	210520_A549_Growing_3_Slot1-17_1_370.d	3	O43242|PSMD3_HUMAN			FALSE
SLADLYFRA	27.61	1054.54	9	0.1	528.275	2	24.3369	0.8610-0.8829	551	10300	1165642	27232	210520_A549_Growing_3_Slot1-17_1_370.d	1	Q9UJX3|APC7_HUMAN			FALSE
SLADVHIEV	35.28	981.513	9	-2.3	491.758	2	19.827	0.8381-0.8600	2190	24100	949412	22122	210520_A549_Growing_3_Slot1-17_1_370.d	1	O14981|BTAF1_HUMAN			FALSE
SLADVIIHEI	27.49	1108.61	10	0.1	555.309	2	40.0845	0.8902-0.9121	758	8470	1917771	43171	210520_A549_Growing_3_Slot1-17_1_370.d	1	Q9H4A4|AMPB_HUMAN			FALSE
SLAEGRLYL	29.1	1020.56	9	-1.3	511.282	2	16.1248	0.8463-0.8683	1990	24400	770347	17777	210520_A549_Growing_3_Slot1-17_1_370.d	1	Q7Z3E5|ARMC9_HUMAN			FALSE
SLAEGSVTSV	34.68	948.476	10	7.2	949.482	1	9.6829	1.4487-1.4706			464330	10240	210520_A549_Growing_3_Slot1-17_1_370.d	1	P13010|XRCC5_HUMAN			FALSE
SLAEGTATV	29.35	847.429	9	-0.5	848.428	1	6.5729	1.3493-1.3712			315265	6775	210520_A549_Growing_3_Slot1-17_1_370.d	1	P35670|ATP7B_HUMAN			FALSE
SLAELVHAV	25.03	937.523	9	2.7	469.766	2	21.4045	0.8217-0.8436			1026836	24016	210520_A549_Growing_3_Slot1-17_1_370.d	1	Q9Y6P5|SESN1_HUMAN			FALSE
SLAEPPDSL	25.91	927.455	9	6	928.459	1	15.0089	1.4168-1.4387			719947	16517	210520_A549_Growing_3_Slot1-17_1_370.d	1	Q68CZ2|TENS3_HUMAN			FALSE
SLAESLDQA	28.94	932.445	9	-2.6	933.442	1	10.752	1.4332-1.4551			515596	11456	210520_A549_Growing_3_Slot1-17_1_370.d	2	Q9Y2L1|RRP44_HUMAN			FALSE
SLAETDKITL	44.36	1089.59	10	1.7	545.799	2	14.2549	0.8564-0.8783	2510	33500	682633	15603	210520_A549_Growing_3_Slot1-17_1_370.d	1	P38606|VATA_HUMAN			FALSE
SLAHELWKV	27.07	1081.59	9	-1	541.798	2	11.9306	0.8564-0.8783	268	5940	571571	12831	210520_A549_Growing_3_Slot1-17_1_370.d	1	Q8NDV7|TNR6A_HUMAN			FALSE
SLAKIYTEA	42.04	994.534	9	2.3	498.271	2	7.1142	0.8290-0.8509	3650	76300	340434	7374	210520_A549_Growing_3_Slot1-17_1_370.d	1	Q92522|H1X_HUMAN			FALSE
SLANNVTSV	31.1	903.466	9	6.6	904.471	1	8.9248	1.4022-1.4241			427985	9385	210520_A549_Growing_3_Slot1-17_1_370.d	1	Q96PD2|DCBD2_HUMAN			FALSE
SLAPAGIADA	35	884.46	10	3.9	885.463	1	13.5705	1.3849-1.4068			650913	14823	210520_A549_Growing_3_Slot1-17_1_370.d	1	Q96H22|CENPN_HUMAN			FALSE
SLDDHVVAV	31.23	953.482	9	-2.8	477.743	2	9.9766	0.8143-0.8363	483	19100	476464	10544	210520_A549_Growing_3_Slot1-17_1_370.d	2	A2RRH5|WDR27_HUMAN			FALSE
SLDEKPRIV	27.95	1055.6	9	0.7	528.802	2	4.5125	0.8445-0.8664			215871	3841	210520_A549_Growing_3_Slot1-17_1_370.d	1	Q92598|HS105_HUMAN			FALSE
SLDERPVAV	31.87	984.524	9	2.1	493.266	2	6.5048	0.8070-0.8290	811	19800	311536	6686	210520_A549_Growing_3_Slot1-17_1_370.d	1	Q13873|BMPR2_HUMAN			FALSE
SLDKTSPEM	29.56	1006.46	9	0.2	504.235	2	3.7932	0.8116-0.8335			180781	2421	210520_A549_Growing_3_Slot1-17_1_370.d	1	Q5UIP0|RIF1_HUMAN			FALSE
SLDPKTNTL	25.45	987.524	9	2.7	494.766	2	5.0399	0.8472-0.8692	388	12900	240386	4696	210520_A549_Growing_3_Slot1-17_1_370.d	1	Q13685|AAMP_HUMAN			FALSE
SLDPNAVKAL	29.7	1026.57	10	-0.9	514.288	2	12.2851	0.8344-0.8564	695	9790	587440	13230	210520_A549_Growing_3_Slot1-17_1_370.d	1	Q29RF7|PDS5A_HUMAN			FALSE
SLDPSSPQV	29.25	928.45	9	4.7	929.453	1	8.3612	1.4341-1.4560			400994	8784	210520_A549_Growing_3_Slot1-17_1_370.d	1	Q99999|G3ST1_HUMAN			FALSE
SLDQPTQTV	31.42	987.487	9	-1.1	988.485	1	6.4369	1.4533-1.4751	18900	542000	308716	6596	210520_A549_Growing_3_Slot1-17_1_370.d	5	Q99613|EIF3C_HUMAN;B5ME19|EIFCL_HUMAN			FALSE
SLDVSAPKV	35	914.507	9	0.6	458.257	2	9.2138	0.7833-0.8052	6230	153000	439173	9653	210520_A549_Growing_3_Slot1-17_1_370.d	4	Q8IVF2|AHNK2_HUMAN			FALSE
SLEDILHQV	31.7	1052.55	9	-1.3	527.277	2	29.7495	0.8472-0.8692	1790	21700	1423270	32790	210520_A549_Growing_3_Slot1-17_1_370.d	1	P02679|FIBG_HUMAN			FALSE
SLEELLHYV	29.87	1101.57	9	-0.3	551.787	2	37.654	0.8792-0.9012	1340	16300	1802705	40945	210520_A549_Growing_3_Slot1-17_1_370.d	1	Q96G75|RMD5B_HUMAN			FALSE
SLENSLREV	27.69	1045.54	9	3	523.774	2	8.9954	0.8290-0.8509	247	5630	429859	9439	210520_A549_Growing_3_Slot1-17_1_370.d	1	P05783|K1C18_HUMAN			FALSE
SLFEKGLKNV	32.41	1133.64	10	-0.9	567.824	2	7.9226	0.8938-0.9158	193	4890	379586	8306	210520_A549_Growing_3_Slot1-17_1_370.d	1	Q9UKA1|FBXL5_HUMAN			FALSE
SLFGDVKKL	27.07	1005.59	9	3	503.797	2	12.3669	0.8573-0.8792	600	11600	591181	13331	210520_A549_Growing_3_Slot1-17_1_370.d	1	Q9UNF1|MAGD2_HUMAN			FALSE
SLFGGSVKL	38.5	906.518	9	0.7	454.262	2	20.366	0.7961-0.8180	21400	249000	974570	22710	210520_A549_Growing_3_Slot1-17_1_370.d	3	Q8WUM4|PDC6I_HUMAN			FALSE
SLFGGSVKLA	30.62	977.555	10	2	489.781	2	18.8552	0.8226-0.8445	115	3760	904649	21039	210520_A549_Growing_3_Slot1-17_1_370.d	1	Q8WUM4|PDC6I_HUMAN			FALSE
SLFGGTSGL	37.85	837.423	9	2	838.425	1	24.3591	1.3867-1.4086			1168423	27283	210520_A549_Growing_3_Slot1-17_1_370.d	2	Q9Y4D8|HECD4_HUMAN			FALSE
SLFKLIVKV	35.49	1045.69	9	4.6	523.85	2	24.534	0.8801-0.9021			1176811	27481	210520_A549_Growing_3_Slot1-17_1_370.d	1	Q5UIP0|RIF1_HUMAN			FALSE
SLFPGKLEV	28.99	988.559	9	-0.1	495.282	2	24.1687	0.8280-0.8500	15200	380000	1155419	27019	210520_A549_Growing_3_Slot1-17_1_370.d	3	Q13045|FLII_HUMAN			FALSE
SLFRVITEV	32.61	1062.61	9	0.3	532.306	2	27.2433	0.8710-0.8929	4660	143000	1302369	30189	210520_A549_Growing_3_Slot1-17_1_370.d	4	Q93063|EXT2_HUMAN			FALSE
SLFSGKPEV	28.28	962.507	9	-2.6	482.255	2	11.2546	0.8052-0.8271	473	5780	538927	12037	210520_A549_Growing_3_Slot1-17_1_370.d	1	Q14202|ZMYM3_HUMAN			FALSE
SLGKVFGV	31.86	805.47	8	-1.3	403.738	2	14.145	0.7522-0.7741	354	8060	677043	15473	210520_A549_Growing_3_Slot1-17_1_370.d	2	P54132|BLM_HUMAN			FALSE
SLHDAIMIV	30.43	997.527	9	0.9	499.767	2	22.3263	0.8546-0.8765	19700	416000	1067869	25009	210520_A549_Growing_3_Slot1-17_1_370.d	3	Q99832|TCPH_HUMAN			FALSE
SLHDRIYVI	32.77	1114.61	9	1.7	558.31	2	10.657	0.8838-0.9057	627	10600	510021	11341	210520_A549_Growing_3_Slot1-17_1_370.d	1	Q53G59|KLH12_HUMAN			FALSE
SLHDVLFEL	24.8	1071.56	9	0.4	536.783	2	35.3774	0.8765-0.8984	154	2590	1695991	38881	210520_A549_Growing_3_Slot1-17_1_370.d	1	P98196|AT11A_HUMAN			FALSE
SLHPDLIYNV	27.15	1169.61	10	1.7	585.807	2	21.1877	0.9039-0.9258	665	19500	1014679	23689	210520_A549_Growing_3_Slot1-17_1_370.d	2	Q9BR76|COR1B_HUMAN			FALSE
SLIDLESKNEL	24.5	1259.66	11	3.9	630.835	2	21.4436	0.9331-0.9551	464	7990	1026828	24008	210520_A549_Growing_3_Slot1-17_1_370.d	1	Q12929|EPS8_HUMAN			FALSE
SLIERDLKL	30.92	1085.64	9	-1.7	543.824	2	12.708	0.8801-0.9021	314	6810	607952	13722	210520_A549_Growing_3_Slot1-17_1_370.d	1	O60287|NPA1P_HUMAN			FALSE
SLIGHLQTL	29.33	980.565	9	0	491.286	2	19.0526	0.8326-0.8546	2320	31500	913976	21266	210520_A549_Growing_3_Slot1-17_1_370.d	1	Q16690|DUS5_HUMAN			FALSE
SLIRILQTI	28.06	1055.67	9	1.2	528.838	2	34.3307	0.8555-0.8774			1645751	37781	210520_A549_Growing_3_Slot1-17_1_370.d	1	Q6ZUT9|DEN5B_HUMAN			FALSE
SLIRSVVAL	26.88	956.602	9	-7.9	479.3	2	21.4749	0.8335-0.8555	277	11300	1029636	24086	210520_A549_Growing_3_Slot1-17_1_370.d	2	P51665|PSMD7_HUMAN			FALSE
SLITLIEKV	25.1	1014.63	9	0.1	508.319	2	34.9635	0.8527-0.8747	1160	14100	1673657	38387	210520_A549_Growing_3_Slot1-17_1_370.d	1	O75976|CBPD_HUMAN			FALSE
SLITRLLEV	34.4	1042.64	9	0.2	522.322	2	36.898	0.8591-0.8811	283	9640	1766479	40209	210520_A549_Growing_3_Slot1-17_1_370.d	2	P62140|PP1B_HUMAN			FALSE
SLLDEFYKL	32.87	1126.59	9	0.3	564.298	2	41.5426	0.8875-0.9094	17400	494000	1989468	44798	210520_A549_Growing_3_Slot1-17_1_370.d	3	Q14444|CAPR1_HUMAN			FALSE
[truncated: 303 more rows]

## Sheet: Growing Rep 4
Peptide	-10LgP	Mass	Length	ppm	m/z	z	RT	1/k0 Range	Area Growing 4	Intensity Growing 4	Scan	Precursor Id	Source File	#Spec	Accession	PTM	AScore	Decoy
[truncated: 1,179 more rows]

[truncated: 4 more sheets: Senescence Rep 1, Senescence Rep 2, Senescence Rep 3, Senescence Rep 4]
