# Supplementary material for: Secreted HLA-Fc fusion profiles immunopeptidome in hypoxic PDAC and cellular senescence
Source: PNAS Nexus. 2023 Dec 14;2(12):pgad400. doi: 10.1093/pnasnexus/pgad400 (PMC10720946; doi:10.1093/pnasnexus/pgad400)
Supplement: pgad400_Supplementary_Data [file pgad400_supplementary_data.zip › PNASNEXUS-PNASNEXUS-2023-00672R-s03.xlsx]

## Sheet: HighConfidence Senes. Exclusive
	Peptide_Sequence	Protein_Name.x	UniProtID.x	Peptide_Length.x	Peptide_PTM.x	Peptide_Mass.x
1	AAAAVIPTV	RBM47_HUMAN	A0AV96	9		811.48
2	AAAPVVPQA	PIMT_HUMAN	P22061	9		822.46
3	AAIGALQEA	H3Y2_HUMAN;P84243|H33_HUMAN;P0DPK2|H3Y1_HUMAN	P0DPK5	9		842.45
4	AALPQVVAV	RIPR1_HUMAN	Q6ZS17	9		866.523
5	AAYSAPFAV	CA115_HUMAN	Q9H7X2	9		895.444
6	ADASLLKKV	ATX10_HUMAN	Q9UBB4	9		943.57
7	AIAGNPLGV	ARLY_HUMAN	P04424	9		810.46
8	AIAPTIEQI	CP070_HUMAN	Q9BSU1	9		954.539
9	AIDEVLEKV	DDX6L_HUMAN	Q5H9U9	9		1014.56
10	AIIALFHLL	S61A1_HUMAN	P61619	9		1009.63
11	AIIESTPEL	JIP4_HUMAN	O60271	9		971.518
12	AILDHTYKM	ACL6A_HUMAN	O96019	9		1090.55
13	AIM(+15.99)DIVIKV	E2AK3_HUMAN	Q9NZJ5	9	Oxidation (M)	1016.59
14	ALAALHVTL	S39A1_HUMAN	Q9NY26	9		907.549
15	ALAEGQLRL	PCAT1_HUMAN	Q8NF37	9		969.561
16	ALAGVSFEI	NOMO1_HUMAN;P69849|NOMO3_HUMAN;Q5JPE7|NOMO2_HUMAN	Q15155	9		905.486
17	ALALIYNEAL	S10A6_HUMAN	P06703	10		1089.61
18	ALAM(+15.99)VPILL	VPP3_HUMAN	Q13488	9	Oxidation (M)	955.578
19	ALAPAPPQVL	TF65_HUMAN	Q04206	10		975.575
20	ALAPLAIPSA	PTBP1_HUMAN	P26599	10		922.549
21	ALAQIENSA	GBP1_HUMAN;P32456|GBP2_HUMAN;Q9H0R5|GBP3_HUMAN	P32455	9		915.466
22	ALAQIENSAA	GBP1_HUMAN;P32456|GBP2_HUMAN;Q9H0R5|GBP3_HUMAN	P32455	10		986.503
23	ALASIDSKL	VINC_HUMAN	P18206	9		916.523
24	ALDANIARL	CCD14_HUMAN	Q49A88	9		955.545
25	ALDEFATKL	SPTN1_HUMAN	Q13813	9		1006.53
26	ALDQEIIEV	RS17_HUMAN	P08708	9		1028.54
27	ALDVARILL	ADRO_HUMAN	P22570	9		982.617
28	ALFSFLYHL	HUWE1_HUMAN	Q7Z6Z7	9		1109.59
29	ALGDFDRALL	GTPB2_HUMAN	Q9BX10	10		1089.58
30	ALGFVYKL	IFIT5_HUMAN	Q13325	8		909.532
31	ALGGSIPTL	NCOA3_HUMAN	Q9Y6Q9	9		827.475
32	ALGIFSFTL	SGPP1_HUMAN	Q9BX95	9		967.538
33	ALGSFIYHL	ITM2C_HUMAN	Q9NQX7	9		1019.54
34	ALITFDDPKV	IN35_HUMAN	P80217	10		1117.6
35	ALLALLPEL	RRBP1_HUMAN	Q9P2E9	9		951.6
36	ALLDQLHTL	NCOA3_HUMAN	Q9Y6Q9	9		1022.58
37	ALLDQLHTLL	NCOA3_HUMAN	Q9Y6Q9	10		1135.66
38	ALLEDSVIRQA	PIGG_HUMAN	Q5H8A4	11		1213.67
39	ALLEEVKALL	KBP_HUMAN	Q96EK5	10		1097.67
40	ALLESPLSA	RMD3_HUMAN	Q96TC7	9		899.496
41	ALLGIPLTL	KCNKF_HUMAN;O14649|KCNK3_HUMAN	Q9H427	9		909.59
42	ALLPAPFSL	NSD1_HUMAN	Q96L73	9		927.543
43	ALLPHLYTL	LYAG_HUMAN	P10253	9		1039.61
44	ALLQEQGSRTV	K2C75_HUMAN	O95678	11		1200.65
45	ALLRLLPGL	NELFB_HUMAN	Q8WX92	9		964.643
46	ALLSQVADL	MED8_HUMAN	Q96G25	9		928.523
47	ALLSWVNSL	NUMA1_HUMAN	Q14980	9		1001.55
48	ALM(+15.99)QGEETV	MX1_HUMAN	P20591	9	Oxidation (M)	992.448
49	ALMDFAYTA	ZBT7A_HUMAN	O95365	9		1001.45
50	ALMDHGVKV	APBP2_HUMAN	Q92624	9		968.511
51	ALMEEILKL	BICD1_HUMAN;Q8TD16|BICD2_HUMAN	Q96G01	9		1058.6
52	ALMQGEETV	MX1_HUMAN	P20591	9		976.454
53	ALMSVADTL	I2BPL_HUMAN	Q9H1B7	9		919.468
54	ALPDSMVSV	NBR1_HUMAN	Q14596	9		917.453
55	ALPEGLPEA	GDF15_HUMAN	Q99988	9		895.465
56	ALQDRVPLA	ISG15_HUMAN	P05161	9		981.561
57	ALQETPTSV	IFIT1_HUMAN	P09914	9		944.481
58	ALQGIIHSI	ANTR1_HUMAN	Q9H6X2	9		950.555
59	ALSDARCKL	KR87P_HUMAN;Q14533|KRT81_HUMAN;O43790|KRT86_HUMAN;P78385|KRT83_HUMAN;P78386|KRT85_HUMAN	A6NCN2	9		975.517
60	ALSDHHVYL	ALDOC_HUMAN	P09972	9		1053.52
61	ALSDLEITL	FERM2_HUMAN	Q96AC1	9		973.533
62	ALSGIAAQL	TM109_HUMAN	Q9BVC6	9		842.486
63	ALSQGVESV	TIM44_HUMAN	O43615	9		888.455
64	ALSSQEVEV	BIEA_HUMAN	P53004	9		960.476
65	ALTSSAVTSV	IFI27_HUMAN	P40305	10		934.497
66	ALWDLAADKQTL	PRS7_HUMAN	P35998	12		1343.71
67	ALWDPGPEAA	MZF1_HUMAN	P28698	10		1025.48
68	ALWGVGSAL	UN93B_HUMAN	Q9H1C4	9		872.476
69	ALWLPTDSA	LAMB3_HUMAN	Q13751	9		972.492
70	ALWREVASL	HSF1_HUMAN	Q00613	9		1043.58
71	ALYASRLYL	GMPPA_HUMAN	Q96IJ6	9		1068.6
72	ALYEQEIRDLRL	NFL_HUMAN	P07196	12		1517.82
73	ALYGKLLKL	VP13B_HUMAN	Q7Z7G8	9		1017.66
74	ALYHLAIKL	AKA11_HUMAN	Q9UKA4	9		1040.64
75	ALYTATEKL	CLIP1_HUMAN	P30622	9		1008.55
76	AMFDHIPVGV	RTCB_HUMAN	Q9Y3I0	10		1084.54
77	AMFNGGM(+15.99)ATT	BTBD2_HUMAN;Q9H0C5|BTBD1_HUMAN	Q9BX70	10	Oxidation (M)	1015.41
78	AMINSSVHV	ELOV1_HUMAN	Q9BW60	9		956.475
79	AMLRLIPSL	DYHC1_HUMAN	Q14204	9		1012.61
80	AMMHALEVL	ENAH_HUMAN	Q8N8S7	9		1013.5
81	AMQEFLTRL	BIRC6_HUMAN	Q9NR09	9		1107.57
82	AQAAALYKV	CAPG_HUMAN	P40121	9		933.528
83	AQADLAYQL	FLOT1_HUMAN	O75955	9		991.497
84	AQIHDLVLV	HS71B_HUMAN;P0DMV8|HS71A_HUMAN	P0DMV9	9		1006.58
85	AQLAHIQAL	K1C19_HUMAN	P08727	9		963.55
86	AQLENPAAV	GBP4_HUMAN	Q96PP9	9		911.471
87	AQSSLDLFL	NUP85_HUMAN	Q9BW27	9		992.518
88	AQYENPPHI	MYO1E_HUMAN;O00160|MYO1F_HUMAN	Q12965	9		1067.5
89	AVIGSTYML	MVP_HUMAN	Q14764	9		953.489
90	AVIGTRLHAA	KISHB_HUMAN	Q9NRX6	10		1007.59
91	AVLSDSPQL	HAUS6_HUMAN	Q7Z4H7	9		928.486
92	AVTSVAKVV	IFI27_HUMAN	P40305	9		872.533
93	AVYETDVFV	GTD2B_HUMAN;Q86UP8|GTD2A_HUMAN;P78347|GTF2I_HUMAN	Q6EKJ0	9		1041.5
94	DDIKDLKV	MOV10_HUMAN	Q9HCE1	8		944.518
95	ELLNRYLYL	CPSF1_HUMAN	Q10570	9		1195.66
96	FIFEKILQL	RGPA1_HUMAN	Q6GYQ0	9		1149.68
97	FILESQHTL	WDFY3_HUMAN	Q8IZQ1	9		1086.57
98	FIMEELDKV	PANX1_HUMAN	Q96RD7	9		1122.56
99	FIMPIEVHF	ENL_HUMAN	Q03111	9		1131.58
100	FISEIIHQL	TRIM2_HUMAN	Q9C040	9		1098.61
101	FLAKDFNFL	MX2_HUMAN	P20592	9		1113.59
102	FLDASDPAL	WNK4_HUMAN	Q96J92	9		947.46
103	FLDASRHIL	FGOP2_HUMAN	Q9NVK5	9		1070.59
104	FLEEREIAL	XPO1_HUMAN	O14980	9		1118.6
105	FLFDRPMHV	MYEF2_HUMAN	Q9P2K5	9		1160.58
106	FLIAALDVL	UBP22_HUMAN;A6NNY8|UBP27_HUMAN	Q9UPT9	9		973.585
107	FLLEIRQTL	SNX13_HUMAN	Q9Y5W8	9		1131.67
108	FLLEKSRVV	MYO1E_HUMAN;O00160|MYO1F_HUMAN	Q12965	9		1089.65
109	FLLHIQQQV	SC24A_HUMAN	O95486	9		1124.63
110	FLNDPGHLL	RPP21_HUMAN	Q9H633	9		1024.53
111	FLNGGIDSV	CRBG3_HUMAN	Q68DQ2	9		920.46
112	FLQDMHTLLL	SAMD9_HUMAN	Q5K651	10		1229.65
113	FLQDRGEYL	RSAD2_HUMAN	Q8WXG1	9		1139.56
114	FLQELNEKM	IFIT2_HUMAN	P09913	9		1150.57
115	FLQELNEKM(+15.99)	IFIT2_HUMAN	P09913	9	Oxidation (M)	1166.56
116	FLQENKQLL	AL3B1_HUMAN	P43353	9		1131.63
117	FLQPNRQFL	OAS3_HUMAN	Q9Y6K5	9		1161.63
118	FLSEEGGHVAV	F264_HUMAN	Q16877	11		1143.56
119	FLSTLEHHL	NCLN_HUMAN	Q969V3	9		1095.57
120	FLSTLHEVYL	DCP1A_HUMAN	Q9NPI6	10		1220.64
121	FLTELTEVL	STEA4_HUMAN	Q687X5	9		1063.58
122	FLTRLLVHM	RAGP1_HUMAN	P46060	9		1128.65
123	FLVGVFTTM	TRNK1_HUMAN	O15050	9		1013.53
124	FLVQNIHTL	BRX1_HUMAN	Q8TDN6	9		1083.61
125	FLWDEGFHQL	MOGS_HUMAN	Q13724	10		1290.6
126	FLYDKALTF	DHX57_HUMAN	Q6P158	9		1116.59
127	FLYQYSTRL	DERL1_HUMAN	Q9BUN8	9		1189.61
128	FMAVGGGLAV	IFI6_HUMAN	P09912	10		920.479
129	FMLGNYINL	IF44L_HUMAN	Q53G44	9		1083.54
130	FMMDKTNIL	SMHD1_HUMAN	A6NHR9	9		1111.54
131	FMNIRPVKL	OAS3_HUMAN	Q9Y6K5	9		1116.65
132	FMTQVKNYL	RIN2_HUMAN	Q8WYP3	9		1142.58
133	FSLAEGLRTV	OAS3_HUMAN	Q9Y6K5	10		1091.6
134	FTDVNKIYL	TM9S4_HUMAN	Q92544	9		1111.59
135	FVDSYDPTI	RHEB_HUMAN	Q15382	9		1055.48
136	FVLGHFILL	TGM2_HUMAN	P21980	9		1057.63
137	GIAAGGVMDV	RS12_HUMAN	P25398	10		888.437
138	GIFSHTHIYL	OASL_HUMAN	Q15646	10		1186.61
139	GILSAVVQV	TYSD1_HUMAN	Q2T9J0	9		884.533
140	GIMEHITKI	MUC16_HUMAN	Q8WXI7	9		1040.57
141	GLAAFKAFL	RGS4_HUMAN	P49798	9		936.543
142	GLAEDGGMSSV	TPC12_HUMAN	Q8WVT3	11		1021.44
143	GLAELGHRL	PBIP1_HUMAN	Q96AQ6	9		964.545
144	GLAFSLYQA	SERPH_HUMAN	P50454	9		968.497
145	GLANLTAEL	ANFY1_HUMAN	Q9P2R3	9		900.492
146	GLANVVLHEL	GOGB1_HUMAN	Q14789	10		1063.6
147	GLAPFLLNAV	TCAF2_HUMAN	A6NFQ2	10		1013.59
148	GLAPTVPQT	MRTFB_HUMAN	Q9ULH7	9		882.481
149	GLDEAIRKV	GLYL2_HUMAN	Q8WU03	9		999.571
150	GLDIYQTRV	EMC1_HUMAN	Q8N766	9		1063.57
151	GLDKRTPAQA	FA32A_HUMAN	Q9Y421	10		1055.57
152	GLDSRLQHV	CKAP4_HUMAN	Q07065	9		1023.55
153	GLFEPGDMKYEI	PPBN_HUMAN;P05187|PPB1_HUMAN	P10696	12		1397.65
154	GLFHKQVTV	PDZD2_HUMAN	O15018	9		1027.58
155	GLFSDPESQTL	UBP4_HUMAN	Q13107	11		1192.56
156	GLGEDIIHQL	WDR75_HUMAN	Q8IWA0	10		1093.58
157	GLGQLGFHV	SI1L1_HUMAN;Q9P2F8|SI1L2_HUMAN;O60292|SI1L3_HUMAN	O43166	9		926.497
158	GLHANIAVA	FSP1_HUMAN	Q9BRQ8	9		864.482
159	GLIDVHVHL	PYR1_HUMAN	P27708	9		1001.57
160	GLIGPESPSV	HDA11_HUMAN	Q96DB2	10		954.502
161	GLKEELAYL	K1C19_HUMAN;P08779|K1C16_HUMAN	P08727	9		1034.56
162	GLLAAFPKL	COPD_HUMAN	P48444	9		928.574
163	GLLAATNAL	S52A2_HUMAN	Q9HAB3	9		842.486
164	GLLDLPFRVGV	SMHD1_HUMAN	A6NHR9	11		1184.69
165	GLLDSPTSI	TISB_HUMAN	Q07352	9		901.476
166	GLLERVEVGL	DHX16_HUMAN	O60231	10		1083.63
167	GLLERVKELQA	VIGLN_HUMAN	Q00341	11		1254.73
168	GLLGIYQEL	THOP1_HUMAN	P52888	9		1004.55
169	GLLLHVANL	DGAT1_HUMAN	O75907	9		948.576
170	GLLPEHFLFL	STAT6_HUMAN	P42226	10		1184.66
171	GLLRQPQQV	ITA3_HUMAN	P26006	9		1037.6
172	GLMGISSTL	IKBE_HUMAN	O00221	9		877.458
173	GLMQEKIYI	DNMT1_HUMAN	P26358	9		1093.58
174	GLMSSQVQM	U2AF2_HUMAN	P26368	9		979.447
175	GLMTTVHAI	G3P_HUMAN	P04406	9		941.5
176	GLNEEITKL	RA54B_HUMAN	Q9Y620	9		1015.55
177	GLNEELAYL	K1C15_HUMAN	P19012	9		1020.51
178	GLNEFVVKF	UBE2H_HUMAN	P62256	9		1051.57
179	GLNSIVHKA	SAM9L_HUMAN	Q8IVG5	9		937.534
180	GLSDLRLEL	EXOC4_HUMAN	Q96A65	9		1014.57
181	GLSDVFDNL	GBF1_HUMAN	Q92538	9		978.466
182	GLSPLEVVL	RGS14_HUMAN	O43566	9		925.548
183	GLVATLQSL	IFI6_HUMAN	P09912	9		900.528
184	GLVGAVTMV	RRP12_HUMAN	Q5JTH9	9		845.468
185	GLWGGGLM(+15.99)V	T4S19_HUMAN	Q96DZ7	9	Oxidation (M)	904.448
186	GLYPGLIWL	IRF6_HUMAN	O14896	9		1030.59
187	GMAFRVPTA	G3P_HUMAN	P04406	9		948.485
188	GMDTLIMHL	GLT12_HUMAN	Q8IXK2	9		1029.5
189	GMLDPLEVHL	PRP8_HUMAN	Q6P2Q9	10		1122.57
190	GMMKELHKV	HERC6_HUMAN	Q8IVU3	9		1071.56
191	GMQIRIHQI	DNJA1_HUMAN	P31689	9		1094.6
192	GQAPSVFSV	TYK2_HUMAN	P29597	9		890.45
193	GTALVTVGV	S352B_HUMAN	P0CK96	9		815.475
194	GTIKLKVFL	AP1M2_HUMAN	Q9Y6Q5	9		1017.66
195	GTINNLIHV	AAKB2_HUMAN	O43741	9		979.545
196	GVGSFTQSV	ZNFX1_HUMAN	Q9P2E3	9		880.429
197	GVLALNPLL	FUCM_HUMAN	A2VDF0	9		908.569
198	GVSDQSFQV	LAMC2_HUMAN	Q13753	9		965.445
199	GVVPFLPSV	MROH1_HUMAN	Q8NDA8	9		913.527
200	HLAEVLERV	BRE1A_HUMAN	Q5VTR2	9		1064.6
201	HLANIVERL	TRI34_HUMAN	Q9BYJ4	9		1063.61
202	HLANIVERV	TRI22_HUMAN	Q8IYM9	9		1049.6
203	HLDMVLPEV	IP6K1_HUMAN	Q92551	9		1051.54
204	HLIEMATKL	MYO1B_HUMAN	O43795	9		1054.58
205	HLINEEHMV	U3IP2_HUMAN	O43818	9		1120.53
206	HLIPDAPEL	COPB_HUMAN	P53618	9		1003.53
207	HLLGRLAAI	RL13A_HUMAN	P40429	9		962.602
208	HLMQDLRML	BRX1_HUMAN	Q8TDN6	9		1155.59
209	HLNKSQIML	SAMD9_HUMAN	Q5K651	9		1082.59
210	HLSDAIVEV	AVL9_HUMAN	Q8NBF6	9		981.513
211	HLSEMVMKL	CEP63_HUMAN	Q96MT8	9		1086.56
212	HLSSLIAQL	TRI27_HUMAN	P14373	9		980.565
213	HLTPVTLEL	AL3B1_HUMAN;P30838|AL3A1_HUMAN;P51648|AL3A2_HUMAN	P43353	9		1021.58
214	HLVDPLNMHV	ATAD1_HUMAN	Q8NBU5	10		1173.6
215	HVIDYIRDLQL	ID1_HUMAN	P41134	11		1383.75
216	HVIEKMHHV	IFIH1_HUMAN	Q9BYX4	9		1128.59
217	IIFETPLRV	IF4G1_HUMAN	Q04637	9		1086.64
218	IILLILILV	SOGA3_HUMAN	Q5TF21	9		1021.75
219	IIM(+15.99)EEVVKL	EVPL_HUMAN	Q92817	9	Oxidation (M)	1088.62
220	IIPSTTPSV	RFIP1_HUMAN	Q6WKZ4	9		913.512
221	IITDLLRSV	FUBP1_HUMAN	Q96AE4	9		1028.62
222	ILAAIVNHL	NR2C2_HUMAN	P49116	9		962.591
223	ILAELPEDFKA	DDX6L_HUMAN	Q5H9U9	11		1244.67
224	ILDPADPTL	OASL_HUMAN	Q15646	9		953.507
225	ILDSRLIAA	CBX6_HUMAN	O95503	9		970.581
226	ILDSVLHHL	HECD3_HUMAN	Q5T447	9		1045.59
227	ILDVGVEEA	RSAD2_HUMAN	Q8WXG1	9		943.486
228	ILHEHHIFL	MET_HUMAN	P08581	9		1157.63
229	ILHFQISDIQV	PLEC_HUMAN	Q15149	11		1311.72
230	ILIDPIRVV	DDX42_HUMAN	Q86XP3	9		1036.66
231	ILIHQQIEL	PLS1_HUMAN;Q9NRY7|PLS2_HUMAN	O15162	9		1105.65
232	ILIIDEIHL	ASCC3_HUMAN	Q8N3C0	9		1077.64
233	ILIKGLAKL	EXOC4_HUMAN	Q96A65	9		967.679
234	ILLDEEGHIKI	KS6A2_HUMAN	Q15349	11		1278.72
235	ILLDEEGHIKL	KS6A1_HUMAN;P51812|KS6A3_HUMAN	Q15418	11		1278.72
236	ILLDQVAEM	SAC1_HUMAN	Q9NTJ5	9		1030.54
237	ILLDVKTRL	K1C16_HUMAN	P08779	9		1069.69
238	ILLEAPTGL	SP110_HUMAN	Q9HB58	9		925.548
239	ILLHVQPSM	MED16_HUMAN	Q9Y2X0	9		1036.57
240	ILLQGRLYL	ASTRC_HUMAN;Q96CP6|ASTRA_HUMAN;Q3KR37|ASTRB_HUMAN	Q8IYS0	9		1087.68
241	ILLSVPLLV	COPA_HUMAN	P53621	9		965.653
242	ILMEQIKLL	GCC2_HUMAN	Q8IWJ2	9		1099.67
243	ILMGHSLYM	TALD3_HUMAN	Q9BVV6	9		1063.52
244	ILNNLKAFL	FBX21_HUMAN	O94952	9		1044.63
245	ILNPVNTNL	KI13B_HUMAN	Q9NQT8	9		996.56
246	ILSESANRIFL	MIGA1_HUMAN	Q8NAN2	11		1261.7
247	ILSHLSSEL	SRRM2_HUMAN	Q9UQ35	9		997.544
248	ILTNVVPKM	PTER_HUMAN	Q96BW5	9		1013.59
249	ILVQVIPVV	IRF6_HUMAN	O14896	9		978.648
250	ILWEHLEQM	ETS2_HUMAN	P15036	9		1197.59
251	ILWETVPSM(+15.99)	FND3B_HUMAN	Q53EP0	9	Oxidation (M)	1090.54
252	ILYPLETVL	S2546_HUMAN	Q96AG3	9		1059.62
253	IM(+15.99)INFNPHF	NRP1_HUMAN	O14786	9	Oxidation (M)	1147.55
254	IMFDDAIERA	PPBN_HUMAN;P05187|PPB1_HUMAN	P10696	10		1179.56
255	IMFDDIGRNFL	UBCP1_HUMAN	Q8WVY7	11		1339.66
256	IMHNLIFQM	SMHD1_HUMAN	A6NHR9	9		1145.57
257	ITTEILKSV	PHB_HUMAN	P35232	9		1002.6
258	IVDKTASFV	SF3A1_HUMAN	Q15459	9		978.539
259	IVLDRLIEL	COPB_HUMAN	P53618	9		1082.67
260	KALGLVIRL	GCN1_HUMAN	Q92616	9		981.67
261	KIAGYVTHL	RS17_HUMAN	P08708	9		1000.57
262	KIGDFGLVTSL	E2AK2_HUMAN	P19525	11		1148.64
263	KIGPALKTV	SMG1_HUMAN	Q96Q15	9		925.596
264	KILAAILHL	MYO1D_HUMAN;Q9NQX4|MYO5C_HUMAN	O94832	9		990.659
265	KIMEAMEKL	PIN4_HUMAN	Q9Y237	9		1091.57
266	KIMEDFTTFL	DDX60_HUMAN	Q8IY21	10		1243.62
267	KIMEQSPDM	SOX11_HUMAN;Q06945|SOX4_HUMAN	P35716	9		1077.48
268	KIMVDRINL	PLEC_HUMAN	Q15149	9		1100.64
269	KISSTLYQA	KTAP2_HUMAN	Q8N6L1	9		1009.54
270	KIWEQSKKFSL	SAMD9_HUMAN	Q5K651	11		1392.78
271	KLADQYPHL	SOX8_HUMAN;P56693|SOX10_HUMAN;P48436|SOX9_HUMAN	P57073	9		1083.57
272	KLEDGPKFL	EF1A3_HUMAN;P68104|EF1A1_HUMAN	Q5VTE0	9		1045.58
273	KLEEQLEKI	CTRO_HUMAN	O14578	9		1128.64
274	KLFDLDEKLML	SAAL1_HUMAN	Q96ER3	11		1363.74
275	KLFLPDGMEA	SLMAP_HUMAN	Q14BN4	10		1119.56
276	KLFPFYFHI	TM205_HUMAN	Q6UW68	9		1210.65
277	KLGEWNEKV	TPD54_HUMAN	O43399	9		1101.58
278	KLHDVEHVL	PFD5_HUMAN	Q99471	9		1088.6
279	KLIEKLDIKL	EF2_HUMAN	P13639	10		1211.79
280	KLIPQLPTL	RRAGC_HUMAN;Q9NQL2|RRAGD_HUMAN	Q9HB90	9		1021.65
281	KLLAAILHL	MYO7B_HUMAN;Q13402|MYO7A_HUMAN	Q6PIF6	9		990.659
282	KLLDPEDISV	SPTB2_HUMAN	Q01082	10		1127.61
283	KLLDPEDVAVQL	UTRO_HUMAN	P46939	12		1338.74
284	KLLDSSTVTHL	PSA6_HUMAN	P60900	11		1212.67
285	KLLEGEEERLRL	LMNA_HUMAN	P02545	12		1483.84
286	KLLELIGHAV	IFIT2_HUMAN	P09913	10		1091.67
287	KLLELQEVDSLL	ITB4_HUMAN	P16144	12		1398.8
288	KLLETIDQLYL	ACTN1_HUMAN	P12814	11		1347.76
289	KLLETKWTLL	K2C7_HUMAN	P08729	10		1243.75
290	KLLLRLPSL	COT2_HUMAN;P10589|COT1_HUMAN	P24468	9		1051.71
291	KLLNIIDLQFL	CPSF1_HUMAN	Q10570	11		1328.81
292	KLLNLISKL	APR_HUMAN	Q13794	9		1040.7
293	KLLTTIKAV	CUL2_HUMAN	Q13617	9		985.654
294	KLMDHVGTEPSI	RPN2_HUMAN	P04844	12		1325.66
295	KLMETSMGF	MGAP_HUMAN	Q8IWI9	9		1042.48
296	KLMNVDPDSV	GA45B_HUMAN	O75293	10		1116.55
297	KLMNVDPDSVVL	GA45B_HUMAN	O75293	12		1328.7
298	KLQEQIFHL	JADE2_HUMAN	Q9NQC1	9		1154.64
299	KLQRAIVSI	PARP9_HUMAN	Q8IXQ6	9		1026.65
300	KLSAYVIRL	PNMA1_HUMAN	Q8ND90	9		1061.66
301	KLSAYVLRL	MOAP1_HUMAN	Q96BY2	9		1061.66
302	KLSELEAAL	K2C8_HUMAN	P05787	9		972.549
303	KLVGQSIIAYL	COPA_HUMAN	P53621	11		1203.72
304	KLVKNLFQL	VPS4B_HUMAN	O75351	9		1101.69
305	KLWDLLYKL	PCX3_HUMAN	Q9H6A9	9		1190.71
306	KLWIIMEYL	STK25_HUMAN;Q9Y6E0|STK24_HUMAN;Q9P289|STK26_HUMAN	O00506	9		1207.67
307	KLWKENPGL	GCN1_HUMAN	Q92616	9		1083.61
308	KLWPLFVKL	RIF1_HUMAN	Q5UIP0	9		1142.72
309	KLWVPDEEV	PDS5B_HUMAN	Q9NTI5	9		1113.57
310	KLYDIDVAKV	RL23A_HUMAN	P62750	10		1162.66
311	KLYQEVEIASV	RENT1_HUMAN	Q92900	11		1277.69
312	KM(+15.99)FFLIDKV	MX1_HUMAN	P20591	9	Oxidation (M)	1155.64
313	KMADMYTRL	IVD_HUMAN	P26440	9		1127.55
314	KMEEFVYKV	PAQR1_HUMAN	Q96A54	9		1171.59
315	KMFFLIEKI	MX2_HUMAN	P20592	9		1167.67
316	KMLAGNEFQV	ISG15_HUMAN	P05161	10		1135.57
317	KMLDAEDIVGT	ACTN1_HUMAN	P12814	11		1190.59
318	KMMNDSILRL	DDX58_HUMAN	O95786	10		1219.64
319	KMVGDVTGAQA	IFM3_HUMAN;P13164|IFM1_HUMAN;Q01629|IFM2_HUMAN	Q01628	11		1075.53
320	KMYGYVDTL	TF3C3_HUMAN	Q9Y5Q9	9		1088.52
321	KQLDDLKVEL	RL35_HUMAN	P42766	10		1199.68
322	KQLDFTYEM	WDR81_HUMAN	Q562E7	9		1173.54
323	KQMGFPLIYV	PSA_HUMAN	P55786	10		1194.65
324	KTDVVVNSV	PAR14_HUMAN	Q460N5	9		959.529
325	KVASLLHQV	TNIP2_HUMAN	Q8NFZ5	9		993.597
326	KVIEINPYL	PSB8_HUMAN;P28074|PSB5_HUMAN	P28062	9		1087.63
327	KVIKILITI	PLEC_HUMAN	Q15149	9		1039.74
328	KVLAAVYKA	ALDOA_HUMAN;P09972|ALDOC_HUMAN	P04075	9		961.596
329	KVLNKVITV	WASC4_HUMAN	Q2M389	9		1012.66
330	KVMDEVEKA	LC7L2_HUMAN	Q9Y383	9		1047.53
331	KVMELLVHL	ECM29_HUMAN	Q5VYK3	9		1080.64
332	KVPEIEVTV	GTF2I_HUMAN	P78347	9		1012.58
333	KVVDVVRNL	MX1_HUMAN	P20591	9		1040.63
334	KVVDVVRNLVF	MX1_HUMAN	P20591	11		1286.77
335	LDPVKGERL	PLEC_HUMAN	Q15149	9		1025.59
336	LDQHGVRL	PXL2B_HUMAN	Q8TBF2	8		936.514
337	LIILDEIHL	U520_HUMAN	O75643	9		1077.64
338	LIPEGPPQV	HERP2_HUMAN	Q9BSE4	9		948.528
339	LLADKVLKL	TOM70_HUMAN	O94826	9		1011.67
340	LLAELNEVL	C2D1A_HUMAN	Q6P1N0	9		1012.58
341	LLDEELQRL	PLEC_HUMAN	Q15149	9		1127.62
342	LLDLHSYLL	MARH6_HUMAN	O60337	9		1085.61
343	LLFGKIGYYL	YIF1B_HUMAN	Q5BJH7	10		1185.68
344	LLFWVTEV	NUP37_HUMAN	Q8NFH4	8		1005.55
345	LLIIILIIV	RHBL2_HUMAN	Q9NX52	9		1021.75
346	LLISGLPTI	HUWE1_HUMAN	Q7Z6Z7	9		925.585
347	LLLDMQNRL	DDB1_HUMAN	Q16531	9		1114.62
348	LLLLLLLLV	TIP39_HUMAN	Q96A98	9		1021.75
349	LLLPAGIAL	MYOF_HUMAN	Q9NZM1	9		879.579
350	LLMATILHL	COPB_HUMAN	P53618	9		1023.62
351	LLMEPGAMRFL	PAR10_HUMAN	Q53GL7	11		1276.67
352	LLMTSGVVL	CNOT8_HUMAN	Q9UFF9	9		931.541
353	LLNIKVKL	K1C18_HUMAN	P05783	8		939.648
354	LLQQELTEA	BST2_HUMAN	Q10589	9		1043.55
355	LLSEEVTGL	SAM9L_HUMAN	Q8IVG5	9		959.518
356	LLSELLEHL	CASP2_HUMAN	P42575	9		1065.61
357	LLSHWDPTL	UBE2Z_HUMAN	Q9H832	9		1080.56
358	LLTGVFAQL	TM238_HUMAN	C9JI98	9		960.564
359	LLTNVLETL	CPSF2_HUMAN	Q9P2I0	9		1014.6
360	LLVKELQSL	TMC6_HUMAN	Q7Z403	9		1041.64
361	LMDFIHQV	NU133_HUMAN	Q8WUM0	8		1001.5
362	LMFPESRIFQA	EXOC8_HUMAN	Q8IYI6	11		1337.68
363	LMISRTPEV	IGHG2_HUMAN;P01857|IGHG1_HUMAN;P01861|IGHG4_HUMAN;P01860|IGHG3_HUMAN;P0DOX5|IGG1_HUMAN	P01859	9		1044.56
364	LMYEHELEQL	KI13B_HUMAN	Q9NQT8	10		1303.61
365	LRLLHIEEL	RTRAF_HUMAN	Q9Y224	9		1134.68
366	LTDITKGV	EF2_HUMAN	P13639	8		845.486
367	LVLPLVVGL	TMC6_HUMAN	Q7Z403	9		921.626
368	M(+15.99)LAGNEFQV	ISG15_HUMAN	P05161	9	Oxidation (M)	1023.47
369	MIGEIAAAV	BTG1_HUMAN	P62324	9		873.463
370	MLAGNEFQV	ISG15_HUMAN	P05161	9		1007.47
371	MLHTVTDMV	MX1_HUMAN	P20591	9		1045.49
372	MLIEVIEKL	AP3B1_HUMAN	O00203	9		1086.64
373	MLLDIKTRL	K1C15_HUMAN;P13646|K1C13_HUMAN	P19012	9		1101.66
374	MLLEGLREL	UXT_HUMAN	Q9UBK9	9		1072.6
375	MLQDFQIQA	VAS1_HUMAN	Q15904	9		1092.53
376	MMNDSILRL	DDX58_HUMAN	O95786	9		1091.55
377	MQAPRAALVFA	TM154_HUMAN	Q6P9G4	11		1173.63
378	NILGTHTKV	STAT1_HUMAN	P42224	9		981.561
379	NIVERVKEV	TRI22_HUMAN	Q8IYM9	9		1084.62
380	NIYGNIEDLVVH	ADAS_HUMAN	O00116	12		1384.7
381	NLFETPVEA	MFGM_HUMAN	Q08431	9		1018.5
382	NLFKLEVRL	BGLR_HUMAN	P08236	9		1130.68
383	NLLAYIKHL	IFIT3_HUMAN	O14879	9		1083.64
384	NLLAYLKHL	IFIT2_HUMAN	P09913	9		1083.64
385	NLLAYVKHL	IFIT1_HUMAN;Q5T764|IFT1B_HUMAN;Q13325|IFIT5_HUMAN	P09914	9		1069.63
386	NLLGMIFSM	ASTER_HUMAN	Q9Y284	9		1024.51
387	NLLGMIFSM(+15.99)	ASTER_HUMAN	Q9Y284	9	Oxidation (M)	1040.5
388	NLMEGENSL	IFIT2_HUMAN	P09913	9		1005.44
389	NLQVTQPTV	RS17_HUMAN	P08708	9		998.54
390	NLYSKMLAKV	IF44L_HUMAN	Q53G44	10		1165.65
391	NMANGAVIHLA	SF3A1_HUMAN	Q15459	11		1109.57
392	NMAQGFRTV	OAS3_HUMAN	Q9Y6K5	9		1022.5
393	NMLNLAVHL	INT5_HUMAN	Q6P9B9	9		1023.55
394	NVIKVSVYL	CSN1_HUMAN	Q13098	9		1033.62
395	NVIPNVANV	TET5A_HUMAN	Q96IP4	9		938.519
396	NVMGTLLTV	INT2_HUMAN	Q9H0H0	9		946.516
397	PVAPAVPTV	SCAF8_HUMAN	Q9UPN6	9		849.496
398	QIIQANPLL	MYH13_HUMAN	Q9UKX3	9		1008.6
399	QIMEDLRTL	SDS3_HUMAN	Q9H7L9	9		1117.58
400	QLAEHPHAL	HELZ2_HUMAN	Q9BYK8	9		1014.52
401	QLAQFQAQL	T22D1_HUMAN	Q15714	9		1045.56
402	QLDEPAPQV	ZKSC3_HUMAN;Q969J2|ZKSC4_HUMAN	Q9BRR0	9		995.492
403	QLDIANYEL	SUCO_HUMAN	Q9UBS9	9		1077.53
404	QLFYTKIFL	PLOD1_HUMAN	Q02809	9		1171.66
405	QLIDTHLLQA	PRC2C_HUMAN	Q9Y520	10		1150.63
406	QLIDYERQL	DUS14_HUMAN	O95147	9		1176.61
407	QLIQSSFVV	STAT1_HUMAN	P42224	9		1019.57
408	QLLGAIVSA	TMUB2_HUMAN	Q71RG4	9		870.518
409	QLLHVGVTV	CEP97_HUMAN	Q8IW35	9		964.571
410	QLLLKKMYL	STAT1_HUMAN	P42224	9		1148.7
411	QLLNHIASL	NPA1P_HUMAN	O60287	9		1007.58
412	QLLQANPIL	MYH9_HUMAN;P35580|MYH10_HUMAN;Q7Z406|MYH14_HUMAN;P35749|MYH11_HUMAN	P35579	9		1008.6
413	QLMEDYEKL	ACTN1_HUMAN	P12814	9		1167.55
414	QLTEMLPSI	BTF3_HUMAN	P20290	9		1030.54
415	QLTTTITHV	WLS_HUMAN	Q5T9L3	9		1012.56
416	QLVDFQWKL	COMD6_HUMAN	Q7Z4G1	9		1175.63
417	QLVDLKLTV	MARE3_HUMAN	Q9UPY8	9		1027.63
418	QLVEQVEQI	TMED9_HUMAN	Q9BVK6	9		1084.58
419	QMAEEMVEA	SF3B3_HUMAN	Q15393	9		1036.42
420	QMLELITRL	DICER_HUMAN	Q9UPY3	9		1115.64
421	QPKIVKWDRDM	B2MG_HUMAN	P61769	11		1414.74
422	QQVSGLEGV	ISG15_HUMAN	P05161	9		915.466
423	QTHSVFVNV	SBDS_HUMAN	Q9Y3A5	9		1029.52
424	QVMESVRQL	GOGA2_HUMAN	Q08379	9		1088.56
425	QVPDDLPNV	RIF1_HUMAN	Q5UIP0	9		995.492
426	QVTGAVTTV	PLAT2_HUMAN	Q9NWW9	9		874.476
427	QVYRGALQKV	MX1_HUMAN	P20591	10		1160.67
428	RAFDQKLIFTV	DTX3L_HUMAN	Q8TDB6	11		1336.75
429	RIAEFTTNL	MYH9_HUMAN	P35579	9		1063.57
430	RIDATVVRI	CDCP1_HUMAN	Q9H5V8	9		1041.63
431	RIIDPEDLKALL	BAZ2B_HUMAN	Q9UIF8	12		1394.81
432	RILGAVAKV	VINC_HUMAN	P18206	9		925.607
433	RLAEAQTYL	IFIT1_HUMAN;Q5T764|IFT1B_HUMAN	P09914	9		1063.57
434	RLGDKILQV	ELAV1_HUMAN	Q15717	9		1040.63
435	RLIEEENML	GCP4_HUMAN	Q9UGJ1	9		1145.58
436	RLLDEEISRV	QKI_HUMAN	Q96PU8	10		1228.68
437	RLLDIESQEEL	ES8L2_HUMAN	Q9H6S3	11		1343.69
438	RLLDKLVGEFL	SYK_HUMAN	Q15046	11		1301.77
439	RLLELETRL	CTRO_HUMAN	O14578	9		1141.68
440	RLLQSNPVL	MYO1C_HUMAN	O00159	9		1038.62
441	RLLVKLQEL	STAT1_HUMAN	P42224	9		1110.71
442	RLMNETTAVAL	HS74L_HUMAN;P34932|HSP74_HUMAN	O95757	11		1217.64
443	RLNPDNQYL	IFIT2_HUMAN	P09913	9		1131.57
444	RLPDIFEAQI	K2C7_HUMAN	P08729	10		1200.65
445	RLSDVQIYVDK	IFIT2_HUMAN	P09913	11		1334.72
446	RLTQTVAHL	ISG15_HUMAN	P05161	9		1037.6
447	RMLDMGFEPQI	DDX3Y_HUMAN;Q92841|DDX17_HUMAN;P17844|DDX5_HUMAN;O00571|DDX3X_HUMAN	O15523	11		1335.63
448	RQFEVKFEV	OAS3_HUMAN	Q9Y6K5	9		1180.62
449	RTIGVMTMV	SYEP_HUMAN	P07814	9		1006.53
450	RVPPPPPIA	HNRC1_HUMAN;P07910|HNRPC_HUMAN;B2RXH8|HNRC2_HUMAN;B7ZW38|HNRC3_HUMAN;P0DMR1|HNRC4_HUMAN	O60812	9		942.565
451	SASERLPSV	LAD1_HUMAN	O00515	9		944.493
452	SAVTSVAKV	IFI27_HUMAN	P40305	9		860.497
453	SIDRNPPQL	STAT2_HUMAN	P52630	9		1038.55
454	SIGETVEEV	SF3B3_HUMAN	Q15393	9		961.46
455	SIHHGVVEV	A4_HUMAN	P05067	9		975.514
456	SILASLHAL	IFIT2_HUMAN	P09913	9		923.544
457	SILQTLILV	TMED9_HUMAN	Q9BVK6	9		998.638
458	SLADAVEKV	CC122_HUMAN	Q5T0U0	9		930.502
459	SLAEGLRTVL	OAS3_HUMAN	Q9Y6K5	10		1057.61
460	SLAPEPVQI	URFB1_HUMAN	Q6BDS2	9		952.523
461	SLDKFLASVST	HBA_HUMAN	P69905	11		1166.62
462	SLDPSVTHL	PPBN_HUMAN;P05187|PPB1_HUMAN	P10696	9		967.497
463	SLDSSSLSL	IRF7_HUMAN	Q92985	9		907.45
464	SLFDARVHL	RT02_HUMAN	Q9Y399	9		1056.57
465	SLFDIISKI	TBE_HUMAN	Q9UJT0	9		1034.6
466	SLFEKYVFI	TRNK1_HUMAN	O15050	9		1144.62
467	SLFKELQEA	OPTN_HUMAN	Q96CV9	9		1063.55
468	SLHHLINAL	MON2_HUMAN	Q7Z3U7	9		1016.58
469	SLIGKVQAL	K2C80_HUMAN	Q6KB66	9		927.575
470	SLIQHLEEI	DDX6L_HUMAN	Q5H9U9	9		1080.58
471	SLLAATTEA	IMDH2_HUMAN;P20839|IMDH1_HUMAN	P12268	9		875.46
472	SLLDQIPEM(+15.99)	SC24C_HUMAN	P53992	9	Oxidation (M)	1060.51
473	SLLEATTSL	PLCE1_HUMAN	Q9P212	9		933.502
474	SLLEVEKVSL	TBKB1_HUMAN	A7MCY6	10		1115.64
475	SLLGFVATV	GPT_HUMAN	Q9H3H5	9		905.522
476	SLLGFVYKL	IFIT1_HUMAN	P09914	9		1038.61
477	SLLGVAATL	G45IP_HUMAN	Q8TAE8	9		843.506
478	SLLILTPLL	AGRF1_HUMAN	Q5T601	9		981.647
479	SLLRAVAHL	MITOS_HUMAN	Q9NUT2	9		978.597
480	SLLTSTVQV	SP110_HUMAN	Q9HB58	9		946.534
481	SLMDLQDTHAA	NGAP_HUMAN	Q9UJF2	11		1200.54
482	SLMDLQERL	STIM2_HUMAN	Q9P246	9		1103.56
483	SLMKNVAHM	ZN622_HUMAN	Q969S3	9		1029.51
484	SLMPKMHLL	TMM59_HUMAN	Q9BXS4	9		1068.58
485	SLMQPVRKV	VPS4A_HUMAN	Q9UN37	9		1056.61
486	SLMSWSAIL	IFI6_HUMAN	P09912	9		1006.52
487	SLNELRVLL	CLIP2_HUMAN	Q9UDT6	9		1055.63
488	SLNEYEAKL	LAMA3_HUMAN	Q16787	9		1065.53
489	SLQKHLAEL	SAP_HUMAN	P07602	9		1037.59
490	SLQTRLIFL	INT6_HUMAN	Q9UL03	9		1089.65
491	SLSEILSNI	EPC2_HUMAN	Q52LR7	9		974.528
492	SLSPIYPAA	DNLI1_HUMAN	P18858	9		917.486
493	SLVATLQSL	IFI27_HUMAN	P40305	9		930.539
494	SLVDQSAAL	SIKE1_HUMAN	Q9BRV8	9		902.471
495	SLVGVLETA	C2D1A_HUMAN	Q6P1N0	9		887.496
496	SLVNVVPKL	CDK5_HUMAN	Q00535	9		967.607
497	SLVQVQPGV	BAG6_HUMAN	P46379	9		925.523
498	SLWKQVQFA	HELZ2_HUMAN	Q9BYK8	9		1105.59
499	SLYDQAEKLVS	PSMD3_HUMAN	O43242	11		1251.63
500	SM(+15.99)VEDITGLRL	DESP_HUMAN	P15924	11	Oxidation (M)	1248.64
501	SMAEKWIAV	HERC6_HUMAN	Q8IVU3	9		1033.53
502	SMINGVVKA	SAM9L_HUMAN	Q8IVG5	9		917.5
503	SMLEEGKEPWTV	ZN160_HUMAN	Q9HCG1	12		1404.66
504	SMLELAPKV	CING_HUMAN	Q9P2M7	9		986.547
505	SMLGDMQTA	KLH12_HUMAN	Q53G59	9		952.399
506	SMQETVNKL	CLIP1_HUMAN	P30622	9		1048.52
507	STFEEKIFL	PTPRM_HUMAN	P28827	9		1112.58
508	SVADTVARV	PLK2_HUMAN	Q9NYY3	9		916.498
509	SVMSILPKI	SERC1_HUMAN	Q9NRX5	9		986.583
510	SVWIGGSIL	ACTB_HUMAN;P63267|ACTH_HUMAN;P68133|ACTS_HUMAN;P62736|ACTA_HUMAN;Q562R1|ACTBL_HUMAN;P63261|ACTG_HUMAN;Q8TC94|ACTL9_HUMAN;P68032|ACTC_HUMAN	P60709	9		930.518
511	TLAEDLM(+15.99)QL	MIGA1_HUMAN	Q8NAN2	9	Oxidation (M)	1048.51
512	TLAGGAAAPYPA	SHSA5_HUMAN	Q8N114	12		1058.54
513	TLAPPLPSA	KDM6A_HUMAN	O15550	9		865.491
514	TLATIAWM(+15.99)V	GLIP1_HUMAN	P48060	9	Oxidation (M)	1020.53
515	TLATIAWMV	GLIP1_HUMAN	P48060	9		1004.54
516	TLDELGIHL	U5S1_HUMAN	Q15029	9		1009.54
517	TLDLSNNQL	LRC47_HUMAN	Q8N1G4	9		1016.51
518	TLDTGLEEV	PAR10_HUMAN	Q53GL7	9		975.476
519	TLIEELKAL	CREB1_HUMAN	P16220	9		1028.61
520	TLIELLLPKL	STAT2_HUMAN	P52630	10		1151.75
521	TLINLLLKV	GPT_HUMAN	Q9H3H5	9		1025.68
522	TLLDLRSYL	TPC10_HUMAN	P48553	9		1092.62
523	TLLDPNEKYLL	NB5R1_HUMAN	Q9UHQ9	11		1317.72
524	TLLEEIKAL	CORO6_HUMAN	Q6QEF8	9		1028.61
525	TLLEEKVKL	GRPE1_HUMAN	Q9HAV7	9		1071.65
526	TLLPLRVFL	TAPT1_HUMAN	Q6NXT6	9		1070.69
527	TLLTFFHEL	FANCI_HUMAN	Q9NVI1	9		1119.6
528	TLLTHVRMV	NPA1P_HUMAN	O60287	9		1068.61
529	TLMERGLPTL	T11L2_HUMAN	Q8N4U5	10		1129.62
530	TLMERTVSL	NXP20_HUMAN	Q8IWE2	9		1048.56
531	TLMNLHVYI	CLPT1_HUMAN	O96005	9		1102.58
532	TLPNIYVTL	ATG2B_HUMAN	Q96BY7	9		1032.59
533	TLQEEITSL	GCC2_HUMAN	Q8IWJ2	9		1032.53
534	TLQEQIEAI	SF3A1_HUMAN	Q15459	9		1043.55
535	TLTTLLEKV	EXOC8_HUMAN	Q8IYI6	9		1016.61
536	TLWYRPPEL	CDK9_HUMAN;Q14004|CDK13_HUMAN;Q9NYV4|CDK12_HUMAN	P50750	9		1173.62
537	TLYDIRAEL	SPT6H_HUMAN	Q7KZ85	9		1092.58
538	TLYSLLQAA	IR3IP_HUMAN	Q9Y5U9	9		978.539
539	TLYTYPENWRA	EF1G_HUMAN	P26641	11		1412.67
540	TMADSSYNL	FERM2_HUMAN	Q96AC1	9		1000.42
541	TMAKVITTV	GOGA4_HUMAN	Q13439	9		962.547
542	TMVAVILHL	ESRP2_HUMAN	Q9H6T0	9		995.584
543	TTLDIMLKL	PSA_HUMAN	P55786	9		1046.6
544	TVLATVQAL	RPN2_HUMAN	P04844	9		914.544
545	TVTDVIEAV	ASH1L_HUMAN	Q9NR48	9		945.502
546	VIAANIVQV	F264_HUMAN	Q16877	9		925.56
547	VIYDVSHNI	RTCB_HUMAN	Q9Y3I0	9		1058.54
548	VLAAGVVPLL	LIF_HUMAN	P15018	10		950.616
549	VLAAVYKAL	ALDOA_HUMAN;P09972|ALDOC_HUMAN	P04075	9		946.585
550	VLADFLGAI	S61A2_HUMAN;P61619|S61A1_HUMAN	Q9H9S3	9		917.522
551	VLADLKVQL	PFD4_HUMAN	Q9NQP4	9		997.617
552	VLAEKLAAI	PLEC_HUMAN	Q15149	9		926.58
553	VLAETLDGV	HELZ2_HUMAN	Q9BYK8	9		915.491
554	VLAPGVVLI	PAR14_HUMAN	Q460N5	9		879.579
555	VLARTIEYL	SH3G1_HUMAN	Q99961	9		1076.62
556	VLDIIKHIV	OXSR1_HUMAN	O95747	9		1048.66
557	VLDITRLLL	VIP1_HUMAN	Q6PFW1	9		1054.67
558	VLDNVKMNL	HEAT3_HUMAN	Q7Z4Q2	9		1044.56
559	VLFRSVISL	STT3A_HUMAN	P46977	9		1032.63
560	VLGPEGQLV	GLYL2_HUMAN	Q8WU03	9		910.512
561	VLGPSGPIL	BT3A1_HUMAN;O00478|BT3A3_HUMAN;P78410|BT3A2_HUMAN	O00481	9		851.512
562	VLHYFVEFL	TRAM1_HUMAN	Q15629	9		1165.62
563	VLIDHDVDL	SIN1_HUMAN	Q9BPZ7	9		1037.54
564	VLIEKSHEM	UACA_HUMAN	Q9BZF9	9		1084.56
565	VLLDAPIQL	ABCF3_HUMAN	Q9NUQ8	9		980.591
566	VLLDQNLTPKL	IRAK2_HUMAN	O43187	11		1252.74
567	VLLEKVIFA	WLS_HUMAN	Q5T9L3	9		1030.64
568	VLLELGPSI	MYD88_HUMAN	Q99836	9		939.564
569	VLLHHQIGL	IFIT1_HUMAN	P09914	9		1028.61
570	VLLPASEIAKL	KLHL5_HUMAN	Q96PQ7	11		1152.71
571	VLLPRVLVL	LAMB2_HUMAN	P55268	9		1020.71
572	VLM(+15.99)EKELPGF	S100P_HUMAN	P25815	10	Oxidation (M)	1177.61
573	VLMDLKALLL	DDX41_HUMAN	Q9UJV9	10		1127.7
574	VLMKIHTSL	PIGG_HUMAN	Q5H8A4	9		1040.61
575	VLPKLYVKL	RS26L_HUMAN;P62854|RS26_HUMAN	Q5JNZ5	9		1071.71
576	VLSEENFKV	ZCCHV_HUMAN	Q7Z2W4	9		1063.55
577	VLSSLAVYA	S30BP_HUMAN	Q9UHR5	9		921.517
578	VLTSNVQTI	ELF1_HUMAN	P32519	9		973.544
579	VLVDELDSL	SF3B3_HUMAN	Q15393	9		1001.53
580	VLWDVRSAQA	DCAF1_HUMAN	Q9Y4B6	10		1143.6
581	VLWKEILFL	GP108_HUMAN	Q9NPR9	9		1159.7
582	VLYEKDIQL	AKTIP_HUMAN	Q9H8T0	9		1119.62
583	VLYHVETEV	ASH2L_HUMAN	Q9UBL3	9		1087.55
584	VMAPVLEKA	PKHG5_HUMAN	O94827	9		956.536
585	VMFKKIKSFEV	TXNIP_HUMAN	Q9H3M7	11		1354.77
586	VMMDIGSTRL	CRTC2_HUMAN	Q53ET0	10		1121.56
587	VQPLELPMV	IN35_HUMAN	P80217	9		1024.56
588	VVDSGVYAV	BCAR1_HUMAN	P56945	9		907.465
589	VVMEELLKV	CYFP1_HUMAN	Q7L576	9		1058.6
590	VVYGEPITA	DPYL2_HUMAN	Q16555	9		947.496
591	YGLKPLSTV	ISG15_HUMAN	P05161	9		976.559
592	YIFTTPKSV	FND3A_HUMAN	Q9Y2H6	9		1054.57
593	YILKIVPTV	ERGI1_HUMAN	Q969X5	9		1044.66
594	YISDTLGQV	SAMD9_HUMAN;Q8IVG5|SAM9L_HUMAN	Q5K651	9		994.497
595	YIWSKADLKL	RSAD2_HUMAN	Q8WXG1	10		1235.69
596	YLDDLLPKL	UBE3B_HUMAN	Q7Z3V4	9		1088.61
597	YLDEKLALL	BAIP3_HUMAN	O94812	9		1076.61
598	YLDIVKLLL	ANKH1_HUMAN	Q8IWZ3	9		1088.68
599	YLDVAEAFL	TF3C3_HUMAN	Q9Y5Q9	9		1039.52
600	YLFHIAGAYL	TRAM1_HUMAN	Q15629	10		1166.61
601	YLFHIAGAYLL	TRAM1_HUMAN	Q15629	11		1279.7
602	YLFHVQEV	NSMA_HUMAN	O60906	8		1033.52
603	YLFKVVLI	RB11B_HUMAN;P62491|RB11A_HUMAN	Q15907	8		993.626
604	YLIELEKNM	TTC1_HUMAN	Q99614	9		1151.59
605	YLLAERDLYL	TGM2_HUMAN	P21980	10		1267.68
606	YLLENGLNL	SC24C_HUMAN	P53992	9		1047.56
607	YLLEQDFPGM	EHD4_HUMAN	Q9H223	10		1211.55
608	YLLEQTPEQQA	IRF9_HUMAN	Q00978	11		1318.64
609	YLQGLEARL	ATF6B_HUMAN	Q99941	9		1061.59
610	YLSDNHILISA	CD302_HUMAN	Q8IX05	11		1244.64
611	YLSPKLWAL	LARP6_HUMAN	Q9BRS8	9		1089.62
612	YLTFLPAEV	IFIH1_HUMAN	Q9BYX4	9		1051.56
613	YLVEINKILL	UTRO_HUMAN	P46939	10		1216.74
614	YLVKIFEEL	KEAP1_HUMAN	Q14145	9		1152.64
615	YLWNTVSKL	DDX60_HUMAN	Q8IY21	9		1122.61
616	YLYDLNHTLY	UN93B_HUMAN	Q9H1C4	10		1313.63
617	YMFEAREFL	SND1_HUMAN	Q7KZF4	9		1204.56
618	YMPMSPASV	IRS2_HUMAN	Q9Y4H2	9		981.43
619	YQSELELRV	VP13D_HUMAN	Q5THJ4	9		1135.59
620	YVDDGLISLQVK	KPYM_HUMAN	P14618	12		1348.72
621	YVINVTTHL	DUS10_HUMAN	Q9Y6W6	9		1058.58
622	AAMDDVMQV	UBP48_HUMAN	Q86UV5	9		978.415
623	ALAAVVTVL	SCAP_HUMAN	Q12770	9		855.543
624	ALAEIAKAEL	SFPQ_HUMAN	P23246	10		1027.59
625	ALAKLVEAI	RL7A_HUMAN	P62424	9		926.58
626	ALALTAISL	SRRM2_HUMAN	Q9UQ35	9		871.538
627	ALANMTEQI	CO6A2_HUMAN	P12110	9		989.485
628	ALLNLAERL	RNF38_HUMAN;Q7L0R7|RNF44_HUMAN	Q9H0F5	9		1011.61
629	ALNAITKKL	GCN1_HUMAN	Q92616	9		970.617
630	ALPAFTTEI	P3IP1_HUMAN	Q96FE7	9		961.512
631	ALQDQLLKL	TRIPB_HUMAN	Q15643	9		1040.62
632	ALQEERLLL	PANK4_HUMAN	Q9NVE7	9		1083.63
633	ALVDHLNVGV	BL1S1_HUMAN	P78537	10		1035.57
634	ALWEMEEHQL	STK10_HUMAN	O94804	10		1284.58
635	ALWHEEAVL	ERG24_HUMAN	O76062	9		1066.54
636	AQIDHYLGL	RTN4_HUMAN	Q9NQC3	9		1028.53
637	AVASFVTQL	NICA_HUMAN	Q92542	9		934.512
638	AVYGPELYAA	RFOX2_HUMAN	O43251	10		1052.52
639	FLDSKFYLL	MAP1B_HUMAN	P46821	9		1144.62
640	FLQEEAEKM	PLEC_HUMAN	Q15149	9		1123.52
641	FLQRKLASL	VPS18_HUMAN	Q9P253	9		1074.65
642	FLVDIMEHL	EPMIP_HUMAN	Q7L775	9		1115.57
643	FVLGTVSSV	TECT1_HUMAN	Q2MV58	9		907.501
644	GAALIYTSV	DC1L2_HUMAN;Q9Y6G9|DC1L1_HUMAN	O43237	9		893.486
645	GIIDPEESHRL	PLEC_HUMAN	Q15149	11		1264.64
646	GLAPLLLHL	MROH1_HUMAN	Q8NDA8	9		945.601
647	GLAVGSYLV	NB5R1_HUMAN	Q9UHQ9	9		877.491
648	GLFSAKLFL	GAPD1_HUMAN	Q14C86	9		994.585
649	GLGIILDSV	NU188_HUMAN	Q5SRE5	9		885.517
650	GLIENPALL	NDUB4_HUMAN	O95168	9		938.544
651	GLLAENNAL	GRAP1_HUMAN	Q4V328	9		913.487
652	GLLGATVNL	ZFYV1_HUMAN	Q9HBF4	9		856.502
653	GLLGQEGLVEI	PAR10_HUMAN	Q53GL7	11		1126.62
654	GLLTRLLQV	TP4AP_HUMAN	Q8TEL6	9		1011.64
655	GLMEDLLKL	ELYS_HUMAN	Q8WYP5	9		1030.57
656	GLSEGQVQL	BIG3_HUMAN	Q5TH69	9		929.482
657	GLVDKLQAL	CPIN1_HUMAN	Q6FI81	9		955.57
658	GLYSRQLYVL	UBA1_HUMAN	P22314	10		1210.67
659	GMDSRPPMA	MP2K1_HUMAN	Q02750	9		960.416
660	GMLEKIDM(+15.99)I	RBM12_HUMAN	Q9NTZ6	9	Oxidation (M)	1064.52
661	GTVENVEQV	IF2B2_HUMAN	Q9Y6M1	9		973.472
662	GVASLVWEL	LMF2_HUMAN	Q9BU23	9		972.528
663	GVIDPVHSHRV	EPIPL_HUMAN;Q15149|PLEC_HUMAN	P58107	11		1214.65
664	GVSPVNISV	K2C75_HUMAN	O95678	9		870.481
665	ILAGEMLSV	TCPG_HUMAN	P49368	9		931.505
666	ILHDNLKQL	GNA13_HUMAN	Q14344	9		1092.63
667	ILPMSLLSV	ALG8_HUMAN	Q9BVK2	9		971.572
668	ILQESRMMI	TBCA_HUMAN	O75347	9		1119.58
669	IQHDLIFSL	HIF1A_HUMAN	Q16665	9		1084.59
670	IVVNVSPYL	HID1_HUMAN	Q8IV36	9		1002.58
671	KLFDLDEKL	SAAL1_HUMAN	Q96ER3	9		1119.62
672	KLFNDAIRL	RBL2A_HUMAN;Q9UNT1|RBL2B_HUMAN	Q9UBK7	9		1088.63
673	KLLAKVEQL	LC7L2_HUMAN	Q9Y383	9		1040.66
674	KLLEELLVSL	GO45_HUMAN	Q9H2G9	10		1155.71
675	KLLETELLQEI	DTX3L_HUMAN	Q8TDB6	11		1327.76
676	KLNPKIMDV	TENS3_HUMAN	Q68CZ2	9		1056.6
677	KLSEKIDQL	TRAF7_HUMAN	Q6Q0C0	9		1072.61
678	KLVDYARSV	CAB45_HUMAN	Q9BRK5	9		1049.59
679	KLYKNLLYL	ETFR1_HUMAN	Q6IPR1	9		1166.71
680	KMAEMLVEL	MOFA1_HUMAN;Q96HT8|MR1L1_HUMAN	Q9Y605	9		1062.55
681	KMHARDFTV	IF4A1_HUMAN;Q14240|IF4A2_HUMAN	P60842	9		1103.55
682	KVLSKEFHL	SET_HUMAN	Q01105	9		1099.64
683	LLAGLHVLL	UBR2_HUMAN	Q8IWV8	9		947.617
684	LLFKEGVMV	RS10_HUMAN;Q9NQ39|RS10L_HUMAN	P46783	9		1034.58
685	LLYTAVNQL	TTC37_HUMAN	Q6PGP7	9		1033.58
686	LSEKTVLL	CD59_HUMAN	P13987	8		901.548
687	MLSEAGLSV	HMGCL_HUMAN	P35914	9		905.453
688	NLLETKLQL	PATL1_HUMAN	Q86TB9	9		1070.63
689	NLLPGTEYV	FINC_HUMAN	P02751	9		1004.52
690	NMIDKDVEL	COBL1_HUMAN	Q53SF7	9		1075.52
691	QLAKLMATL	MYH9_HUMAN	P35579	9		987.579
692	QLIDAVLNL	INT1_HUMAN	Q8N201	9		997.581
693	QLIPQQLLTTL	MED25_HUMAN	Q71SY5	11		1266.75
694	QMMPEVRGA	VATE1_HUMAN	P36543	9		1017.47
695	RLDEVSREL	RRBP1_HUMAN	Q9P2E9	9		1115.59
696	RLPGSGAVQAA	YRDC_HUMAN	Q86U90	11		1025.56
697	RLYDTHITV	UBP11_HUMAN	P51784	9		1116.59
698	RQADKVWRL	NFIB_HUMAN;Q14938|NFIX_HUMAN;Q12857|NFIA_HUMAN;P08651|NFIC_HUMAN	O00712	9		1170.66
699	SIAAVLPKV	SERC2_HUMAN	Q96SA4	9		896.569
700	SLDGFTIQV	OAS2_HUMAN	P29728	9		978.502
701	SLFQSRISL	FCSD2_HUMAN	O94868	9		1049.59
702	SLHSKLFRV	F214A_HUMAN	Q32MH5	9		1085.63
703	SLIAKVATA	TCPW_HUMAN;P40227|TCPZ_HUMAN	Q92526	9		872.533
704	SLIDKHLNL	RHG10_HUMAN	A1A4S6	9		1051.6
705	SLISIKRLTL	U520_HUMAN	O75643	10		1142.74
706	SLLEDLSHI	SRTD1_HUMAN	Q9UHV2	9		1025.54
707	SLLEHHALQL	CCD22_HUMAN	O60826	10		1159.63
708	SLLEKAGPEL	PAR14_HUMAN	Q460N5	10		1055.59
709	SLLNEIAFL	MGAP_HUMAN	Q8IWI9	9		1018.57
710	SLLQTNIAL	LAMA3_HUMAN	Q16787	9		971.565
711	SLM(+15.99)DEISFL	NFL_HUMAN	P07196	9	Oxidation (M)	1069.5
712	SLNGLEVHL	HPS4_HUMAN	Q9NQG7	9		980.529
713	SLYDQAEKL	PSMD3_HUMAN	O43242	9		1065.53
714	SQFNKEILL	STAT6_HUMAN	P42226	9		1090.6
715	SVLAVVAAV	MYO1B_HUMAN	O43795	9		827.512
716	SVLQRVQSV	ACAP3_HUMAN	Q96P50	9		1014.58
717	TIATALEYV	BL1S1_HUMAN	P78537	9		979.523
718	TLLDYLIKT	EPN2_HUMAN	O95208	9		1078.63
719	TLLDYLLKT	EPN3_HUMAN	Q9H201	9		1078.63
720	TLPEIFEAA	SGTA_HUMAN	O43765	9		989.507
721	TLTALTTSV	CD81_HUMAN	P60033	9		905.507
722	TLTQITAGL	GBB2_HUMAN	P62879	9		916.523
723	VLGEFGVRNV	RPAC1_HUMAN	O15160	10		1088.6
724	VLWDRTFSLFQ	STAT1_HUMAN	P42224	11		1410.73
725	VLWDRTFSLFQQ	STAT1_HUMAN	P42224	12		1538.79
726	VLYSVMTLV	SSRG_HUMAN	Q9UNL2	9		1023.57
727	YLGIVELLV	IKBA_HUMAN	P25963	9		1017.61
728	AAIENLNEA	APC5_HUMAN	Q9UJX4	9		943.461
729	AIFAGTMQL	LRC8D_HUMAN	Q7L1W4	9		950.49
730	ALAELVAAA	COG2_HUMAN	Q14746	9		827.475
731	ALAPSPAAA	PNRC1_HUMAN	Q12796	9		767.418
732	ALDDIIYRA	HYCCI_HUMAN	Q9BYI3	9		1048.56
733	ALDTPVMV	DCA13_HUMAN	Q9NV06	8		844.436
734	ALFFGNAFI	SSRG_HUMAN	Q9UNL2	9		998.523
735	ALGGAPYQV	NLS1_HUMAN	Q8NA29	9		874.455
736	ALHDSSDYL	CERS2_HUMAN	Q96G23	9		1019.46
737	ALLAENSELKL	ATF6B_HUMAN	Q99941	11		1199.68
738	ALLETSLLHHF	PCX4_HUMAN	Q63HM2	11		1279.69
739	ALMEQVAHQTI	CDC37_HUMAN	Q16543	11		1239.63
740	ALNEHMTSL	ARI2_HUMAN	O95376	9		1014.48
741	ALQAAIQQL	GCN1_HUMAN	Q92616	9		954.55
742	ALTHIDHSL	SYMC_HUMAN	P56192	9		1005.52
743	ALWTGMHTI	ANFY1_HUMAN	Q9P2R3	9		1028.51
744	AMMEKLVKS	STAT2_HUMAN	P52630	9		1035.55
745	AMPQTVYGV	SMAP2_HUMAN	Q8WU79	9		964.469
746	AQDPTAFSV	KNOP1_HUMAN	Q1ED39	9		934.44
747	ATSPINPAV	L1CAM_HUMAN	P32004	9		868.465
748	FIMEGPLTRI	SOS2_HUMAN	Q07890	10		1175.64
749	FIQSIISTV	PGM1_HUMAN	P36871	9		1006.57
750	FLDALIVSM(+15.99)	XRCC5_HUMAN	P13010	9	Oxidation (M)	1023.53
751	FLEESIEEV	FR1L6_HUMAN	Q2WGJ9	9		1093.52
752	FLLDHGASL	ANK3_HUMAN	Q12955	9		971.508
753	FLLSSQVGL	EXT2_HUMAN	Q93063	9		962.544
754	FLPFLTTEV	SWET1_HUMAN	Q9BRV3	9		1065.57
755	FLSPLAAAV	UBA6_HUMAN	A0AVT1	9		887.512
756	FMIQSPEAA	TMC6_HUMAN	Q7Z403	9		992.464
757	FMLDGNNNL	PJA2_HUMAN;Q8NG27|PJA1_HUMAN	O43164	9		1036.46
758	GLAEKIPDVSM	TESK2_HUMAN	Q96S53	11		1158.6
759	GLDWLSNEL	ARF4_HUMAN	P18085	9		1045.51
760	GLFRMKLLL	UBE2S_HUMAN	Q16763	9		1089.67
761	GLLDLPFRV	SMHD1_HUMAN	A6NHR9	9		1028.6
762	GLLGFFVGL	MTCH1_HUMAN	Q9NZJ7	9		921.532
763	GLLQQPPAL	E2F3_HUMAN	O00716	9		935.544
764	GLLSAEVARLLL	PLEC_HUMAN	Q15149	12		1253.77
765	GLPDYTSGV	WDR81_HUMAN	Q562E7	9		907.429
766	GLQTQVIAA	TLN1_HUMAN	Q9Y490	9		899.508
767	GLSEAQVM(+15.99)M	KLC1_HUMAN	Q07866	9	Oxidation (M)	980.431
768	GLWEIENNPTV	HDGF_HUMAN;Q5TGJ6|HDGL1_HUMAN	P51858	11		1270.62
769	GLYEGEFTL	MBTP1_HUMAN	Q14703	9		1027.49
770	GMAAMPQTV	SMAP2_HUMAN	Q8WU79	9		904.415
771	GMGQIYEV	HPHL1_HUMAN	Q6MZM0	8		895.411
772	GMVDSITQA	TLN1_HUMAN	Q9Y490	9		920.427
773	GSHSMRYFFTSV	HLAA_HUMAN	P04439	12		1417.64
774	GTASGFYTV	FLII_HUMAN	Q13045	9		901.418
775	GVGPAPPVA	PTN23_HUMAN	Q9H3S7	9		763.423
776	HLSSIEVLI	DDX27_HUMAN	Q96GQ7	9		1009.58
777	ILATNTQKV	MX2_HUMAN	P20592	9		986.576
778	ILFDLNEAI	SI1L1_HUMAN	O43166	9		1046.56
779	ILHHKVYDL	CYB5_HUMAN	P00167	9		1136.63
780	ILHSVTTNL	NEDD1_HUMAN	Q8NHV4	9		996.56
781	ILLEAAEYL	MAD4_HUMAN	Q14582	9		1033.57
782	ILNESGEEL	ACSA_HUMAN	Q9NR19	9		1002.49
783	ILNKQEFFV	EPS15_HUMAN	P42566	9		1136.62
784	ILQEIEHVFL	ST32C_HUMAN	Q86UX6	10		1239.69
785	ILWDTLLRL	POMT2_HUMAN	Q9UKY4	9		1141.69
786	IMDRIYKNV	ACSL3_HUMAN;O60488|ACSL4_HUMAN	O95573	9		1150.62
787	IQRTPKIQV	B2MG_HUMAN	P61769	9		1081.66
788	KIAPYSVEI	PRKDC_HUMAN	P78527	9		1018.57
789	KIFDIDEAEEGV	IF2B_HUMAN	P20042	12		1363.65
790	KILDDLFLHTL	SYRC_HUMAN	P54136	11		1326.75
791	KILEEAHEL	SOS1_HUMAN	Q07889	9		1080.58
792	KLIEFLLKA	PP6R3_HUMAN	Q5H9R7	9		1073.68
793	KLLQFLDQA	INT1_HUMAN	Q8N201	9		1074.61
794	KLQEKVELL	BRE1A_HUMAN	Q5VTR2	9		1098.66
795	KLSTVRVFL	L2GL2_HUMAN	Q6P1M3	9		1061.66
796	KMFNQDIEKL	MX2_HUMAN	P20592	10		1264.65
797	KMLDAEDIVNTA	ACTN4_HUMAN	O43707	12		1318.64
798	KMSQVAPSL	NOP56_HUMAN	O00567	9		959.511
799	KMWEKAIKL	DOCK5_HUMAN	Q9H7D0	9		1145.66
800	KQFDKILELI	AL1A3_HUMAN	P47895	10		1245.73
801	LDEGKMKL	RS9_HUMAN	P46781	8		932.5
802	LLTELSNSL	UXT_HUMAN	Q9UBK9	9		988.544
803	LVDDSVNNV	PIMT_HUMAN	P22061	9		973.472
804	MLDSLRIYL	TRRAP_HUMAN	Q9Y4A5	9		1122.61
805	MLYEFFVKV	TSAP1_HUMAN	Q9NX07	9		1174.61
806	NLLGM(+15.99)IFSM	ASTER_HUMAN	Q9Y284	9	Oxidation (M)	1040.5
807	QLATPLPLA	PRR36_HUMAN	Q9H6K5	9		922.549
808	QLISKIPHI	IF5_HUMAN	P55010	9		1047.64
809	QLNELQAQL	NUMA1_HUMAN	Q14980	9		1055.56
810	QLQPQPVAV	TM165_HUMAN	Q9HC07	9		978.55
811	QLYQLFHYL	KT3K_HUMAN	Q9HA64	9		1223.63
812	RGLLLLLLL	GON2_HUMAN;Q96CG8|CTHR1_HUMAN	O43555	9		1022.72
813	RLEDQVHAL	MROH6_HUMAN	A6NGR9	9		1079.57
814	RLFESSQYL	MON2_HUMAN	Q7Z3U7	9		1141.58
815	RLLPVQENFLL	CALB1_HUMAN;P22676|CALB2_HUMAN	P05937	11		1340.78
816	RMIDAYTHL	IFIH1_HUMAN	Q9BYX4	9		1118.55
817	RVMEELPLMLL	RN213_HUMAN	Q63HN8	11		1342.74
818	SILRGIFSV	GBP4_HUMAN	Q96PP9	9		990.586
819	SILTSTTTV	NCOR2_HUMAN	Q9Y618	9		921.502
820	SIYGGFLLGV	COPB2_HUMAN	P35606	10		1024.56
821	SLAAFSVISV	RTN3_HUMAN	O95197	10		992.554
822	SLAEAAYEA	IMB1_HUMAN	Q14974	9		923.424
823	SLASTLSKL	GPTC8_HUMAN	Q9UKJ3	9		918.539
824	SLFGYSVAL	ITA3_HUMAN	P26006	9		955.501
825	SLFNGRWYA	U2AFL_HUMAN;Q15696|U2AFM_HUMAN	Q15695	9		1112.54
826	SLFQGVEFHYV	LBR_HUMAN	Q14739	11		1324.65
827	SLGQAEQV	PAR10_HUMAN	Q53GL7	8		830.413
828	SLLDDSSLHL	L2GL1_HUMAN	Q15334	10		1098.56
829	SLLESVFKT	MYO1E_HUMAN	Q12965	9		1022.56
830	SVLTGVVYL	RHBL4_HUMAN	Q8TEB9	9		949.548
831	SVQESTVTV	SON_HUMAN	P18583	9		948.476
832	TLIRSDAVALV	ACOX1_HUMAN	Q15067	11		1156.68
833	TLLGHEFVL	CDC27_HUMAN	P30260	9		1027.57
834	TLTELRAFL	KDM5C_HUMAN	P41229	9		1062.61
835	TLYEAVREVL	RL10A_HUMAN	P62906	10		1191.65
836	TMTTIQMSV	IF4G1_HUMAN	Q04637	9		1010.48
837	V(+42.01)ILLLLLLLL	LIRB1_HUMAN	Q8NHL6	10	Acetylation (N-term)	1176.85
838	V(+42.01)LLLLLLLLL	PTCA_HUMAN;Q8N423|LIRB2_HUMAN;Q9UIW2|PLXA1_HUMAN	Q14761	10	Acetylation (N-term)	1176.85
839	VISEATEQV	AKAP1_HUMAN	Q92667	9		974.492
840	VITQGSPV	LIRA1_HUMAN;Q8N423|LIRB2_HUMAN;Q8N6C8|LIRA3_HUMAN;Q8NHL6|LIRB1_HUMAN	O75019	8		799.444
841	VLDKLLPKL	SMCA5_HUMAN	O60264	9		1037.68
842	VLGEIQEI	COPB2_HUMAN	P35606	8		899.496
843	VLIDEVESL	PCH2_HUMAN	Q15645	9		1015.54
844	VLLRSLVKV	TAP2_HUMAN	Q03519	9		1025.7
845	VLQDQVDEL	NIN_HUMAN	Q8N4C6	9		1057.53
846	VLQEAPWEV	ES8L2_HUMAN	Q9H6S3	9		1069.54
847	VLQGLEIEL	K1C16_HUMAN	P08779	9		1012.58
848	VLVEMVQAL	SPTC1_HUMAN	O15269	9		1000.56
849	VLWTGPKVV	OGA_HUMAN	O60502	9		997.596
850	VMVDNIPKL	EXC6B_HUMAN	Q9Y2D4	9		1027.57
851	VVGHITEGV	COG6_HUMAN	Q9Y2V7	9		909.492
852	VVLDTLEQV	SRGP1_HUMAN	Q7Z6B7	9		1014.56
853	VVVPAVPTV	SNPH_HUMAN	O15079	9		879.543
854	YAYFDTPAV	ERRFI_HUMAN	Q9UJM3	9		1045.48
855	YIMEGVKAT	RN114_HUMAN	Q9Y508	9		1010.51
856	YLLASKAYL	INT2_HUMAN	Q9H0H0	9		1040.59
857	YLPEDFIRV	IRAK2_HUMAN	O43187	9		1150.6
858	YLSAKVEAL	IER2_HUMAN	Q9BTL4	9		992.554
859	YLYEHNFAF	PIGV_HUMAN	Q9NUD9	9		1202.54
860	YVTDSTISV	SAM9L_HUMAN	Q8IVG5	9		983.481
861	AIMRSPQMV	CTNB1_HUMAN	P35222	9		1031.53
862	AIVRSLPSV	AT2A2_HUMAN;Q93084|AT2A3_HUMAN;O14983|AT2A1_HUMAN	P16615	9		940.571
863	ALAKIEIKL	UCRIL_HUMAN;P47985|UCRI_HUMAN	P0C7P4	9		997.654
864	ALFELPGPSQAV	PKHG3_HUMAN	A1L390	12		1227.65
865	ALGSLILM(+15.99)I	BI1_HUMAN	P55061	9	Oxidation (M)	945.557
866	ALIPVINKL	DNM1L_HUMAN	O00429	9		979.643
867	ALLETNPYLL	CLPT1_HUMAN	O96005	10		1145.63
868	ALLGLLLDL	AT2B1_HUMAN	P20020	9		939.6
869	ALLNDIESSHLL	RHG29_HUMAN	Q52LW3	12		1323.7
870	ALLPVDIFL	LMBD1_HUMAN	Q9NUN5	9		999.6
871	ALMAHAMEEV	KHDR1_HUMAN	Q07666	10		1100.5
872	ALWKQLLEL	HELZ2_HUMAN	Q9BYK8	9		1112.66
873	AMAPTSPQI	RM09_HUMAN	Q9BYD2	9		914.453
874	ATFARIWYL	RM13_HUMAN	Q9BYD1	9		1139.61
875	ELMRHQPTL	HUWE1_HUMAN	Q7Z6Z7	9		1123.58
876	ELYEKLELV	CDK9_HUMAN	P50750	9		1134.62
877	FLADVDKLKL	CKAP5_HUMAN	Q14008	10		1160.68
878	FLEERSVLL	AKAP9_HUMAN	Q99996	9		1104.62
879	FLFDEEMEQM	LARP1_HUMAN	Q6PKG0	10		1317.53
880	FLFDKTLLI	PKHG3_HUMAN	A1L390	9		1108.65
881	FLFDVVSKI	RRAGC_HUMAN;Q9NQL2|RRAGD_HUMAN	Q9HB90	9		1066.61
882	FLHEATARL	SRBP1_HUMAN	P36956	9		1056.57
883	FLLAKVINA	SI1L1_HUMAN;Q9P2F8|SI1L2_HUMAN;O60292|SI1L3_HUMAN	O43166	9		987.612
884	FLLEKPFSV	ANM3_HUMAN	O60678	9		1078.61
885	FLLKFQGIKM	CALB1_HUMAN	P05937	10		1223.71
886	FLLKQIEFL	DSRAD_HUMAN	P55265	9		1149.68
887	FLLPLRIAL	GPAT4_HUMAN	Q86UL3	9		1054.69
888	FLMKQQSLL	DC1L2_HUMAN	O43237	9		1106.62
889	FLRDNLEWL	PSMD1_HUMAN	Q99460	9		1204.62
890	FVDELRITL	SNX14_HUMAN	Q9Y5W7	9		1104.62
891	FVIRNIVEA	RS26L_HUMAN;P62854|RS26_HUMAN	Q5JNZ5	9		1059.61
892	FVTPLLETV	BCAR3_HUMAN	O75815	9		1017.57
893	GLDIITNKV	MOD5_HUMAN	Q9H3H1	9		971.565
894	GLFQKLENI	DESP_HUMAN	P15924	9		1060.59
895	GLGEALGAVEL	MRCKG_HUMAN	Q6DT37	11		1027.55
896	GLHDGIQRV	NDST3_HUMAN;Q9H3R1|NDST4_HUMAN;P52849|NDST2_HUMAN;P52848|NDST1_HUMAN	O95803	9		993.535
897	GLKDFKTFL	RBP2_HUMAN;A6NKT7|RGPD3_HUMAN;Q7Z3J3|RGPD4_HUMAN;P0DJD1|RGPD2_HUMAN;P0DJD0|RGPD1_HUMAN;Q99666|RGPD5_HUMAN;O14715|RGPD8_HUMAN	P49792	9		1067.6
898	GLLDRIMQL	SYFB_HUMAN	Q9NSD9	9		1057.6
899	GLMEDTTQL	TNR21_HUMAN	O75509	9		1006.46
900	GLPALVVSV	AGRG6_HUMAN	Q86SQ4	9		853.527
901	GLQKMVALL	CTNB1_HUMAN	P35222	9		971.584
902	GLSNDDFQV	PAR14_HUMAN	Q460N5	9		993.44
903	GLSPDAVYV	FBX8_HUMAN	Q9NRD0	9		919.465
904	GMAQKTWEL	CSN5_HUMAN	Q92905	9		1062.52
905	GMFDNRDVAV	ERN1_HUMAN	O75460	10		1122.51
906	GTIDEIQKLHI	DDB1_HUMAN	Q16531	11		1265.7
907	GVLNSPVKAV	SC24C_HUMAN	P53992	10		982.581
908	HIYDNRIVL	OGT1_HUMAN	O15294	9		1141.62
909	HLATVKLLV	RIPK4_HUMAN	P57078	9		992.638
910	HLAVVELLL	ANR17_HUMAN;Q8IWZ3|ANKH1_HUMAN	O75179	9		1005.62
911	HLFPSAEKATL	SPX3_HUMAN	Q8NCC5	11		1212.65
912	HLIDPNTLQVA	NMD3_HUMAN	Q96D46	11		1219.66
913	HLLLGVVRI	RAD21_HUMAN;Q9H4I0|RD21L_HUMAN	O60216	9		1018.67
914	HLLNMIFHA	TMTC3_HUMAN	Q6ZXV5	9		1094.57
915	HLMEIQVNGGTV	RL3_HUMAN	P39023	12		1296.65
916	HLMPHLLTL	PP4R1_HUMAN	Q8TF05	9		1073.61
917	HLMTKVEEL	FKB15_HUMAN	Q5T1M5	9		1098.57
918	HLTEDTPKV	NSDHL_HUMAN	Q15738	9		1038.53
919	HLYDIHVTV	NUD19_HUMAN	A8MXV4	9		1095.57
920	HLYTSLPSL	VGLL4_HUMAN	Q14135	9		1029.55
921	HMMPDLPNV	ELP3_HUMAN	Q9H9T3	9		1052.48
922	IILGKIWDL	EP15R_HUMAN	Q9UBC2	9		1069.65
923	ILAELLLRV	CDK7_HUMAN	P50613	9		1038.68
924	ILDDVAM(+15.99)VL	RBM25_HUMAN	P49756	9	Oxidation (M)	1003.53
925	ILDEYMRFL	RSAD2_HUMAN	Q8WXG1	9		1198.61
926	ILGDLSHLL	ERD23_HUMAN	O43731	9		979.57
927	ILIGDHQQL	ZNFX1_HUMAN	Q9P2E3	9		1035.57
928	ILIKHLVKV	RHG42_HUMAN	A6NI28	9		1061.73
929	ILLRDLPTL	F174B_HUMAN	Q3ZCQ3	9		1052.66
930	ILQSLLETL	KLC1_HUMAN	Q07866	9		1028.61
931	ILSEMRASL	OAS3_HUMAN	Q9Y6K5	9		1018.55
932	ILVVIEPLL	SF3B1_HUMAN	O75533	9		1007.66
933	IMAEELVKL	TMF1_HUMAN	P82094	9		1044.59
934	IMNDIPIRL	CAPAM_HUMAN	Q9H4Z3	9		1083.61
935	KLAVLLVTL	UN93B_HUMAN	Q9H1C4	9		968.663
936	KLHDINAQM	AP2B1_HUMAN	P63010	9		1068.54
937	KLIDLSQVMYL	MACC1_HUMAN	Q6ZN28	11		1321.73
938	KLKDIVSLV	ACSL3_HUMAN	O95573	9		1013.65
939	KLLDLDDKLLM	F149B_HUMAN	Q96BN6	11		1315.74
940	KLQVELDNV	MYH9_HUMAN	P35579	9		1056.58
941	KLSDVWKEL	MLKL_HUMAN	Q8NB16	9		1116.62
942	KLSLVAAMLLL	BIP_HUMAN	P11021	11		1170.74
943	KLVKNLFEL	VPS4A_HUMAN	Q9UN37	9		1102.67
944	KLVPFLKKV	ERF3A_HUMAN;Q8IYD1|ERF3B_HUMAN	P15170	9		1070.72
945	KLWQTPLHV	ANR52_HUMAN	Q8NB46	9		1120.64
946	KMDWIFHTI	PK3CA_HUMAN	P42336	9		1189.6
947	KMLDEMKDNL	CSN1_HUMAN	Q13098	10		1235.59
948	KMLKEIVKA	DDX27_HUMAN	Q96GQ7	9		1058.65
949	KMMLIVNMV	GLYR1_HUMAN	Q49A26	9		1077.57
950	KMPKFSMPSL	AHNK_HUMAN	Q09666	10		1164.6
951	LILGKIWDL	EPS15_HUMAN	P42566	9		1069.65
952	LLDGTVFEI	DGCR6_HUMAN;Q9BY27|DGC6L_HUMAN	Q14129	9		1005.54
953	LLDLIQTKV	AP2B1_HUMAN;Q10567|AP1B1_HUMAN	P63010	9		1041.64
954	LLDYHLNYL	FMR1_HUMAN	Q06787	9		1162.6
955	LLLEVISGERL	ACTN2_HUMAN;P12814|ACTN1_HUMAN;O43707|ACTN4_HUMAN	P35609	11		1240.74
956	LLPDQPPYHL	UB2L6_HUMAN	O14933	10		1191.63
957	LLSDPIPEV	RPTOR_HUMAN	Q8N122	9		981.538
958	LLSEILHLL	IF4G3_HUMAN	O43432	9		1049.65
959	LMWELEKKSAV	EIF3H_HUMAN	O15372	11		1332.71
960	LQVEEVHQL	DBLOH_HUMAN	Q9NR28	9		1093.58
961	MLDAALATL	GCN1_HUMAN	Q92616	9		917.489
962	MLIKLLEVL	SPTB2_HUMAN;P11277|SPTB1_HUMAN	Q01082	9		1070.68
963	NLDKSILKV	DHX29_HUMAN	Q7Z478	9		1028.62
964	NLFRHLHEI	GTPB2_HUMAN	Q9BX10	9		1177.64
965	NLLDVEKVSL	TARB1_HUMAN	Q13395	10		1128.64
966	NLLGKLINI	TMCC1_HUMAN	O94876	9		996.633
967	NLQGKILSV	SPT5H_HUMAN	O00267	9		970.581
968	QLDIIIHSL	XRCC5_HUMAN	P13010	9		1050.61
969	QLLDVLARL	INF2_HUMAN	Q27J81	9		1039.64
970	QLLEEELARL	PLEC_HUMAN	Q15149	10		1212.67
971	QLQEIIARL	DDX54_HUMAN	Q8TDD1	9		1082.64
972	QLQESVFHL	CSF1_HUMAN	P09603	9		1099.57
973	QMADALQYL	WASH2_HUMAN;A8K0Z3|WASH1_HUMAN;C4AMC7|WASH3_HUMAN	Q6VEQ5	9		1051.5
974	QMLDVAIRV	AP3D1_HUMAN	O14617	9		1043.58
975	RLAADFENSV	IFIT1_HUMAN	P09914	10		1120.55
976	RLLHLPLSL	LRRC1_HUMAN	Q9BTT6	9		1060.68
977	RLPEFKFWHA	RER1_HUMAN	O15258	10		1329.7
978	RLWDEVMQAV	TCAF1_HUMAN	Q9Y4C2	10		1245.62
979	RQIEVLTTV	ITPI2_HUMAN	P28290	9		1057.61
980	SILQHLLLV	DIAP1_HUMAN	O60610	9		1034.65
981	SLAEMLEDL	NMD3_HUMAN	Q96D46	9		1019.48
982	SLAKEIQYL	ATF4_HUMAN	P18848	9		1063.59
983	SLIKQIPRIL	RL10A_HUMAN	P62906	10		1179.77
984	SLLDIIEKVMA	TSC2_HUMAN	P49815	11		1230.69
985	SLLKKEFEL	LONM_HUMAN	P36776	9		1105.64
986	SLLSQIVDL	TRAK2_HUMAN	O60296	9		986.565
987	SLVAAMLLL	BIP_HUMAN	P11021	9		929.562
988	SLYPHFTLL	ALG11_HUMAN	Q2TAA5	9		1089.59
989	SMSETVRLV	LMAN1_HUMAN	P49257	9		1020.53
990	SVVTTVWGV	ZMIZ2_HUMAN;Q9ULJ6|ZMIZ1_HUMAN	Q8NF64	9		946.512
991	TLKRQLDEV	ATF6A_HUMAN	P18850	9		1100.62
992	TLLEREDVTL	PP6R3_HUMAN	Q5H9R7	10		1187.64
993	TLLESIRQA	WASH2_HUMAN;A8MWX3|WASH4_HUMAN;A8K0Z3|WASH1_HUMAN;C4AMC7|WASH3_HUMAN;Q9NQA3|WASH6_HUMAN	Q6VEQ5	9		1029.58
994	TLLHLAVSL	AN13A_HUMAN	Q8IZ07	9		965.591
995	TLLKALLEI	I23O1_HUMAN	P14902	9		1012.65
996	TLLTLTGNYL	MET_HUMAN	P08581	10		1107.62
997	TLPDLVPQL	WDR43_HUMAN	Q15061	9		994.57
998	VILKILPTL	ILF2_HUMAN	Q12905	9		1008.69
999	VIQDLVVSV	PIGN_HUMAN	O95427	9		970.57
1000	VLFGVPALL	HHAT_HUMAN	Q5VTY9	9		927.579
1001	VLLDYHLNYL	FMR1_HUMAN	Q06787	10		1261.67
1002	VLLELPIGL	RHG35_HUMAN	Q9NRY4	9		965.616
1003	VLLEPFIHQV	IP6K1_HUMAN	Q92551	10		1193.68
1004	VLLFETALL	H90B3_HUMAN;P08238|HS90B_HUMAN	Q58FF7	9		1017.61
1005	VLLSEILHL	IF4G3_HUMAN	O43432	9		1035.63
1006	VLMDRLPSL	NPA1P_HUMAN	O60287	9		1042.58
1007	VLMEKEFPGFL	S10AA_HUMAN	P60903	11		1308.68
1008	VLMEKELPGFL	S100P_HUMAN	P25815	11		1274.69
1009	VLQEEPPLL	MP2K7_HUMAN	O14733	9		1036.58
1010	VLSLVLVNL	RN103_HUMAN	O00237	9		968.627
1011	VMLKLVEKL	FERM2_HUMAN	Q96AC1	9		1071.67
1012	VMTPELAGV	GNAI3_HUMAN	P08754	9		915.473
1013	VQDDIKESV	ECM29_HUMAN	Q5VYK3	9		1031.51
1014	YIDEAHSI	SPTC3_HUMAN	Q9NUV7	8		946.44
1015	YIDEAHSIGA	SPTC3_HUMAN	Q9NUV7	10		1074.5
1016	YILNLVKQI	TCPD_HUMAN	P50991	9		1102.67
1017	YLDEAHSI	SPTC2_HUMAN	O15270	8		946.44
1018	YLDEAHSIGA	SPTC2_HUMAN	O15270	10		1074.5
1019	YLDVIRLLL	ANR29_HUMAN	Q8N6D5	9		1116.69
1020	YLLEEILDKV	PHF11_HUMAN	Q9UIL8	10		1233.69
1021	YVVPFVAKV	CNOT1_HUMAN	A5YKK6	9		1020.6

## Sheet: Growing Rep 1
Peptide	-10LgP	Mass	Length	ppm	m/z	z	RT	1/k0 Range	Area PC3 Growing 1	Intensity PC3 Growing 1	Scan	Precursor Id	Source File	#Spec	Accession	PTM	AScore	Decoy
A(+42.01)GELTPEE	21.67	886.392	8	9.2	887.402	1	21.5086	1.2407-1.2629			997663	13369	210719_PC3_Growing_1_Slot1-14_1_1834.d	1	Q9NZT1|CALL5_HUMAN	Acetylation (N-term)	A1:Acetylation (N-term):1001.00	FALSE
A(+42.01)GELTPEEE	24.56	1015.43	9	5.5	1016.44	1	21.9168	1.3557-1.3777			1016664	13596	210719_PC3_Growing_1_Slot1-14_1_1834.d	1	Q9NZT1|CALL5_HUMAN	Acetylation (N-term)	A1:Acetylation (N-term):1001.00	FALSE
A(+42.01)GELTPEEEAQ	23.94	1214.53	11	-9.2	608.263	2	21.9168	0.8553-0.8778			1016671	13603	210719_PC3_Growing_1_Slot1-14_1_1834.d	1	Q9NZT1|CALL5_HUMAN	Acetylation (N-term)	A1:Acetylation (N-term):1001.00	FALSE
A(+42.01)GELTPEEEAQY	22.48	1377.59	12	-14.4	689.79	2	30.6198	0.8722-0.8947			1419635	18737	210719_PC3_Growing_1_Slot1-14_1_1834.d	1	Q9NZT1|CALL5_HUMAN	Acetylation (N-term)	A1:Acetylation (N-term):1001.00	FALSE
A(+42.01)TVQQLEGRW	34.19	1228.62	10	-10.1	615.307	2	33.5691	0.8647-0.8872			1556673	20781	210719_PC3_Growing_1_Slot1-14_1_1834.d	1	Q01469|FABP5_HUMAN	Acetylation (N-term)	A1:Acetylation (N-term):1001.00	FALSE
AAFDGGFTV	47.17	883.408	9	-3.1	884.406	1	30.2623	1.3144-1.3364			1403318	18512	210719_PC3_Growing_1_Slot1-14_1_1834.d	2	Q86WA8|LONP2_HUMAN			FALSE
AAGPPISEGKY	41.31	1088.55	11	-0.2	545.279	2	7.9606	0.7922-0.8148			369506	4754	210719_PC3_Growing_1_Slot1-14_1_1834.d	1	Q15517|CDSN_HUMAN			FALSE
AAGPPISEGKYF	55.54	1235.62	12	-0.5	618.812	2	19.412	0.8524-0.8750	1030	10900	897144	12084	210719_PC3_Growing_1_Slot1-14_1_1834.d	1	Q15517|CDSN_HUMAN			FALSE
AAGQAGNEAGRF	39.77	1147.54	12	0.3	574.772	2	5.105	0.7941-0.8167			237214	2986	210719_PC3_Growing_1_Slot1-14_1_1834.d	1	Q6UWP8|SBSN_HUMAN			FALSE
AALEEADKMFL	46	1236.61	11	-1.7	619.305	2	31.6545	0.8675-0.8900			1467625	19345	210719_PC3_Growing_1_Slot1-14_1_1834.d	2	Q9Y6B2|EID1_HUMAN			FALSE
AALPNVYEV	27.99	974.507	9	-2.9	975.505	1	29.4409	1.3942-1.4162			1365277	18019	210719_PC3_Growing_1_Slot1-14_1_1834.d	2	P33992|MCM5_HUMAN			FALSE
AATEIVERV	20.88	986.54	9	-8.1	494.27	2	10.0361	0.7639-0.7866			465756	6240	210719_PC3_Growing_1_Slot1-14_1_1834.d	1				FALSE
AEVNADRITW	38.42	1173.58	10	6.9	587.796	2	17.5406	0.8242-0.8468			813753	10941	210719_PC3_Growing_1_Slot1-14_1_1834.d	1	Q08188|TGM3_HUMAN			FALSE
AEVNADRITWL	49.28	1286.66	11	1.3	644.335	2	29.3243	0.8703-0.8928	2360	24900	1359833	17939	210719_PC3_Growing_1_Slot1-14_1_1834.d	2	Q08188|TGM3_HUMAN			FALSE
AGILLLLL	21.66	824.573	8	-8.2	825.568	1	43.3409	1.2942-1.3162			2013172	30280	210719_PC3_Growing_1_Slot1-14_1_1834.d	1				FALSE
AGLLLLLL	21.66	824.573	8	-8.2	825.568	1	43.3409	1.2942-1.3162			2013172	30280	210719_PC3_Growing_1_Slot1-14_1_1834.d	1				FALSE
AGLQFPVGR	28.28	943.524	9	5.2	472.769	2	17.7979	0.7479-0.7705			825557	11123	210719_PC3_Growing_1_Slot1-14_1_1834.d	1	Q7L7L0|H2A3_HUMAN;Q96QV6|H2A1A_HUMAN;P0C0S8|H2A1_HUMAN;Q99878|H2A1J_HUMAN;Q8IUE6|H2A2B_HUMAN;P04908|H2A1B_HUMAN;P0C0S5|H2AZ_HUMAN;P16104|H2AX_HUMAN;Q93077|H2A1C_HUMAN;Q96KK5|H2A1H_HUMAN;Q9BTM1|H2AJ_HUMAN;Q71UI9|H2AV_HUMAN;Q16777|H2A2C_HUMAN;Q6FI13|H2A2A_HUMAN;P20671|H2A1D_HUMAN			FALSE
AGPPESLGV	33.54	825.423	9	4.5	826.429	1	16.9964	1.2324-1.2546			788381	10601	210719_PC3_Growing_1_Slot1-14_1_1834.d	2	Q9Y618|NCOR2_HUMAN			FALSE
AGPPISEGKY	32.1	1017.51	10	-3.7	509.759	2	7.4311	0.7771-0.7998			345037	4423	210719_PC3_Growing_1_Slot1-14_1_1834.d	1	Q15517|CDSN_HUMAN			FALSE
AGPPISEGKYF	44.42	1164.58	11	-2	583.293	2	18.5468	0.8280-0.8506	3560	57100	855507	11571	210719_PC3_Growing_1_Slot1-14_1_1834.d	3	Q15517|CDSN_HUMAN			FALSE
AGPPISEGKYFS	40.37	1251.61	12	8.5	626.815	2	16.0004	0.8506-0.8731			742120	9934	210719_PC3_Growing_1_Slot1-14_1_1834.d	1	Q15517|CDSN_HUMAN			FALSE
AIAGAPVTV	33.29	797.465	9	10.4	798.475	1	19.0075	1.2352-1.2573			881770	11908	210719_PC3_Growing_1_Slot1-14_1_1834.d	2	Q86TI2|DPP9_HUMAN			FALSE
AIAPIIAAV	36.27	837.532	9	1.2	838.535	1	38.6444	1.2877-1.3098			1793927	25595	210719_PC3_Growing_1_Slot1-14_1_1834.d	2	Q9BQ52|RNZ2_HUMAN			FALSE
AIATELAQA	26.94	886.476	9	-7	887.471	1	15.7243	1.3144-1.3364			729441	9771	210719_PC3_Growing_1_Slot1-14_1_1834.d	1	Q86Y56|DAAF5_HUMAN			FALSE
AIHHFIEGV	32.96	1021.53	9	-18.2	511.762	2	9.6668	0.7941-0.8167			448518	5988	210719_PC3_Growing_1_Slot1-14_1_1834.d	1	P09913|IFIT2_HUMAN			FALSE
AIIDKYIKL	34.07	1075.66	9	3	538.837	2	25.1465	0.8299-0.8524			1166170	15592	210719_PC3_Growing_1_Slot1-14_1_1834.d	2	Q6NUM9|RETST_HUMAN			FALSE
AIIGGM(+15.99)FTV	35.85	923.479	9	1.6	924.481	1	33.5885	1.3695-1.3914			1557572	20786	210719_PC3_Growing_1_Slot1-14_1_1834.d	2	Q9Y282|ERGI3_HUMAN	Oxidation (M)	M6:Oxidation (M):1001.00	FALSE
AIIGGMFTV	38.57	907.484	9	10.3	908.494	1	44.0444	1.3575-1.3795			2045919	30843	210719_PC3_Growing_1_Slot1-14_1_1834.d	3	Q9Y282|ERGI3_HUMAN			FALSE
AIIGGTFTV	33.22	877.491	9	5	878.497	1	34.9727	1.3291-1.3511			1622257	21997	210719_PC3_Growing_1_Slot1-14_1_1834.d	2	Q969X5|ERGI1_HUMAN			FALSE
AIIGGVIAV	22.2	811.517	9	3.8	812.522	1	38.7028	1.2794-1.3015			1796697	25683	210719_PC3_Growing_1_Slot1-14_1_1834.d	1	Q9UHC6|CNTP2_HUMAN			FALSE
AIISELVSI	23.31	943.559	9	9.4	944.569	1	46.5644	1.3951-1.4171			2163098	32696	210719_PC3_Growing_1_Slot1-14_1_1834.d	1	P78344|IF4G2_HUMAN			FALSE
AILGIHNEV	36.24	964.534	9	-4.7	483.269	2	15.7048	0.7658-0.7884			728541	9765	210719_PC3_Growing_1_Slot1-14_1_1834.d	1	P12814|ACTN1_HUMAN			FALSE
AILGSVTFL	24.21	919.538	9	2.9	920.542	1	48.5595	1.3905-1.4125			2255465	33875	210719_PC3_Growing_1_Slot1-14_1_1834.d	1	P04844|RPN2_HUMAN			FALSE
AILPTSIFL	32.78	973.585	9	-8.4	974.577	1	54.6497	1.4198-1.4418			2538629	38111	210719_PC3_Growing_1_Slot1-14_1_1834.d	1	O14744|ANM5_HUMAN			FALSE
AILTVVPKI	21.36	952.632	9	3.7	477.322	2	31.0668	0.7752-0.7979			1440446	18986	210719_PC3_Growing_1_Slot1-14_1_1834.d	1	Q9Y4B6|DCAF1_HUMAN			FALSE
AIQDKLFQV	25.49	1060.59	9	-1.4	531.299	2	25.5352	0.8167-0.8393			1184208	15750	210719_PC3_Growing_1_Slot1-14_1_1834.d	3	Q9BRQ6|MIC25_HUMAN			FALSE
AIQEQITRV	25.61	1056.59	9	2	529.301	2	9.9195	0.7913-0.8139			460315	6163	210719_PC3_Growing_1_Slot1-14_1_1834.d	1	A5YKK6|CNOT1_HUMAN			FALSE
AIVDKVPSV	27.43	926.544	9	0	464.276	2	15.491	0.7526-0.7752			718578	9636	210719_PC3_Growing_1_Slot1-14_1_1834.d	1	Q9Y678|COPG1_HUMAN			FALSE
ALADFLPVM(+15.99)	21.73	991.505	9	2.1	992.508	1	42.8939	1.4024-1.4244			1992283	29953	210719_PC3_Growing_1_Slot1-14_1_1834.d	1	Q9ULK4|MED23_HUMAN	Oxidation (M)	M9:Oxidation (M):1001.00	FALSE
ALADGVPVAL	40.93	924.528	10	0.1	925.529	1	35.6571	1.3704-1.3924			1654021	22471	210719_PC3_Growing_1_Slot1-14_1_1834.d	2	Q2VPB7|AP5B1_HUMAN			FALSE
ALADGVVSQA	39.61	929.482	10	4.8	930.487	1	13.8639	1.3447-1.3667			643411	8671	210719_PC3_Growing_1_Slot1-14_1_1834.d	1	Q92917|GPKOW_HUMAN			FALSE
ALADVPELA	32.02	897.481	9	8.5	898.49	1	29.2077	1.3273-1.3493			1354385	17855	210719_PC3_Growing_1_Slot1-14_1_1834.d	1	Q04446|GLGB_HUMAN			FALSE
ALAEDPQEL	34.12	984.476	9	-3.3	985.474	1	16.5446	1.3713-1.3933			767519	10301	210719_PC3_Growing_1_Slot1-14_1_1834.d	2	Q8IX12|CCAR1_HUMAN			FALSE
ALAELSESL	41.69	931.486	9	-0.4	932.487	1	28.7412	1.3511-1.3731			1332652	17578	210719_PC3_Growing_1_Slot1-14_1_1834.d	2	Q9H1B7|I2BPL_HUMAN			FALSE
ALAELTKRL	29.96	1013.62	9	-12.2	507.809	2	11.7363	0.8167-0.8393			544607	7313	210719_PC3_Growing_1_Slot1-14_1_1834.d	1	Q15477|SKIV2_HUMAN			FALSE
ALAGGITM(+15.99)V	34.88	847.447	9	-6.5	848.443	1	18.7738	1.3080-1.3300			870904	11770	210719_PC3_Growing_1_Slot1-14_1_1834.d	2	P27708|PYR1_HUMAN	Oxidation (M)	M8:Oxidation (M):1001.00	FALSE
ALAGGITMV	35.67	831.452	9	-3.4	832.451	1	28.4655	1.2997-1.3217			1320002	17444	210719_PC3_Growing_1_Slot1-14_1_1834.d	1	P27708|PYR1_HUMAN			FALSE
ALALIYNEA	37.04	976.523	9	0.6	977.524	1	29.6014	1.4024-1.4244			1372525	18115	210719_PC3_Growing_1_Slot1-14_1_1834.d	2	P06703|S10A6_HUMAN			FALSE
ALANHLIKV	39.03	977.602	9	3.3	489.807	2	10.4877	0.8035-0.8261			486633	6555	210719_PC3_Growing_1_Slot1-14_1_1834.d	2	Q9H4M9|EHD1_HUMAN;Q9NZN3|EHD3_HUMAN			FALSE
ALAPGLPTA	38.98	809.465	9	3.5	810.469	1	22.8008	1.2601-1.2822			1057425	14127	210719_PC3_Growing_1_Slot1-14_1_1834.d	3	Q9UMX5|NENF_HUMAN			FALSE
ALAPSTMKI	23.12	930.521	9	-11.4	466.259	2	15.1411	0.7573-0.7800			702279	9429	210719_PC3_Growing_1_Slot1-14_1_1834.d	1	P60709|ACTB_HUMAN;P63267|ACTH_HUMAN;P68133|ACTS_HUMAN;P62736|ACTA_HUMAN;P63261|ACTG_HUMAN;P68032|ACTC_HUMAN			FALSE
ALASHILTA	32.36	895.513	9	3.2	448.762	2	13.0281	0.7337-0.7564			604420	8122	210719_PC3_Growing_1_Slot1-14_1_1834.d	1	O00273|DFFA_HUMAN			FALSE
ALASVIM(+15.99)GL	30.55	889.494	9	-1.3	890.494	1	36.7096	1.3355-1.3575			1703294	23468	210719_PC3_Growing_1_Slot1-14_1_1834.d	1	P30153|2AAA_HUMAN;P30154|2AAB_HUMAN	Oxidation (M)	M7:Oxidation (M):1001.00	FALSE
ALASVIMGL	26.17	873.499	9	-2	874.499	1	45.8414	1.3447-1.3667			2129441	32117	210719_PC3_Growing_1_Slot1-14_1_1834.d	2	P30153|2AAA_HUMAN;P30154|2AAB_HUMAN			FALSE
ALATLIHQV	31.59	964.571	9	-0.7	483.289	2	20.8676	0.7913-0.8139	1810	23100	965080	12970	210719_PC3_Growing_1_Slot1-14_1_1834.d	1	Q9UBW8|CSN7A_HUMAN			FALSE
ALAVNISAA	27.79	828.471	9	5.1	829.476	1	21.2754	1.2638-1.2859			986805	13239	210719_PC3_Growing_1_Slot1-14_1_1834.d	1	P40227|TCPZ_HUMAN			FALSE
ALDDFSISV	23.11	965.471	9	-2.2	966.469	1	39.976	1.3896-1.4116			1856152	27028	210719_PC3_Growing_1_Slot1-14_1_1834.d	1	Q8NI36|WDR36_HUMAN			FALSE
ALDEKLLNI	37.72	1027.59	9	2.4	514.801	2	28.6634	0.7903-0.8129			1329045	17547	210719_PC3_Growing_1_Slot1-14_1_1834.d	1	Q10570|CPSF1_HUMAN			FALSE
ALDEMPTTL	32.83	989.474	9	16.6	990.491	1	29.2466	1.4034-1.4253			1356203	17885	210719_PC3_Growing_1_Slot1-14_1_1834.d	1	Q6WCQ1|MPRIP_HUMAN			FALSE
ALDESPYGV	43.38	949.439	9	-1.7	950.438	1	18.2838	1.3777-1.3997			848248	11464	210719_PC3_Growing_1_Slot1-14_1_1834.d	1	Q9BPX1|DHB14_HUMAN			FALSE
ALDEVFTKV	28.19	1020.55	9	-1.9	511.277	2	23.9333	0.7828-0.8054			1110052	14902	210719_PC3_Growing_1_Slot1-14_1_1834.d	1	Q9UMX5|NENF_HUMAN			FALSE
ALDGKIYEL	32.23	1020.55	9	-1.9	511.277	2	21.9363	0.7884-0.8111			1017578	13616	210719_PC3_Growing_1_Slot1-14_1_1834.d	2	Q13017|RHG05_HUMAN			FALSE
ALDILITNV	25.53	970.57	9	-4	971.567	1	44.7491	1.4198-1.4418			2078675	31415	210719_PC3_Growing_1_Slot1-14_1_1834.d	1	P62380|TBPL1_HUMAN			FALSE
ALDKALTSV	36.09	916.523	9	-0.4	459.265	2	12.7776	0.7526-0.7752	868	15500	590824	7936	210719_PC3_Growing_1_Slot1-14_1_1834.d	2	Q13617|CUL2_HUMAN			FALSE
ALDKATVLL	30.58	942.575	9	-7.5	943.569	1	20.999	1.4280-1.4500	1020	13400	974125	13075	210719_PC3_Growing_1_Slot1-14_1_1834.d	2	Q53EL6|PDCD4_HUMAN			FALSE
ALDNNPLLL	24.23	981.549	9	-0.1	982.55	1	39.0961	1.4354-1.4573			1814993	26099	210719_PC3_Growing_1_Slot1-14_1_1834.d	1	Q9UKY1|ZHX1_HUMAN			FALSE
ALDPEISSGE	47.32	1016.47	10	1.2	1017.47	1	13.5529	1.3713-1.3933			628892	8456	210719_PC3_Growing_1_Slot1-14_1_1834.d	3	Q08554|DSC1_HUMAN			FALSE
ALDPEISSGEG	49.28	1073.49	11	-9.8	1074.48	1	13.0086	1.4299-1.4518			603502	8098	210719_PC3_Growing_1_Slot1-14_1_1834.d	2	Q08554|DSC1_HUMAN			FALSE
ALDPEISSGEGL	37.61	1186.57	12	-2.6	594.288	2	26.24	0.8449-0.8675			1216738	16096	210719_PC3_Growing_1_Slot1-14_1_1834.d	2	Q08554|DSC1_HUMAN			FALSE
ALDSGASLLHL	24.75	1095.59	11	-3.2	548.798	2	31.6934	0.8289-0.8515			1469441	19373	210719_PC3_Growing_1_Slot1-14_1_1834.d	1	P57078|RIPK4_HUMAN			FALSE
ALDSTNVEA	29.93	918.429	9	2.9	919.433	1	8.2521	1.3337-1.3557			383106	4944	210719_PC3_Growing_1_Slot1-14_1_1834.d	2	P62491|RB11A_HUMAN			FALSE
ALDSTNVEL	27.8	960.476	9	-2	961.475	1	21.0962	1.3841-1.4061			978642	13122	210719_PC3_Growing_1_Slot1-14_1_1834.d	1	P57735|RAB25_HUMAN			FALSE
ALDTGWNEL	32.1	1017.48	9	-12.5	1018.46	1	31.985	1.4317-1.4536			1483050	19572	210719_PC3_Growing_1_Slot1-14_1_1834.d	1	Q01082|SPTB2_HUMAN			FALSE
ALDTSNVM(+15.99)V	32.85	964.454	9	1.3	965.456	1	15.0634	1.3805-1.4024			698652	9378	210719_PC3_Growing_1_Slot1-14_1_1834.d	1	Q27J81|INF2_HUMAN	Oxidation (M)	M8:Oxidation (M):1001.00	FALSE
ALEEQLQQIR	42.68	1226.66	10	-3.7	614.332	2	14.6891	0.8543-0.8769			681444	9156	210719_PC3_Growing_1_Slot1-14_1_1834.d	1	P13645|K1C10_HUMAN			FALSE
ALEPIDITV	42.21	969.538	9	-6	970.533	1	39.8399	1.3988-1.4207			1849754	26888	210719_PC3_Growing_1_Slot1-14_1_1834.d	5	O60216|RAD21_HUMAN			FALSE
ALFASGLIHRV	38.64	1182.69	11	-6.2	592.343	2	22.0335	0.9088-0.9312			1022112	13680	210719_PC3_Growing_1_Slot1-14_1_1834.d	1	Q8N6L1|KTAP2_HUMAN			FALSE
ALFGAGPASI	44.63	902.486	10	-1.7	903.486	1	34.055	1.3337-1.3557			1579441	21199	210719_PC3_Growing_1_Slot1-14_1_1834.d	2	Q12882|DPYD_HUMAN			FALSE
ALFGIPM(+15.99)AL	28.06	947.515	9	5.7	948.521	1	48.6372	1.4043-1.4262			2259082	33916	210719_PC3_Growing_1_Slot1-14_1_1834.d	1	Q03135|CAV1_HUMAN	Oxidation (M)	M7:Oxidation (M):1001.00	FALSE
ALFGIPMAL	29.36	931.52	9	-9.4	932.512	1	56.2969	1.3969-1.4189			2614913	39299	210719_PC3_Growing_1_Slot1-14_1_1834.d	2	Q03135|CAV1_HUMAN			FALSE
ALFISPALI	40.86	943.574	9	-5.5	944.57	1	52.482	1.3979-1.4198			2437638	36354	210719_PC3_Growing_1_Slot1-14_1_1834.d	2	P05496|AT5G1_HUMAN			FALSE
ALFPGDVDRL	31.7	1101.58	10	-0.7	551.794	2	29.5885	0.8148-0.8374	543	11900	1367101	18055	210719_PC3_Growing_1_Slot1-14_1_1834.d	2	P11216|PYGB_HUMAN			FALSE
ALFPGVALL	34.73	899.548	9	3.3	900.552	1	54.5137	1.3530-1.3750			2532262	38002	210719_PC3_Growing_1_Slot1-14_1_1834.d	2	P30101|PDIA3_HUMAN			FALSE
ALFQRPPLI	36.01	1053.63	9	0.3	527.821	2	31.7517	0.8129-0.8355			1472167	19417	210719_PC3_Growing_1_Slot1-14_1_1834.d	1	O60832|DKC1_HUMAN			FALSE
ALFSGDTGEI	29.42	1008.48	10	13.4	1009.49	1	28.8578	1.3960-1.4180			1338082	17644	210719_PC3_Growing_1_Slot1-14_1_1834.d	2	Q9Y230|RUVB2_HUMAN			FALSE
ALGEQVIAL	20.75	912.528	9	10.6	913.539	1	34.0745	1.3447-1.3667			1580353	21217	210719_PC3_Growing_1_Slot1-14_1_1834.d	1	Q8TEM1|PO210_HUMAN			FALSE
ALGGHPLLGV	48.03	932.544	10	1	467.277	2	20.0395	0.7649-0.7875	1760	44200	926133	12465	210719_PC3_Growing_1_Slot1-14_1_1834.d	3	O94907|DKK1_HUMAN			FALSE
ALGKILSV	27.97	799.517	8	-0.4	400.763	2	19.1241	0.7252-0.7479			887195	11969	210719_PC3_Growing_1_Slot1-14_1_1834.d	2	O60427|FADS1_HUMAN			FALSE
ALGNIVHGL	26.16	892.513	9	-3.8	447.259	2	20.999	0.7649-0.7875			974137	13087	210719_PC3_Growing_1_Slot1-14_1_1834.d	1	Q5VW36|FOCAD_HUMAN			FALSE
ALGNTGHEIG	32.7	967.472	10	-9.4	484.736	2	5.3965	0.7696-0.7922			250866	3228	210719_PC3_Growing_1_Slot1-14_1_1834.d	1	Q6E0U4|DMKN_HUMAN			FALSE
ALGNTGHEIGR	20.65	1123.57	11	1.6	562.791	2	4.5555	0.8543-0.8769			211764	2568	210719_PC3_Growing_1_Slot1-14_1_1834.d	1	Q6E0U4|DMKN_HUMAN			FALSE
ALGPTSLRV	26.37	912.539	9	-0.7	457.274	2	16.7243	0.7771-0.7998			775702	10438	210719_PC3_Growing_1_Slot1-14_1_1834.d	2	P16144|ITB4_HUMAN			FALSE
ALIAEGIAL	29.09	869.522	9	9.8	870.532	1	39.8594	1.3511-1.3731			1850667	26907	210719_PC3_Growing_1_Slot1-14_1_1834.d	3	Q14204|DYHC1_HUMAN			FALSE
ALKDLINEA	31.23	985.544	9	-4.9	493.774	2	19.9508	0.7781-0.8007	349	6290	924320	12440	210719_PC3_Growing_1_Slot1-14_1_1834.d	2	P12004|PCNA_HUMAN			FALSE
ALKPDLVNV	22.36	967.57	9	-3.2	484.788	2	18.3032	0.7715-0.7941			849164	11486	210719_PC3_Growing_1_Slot1-14_1_1834.d	1	P09884|DPOLA_HUMAN			FALSE
ALLAGSEYL	46.87	935.496	9	2.7	936.5	1	32.9228	1.3997-1.4216			1526610	20220	210719_PC3_Growing_1_Slot1-14_1_1834.d	2	O15371|EIF3D_HUMAN			FALSE
ALLDGRVQL	28.35	983.576	9	5	492.795	2	25.5547	0.7941-0.8167			1185112	15760	210719_PC3_Growing_1_Slot1-14_1_1834.d	1	O00468|AGRIN_HUMAN			FALSE
ALLDRIVSV	41.37	984.597	9	2.8	493.304	2	31.6351	0.7988-0.8214			1466721	19335	210719_PC3_Growing_1_Slot1-14_1_1834.d	1	Q92621|NU205_HUMAN			FALSE
ALLDVTPNAV	45.53	1011.56	10	5.8	1012.57	1	32.4563	1.4271-1.4491			1504809	19875	210719_PC3_Growing_1_Slot1-14_1_1834.d	3	Q07157|ZO1_HUMAN			FALSE
ALLEGLTVV	24.83	913.548	9	0	914.55	1	44.2777	1.3905-1.4125			2056831	31027	210719_PC3_Growing_1_Slot1-14_1_1834.d	1	P61923|COPZ1_HUMAN			FALSE
ALLEQVNAL	30.93	969.549	9	10.2	970.56	1	32.296	1.4034-1.4253			1497561	19779	210719_PC3_Growing_1_Slot1-14_1_1834.d	2	O75935|DCTN3_HUMAN			FALSE
ALLESSLRQA	31.09	1086.6	10	3.9	544.307	2	12.9092	0.8289-0.8515	457	10100	598066	8026	210719_PC3_Growing_1_Slot1-14_1_1834.d	1	P24385|CCND1_HUMAN			FALSE
ALLGDLTKA	24.71	900.528	9	0.7	451.269	2	19.5557	0.7394-0.7620			907119	12225	210719_PC3_Growing_1_Slot1-14_1_1834.d	2	Q92973|TNPO1_HUMAN;O14787|TNPO2_HUMAN			FALSE
ALLGGLVNV	23.53	854.523	9	4.5	855.528	1	43.5742	1.3401-1.3621			2024070	30450	210719_PC3_Growing_1_Slot1-14_1_1834.d	2	Q8N4S7|PAQR4_HUMAN			FALSE
ALLGKIEKV	33.37	969.622	9	0.4	485.815	2	10.6434	0.7894-0.8120	252	6910	492978	6642	210719_PC3_Growing_1_Slot1-14_1_1834.d	1	Q10471|GALT2_HUMAN			FALSE
ALLGTIISA	23.41	857.522	9	-0.1	858.524	1	38.4665	1.3162-1.3383			1785667	25381	210719_PC3_Growing_1_Slot1-14_1_1834.d	1	Q9UKV5|AMFR_HUMAN			FALSE
ALLGVWTSV	32.47	944.533	9	-2.3	945.532	1	45.7442	1.3887-1.4107			2124895	32041	210719_PC3_Growing_1_Slot1-14_1_1834.d	1	Q12797|ASPH_HUMAN			FALSE
ALLKVNQEL	27	1026.61	9	7.9	514.312	2	17.7201	0.8176-0.8402			821933	11075	210719_PC3_Growing_1_Slot1-14_1_1834.d	2	Q9Y512|SAM50_HUMAN			FALSE
ALLPASAGV	37.78	797.465	9	4.2	798.47	1	24.2486	1.2426-1.2647			1124641	15187	210719_PC3_Growing_1_Slot1-14_1_1834.d	2	Q9NX20|RM16_HUMAN			FALSE
ALLPIFFGA	30.86	947.548	9	-8.7	948.541	1	57.3506	1.4015-1.4235			2663992	40102	210719_PC3_Growing_1_Slot1-14_1_1834.d	1	Q8TCT9|HM13_HUMAN			FALSE
ALLPQASNV	28.43	911.508	9	4.6	912.513	1	21.2517	1.3456-1.3676			985895	13223	210719_PC3_Growing_1_Slot1-14_1_1834.d	2	Q9H0K1|SIK2_HUMAN			FALSE
ALLQSDVRL	23.8	1013.59	9	-2	507.796	2	21.8386	0.8007-0.8233	295	8150	1011239	13535	210719_PC3_Growing_1_Slot1-14_1_1834.d	1	Q15149|PLEC_HUMAN			FALSE
ALLSGIVSI	28.62	871.538	9	-1.4	872.538	1	46.5255	1.3585-1.3805			2161287	32673	210719_PC3_Growing_1_Slot1-14_1_1834.d	2	Q13505|MTX1_HUMAN			FALSE
ALLSLDPAAV	24.62	968.554	10	-5.3	969.55	1	41.6798	1.4134-1.4354			1935757	28855	210719_PC3_Growing_1_Slot1-14_1_1834.d	1	P78527|PRKDC_HUMAN			FALSE
ALLTGIISKA	25.24	985.617	10	7.5	493.816	2	26.6093	0.7932-0.8158			1233951	16323	210719_PC3_Growing_1_Slot1-14_1_1834.d	1	Q92621|NU205_HUMAN			FALSE
ALM(+15.99)PVLNQV	26.04	999.542	9	-1.5	1000.54	1	24.3264	1.4198-1.4418			1128251	15221	210719_PC3_Growing_1_Slot1-14_1_1834.d	1	Q5RKV6|EXOS6_HUMAN	Oxidation (M)	M3:Oxidation (M):1001.00	FALSE
ALMDEVVKA	23.23	974.511	9	7.6	488.263	2	18.2255	0.7677-0.7903			845541	11439	210719_PC3_Growing_1_Slot1-14_1_1834.d	2	P00558|PGK1_HUMAN			FALSE
ALMGSPQLV	39.42	914.49	9	3.7	915.494	1	28.0184	1.3557-1.3777			1299184	17188	210719_PC3_Growing_1_Slot1-14_1_1834.d	1	P14923|PLAK_HUMAN			FALSE
ALMPVLNQV	35.69	983.547	9	0.7	984.549	1	37.9028	1.4317-1.4536			1759056	24696	210719_PC3_Growing_1_Slot1-14_1_1834.d	1	Q5RKV6|EXOS6_HUMAN			FALSE
ALNDEINFL	22.35	1047.52	9	-4.1	1048.52	1	42.2091	1.4628-1.4846			1960365	29325	210719_PC3_Growing_1_Slot1-14_1_1834.d	1	P08729|K2C7_HUMAN			FALSE
ALNDHFVKL	28.11	1055.58	9	4.2	528.794	2	14.4753	0.8195-0.8421			671492	9038	210719_PC3_Growing_1_Slot1-14_1_1834.d	1	P04406|G3P_HUMAN			FALSE
ALNEKLVNL	37.73	1012.59	9	-3.3	507.298	2	19.9445	0.7743-0.7969	5240	140000	925223	12449	210719_PC3_Growing_1_Slot1-14_1_1834.d	3	O00303|EIF3F_HUMAN			FALSE
ALNEQIARL	36.96	1026.58	9	-0.8	514.294	2	16.0089	0.8026-0.8252	236	4530	741212	9920	210719_PC3_Growing_1_Slot1-14_1_1834.d	2	O14777|NDC80_HUMAN			FALSE
ALNGAIMKI	30.06	929.537	9	4.8	465.775	2	20.3576	0.7582-0.7809			944256	12708	210719_PC3_Growing_1_Slot1-14_1_1834.d	1	P15428|PGDH_HUMAN			FALSE
ALNPADITV	21	912.492	9	0.6	913.493	1	28.1739	1.3401-1.3621			1306436	17288	210719_PC3_Growing_1_Slot1-14_1_1834.d	1				FALSE
ALNPELVQA	39.38	953.518	9	2	954.521	1	20.3964	1.3805-1.4024			946057	12721	210719_PC3_Growing_1_Slot1-14_1_1834.d	3	P08581|MET_HUMAN			FALSE
ALPDDLVEV	24.33	969.502	9	-5.1	970.498	1	35.7738	1.3969-1.4189			1659491	22577	210719_PC3_Growing_1_Slot1-14_1_1834.d	2	Q14651|PLSI_HUMAN			FALSE
ALPDIQSSA	32.86	900.455	9	4.9	901.461	1	15.5493	1.2978-1.3199			721288	9664	210719_PC3_Growing_1_Slot1-14_1_1834.d	3	Q9C010|IPKB_HUMAN			FALSE
ALPDQGIAKA	29.95	982.545	10	1.7	492.277	2	8.0189	0.7620-0.7847			372227	4793	210719_PC3_Growing_1_Slot1-14_1_1834.d	1	P78318|IGBP1_HUMAN			FALSE
ALPEAIAAL	24.71	867.506	9	-2.7	868.506	1	37.9805	1.3125-1.3346			1762708	24772	210719_PC3_Growing_1_Slot1-14_1_1834.d	2	Q86SX3|TEDC1_HUMAN			FALSE
ALPEDLVEV	32.77	983.518	9	2.1	984.52	1	36.8492	1.4134-1.4354			1709663	23579	210719_PC3_Growing_1_Slot1-14_1_1834.d	6	P13797|PLST_HUMAN;P13796|PLSL_HUMAN			FALSE
ALPEIFTEL	39.04	1031.55	9	-2.9	1032.55	1	51.7185	1.4454-1.4673			2402227	35809	210719_PC3_Growing_1_Slot1-14_1_1834.d	2	Q2VIR3|IF2GL_HUMAN;P41091|IF2G_HUMAN			FALSE
ALPENVILV	24.81	966.575	9	-7.3	967.569	1	40.8939	1.3988-1.4207			1899225	28083	210719_PC3_Growing_1_Slot1-14_1_1834.d	2	Q6VY07|PACS1_HUMAN			FALSE
ALPPVLTTV	30.32	909.553	9	11	910.565	1	37.4712	1.3401-1.3621			1738953	24261	210719_PC3_Growing_1_Slot1-14_1_1834.d	3	Q6PKG0|LARP1_HUMAN			FALSE
ALPTVLVGV	26.86	867.543	9	-5.1	868.54	1	40.9522	1.3217-1.3438			1901982	28158	210719_PC3_Growing_1_Slot1-14_1_1834.d	2	Q02809|PLOD1_HUMAN			FALSE
ALQPEPIKV	27.63	993.586	9	-7	497.793	2	15.3161	0.7724-0.7950			710413	9517	210719_PC3_Growing_1_Slot1-14_1_1834.d	2	Q92673|SORL_HUMAN			FALSE
ALRDVSEEL	31.76	1030.53	9	-4.1	516.266	2	12.9066	0.7960-0.8186			598976	8042	210719_PC3_Growing_1_Slot1-14_1_1834.d	1	P40222|TXLNA_HUMAN			FALSE
ALSDHHIYL	40.25	1067.54	9	-2.3	534.773	2	11.7243	0.8336-0.8562	437	9700	543700	7300	210719_PC3_Growing_1_Slot1-14_1_1834.d	2	P04075|ALDOA_HUMAN			FALSE
ALSEALTEL	27.51	945.502	9	2.1	946.505	1	32.5535	1.3988-1.4207			1509361	19957	210719_PC3_Growing_1_Slot1-14_1_1834.d	2	P34896|GLYC_HUMAN			FALSE
ALSELIILT	23.97	971.59	9	10.8	972.601	1	47.0504	1.4189-1.4408			2185704	32952	210719_PC3_Growing_1_Slot1-14_1_1834.d	1	Q16850|CP51A_HUMAN			FALSE
ALSEQILM(+15.99)V	21.01	1018.54	9	2.6	1019.54	1	32.8451	1.4253-1.4472			1522974	20160	210719_PC3_Growing_1_Slot1-14_1_1834.d	1		Oxidation (M)	M8:Oxidation (M):1001.00	FALSE
ALSGHLETV	43	925.487	9	-1.5	463.747	2	9.0604	0.7554-0.7781			420404	5588	210719_PC3_Growing_1_Slot1-14_1_1834.d	1	A6NMY6|AXA2L_HUMAN;P07355|ANXA2_HUMAN			FALSE
ALSGLDMVGV	27.25	960.495	10	-1.9	961.494	1	37.3934	1.3979-1.4198			1735289	24173	210719_PC3_Growing_1_Slot1-14_1_1834.d	1	P17844|DDX5_HUMAN			FALSE
ALSGTLSGV	21.92	803.439	9	0.9	804.442	1	17.288	1.2573-1.2794			801975	10785	210719_PC3_Growing_1_Slot1-14_1_1834.d	1	P33992|MCM5_HUMAN			FALSE
ALSKEIYVI	31.02	1034.6	9	-1	518.304	2	23.1558	0.8318-0.8543	381	6800	1073743	14353	210719_PC3_Growing_1_Slot1-14_1_1834.d	2	P24539|AT5F1_HUMAN			FALSE
ALSPDSLQL	21.84	942.502	9	14	943.516	1	31.2612	1.3814-1.4034			1449507	19107	210719_PC3_Growing_1_Slot1-14_1_1834.d	1	P16144|ITB4_HUMAN			FALSE
ALSSLAVVV	21.77	857.522	9	3.3	858.527	1	35.9321	1.3364-1.3585			1666748	22682	210719_PC3_Growing_1_Slot1-14_1_1834.d	1	Q5VW36|FOCAD_HUMAN			FALSE
ALSSLIHAL	28.46	923.544	9	-4.1	462.774	2	30.6392	0.7781-0.8007			1420539	18747	210719_PC3_Growing_1_Slot1-14_1_1834.d	1	P13010|XRCC5_HUMAN			FALSE
ALTPVVVTL	34.15	911.569	9	4.7	912.575	1	41.208	1.3649-1.3869			1913862	28416	210719_PC3_Growing_1_Slot1-14_1_1834.d	2	P11802|CDK4_HUMAN			FALSE
ALVQDLAKA	26.68	927.539	9	-4.8	464.771	2	13.4751	0.7601-0.7828			625274	8414	210719_PC3_Growing_1_Slot1-14_1_1834.d	1	P14635|CCNB1_HUMAN			FALSE
ALVTVHVR	32.42	893.545	8	-2.7	447.775	2	6.9063	0.7734-0.7960			320579	4103	210719_PC3_Growing_1_Slot1-14_1_1834.d	1	Q14574|DSC3_HUMAN			FALSE
ALVVQVAEA	36.22	898.512	9	0.4	899.514	1	22.0723	1.3291-1.3511			1023921	13701	210719_PC3_Growing_1_Slot1-14_1_1834.d	2	P07686|HEXB_HUMAN			FALSE
ALWDIETGQQT	25.2	1260.6	11	-2.2	631.301	2	32.0822	0.8609-0.8834			1487609	19661	210719_PC3_Growing_1_Slot1-14_1_1834.d	2	P62873|GBB1_HUMAN;P62879|GBB2_HUMAN			FALSE
ALWDIETGQQTT	48.29	1361.65	12	9.2	681.832	2	32.1794	0.8806-0.9031	642	9220	1492135	19717	210719_PC3_Growing_1_Slot1-14_1_1834.d	3	P62873|GBB1_HUMAN			FALSE
ALWDIETGQQTV	37.69	1359.67	12	1.5	680.837	2	37.8236	0.8853-0.9078	615	9620	1752670	24568	210719_PC3_Growing_1_Slot1-14_1_1834.d	1	P62879|GBB2_HUMAN			FALSE
ALYDASFET	22.88	1015.45	9	10.3	1016.46	1	24.3458	1.3942-1.4162			1129157	15233	210719_PC3_Growing_1_Slot1-14_1_1834.d	1	P60981|DEST_HUMAN			FALSE
ALYDATYET	39.43	1045.46	9	-0.8	1046.46	1	16.6224	1.4143-1.4363			771143	10349	210719_PC3_Growing_1_Slot1-14_1_1834.d	2	P23528|COF1_HUMAN;Q9Y281|COF2_HUMAN			FALSE
ALYPNVVQV	23.34	1001.55	9	3	1002.56	1	31.8101	1.4381-1.4600			1474886	19454	210719_PC3_Growing_1_Slot1-14_1_1834.d	1	Q6P158|DHX57_HUMAN			FALSE
ALYTVIETV	29.15	1007.55	9	3.3	1008.56	1	36.8298	1.4226-1.4445			1708753	23563	210719_PC3_Growing_1_Slot1-14_1_1834.d	1	Q6NUK4|REEP3_HUMAN			FALSE
AMFDKKVQL	30.89	1078.58	9	1.4	540.297	2	12.8288	0.8101-0.8327			595348	7990	210719_PC3_Growing_1_Slot1-14_1_1834.d	1	O15061|SYNEM_HUMAN			FALSE
AMGIAPPKV	26.11	882.5	9	-12.2	442.249	2	15.5299	0.7299-0.7526			720390	9660	210719_PC3_Growing_1_Slot1-14_1_1834.d	2	O43395|PRPF3_HUMAN			FALSE
AMWEHPITA	36.08	1054.49	9	-0.4	528.249	2	16.1559	0.8026-0.8252			749387	10049	210719_PC3_Growing_1_Slot1-14_1_1834.d	1	Q96CD2|COAC_HUMAN			FALSE
AMYPDQVQL	41.94	1063.5	9	3.9	1064.51	1	27.7211	1.4454-1.4673			1285584	16998	210719_PC3_Growing_1_Slot1-14_1_1834.d	4	O94952|FBX21_HUMAN			FALSE
AQDFRVLYV	29.71	1109.59	9	-10.7	555.791	2	28.4266	0.8233-0.8459			1318198	17428	210719_PC3_Growing_1_Slot1-14_1_1834.d	2	Q9BZG8|DPH1_HUMAN			FALSE
AQLPSLLSV	33.01	926.544	9	6.5	927.551	1	42.384	1.3740-1.3960			1968584	29498	210719_PC3_Growing_1_Slot1-14_1_1834.d	3	Q2KHR3|QSER1_HUMAN			FALSE
AQNVGTTHDLL	41	1167.59	11	4.9	584.8	2	10.8181	0.8402-0.8628			502036	6760	210719_PC3_Growing_1_Slot1-14_1_1834.d	1	Q13867|BLMH_HUMAN			FALSE
AQNVGTTHDLLD	41.34	1282.62	12	-4.7	642.308	2	10.453	0.8628-0.8853	287	9790	483905	6509	210719_PC3_Growing_1_Slot1-14_1_1834.d	1	Q13867|BLMH_HUMAN			FALSE
AQYEHDLEV	29.52	1102.49	9	-0.9	552.25	2	10.4293	0.8129-0.8355			483906	6510	210719_PC3_Growing_1_Slot1-14_1_1834.d	1	P62826|RAN_HUMAN			FALSE
AQYEHDLEVA	30.21	1173.53	10	1.6	587.769	2	9.9195	0.8383-0.8609			460314	6162	210719_PC3_Growing_1_Slot1-14_1_1834.d	1	P62826|RAN_HUMAN			FALSE
ATAGVVTSV	27.34	803.439	9	2.9	804.443	1	11.2504	1.2333-1.2555			521952	7008	210719_PC3_Growing_1_Slot1-14_1_1834.d	1	Q8NFJ5|RAI3_HUMAN			FALSE
ATDLDEPDTLH	40.36	1225.55	11	-2.9	613.774	2	9.5502	0.8647-0.8872			443077	5911	210719_PC3_Growing_1_Slot1-14_1_1834.d	1	Q08554|DSC1_HUMAN			FALSE
ATIGELAQV	24.65	900.492	9	12.7	901.504	1	24.8706	1.3282-1.3502			1153532	15470	210719_PC3_Growing_1_Slot1-14_1_1834.d	1	P42345|MTOR_HUMAN			FALSE
ATLSKIIQV	30.68	971.601	9	-1.2	486.804	2	21.4892	0.7866-0.8092			996766	13366	210719_PC3_Growing_1_Slot1-14_1_1834.d	1	O75815|BCAR3_HUMAN			FALSE
ATSDLNIKV	29.36	959.529	9	0.5	480.769	2	13.5334	0.7611-0.7837			627996	8454	210719_PC3_Growing_1_Slot1-14_1_1834.d	2	Q16585|SGCB_HUMAN			FALSE
ATYVFLHTV	30.09	1049.55	9	-4	525.779	2	25.0299	0.8035-0.8261			1160753	15539	210719_PC3_Growing_1_Slot1-14_1_1834.d	1	Q53FV1|ORML2_HUMAN			FALSE
AVANIVNSV	31.73	885.492	9	-1.9	886.492	1	20.4548	1.3080-1.3300			948774	12756	210719_PC3_Growing_1_Slot1-14_1_1834.d	2	Q9BRQ8|FSP1_HUMAN			FALSE
AVATFLQSV	38.47	934.512	9	3.3	935.516	1	34.3313	1.3630-1.3850			1592196	21438	210719_PC3_Growing_1_Slot1-14_1_1834.d	1	P22314|UBA1_HUMAN			FALSE
AVDEDRKMYL	41.11	1238.6	10	5.8	620.305	2	8.155	0.8684-0.8909			378586	4894	210719_PC3_Growing_1_Slot1-14_1_1834.d	1	Q13617|CUL2_HUMAN			FALSE
AVDPDEPVHGAP	40.95	1202.56	12	1.1	602.282	2	7.844	0.8073-0.8299			364075	4687	210719_PC3_Growing_1_Slot1-14_1_1834.d	2	Q14574|DSC3_HUMAN			FALSE
AVDSRTGKLT	28.23	1046.57	10	1.2	524.29	2	4.1667	0.8016-0.8242			193553	2237	210719_PC3_Growing_1_Slot1-14_1_1834.d	1	Q02413|DSG1_HUMAN			FALSE
AVGGLGKLGKDA	37.07	1084.62	12	1.5	543.317	2	6.4356	0.8506-0.8731			298832	3812	210719_PC3_Growing_1_Slot1-14_1_1834.d	1	P81605|DCD_HUMAN			FALSE
AVIDVGINRV	33.4	1054.61	10	1.1	528.311	2	21.2957	0.7979-0.8205	497	7840	985906	13234	210719_PC3_Growing_1_Slot1-14_1_1834.d	2	P13995|MTDC_HUMAN			FALSE
AVIEHLERL	30.18	1078.61	9	-5.1	540.308	2	12.926	0.8299-0.8524			599882	8054	210719_PC3_Growing_1_Slot1-14_1_1834.d	1	O43716|GATC_HUMAN			FALSE
AVIGDVIRV	20.89	940.571	9	9.8	471.294	2	26.1234	0.7649-0.7875			1211317	16039	210719_PC3_Growing_1_Slot1-14_1_1834.d	1				FALSE
AVLAAVTEV	21.01	871.501	9	10.1	872.512	1	26.8658	1.3245-1.3465			1245718	16468	210719_PC3_Growing_1_Slot1-14_1_1834.d	1				FALSE
AVLPFSPAL	20.8	913.527	9	-7.1	914.522	1	45.9386	1.3474-1.3695			2133981	32187	210719_PC3_Growing_1_Slot1-14_1_1834.d	1				FALSE
AVMGIVSEV	31.5	903.473	9	9	904.483	1	30.6975	1.3539-1.3759			1423248	18774	210719_PC3_Growing_1_Slot1-14_1_1834.d	1	Q14204|DYHC1_HUMAN			FALSE
AVMTDLPVI	24.77	957.52	9	-7.7	958.514	1	42.7339	1.3960-1.4180			1984967	29789	210719_PC3_Growing_1_Slot1-14_1_1834.d	1	Q7Z3U7|MON2_HUMAN			FALSE
AVTGILVQL	23.56	912.564	9	4.4	913.569	1	51.5825	1.3786-1.4006			2395870	35710	210719_PC3_Growing_1_Slot1-14_1_1834.d	1	Q5XPI4|RN123_HUMAN			FALSE
DAVEDLESVGK	30.3	1160.56	11	3	581.283	2	18.0311	0.8261-0.8487			836455	11293	210719_PC3_Growing_1_Slot1-14_1_1834.d	1	P81605|DCD_HUMAN			FALSE
DGFPAGQE	40.26	819.34	8	-1.3	820.341	1	9.0992	1.1835-1.2056			422215	5611	210719_PC3_Growing_1_Slot1-14_1_1834.d	4	Q08554|DSC1_HUMAN			FALSE
DGFPAGQEL	37.93	932.424	9	7.1	933.432	1	23.7195	1.3043-1.3263			1100043	14727	210719_PC3_Growing_1_Slot1-14_1_1834.d	3	Q08554|DSC1_HUMAN			FALSE
DIDNTRM(+15.99)TLDDF	36.98	1470.63	12	3	736.319	2	22.7619	0.9041-0.9266			1055620	14110	210719_PC3_Growing_1_Slot1-14_1_1834.d	1	P35527|K1C9_HUMAN	Oxidation (M)	M7:Oxidation (M):1001.00	FALSE
DIKIRLENE	31.42	1128.61	9	-6.6	565.307	2	11.9501	0.8449-0.8675			554580	7452	210719_PC3_Growing_1_Slot1-14_1_1834.d	1	P13645|K1C10_HUMAN			FALSE
DINTDGAVNF	47.57	1064.48	10	1.2	1065.48	1	25.6907	1.4034-1.4253			1191433	15823	210719_PC3_Growing_1_Slot1-14_1_1834.d	3	P05109|S10A8_HUMAN			FALSE
DLPNTPHSKAVY	21.65	1340.67	12	-4.2	671.336	2	7.4311	0.8975-0.9200			345039	4425	210719_PC3_Growing_1_Slot1-14_1_1834.d	1	Q08554|DSC1_HUMAN			FALSE
DLSPDDPQVQ	46.26	1112.5	10	-6.5	1113.49	1	12.9649	1.4472-1.4691	180	4390	601689	8073	210719_PC3_Growing_1_Slot1-14_1_1834.d	3	Q15828|CYTM_HUMAN			FALSE
DLSPDDPQVQK	40.8	1240.59	11	-5.7	621.296	2	6.9646	0.8487-0.8712			323293	4135	210719_PC3_Growing_1_Slot1-14_1_1834.d	1	Q15828|CYTM_HUMAN			FALSE
DNEFGYSNRVVD	56.08	1413.62	12	-11.9	707.802	2	15.1411	0.9069-0.9294			702276	9426	210719_PC3_Growing_1_Slot1-14_1_1834.d	1	P04406|G3P_HUMAN			FALSE
DPEISSGEGL	49.96	1002.45	10	-4.2	1003.45	1	17.2102	1.3438-1.3658			798343	10729	210719_PC3_Growing_1_Slot1-14_1_1834.d	6	Q08554|DSC1_HUMAN			FALSE
DTHIIKAQSQL	38.71	1252.68	11	9	627.347	2	8.0383	0.8722-0.8947			373136	4808	210719_PC3_Growing_1_Slot1-14_1_1834.d	2	Q15828|CYTM_HUMAN			FALSE
DTNADKQLSF	42.71	1137.53	10	2.2	569.77	2	12.7897	0.8111-0.8336	1260	40900	591731	7949	210719_PC3_Growing_1_Slot1-14_1_1834.d	3	P06702|S10A9_HUMAN			FALSE
DTNADKQLSFEE	50.72	1395.62	12	-1.3	698.809	2	13.0041	0.8769-0.8994	1040	33400	602602	8092	210719_PC3_Growing_1_Slot1-14_1_1834.d	2	P06702|S10A9_HUMAN			FALSE
EAQAATGF	22.1	793.361	8	-3.1	794.36	1	7.9023	1.2056-1.2278			366781	4711	210719_PC3_Growing_1_Slot1-14_1_1834.d	1	P15924|DESP_HUMAN;Q15149|PLEC_HUMAN			FALSE
EESNYELEGKIK	51.35	1437.7	12	-3.6	719.849	2	6.9452	0.9369-0.9593			322389	4125	210719_PC3_Growing_1_Slot1-14_1_1834.d	1	P13645|K1C10_HUMAN			FALSE
EGWKETEKF	20.48	1152.55	9	-10.6	577.27	2	7.47	0.8148-0.8374			346851	4449	210719_PC3_Growing_1_Slot1-14_1_1834.d	1	Q6UWP8|SBSN_HUMAN			FALSE
ELFSSPPAV	36.09	945.481	9	-8.3	946.474	1	29.6597	1.3557-1.3777			1375243	18151	210719_PC3_Growing_1_Slot1-14_1_1834.d	2	O94916|NFAT5_HUMAN			FALSE
ELIDQDARDLY	41.58	1349.65	11	1.2	675.827	2	22.8786	0.8806-0.9031			1061054	14180	210719_PC3_Growing_1_Slot1-14_1_1834.d	1	P07355|ANXA2_HUMAN			FALSE
ELPLPAFE	26.98	914.475	8	-2.6	915.474	1	38.4859	1.3300-1.3520			1786585	25405	210719_PC3_Growing_1_Slot1-14_1_1834.d	1	Q5JTD0|TJAP1_HUMAN			FALSE
ENSLGPFPQHVQ	37.12	1351.65	12	-0.9	676.828	2	15.6169	0.9003-0.9228	1140	20200	720393	9663	210719_PC3_Growing_1_Slot1-14_1_1834.d	2	Q08554|DSC1_HUMAN			FALSE
ESGQQMFQGVK	48.66	1237.58	11	-6.5	619.787	2	9.0409	0.8534-0.8759			419496	5574	210719_PC3_Growing_1_Slot1-14_1_1834.d	1	Q9Y337|KLK5_HUMAN			FALSE
EVDETYVPKEF	41.12	1354.63	11	-5.7	678.313	2	21.5475	0.8881-0.9106			999476	13394	210719_PC3_Growing_1_Slot1-14_1_1834.d	2	P02768|ALBU_HUMAN			FALSE
EVETPKNELY	22.92	1220.59	10	-6.8	611.295	2	10.3516	0.8355-0.8581			480276	6456	210719_PC3_Growing_1_Slot1-14_1_1834.d	1	Q14574|DSC3_HUMAN			FALSE
EVISKLYAV	28.65	1020.59	9	-0.7	511.296	2	20.5472	0.7922-0.8148	885	12100	950590	12784	210719_PC3_Growing_1_Slot1-14_1_1834.d	1	P50990|TCPQ_HUMAN			FALSE
EVNADRITWL	40.34	1215.62	10	4.6	608.818	2	29.2704	0.8459-0.8684	1220	31000	1354395	17865	210719_PC3_Growing_1_Slot1-14_1_1834.d	2	Q08188|TGM3_HUMAN			FALSE
EVVGGSSDSY	49.93	998.419	10	-1.7	999.418	1	7.3728	1.3520-1.3740			342309	4377	210719_PC3_Growing_1_Slot1-14_1_1834.d	3	Q15517|CDSN_HUMAN			FALSE
FAM(+15.99)EIDPSL	32.72	1037.47	9	1.6	1038.48	1	27.4489	1.4152-1.4372			1272898	16828	210719_PC3_Growing_1_Slot1-14_1_1834.d	2	O43681|GET3_HUMAN	Oxidation (M)	M3:Oxidation (M):1001.00	FALSE
FAMEIDPSL	33.66	1021.48	9	6.7	1022.49	1	40.7967	1.4052-1.4271			1894609	27937	210719_PC3_Growing_1_Slot1-14_1_1834.d	1	O43681|GET3_HUMAN			FALSE
FAPDYIAGV	34.25	951.47	9	6.7	952.477	1	31.3001	1.3603-1.3823			1451333	19145	210719_PC3_Growing_1_Slot1-14_1_1834.d	1	Q9ULX3|NOB1_HUMAN			FALSE
FAYDGKDYL	34.83	1090.5	9	-3.3	546.25	2	20.7391	0.8054-0.8280	409	10200	962359	12931	210719_PC3_Growing_1_Slot1-14_1_1834.d	2	P13747|HLAE_HUMAN			FALSE
FDAGELITQR	41.1	1148.58	10	-2	575.294	2	20.4548	0.8308-0.8534			948781	12763	210719_PC3_Growing_1_Slot1-14_1_1834.d	1	P35232|PHB_HUMAN			FALSE
FGFEITHEV	30.84	1077.51	9	-2.7	539.759	2	27.6822	0.8045-0.8271			1283780	16982	210719_PC3_Growing_1_Slot1-14_1_1834.d	1	O96015|DNAL4_HUMAN			FALSE
FGQGAHHGL	27.9	922.441	9	-4.7	462.223	2	4.6721	0.7649-0.7875			217224	2664	210719_PC3_Growing_1_Slot1-14_1_1834.d	1	Q6UWP8|SBSN_HUMAN			FALSE
FGQGVHHGL	23.71	950.472	9	7.3	476.244	2	5.1244	0.7696-0.7922			238131	3009	210719_PC3_Growing_1_Slot1-14_1_1834.d	1	Q6UWP8|SBSN_HUMAN			FALSE
FGTNVMVTV	22.7	966.484	9	2	967.487	1	30.717	1.3777-1.3997			1424157	18789	210719_PC3_Growing_1_Slot1-14_1_1834.d	1	Q8TCT9|HM13_HUMAN			FALSE
FIASKGVKLV	48.12	1060.66	10	-0.3	531.336	2	11.9015	0.8468-0.8694	265	6520	550958	7406	210719_PC3_Growing_1_Slot1-14_1_1834.d	2	P12814|ACTN1_HUMAN;O43707|ACTN4_HUMAN			FALSE
FIDDANYSV	41.15	1042.46	9	5.1	1043.47	1	23.073	1.4189-1.4408			1070109	14295	210719_PC3_Growing_1_Slot1-14_1_1834.d	2	O14977|AZIN1_HUMAN			FALSE
FIDKHIAEL	21.44	1084.59	9	1.4	543.3	2	13.8833	0.8280-0.8506			644327	8693	210719_PC3_Growing_1_Slot1-14_1_1834.d	1				FALSE
FIFSDTHEL	27.1	1107.52	9	9.8	554.771	2	27.4684	0.8289-0.8515			1273813	16849	210719_PC3_Growing_1_Slot1-14_1_1834.d	2	Q9UKK3|PARP4_HUMAN			FALSE
FIGEHYVHV	43.7	1099.55	9	8	550.78	2	13.8444	0.8581-0.8806			642509	8663	210719_PC3_Growing_1_Slot1-14_1_1834.d	1	P08581|MET_HUMAN			FALSE
FIHQHFVEV	32.16	1154.59	9	11.1	578.303	2	13.4557	0.8393-0.8618			624368	8402	210719_PC3_Growing_1_Slot1-14_1_1834.d	1	O94889|KLH18_HUMAN			FALSE
FISEFEHRV	33.87	1162.58	9	-0.6	582.292	2	12.397	0.8430-0.8656	409	10100	573611	7709	210719_PC3_Growing_1_Slot1-14_1_1834.d	1	Q9UNM6|PSD13_HUMAN			FALSE
FISGNEGNW	32.05	1022.45	9	4.2	1023.45	1	19.7112	1.3786-1.4006			914353	12307	210719_PC3_Growing_1_Slot1-14_1_1834.d	2	Q02413|DSG1_HUMAN			FALSE
FLADPSAFV	42.96	965.486	9	1.4	966.488	1	41.4077	1.3713-1.3933			1922981	28595	210719_PC3_Growing_1_Slot1-14_1_1834.d	1	P05388|RLA0_HUMAN;Q8NHW5|RLA0L_HUMAN			FALSE
FLADPSAFVAA	49.76	1107.56	11	-0.5	1108.56	1	40.2331	1.4682-1.4901			1868029	27283	210719_PC3_Growing_1_Slot1-14_1_1834.d	2	P05388|RLA0_HUMAN;Q8NHW5|RLA0L_HUMAN			FALSE
FLAEEGFYKF	47.58	1249.6	10	-1.7	625.803	2	34.3313	0.8637-0.8863			1592203	21445	210719_PC3_Growing_1_Slot1-14_1_1834.d	2	P46977|STT3A_HUMAN			FALSE
FLAGAVTSV	23.06	863.475	9	2.4	864.479	1	25.7296	1.2932-1.3153			1193244	15846	210719_PC3_Growing_1_Slot1-14_1_1834.d	1	A8MPS7|YDJC_HUMAN			FALSE
FLANIGTSV	41.15	920.497	9	4.3	921.502	1	29.4409	1.3401-1.3621			1365278	18020	210719_PC3_Growing_1_Slot1-14_1_1834.d	1	Q9UKG1|DP13A_HUMAN			FALSE
FLAPWATIA	24.65	988.538	9	0.1	989.539	1	48.4817	1.3933-1.4152			2251846	33832	210719_PC3_Growing_1_Slot1-14_1_1834.d	2	P42785|PCP_HUMAN			FALSE
FLASESLIKQI	40.65	1247.71	11	5.4	624.863	2	32.6896	0.8816-0.9041			1515716	20054	210719_PC3_Growing_1_Slot1-14_1_1834.d	2	P62906|RL10A_HUMAN			FALSE
FLDDNQIIT	33.01	1077.53	9	0.4	1078.53	1	29.1882	1.4527-1.4746			1353477	17841	210719_PC3_Growing_1_Slot1-14_1_1834.d	1	P62879|GBB2_HUMAN			FALSE
FLDDNQIVT	30.5	1063.52	9	6.6	1064.53	1	25.1076	1.4408-1.4628			1164353	15563	210719_PC3_Growing_1_Slot1-14_1_1834.d	1	P62873|GBB1_HUMAN			FALSE
FLDDVVHSL	29.88	1043.53	9	-1.2	522.768	2	34.154	0.8063-0.8289	121	3630	1583098	21280	210719_PC3_Growing_1_Slot1-14_1_1834.d	1	Q15652|JHD2C_HUMAN			FALSE
FLDEDDMSL	26.7	1083.44	9	5.5	1084.45	1	35.696	1.4536-1.4755			1655840	22502	210719_PC3_Growing_1_Slot1-14_1_1834.d	3	Q86XL3|ANKL2_HUMAN			FALSE
FLDEKSGSFV	30.13	1127.55	10	2.2	564.78	2	20.7269	0.8007-0.8233			961454	12920	210719_PC3_Growing_1_Slot1-14_1_1834.d	1	Q969P5|FBX32_HUMAN			FALSE
FLDEKTHEL	29.32	1130.56	9	-4	566.282	2	8.8271	0.8477-0.8703			409510	5422	210719_PC3_Growing_1_Slot1-14_1_1834.d	1	Q9H0K6|PUS7L_HUMAN			FALSE
FLDEKTHELL	20.59	1243.64	10	4.9	622.829	2	18.07	0.8938-0.9163			838269	11319	210719_PC3_Growing_1_Slot1-14_1_1834.d	1	Q9H0K6|PUS7L_HUMAN			FALSE
FLDELEDEAKAA	23.93	1349.63	12	9.6	675.827	2	27.4295	0.8909-0.9135			1272000	16824	210719_PC3_Growing_1_Slot1-14_1_1834.d	1	Q9Y2R0|COA3_HUMAN			FALSE
FLDENVHFF	36.72	1166.54	9	1.9	584.274	2	37.6073	0.8271-0.8496			1745370	24420	210719_PC3_Growing_1_Slot1-14_1_1834.d	2	Q86TI2|DPP9_HUMAN			FALSE
FLDEPTNHL	36.94	1084.52	9	1.8	543.264	2	16.5252	0.7932-0.8158			766622	10298	210719_PC3_Growing_1_Slot1-14_1_1834.d	2	Q9UG63|ABCF2_HUMAN			FALSE
FLDESRSTQYM	24.19	1375.61	11	-7	688.802	2	16.4086	0.8956-0.9181			761180	10220	210719_PC3_Growing_1_Slot1-14_1_1834.d	1	Q9Y230|RUVB2_HUMAN			FALSE
FLDGNELTL	36.59	1020.51	9	-2.7	1021.51	1	39.3487	1.4317-1.4536			1826840	26324	210719_PC3_Growing_1_Slot1-14_1_1834.d	1	O00299|CLIC1_HUMAN			FALSE
FLDGNEM(+15.99)TL	37.35	1054.46	9	-6.2	1055.46	1	23.0146	1.4262-1.4481			1067392	14260	210719_PC3_Growing_1_Slot1-14_1_1834.d	2	Q9Y696|CLIC4_HUMAN	Oxidation (M)	M7:Oxidation (M):1001.00	FALSE
FLDGNEMTL	32.63	1038.47	9	-0.2	1039.47	1	34.3313	1.4262-1.4481			1592195	21437	210719_PC3_Growing_1_Slot1-14_1_1834.d	2	Q9Y696|CLIC4_HUMAN			FALSE
FLDGRPLTL	21.52	1030.58	9	8.2	516.299	2	29.7375	0.8063-0.8289			1378875	18207	210719_PC3_Growing_1_Slot1-14_1_1834.d	1				FALSE
FLDGYVSQL	30.07	1040.52	9	1.7	1041.52	1	38.7222	1.4399-1.4618			1797615	25707	210719_PC3_Growing_1_Slot1-14_1_1834.d	1	Q8WUM0|NU133_HUMAN			FALSE
FLDKELTGL	23.48	1034.56	9	-0.5	518.286	2	27.999	0.8261-0.8487			1298283	17181	210719_PC3_Growing_1_Slot1-14_1_1834.d	1	P04035|HMDH_HUMAN			FALSE
FLDLGPPGI	27.75	927.506	9	-7.8	928.5	1	45.7248	1.3566-1.3786			2123989	32029	210719_PC3_Growing_1_Slot1-14_1_1834.d	2	Q9NWF9|RN216_HUMAN			FALSE
FLDNAIM(+15.99)IV	29.7	1050.54	9	6.2	1051.55	1	43.477	1.4564-1.4783			2019522	30372	210719_PC3_Growing_1_Slot1-14_1_1834.d	1	Q6PI78|TMM65_HUMAN	Oxidation (M)	M7:Oxidation (M):1001.00	FALSE
FLDNERHEV	48.35	1157.55	9	0	579.777	2	6.4902	0.8609-0.8834	506	18600	300642	3834	210719_PC3_Growing_1_Slot1-14_1_1834.d	2	Q16512|PKN1_HUMAN			FALSE
FLDNGPKTI	38.44	1003.53	9	3.9	502.773	2	13.8444	0.7752-0.7979			642511	8665	210719_PC3_Growing_1_Slot1-14_1_1834.d	1	P78344|IF4G2_HUMAN			FALSE
FLDPDRHFL	35.46	1158.58	9	-2.8	580.293	2	21.2517	0.8496-0.8722			985902	13230	210719_PC3_Growing_1_Slot1-14_1_1834.d	1	Q6ZRV2|FA83H_HUMAN			FALSE
FLDPNNIPKA	42.49	1127.6	10	0.5	564.803	2	18.8873	0.8101-0.8327	2080	47900	872721	11799	210719_PC3_Growing_1_Slot1-14_1_1834.d	2	Q9BVK2|ALG8_HUMAN			FALSE
FLDPRPLTV	35.03	1056.6	9	4	529.304	2	26.24	0.7979-0.8205			1216741	16099	210719_PC3_Growing_1_Slot1-14_1_1834.d	1	Q16678|CP1B1_HUMAN			FALSE
FLDSEVSEL	38.38	1037.49	9	2.4	1038.49	1	32.6507	1.4216-1.4436			1513896	20022	210719_PC3_Growing_1_Slot1-14_1_1834.d	2	Q9BPX3|CND3_HUMAN			FALSE
FLDSLIYGA	31.52	997.512	9	1.9	998.514	1	43.9667	1.4481-1.4700			2042281	30781	210719_PC3_Growing_1_Slot1-14_1_1834.d	3	Q9BRV3|SWET1_HUMAN			FALSE
FLDSTSPLL	36.66	991.523	9	3.3	992.527	1	39.7816	1.4152-1.4372			1847022	26838	210719_PC3_Growing_1_Slot1-14_1_1834.d	1	Q5VYK3|ECM29_HUMAN			FALSE
FLEENSFSV	20.58	1070.49	9	0.2	1071.49	1	32.1016	1.4445-1.4664			1488505	19663	210719_PC3_Growing_1_Slot1-14_1_1834.d	1				FALSE
FLEKLLPPV	21.38	1054.64	9	-4.2	528.323	2	40.1297	0.8148-0.8374	281	2750	1860728	27134	210719_PC3_Growing_1_Slot1-14_1_1834.d	1				FALSE
FLFDSTLTA	20.58	1013.51	9	1.9	1014.51	1	43.7723	1.4180-1.4399			2033174	30614	210719_PC3_Growing_1_Slot1-14_1_1834.d	2				FALSE
FLFEPVVKA	27.87	1048.6	9	-5.2	525.299	2	32.1794	0.7950-0.8176			1492136	19718	210719_PC3_Growing_1_Slot1-14_1_1834.d	1	Q6IN85|P4R3A_HUMAN			FALSE
FLFGEEPSKL	41.18	1165.6	10	-4	583.802	2	29.8152	0.8487-0.8712			1382501	18257	210719_PC3_Growing_1_Slot1-14_1_1834.d	1	Q86XL3|ANKL2_HUMAN			FALSE
FLFGEVHKA	28.81	1046.55	9	1.3	524.282	2	12.2069	0.8365-0.8590			566366	7616	210719_PC3_Growing_1_Slot1-14_1_1834.d	1	Q7L590|MCM10_HUMAN			FALSE
FLFQEPRSI	20.81	1135.6	9	-5.5	568.802	2	27.999	0.8233-0.8459			1298288	17186	210719_PC3_Growing_1_Slot1-14_1_1834.d	1	Q9UK61|TASOR_HUMAN			FALSE
FLGEFATDI	44.89	1011.49	9	4.8	1012.5	1	41.8742	1.4152-1.4372			1944886	29044	210719_PC3_Growing_1_Slot1-14_1_1834.d	1	Q6NXG1|ESRP1_HUMAN			FALSE
FLGPWPAAS	38.24	944.476	9	7.9	945.484	1	35.1906	1.3401-1.3621			1632244	22150	210719_PC3_Growing_1_Slot1-14_1_1834.d	3	P30533|AMRP_HUMAN			FALSE
FLGTTPTL	35.16	848.464	8	5.8	849.471	1	29.2271	1.2997-1.3217			1355296	17872	210719_PC3_Growing_1_Slot1-14_1_1834.d	1	Q15393|SF3B3_HUMAN			FALSE
FLKDLLEKA	27.25	1075.63	9	9.7	538.823	2	21.0185	0.8280-0.8506			975037	13093	210719_PC3_Growing_1_Slot1-14_1_1834.d	1	P05937|CALB1_HUMAN			FALSE
FLLAEDTKV	24.5	1034.56	9	-0.4	518.286	2	21.8391	0.7941-0.8167			1013051	13559	210719_PC3_Growing_1_Slot1-14_1_1834.d	1	O95347|SMC2_HUMAN			FALSE
FLLDGFPRTV	25.71	1163.63	10	-11.2	582.814	2	40.2331	0.8487-0.8712			1868040	27294	210719_PC3_Growing_1_Slot1-14_1_1834.d	1	P54819|KAD2_HUMAN			FALSE
FLLDKKIGV	29.09	1031.64	9	-2.8	516.821	2	20.9974	0.8016-0.8242	1170	16200	971414	13046	210719_PC3_Growing_1_Slot1-14_1_1834.d	1	P78371|TCPB_HUMAN			FALSE
FLLDPVKGERL	37.18	1285.74	11	6.6	643.877	2	25.2631	0.9088-0.9312			1171585	15643	210719_PC3_Growing_1_Slot1-14_1_1834.d	3	Q15149|PLEC_HUMAN			FALSE
FLLEKGYEV	31.22	1096.58	9	5	549.297	2	24.5985	0.8195-0.8421			1140897	15351	210719_PC3_Growing_1_Slot1-14_1_1834.d	1	O60547|GMDS_HUMAN			FALSE
FLLGPRLVLA	47.78	1097.7	10	2.8	549.853	2	42.423	0.8365-0.8590	658	9590	1968596	29510	210719_PC3_Growing_1_Slot1-14_1_1834.d	2	P49755|TMEDA_HUMAN			FALSE
FLLPHPGLQV	33.04	1119.64	10	11.2	560.832	2	34.4674	0.8524-0.8750			1598594	21578	210719_PC3_Growing_1_Slot1-14_1_1834.d	1	Q6DD88|ATLA3_HUMAN			FALSE
FLMKNSDLYGA	24.61	1257.61	11	12.4	629.814	2	20.0805	0.8712-0.8938			931570	12538	210719_PC3_Growing_1_Slot1-14_1_1834.d	1	Q8NEM2|SHCBP_HUMAN			FALSE
FLNPDEVHAI	23.67	1153.58	10	-5.5	577.789	2	24.0348	0.8430-0.8656			1114602	14982	210719_PC3_Growing_1_Slot1-14_1_1834.d	1	Q9H4H8|FA83D_HUMAN			FALSE
FLPAGIVAV	30.35	885.532	9	0.6	886.534	1	41.8937	1.3328-1.3548			1945807	29071	210719_PC3_Growing_1_Slot1-14_1_1834.d	1	O95905|ECD_HUMAN			FALSE
FLPEPMGTA	27.76	961.458	9	4.9	962.463	1	25.3214	1.3685-1.3905			1174289	15665	210719_PC3_Growing_1_Slot1-14_1_1834.d	1	P35613|BASI_HUMAN			FALSE
FLPESVAVV	20.91	959.533	9	-0.5	960.533	1	35.7349	1.3704-1.3924			1657661	22535	210719_PC3_Growing_1_Slot1-14_1_1834.d	1				FALSE
FLPPLPTSV	23.81	969.553	9	-3.3	970.551	1	42.3063	1.3777-1.3997			1964933	29423	210719_PC3_Growing_1_Slot1-14_1_1834.d	2	Q13057|COASY_HUMAN			FALSE
FLPSYIIDV	32.32	1065.57	9	9.4	1066.58	1	49.6309	1.4646-1.4865			2305314	34554	210719_PC3_Growing_1_Slot1-14_1_1834.d	1	Q10570|CPSF1_HUMAN			FALSE
FLQPELVKL	41.74	1085.65	9	-9.3	543.823	2	33.9384	0.8289-0.8515			1573965	21087	210719_PC3_Growing_1_Slot1-14_1_1834.d	2	Q14997|PSME4_HUMAN			FALSE
FLSDGTIISV	39.02	1050.56	10	-5.8	1051.55	1	41.0689	1.4509-1.4728			1907470	28282	210719_PC3_Growing_1_Slot1-14_1_1834.d	3	Q969X6|UTP4_HUMAN			FALSE
FLSEHPNVTL	48.48	1155.59	10	-1	578.799	2	21.3913	0.8242-0.8468	1630	133000	989530	13282	210719_PC3_Growing_1_Slot1-14_1_1834.d	5	Q9UH17|ABC3B_HUMAN			FALSE
FLSKQQASQVL	40.72	1247.69	11	11.2	624.854	2	13.5917	0.8665-0.8891			630712	8488	210719_PC3_Growing_1_Slot1-14_1_1834.d	1	P07225|PROS_HUMAN			FALSE
FLSKQQASQVLV	31.25	1346.76	12	-2.9	674.379	2	17.7395	0.8938-0.9163			822836	11084	210719_PC3_Growing_1_Slot1-14_1_1834.d	1	P07225|PROS_HUMAN			FALSE
FLSSEAANV	39.57	936.455	9	-0.7	937.456	1	15.9032	1.3392-1.3612			737582	9866	210719_PC3_Growing_1_Slot1-14_1_1834.d	1	Q03169|TNAP2_HUMAN			FALSE
FLSSVIQNL	38.91	1019.57	9	1.7	1020.57	1	41.6021	1.4244-1.4463			1932094	28768	210719_PC3_Growing_1_Slot1-14_1_1834.d	3	Q99460|PSMD1_HUMAN			FALSE
FLTEAALGDA	34.09	1006.5	10	8.1	1007.51	1	27.3906	1.4107-1.4326			1270176	16788	210719_PC3_Growing_1_Slot1-14_1_1834.d	1	P48307|TFPI2_HUMAN			FALSE
FLTEINSTV	44.26	1022.53	9	-2.9	1023.53	1	27.9018	1.4107-1.4326			1293744	17112	210719_PC3_Growing_1_Slot1-14_1_1834.d	3	Q49AG3|ZBED5_HUMAN			FALSE
FLTPPLLSV	28.19	985.585	9	2.3	986.588	1	51.8352	1.4143-1.4363			2407733	35951	210719_PC3_Growing_1_Slot1-14_1_1834.d	2	O95782|AP2A1_HUMAN			FALSE
FLVGERVTL	25.25	1032.6	9	-2.8	517.301	2	27.0408	0.7950-0.8176			1253886	16590	210719_PC3_Growing_1_Slot1-14_1_1834.d	1	P26641|EF1G_HUMAN			FALSE
FLWKEPATM	32.37	1121.56	9	1	561.783	2	26.3761	0.8440-0.8665			1223082	16182	210719_PC3_Growing_1_Slot1-14_1_1834.d	1	Q9BQ70|TCF25_HUMAN			FALSE
FLYTGEGDTV	32.32	1100.5	10	-1.1	1101.5	1	24.0543	1.4143-1.4363			1115508	14994	210719_PC3_Growing_1_Slot1-14_1_1834.d	1	P98170|XIAP_HUMAN			FALSE
FM(+15.99)ATIAEGL	21.8	967.468	9	-2.1	968.467	1	28.8384	1.3722-1.3942			1337179	17635	210719_PC3_Growing_1_Slot1-14_1_1834.d	1	Q49A26|GLYR1_HUMAN	Oxidation (M)	M2:Oxidation (M):1001.00	FALSE
FMATIAEGL	26.36	951.473	9	15.9	952.49	1	35.7738	1.3795-1.4015			1659478	22564	210719_PC3_Growing_1_Slot1-14_1_1834.d	1	Q49A26|GLYR1_HUMAN			FALSE
FNHHEQSSE	22.2	1113.45	9	4.4	557.73	2	4.4273	0.7894-0.8120	932	17000	205390	2452	210719_PC3_Growing_1_Slot1-14_1_1834.d	1	Q96C11|FGGY_HUMAN			FALSE
FNPWLNVD	32	1003.48	8	-2.4	1004.47	1	37.1213	1.4098-1.4317			1722479	23879	210719_PC3_Growing_1_Slot1-14_1_1834.d	2	Q08188|TGM3_HUMAN			FALSE
FQAMNKEL	31.37	979.48	8	0.3	490.744	2	9.7057	0.7686-0.7913			450336	6018	210719_PC3_Growing_1_Slot1-14_1_1834.d	2	P15924|DESP_HUMAN			FALSE
FQDENHLYL	25.56	1177.54	9	-11.7	589.767	2	19.3768	0.8496-0.8722			898957	12109	210719_PC3_Growing_1_Slot1-14_1_1834.d	2	Q9Y5S2|MRCKB_HUMAN			FALSE
FQDPSFPAI	34.94	1020.49	9	0.7	1021.49	1	38.2138	1.4162-1.4381			1773681	25017	210719_PC3_Growing_1_Slot1-14_1_1834.d	1	P17655|CAN2_HUMAN			FALSE
FQDPVPLTV	40.73	1014.54	9	1	1015.54	1	38.3693	1.4381-1.4600			1781056	25240	210719_PC3_Growing_1_Slot1-14_1_1834.d	3	O15164|TIF1A_HUMAN			FALSE
FQTIGLSAA	24.03	906.481	9	1.1	907.483	1	27.0408	1.3181-1.3401			1253878	16582	210719_PC3_Growing_1_Slot1-14_1_1834.d	1	P10696|PPBN_HUMAN;P09923|PPBI_HUMAN;P05187|PPB1_HUMAN			FALSE
FRVPTANVS	23.3	989.529	9	-7.2	495.765	2	12.3041	0.7658-0.7884			570898	7678	210719_PC3_Growing_1_Slot1-14_1_1834.d	1	P04406|G3P_HUMAN			FALSE
FRVPTANVSVVD	30.18	1302.69	12	-2	652.348	2	24.0229	0.8825-0.9050	712	12500	1111868	14930	210719_PC3_Growing_1_Slot1-14_1_1834.d	1	P04406|G3P_HUMAN			FALSE
FSFPVSVGV	32.35	937.491	9	-7.1	938.485	1	45.235	1.3484-1.3704			2101352	31742	210719_PC3_Growing_1_Slot1-14_1_1834.d	1	Q13115|DUS4_HUMAN			FALSE
FSNPLDEPVR	30.55	1172.58	10	2.5	587.296	2	17.5601	0.8242-0.8468			814659	10953	210719_PC3_Growing_1_Slot1-14_1_1834.d	1	Q08188|TGM3_HUMAN			FALSE
FSNPLDEPVRD	23.56	1287.61	11	-7.2	644.803	2	18.4393	0.8590-0.8816			855510	11574	210719_PC3_Growing_1_Slot1-14_1_1834.d	1	Q08188|TGM3_HUMAN			FALSE
FSRFLNKQPY	28.73	1298.68	10	-3.1	433.895	3	9.7446	0.7318-0.7545			452152	6046	210719_PC3_Growing_1_Slot1-14_1_1834.d	2	P10619|PPGB_HUMAN			FALSE
FVDDYTVRV	41.4	1112.55	9	1.9	557.28	2	20.3952	0.8252-0.8477	7820	275000	946066	12730	210719_PC3_Growing_1_Slot1-14_1_1834.d	4	O00487|PSDE_HUMAN			FALSE
FVDGSAIQV	30.18	934.476	9	3	935.48	1	23.7972	1.3447-1.3667			1103681	14789	210719_PC3_Growing_1_Slot1-14_1_1834.d	2	Q9NUQ6|SPS2L_HUMAN			FALSE
FVDPAQITM	33.67	1020.5	9	-2	1021.49	1	33.6274	1.4098-1.4317			1559383	20809	210719_PC3_Growing_1_Slot1-14_1_1834.d	1	P23921|RIR1_HUMAN			FALSE
FVDPNGKISL	36.23	1088.59	10	-0.1	545.297	2	21.1545	0.8082-0.8308			981362	13160	210719_PC3_Growing_1_Slot1-14_1_1834.d	2	Q92538|GBF1_HUMAN			FALSE
FVFEPPPGV	31.57	987.506	9	9.1	988.516	1	39.2321	1.3667-1.3887			1821366	26214	210719_PC3_Growing_1_Slot1-14_1_1834.d	1	Q14204|DYHC1_HUMAN			FALSE
FVLDTSESV	25.3	995.481	9	6.3	996.488	1	26.5704	1.3850-1.4070			1232133	16293	210719_PC3_Growing_1_Slot1-14_1_1834.d	1	P12109|CO6A1_HUMAN;P12110|CO6A2_HUMAN			FALSE
FVLPELPSV	31.18	999.564	9	5.7	1000.57	1	50.8793	1.4207-1.4427			2363271	35295	210719_PC3_Growing_1_Slot1-14_1_1834.d	1	P53990|IST1_HUMAN			FALSE
FVNDIFERI	33.68	1151.6	9	-1.6	576.801	2	36.0681	0.8336-0.8562			1673144	22820	210719_PC3_Growing_1_Slot1-14_1_1834.d	2	P23527|H2B1O_HUMAN;Q99879|H2B1M_HUMAN;O60814|H2B1K_HUMAN;P58876|H2B1D_HUMAN;Q93079|H2B1H_HUMAN;P57053|H2BFS_HUMAN;P33778|H2B1B_HUMAN;P62807|H2B1C_HUMAN;Q99877|H2B1N_HUMAN;P06899|H2B1J_HUMAN;Q5QNW6|H2B2F_HUMAN;Q16778|H2B2E_HUMAN;Q99880|H2B1L_HUMAN;Q8N257|H2B3B_HUMAN			FALSE
FVWSGTAEA	39.11	966.445	9	-2.4	967.443	1	23.1364	1.3355-1.3575			1072829	14333	210719_PC3_Growing_1_Slot1-14_1_1834.d	1	Q9UPT9|UBP22_HUMAN			FALSE
FVYDEPGHAV	34.91	1132.52	10	0.6	567.263	2	12.615	0.8158-0.8383			585378	7854	210719_PC3_Growing_1_Slot1-14_1_1834.d	1	Q9NZM1|MYOF_HUMAN			FALSE
GAFGLPITV	20.68	873.496	9	2.6	874.5	1	49.6697	1.3217-1.3438			2307132	34584	210719_PC3_Growing_1_Slot1-14_1_1834.d	2				FALSE
GAVHDVKDVLD	34.76	1166.59	11	2.3	584.301	2	8.5303	0.8571-0.8797			395856	5178	210719_PC3_Growing_1_Slot1-14_1_1834.d	1	P81605|DCD_HUMAN			FALSE
GAVHDVKDVLDS	48.71	1253.63	12	0.3	627.816	2	9.9043	0.9069-0.9294	660	13600	457587	6117	210719_PC3_Growing_1_Slot1-14_1_1834.d	2	P81605|DCD_HUMAN			FALSE
GAYGKVFLV	23.55	952.538	9	-2.1	477.272	2	23.9138	0.7752-0.7979			1109145	14889	210719_PC3_Growing_1_Slot1-14_1_1834.d	1	O75676|KS6A4_HUMAN;O75582|KS6A5_HUMAN			FALSE
GDSGSESSW	33.93	910.33	9	2.5	911.334	1	6.5523	1.2490-1.2711			304259	3875	210719_PC3_Growing_1_Slot1-14_1_1834.d	3	Q6E0U4|DMKN_HUMAN			FALSE
GEVPLTPT	23.39	812.428	8	4.6	813.433	1	19.3768	1.2241-1.2463			898949	12101	210719_PC3_Growing_1_Slot1-14_1_1834.d	2	Q6ZNJ1|NBEL2_HUMAN			FALSE
GGFAHVIEDQ	20.89	1071.5	10	-1.5	1072.5	1	24.8318	1.4235-1.4454			1151726	15452	210719_PC3_Growing_1_Slot1-14_1_1834.d	1				FALSE
GGIILLLL	21.98	810.558	8	-7.4	811.554	1	40.9911	1.2822-1.3043			1903810	28198	210719_PC3_Growing_1_Slot1-14_1_1834.d	1	Q7L211|ABHDD_HUMAN			FALSE
GGLLILII	21.98	810.558	8	-7.4	811.554	1	40.9911	1.2822-1.3043			1903810	28198	210719_PC3_Growing_1_Slot1-14_1_1834.d	1	Q8NI17|IL31R_HUMAN			FALSE
GGLLLLLL	21.98	810.558	8	-7.4	811.554	1	40.9911	1.2822-1.3043			1903810	28198	210719_PC3_Growing_1_Slot1-14_1_1834.d	1	P20701|ITAL_HUMAN;Q495T6|MMEL1_HUMAN;Q9BQS2|SYT15_HUMAN			FALSE
GGQRPVVVVVD	23.8	1123.63	11	13.3	562.828	2	11.9695	0.8167-0.8393			555489	7467	210719_PC3_Growing_1_Slot1-14_1_1834.d	1	Q15517|CDSN_HUMAN			FALSE
GIDSSSPEV	32.26	889.403	9	1	890.405	1	9.0992	1.3024-1.3245			422214	5610	210719_PC3_Growing_1_Slot1-14_1_1834.d	2	Q15365|PCBP1_HUMAN			FALSE
GIFDDPPAL	25.09	943.465	9	6.4	944.472	1	41.1691	1.3731-1.3951			1912037	28379	210719_PC3_Growing_1_Slot1-14_1_1834.d	2	O60216|RAD21_HUMAN			FALSE
GIFGGHIRSV	31.47	1041.57	10	-0.6	521.789	2	10.6043	0.8393-0.8618			492070	6628	210719_PC3_Growing_1_Slot1-14_1_1834.d	1	Q14694|UBP10_HUMAN			FALSE
GIIGGLTSV	39.64	815.475	9	-1.6	816.476	1	31.4796	1.2859-1.3080			1459488	19254	210719_PC3_Growing_1_Slot1-14_1_1834.d	1	Q5THJ4|VP13D_HUMAN			FALSE
GIISGVFSV	28.42	877.491	9	3.2	878.495	1	42.9716	1.3273-1.3493			1995925	30019	210719_PC3_Growing_1_Slot1-14_1_1834.d	2	Q96BI3|APH1A_HUMAN			FALSE
GILPMVPEV	23.42	953.526	9	0.9	954.527	1	48.5011	1.3401-1.3621			2252755	33847	210719_PC3_Growing_1_Slot1-14_1_1834.d	1	O95793|STAU1_HUMAN			FALSE
GIVGGLSTV	31.64	801.46	9	2.1	802.463	1	24.2486	1.2721-1.2942			1124631	15177	210719_PC3_Growing_1_Slot1-14_1_1834.d	1	Q9H3K2|GHITM_HUMAN			FALSE
GLADASLLKKV	38.15	1113.68	11	2.4	557.843	2	18.3615	0.8524-0.8750			851888	11528	210719_PC3_Growing_1_Slot1-14_1_1834.d	1	Q9UBB4|ATX10_HUMAN			FALSE
GLADGLVQA	23.35	842.45	9	0.8	843.452	1	23.3113	1.3089-1.3309			1080975	14433	210719_PC3_Growing_1_Slot1-14_1_1834.d	1	O95382|M3K6_HUMAN			FALSE
GLADKVYFL	31.51	1024.56	9	-11.4	513.278	2	34.1564	0.8035-0.8261			1584014	21302	210719_PC3_Growing_1_Slot1-14_1_1834.d	2	P27708|PYR1_HUMAN			FALSE
GLADNTVIAKV	36.49	1099.62	11	-3.1	550.814	2	19.6723	0.8205-0.8430			912553	12295	210719_PC3_Growing_1_Slot1-14_1_1834.d	1	P26639|SYTC_HUMAN			FALSE
GLADPSALTQA	44.21	1042.53	11	-2.9	1043.53	1	21.2754	1.4436-1.4655			986803	13237	210719_PC3_Growing_1_Slot1-14_1_1834.d	1	Q96S55|WRIP1_HUMAN			FALSE
GLAEFQENV	34.36	1005.48	9	5.3	1006.48	1	22.6259	1.3924-1.4143			1049265	14013	210719_PC3_Growing_1_Slot1-14_1_1834.d	1	Q9HBM1|SPC25_HUMAN			FALSE
GLAESVSTL	30.52	875.46	9	1.9	876.463	1	22.1695	1.3153-1.3374			1028447	13757	210719_PC3_Growing_1_Slot1-14_1_1834.d	2	P53990|IST1_HUMAN			FALSE
GLAFSLNGV	31.42	876.471	9	8.1	877.479	1	38.7417	1.3273-1.3493			1798533	25731	210719_PC3_Growing_1_Slot1-14_1_1834.d	2	Q8TCT9|HM13_HUMAN			FALSE
GLAGAVSEL	32.06	815.439	9	0.1	816.441	1	24.1709	1.2675-1.2896			1120990	15112	210719_PC3_Growing_1_Slot1-14_1_1834.d	2	Q9Y490|TLN1_HUMAN			FALSE
GLAGLLGEGV	35.84	884.497	10	-0.7	885.497	1	38.447	1.3227-1.3447			1784746	25354	210719_PC3_Growing_1_Slot1-14_1_1834.d	1	Q9UNM6|PSD13_HUMAN			FALSE
GLAKLIADV	24.52	898.549	9	12.3	450.284	2	27.0019	0.7516-0.7743			1252072	16564	210719_PC3_Growing_1_Slot1-14_1_1834.d	2	P39748|FEN1_HUMAN			FALSE
GLAKSIHHA	33.57	932.519	9	12.4	467.269	2	4.0112	0.7781-0.8007			186274	2110	210719_PC3_Growing_1_Slot1-14_1_1834.d	1	P46781|RS9_HUMAN			FALSE
GLALLYSGV	26.1	891.506	9	3.6	892.511	1	40.1315	1.3364-1.3585			1863456	27180	210719_PC3_Growing_1_Slot1-14_1_1834.d	1	Q99437|VATO_HUMAN			FALSE
GLAPGGLAVV	30.36	852.507	10	4	853.512	1	32.0239	1.3116-1.3337			1484865	19599	210719_PC3_Growing_1_Slot1-14_1_1834.d	1	O95785|WIZ_HUMAN			FALSE
GLAPGTAYL	35.73	861.46	9	6.1	862.466	1	25.9679	1.3080-1.3300			1204084	15958	210719_PC3_Growing_1_Slot1-14_1_1834.d	1	Q6PCB0|VWA1_HUMAN			FALSE
GLAPKPVQV	21.97	907.549	9	-2.6	454.778	2	10.3905	0.7450-0.7677			482096	6488	210719_PC3_Growing_1_Slot1-14_1_1834.d	1	Q6ZNJ1|NBEL2_HUMAN			FALSE
GLAPLEVRV	24.84	952.571	9	10.4	477.294	2	25.2631	0.7677-0.7903			1171589	15647	210719_PC3_Growing_1_Slot1-14_1_1834.d	2	O75369|FLNB_HUMAN			FALSE
GLAPQIHDL	27.51	962.519	9	-1.9	482.262	2	18.2625	0.7658-0.7884	362	8740	845540	11438	210719_PC3_Growing_1_Slot1-14_1_1834.d	2	Q86VI3|IQGA3_HUMAN			FALSE
GLAQVITAV	25.11	870.518	9	2.9	871.521	1	35.0352	1.3171-1.3392			1624982	22040	210719_PC3_Growing_1_Slot1-14_1_1834.d	1	Q9UKY1|ZHX1_HUMAN			FALSE
GLASRILDA	21.72	914.519	9	-7.1	458.26	2	17.2102	0.7535-0.7762			798350	10736	210719_PC3_Growing_1_Slot1-14_1_1834.d	1	Q13751|LAMB3_HUMAN			FALSE
GLAVILPPL	21.68	891.579	9	-5.6	892.576	1	52.7347	1.3484-1.3704			2449493	36587	210719_PC3_Growing_1_Slot1-14_1_1834.d	1				FALSE
GLDALKVTV	23.02	914.544	9	-1.3	458.276	2	24.618	0.7507-0.7734			1141805	15365	210719_PC3_Growing_1_Slot1-14_1_1834.d	2	P52789|HXK2_HUMAN			FALSE
GLDDAEYAL	21.09	965.434	9	-5	966.43	1	26.6093	1.3905-1.4125			1233941	16313	210719_PC3_Growing_1_Slot1-14_1_1834.d	1				FALSE
GLDDIKDLKV	41.98	1114.62	10	-1.8	558.314	2	21.0962	0.8581-0.8806	987	13500	978648	13128	210719_PC3_Growing_1_Slot1-14_1_1834.d	2	Q9HCE1|MOV10_HUMAN			FALSE
GLDELFVQV	30.82	1018.53	9	10.3	1019.54	1	47.5634	1.4564-1.4783			2209181	33185	210719_PC3_Growing_1_Slot1-14_1_1834.d	3	Q9HCN4|GPN1_HUMAN			FALSE
GLDGPPPTV	35.46	851.439	9	3.7	852.443	1	15.4521	1.2804-1.3024			716754	9600	210719_PC3_Growing_1_Slot1-14_1_1834.d	5	Q03169|TNAP2_HUMAN			FALSE
GLDGSLVFL	22.08	919.501	9	2.7	920.505	1	49.8058	1.3704-1.3924			2313473	34667	210719_PC3_Growing_1_Slot1-14_1_1834.d	1	O60337|MARH6_HUMAN			FALSE
GLDIDGIYRV	40.58	1119.59	10	-8.8	560.795	2	31.4407	0.8233-0.8459	564	13100	1457683	19237	210719_PC3_Growing_1_Slot1-14_1_1834.d	2	Q8IWW6|RHG12_HUMAN			FALSE
GLDIEGVKTV	38.56	1029.57	10	3.2	515.791	2	19.9056	0.7941-0.8167			923414	12428	210719_PC3_Growing_1_Slot1-14_1_1834.d	1	Q96GQ7|DDX27_HUMAN			FALSE
GLDIPTVQV	29.71	940.523	9	-1.1	941.523	1	37.6501	1.3731-1.3951			1747201	24463	210719_PC3_Growing_1_Slot1-14_1_1834.d	3	Q9Y6V7|DDX49_HUMAN			FALSE
GLDKQIKEI	22.87	1042.6	9	11.4	522.311	2	8.1161	0.7922-0.8148			376771	4867	210719_PC3_Growing_1_Slot1-14_1_1834.d	1	P62195|PRS8_HUMAN			FALSE
GLDLGTESV	38.05	889.439	9	2.1	890.442	1	22.8592	1.3217-1.3438			1060140	14160	210719_PC3_Growing_1_Slot1-14_1_1834.d	2	Q6ZVM7|TM1L2_HUMAN			FALSE
GLDPARVNV	22.87	939.514	9	5.4	470.764	2	11.9695	0.7800-0.8026			555490	7468	210719_PC3_Growing_1_Slot1-14_1_1834.d	1	P40926|MDHM_HUMAN			FALSE
GLDPTQFRV	23.66	1031.54	9	15.5	516.782	2	24.4041	0.7932-0.8158			1131867	15261	210719_PC3_Growing_1_Slot1-14_1_1834.d	1	P09884|DPOLA_HUMAN			FALSE
GLDSGFHSV	32.35	917.424	9	0	918.425	1	11.0513	1.3245-1.3465			512908	6904	210719_PC3_Growing_1_Slot1-14_1_1834.d	2	O75427|LRCH4_HUMAN			FALSE
GLDSSVSFV	32.33	909.444	9	5.5	910.451	1	29.3437	1.3328-1.3548			1360742	17954	210719_PC3_Growing_1_Slot1-14_1_1834.d	1	Q9Y4R8|TELO2_HUMAN			FALSE
GLFQGKTPL	38	959.544	9	0.4	480.776	2	19.8687	0.7696-0.7922	4820	107000	917975	12353	210719_PC3_Growing_1_Slot1-14_1_1834.d	3	Q9ULW0|TPX2_HUMAN			FALSE
GLGEGFQTV	32.55	906.445	9	0.7	907.447	1	21.8196	1.3429-1.3649			1012138	13540	210719_PC3_Growing_1_Slot1-14_1_1834.d	1	O75143|ATG13_HUMAN			FALSE
GLGGNPMAV	35.06	814.401	9	-11.5	815.393	1	18.3032	1.2444-1.2665			849156	11478	210719_PC3_Growing_1_Slot1-14_1_1834.d	3	O60341|KDM1A_HUMAN			FALSE
GLGPTVPEL	24.86	881.486	9	0.4	882.487	1	32.3397	1.3236-1.3456			1499370	19800	210719_PC3_Growing_1_Slot1-14_1_1834.d	1	Q96AB3|ISOC2_HUMAN			FALSE
GLGPVAPFV	26.37	855.485	9	6.2	856.492	1	40.0343	1.3107-1.3328			1858897	27091	210719_PC3_Growing_1_Slot1-14_1_1834.d	1	Q6N075|MFSD5_HUMAN			FALSE
GLGPVPVSV	36.11	823.48	9	3.1	824.485	1	31.5768	1.2573-1.2794			1464004	19300	210719_PC3_Growing_1_Slot1-14_1_1834.d	1	O75051|PLXA2_HUMAN			FALSE
GLHSVAEGV	31.12	867.445	9	-3.4	434.725	2	7.0229	0.7479-0.7705			326015	4175	210719_PC3_Growing_1_Slot1-14_1_1834.d	2	Q9NWK9|BCD1_HUMAN			FALSE
GLIDDYSMV	29.54	1011.46	9	10.1	1012.47	1	36.9658	1.4280-1.4500			1715150	23702	210719_PC3_Growing_1_Slot1-14_1_1834.d	2	Q9UHW5|GPN3_HUMAN			FALSE
GLIDGVVEA	22.95	871.465	9	-2.1	872.465	1	29.3437	1.3227-1.3447			1360731	17943	210719_PC3_Growing_1_Slot1-14_1_1834.d	2	P14866|HNRPL_HUMAN			FALSE
GLIDHQTYL	31	1058.54	9	-0.4	530.273	2	20.1878	0.8346-0.8571	625	13100	936105	12603	210719_PC3_Growing_1_Slot1-14_1_1834.d	2	Q15149|PLEC_HUMAN			FALSE
GLIEILKKV	28.99	1011.67	9	-2.7	506.837	2	29.6014	0.8016-0.8242			1372533	18123	210719_PC3_Growing_1_Slot1-14_1_1834.d	1	O14737|PDCD5_HUMAN			FALSE
GLIEKNIEL	28.45	1027.59	9	-0.9	514.799	2	22.5533	0.7922-0.8148	2000	30900	1044746	13964	210719_PC3_Growing_1_Slot1-14_1_1834.d	2	P26358|DNMT1_HUMAN			FALSE
GLIGQLDEV	25.32	942.502	9	13	943.515	1	33.3747	1.3750-1.3969			1547602	20650	210719_PC3_Growing_1_Slot1-14_1_1834.d	1	Q9UL15|BAG5_HUMAN			FALSE
GLKELSEYV	20.89	1036.54	9	-6.6	519.272	2	23.4668	0.7932-0.8158			1088232	14538	210719_PC3_Growing_1_Slot1-14_1_1834.d	1				FALSE
GLKNGVPAV	21.65	853.502	9	3.7	854.507	1	8.5109	1.2942-1.3162			394932	5148	210719_PC3_Growing_1_Slot1-14_1_1834.d	1	P53621|COPA_HUMAN			FALSE
GLLAGNEKL	21.18	913.523	9	-3.3	457.764	2	13.7472	0.7516-0.7743			637974	8598	210719_PC3_Growing_1_Slot1-14_1_1834.d	1	P08727|K1C19_HUMAN			FALSE
GLLAGNEKLTM	37.91	1145.61	11	-16.8	573.799	2	22.014	0.8412-0.8637			1021205	13667	210719_PC3_Growing_1_Slot1-14_1_1834.d	3	P08727|K1C19_HUMAN			FALSE
GLLDLPDASV	26.99	998.528	10	1.5	999.53	1	43.7102	1.4098-1.4317			2030439	30561	210719_PC3_Growing_1_Slot1-14_1_1834.d	1	Q13488|VPP3_HUMAN			FALSE
GLLDPSVFHV	27.84	1082.58	10	-4.5	542.289	2	41.3494	0.8233-0.8459			1920260	28556	210719_PC3_Growing_1_Slot1-14_1_1834.d	1	Q9BVI4|NOC4L_HUMAN			FALSE
GLLEGLVEV	20.97	927.528	9	-1.5	928.527	1	47.364	1.4162-1.4381			2200155	33099	210719_PC3_Growing_1_Slot1-14_1_1834.d	1				FALSE
GLLERVKEL	23.77	1055.63	9	-2.3	528.819	2	18.6961	0.8402-0.8628			867289	11731	210719_PC3_Growing_1_Slot1-14_1_1834.d	1	Q00341|VIGLN_HUMAN			FALSE
GLLGAGGTVSV	38.03	929.518	11	7.3	930.526	1	28.9356	1.3603-1.3823			1341697	17683	210719_PC3_Growing_1_Slot1-14_1_1834.d	1	Q3ZCQ8|TIM50_HUMAN			FALSE
GLLGFQAEA	30.25	904.465	9	0.1	905.467	1	31.4602	1.3419-1.3640			1458583	19243	210719_PC3_Growing_1_Slot1-14_1_1834.d	1	Q9Y5V3|MAGD1_HUMAN			FALSE
GLLGNVAEV	30.15	870.481	9	1.2	871.484	1	30.8724	1.3116-1.3337			1431396	18876	210719_PC3_Growing_1_Slot1-14_1_1834.d	1	Q7Z7L7|ZER1_HUMAN			FALSE
GLLGVTQQL	34.22	927.539	9	4	928.544	1	32.884	1.3685-1.3905			1524795	20193	210719_PC3_Growing_1_Slot1-14_1_1834.d	1	Q9H6K1|ILRUN_HUMAN			FALSE
GLLPDVPSL	26.11	909.517	9	1.7	910.52	1	47.4856	1.3465-1.3685			2205575	33155	210719_PC3_Growing_1_Slot1-14_1_1834.d	4	Q96N66|MBOA7_HUMAN			FALSE
GLLPGIAVA	20.83	809.501	9	-3.6	810.5	1	40.6996	1.2767-1.2988			1890030	27828	210719_PC3_Growing_1_Slot1-14_1_1834.d	1	Q96C11|FGGY_HUMAN			FALSE
GLLTEIRAV	22.95	970.581	9	11.4	486.3	2	27.0602	0.7903-0.8129			1254791	16601	210719_PC3_Growing_1_Slot1-14_1_1834.d	1	Q9UEE5|ST17A_HUMAN			FALSE
GLLTGDVQL	30.57	914.507	9	10	915.518	1	36.4958	1.3887-1.4107			1693273	23281	210719_PC3_Growing_1_Slot1-14_1_1834.d	1	Q15477|SKIV2_HUMAN			FALSE
GLNDFIQKI	35.15	1046.58	9	-1.4	524.291	2	33.4029	0.8101-0.8327	1070	15500	1547610	20658	210719_PC3_Growing_1_Slot1-14_1_1834.d	1	O00141|SGK1_HUMAN			FALSE
GLNEEIARV	24.09	999.535	9	0.4	500.772	2	14.0719	0.7800-0.8026	1640	51200	650664	8772	210719_PC3_Growing_1_Slot1-14_1_1834.d	2	O14777|NDC80_HUMAN			FALSE
GLQEYVEAV	23.72	1006.5	9	-2.6	1007.5	1	29.3826	1.4235-1.4454			1362556	17980	210719_PC3_Growing_1_Slot1-14_1_1834.d	1	Q99598|TSNAX_HUMAN			FALSE
GLQKEIAEL	24.79	999.56	9	-2.1	500.783	2	17.5348	0.8054-0.8280	739	10100	811041	10911	210719_PC3_Growing_1_Slot1-14_1_1834.d	1	P15408|FOSL2_HUMAN			FALSE
GLSEFTEYL	25.34	1057.5	9	1.4	1058.5	1	43.7917	1.4491-1.4710			2034084	30630	210719_PC3_Growing_1_Slot1-14_1_1834.d	1	P46821|MAP1B_HUMAN			FALSE
GLSEPIFQL	26.42	1002.54	9	-7.4	1003.53	1	45.2544	1.4326-1.4545			2102254	31750	210719_PC3_Growing_1_Slot1-14_1_1834.d	2	Q8IWA4|MFN1_HUMAN			FALSE
GLSEQIREL	26.64	1043.56	9	-5.4	522.782	2	17.7007	0.8026-0.8252			821017	11053	210719_PC3_Growing_1_Slot1-14_1_1834.d	1	P62333|PRS10_HUMAN			FALSE
GLSERDINL	26.92	1015.53	9	6.3	508.772	2	15.0197	0.7837-0.8063	549	11500	695040	9342	210719_PC3_Growing_1_Slot1-14_1_1834.d	1	P61457|PHS_HUMAN			FALSE
GLSGNTMLGV	23.55	947.475	10	-0.1	948.475	1	26.1039	1.3731-1.3951			1210407	16023	210719_PC3_Growing_1_Slot1-14_1_1834.d	1	O96019|ACL6A_HUMAN;O94805|ACL6B_HUMAN			FALSE
GLSSDLQQV	29.91	945.477	9	-2.2	946.476	1	17.9339	1.3667-1.3887			831907	11215	210719_PC3_Growing_1_Slot1-14_1_1834.d	2	O00303|EIF3F_HUMAN			FALSE
GLSTEGIYRV	24.87	1093.58	10	-0.3	547.792	2	16.8709	0.8214-0.8440	994	34400	780236	10502	210719_PC3_Growing_1_Slot1-14_1_1834.d	2	Q9NRY4|RHG35_HUMAN			FALSE
GLSVYQIKV	24.34	1005.59	9	-13.7	503.79	2	25.1465	0.7818-0.8045			1166171	15593	210719_PC3_Growing_1_Slot1-14_1_1834.d	1	Q14204|DYHC1_HUMAN			FALSE
GLTEDMVTV	22.16	963.458	9	6.9	964.466	1	27.6239	1.3777-1.3997			1281052	16936	210719_PC3_Growing_1_Slot1-14_1_1834.d	1	Q7Z6Z7|HUWE1_HUMAN			FALSE
GLTSAIQAV	27.09	858.481	9	8.6	859.49	1	23.9333	1.2914-1.3135			1110045	14895	210719_PC3_Growing_1_Slot1-14_1_1834.d	1	Q9Y692|GMEB1_HUMAN			FALSE
GLVAGGIIGA	33.15	826.491	10	1.5	827.494	1	29.0911	1.2923-1.3144			1348950	17784	210719_PC3_Growing_1_Slot1-14_1_1834.d	1	Q9NPL8|TIDC1_HUMAN			FALSE
GLVPFLVSV	26.96	929.559	9	-2.5	930.557	1	54.6497	1.3520-1.3740			2538630	38112	210719_PC3_Growing_1_Slot1-14_1_1834.d	1	P52292|IMA1_HUMAN			FALSE
GLWGPVHEL	24.17	1006.52	9	1.9	504.267	2	27.834	0.7705-0.7932	523	7840	1288313	17045	210719_PC3_Growing_1_Slot1-14_1_1834.d	2	Q9Y4C2|TCAF1_HUMAN			FALSE
GLYQDPVTL	35.65	1004.52	9	-0.9	1005.52	1	31.3778	1.4299-1.4518			1454962	19198	210719_PC3_Growing_1_Slot1-14_1_1834.d	1	Q6PJ69|TRI65_HUMAN			FALSE
GLYSGVTTV	32.59	895.465	9	0.2	896.466	1	20.5714	1.3254-1.3474			954207	12825	210719_PC3_Growing_1_Slot1-14_1_1834.d	2	P23921|RIR1_HUMAN			FALSE
GMAALLTGV	22.55	831.452	9	-1.9	832.452	1	37.0241	1.2978-1.3199			1717894	23764	210719_PC3_Growing_1_Slot1-14_1_1834.d	1	C9JI98|TM238_HUMAN			FALSE
GMASVISRL	21.22	932.511	9	-0.3	467.26	2	22.4121	0.7649-0.7875			1039310	13892	210719_PC3_Growing_1_Slot1-14_1_1834.d	1				FALSE
GMFAGQLTKV	37.98	1050.55	10	1	526.281	2	19.8278	0.8073-0.8299			919787	12377	210719_PC3_Growing_1_Slot1-14_1_1834.d	1	Q9NPH0|PPA6_HUMAN			FALSE
GMGPLLATV	29.54	857.468	9	5.4	858.474	1	35.7932	1.3024-1.3245			1660393	22585	210719_PC3_Growing_1_Slot1-14_1_1834.d	2	O15119|TBX3_HUMAN			FALSE
GMIDAFDEA	27.19	967.396	9	6.9	968.403	1	29.6403	1.3750-1.3969			1374337	18139	210719_PC3_Growing_1_Slot1-14_1_1834.d	1	P50452|SPB8_HUMAN			FALSE
GMLDLVKKV	38.48	1001.59	9	-4.4	501.799	2	23.8555	0.7998-0.8224			1106415	14841	210719_PC3_Growing_1_Slot1-14_1_1834.d	2	Q9UKD1|GMEB2_HUMAN			FALSE
GMQGAGIQGV	44.97	916.444	10	1.3	917.446	1	13.0475	1.3107-1.3328			605322	8130	210719_PC3_Growing_1_Slot1-14_1_1834.d	2	Q9H0L4|CSTFT_HUMAN			FALSE
GMSAVISSV	22.78	849.427	9	8.6	850.436	1	23.1118	1.2748-1.2969			1071920	14318	210719_PC3_Growing_1_Slot1-14_1_1834.d	1	Q8WU17|RN139_HUMAN			FALSE
GNNPADLL	25.83	812.403	8	0.8	813.405	1	22.2566	1.2527-1.2748			1032071	13805	210719_PC3_Growing_1_Slot1-14_1_1834.d	1	Q02413|DSG1_HUMAN			FALSE
GPGGFGPGGY	48.44	864.377	10	5.3	865.383	1	15.5882	1.2638-1.2859			723099	9687	210719_PC3_Growing_1_Slot1-14_1_1834.d	1	P35908|K22E_HUMAN			FALSE
GPGGYPGGIH	20.72	910.43	10	-7.7	456.216	2	6.0469	0.7233-0.7460			280754	3614	210719_PC3_Growing_1_Slot1-14_1_1834.d	1	P35908|K22E_HUMAN			FALSE
GPPISEGKY	29.01	946.476	9	-1.3	474.241	2	6.3968	0.7498-0.7724			297019	3787	210719_PC3_Growing_1_Slot1-14_1_1834.d	1	Q15517|CDSN_HUMAN			FALSE
GPPISEGKYF	40.3	1093.54	10	2.1	547.777	2	16.4474	0.8271-0.8496			762994	10246	210719_PC3_Growing_1_Slot1-14_1_1834.d	1	Q15517|CDSN_HUMAN			FALSE
GQGVHHAASQF	45.02	1137.53	11	9.2	569.774	2	4.3805	0.8120-0.8346			203566	2416	210719_PC3_Growing_1_Slot1-14_1_1834.d	1	Q6UWP8|SBSN_HUMAN			FALSE
GQGVHHTAGQVG	23.18	1146.55	12	1.5	574.281	2	3.7346	0.8111-0.8336			173507	1859	210719_PC3_Growing_1_Slot1-14_1_1834.d	1	Q6UWP8|SBSN_HUMAN			FALSE
GSNDKVGDF	41.79	937.414	9	3.7	469.713	2	6.2607	0.7375-0.7601			290684	3710	210719_PC3_Growing_1_Slot1-14_1_1834.d	1	Q02413|DSG1_HUMAN			FALSE
GSPGVPSF	32.15	746.36	8	5.4	747.366	1	19.3379	1.1548-1.1770			897140	12080	210719_PC3_Growing_1_Slot1-14_1_1834.d	2	Q15517|CDSN_HUMAN			FALSE
GSPGVPSFA	37.95	817.397	9	3.8	818.402	1	18.988	1.2453-1.2675			880863	11895	210719_PC3_Growing_1_Slot1-14_1_1834.d	2	Q15517|CDSN_HUMAN			FALSE
GTGYSQVSY	33.69	960.419	9	-2.8	961.417	1	9.8417	1.3474-1.3695			456677	6101	210719_PC3_Growing_1_Slot1-14_1_1834.d	2	Q15517|CDSN_HUMAN			FALSE
GTMSNPVTV	29.14	904.432	9	-7.7	905.427	1	14.2031	1.3089-1.3309			658808	8870	210719_PC3_Growing_1_Slot1-14_1_1834.d	1	Q14119|VEZF1_HUMAN			FALSE
GVAALGLTAV	22.89	870.518	10	3.4	871.522	1	35.0157	1.3107-1.3328			1624073	22025	210719_PC3_Growing_1_Slot1-14_1_1834.d	1	Q5VT66|MARC1_HUMAN			FALSE
GVATGLWTV	33.82	902.486	9	-1.5	903.486	1	35.9515	1.3429-1.3649			1667659	22699	210719_PC3_Growing_1_Slot1-14_1_1834.d	2	Q7RTS9|DYM_HUMAN			FALSE
GVDDAANFRTV	35.41	1163.56	11	-10.4	582.776	2	12.9455	0.8318-0.8543			600789	8067	210719_PC3_Growing_1_Slot1-14_1_1834.d	2	O43795|MYO1B_HUMAN			FALSE
GVIDGHIYAV	20.84	1042.54	10	-0.7	522.276	2	22.0529	0.8073-0.8299			1023023	13697	210719_PC3_Growing_1_Slot1-14_1_1834.d	1	Q14145|KEAP1_HUMAN			FALSE
GVISKTFQL	31.33	991.57	9	-5.5	496.786	2	22.2372	0.7734-0.7960			1031172	13800	210719_PC3_Growing_1_Slot1-14_1_1834.d	1	Q6YHK3|CD109_HUMAN			FALSE
GVLDKLRSV	24.14	985.592	9	-1.8	493.799	2	17.3851	0.8063-0.8289			806505	10845	210719_PC3_Growing_1_Slot1-14_1_1834.d	1	Q6PJT7|ZC3HE_HUMAN			FALSE
GVLDTLTKV	28.48	944.554	9	-0.1	473.281	2	29.1399	0.7573-0.7800	1210	16000	1350770	17816	210719_PC3_Growing_1_Slot1-14_1_1834.d	2	Q99417|MYCBP_HUMAN			FALSE
GVLGVVTGV	29.89	799.48	9	2.9	800.485	1	31.9656	1.2592-1.2813			1482144	19560	210719_PC3_Growing_1_Slot1-14_1_1834.d	1	O95396|MOCS3_HUMAN			FALSE
GVLPNIQAV	33.93	909.528	9	-0.7	910.529	1	33.3942	1.3465-1.3685			1548508	20662	210719_PC3_Growing_1_Slot1-14_1_1834.d	4	Q7L7L0|H2A3_HUMAN;Q96QV6|H2A1A_HUMAN;P0C0S8|H2A1_HUMAN;Q99878|H2A1J_HUMAN;Q8IUE6|H2A2B_HUMAN;P04908|H2A1B_HUMAN;P16104|H2AX_HUMAN;Q93077|H2A1C_HUMAN;Q96KK5|H2A1H_HUMAN;Q9BTM1|H2AJ_HUMAN;Q16777|H2A2C_HUMAN;Q6FI13|H2A2A_HUMAN;P20671|H2A1D_HUMAN			FALSE
GVSVDSQFTHL	26.49	1188.58	11	14.8	595.301	2	21.392	0.8534-0.8759			992240	13310	210719_PC3_Growing_1_Slot1-14_1_1834.d	1	P32119|PRDX2_HUMAN			FALSE
GVVDIFQTV	27.14	976.523	9	-16.1	977.508	1	44.0444	1.3969-1.4189			2045918	30842	210719_PC3_Growing_1_Slot1-14_1_1834.d	1	P23468|PTPRD_HUMAN;Q13332|PTPRS_HUMAN			FALSE
GVYDIDNKTIEL	23.31	1378.7	12	-5.3	690.348	2	29.3826	0.9097-0.9322			1362564	17988	210719_PC3_Growing_1_Slot1-14_1_1834.d	1	O75131|CPNE3_HUMAN			FALSE
GVYGDVHRV	37.43	1000.51	9	-4.9	501.256	2	5.3188	0.8101-0.8327			247237	3175	210719_PC3_Growing_1_Slot1-14_1_1834.d	1	O95758|PTBP3_HUMAN			FALSE
GVYGDVQRV	27.22	991.509	9	-1.1	496.758	2	8.0383	0.7743-0.7969			373134	4806	210719_PC3_Growing_1_Slot1-14_1_1834.d	1	Q9UKA9|PTBP2_HUMAN;P26599|PTBP1_HUMAN			FALSE
GWLVEKVEV	21.21	1057.58	9	-11.3	529.788	2	21.0574	0.8016-0.8242			976844	13112	210719_PC3_Growing_1_Slot1-14_1_1834.d	1				FALSE
GYSFTTTAER	24.91	1131.52	10	-4.2	566.761	2	8.0578	0.8242-0.8468			374042	4820	210719_PC3_Growing_1_Slot1-14_1_1834.d	1	P60709|ACTB_HUMAN;P63261|ACTG_HUMAN			FALSE
H(+42.01)VNEINATI	21.43	1051.53	9	18.7	1052.55	1	18.7349	1.4308-1.4527			869095	11749	210719_PC3_Growing_1_Slot1-14_1_1834.d	1		Acetylation (N-term)	H1:Acetylation (N-term):1001.00	FALSE
HIFKDKVVL	37.93	1097.66	9	-3.8	549.831	2	9.9778	0.8327-0.8553			463037	6203	210719_PC3_Growing_1_Slot1-14_1_1834.d	1	O60678|ANM3_HUMAN			FALSE
HLAIKLEQV	45.56	1049.62	9	-0.6	525.815	2	13.4362	0.8111-0.8336			623462	8390	210719_PC3_Growing_1_Slot1-14_1_1834.d	1	Q9Y4B6|DCAF1_HUMAN			FALSE
HLDEAIHVL	29.95	1045.56	9	-15.6	523.773	2	15.9032	0.7979-0.8205			737589	9873	210719_PC3_Growing_1_Slot1-14_1_1834.d	1	P15923|TFE2_HUMAN			FALSE
HLFKDKVVL	37.93	1097.66	9	-3.8	549.831	2	9.9778	0.8327-0.8553			463037	6203	210719_PC3_Growing_1_Slot1-14_1_1834.d	1	Q99873|ANM1_HUMAN			FALSE
HLFSGHLSTL	24.06	1110.58	10	9.2	556.3	2	15.9421	0.8299-0.8524			739403	9899	210719_PC3_Growing_1_Slot1-14_1_1834.d	1	O43299|AP5Z1_HUMAN			FALSE
HLIGDFSKV	48.72	1014.55	9	-1.3	508.278	2	13.5334	0.7894-0.8120			627993	8451	210719_PC3_Growing_1_Slot1-14_1_1834.d	1	P30307|MPIP3_HUMAN			FALSE
HLLNESPML	27.19	1052.53	9	1.4	527.271	2	21.4503	0.7941-0.8167			994955	13343	210719_PC3_Growing_1_Slot1-14_1_1834.d	2	Q92621|NU205_HUMAN			FALSE
HLTDITLKV	40.74	1038.61	9	5.8	520.311	2	17.7169	0.8007-0.8233	262	5520	820110	11040	210719_PC3_Growing_1_Slot1-14_1_1834.d	1	Q15046|SYK_HUMAN			FALSE
HLVPEVPTV	32.97	989.555	9	6.2	990.561	1	22.7425	1.3814-1.4034			1054708	14092	210719_PC3_Growing_1_Slot1-14_1_1834.d	4	O15156|ZBT7B_HUMAN			FALSE
HMSGKLTNV	32.02	985.501	9	0.6	493.755	2	5.0078	0.7922-0.8148			232670	2912	210719_PC3_Growing_1_Slot1-14_1_1834.d	1	Q96HE9|PRR11_HUMAN			FALSE
HPGHSNDLM	20.77	1006.43	9	-1.4	504.218	2	4.5749	0.7658-0.7884			212674	2584	210719_PC3_Growing_1_Slot1-14_1_1834.d	1	Q9Y337|KLK5_HUMAN			FALSE
HVLDVIHEV	42.78	1059.57	9	2.8	530.791	2	18.8909	0.8129-0.8355			876341	11843	210719_PC3_Growing_1_Slot1-14_1_1834.d	2	O75962|TRIO_HUMAN			FALSE
IAPPVPLKA	39.83	904.574	9	-0.3	453.291	2	18.1265	0.7422-0.7649	1350	12700	838272	11322	210719_PC3_Growing_1_Slot1-14_1_1834.d	2	O43683|BUB1_HUMAN			FALSE
IDKVRFLEQQN	24.01	1388.74	11	-9.5	695.367	2	10.6431	0.9163-0.9387			493881	6651	210719_PC3_Growing_1_Slot1-14_1_1834.d	2	Q14533|KRT81_HUMAN;Q3SY84|K2C71_HUMAN;P12035|K2C3_HUMAN;O43790|KRT86_HUMAN;P78385|KRT83_HUMAN;Q7Z794|K2C1B_HUMAN;P08670|VIME_HUMAN;Q86Y46|K2C73_HUMAN;Q01546|K22O_HUMAN;P08729|K2C7_HUMAN;P35908|K22E_HUMAN;Q7RTS7|K2C74_HUMAN;P78386|KRT85_HUMAN;P04264|K2C1_HUMAN			FALSE
IDQDARDLY	33.22	1107.52	9	0.2	554.764	2	9.9001	0.8092-0.8318			459406	6148	210719_PC3_Growing_1_Slot1-14_1_1834.d	1	P07355|ANXA2_HUMAN			FALSE
IDVTKGQFETY	46.51	1299.63	11	7.7	650.825	2	18.5211	0.8637-0.8863			859131	11619	210719_PC3_Growing_1_Slot1-14_1_1834.d	1	Q13510|ASAH1_HUMAN			FALSE
IFTSIGEDYDER	31.57	1443.65	12	-2.8	722.826	2	18.3227	0.9378-0.9603			850070	11498	210719_PC3_Growing_1_Slot1-14_1_1834.d	1	P35232|PHB_HUMAN			FALSE
IHPDTGVIT	20.46	951.503	9	5.6	476.758	2	8.2716	0.7498-0.7724			384021	4965	210719_PC3_Growing_1_Slot1-14_1_1834.d	1	Q08554|DSC1_HUMAN			FALSE
IIDENGVHEL	24.01	1137.57	10	-18.7	569.776	2	13.203	0.8186-0.8412			612591	8247	210719_PC3_Growing_1_Slot1-14_1_1834.d	1	Q16222|UAP1_HUMAN			FALSE
IIDPGSTVTV	24.11	1000.54	10	4	1001.55	1	23.3696	1.3740-1.3960			1083691	14467	210719_PC3_Growing_1_Slot1-14_1_1834.d	1	Q9P0L0|VAPA_HUMAN			FALSE
IIIPEIQKV	24.77	1051.66	9	2.7	526.837	2	28.6015	0.8026-0.8252	3880	56600	1326338	17522	210719_PC3_Growing_1_Slot1-14_1_1834.d	3	P55060|XPO2_HUMAN			FALSE
IILDNPTLT	28.7	998.565	9	-14.9	999.551	1	28.4655	1.4116-1.4335			1320000	17442	210719_PC3_Growing_1_Slot1-14_1_1834.d	1	Q08188|TGM3_HUMAN			FALSE
IILGGVKAV	29.27	868.574	9	-3.1	435.29	2	18.0505	0.7365-0.7592			837363	11307	210719_PC3_Growing_1_Slot1-14_1_1834.d	1	P22314|UBA1_HUMAN			FALSE
IILGKSHYV	26.56	1028.6	9	6.7	515.308	2	8.2327	0.8289-0.8515			382206	4938	210719_PC3_Growing_1_Slot1-14_1_1834.d	1	Q13200|PSMD2_HUMAN			FALSE
IITKDLFQV	25.35	1075.63	9	2.9	538.819	2	29.3632	0.8195-0.8421			1361653	17971	210719_PC3_Growing_1_Slot1-14_1_1834.d	1	Q14204|DYHC1_HUMAN			FALSE
ILAAVETRL	26.5	984.597	9	2.9	493.304	2	19.3768	0.7950-0.8176			898955	12107	210719_PC3_Growing_1_Slot1-14_1_1834.d	1	Q9NVF7|FBX28_HUMAN			FALSE
ILADTFIGV	24.52	947.533	9	2.3	948.536	1	42.855	1.3869-1.4088			1990463	29921	210719_PC3_Growing_1_Slot1-14_1_1834.d	1	A8MWY0|ELAP2_HUMAN			FALSE
ILAEGITIV	32.06	927.564	9	-0.5	928.565	1	39.2127	1.3585-1.3805			1820456	26198	210719_PC3_Growing_1_Slot1-14_1_1834.d	2	Q15833|STXB2_HUMAN			FALSE
ILAQEIVKA	23.35	983.601	9	-5	492.802	2	15.7053	0.7715-0.7941	716	12000	726727	9739	210719_PC3_Growing_1_Slot1-14_1_1834.d	1	Q9UBE0|SAE1_HUMAN			FALSE
ILASEETYL	25.43	1037.53	9	1.2	1038.53	1	26.2011	1.4244-1.4463			1214925	16071	210719_PC3_Growing_1_Slot1-14_1_1834.d	1	P11274|BCR_HUMAN			FALSE
ILDAGGHNV	25.18	894.456	9	6.8	448.235	2	6.6147	0.7450-0.7677			306991	3925	210719_PC3_Growing_1_Slot1-14_1_1834.d	1	Q99460|PSMD1_HUMAN			FALSE
ILDAGGHNVTI	45.6	1108.59	11	-5.1	555.295	2	16.1277	0.8148-0.8374	356	7370	746660	10004	210719_PC3_Growing_1_Slot1-14_1_1834.d	1	Q99460|PSMD1_HUMAN			FALSE
ILDDIGHGV	27.58	937.487	9	-1.3	469.747	2	17.2296	0.7677-0.7903			799255	10747	210719_PC3_Growing_1_Slot1-14_1_1834.d	2	Q9NYB9|ABI2_HUMAN			FALSE
ILDDIIASV	26.65	957.538	9	-7.9	958.532	1	44.2582	1.3878-1.4098			2055919	31009	210719_PC3_Growing_1_Slot1-14_1_1834.d	1	Q15652|JHD2C_HUMAN			FALSE
ILDDSHLLV	34.25	1023.56	9	-5.9	512.781	2	28.446	0.8176-0.8402			1319101	17437	210719_PC3_Growing_1_Slot1-14_1_1834.d	1	O60306|AQR_HUMAN			FALSE
ILDEAIYKV	31.88	1062.6	9	-1.7	532.301	2	23.4085	0.7922-0.8148			1085515	14503	210719_PC3_Growing_1_Slot1-14_1_1834.d	3	Q96DY2|DRC10_HUMAN			FALSE
ILDEPTNHL	34.05	1050.53	9	6	526.274	2	12.5956	0.7847-0.8073	509	9170	584477	7847	210719_PC3_Growing_1_Slot1-14_1_1834.d	3	Q9NUQ8|ABCF3_HUMAN			FALSE
ILDETVNSV	31.98	988.508	9	-2.2	989.506	1	18.6572	1.3933-1.4152			865466	11696	210719_PC3_Growing_1_Slot1-14_1_1834.d	1	O60518|RNBP6_HUMAN			FALSE
ILDHEVPSL	27.08	1021.54	9	15	511.784	2	21.6447	0.8026-0.8252			1004011	13459	210719_PC3_Growing_1_Slot1-14_1_1834.d	1	Q6NZ36|FAP20_HUMAN			FALSE
ILDIEPQTL	34.17	1040.58	9	-4.4	1041.57	1	36.5541	1.4481-1.4700			1696005	23331	210719_PC3_Growing_1_Slot1-14_1_1834.d	1	Q00013|EM55_HUMAN			FALSE
ILDKKVEKV	44.4	1070.67	9	0.8	536.339	2	4.7109	0.8186-0.8412			219042	2694	210719_PC3_Growing_1_Slot1-14_1_1834.d	1	Q58FF7|H90B3_HUMAN;P08238|HS90B_HUMAN			FALSE
ILDPHVVLL	29.48	1017.62	9	-13.3	509.808	2	37.2379	0.8045-0.8271			1727987	24023	210719_PC3_Growing_1_Slot1-14_1_1834.d	2	Q99567|NUP88_HUMAN			FALSE
ILDQKINEV	30.61	1070.6	9	0.4	536.303	2	12.3389	0.8101-0.8327	3480	50900	570897	7677	210719_PC3_Growing_1_Slot1-14_1_1834.d	1	P11926|DCOR_HUMAN			FALSE
ILDTSVAYV	21.04	979.523	9	7.2	980.53	1	29.2271	1.4162-1.4381			1355294	17870	210719_PC3_Growing_1_Slot1-14_1_1834.d	1				FALSE
ILEKKVEKV	29.18	1084.69	9	2.1	543.347	2	4.5749	0.8299-0.8524			212673	2583	210719_PC3_Growing_1_Slot1-14_1_1834.d	1	P07900|HS90A_HUMAN			FALSE
ILEPSLYTV	40.74	1033.57	9	2.4	1034.57	1	36.3791	1.4628-1.4846			1687792	23164	210719_PC3_Growing_1_Slot1-14_1_1834.d	2	P61923|COPZ1_HUMAN			FALSE
ILFDPKTSV	23.76	1018.57	9	-1	510.288	2	22.4704	0.7884-0.8111			1042030	13930	210719_PC3_Growing_1_Slot1-14_1_1834.d	1	Q8N3C7|CLIP4_HUMAN			FALSE
ILFPGGSVDL	35.19	1016.55	10	3.6	1017.56	1	44.2971	1.4235-1.4454			2057741	31043	210719_PC3_Growing_1_Slot1-14_1_1834.d	2	Q92820|GGH_HUMAN			FALSE
ILGEFGNLI	36.15	974.544	9	-3.8	975.541	1	48.4234	1.4061-1.4280			2249132	33800	210719_PC3_Growing_1_Slot1-14_1_1834.d	2	O95782|AP2A1_HUMAN;O94973|AP2A2_HUMAN			FALSE
ILGIQPPSV	32.04	922.549	9	5.4	923.555	1	36.3986	1.3493-1.3713			1688714	23192	210719_PC3_Growing_1_Slot1-14_1_1834.d	3	Q9UPN6|SCAF8_HUMAN			FALSE
ILGPEVMEV	23.38	985.515	9	4.8	986.521	1	35.5405	1.3832-1.4052			1648581	22395	210719_PC3_Growing_1_Slot1-14_1_1834.d	1	Q5T089|MORN1_HUMAN			FALSE
ILGPQGNTI	29.26	911.508	9	3.8	912.512	1	17.4046	1.3364-1.3585			807404	10850	210719_PC3_Growing_1_Slot1-14_1_1834.d	2	Q07666|KHDR1_HUMAN			FALSE
ILGSVTFL	20.89	848.501	8	-1.6	849.501	1	43.9084	1.3135-1.3355			2039548	30730	210719_PC3_Growing_1_Slot1-14_1_1834.d	1	P04844|RPN2_HUMAN			FALSE
ILGTGELYL	31.64	977.543	9	-2.2	978.542	1	40.8162	1.4162-1.4381			1895531	27965	210719_PC3_Growing_1_Slot1-14_1_1834.d	1	Q15029|U5S1_HUMAN			FALSE
ILIDPFHKA	30.16	1052.6	9	0.3	527.305	2	19.2526	0.8299-0.8524	1280	18600	890808	12006	210719_PC3_Growing_1_Slot1-14_1_1834.d	1	P61313|RL15_HUMAN			FALSE
ILKNPDDPDMVD	32.71	1370.64	12	-2.1	686.321	2	12.6734	0.9050-0.9275			588100	7894	210719_PC3_Growing_1_Slot1-14_1_1834.d	1	P20930|FILA_HUMAN			FALSE
ILLDNDHYAM	34.16	1203.56	10	-10	602.777	2	22.451	0.8665-0.8891			1041120	13914	210719_PC3_Growing_1_Slot1-14_1_1834.d	1	Q86WA8|LONP2_HUMAN			FALSE
ILLDNDHYAM(+15.99)	28.77	1219.55	10	1.6	610.781	2	13.7861	0.8534-0.8759			639787	8623	210719_PC3_Growing_1_Slot1-14_1_1834.d	1	Q86WA8|LONP2_HUMAN	Oxidation (M)	M10:Oxidation (M):1001.00	FALSE
ILLHLESEL	27.58	1065.61	9	12.9	533.814	2	31.5574	0.8242-0.8468			1463106	19296	210719_PC3_Growing_1_Slot1-14_1_1834.d	1	P05783|K1C18_HUMAN			FALSE
ILLIGDPSV	35.7	925.548	9	4	926.553	1	40.1898	1.3520-1.3740			1866194	27236	210719_PC3_Growing_1_Slot1-14_1_1834.d	2	P25205|MCM3_HUMAN			FALSE
ILLPRIIEA	31.57	1036.66	9	-5.7	519.333	2	34.9727	0.7969-0.8195			1622265	22005	210719_PC3_Growing_1_Slot1-14_1_1834.d	1	Q8NBS3|S4A11_HUMAN			FALSE
ILLTEPGQVKL	23.23	1209.73	11	-0.8	605.869	2	29.0327	0.8797-0.9022			1346239	17755	210719_PC3_Growing_1_Slot1-14_1_1834.d	1	Q9H2K8|TAOK3_HUMAN;Q7L7X3|TAOK1_HUMAN			FALSE
ILM(+15.99)EHIHKL	40.71	1148.64	9	-6.8	575.318	2	6.0275	0.8477-0.8703			279845	3599	210719_PC3_Growing_1_Slot1-14_1_1834.d	1	P84098|RL19_HUMAN	Oxidation (M)	M3:Oxidation (M):1001.00	FALSE
ILMDERTFL	23.86	1136.59	9	-1.9	569.297	2	32.0433	0.8524-0.8750			1485786	19626	210719_PC3_Growing_1_Slot1-14_1_1834.d	1	Q70CQ2|UBP34_HUMAN			FALSE
ILMEHIHKL	38.8	1132.64	9	4.5	567.327	2	8.4915	0.8534-0.8759	265	9600	394035	5145	210719_PC3_Growing_1_Slot1-14_1_1834.d	2	P84098|RL19_HUMAN			FALSE
ILNPDGYTL	32.82	1004.52	9	-5.8	1005.51	1	28.955	1.4107-1.4326			1342605	17697	210719_PC3_Growing_1_Slot1-14_1_1834.d	1	Q9UGN5|PARP2_HUMAN			FALSE
ILNPEVVTV	33.3	982.57	9	-4.1	983.567	1	30.6587	1.3979-1.4198			1421437	18751	210719_PC3_Growing_1_Slot1-14_1_1834.d	1	Q9UK61|TASOR_HUMAN			FALSE
ILPHSPINV	23.16	988.571	9	5.5	495.292	2	20.1583	0.7809-0.8035			935201	12593	210719_PC3_Growing_1_Slot1-14_1_1834.d	1	O95714|HERC2_HUMAN;Q9BVR0|HRC23_HUMAN			FALSE
ILQDGRIFI	24.76	1073.62	9	0	537.815	2	29.4604	0.8346-0.8571			1366191	18039	210719_PC3_Growing_1_Slot1-14_1_1834.d	1	P63162|RSMN_HUMAN;P14678|RSMB_HUMAN			FALSE
ILSEVQQAV	32.85	985.544	9	-0.5	493.776	2	19.4974	0.7649-0.7875			904398	12186	210719_PC3_Growing_1_Slot1-14_1_1834.d	2	P09874|PARP1_HUMAN			FALSE
ILSGIGVSQV	42.25	971.565	10	-0.8	972.565	1	27.5073	1.3914-1.4134			1275620	16868	210719_PC3_Growing_1_Slot1-14_1_1834.d	2	P46977|STT3A_HUMAN			FALSE
ILSPWGAEV	37.69	970.512	9	13.9	971.527	1	37.1408	1.3511-1.3731			1723402	23908	210719_PC3_Growing_1_Slot1-14_1_1834.d	1	P09874|PARP1_HUMAN			FALSE
ILTDITKGV	40.53	958.57	9	0.1	959.571	1	19.0075	1.3933-1.4152	4710	132000	881768	11906	210719_PC3_Growing_1_Slot1-14_1_1834.d	4	P13639|EF2_HUMAN			FALSE
ILVDISNNL	33.25	999.56	9	5.5	1000.57	1	35.56	1.4253-1.4472			1649496	22416	210719_PC3_Growing_1_Slot1-14_1_1834.d	1	Q687X5|STEA4_HUMAN			FALSE
ILVDPIQVV	36.34	994.606	9	0.4	995.607	1	44.924	1.4134-1.4354			2086842	31536	210719_PC3_Growing_1_Slot1-14_1_1834.d	1	O75907|DGAT1_HUMAN			FALSE
IMLEALERV	21.78	1072.6	9	-1.9	537.3	2	31.0123	0.8139-0.8365	714	13000	1436824	18940	210719_PC3_Growing_1_Slot1-14_1_1834.d	1	A8MWD9|RUXGL_HUMAN;P62308|RUXG_HUMAN			FALSE
INDPFIDL	29.71	945.481	8	4.5	946.486	1	45.6276	1.3612-1.3832			2119466	31976	210719_PC3_Growing_1_Slot1-14_1_1834.d	1	P04406|G3P_HUMAN			FALSE
IQALISGIEA	25.83	1013.58	10	1.6	1014.58	1	33.0206	1.4180-1.4399			1531181	20321	210719_PC3_Growing_1_Slot1-14_1_1834.d	1	P08727|K1C19_HUMAN			FALSE
IRLENEIQTY	30.24	1277.66	10	1.4	639.835	2	17.9145	0.8684-0.8909			831008	11210	210719_PC3_Growing_1_Slot1-14_1_1834.d	1	P13645|K1C10_HUMAN			FALSE
IVAPGTFEV	39.43	931.501	9	5	932.507	1	30.3206	1.3511-1.3731			1406028	18540	210719_PC3_Growing_1_Slot1-14_1_1834.d	2	Q12905|ILF2_HUMAN			FALSE
IVDPVSNL	38.04	855.47	8	2.2	856.474	1	27.0991	1.3043-1.3263			1256600	16622	210719_PC3_Growing_1_Slot1-14_1_1834.d	1	P15924|DESP_HUMAN			FALSE
IVDPVSNLRL	30.82	1124.66	10	-1.3	563.33	2	32.2766	0.8600-0.8825			1496666	19778	210719_PC3_Growing_1_Slot1-14_1_1834.d	3	P15924|DESP_HUMAN			FALSE
IVFGEAKIEDL	26.89	1232.67	11	0.2	617.336	2	31.4796	0.8506-0.8731			1459492	19258	210719_PC3_Growing_1_Slot1-14_1_1834.d	1	Q13765|NACA_HUMAN;E9PAV3|NACAM_HUMAN			FALSE
IVMQEVETV	43.49	1046.53	9	7.6	1047.54	1	22.9369	1.4180-1.4399			1063764	14208	210719_PC3_Growing_1_Slot1-14_1_1834.d	2	Q14204|DYHC1_HUMAN			FALSE
IVTEIISEI	25.09	1015.58	9	5.4	1016.59	1	41.6993	1.4253-1.4472			1936673	28877	210719_PC3_Growing_1_Slot1-14_1_1834.d	1	Q9BPX3|CND3_HUMAN			FALSE
IVWNGPVGV	43.76	939.518	9	7.2	940.525	1	33.0401	1.3355-1.3575			1532082	20328	210719_PC3_Growing_1_Slot1-14_1_1834.d	1	P00558|PGK1_HUMAN			FALSE
IWHHTFYNELR	45.23	1514.74	11	-3.5	505.916	3	10.1722	0.7677-0.7903			472113	6339	210719_PC3_Growing_1_Slot1-14_1_1834.d	2	P60709|ACTB_HUMAN;Q9BYX7|ACTBM_HUMAN;Q6S8J3|POTEE_HUMAN;P68133|ACTS_HUMAN;A5A3E0|POTEF_HUMAN;P0CG39|POTEJ_HUMAN;P63261|ACTG_HUMAN;P68032|ACTC_HUMAN;P0CG38|POTEI_HUMAN			FALSE
K(+42.01)YQTVSEP	20.89	992.481	8	0.8	993.483	1	20.1388	1.3914-1.4134			934286	12572	210719_PC3_Growing_1_Slot1-14_1_1834.d	1		Acetylation (N-term)	K1:Acetylation (N-term):1001.00	FALSE
KAALLKKT	36.97	871.585	8	-1.5	872.586	1	67.4115	1.3676-1.3896			3131769	47469	210719_PC3_Growing_1_Slot1-14_1_1834.d	1	Q5VYK3|ECM29_HUMAN			FALSE
KIADFGWSV	20.68	1021.52	9	4.2	1022.53	1	30.4372	1.4472-1.4691			1411472	18620	210719_PC3_Growing_1_Slot1-14_1_1834.d	1				FALSE
KIAPNTPQL	29.25	980.565	9	-1.6	491.286	2	10.3099	0.7809-0.8035	516	7140	475739	6389	210719_PC3_Growing_1_Slot1-14_1_1834.d	1	Q15155|NOMO1_HUMAN;P69849|NOMO3_HUMAN;Q5JPE7|NOMO2_HUMAN			FALSE
KIFEM(+15.99)GPVFTL	27.09	1296.68	11	1.4	649.343	2	36.8298	0.8797-0.9022			1708762	23572	210719_PC3_Growing_1_Slot1-14_1_1834.d	1	P00403|COX2_HUMAN	Oxidation (M)	M5:Oxidation (M):1001.00	FALSE
KIGEGTYGV	31.47	922.476	9	-6	462.239	2	8.0772	0.7346-0.7573			374953	4837	210719_PC3_Growing_1_Slot1-14_1_1834.d	2	P24941|CDK2_HUMAN;Q00526|CDK3_HUMAN;P06493|CDK1_HUMAN			FALSE
KIIYIVHDEV	44.74	1227.69	10	-5.8	614.843	2	13.931	0.8675-0.8900			646136	8714	210719_PC3_Growing_1_Slot1-14_1_1834.d	1	P25788|PSA3_HUMAN			FALSE
KILDLETQL	23	1071.62	9	-12	536.806	2	28.2516	0.8139-0.8365			1310056	17332	210719_PC3_Growing_1_Slot1-14_1_1834.d	1	Q5BJF6|ODFP2_HUMAN			FALSE
KILPDLNTV	33.53	1011.6	9	0.7	506.802	2	24.6957	0.7875-0.8101			1145413	15397	210719_PC3_Growing_1_Slot1-14_1_1834.d	2	O60287|NPA1P_HUMAN			FALSE
KILPTLEAV	40.03	982.606	9	8.2	492.311	2	24.9521	0.7809-0.8035	829	13500	1157143	15505	210719_PC3_Growing_1_Slot1-14_1_1834.d	2	Q12905|ILF2_HUMAN			FALSE
KILQGNENGNF	47.02	1232.61	11	-1.2	617.31	2	8.5498	0.8684-0.8909			396770	5198	210719_PC3_Growing_1_Slot1-14_1_1834.d	1	Q08554|DSC1_HUMAN			FALSE
KIPTPIVGV	38.27	922.585	9	4.2	462.299	2	21.9946	0.7573-0.7800			1020299	13655	210719_PC3_Growing_1_Slot1-14_1_1834.d	1	P51003|PAPOA_HUMAN			FALSE
KIYEGQVEV	35.11	1063.55	9	2.4	532.783	2	10.5077	0.7790-0.8016	3330	123000	487538	6566	210719_PC3_Growing_1_Slot1-14_1_1834.d	4	P46777|RL5_HUMAN			FALSE
KLAELEGALQKA	37.2	1269.73	12	5.3	635.871	2	13.3974	0.8881-0.9106			621652	8368	210719_PC3_Growing_1_Slot1-14_1_1834.d	2	A6NCN2|KR87P_HUMAN;Q14533|KRT81_HUMAN;O43790|KRT86_HUMAN;P78385|KRT83_HUMAN;P78386|KRT85_HUMAN			FALSE
KLDAFVEGV	21.86	976.523	9	0.2	977.524	1	21.5864	1.3988-1.4207			1001284	13414	210719_PC3_Growing_1_Slot1-14_1_1834.d	1	P21283|VATC1_HUMAN			FALSE
KLDEDVKMI	29.62	1089.57	9	3.7	545.793	2	11.6585	0.8205-0.8430			540984	7266	210719_PC3_Growing_1_Slot1-14_1_1834.d	1	Q13952|NFYC_HUMAN			FALSE
KLDEILKEI	25	1099.65	9	-5.8	550.825	2	25.3408	0.8035-0.8261			1175197	15679	210719_PC3_Growing_1_Slot1-14_1_1834.d	1	Q9ULV4|COR1C_HUMAN			FALSE
KLDGSRLIKV	20.77	1127.7	10	13.1	564.862	2	8.2327	0.8421-0.8647			382209	4941	210719_PC3_Growing_1_Slot1-14_1_1834.d	1				FALSE
KLDHVVTII	23.66	1036.63	9	0	519.318	2	17.1385	0.8120-0.8346	1090	17200	792917	10667	210719_PC3_Growing_1_Slot1-14_1_1834.d	1	Q99873|ANM1_HUMAN			FALSE
KLDPTKTTL	32.14	1015.59	9	-0.6	508.799	2	6.8286	0.7818-0.8045			316958	4058	210719_PC3_Growing_1_Slot1-14_1_1834.d	2	Q92597|NDRG1_HUMAN			FALSE
KLDPYVQRL	23.98	1130.64	9	0.5	566.326	2	10.4099	0.8412-0.8637			483003	6501	210719_PC3_Growing_1_Slot1-14_1_1834.d	1	Q14204|DYHC1_HUMAN			FALSE
KLDVGNAEV	21.56	943.497	9	0.2	944.499	1	9.0798	1.3493-1.3713	1820	39800	421304	5594	210719_PC3_Growing_1_Slot1-14_1_1834.d	2				FALSE
KLEEIIHQI	35.49	1121.64	9	0.6	561.826	2	16.7554	0.8242-0.8468	390	8520	775696	10432	210719_PC3_Growing_1_Slot1-14_1_1834.d	1	Q15042|RB3GP_HUMAN			FALSE
KLFEFM(+15.99)HET	32.23	1196.55	9	6.3	599.284	2	11.1921	0.8421-0.8647			519244	6982	210719_PC3_Growing_1_Slot1-14_1_1834.d	1	O14980|XPO1_HUMAN	Oxidation (M)	M6:Oxidation (M):1001.00	FALSE
KLFEFMHET	39.56	1180.56	9	-4.9	591.28	2	18.3989	0.8477-0.8703	128	3820	852796	11542	210719_PC3_Growing_1_Slot1-14_1_1834.d	1	O14980|XPO1_HUMAN			FALSE
KLFIGGLNV	23.38	959.58	9	5.5	480.797	2	31.3778	0.7866-0.8092			1454969	19205	210719_PC3_Growing_1_Slot1-14_1_1834.d	1	Q13151|ROA0_HUMAN			FALSE
KLGEIVTTI	21.66	972.586	9	1.5	973.588	1	21.1157	1.4034-1.4253	22400	502000	979546	13132	210719_PC3_Growing_1_Slot1-14_1_1834.d	3				FALSE
KLGKITFI	28.65	918.59	8	-1.8	460.298	2	16.5252	0.7752-0.7979			766620	10296	210719_PC3_Growing_1_Slot1-14_1_1834.d	1	Q92890|UFD1_HUMAN			FALSE
KLGSVPVTV	30.98	898.549	9	1.1	450.279	2	15.1252	0.7280-0.7507	2360	73100	700471	9409	210719_PC3_Growing_1_Slot1-14_1_1834.d	3	Q9Y4C2|TCAF1_HUMAN			FALSE
KLHGVNINV	32.59	992.577	9	1	497.293	2	8.6911	0.7658-0.7884			403154	5324	210719_PC3_Growing_1_Slot1-14_1_1834.d	1	Q9BQ04|RBM4B_HUMAN;Q9BWF3|RBM4_HUMAN			FALSE
KLKASAISVT	43.78	1016.62	10	-4.5	509.313	2	5.8914	0.7894-0.8120			273515	3527	210719_PC3_Growing_1_Slot1-14_1_1834.d	1	Q02413|DSG1_HUMAN			FALSE
KLKASAISVTVL	47.1	1228.78	12	-5.4	615.388	2	18.1575	0.8797-0.9022	202	4360	841002	11370	210719_PC3_Growing_1_Slot1-14_1_1834.d	1	Q02413|DSG1_HUMAN			FALSE
KLLEGEESRI	23.52	1172.64	10	2.8	587.325	2	8.0614	0.8553-0.8778	314	10000	373133	4805	210719_PC3_Growing_1_Slot1-14_1_1834.d	1	P08670|VIME_HUMAN			FALSE
KLLEGEESRL	23.52	1172.64	10	2.8	587.325	2	8.0614	0.8553-0.8778	314	10000	373133	4805	210719_PC3_Growing_1_Slot1-14_1_1834.d	1	P08729|K2C7_HUMAN			FALSE
KLLEGEETRL	32.42	1186.66	10	0.5	594.331	2	8.9243	0.8628-0.8853			414045	5487	210719_PC3_Growing_1_Slot1-14_1_1834.d	1	P07196|NFL_HUMAN			FALSE
KLLEPVLLL	31.89	1036.69	9	-1.9	519.348	2	44.3655	0.8195-0.8421	1700	24400	2060476	31096	210719_PC3_Growing_1_Slot1-14_1_1834.d	2	P62249|RS16_HUMAN			FALSE
KLLETKWTL	35.06	1130.67	9	2.9	566.34	2	21.1157	0.8365-0.8590			979557	13143	210719_PC3_Growing_1_Slot1-14_1_1834.d	1	P08729|K2C7_HUMAN			FALSE
KLNDLIQRL	30.92	1111.67	9	-8.3	556.835	2	20.5714	0.8308-0.8534			954211	12829	210719_PC3_Growing_1_Slot1-14_1_1834.d	1	P53621|COPA_HUMAN			FALSE
KLNPQQFEV	35.88	1101.58	9	4.2	551.797	2	16.1319	0.8082-0.8308	301	4960	746665	10009	210719_PC3_Growing_1_Slot1-14_1_1834.d	1	P46977|STT3A_HUMAN			FALSE
KLPDLPQNSV	25.39	1109.61	10	-2.9	555.806	2	15.8449	0.8129-0.8355			734875	9841	210719_PC3_Growing_1_Slot1-14_1_1834.d	1	Q9BVV6|TALD3_HUMAN			FALSE
KLQEVGQVSV	23.52	1085.61	10	1.1	543.808	2	10.8958	0.8129-0.8355			505665	6813	210719_PC3_Growing_1_Slot1-14_1_1834.d	2	P06756|ITAV_HUMAN			FALSE
KLSLVAAM(+15.99)L	27.5	960.568	9	-11.6	481.282	2	23.5834	0.7818-0.8045			1093679	14621	210719_PC3_Growing_1_Slot1-14_1_1834.d	2	P11021|BIP_HUMAN	Oxidation (M)	M8:Oxidation (M):1001.00	FALSE
KLSLVAAML	21.12	944.573	9	-5.6	945.568	1	34.0745	1.4070-1.4290			1580352	21216	210719_PC3_Growing_1_Slot1-14_1_1834.d	1	P11021|BIP_HUMAN			FALSE
KLVDFVIHF	32.92	1116.63	9	4.8	559.323	2	37.6501	0.8496-0.8722			1747197	24459	210719_PC3_Growing_1_Slot1-14_1_1834.d	1	P59998|ARPC4_HUMAN			FALSE
KLVDPERDMSL	23.58	1301.66	11	-9.7	651.829	2	15.2772	0.9041-0.9266			708605	9497	210719_PC3_Growing_1_Slot1-14_1_1834.d	1	Q14444|CAPR1_HUMAN			FALSE
KLVGEFLEV	21.56	1032.59	9	-5.8	517.294	2	30.3595	0.7960-0.8186			1407848	18572	210719_PC3_Growing_1_Slot1-14_1_1834.d	1	Q15046|SYK_HUMAN			FALSE
KLWEAESKL	40.95	1102.6	9	3.6	552.307	2	10.371	0.8205-0.8430			481183	6469	210719_PC3_Growing_1_Slot1-14_1_1834.d	2	Q9NYP9|MS18A_HUMAN			FALSE
KMDEVLYSI	24.6	1096.55	9	-0.7	549.277	2	25.9873	0.8148-0.8374			1204998	15978	210719_PC3_Growing_1_Slot1-14_1_1834.d	1	P83876|TXN4A_HUMAN			FALSE
KMGEDMHTI	37.06	1060.47	9	-1.3	531.237	2	5.9302	0.7866-0.8092			275326	3550	210719_PC3_Growing_1_Slot1-14_1_1834.d	1	P17655|CAN2_HUMAN			FALSE
KMSEKILLL	22.62	1073.65	9	-12	537.823	2	20.3381	0.8176-0.8402			943350	12696	210719_PC3_Growing_1_Slot1-14_1_1834.d	1	P49721|PSB2_HUMAN			FALSE
KMYEEFLSKV	40.98	1272.64	10	-6.3	637.32	2	20.9602	0.8703-0.8928			972319	13057	210719_PC3_Growing_1_Slot1-14_1_1834.d	1	P10644|KAP0_HUMAN;P31321|KAP1_HUMAN			FALSE
KQFEKQVEL	39.65	1147.62	9	-2	574.814	2	6.7119	0.8346-0.8571			311536	4000	210719_PC3_Growing_1_Slot1-14_1_1834.d	2	Q14204|DYHC1_HUMAN			FALSE
KRGYFNEEL	22.65	1154.57	9	-0.7	578.289	2	9.1575	0.8393-0.8618			424945	5659	210719_PC3_Growing_1_Slot1-14_1_1834.d	1	P15924|DESP_HUMAN			FALSE
KSLPGQNEDL	28.05	1099.55	10	9.4	550.784	2	6.848	0.7998-0.8224			317861	4067	210719_PC3_Growing_1_Slot1-14_1_1834.d	1	P01040|CYTA_HUMAN			FALSE
KTDKTLVLL	21.14	1029.64	9	0.9	515.826	2	15.0562	0.8271-0.8496	261	6130	696852	9366	210719_PC3_Growing_1_Slot1-14_1_1834.d	1				FALSE
KTLEGEFSV	21.4	1008.51	9	8.8	505.265	2	15.981	0.7771-0.7998			741216	9924	210719_PC3_Growing_1_Slot1-14_1_1834.d	1				FALSE
KTLGKLWRL	27.07	1113.7	9	3.8	557.857	2	10.682	0.8459-0.8684			495694	6676	210719_PC3_Growing_1_Slot1-14_1_1834.d	1	P57073|SOX8_HUMAN;P56693|SOX10_HUMAN;P48436|SOX9_HUMAN			FALSE
KVIDEIYRV	36.22	1133.64	9	-2.2	567.824	2	14.7668	0.8327-0.8553			685062	9198	210719_PC3_Growing_1_Slot1-14_1_1834.d	1	Q9NVF7|FBX28_HUMAN			FALSE
KVLDFEHFL	44.37	1146.61	9	-1.5	574.306	2	33.9343	0.8393-0.8618	1370	16100	1573042	21058	210719_PC3_Growing_1_Slot1-14_1_1834.d	2	P60660|MYL6_HUMAN			FALSE
KVPEWVDTV	41.91	1071.56	9	4	536.786	2	21.6058	0.7922-0.8148			1002197	13433	210719_PC3_Growing_1_Slot1-14_1_1834.d	1	P39019|RS19_HUMAN			FALSE
L(+42.01)SLQAQSQI	23.81	1028.55	9	-1.4	1029.55	1	26.3372	1.4244-1.4463			1221258	16146	210719_PC3_Growing_1_Slot1-14_1_1834.d	1	Q8N5C1|CAHM5_HUMAN	Acetylation (N-term)	L1:Acetylation (N-term):1001.00	FALSE
LDIDNTRM(+15.99)TLDD	48.76	1436.65	12	0.6	719.326	2	14.0865	0.9097-0.9322			653382	8808	210719_PC3_Growing_1_Slot1-14_1_1834.d	1	P35527|K1C9_HUMAN	Oxidation (M)	M8:Oxidation (M):1001.00	FALSE
LDPEISSGEGLR	30.56	1271.64	12	-8.4	636.816	2	13.3974	0.8487-0.8712			621653	8369	210719_PC3_Growing_1_Slot1-14_1_1834.d	1	Q08554|DSC1_HUMAN			FALSE
LDTNADKQL	23.41	1016.51	9	-6.5	509.257	2	6.1247	0.7715-0.7941			284365	3649	210719_PC3_Growing_1_Slot1-14_1_1834.d	1	P06702|S10A9_HUMAN			FALSE
LDTNADKQLS	21.52	1103.55	10	-4.7	552.774	2	5.3382	0.8120-0.8346			248142	3186	210719_PC3_Growing_1_Slot1-14_1_1834.d	1	P06702|S10A9_HUMAN			FALSE
LDTNADKQLSF	49.72	1250.61	11	-5.5	626.307	2	16.9381	0.8590-0.8816			785671	10573	210719_PC3_Growing_1_Slot1-14_1_1834.d	1	P06702|S10A9_HUMAN			FALSE
LEALGLVSA	21.24	871.501	9	10.1	872.512	1	36.6318	1.3346-1.3566			1699665	23415	210719_PC3_Growing_1_Slot1-14_1_1834.d	1	Q86VI3|IQGA3_HUMAN			FALSE
LEAQAATGF	38.94	906.445	9	5.8	907.451	1	14.9857	1.3245-1.3465			695034	9336	210719_PC3_Growing_1_Slot1-14_1_1834.d	1	P15924|DESP_HUMAN;Q15149|PLEC_HUMAN			FALSE
LIDPNTLQV	26.39	1011.56	9	-2.6	1012.56	1	30.4178	1.4216-1.4436			1410565	18607	210719_PC3_Growing_1_Slot1-14_1_1834.d	1	Q96D46|NMD3_HUMAN			FALSE
LIGPESPSV	32.36	897.481	9	3.2	898.485	1	18.6766	1.2978-1.3199			866375	11711	210719_PC3_Growing_1_Slot1-14_1_1834.d	2	Q96DB2|HDA11_HUMAN			FALSE
LIPPSLQGV	24.48	922.549	9	5.7	923.555	1	30.7947	1.3630-1.3850			1427782	18838	210719_PC3_Growing_1_Slot1-14_1_1834.d	1	Q96AD5|PLPL2_HUMAN			FALSE
LISPLLLPV	26.36	963.637	9	-3.6	964.634	1	56.4718	1.4262-1.4481			2623132	39472	210719_PC3_Growing_1_Slot1-14_1_1834.d	2	Q96M86|DNHD1_HUMAN			FALSE
LLAAWTARA	23.21	971.555	9	1.1	486.782	2	17.5186	0.7734-0.7960	1810	23100	813754	10942	210719_PC3_Growing_1_Slot1-14_1_1834.d	1	P05067|A4_HUMAN			FALSE
LLAEENQRL	32.15	1084.59	9	-5.8	543.294	2	9.5891	0.8111-0.8336			444890	5936	210719_PC3_Growing_1_Slot1-14_1_1834.d	1	Q15149|PLEC_HUMAN			FALSE
LLAEGITWV	38.48	1000.56	9	2.5	1001.56	1	45.4294	1.4354-1.4573			2110409	31859	210719_PC3_Growing_1_Slot1-14_1_1834.d	3	Q9UM00|TMCO1_HUMAN			FALSE
LLAEHIKSL	30.97	1022.61	9	0.7	512.31	2	11.2504	0.8224-0.8449			521959	7015	210719_PC3_Growing_1_Slot1-14_1_1834.d	2	Q68E01|INT3_HUMAN			FALSE
LLAEIGAVTL	29.94	998.601	10	13.3	999.615	1	45.0795	1.4253-1.4472			2094088	31630	210719_PC3_Growing_1_Slot1-14_1_1834.d	3	Q9BSV6|SEN34_HUMAN			FALSE
LLAEPVPGI	21.38	907.538	9	-6.1	908.533	1	34.7978	1.3346-1.3566			1614094	21880	210719_PC3_Growing_1_Slot1-14_1_1834.d	1				FALSE
LLAEQGYEV	48.9	1020.51	9	5.9	1021.52	1	21.4503	1.4134-1.4354			994948	13336	210719_PC3_Growing_1_Slot1-14_1_1834.d	1	Q9UBV2|SE1L1_HUMAN			FALSE
LLAERDLYL	28.66	1104.62	9	3.4	553.314	2	27.5461	0.8252-0.8477			1277438	16898	210719_PC3_Growing_1_Slot1-14_1_1834.d	2	P21980|TGM2_HUMAN			FALSE
LLAESVTEV	38.52	959.518	9	1	960.519	1	24.1126	1.3750-1.3969			1118243	15047	210719_PC3_Growing_1_Slot1-14_1_1834.d	1	Q14204|DYHC1_HUMAN			FALSE
LLASEVPQL	25.33	968.554	9	-0.6	969.554	1	33.0984	1.3878-1.4098			1534821	20385	210719_PC3_Growing_1_Slot1-14_1_1834.d	1	Q6PJG6|BRAT1_HUMAN			FALSE
LLDANFTVV	34.42	990.539	9	-6.6	991.533	1	40.408	1.4171-1.4390			1876312	27520	210719_PC3_Growing_1_Slot1-14_1_1834.d	1	Q9H8H0|NOL11_HUMAN			FALSE
LLDEEISRV	28.84	1072.58	9	1.2	537.293	2	19.2407	0.8073-0.8299			892620	12030	210719_PC3_Growing_1_Slot1-14_1_1834.d	1	Q96PU8|QKI_HUMAN			FALSE
LLDEPTNHL	34.05	1050.53	9	6	526.274	2	12.5956	0.7847-0.8073	509	9170	584477	7847	210719_PC3_Growing_1_Slot1-14_1_1834.d	3	Q9UG63|ABCF2_HUMAN			FALSE
LLDNTDIHL	31.86	1052.55	9	-1.2	527.278	2	25.8462	0.8120-0.8346			1198670	15908	210719_PC3_Growing_1_Slot1-14_1_1834.d	1	Q86WA8|LONP2_HUMAN			FALSE
LLDPSIIEA	30.47	969.538	9	-3.5	970.536	1	35.5211	1.3933-1.4152			1647674	22382	210719_PC3_Growing_1_Slot1-14_1_1834.d	1	Q07617|SPAG1_HUMAN			FALSE
LLDPSVFHV	27.22	1025.55	9	-1	513.781	2	34.6766	0.8073-0.8299	169	3570	1606838	21776	210719_PC3_Growing_1_Slot1-14_1_1834.d	1	Q9BVI4|NOC4L_HUMAN			FALSE
LLDRFLATV	35.75	1046.61	9	1.2	524.311	2	35.3656	0.8120-0.8346			1640413	22273	210719_PC3_Growing_1_Slot1-14_1_1834.d	1	Q14094|CCNI_HUMAN			FALSE
LLDSKVPSV	20.56	956.554	9	-7.3	479.278	2	16.2531	0.7582-0.7809			753924	10116	210719_PC3_Growing_1_Slot1-14_1_1834.d	1	P16144|ITB4_HUMAN			FALSE
LLDVAPLSL	31.68	939.564	9	-8.7	940.557	1	48.2048	1.4043-1.4262			2239167	33669	210719_PC3_Growing_1_Slot1-14_1_1834.d	3	P17066|HSP76_HUMAN;P34931|HS71L_HUMAN;P0DMV9|HS71B_HUMAN;P0DMV8|HS71A_HUMAN			FALSE
LLDVPTAAV	50.26	897.517	9	4.7	898.523	1	31.7323	1.3419-1.3640			1471249	19393	210719_PC3_Growing_1_Slot1-14_1_1834.d	8	P13284|GILT_HUMAN			FALSE
LLDVTPLSL	41.55	969.575	9	-0.7	970.575	1	48.0882	1.4235-1.4454			2233741	33607	210719_PC3_Growing_1_Slot1-14_1_1834.d	2	P54652|HSP72_HUMAN;P38646|GRP75_HUMAN;P11142|HSP7C_HUMAN			FALSE
LLEPFVHQV	23.49	1080.6	9	2.6	541.303	2	26.5704	0.8176-0.8402			1232138	16298	210719_PC3_Growing_1_Slot1-14_1_1834.d	2	Q9UHH9|IP6K2_HUMAN			FALSE
LLFEGEKITI	45.18	1161.66	10	-3.5	581.834	2	36.729	0.8402-0.8628			1704215	23495	210719_PC3_Growing_1_Slot1-14_1_1834.d	1	Q9H1A7|RPB1C_HUMAN;Q9GZM3|RPB1B_HUMAN			FALSE
LLGDPMANV	27.81	928.469	9	10.3	929.479	1	30.4761	1.3474-1.3695			1413286	18646	210719_PC3_Growing_1_Slot1-14_1_1834.d	1	O95070|YIF1A_HUMAN			FALSE
LLGGDVVSV	20.6	857.486	9	3	858.49	1	29.2077	1.2794-1.3015			1354386	17856	210719_PC3_Growing_1_Slot1-14_1_1834.d	1				FALSE
LLGNVAEV	30.61	813.46	8	1.7	814.463	1	22.898	1.2647-1.2868			1061953	14185	210719_PC3_Growing_1_Slot1-14_1_1834.d	2	Q7Z7L7|ZER1_HUMAN			FALSE
LLGPDPAAA	34.07	823.444	9	-0.8	824.445	1	16.292	1.2499-1.2721			755735	10139	210719_PC3_Growing_1_Slot1-14_1_1834.d	2	Q9C0J9|BHE41_HUMAN			FALSE
LLGPRLVLA	39.91	950.628	9	-0.9	476.317	2	29.3958	0.7809-0.8035	74800	2800000	1360741	17953	210719_PC3_Growing_1_Slot1-14_1_1834.d	15	P49755|TMEDA_HUMAN			FALSE
LLIENVASL	37.04	970.57	9	0.1	971.571	1	41.3105	1.4152-1.4372			1918426	28510	210719_PC3_Growing_1_Slot1-14_1_1834.d	5	P07203|GPX1_HUMAN			FALSE
LLIPGLATA	30.47	867.543	9	0.6	868.545	1	41.8937	1.3208-1.3429			1945795	29059	210719_PC3_Growing_1_Slot1-14_1_1834.d	1	O15239|NDUA1_HUMAN			FALSE
LLKNSPLVSRLT	38.71	1339.82	12	5.9	670.916	2	15.2578	0.9350-0.9575			707697	9483	210719_PC3_Growing_1_Slot1-14_1_1834.d	1	P40926|MDHM_HUMAN			FALSE
LLLAAARLAAA	27.3	1052.67	11	-5.6	527.336	2	26.6482	0.8139-0.8365			1235768	16352	210719_PC3_Growing_1_Slot1-14_1_1834.d	1	P30101|PDIA3_HUMAN			FALSE
LLLAAPAQA	46.5	866.523	9	0.4	867.524	1	24.0348	1.3199-1.3419			1114595	14975	210719_PC3_Growing_1_Slot1-14_1_1834.d	3	P17900|SAP3_HUMAN			FALSE
LLLAQLSDA	41.31	942.539	9	2.7	943.542	1	34.7978	1.3896-1.4116			1614093	21879	210719_PC3_Growing_1_Slot1-14_1_1834.d	4	Q9NQ34|TMM9B_HUMAN			FALSE
LLLDVPTAA	28.26	911.533	9	-2.2	912.532	1	35.696	1.3566-1.3786			1655842	22504	210719_PC3_Growing_1_Slot1-14_1_1834.d	1	P13284|GILT_HUMAN			FALSE
LLLDVPTAAV	46.74	1010.6	10	5.8	1011.61	1	43.0688	1.4271-1.4491			2000466	30090	210719_PC3_Growing_1_Slot1-14_1_1834.d	2	P13284|GILT_HUMAN			FALSE
LLLDVPTAAVQA	38	1209.7	12	3.7	605.854	2	41.052	0.8581-0.8806	1920	23500	1903817	28205	210719_PC3_Growing_1_Slot1-14_1_1834.d	2	P13284|GILT_HUMAN			FALSE
LLLPAVPVGA	29.78	948.601	10	-2.2	949.6	1	43.6908	1.3740-1.3960			2029539	30555	210719_PC3_Growing_1_Slot1-14_1_1834.d	2	O75095|MEGF6_HUMAN			FALSE
LLLPTQIYS	35.23	1046.6	9	0.7	1047.6	1	40.2914	1.4454-1.4673			1870801	27373	210719_PC3_Growing_1_Slot1-14_1_1834.d	3	P25063|CD24_HUMAN			FALSE
LLPDTINSI	29.54	984.549	9	-6.8	985.543	1	32.9429	1.3878-1.4098			1527522	20238	210719_PC3_Growing_1_Slot1-14_1_1834.d	2	Q14008|CKAP5_HUMAN			FALSE
LLPEGPPAI	44.79	905.522	9	-0.2	906.523	1	31.0085	1.3300-1.3520			1437721	18943	210719_PC3_Growing_1_Slot1-14_1_1834.d	3	Q15011|HERP1_HUMAN			FALSE
LLPHPGLQV	33.42	972.576	9	-1.8	487.291	2	20.2184	0.7752-0.7979	337	8830	937015	12619	210719_PC3_Growing_1_Slot1-14_1_1834.d	1	Q6DD88|ATLA3_HUMAN			FALSE
LLPPQPALA	33.05	918.554	9	-13	919.543	1	25.5741	1.3530-1.3750			1186011	15765	210719_PC3_Growing_1_Slot1-14_1_1834.d	1	P12821|ACE_HUMAN			FALSE
LLQEVEHQL	32.66	1107.59	9	-4.2	554.797	2	17.8562	0.8195-0.8421			828280	11164	210719_PC3_Growing_1_Slot1-14_1_1834.d	2	O94972|TRI37_HUMAN			FALSE
LLSDTVQHL	27.95	1024.56	9	-2.6	513.28	2	17.288	0.8035-0.8261			801973	10783	210719_PC3_Growing_1_Slot1-14_1_1834.d	2	P42226|STAT6_HUMAN			FALSE
LLSETYLEA	26.14	1037.53	9	-6.8	1038.52	1	27.6627	1.4500-1.4719			1282864	16960	210719_PC3_Growing_1_Slot1-14_1_1834.d	2	P33993|MCM7_HUMAN			FALSE
LLWAGSAGL	24.57	886.491	9	4.8	887.497	1	39.3928	1.3484-1.3704			1828672	26368	210719_PC3_Growing_1_Slot1-14_1_1834.d	2	Q99943|PLCA_HUMAN			FALSE
LLWAPAAVRA	27.85	1066.63	10	1.3	534.319	2	27.1574	0.8007-0.8233			1259320	16660	210719_PC3_Growing_1_Slot1-14_1_1834.d	1	Q9HC07|TM165_HUMAN			FALSE
LLYPTEITV	32.33	1047.59	9	8.7	1048.59	1	40.6607	1.4445-1.4664			1888194	27780	210719_PC3_Growing_1_Slot1-14_1_1834.d	3	P26006|ITA3_HUMAN			FALSE
LLYQEGAKMAV	27.88	1221.64	11	-6	611.821	2	18.7738	0.8468-0.8694			870911	11777	210719_PC3_Growing_1_Slot1-14_1_1834.d	1	P14923|PLAK_HUMAN			FALSE
LM(+15.99)MDPLTGL	35.06	1005.49	9	-6.8	1006.48	1	41.5438	1.4207-1.4427			1929355	28711	210719_PC3_Growing_1_Slot1-14_1_1834.d	1	O60506|HNRPQ_HUMAN	Oxidation (M)	M2:Oxidation (M):20.92	FALSE
LMPDIAVGV	21.17	913.494	9	-3.8	914.492	1	37.3351	1.3318-1.3539			1732540	24106	210719_PC3_Growing_1_Slot1-14_1_1834.d	2				FALSE
LMQDSRLYL	32.37	1137.59	9	2	569.797	2	22.1112	0.8449-0.8675			1025740	13732	210719_PC3_Growing_1_Slot1-14_1_1834.d	1	P06493|CDK1_HUMAN			FALSE
LMVFKLAQA	29.18	1019.58	9	-4.6	510.793	2	28.1933	0.7913-0.8139			1307341	17299	210719_PC3_Growing_1_Slot1-14_1_1834.d	1	P20930|FILA_HUMAN			FALSE
LNNMRSQY	31.96	1024.48	8	1.6	513.243	2	5.0078	0.7884-0.8111			232667	2909	210719_PC3_Growing_1_Slot1-14_1_1834.d	1	P13645|K1C10_HUMAN			FALSE
LNNMRSQYEQL	33.08	1394.66	11	-3.4	698.331	2	10.5071	0.9078-0.9303			487536	6564	210719_PC3_Growing_1_Slot1-14_1_1834.d	1	P13645|K1C10_HUMAN			FALSE
LSEALVSQV	25.55	944.518	9	15.9	945.534	1	33.1955	1.3786-1.4006			1539399	20493	210719_PC3_Growing_1_Slot1-14_1_1834.d	2	Q9UBI4|STML1_HUMAN			FALSE
LSPLSISTA	33.31	887.496	9	10.6	888.507	1	25.749	1.3070-1.3291			1194147	15855	210719_PC3_Growing_1_Slot1-14_1_1834.d	2	P01008|ANT3_HUMAN;Q8IW75|SPA12_HUMAN			FALSE
LTAEDLFEA	21.09	1007.48	9	18.4	1008.5	1	37.0825	1.3914-1.4134			1720642	23830	210719_PC3_Growing_1_Slot1-14_1_1834.d	1	Q15149|PLEC_HUMAN			FALSE
LTAPALALA	33.99	839.512	9	-1	840.513	1	33.1567	1.2914-1.3135			1537575	20457	210719_PC3_Growing_1_Slot1-14_1_1834.d	3	Q06481|APLP2_HUMAN			FALSE
LVFGSVSEA	34.66	907.465	9	9.8	908.475	1	23.5834	1.3318-1.3539			1093673	14615	210719_PC3_Growing_1_Slot1-14_1_1834.d	3	Q96A33|CCD47_HUMAN			FALSE
LVRPGTAL	32.1	825.507	8	-13.6	413.752	2	8.6133	0.7309-0.7535			399503	5249	210719_PC3_Growing_1_Slot1-14_1_1834.d	1	P15924|DESP_HUMAN			FALSE
LVRPGTALE	31.22	954.55	9	-0.9	478.279	2	8.3494	0.7545-0.7771			387647	5015	210719_PC3_Growing_1_Slot1-14_1_1834.d	1	P15924|DESP_HUMAN			FALSE
LVRPGTALEL	31.16	1067.63	10	-1.6	534.82	2	21.2968	0.8101-0.8327	887	13900	986813	13247	210719_PC3_Growing_1_Slot1-14_1_1834.d	1	P15924|DESP_HUMAN			FALSE
LVRPGTALELL	26.59	1180.72	11	0.8	591.363	2	33.6663	0.8515-0.8741			1561210	20848	210719_PC3_Growing_1_Slot1-14_1_1834.d	3	P15924|DESP_HUMAN			FALSE
M(+15.99)LAGFITTL	32.43	981.52	9	-4.8	982.516	1	43.6325	1.4061-1.4280			2026801	30499	210719_PC3_Growing_1_Slot1-14_1_1834.d	2	Q9NWH2|TM242_HUMAN	Oxidation (M)	M1:Oxidation (M):1001.00	FALSE
M(+15.99)VDGTLLLL	21.11	989.547	9	-4.7	990.543	1	47.6023	1.4326-1.4545			2211015	33231	210719_PC3_Growing_1_Slot1-14_1_1834.d	1	P13747|HLAE_HUMAN	Oxidation (M)	M1:Oxidation (M):1001.00	FALSE
M(+42.01)DSLVTANTKF	38.19	1267.61	11	-0.4	634.809	2	39.5095	0.9041-0.9266			1834187	26519	210719_PC3_Growing_1_Slot1-14_1_1834.d	1	Q96P63|SPB12_HUMAN	Acetylation (N-term)	M1:Acetylation (N-term):1001.00	FALSE
M(+42.01)NSLSEANTKF	28.14	1282.59	11	3.1	642.298	2	28.2905	0.8853-0.9078			1311876	17364	210719_PC3_Growing_1_Slot1-14_1_1834.d	1	P48594|SPB4_HUMAN;P29508|SPB3_HUMAN	Acetylation (N-term)	M1:Acetylation (N-term):1001.00	FALSE
M(+42.01)NSLSEANTKFM	48.72	1413.63	12	-1.9	707.815	2	35.2878	0.9518-0.9743			1636776	22212	210719_PC3_Growing_1_Slot1-14_1_1834.d	1	P48594|SPB4_HUMAN;P29508|SPB3_HUMAN	Acetylation (N-term)	M1:Acetylation (N-term):1001.00	FALSE
MAHMASKE	41.77	903.394	8	3.5	452.703	2	3.7735	0.7195-0.7422			175337	1901	210719_PC3_Growing_1_Slot1-14_1_1834.d	3	P04406|G3P_HUMAN			FALSE
METLKDIVE	27	1076.54	9	13.9	539.282	2	20.7658	0.7913-0.8139			963269	12947	210719_PC3_Growing_1_Slot1-14_1_1834.d	1	P25311|ZA2G_HUMAN			FALSE
MLAGFITTL	24.6	965.526	9	6.1	966.532	1	49.1037	1.3997-1.4216			2280783	34161	210719_PC3_Growing_1_Slot1-14_1_1834.d	1	Q9NWH2|TM242_HUMAN			FALSE
MLANDIARL	34.54	1015.55	9	13.6	508.785	2	22.9563	0.8035-0.8261			1064681	14231	210719_PC3_Growing_1_Slot1-14_1_1834.d	1	Q9H4M9|EHD1_HUMAN			FALSE
MLSIDVAE	30.19	876.426	8	-3	877.425	1	27.3129	1.3034-1.3254			1266546	16734	210719_PC3_Growing_1_Slot1-14_1_1834.d	2	Q08188|TGM3_HUMAN			FALSE
MQQKLVDQNIFS	32.13	1449.73	12	2.4	725.869	2	22.0335	0.9444-0.9668			1022111	13679	210719_PC3_Growing_1_Slot1-14_1_1834.d	1	P07339|CATD_HUMAN			FALSE
MTDGSIIYV	32.73	997.479	9	-4.8	998.475	1	30.8724	1.4006-1.4226			1431395	18875	210719_PC3_Growing_1_Slot1-14_1_1834.d	1	O15516|CLOCK_HUMAN			FALSE
MVAPAVASV	22.51	843.452	9	13.4	844.465	1	20.3964	1.2647-1.2868			946059	12723	210719_PC3_Growing_1_Slot1-14_1_1834.d	1	P05412|JUN_HUMAN			FALSE
MVFKLAQA	39.21	906.5	8	7.6	907.508	1	17.8562	1.3603-1.3823	845	14800	828273	11157	210719_PC3_Growing_1_Slot1-14_1_1834.d	2	P20930|FILA_HUMAN			FALSE
MVFKLAQAY	47.57	1069.56	9	2.3	535.786	2	24.7346	0.8139-0.8365	405	10700	1147214	15410	210719_PC3_Growing_1_Slot1-14_1_1834.d	3	P20930|FILA_HUMAN			FALSE
NAAPGVDL	32.31	755.381	8	4.4	756.387	1	14.6308	1.1742-1.1964			678724	9118	210719_PC3_Growing_1_Slot1-14_1_1834.d	1	Q7Z3Y8|K1C27_HUMAN;Q7Z3Y7|K1C28_HUMAN;P13645|K1C10_HUMAN;Q7Z3Z0|K1C25_HUMAN			FALSE
NAAPGVDLTQL	35.75	1097.57	11	13.6	549.797	2	30.8141	0.8176-0.8402			1428693	18855	210719_PC3_Growing_1_Slot1-14_1_1834.d	3	P13645|K1C10_HUMAN			FALSE
NAIATGKYPSWT	30.71	1307.65	12	5.4	654.832	2	16.5641	0.8647-0.8872			768428	10316	210719_PC3_Growing_1_Slot1-14_1_1834.d	1	P04040|CATA_HUMAN			FALSE
NDHAPQIDKEVT	21.57	1365.65	12	-8	683.823	2	5.4354	0.8872-0.9097			252677	3251	210719_PC3_Growing_1_Slot1-14_1_1834.d	1	Q08554|DSC1_HUMAN			FALSE
NDM(+15.99)RQEYEQL	21.73	1340.57	10	3	671.288	2	7.7079	0.8628-0.8853			357726	4596	210719_PC3_Growing_1_Slot1-14_1_1834.d	1	P35527|K1C9_HUMAN	Oxidation (M)	M3:Oxidation (M):1001.00	FALSE
NIANHFFTV	30.37	1061.53	9	-1.5	531.768	2	26.3761	0.8082-0.8308			1223083	16183	210719_PC3_Growing_1_Slot1-14_1_1834.d	1	Q16222|UAP1_HUMAN			FALSE
NIFPYPVGV	31.83	1004.53	9	-1.1	1005.53	1	45.1572	1.4171-1.4390			2097722	31688	210719_PC3_Growing_1_Slot1-14_1_1834.d	1	Q99590|SCAFB_HUMAN			FALSE
NIQKESTLHLV	42.1	1280.71	11	-0.7	641.357	2	10.3127	0.8909-0.9135			478455	6423	210719_PC3_Growing_1_Slot1-14_1_1834.d	1	P0CG48|UBC_HUMAN;P62979|RS27A_HUMAN;P0CG47|UBB_HUMAN;P62987|RL40_HUMAN			FALSE
NISDSNPFL	37.95	1005.48	9	-5.9	1006.47	1	30.029	1.3951-1.4171			1392456	18378	210719_PC3_Growing_1_Slot1-14_1_1834.d	2	Q9UBB4|ATX10_HUMAN			FALSE
NLAEDIM(+15.99)RL	23.83	1089.55	9	-2	545.777	2	25.9096	0.8139-0.8365			1201375	15931	210719_PC3_Growing_1_Slot1-14_1_1834.d	1	P08670|VIME_HUMAN	Oxidation (M)	M7:Oxidation (M):1001.00	FALSE
NLAEDIMRL	21.16	1073.55	9	11.2	537.787	2	37.825	0.8167-0.8393			1755414	24630	210719_PC3_Growing_1_Slot1-14_1_1834.d	1	P08670|VIME_HUMAN			FALSE
NLAEKLIGV	36.14	955.57	9	-9.6	478.785	2	25.7296	0.7686-0.7913			1193250	15852	210719_PC3_Growing_1_Slot1-14_1_1834.d	3	Q86X10|RLGPB_HUMAN			FALSE
NLAENISRV	34.93	1014.55	9	0.8	508.277	2	12.2553	0.7856-0.8082	8020	230000	567273	7629	210719_PC3_Growing_1_Slot1-14_1_1834.d	2	P11217|PYGM_HUMAN;P11216|PYGB_HUMAN;P06737|PYGL_HUMAN			FALSE
NLAGVYSEV	42.15	950.471	9	-0.5	951.471	1	22.6453	1.3603-1.3823			1050171	14025	210719_PC3_Growing_1_Slot1-14_1_1834.d	1	Q9Y295|DRG1_HUMAN			FALSE
NLAPAPLNA	30.1	879.481	9	15.4	880.496	1	18.56	1.2978-1.3199			860937	11637	210719_PC3_Growing_1_Slot1-14_1_1834.d	1	P10646|TFPI1_HUMAN			FALSE
NLASFIEQV	38.24	1019.53	9	-0.4	1020.53	1	43.4381	1.4308-1.4527			2017709	30347	210719_PC3_Growing_1_Slot1-14_1_1834.d	2	P61457|PHS_HUMAN			FALSE
NLDAATYQV	42.72	993.477	9	2.5	994.48	1	17.6424	1.3951-1.4171			818281	10999	210719_PC3_Growing_1_Slot1-14_1_1834.d	2	Q9Y2D2|S35A3_HUMAN			FALSE
NLDAAVYQV	27.92	991.497	9	3.9	992.502	1	24.0737	1.3951-1.4171			1116420	15012	210719_PC3_Growing_1_Slot1-14_1_1834.d	1	P78382|S35A1_HUMAN			FALSE
NLDFNPPHV	29.37	1051.51	9	0.8	526.759	2	23.4085	0.8101-0.8327			1085512	14500	210719_PC3_Growing_1_Slot1-14_1_1834.d	1	P27144|KAD4_HUMAN			FALSE
NLDNPIQTV	34.68	1012.52	9	6.8	1013.53	1	22.9952	1.4280-1.4500			1066484	14246	210719_PC3_Growing_1_Slot1-14_1_1834.d	1	Q15155|NOMO1_HUMAN;P69849|NOMO3_HUMAN;Q5JPE7|NOMO2_HUMAN			FALSE
NLDPAVHEV	32.32	992.493	9	-2.4	497.249	2	9.8806	0.7715-0.7941			458498	6134	210719_PC3_Growing_1_Slot1-14_1_1834.d	1	Q9HCN4|GPN1_HUMAN			FALSE
NLGGSKSISIS	25.71	1061.57	11	5.5	531.793	2	8.6716	0.7913-0.8139			402243	5307	210719_PC3_Growing_1_Slot1-14_1_1834.d	1	P04264|K2C1_HUMAN			FALSE
NLIEVNEEV	39.81	1057.53	9	1.7	1058.53	1	26.3178	1.4271-1.4491			1220354	16136	210719_PC3_Growing_1_Slot1-14_1_1834.d	2	P86791|CCZ1_HUMAN;P86790|CCZ1B_HUMAN			FALSE
NLIPYSPDV	36.71	1016.52	9	-0.4	1017.52	1	34.8561	1.3759-1.3979			1616814	21918	210719_PC3_Growing_1_Slot1-14_1_1834.d	1	Q8N766|EMC1_HUMAN			FALSE
NLLEIAPHL	23.29	1018.58	9	1.8	510.295	2	35.3656	0.8261-0.8487			1640415	22275	210719_PC3_Growing_1_Slot1-14_1_1834.d	2	P43304|GPDM_HUMAN			FALSE
NLLEKDYFGI	22.06	1210.62	10	-6.2	606.311	2	36.6318	0.8609-0.8834			1699659	23409	210719_PC3_Growing_1_Slot1-14_1_1834.d	1	Q7Z6J6|FRMD5_HUMAN			FALSE
NLLEKDYFGL	22.06	1210.62	10	-6.2	606.311	2	36.6318	0.8609-0.8834			1699659	23409	210719_PC3_Growing_1_Slot1-14_1_1834.d	1	Q9Y2J2|E41L3_HUMAN;Q9H4G0|E41L1_HUMAN;O43491|E41L2_HUMAN			FALSE
NLLPKLHIV	36.43	1045.66	9	-2.4	523.835	2	25.4964	0.8515-0.8741	1350	13800	1182403	15733	210719_PC3_Growing_1_Slot1-14_1_1834.d	3	Q9Y696|CLIC4_HUMAN;O00299|CLIC1_HUMAN			FALSE
NLLTHIENV	41.91	1051.57	9	-0.3	526.787	2	22.5676	0.8148-0.8374			1046553	13983	210719_PC3_Growing_1_Slot1-14_1_1834.d	1	A8MW92|P20L1_HUMAN			FALSE
NLM(+15.99)EQPIKV	21.52	1086.57	9	0.1	544.291	2	12.0939	0.8101-0.8327	1840	18300	558209	7505	210719_PC3_Growing_1_Slot1-14_1_1834.d	1	P14923|PLAK_HUMAN	Oxidation (M)	M3:Oxidation (M):1001.00	FALSE
NLMEQPIKV	34.78	1070.58	9	1.1	536.294	2	20.0214	0.8026-0.8252	3850	97100	927034	12472	210719_PC3_Growing_1_Slot1-14_1_1834.d	2	P14923|PLAK_HUMAN			FALSE
NLPPDLVNV	22.44	979.534	9	3.4	980.538	1	32.7868	1.3731-1.3951			1520242	20110	210719_PC3_Growing_1_Slot1-14_1_1834.d	2	Q9P2K6|KLH42_HUMAN			FALSE
NLPSPSPTV	29.35	910.476	9	-5.9	911.472	1	16.3308	1.3070-1.3291			757552	10168	210719_PC3_Growing_1_Slot1-14_1_1834.d	1	Q9NR48|ASH1L_HUMAN			FALSE
NLSDARIFI	35.39	1047.57	9	1.6	524.79	2	29.5187	0.8120-0.8346			1368909	18075	210719_PC3_Growing_1_Slot1-14_1_1834.d	1	P46977|STT3A_HUMAN			FALSE
NLSEGVLSV	34.3	916.486	9	-2.3	917.486	1	28.1545	1.3419-1.3640			1305523	17269	210719_PC3_Growing_1_Slot1-14_1_1834.d	2	Q93063|EXT2_HUMAN			FALSE
NLVAIPVYV	37.99	986.58	9	5	987.586	1	46.9726	1.4335-1.4554			2182089	32913	210719_PC3_Growing_1_Slot1-14_1_1834.d	2	Q9Y2T2|AP3M1_HUMAN;P53677|AP3M2_HUMAN			FALSE
NLYKAPILL	38.25	1043.64	9	-6.7	522.819	2	31.2029	0.8252-0.8477			1446791	19073	210719_PC3_Growing_1_Slot1-14_1_1834.d	1	O60341|KDM1A_HUMAN			FALSE
NM(+15.99)LGGKYQGTIL	32.82	1309.67	12	-3.7	655.835	2	16.3114	0.8900-0.9125			756649	10159	210719_PC3_Growing_1_Slot1-14_1_1834.d	1	Q02413|DSG1_HUMAN	Oxidation (M)	M2:Oxidation (M):1001.00	FALSE
NM(+15.99)VAKVDEV	26.1	1019.5	9	-1.8	510.751	2	5.9886	0.7715-0.7941			278040	3582	210719_PC3_Growing_1_Slot1-14_1_1834.d	1	P62906|RL10A_HUMAN	Oxidation (M)	M2:Oxidation (M):1001.00	FALSE
NM(+15.99)VDIIHSV	33.43	1042.51	9	-3.5	522.258	2	16.7826	0.7932-0.8158			778418	10472	210719_PC3_Growing_1_Slot1-14_1_1834.d	1	P05166|PCCB_HUMAN	Oxidation (M)	M2:Oxidation (M):1001.00	FALSE
NMGSNSIY	34.21	884.37	8	1.9	885.373	1	10.546	1.2822-1.3043			489346	6586	210719_PC3_Growing_1_Slot1-14_1_1834.d	2	Q15828|CYTM_HUMAN			FALSE
NMLGGKYQGTIL	27.09	1293.67	12	-0.1	647.84	2	23.9138	0.8919-0.9144			1109143	14887	210719_PC3_Growing_1_Slot1-14_1_1834.d	1	Q02413|DSG1_HUMAN			FALSE
NMMSGISSV	45.3	924.404	9	1	925.407	1	22.014	1.3594-1.3814			1021208	13670	210719_PC3_Growing_1_Slot1-14_1_1834.d	2	P68400|CSK21_HUMAN			FALSE
NMVAKVDEV	30.45	1003.5	9	-0.7	502.754	2	9.6503	0.7743-0.7969	219	6400	446703	5961	210719_PC3_Growing_1_Slot1-14_1_1834.d	1	P62906|RL10A_HUMAN			FALSE
NMVDIIHSV	32.16	1026.52	9	3.4	514.264	2	29.0699	0.7837-0.8063	427	5310	1345336	17746	210719_PC3_Growing_1_Slot1-14_1_1834.d	1	P05166|PCCB_HUMAN			FALSE
NNFLDREQYGQY	62.5	1545.68	12	-2.3	773.843	2	18.0894	0.9593-0.9817			839178	11334	210719_PC3_Growing_1_Slot1-14_1_1834.d	1	Q02413|DSG1_HUMAN			FALSE
NQFNSFISV	25.64	1054.51	9	3.1	1055.51	1	36.2431	1.4445-1.4664			1681371	23001	210719_PC3_Growing_1_Slot1-14_1_1834.d	2	Q6P3W7|SCYL2_HUMAN			FALSE
NQWDGTQHGV	21.42	1140.49	10	3	571.253	2	6.2413	0.7988-0.8214			289781	3701	210719_PC3_Growing_1_Slot1-14_1_1834.d	1				FALSE
NSDPQFVL	29.17	918.445	8	-5	919.441	1	28.0767	1.2923-1.3144			1301899	17221	210719_PC3_Growing_1_Slot1-14_1_1834.d	1	Q13867|BLMH_HUMAN			FALSE
NSLGPFPQHVQ	40.07	1222.61	11	-4.9	612.305	2	13.8444	0.8581-0.8806			642515	8669	210719_PC3_Growing_1_Slot1-14_1_1834.d	2	Q08554|DSC1_HUMAN			FALSE
NSMGQDLERPLE	29.54	1387.64	12	6.2	694.827	2	15.0828	0.8975-0.9200			699564	9396	210719_PC3_Growing_1_Slot1-14_1_1834.d	1	Q02413|DSG1_HUMAN			FALSE
NVEIDPEIQ	43.67	1055.51	9	-9.4	1056.5	1	21.174	1.4107-1.4326			982264	13168	210719_PC3_Growing_1_Slot1-14_1_1834.d	1	P04264|K2C1_HUMAN			FALSE
NVELDPEIQ	43.67	1055.51	9	-9.4	1056.5	1	21.174	1.4107-1.4326			982264	13168	210719_PC3_Growing_1_Slot1-14_1_1834.d	1	Q86Y46|K2C73_HUMAN;Q3SY84|K2C71_HUMAN;Q7RTS7|K2C74_HUMAN			FALSE
NVIEGPVF	21.21	873.46	8	2.5	874.463	1	31.4602	1.2859-1.3080			1458584	19244	210719_PC3_Growing_1_Slot1-14_1_1834.d	1	Q02413|DSG1_HUMAN			FALSE
NVIERLQEA	30.25	1070.57	9	-6.5	536.286	2	12.1882	0.8016-0.8242	368	9590	564552	7590	210719_PC3_Growing_1_Slot1-14_1_1834.d	2	Q9UBK9|UXT_HUMAN			FALSE
NVKVDPEIQ	23.14	1040.55	9	-5.4	521.276	2	8.3299	0.7724-0.7950			386741	5003	210719_PC3_Growing_1_Slot1-14_1_1834.d	1	P35908|K22E_HUMAN			FALSE
NVPDSFNEV	23.12	1019.46	9	-1.2	1020.46	1	19.9445	1.3539-1.3759			925218	12444	210719_PC3_Growing_1_Slot1-14_1_1834.d	1	Q9H0H0|INT2_HUMAN			FALSE
NVPDVYTQI	44.68	1047.52	9	-5.3	1048.52	1	26.6676	1.3988-1.4207			1236663	16353	210719_PC3_Growing_1_Slot1-14_1_1834.d	3	Q8N0X2|SPG16_HUMAN			FALSE
NYEENRQVNLE	24.27	1406.64	11	14.4	704.334	2	7.1007	0.8919-0.9144			329632	4216	210719_PC3_Growing_1_Slot1-14_1_1834.d	2	Q14574|DSC3_HUMAN			FALSE
PAWDPMGA	32.89	843.359	8	-7.8	844.354	1	25.0104	1.2481-1.2702			1159848	15528	210719_PC3_Growing_1_Slot1-14_1_1834.d	3	Q13867|BLMH_HUMAN			FALSE
PAWDPMGAL	29.22	956.443	9	-3.6	957.44	1	42.1508	1.3704-1.3924			1957640	29282	210719_PC3_Growing_1_Slot1-14_1_1834.d	1	Q13867|BLMH_HUMAN			FALSE
PEVKFNWYVD	35.47	1295.62	10	0.4	648.812	2	31.8494	0.8938-0.9163	7020	32300	1497566	19784	210719_PC3_Growing_1_Slot1-14_1_1834.d	4	P01857|IGHG1_HUMAN;P0DOX5|IGG1_HUMAN			FALSE
PGASPTEFG	26.45	861.387	9	1.8	862.39	1	10.4099	1.2361-1.2582			482993	6491	210719_PC3_Growing_1_Slot1-14_1_1834.d	1	Q04637|IF4G1_HUMAN			FALSE
PLFSGPVVAV	42.05	984.564	10	2.7	985.568	1	42.0147	1.4015-1.4235			1951264	29164	210719_PC3_Growing_1_Slot1-14_1_1834.d	2	Q8IWI9|MGAP_HUMAN			FALSE
PLGPAPVSV	43.49	835.48	9	4.7	836.486	1	23.0535	1.2757-1.2978			1069202	14282	210719_PC3_Growing_1_Slot1-14_1_1834.d	1	P57086|SCND1_HUMAN			FALSE
PVDLSKWSGPLS	49.91	1284.67	12	-7.2	643.334	2	29.7375	0.8769-0.8994			1378874	18206	210719_PC3_Growing_1_Slot1-14_1_1834.d	2	P30086|PEBP1_HUMAN			FALSE
PVGGSLEDE	25.35	901.403	9	12.8	902.416	1	7.6302	1.2656-1.2877			354097	4543	210719_PC3_Growing_1_Slot1-14_1_1834.d	1	Q53RT3|APRV1_HUMAN			FALSE
PVLKNPDDPDTV	28.77	1308.66	12	2.1	655.332	2	10.2738	0.8806-0.9031			476642	6398	210719_PC3_Growing_1_Slot1-14_1_1834.d	1	Q5D862|FILA2_HUMAN			FALSE
PVSNLRLPVEEA	33.4	1322.72	12	-5	662.359	2	23.073	0.8684-0.8909			1070116	14302	210719_PC3_Growing_1_Slot1-14_1_1834.d	2	P15924|DESP_HUMAN			FALSE
Q(+42.01)ELTFLYERHEQ	22.34	1633.77	12	5.4	817.893	2	11.2861	0.9920-1.0144	256	6340	521956	7012	210719_PC3_Growing_1_Slot1-14_1_1834.d	1	Q12840|KIF5A_HUMAN	Acetylation (N-term)	Q1:Acetylation (N-term):1001.00	FALSE
QAPGVITGV	21.38	840.471	9	2.1	841.474	1	17.3268	1.2721-1.2942			803787	10809	210719_PC3_Growing_1_Slot1-14_1_1834.d	2	Q9UHX1|PUF60_HUMAN			FALSE
QIDGTLSTI	25.82	946.497	9	10.9	947.508	1	22.4899	1.3511-1.3731			1042926	13932	210719_PC3_Growing_1_Slot1-14_1_1834.d	1	Q9H444|CHM4B_HUMAN;P59074|CHM4P_HUMAN;Q96CF2|CHM4C_HUMAN			FALSE
QIDNARLAADDF	51.49	1347.64	12	1.1	674.824	2	17.8562	0.8806-0.9031			828279	11163	210719_PC3_Growing_1_Slot1-14_1_1834.d	2	P02533|K1C14_HUMAN;P08727|K1C19_HUMAN;Q7Z3Y7|K1C28_HUMAN;P13645|K1C10_HUMAN;Q04695|K1C17_HUMAN;P08779|K1C16_HUMAN;P05783|K1C18_HUMAN			FALSE
QILGLVTEV	31.31	970.57	9	16.2	971.586	1	41.0689	1.4116-1.4335			1907471	28283	210719_PC3_Growing_1_Slot1-14_1_1834.d	1	Q5U3C3|TM164_HUMAN			FALSE
QILSEIVEA	25.45	1000.54	9	-0.6	1001.54	1	32.0433	1.4216-1.4436			1485774	19614	210719_PC3_Growing_1_Slot1-14_1_1834.d	1	O60502|OGA_HUMAN			FALSE
QLAQFVHEV	32.14	1069.56	9	-12.2	535.775	2	18.7155	0.8167-0.8393			868196	11744	210719_PC3_Growing_1_Slot1-14_1_1834.d	2	Q92771|DDX12_HUMAN;Q96FC9|DDX11_HUMAN;A8MPP1|D11L8_HUMAN			FALSE
QLDDLKVEL	25.55	1071.58	9	1	536.795	2	28.18	0.8045-0.8271	2250	59300	1303718	17252	210719_PC3_Growing_1_Slot1-14_1_1834.d	3	P42766|RL35_HUMAN			FALSE
QLDVLTQTV	37.05	1015.55	9	3.8	1016.56	1	29.3049	1.4235-1.4454			1358930	17930	210719_PC3_Growing_1_Slot1-14_1_1834.d	2	Q8NBT0|POC1A_HUMAN			FALSE
QLFQDEVAKA	34.79	1147.59	10	-3.9	574.795	2	14.2226	0.8233-0.8459			659723	8891	210719_PC3_Growing_1_Slot1-14_1_1834.d	2	Q15149|PLEC_HUMAN			FALSE
QLGPVPVTI	37.79	922.549	9	-2.4	923.548	1	38.1166	1.3309-1.3530			1769080	24886	210719_PC3_Growing_1_Slot1-14_1_1834.d	1	A6NFQ2|TCAF2_HUMAN			FALSE
QLIDLDHKL	27.2	1093.61	9	6.6	547.814	2	18.4198	0.8383-0.8609			854603	11561	210719_PC3_Growing_1_Slot1-14_1_1834.d	1	Q9NQC8|IFT46_HUMAN			FALSE
QLLDFERTL	25.34	1133.61	9	-0.9	567.807	2	33.0206	0.8289-0.8515			1531177	20317	210719_PC3_Growing_1_Slot1-14_1_1834.d	1	Q16828|DUS6_HUMAN;Q16829|DUS7_HUMAN			FALSE
QLLGSAHEV	22.79	952.498	9	3.3	477.255	2	8.7299	0.7734-0.7960			404972	5354	210719_PC3_Growing_1_Slot1-14_1_1834.d	2	Q13813|SPTN1_HUMAN			FALSE
QLLTGSPEL	31.75	956.518	9	7.8	957.526	1	27.3129	1.3530-1.3750			1266545	16733	210719_PC3_Growing_1_Slot1-14_1_1834.d	1	Q96C86|DCPS_HUMAN			FALSE
QLNADEISL	22.58	1001.5	9	4.6	1002.51	1	27.3712	1.3841-1.4061			1269268	16774	210719_PC3_Growing_1_Slot1-14_1_1834.d	1	P78344|IF4G2_HUMAN			FALSE
QLNDVAHLV	28.05	1007.54	9	-9.1	504.769	2	20.0222	0.8007-0.8233			928853	12503	210719_PC3_Growing_1_Slot1-14_1_1834.d	1	Q9NXH9|TRM1_HUMAN			FALSE
QLNEKVAQL	24.87	1041.58	9	5.2	521.797	2	9.9972	0.7913-0.8139	293	8620	463949	6221	210719_PC3_Growing_1_Slot1-14_1_1834.d	2	Q16850|CP51A_HUMAN			FALSE
QLQELLSAV	26.22	999.56	9	-9.5	1000.55	1	38.0389	1.4207-1.4427			1765432	24814	210719_PC3_Growing_1_Slot1-14_1_1834.d	1	Q2TAZ0|ATG2A_HUMAN			FALSE
QLVDIIEKV	34.42	1055.62	9	2.3	528.816	2	32.4952	0.8073-0.8299	1220	15400	1506642	19920	210719_PC3_Growing_1_Slot1-14_1_1834.d	2	P61289|PSME3_HUMAN			FALSE
QLVDTTVEL	33.48	1016.54	9	1.1	1017.54	1	30.7558	1.4198-1.4418			1425970	18814	210719_PC3_Growing_1_Slot1-14_1_1834.d	1	O75533|SF3B1_HUMAN			FALSE
QLYNQIIKL	27.14	1131.67	9	-7.1	566.832	2	29.9513	0.8449-0.8675			1388831	18329	210719_PC3_Growing_1_Slot1-14_1_1834.d	1	O76094|SRP72_HUMAN			FALSE
QM(+15.99)FEGPLAL	37.79	1020.5	9	11.7	1021.51	1	35.971	1.4079-1.4299			1668565	22711	210719_PC3_Growing_1_Slot1-14_1_1834.d	1	Q86U90|YRDC_HUMAN	Oxidation (M)	M2:Oxidation (M):1001.00	FALSE
QMFEGPLAL	44.85	1004.5	9	0.1	1005.5	1	44.0833	1.4207-1.4427			2047734	30870	210719_PC3_Growing_1_Slot1-14_1_1834.d	3	Q86U90|YRDC_HUMAN			FALSE
QMISRIEYI	23.69	1151.6	9	2.1	576.805	2	23.4473	0.8346-0.8571			1087324	14524	210719_PC3_Growing_1_Slot1-14_1_1834.d	1	P48730|KC1D_HUMAN;P49674|KC1E_HUMAN			FALSE
QQLDSKFLEQV	24.7	1333.69	11	3.1	667.849	2	24.754	0.8975-0.9200			1148116	15418	210719_PC3_Growing_1_Slot1-14_1_1834.d	1	P42224|STAT1_HUMAN			FALSE
QTDPTLLSV	20.95	972.513	9	6.7	973.52	1	28.0962	1.3786-1.4006			1302805	17233	210719_PC3_Growing_1_Slot1-14_1_1834.d	1				FALSE
QTPRSPGLF	21.3	1001.53	9	-2.9	501.767	2	12.3818	0.8092-0.8318			574516	7720	210719_PC3_Growing_1_Slot1-14_1_1834.d	1	Q14574|DSC3_HUMAN			FALSE
QVIPVLPQV	31.32	991.607	9	1.6	992.609	1	41.8353	1.4024-1.4244			1943061	29007	210719_PC3_Growing_1_Slot1-14_1_1834.d	2	Q96SW2|CRBN_HUMAN			FALSE
QVVGGIYGV	37.45	890.486	9	4.4	891.491	1	24.5402	1.3217-1.3438			1138178	15314	210719_PC3_Growing_1_Slot1-14_1_1834.d	2	P13639|EF2_HUMAN			FALSE
RDVDPGEHYI	24.45	1199.56	10	3.8	600.784	2	7.3145	0.8289-0.8515			339594	4344	210719_PC3_Growing_1_Slot1-14_1_1834.d	1	P05089|ARGI1_HUMAN			FALSE
RIIDTVAQV	22.93	1013.59	9	-5.3	507.795	2	15.4327	0.7781-0.8007			715856	9596	210719_PC3_Growing_1_Slot1-14_1_1834.d	2	Q9UKK3|PARP4_HUMAN			FALSE
RIIDVVYNA	27.02	1061.59	9	0.8	531.798	2	19.6227	0.7979-0.8205	8910	202000	908022	12234	210719_PC3_Growing_1_Slot1-14_1_1834.d	2	P62241|RS8_HUMAN			FALSE
RITNQVIYL	28.05	1118.64	9	4.8	560.329	2	21.8391	0.8280-0.8506			1013053	13561	210719_PC3_Growing_1_Slot1-14_1_1834.d	1	Q14204|DYHC1_HUMAN			FALSE
RLAADDFRV	24.9	1061.56	9	-0.4	531.784	2	11.5614	0.8195-0.8421			536456	7208	210719_PC3_Growing_1_Slot1-14_1_1834.d	1	P05783|K1C18_HUMAN			FALSE
RLASYLDKV	24.5	1063.6	9	-0.7	532.805	2	11.0715	0.8158-0.8383	2900	51800	512913	6909	210719_PC3_Growing_1_Slot1-14_1_1834.d	2	P02533|K1C14_HUMAN;P08727|K1C19_HUMAN;P13645|K1C10_HUMAN;Q04695|K1C17_HUMAN;P35527|K1C9_HUMAN;P08779|K1C16_HUMAN;P19012|K1C15_HUMAN			FALSE
RLASYLDRV	31.5	1091.61	9	7.3	546.812	2	11.3476	0.8365-0.8590	1880	35700	526487	7073	210719_PC3_Growing_1_Slot1-14_1_1834.d	2	P05783|K1C18_HUMAN			FALSE
RLAVYIDKV	25.96	1075.64	9	-7.4	538.819	2	13.3779	0.8129-0.8355			620745	8355	210719_PC3_Growing_1_Slot1-14_1_1834.d	1	P20700|LMNB1_HUMAN			FALSE
RLAVYIDRV	33.66	1103.65	9	10.9	552.832	2	13.7667	0.8383-0.8609	1870	29900	638880	8610	210719_PC3_Growing_1_Slot1-14_1_1834.d	2	P02545|LMNA_HUMAN			FALSE
RLDELGGVYL	30.63	1133.61	10	-1	567.807	2	30.6587	0.8665-0.8891	7060	153000	1421442	18756	210719_PC3_Growing_1_Slot1-14_1_1834.d	5	P04844|RPN2_HUMAN			FALSE
RLIEVNGQNV	24.73	1140.63	10	-5.7	571.313	2	11.2892	0.8233-0.8459			523768	7036	210719_PC3_Growing_1_Slot1-14_1_1834.d	1	Q15599|NHRF2_HUMAN			FALSE
RLIEVNGVDL	27.36	1126.63	10	0	564.321	2	27.9601	0.8318-0.8543			1296474	17160	210719_PC3_Growing_1_Slot1-14_1_1834.d	1	Q8TEW0|PARD3_HUMAN			FALSE
RLLEATSYL	20.68	1064.59	9	-17.7	533.288	2	23.3501	0.8242-0.8468			1082792	14462	210719_PC3_Growing_1_Slot1-14_1_1834.d	1	O60341|KDM1A_HUMAN			FALSE
RLLEGEEQRL	36.09	1241.67	10	1.9	621.841	2	8.1036	0.8759-0.8985	4190	175000	374951	4835	210719_PC3_Growing_1_Slot1-14_1_1834.d	3	Q14533|KRT81_HUMAN;O43790|KRT86_HUMAN;P78385|KRT83_HUMAN			FALSE
RLLEGVNQL	24.96	1040.6	9	-5.4	521.3	2	17.9145	0.7988-0.8214			831005	11207	210719_PC3_Growing_1_Slot1-14_1_1834.d	2	Q10570|CPSF1_HUMAN			FALSE
RLLEVPVM(+15.99)L	22.07	1084.63	9	1.1	543.32	2	34.895	0.8205-0.8430			1618635	21951	210719_PC3_Growing_1_Slot1-14_1_1834.d	1	Q96AB3|ISOC2_HUMAN	Oxidation (M)	M8:Oxidation (M):1001.00	FALSE
RLLHEVQEL	21.6	1135.63	9	-7.3	568.817	2	9.9389	0.8468-0.8694			461223	6177	210719_PC3_Growing_1_Slot1-14_1_1834.d	1				FALSE
RLNKVISEL	22.72	1070.64	9	-0.4	536.326	2	10.1333	0.8355-0.8581			470298	6312	210719_PC3_Growing_1_Slot1-14_1_1834.d	1	P05387|RLA2_HUMAN			FALSE
RLQESVMEA	25.53	1061.52	9	1.8	531.763	2	7.844	0.7856-0.8082			364072	4684	210719_PC3_Growing_1_Slot1-14_1_1834.d	1	O60216|RAD21_HUMAN			FALSE
RLTPKLM(+15.99)EV	24.14	1101.62	9	-17.9	551.804	2	7.6885	0.8346-0.8571			356818	4582	210719_PC3_Growing_1_Slot1-14_1_1834.d	1	O15372|EIF3H_HUMAN	Oxidation (M)	M7:Oxidation (M):1001.00	FALSE
RLTPKLMEV	32.53	1085.63	9	-2.6	543.816	2	12.7706	0.8299-0.8524	635	11200	592636	7960	210719_PC3_Growing_1_Slot1-14_1_1834.d	2	O15372|EIF3H_HUMAN			FALSE
RLWDLTTGTTT	26.24	1263.65	11	4.5	632.829	2	22.7231	0.8628-0.8853			1053807	14085	210719_PC3_Growing_1_Slot1-14_1_1834.d	1	P63244|RACK1_HUMAN			FALSE
RLYDPASGTISL	22.88	1291.68	12	2.2	646.843	2	27.138	0.8985-0.9209			1258410	16644	210719_PC3_Growing_1_Slot1-14_1_1834.d	1	Q9NRK6|ABCBA_HUMAN			FALSE
RLYPEGLAQL	25.17	1158.64	10	-2.4	580.322	2	26.3543	0.8571-0.8797	498	7360	1219454	16130	210719_PC3_Growing_1_Slot1-14_1_1834.d	1	P61421|VA0D1_HUMAN			FALSE
RLYQGINQL	26.64	1103.61	9	-1.4	552.807	2	14.553	0.8063-0.8289			675112	9082	210719_PC3_Growing_1_Slot1-14_1_1834.d	2	P43246|MSH2_HUMAN			FALSE
RMFDGKFVVA	21.63	1168.61	10	-0.7	585.306	2	17.9533	0.8308-0.8534			832819	11233	210719_PC3_Growing_1_Slot1-14_1_1834.d	1				FALSE
RMISEELVAA	22.39	1117.58	10	-0.8	559.793	2	17.1519	0.8176-0.8402			795630	10698	210719_PC3_Growing_1_Slot1-14_1_1834.d	1	Q9UFC0|LRWD1_HUMAN			FALSE
RQIDQFLVV	21.55	1116.63	9	-2.5	559.317	2	30.1262	0.8186-0.8412			1396990	18442	210719_PC3_Growing_1_Slot1-14_1_1834.d	1				FALSE
RQILKNPDDPDM	29.75	1440.7	12	5.7	721.358	2	7.2367	0.8938-0.9163			335970	4296	210719_PC3_Growing_1_Slot1-14_1_1834.d	1	P20930|FILA_HUMAN			FALSE
RQLEEEGITFV	22.73	1319.67	11	-3.7	660.837	2	24.5596	0.8900-0.9125			1139087	15329	210719_PC3_Growing_1_Slot1-14_1_1834.d	1	Q92503|S14L1_HUMAN			FALSE
RTIEYLEEV	24.94	1150.59	9	-10.4	576.291	2	20.0611	0.8327-0.8553			930669	12531	210719_PC3_Growing_1_Slot1-14_1_1834.d	1	P40939|ECHA_HUMAN			FALSE
RTLAEIAKV	20.82	999.608	9	1.3	500.808	2	9.3558	0.7922-0.8148			434016	5790	210719_PC3_Growing_1_Slot1-14_1_1834.d	1	Q15233|NONO_HUMAN			FALSE
RVIGTLEEV	24.1	1014.57	9	2.3	508.291	2	14.5007	0.7932-0.8158	696	12800	671496	9042	210719_PC3_Growing_1_Slot1-14_1_1834.d	1	P46060|RAGP1_HUMAN			FALSE
RVLDELTLA	22.23	1028.59	9	4.5	515.299	2	24.6763	0.7960-0.8186			1144512	15390	210719_PC3_Growing_1_Slot1-14_1_1834.d	1	P02533|K1C14_HUMAN;P08727|K1C19_HUMAN;Q04695|K1C17_HUMAN;P08779|K1C16_HUMAN;P19012|K1C15_HUMAN			FALSE
RVSDINFTL	24.52	1063.57	9	5.3	532.79	2	26.2206	0.8007-0.8233			1215834	16086	210719_PC3_Growing_1_Slot1-14_1_1834.d	1	Q5H9R7|PP6R3_HUMAN			FALSE
RWAPIPAS	22.59	896.487	8	-4.2	449.246	2	13.0864	0.7214-0.7441			607145	8165	210719_PC3_Growing_1_Slot1-14_1_1834.d	2	Q08554|DSC1_HUMAN			FALSE
RWAPIPASL	32.13	1009.57	9	9.3	505.794	2	27.6627	0.7705-0.7932	525	21200	1282878	16974	210719_PC3_Growing_1_Slot1-14_1_1834.d	4	Q08554|DSC1_HUMAN			FALSE
RWAPIPASLM	33.2	1140.61	10	2.6	571.311	2	34.4285	0.8111-0.8336			1596768	21540	210719_PC3_Growing_1_Slot1-14_1_1834.d	2	Q08554|DSC1_HUMAN			FALSE
RWAPIPASLM(+15.99)EN	45.7	1399.69	12	-4.7	700.845	2	24.1709	0.8909-0.9135			1120994	15116	210719_PC3_Growing_1_Slot1-14_1_1834.d	1	Q08554|DSC1_HUMAN	Oxidation (M)	M10:Oxidation (M):1001.00	FALSE
RWAPIPASLME	25.46	1269.65	11	7.2	635.835	2	33.8996	0.8496-0.8722			1572128	21038	210719_PC3_Growing_1_Slot1-14_1_1834.d	2	Q08554|DSC1_HUMAN			FALSE
S(+42.01)NTQAERSIIG	44.51	1216.6	11	-0.4	609.305	2	14.0329	0.8628-0.8853	337	6030	648849	8745	210719_PC3_Growing_1_Slot1-14_1_1834.d	1	P31151|S10A7_HUMAN;Q86SG5|S1A7A_HUMAN	Acetylation (N-term)	S1:Acetylation (N-term):1001.00	FALSE
S(+42.01)NTQAERSIIGM	52.42	1347.65	12	2.6	674.827	2	25.4543	0.9247-0.9472	938	13100	1179700	15712	210719_PC3_Growing_1_Slot1-14_1_1834.d	2	P31151|S10A7_HUMAN;Q86SG5|S1A7A_HUMAN	Acetylation (N-term)	S1:Acetylation (N-term):1001.00	FALSE
S(+42.01)NTQAERSIIGM(+15.99)	49.98	1363.64	12	12.8	682.832	2	15.5105	0.9181-0.9406			719484	9648	210719_PC3_Growing_1_Slot1-14_1_1834.d	2	P31151|S10A7_HUMAN;Q86SG5|S1A7A_HUMAN	Acetylation (N-term); Oxidation (M)	S1:Acetylation (N-term):1001.00;M12:Oxidation (M):1001.00	FALSE
S(+42.01)SSGLNSEKVA	42.9	1119.54	11	-1.4	560.773	2	7.98	0.8609-0.8834			370417	4771	210719_PC3_Growing_1_Slot1-14_1_1834.d	2	Q13867|BLMH_HUMAN	Acetylation (N-term)	S1:Acetylation (N-term):1001.00	FALSE
S(+42.01)SSGLNSEKVAA	38.02	1190.58	12	-5.4	596.289	2	9.1187	0.9088-0.9312			423127	5629	210719_PC3_Growing_1_Slot1-14_1_1834.d	1	Q13867|BLMH_HUMAN	Acetylation (N-term)	S1:Acetylation (N-term):1001.00	FALSE
SADLPLPLPIR	34.63	1190.7	11	-8.3	596.35	2	40.4274	0.8477-0.8703			1877237	27551	210719_PC3_Growing_1_Slot1-14_1_1834.d	3	Q14574|DSC3_HUMAN			FALSE
SAFPFPVTV	34.35	963.506	9	-0.3	964.507	1	48.6955	1.3585-1.3805			2261793	33945	210719_PC3_Growing_1_Slot1-14_1_1834.d	2	Q96K37|S35E1_HUMAN			FALSE
SAM(+15.99)EVVPAL	30.76	931.468	9	2.5	932.472	1	24.2292	1.3410-1.3630			1123720	15160	210719_PC3_Growing_1_Slot1-14_1_1834.d	2	O94952|FBX21_HUMAN	Oxidation (M)	M3:Oxidation (M):1001.00	FALSE
SAMEVVPAL	27.41	915.473	9	2.3	916.477	1	33.5497	1.3447-1.3667			1555762	20764	210719_PC3_Growing_1_Slot1-14_1_1834.d	2	O94952|FBX21_HUMAN			FALSE
SEGWKETEKF	30.73	1239.58	10	-1.1	620.791	2	7.3728	0.8618-0.8844			342320	4388	210719_PC3_Growing_1_Slot1-14_1_1834.d	2	Q6UWP8|SBSN_HUMAN			FALSE
SIAEMGAYV	36.63	939.437	9	8	940.446	1	26.5899	1.3612-1.3832			1233035	16301	210719_PC3_Growing_1_Slot1-14_1_1834.d	1	P05198|IF2A_HUMAN			FALSE
SIAEVVHQL	29.44	994.545	9	-1.1	498.276	2	21.3933	0.7771-0.7998	139	4670	991337	13301	210719_PC3_Growing_1_Slot1-14_1_1834.d	2	O14976|GAK_HUMAN			FALSE
SIAPILAEA	40.4	883.501	9	0.5	884.503	1	30.9891	1.3061-1.3282			1436818	18934	210719_PC3_Growing_1_Slot1-14_1_1834.d	4	Q8NFF5|FAD1_HUMAN			FALSE
SIDREKYEQF	20.85	1313.63	10	1.6	657.817	2	7.47	0.8816-0.9041			346857	4455	210719_PC3_Growing_1_Slot1-14_1_1834.d	1	Q08554|DSC1_HUMAN			FALSE
SIDSEPALV	23.05	929.471	9	-3.3	930.469	1	21.567	1.3557-1.3777			1000374	13398	210719_PC3_Growing_1_Slot1-14_1_1834.d	2	Q15155|NOMO1_HUMAN;P69849|NOMO3_HUMAN;Q5JPE7|NOMO2_HUMAN			FALSE
SIFASPESV	29.73	935.46	9	-1.9	936.459	1	25.1659	1.3318-1.3539			1167066	15594	210719_PC3_Growing_1_Slot1-14_1_1834.d	1	O75940|SPF30_HUMAN			FALSE
SIIPPLFTV	28.99	985.585	9	5.1	986.591	1	54.9651	1.4061-1.4280			2553127	38305	210719_PC3_Growing_1_Slot1-14_1_1834.d	2	P51571|SSRD_HUMAN			FALSE
SILAGEIYV	24.56	963.528	9	-5.6	964.523	1	38.6639	1.4134-1.4354			1794849	25623	210719_PC3_Growing_1_Slot1-14_1_1834.d	2	Q9UGI8|TES_HUMAN			FALSE
SILEDPPSI	37.32	969.502	9	1.8	970.504	1	31.8684	1.3814-1.4034			1477606	19492	210719_PC3_Growing_1_Slot1-14_1_1834.d	6	Q9NVM9|INT13_HUMAN			FALSE
SILEHQIQV	36.99	1065.58	9	-3	533.793	2	18.2449	0.8148-0.8374	2550	37600	846444	11448	210719_PC3_Growing_1_Slot1-14_1_1834.d	2	P33991|MCM4_HUMAN			FALSE
SILSEVQQA	48.09	973.508	9	-1.7	974.507	1	23.5057	1.3685-1.3905			1090038	14556	210719_PC3_Growing_1_Slot1-14_1_1834.d	2	P09874|PARP1_HUMAN			FALSE
SILSSLTSV	31.31	905.507	9	-1.2	906.507	1	40.8939	1.3520-1.3740			1899226	28084	210719_PC3_Growing_1_Slot1-14_1_1834.d	1	Q5VT52|RPRD2_HUMAN			FALSE
SIPHPGYS	22.71	856.408	8	-2.7	429.207	2	6.1052	0.7119-0.7346			283460	3638	210719_PC3_Growing_1_Slot1-14_1_1834.d	1	Q9Y337|KLK5_HUMAN			FALSE
SISAGIPKV	28.97	870.518	9	0.1	436.263	2	14.8302	0.7337-0.7564			687786	9240	210719_PC3_Growing_1_Slot1-14_1_1834.d	2	O95071|UBR5_HUMAN			FALSE
SISDVIAQV	28.87	930.502	9	-2.1	931.501	1	32.8256	1.3502-1.3722			1522061	20141	210719_PC3_Growing_1_Slot1-14_1_1834.d	1	Q9HCJ1|ANKH_HUMAN			FALSE
SISGPGVDKEP	35.46	1084.54	11	4.3	543.276	2	6.1635	0.7903-0.8129			286174	3670	210719_PC3_Growing_1_Slot1-14_1_1834.d	1	Q08554|DSC1_HUMAN			FALSE
SISGPGVDKEPF	47.46	1231.61	12	1.3	616.808	2	16.1346	0.8506-0.8731	814	23300	745757	9995	210719_PC3_Growing_1_Slot1-14_1_1834.d	2	Q08554|DSC1_HUMAN			FALSE
SITGIISSV	26.09	875.496	9	7.9	876.505	1	33.919	1.2997-1.3217			1573034	21050	210719_PC3_Growing_1_Slot1-14_1_1834.d	2	Q5UIP0|RIF1_HUMAN			FALSE
SIYNGDMEKI	24.04	1168.54	10	6	585.279	2	16.0781	0.8252-0.8477			745751	9989	210719_PC3_Growing_1_Slot1-14_1_1834.d	1	Q12983|BNIP3_HUMAN			FALSE
SIYPSPTGV	37.83	919.465	9	-8.5	920.458	1	19.7695	1.3227-1.3447			917067	12339	210719_PC3_Growing_1_Slot1-14_1_1834.d	4	Q6P2Q9|PRP8_HUMAN			FALSE
SKGKIYPVG	37.94	947.544	9	-1.4	474.775	2	5.1246	0.7526-0.7752	254	7960	237215	2987	210719_PC3_Growing_1_Slot1-14_1_1834.d	1	Q15517|CDSN_HUMAN			FALSE
SKGKIYPVGY	50.71	1110.61	10	-2.9	556.306	2	7.1411	0.8205-0.8430	2170	89600	331441	4237	210719_PC3_Growing_1_Slot1-14_1_1834.d	2	Q15517|CDSN_HUMAN			FALSE
SKGKIYPVGYF	36.51	1257.68	11	-17	629.83	2	16.8603	0.8712-0.8938			782048	10526	210719_PC3_Growing_1_Slot1-14_1_1834.d	3	Q15517|CDSN_HUMAN			FALSE
SLAAGAVFL	23.12	847.48	9	0.8	848.483	1	38.5278	1.3227-1.3447			1788415	25447	210719_PC3_Growing_1_Slot1-14_1_1834.d	1	Q8TCJ2|STT3B_HUMAN			FALSE
SLAANTFTI	21.43	936.492	9	0.8	937.493	1	31.1834	1.3630-1.3850			1445875	19051	210719_PC3_Growing_1_Slot1-14_1_1834.d	1				FALSE
SLADDSVLERL	41.83	1216.63	11	-4.5	609.315	2	30.5615	0.8675-0.8900			1416917	18701	210719_PC3_Growing_1_Slot1-14_1_1834.d	2	Q9NU22|MDN1_HUMAN			FALSE
SLADFMQEV	28.17	1038.47	9	-2.1	1039.47	1	43.5158	1.4198-1.4418			2021342	30404	210719_PC3_Growing_1_Slot1-14_1_1834.d	2	A5YKK6|CNOT1_HUMAN			FALSE
SLADGTIVTA	30	946.497	10	-1.9	947.496	1	20.9602	1.3612-1.3832			972313	13051	210719_PC3_Growing_1_Slot1-14_1_1834.d	1	Q9Y6Q9|NCOA3_HUMAN			FALSE
SLADIAQKL	27.27	957.549	9	-2.6	479.778	2	26.0068	0.7762-0.7988			1205902	15988	210719_PC3_Growing_1_Slot1-14_1_1834.d	2	O43242|PSMD3_HUMAN			FALSE
SLADLNSRL	31.44	987.535	9	-1.4	494.771	2	17.3726	0.7894-0.8120	985	18100	805597	10831	210719_PC3_Growing_1_Slot1-14_1_1834.d	3	Q5VT66|MARC1_HUMAN			FALSE
SLADLYFRA	26.43	1054.54	9	-6.2	528.273	2	30.2234	0.8111-0.8336			1401514	18496	210719_PC3_Growing_1_Slot1-14_1_1834.d	1	Q9UJX3|APC7_HUMAN			FALSE
SLADSLQSL	36.51	932.481	9	-0.6	933.482	1	32.0822	1.3658-1.3878			1487596	19648	210719_PC3_Growing_1_Slot1-14_1_1834.d	3	Q52LW3|RHG29_HUMAN			FALSE
SLADSLYNL	27.47	994.497	9	-4.7	995.493	1	38.3499	1.4189-1.4408			1780153	25231	210719_PC3_Growing_1_Slot1-14_1_1834.d	2	Q08AD1|CAMP2_HUMAN			FALSE
SLAEDVLTV	34.89	945.502	9	6.7	946.509	1	34.9339	1.3649-1.3869			1620441	21969	210719_PC3_Growing_1_Slot1-14_1_1834.d	2	Q13424|SNTA1_HUMAN			FALSE
SLAEFVQSL	27.04	992.518	9	-1.4	993.517	1	45.2933	1.4043-1.4262			2104069	31777	210719_PC3_Growing_1_Slot1-14_1_1834.d	1	Q93009|UBP7_HUMAN			FALSE
SLAEGLRTV	28.99	944.529	9	-14.7	473.262	2	12.5373	0.7790-0.8016			581760	7812	210719_PC3_Growing_1_Slot1-14_1_1834.d	2	Q9Y6K5|OAS3_HUMAN			FALSE
SLAEGSVTSV	36.99	948.476	10	8.7	949.486	1	13.9699	1.3502-1.3722			647939	8729	210719_PC3_Growing_1_Slot1-14_1_1834.d	2	P13010|XRCC5_HUMAN			FALSE
SLAEKELQL	25.9	1029.57	9	2.1	515.79	2	16.9964	0.7941-0.8167			788388	10608	210719_PC3_Growing_1_Slot1-14_1_1834.d	1	Q9UN79|SOX13_HUMAN			FALSE
SLAEKIQAL	30.1	971.565	9	-12.3	486.781	2	18.0116	0.7771-0.7998			835543	11275	210719_PC3_Growing_1_Slot1-14_1_1834.d	1	Q9NWX5|ASB6_HUMAN			FALSE
SLAEPRVSV	21.38	956.529	9	-2.6	479.267	2	12.4013	0.7573-0.7800			575422	7732	210719_PC3_Growing_1_Slot1-14_1_1834.d	1				FALSE
SLAETDKITL	28.61	1089.59	10	2.5	545.801	2	19.2811	0.8082-0.8308	1280	17300	893524	12040	210719_PC3_Growing_1_Slot1-14_1_1834.d	1	P38606|VATA_HUMAN			FALSE
SLAEVLQQL	40.56	999.56	9	-3.3	1000.56	1	45.7831	1.4116-1.4335			2126711	32069	210719_PC3_Growing_1_Slot1-14_1_1834.d	2	Q6NUM9|RETST_HUMAN			FALSE
SLAEVNTQL	39.67	973.508	9	3.5	974.512	1	20.1777	1.3768-1.3988			936099	12597	210719_PC3_Growing_1_Slot1-14_1_1834.d	2	Q9BV73|CP250_HUMAN			FALSE
SLAKIYTEA	30.64	994.534	9	8.2	498.275	2	10.7792	0.7781-0.8007			500229	6741	210719_PC3_Growing_1_Slot1-14_1_1834.d	1	Q92522|H1X_HUMAN			FALSE
SLANNVTSV	32.95	903.466	9	10.2	904.477	1	13.0281	1.3116-1.3337			604411	8113	210719_PC3_Growing_1_Slot1-14_1_1834.d	1	Q96PD2|DCBD2_HUMAN			FALSE
SLAPAGIADA	24.16	884.46	10	5.3	885.466	1	18.381	1.2960-1.3181			852786	11532	210719_PC3_Growing_1_Slot1-14_1_1834.d	1	Q96H22|CENPN_HUMAN			FALSE
SLAPDTRLFV	30.89	1117.61	10	-6.1	559.807	2	28.955	0.8082-0.8308			1342613	17705	210719_PC3_Growing_1_Slot1-14_1_1834.d	5	P62873|GBB1_HUMAN			FALSE
SLAQMVSGL	32.23	904.469	9	9	905.478	1	36.6707	1.3383-1.3603			1701476	23438	210719_PC3_Growing_1_Slot1-14_1_1834.d	1	P46379|BAG6_HUMAN			FALSE
SLAQYLINA	33.93	991.534	9	-5.1	992.529	1	36.2819	1.4189-1.4408			1683200	23042	210719_PC3_Growing_1_Slot1-14_1_1834.d	2	Q15365|PCBP1_HUMAN;P57721|PCBP3_HUMAN			FALSE
SLAQYLINV	32.85	1019.57	9	5.7	1020.57	1	44.161	1.4509-1.4728			2051375	30935	210719_PC3_Growing_1_Slot1-14_1_1834.d	2	Q15366|PCBP2_HUMAN			FALSE
SLASLLVSV	22.92	887.533	9	1.6	888.535	1	48.8704	1.3318-1.3539			2269926	34032	210719_PC3_Growing_1_Slot1-14_1_1834.d	1	Q15024|EXOS7_HUMAN			FALSE
SLATTLTKI	21.54	946.57	9	0.9	474.289	2	20.9019	0.7667-0.7894			969607	13027	210719_PC3_Growing_1_Slot1-14_1_1834.d	1				FALSE
SLDAKEIYL	30.49	1050.56	9	14.8	526.291	2	22.8592	0.8129-0.8355			1060148	14168	210719_PC3_Growing_1_Slot1-14_1_1834.d	1	Q8IXB1|DJC10_HUMAN			FALSE
SLDALLSQV	28.8	944.518	9	-5.2	945.514	1	42.073	1.3896-1.4116			1954010	29228	210719_PC3_Growing_1_Slot1-14_1_1834.d	2	Q96G25|MED8_HUMAN			FALSE
SLDDLLTNV	30.43	988.508	9	1.5	989.51	1	42.2091	1.4162-1.4381			1960366	29326	210719_PC3_Growing_1_Slot1-14_1_1834.d	2	P07099|HYEP_HUMAN			FALSE
SLDDVEGMSV	25.79	1050.45	10	-1.3	1051.45	1	26.0456	1.4271-1.4491			1207699	15997	210719_PC3_Growing_1_Slot1-14_1_1834.d	1	Q969K3|RNF34_HUMAN			FALSE
SLDEKPRIV	21.71	1055.6	9	4.8	528.805	2	7.1784	0.7932-0.8158			333258	4266	210719_PC3_Growing_1_Slot1-14_1_1834.d	1	Q92598|HS105_HUMAN			FALSE
SLDGAPIGV	24.27	827.439	9	-5.3	828.436	1	23.564	1.2730-1.2951			1092765	14601	210719_PC3_Growing_1_Slot1-14_1_1834.d	1	O43491|E41L2_HUMAN			FALSE
SLDQPTQTV	36.88	987.487	9	-3.9	988.484	1	9.7057	1.3575-1.3795			450324	6006	210719_PC3_Growing_1_Slot1-14_1_1834.d	3	Q99613|EIF3C_HUMAN;B5ME19|EIFCL_HUMAN			FALSE
SLDSSGFSL	40.54	911.424	9	4.8	912.429	1	29.582	1.3447-1.3667			1371617	18101	210719_PC3_Growing_1_Slot1-14_1_1834.d	1	Q9UKK3|PARP4_HUMAN			FALSE
SLFETAWEA	26.83	1052.48	9	-2.1	1053.48	1	38.8823	1.4253-1.4472			1804924	25864	210719_PC3_Growing_1_Slot1-14_1_1834.d	1	P50748|KNTC1_HUMAN			FALSE
SLFGDVKKL	35.23	1005.59	9	0.1	503.797	2	17.1908	0.8092-0.8318			797444	10724	210719_PC3_Growing_1_Slot1-14_1_1834.d	1	Q9UNF1|MAGD2_HUMAN			FALSE
SLFGGSVKL	27.71	906.518	9	3.3	907.522	1	25.8462	1.3731-1.3951	3280	40300	1198662	15900	210719_PC3_Growing_1_Slot1-14_1_1834.d	3	Q8WUM4|PDC6I_HUMAN			FALSE
SLFGGTSGL	42.36	837.423	9	0.1	838.425	1	29.9513	1.2997-1.3217			1388825	18323	210719_PC3_Growing_1_Slot1-14_1_1834.d	2	Q9Y4D8|HECD4_HUMAN			FALSE
SLFGKKYIL	24.05	1067.64	9	2.4	534.824	2	20.236	0.8581-0.8806			938826	12642	210719_PC3_Growing_1_Slot1-14_1_1834.d	1	Q14192|FHL2_HUMAN			FALSE
SLFPGKLEV	37.98	988.559	9	-1.8	989.558	1	30.0096	1.4125-1.4344	7930	67700	1391546	18362	210719_PC3_Growing_1_Slot1-14_1_1834.d	2	Q13045|FLII_HUMAN			FALSE
SLFPGKLEVV	24.66	1087.63	10	1.4	544.818	2	34.4285	0.8195-0.8421			1596772	21544	210719_PC3_Growing_1_Slot1-14_1_1834.d	1	Q13045|FLII_HUMAN			FALSE
SLFPGQVVI	33.83	958.549	9	2.9	959.552	1	44.647	1.3960-1.4180			2074095	31305	210719_PC3_Growing_1_Slot1-14_1_1834.d	4	Q14181|DPOA2_HUMAN			FALSE
SLFPHNPQFI	43.74	1198.61	10	-1	600.309	2	31.8101	0.8590-0.8816			1474894	19462	210719_PC3_Growing_1_Slot1-14_1_1834.d	3	Q9H9Y2|RPF1_HUMAN			FALSE
SLFRVITEV	30.53	1062.61	9	-5.5	532.304	2	33.2776	0.8242-0.8468			1543068	20586	210719_PC3_Growing_1_Slot1-14_1_1834.d	1	Q93063|EXT2_HUMAN			FALSE
SLFSAVHKI	24.88	1000.57	9	4	501.291	2	14.5142	0.8186-0.8412			673303	9061	210719_PC3_Growing_1_Slot1-14_1_1834.d	1	O94905|ERLN2_HUMAN			FALSE
SLGEEQFSV	23.19	994.461	9	-1.1	995.46	1	23.564	1.3823-1.4043			1092763	14599	210719_PC3_Growing_1_Slot1-14_1_1834.d	1	Q56NI9|ESCO2_HUMAN			FALSE
SLGEGHLSV	25.17	897.456	9	1.4	449.733	2	10.8764	0.7441-0.7667			504758	6800	210719_PC3_Growing_1_Slot1-14_1_1834.d	1	Q09666|AHNK_HUMAN			FALSE
SLGEGLITA	21.35	859.465	9	-5.9	860.462	1	26.3178	1.2850-1.3070			1220356	16138	210719_PC3_Growing_1_Slot1-14_1_1834.d	1	P46060|RAGP1_HUMAN			FALSE
SLHDAIMIV	22.5	997.527	9	5.8	499.77	2	28.0767	0.8054-0.8280			1301908	17230	210719_PC3_Growing_1_Slot1-14_1_1834.d	1	Q99832|TCPH_HUMAN			FALSE
SLHSFVAAA	32.56	901.466	9	-4	451.735	2	11.6585	0.7545-0.7771			540985	7267	210719_PC3_Growing_1_Slot1-14_1_1834.d	2	Q15149|PLEC_HUMAN			FALSE
SLIADLEQL	24.65	1000.54	9	-10.2	1001.53	1	48.4428	1.4198-1.4418			2250038	33812	210719_PC3_Growing_1_Slot1-14_1_1834.d	1	Q8WUP2|FBLI1_HUMAN			FALSE
SLIDADPYL	28.14	1005.5	9	9.1	1006.51	1	39.7038	1.4226-1.4445			1843369	26761	210719_PC3_Growing_1_Slot1-14_1_1834.d	2	P20248|CCNA2_HUMAN			FALSE
SLIDLESKNEL	32.93	1259.66	11	7.5	630.838	2	27.274	0.8750-0.8975			1264739	16715	210719_PC3_Growing_1_Slot1-14_1_1834.d	1	Q12929|EPS8_HUMAN			FALSE
SLIGHLQTL	37.89	980.565	9	-11.3	491.281	2	24.5402	0.7847-0.8073			1138185	15321	210719_PC3_Growing_1_Slot1-14_1_1834.d	3	Q16690|DUS5_HUMAN			FALSE
SLIPTSPQV	26.18	940.523	9	0.7	941.524	1	27.2934	1.3823-1.4043			1265638	16720	210719_PC3_Growing_1_Slot1-14_1_1834.d	1	Q5PRF9|SMAG2_HUMAN			FALSE
SLLDDLHSA	23.77	969.477	9	-3.5	485.741	2	23.6028	0.7705-0.7932	302	7170	1094595	14643	210719_PC3_Growing_1_Slot1-14_1_1834.d	2	Q9C0D3|ZY11B_HUMAN			FALSE
SLLDIIEKV	30.16	1028.61	9	-0.5	515.309	2	49.1037	0.7998-0.8224			2280790	34168	210719_PC3_Growing_1_Slot1-14_1_1834.d	1	P49815|TSC2_HUMAN			FALSE
SLLDLEQKL	29.73	1057.6	9	-0.1	529.805	2	33.5108	0.8205-0.8430			1553955	20745	210719_PC3_Growing_1_Slot1-14_1_1834.d	1	P56589|PEX3_HUMAN			FALSE
SLLDLHTKV	30.05	1024.59	9	10.6	513.305	2	17.0158	0.8139-0.8365			789292	10618	210719_PC3_Growing_1_Slot1-14_1_1834.d	1	O75691|UTP20_HUMAN			FALSE
SLLDMGNMSA	36.37	1037.45	10	-6.7	1038.45	1	33.0206	1.4280-1.4500			1531167	20307	210719_PC3_Growing_1_Slot1-14_1_1834.d	1	Q9NV70|EXOC1_HUMAN			FALSE
SLLDPVPEV	30.53	967.523	9	8.3	968.531	1	38.9406	1.3786-1.4006			1807668	25926	210719_PC3_Growing_1_Slot1-14_1_1834.d	3	Q92616|GCN1_HUMAN			FALSE
SLLDSVVGL	29.36	901.512	9	-1.7	902.512	1	48.8121	1.3667-1.3887			2267213	34001	210719_PC3_Growing_1_Slot1-14_1_1834.d	1	Q69YN4|VIR_HUMAN			FALSE
SLLENIAKA	29.01	957.549	9	-2.5	479.778	2	20.2944	0.7554-0.7781			941540	12674	210719_PC3_Growing_1_Slot1-14_1_1834.d	1	Q93074|MED12_HUMAN			FALSE
SLLENLEKI	25.33	1057.6	9	-13.8	529.797	2	35.3461	0.7998-0.8224			1639505	22259	210719_PC3_Growing_1_Slot1-14_1_1834.d	1	O60812|HNRC1_HUMAN;P07910|HNRPC_HUMAN;B2RXH8|HNRC2_HUMAN;B7ZW38|HNRC3_HUMAN;P0DMR1|HNRC4_HUMAN			FALSE
SLLGGITVV	25.91	857.522	9	-2.4	858.522	1	43.0105	1.3374-1.3594			1997744	30050	210719_PC3_Growing_1_Slot1-14_1_1834.d	1	O60271|JIP4_HUMAN			FALSE
SLLNQPKAV	29.38	968.565	9	0.3	485.287	2	10.1333	0.7620-0.7847			470299	6313	210719_PC3_Growing_1_Slot1-14_1_1834.d	1	Q9HAW4|CLSPN_HUMAN			FALSE
SLLPAIVEL	38.84	953.58	9	5.4	954.586	1	53.3237	1.4034-1.4253			2476768	37042	210719_PC3_Growing_1_Slot1-14_1_1834.d	2	P30153|2AAA_HUMAN;P30154|2AAB_HUMAN			FALSE
SLLPEGPPAIAN	31.36	1177.63	12	-0.6	589.82	2	33.0595	0.8308-0.8534			1533002	20354	210719_PC3_Growing_1_Slot1-14_1_1834.d	1	Q15011|HERP1_HUMAN			FALSE
SLLQALNEV	28.54	985.544	9	-0.3	986.545	1	41.0494	1.4299-1.4518			1906558	28264	210719_PC3_Growing_1_Slot1-14_1_1834.d	2	Q14204|DYHC1_HUMAN			FALSE
SLLQGSPHL	27.75	950.519	9	1.9	476.264	2	17.7395	0.7903-0.8129			822840	11088	210719_PC3_Growing_1_Slot1-14_1_1834.d	3	O14753|OVOL1_HUMAN			FALSE
SLLQPLNVEID	25.84	1239.67	11	-13.8	620.83	2	45.3516	0.8647-0.8872			2106791	31817	210719_PC3_Growing_1_Slot1-14_1_1834.d	1	P12035|K2C3_HUMAN;Q01546|K22O_HUMAN;P04264|K2C1_HUMAN			FALSE
SLLSHVEQL	36.78	1024.56	9	4.2	513.284	2	24.2486	0.8063-0.8289			1124642	15188	210719_PC3_Growing_1_Slot1-14_1_1834.d	1	Q9UI95|MD2L2_HUMAN			FALSE
SLLSNLDEV	20.49	988.508	9	5.9	989.514	1	37.3157	1.4162-1.4381			1731626	24086	210719_PC3_Growing_1_Slot1-14_1_1834.d	1	Q8WUM4|PDC6I_HUMAN			FALSE
SLLTHIQNL	34.23	1037.59	9	-2.3	519.796	2	24.8512	0.8195-0.8421			1152636	15468	210719_PC3_Growing_1_Slot1-14_1_1834.d	1	Q9Y5L0|TNPO3_HUMAN			FALSE
SLMDPDTKL	28.16	1018.5	9	2	510.255	2	17.1519	0.7809-0.8035			795633	10701	210719_PC3_Growing_1_Slot1-14_1_1834.d	1	O15145|ARPC3_HUMAN			FALSE
SLMDPPGTAL	38.45	1000.49	10	6.6	1001.5	1	29.3632	1.4088-1.4308			1361645	17963	210719_PC3_Growing_1_Slot1-14_1_1834.d	2	O75448|MED24_HUMAN			FALSE
SLMEPPAVL	23.4	955.505	9	-0.1	956.506	1	37.3934	1.3612-1.3832			1735290	24174	210719_PC3_Growing_1_Slot1-14_1_1834.d	1	P78396|CCNA1_HUMAN			FALSE
SLMPSLENL	21.49	1002.51	9	10.2	1003.52	1	42.2479	1.4326-1.4545			1962189	29361	210719_PC3_Growing_1_Slot1-14_1_1834.d	2	P07196|NFL_HUMAN			FALSE
SLNSNVYDV	24.77	1009.47	9	2.5	1010.47	1	17.424	1.3979-1.4198			808312	10864	210719_PC3_Growing_1_Slot1-14_1_1834.d	1	Q96JH7|VCIP1_HUMAN			FALSE
SLPLPLSSV	23.96	911.533	9	0.4	912.534	1	41.777	1.3484-1.3704			1940322	28950	210719_PC3_Growing_1_Slot1-14_1_1834.d	1	Q9H201|EPN3_HUMAN			FALSE
SLPNTSPEISRL	23.12	1312.7	12	0.2	657.352	2	19.0852	0.8741-0.8966			885387	11949	210719_PC3_Growing_1_Slot1-14_1_1834.d	1	Q14574|DSC3_HUMAN			FALSE
SLQETIQSL	31.45	1017.53	9	1.8	1018.54	1	28.9939	1.4280-1.4500			1344421	17725	210719_PC3_Growing_1_Slot1-14_1_1834.d	1	Q6NUQ4|TM214_HUMAN			FALSE
SLQSEDWTL	27.63	1077.5	9	-9.1	1078.49	1	31.4213	1.4509-1.4728			1456772	19220	210719_PC3_Growing_1_Slot1-14_1_1834.d	1	Q6ZVM7|TM1L2_HUMAN			FALSE
SLQSTILGV	29.08	916.523	9	-13.1	917.512	1	34.2341	1.3695-1.3914			1587648	21360	210719_PC3_Growing_1_Slot1-14_1_1834.d	2	Q86WA8|LONP2_HUMAN			FALSE
SLSDHIVLL	30.54	995.565	9	1.7	996.567	1	32.5924	1.4463-1.4682	7350	136000	1511178	19986	210719_PC3_Growing_1_Slot1-14_1_1834.d	5	P26006|ITA3_HUMAN			FALSE
SLSDTVEKL	31.38	990.523	9	4.1	496.268	2	16.5057	0.7743-0.7969			765714	10284	210719_PC3_Growing_1_Slot1-14_1_1834.d	1	Q14203|DCTN1_HUMAN			FALSE
SLSEKTVLL	38.68	988.58	9	-1.4	495.293	2	18.1988	0.7828-0.8054	60200	1720000	840998	11366	210719_PC3_Growing_1_Slot1-14_1_1834.d	6	P13987|CD59_HUMAN			FALSE
SLSERIMQL	21.82	1075.57	9	-4.1	538.786	2	23.7389	0.7979-0.8205			1100962	14752	210719_PC3_Growing_1_Slot1-14_1_1834.d	1	Q8IY63|AMOL1_HUMAN			FALSE
SLSPVYESGQQM	45.04	1324.6	12	3.6	663.304	2	18.6961	0.8656-0.8881			867292	11734	210719_PC3_Growing_1_Slot1-14_1_1834.d	2	Q9Y337|KLK5_HUMAN			FALSE
SLSSVLSHV	25.4	927.503	9	-2.2	464.754	2	21.9751	0.7677-0.7903			1019391	13641	210719_PC3_Growing_1_Slot1-14_1_1834.d	2	Q96LJ7|DHRS1_HUMAN			FALSE
SLTGHISTV	28.72	913.487	9	1.6	457.748	2	8.7882	0.7469-0.7696			407688	5388	210719_PC3_Growing_1_Slot1-14_1_1834.d	1	O43660|PLRG1_HUMAN			FALSE
SLTGRLDEV	26.77	988.519	9	9.2	495.268	2	12.7122	0.7677-0.7903			589916	7922	210719_PC3_Growing_1_Slot1-14_1_1834.d	1	P42226|STAT6_HUMAN			FALSE
SLTPFTPSL	20.53	961.512	9	-0.4	962.513	1	39.6844	1.3869-1.4088			1842449	26735	210719_PC3_Growing_1_Slot1-14_1_1834.d	1				FALSE
SLVDIYSQL	39.49	1036.54	9	1	1037.55	1	42.9522	1.4564-1.4783			1995018	30006	210719_PC3_Growing_1_Slot1-14_1_1834.d	2	P42226|STAT6_HUMAN			FALSE
SLVPHNYGL	25.6	998.519	9	5.4	500.266	2	18.3421	0.8007-0.8233			850981	11515	210719_PC3_Growing_1_Slot1-14_1_1834.d	1	Q96TA1|NIBA2_HUMAN			FALSE
SLVQGELVTA	32.57	1015.55	10	-4.3	1016.55	1	23.7	1.4226-1.4445			1099135	14713	210719_PC3_Growing_1_Slot1-14_1_1834.d	1	P35611|ADDA_HUMAN			FALSE
SLWGQPAEA	26.23	957.456	9	0.1	958.457	1	19.6335	1.3511-1.3731			910737	12267	210719_PC3_Growing_1_Slot1-14_1_1834.d	3	P29400|CO4A5_HUMAN			FALSE
SLWPGIVQT	33.09	999.539	9	-2.9	1000.54	1	39.0766	1.4098-1.4317			1814068	26068	210719_PC3_Growing_1_Slot1-14_1_1834.d	1	Q96LJ7|DHRS1_HUMAN			FALSE
SLYEM(+15.99)VSRV	20.69	1098.54	9	-10.1	550.267	2	14.8302	0.8195-0.8421			687784	9238	210719_PC3_Growing_1_Slot1-14_1_1834.d	1	Q08945|SSRP1_HUMAN	Oxidation (M)	M5:Oxidation (M):1001.00	FALSE
SLYEMVSRV	25.88	1082.54	9	-1.1	542.274	2	25.3992	0.8186-0.8412			1177902	15702	210719_PC3_Growing_1_Slot1-14_1_1834.d	1	Q08945|SSRP1_HUMAN			FALSE
SLYGASPGL	30.48	863.439	9	-3.3	864.438	1	20.9019	1.3006-1.3227			969598	13018	210719_PC3_Growing_1_Slot1-14_1_1834.d	1	Q6ZRI6|CO039_HUMAN			FALSE
SLYGGTITI	27.36	923.496	9	5.5	924.503	1	32.709	1.3621-1.3841			1516616	20060	210719_PC3_Growing_1_Slot1-14_1_1834.d	1	Q5VTR2|BRE1A_HUMAN			FALSE
SLYGYLRGA	20.4	998.519	9	-1.6	500.262	2	19.0269	0.8016-0.8242			882684	11928	210719_PC3_Growing_1_Slot1-14_1_1834.d	1				FALSE
SLYKGLLSV	24.22	978.575	9	-0.4	490.291	2	27.0796	0.7969-0.8195			1255699	16615	210719_PC3_Growing_1_Slot1-14_1_1834.d	1	Q9Y620|RA54B_HUMAN			FALSE
SLYKNKEIFL	37.47	1253.7	10	-6.2	627.85	2	16.6029	0.8947-0.9172			770242	10342	210719_PC3_Growing_1_Slot1-14_1_1834.d	1	P14625|ENPL_HUMAN			FALSE
SLYPSIMM(+15.99)A	21.95	1027.47	9	0.3	1028.47	1	32.2766	1.4363-1.4582			1496655	19767	210719_PC3_Growing_1_Slot1-14_1_1834.d	1	P28340|DPOD1_HUMAN	Oxidation (M)	M8:Oxidation (M):11.06	FALSE
SLYSGIEGL	40.41	937.476	9	0	938.477	1	33.9579	1.3603-1.3823			1574873	21101	210719_PC3_Growing_1_Slot1-14_1_1834.d	1	Q8TEW0|PARD3_HUMAN			FALSE
SM(+15.99)FGAGLTV	38.85	897.427	9	-2	898.426	1	25.6907	1.3309-1.3530			1191434	15824	210719_PC3_Growing_1_Slot1-14_1_1834.d	3	Q99437|VATO_HUMAN	Oxidation (M)	M2:Oxidation (M):1001.00	FALSE
SM(+15.99)LEPVPEL	30.55	1029.51	9	0.4	1030.51	1	30.6975	1.4226-1.4445			1423247	18773	210719_PC3_Growing_1_Slot1-14_1_1834.d	1	O95155|UBE4B_HUMAN	Oxidation (M)	M2:Oxidation (M):1001.00	FALSE
SM(+15.99)MDPNHFL	25.93	1106.45	9	6.3	554.233	2	19.5557	0.7960-0.8186			907118	12224	210719_PC3_Growing_1_Slot1-14_1_1834.d	1	Q8IWV8|UBR2_HUMAN	Oxidation (M)	M2:Oxidation (M):17.01	FALSE
SM(+15.99)NGGVFAV	28.38	896.406	9	-8.8	897.4	1	19.8667	1.3043-1.3263			921598	12400	210719_PC3_Growing_1_Slot1-14_1_1834.d	1	Q9UPY5|XCT_HUMAN	Oxidation (M)	M2:Oxidation (M):1001.00	FALSE
SM(+15.99)PDFDLHL	29.57	1089.48	9	0.3	545.744	2	29.4234	0.8167-0.8393	565	4640	1367100	18054	210719_PC3_Growing_1_Slot1-14_1_1834.d	2	Q09666|AHNK_HUMAN	Oxidation (M)	M2:Oxidation (M):1001.00	FALSE
SM(+15.99)PDFDLNL	25.15	1066.46	9	1.6	1067.47	1	37.1408	1.4390-1.4609			1723400	23906	210719_PC3_Growing_1_Slot1-14_1_1834.d	3	Q09666|AHNK_HUMAN	Oxidation (M)	M2:Oxidation (M):1001.00	FALSE
SM(+15.99)PDIDLNL	24.57	1032.48	9	-2.8	1033.48	1	32.7673	1.4262-1.4481			1519334	20096	210719_PC3_Growing_1_Slot1-14_1_1834.d	2	Q09666|AHNK_HUMAN	Oxidation (M)	M2:Oxidation (M):1001.00	FALSE
SM(+15.99)SADVPLV	29.91	933.448	9	1.8	934.45	1	21.6058	1.3484-1.3704			1002188	13424	210719_PC3_Growing_1_Slot1-14_1_1834.d	1	P12004|PCNA_HUMAN	Oxidation (M)	M2:Oxidation (M):1001.00	FALSE
SM(+15.99)SDIDLNL	22.55	1022.46	9	0.9	1023.46	1	28.1545	1.4015-1.4235			1305522	17268	210719_PC3_Growing_1_Slot1-14_1_1834.d	1	Q09666|AHNK_HUMAN	Oxidation (M)	M2:Oxidation (M):1001.00	FALSE
SM(+15.99)SGPLIGV	21.51	875.442	9	19.1	876.46	1	22.2372	1.2914-1.3135			1031163	13791	210719_PC3_Growing_1_Slot1-14_1_1834.d	1	Q14146|URB2_HUMAN	Oxidation (M)	M2:Oxidation (M):1001.00	FALSE
SM(+15.99)TLAIHEI	22.86	1029.52	9	-6.7	515.759	2	15.8255	0.7941-0.8167			733974	9834	210719_PC3_Growing_1_Slot1-14_1_1834.d	1	O15121|DEGS1_HUMAN	Oxidation (M)	M2:Oxidation (M):1001.00	FALSE
SMAPGLTSV	33.25	861.427	9	-1	862.427	1	20.3381	1.2794-1.3015			943344	12690	210719_PC3_Growing_1_Slot1-14_1_1834.d	2	O95340|PAPS2_HUMAN			FALSE
SMDNNRSLDL	39.16	1163.52	10	11.5	582.772	2	11.0708	0.8252-0.8477			513818	6920	210719_PC3_Growing_1_Slot1-14_1_1834.d	1	P12035|K2C3_HUMAN;Q7Z794|K2C1B_HUMAN;P04264|K2C1_HUMAN			FALSE
SMDNNRSLDLD	22.63	1278.55	11	-2.6	640.277	2	9.7251	0.8515-0.8741			451245	6033	210719_PC3_Growing_1_Slot1-14_1_1834.d	1	P12035|K2C3_HUMAN;Q7Z794|K2C1B_HUMAN;P04264|K2C1_HUMAN			FALSE
SMDNSRNLDL	34.3	1163.52	10	-9.4	582.76	2	10.6626	0.8233-0.8459			494790	6666	210719_PC3_Growing_1_Slot1-14_1_1834.d	1	P35908|K22E_HUMAN			FALSE
SMEEGVSAV	27.7	907.396	9	-3.2	908.394	1	11.4253	1.3190-1.3410			530108	7118	210719_PC3_Growing_1_Slot1-14_1_1834.d	1	Q13488|VPP3_HUMAN			FALSE
SMFGAGLTV	30.71	881.432	9	3.7	882.436	1	35.7154	1.3245-1.3465			1656751	22519	210719_PC3_Growing_1_Slot1-14_1_1834.d	2	Q99437|VATO_HUMAN			FALSE
SMKAFISKV	42.3	1009.56	9	-14.7	505.778	2	10.2933	0.7856-0.8082			477551	6413	210719_PC3_Growing_1_Slot1-14_1_1834.d	1	O95905|ECD_HUMAN			FALSE
SMLEDVQRA	26	1047.5	9	2.8	524.756	2	10.8375	0.7828-0.8054			502941	6771	210719_PC3_Growing_1_Slot1-14_1_1834.d	1	Q9NW13|RBM28_HUMAN			FALSE
SMLEPVPEL	31.44	1013.51	9	-1.7	1014.51	1	38.8628	1.4226-1.4445			1804013	25847	210719_PC3_Growing_1_Slot1-14_1_1834.d	2	O95155|UBE4B_HUMAN			FALSE
SMMDPNHFL	37.95	1090.46	9	-3.8	546.23	2	27.6627	0.7941-0.8167			1282874	16970	210719_PC3_Growing_1_Slot1-14_1_1834.d	1	Q8IWV8|UBR2_HUMAN			FALSE
SMNGGVFAV	20.56	880.411	9	0.3	881.413	1	26.2206	1.3006-1.3227			1215828	16080	210719_PC3_Growing_1_Slot1-14_1_1834.d	1	Q9UPY5|XCT_HUMAN			FALSE
SMPDFDLNL	23.22	1050.47	9	2.5	1051.47	1	45.5071	1.4363-1.4582			2114034	31908	210719_PC3_Growing_1_Slot1-14_1_1834.d	3	Q09666|AHNK_HUMAN			FALSE
SMPDIDLNL	21.93	1016.48	9	-1.7	1017.48	1	42.0536	1.4171-1.4390			1953086	29198	210719_PC3_Growing_1_Slot1-14_1_1834.d	1	Q09666|AHNK_HUMAN			FALSE
SMSADVPLV	37.89	917.453	9	1.6	918.455	1	29.6792	1.3447-1.3667			1376148	18162	210719_PC3_Growing_1_Slot1-14_1_1834.d	1	P12004|PCNA_HUMAN			FALSE
SMSDIDLNL	35.07	1006.46	9	-9.1	1007.46	1	35.7154	1.4043-1.4262			1656749	22517	210719_PC3_Growing_1_Slot1-14_1_1834.d	2	Q09666|AHNK_HUMAN			FALSE
SMSGPLIGV	32.88	859.447	9	9.8	860.457	1	29.5187	1.2767-1.2988			1368900	18066	210719_PC3_Growing_1_Slot1-14_1_1834.d	2	Q14146|URB2_HUMAN			FALSE
SMVEDITGL	32.14	963.458	9	-6	964.453	1	35.2878	1.3759-1.3979			1636781	22217	210719_PC3_Growing_1_Slot1-14_1_1834.d	1	P15924|DESP_HUMAN			FALSE
SMYGVDLHHA	23.13	1128.5	10	7.5	565.259	2	9.1964	0.8440-0.8665			426757	5683	210719_PC3_Growing_1_Slot1-14_1_1834.d	1	Q9Y2J2|E41L3_HUMAN;Q9H4G0|E41L1_HUMAN;O43491|E41L2_HUMAN			FALSE
SQFPGAITL	26.32	932.497	9	-1.3	933.496	1	35.696	1.3575-1.3795			1655852	22514	210719_PC3_Growing_1_Slot1-14_1_1834.d	1	Q8WZ82|OVCA2_HUMAN			FALSE
SQIDKLLHV	32.42	1051.6	9	2.8	526.807	2	19.6179	0.8167-0.8393	244	6390	909838	12262	210719_PC3_Growing_1_Slot1-14_1_1834.d	1	O75635|SPB7_HUMAN			FALSE
SQLPIKQGLLE	40.24	1224.71	11	-6.4	613.353	2	22.5287	0.8844-0.9069			1044744	13962	210719_PC3_Growing_1_Slot1-14_1_1834.d	1	P35754|GLRX1_HUMAN			FALSE
SQMPTVIYV	38.1	1036.53	9	-0.6	1037.53	1	35.1129	1.4171-1.4390			1628612	22094	210719_PC3_Growing_1_Slot1-14_1_1834.d	4	Q5T3J3|LRIF1_HUMAN			FALSE
SQWDSPMRV	21.79	1104.5	9	-5.8	553.251	2	16.5641	0.7960-0.8186			768429	10317	210719_PC3_Growing_1_Slot1-14_1_1834.d	1	Q7Z7G8|VP13B_HUMAN			FALSE
SRFLNKQPY	29.11	1151.61	9	2.1	576.809	2	6.1635	0.8195-0.8421			286170	3666	210719_PC3_Growing_1_Slot1-14_1_1834.d	1	P10619|PPGB_HUMAN			FALSE
SSGGFSGGSF	37.71	888.361	10	3.3	889.366	1	13.7472	1.2647-1.2868			637963	8587	210719_PC3_Growing_1_Slot1-14_1_1834.d	2	P13645|K1C10_HUMAN			FALSE
SSLLEKGLDGAK	45.68	1216.67	12	4.2	609.339	2	9.4141	0.9088-0.9312			436732	5824	210719_PC3_Growing_1_Slot1-14_1_1834.d	1	P81605|DCD_HUMAN			FALSE
SSNPIIPSQS	34	1028.51	10	2.8	1029.52	1	12.6928	1.3805-1.4024			589000	7900	210719_PC3_Growing_1_Slot1-14_1_1834.d	4	Q15517|CDSN_HUMAN			FALSE
SSSKGSLGGGF	43.29	982.472	11	-4.3	492.238	2	6.7702	0.7592-0.7818			314247	4029	210719_PC3_Growing_1_Slot1-14_1_1834.d	1	P13645|K1C10_HUMAN			FALSE
STKPVLNKLTVY	25.09	1361.79	12	5.1	681.902	2	13.8639	0.9219-0.9444			643417	8677	210719_PC3_Growing_1_Slot1-14_1_1834.d	1	Q13510|ASAH1_HUMAN			FALSE
STLDGVLEV	23.51	931.486	9	3.5	932.49	1	34.1952	1.3695-1.3914			1585831	21331	210719_PC3_Growing_1_Slot1-14_1_1834.d	1	Q6NXT4|ZNT6_HUMAN			FALSE
STLPDVTEV	39.57	959.481	9	-5.7	960.476	1	24.7346	1.3621-1.3841			1147211	15407	210719_PC3_Growing_1_Slot1-14_1_1834.d	2	O60306|AQR_HUMAN			FALSE
STQTHVNDL	37.43	1013.48	9	4.5	507.745	2	5.1827	0.7686-0.7913			240868	3064	210719_PC3_Growing_1_Slot1-14_1_1834.d	1	P49862|KLK7_HUMAN			FALSE
STSKWNHLL	22.73	1084.57	9	-13.3	543.28	2	10.0556	0.8111-0.8336			466666	6256	210719_PC3_Growing_1_Slot1-14_1_1834.d	1	O60427|FADS1_HUMAN			FALSE
SVAAQLTGV	30.24	844.465	9	8.4	845.474	1	18.1672	1.2721-1.2942			842812	11392	210719_PC3_Growing_1_Slot1-14_1_1834.d	1	Q9NUD5|ZCHC3_HUMAN			FALSE
SVASTITGV	23.07	833.449	9	0.9	834.452	1	17.3268	1.2564-1.2785			803779	10801	210719_PC3_Growing_1_Slot1-14_1_1834.d	1	Q99541|PLIN2_HUMAN			FALSE
SVDGVIKEV	27.04	944.518	9	-3.4	473.261	2	13.6889	0.7526-0.7752			635246	8552	210719_PC3_Growing_1_Slot1-14_1_1834.d	1	P61916|NPC2_HUMAN			FALSE
SVDSKPPVI	23.05	940.523	9	9.6	471.27	2	9.9195	0.7545-0.7771			460316	6164	210719_PC3_Growing_1_Slot1-14_1_1834.d	1	Q6ZSZ5|ARHGI_HUMAN			FALSE
SVDSLTFSV	30.72	953.471	9	4.6	954.476	1	34.2924	1.3658-1.3878			1590375	21405	210719_PC3_Growing_1_Slot1-14_1_1834.d	1	P21980|TGM2_HUMAN			FALSE
SVFAGVVGV	35.2	833.465	9	7.3	834.472	1	34.3896	1.2601-1.2822			1594933	21493	210719_PC3_Growing_1_Slot1-14_1_1834.d	4	Q02108|GCYA1_HUMAN			FALSE
SVFGVPLTV	22.62	917.522	9	1.5	918.525	1	47.0892	1.3465-1.3685			2187512	32972	210719_PC3_Growing_1_Slot1-14_1_1834.d	1	Q96QB1|RHG07_HUMAN			FALSE
SVHKGFAFV	36.15	990.529	9	-3.5	496.267	2	10.4719	0.7611-0.7837	543	20700	485725	6541	210719_PC3_Growing_1_Slot1-14_1_1834.d	2	O60812|HNRC1_HUMAN;P07910|HNRPC_HUMAN;B2RXH8|HNRC2_HUMAN;B7ZW38|HNRC3_HUMAN;P0DMR1|HNRC4_HUMAN			FALSE
SVIDHIHLI	33.96	1045.59	9	-3.3	523.798	2	26.8057	0.8289-0.8515	384	5170	1241197	16417	210719_PC3_Growing_1_Slot1-14_1_1834.d	1	O14908|GIPC1_HUMAN			FALSE
SVIDIINGEA	28.23	1029.53	10	2.7	1030.54	1	34.4285	1.4189-1.4408			1596757	21529	210719_PC3_Growing_1_Slot1-14_1_1834.d	2	Q7L5N1|CSN6_HUMAN			FALSE
SVIEQIVYV	30.72	1048.58	9	4.9	1049.59	1	40.4663	1.4481-1.4700			1879057	27583	210719_PC3_Growing_1_Slot1-14_1_1834.d	1	Q00653|NFKB2_HUMAN			FALSE
SVIGVSPAV	26.52	827.475	9	1.8	828.479	1	22.1695	1.2656-1.2877			1028448	13758	210719_PC3_Growing_1_Slot1-14_1_1834.d	1	Q8WXG6|MADD_HUMAN			FALSE
SVITQVFHV	23.41	1028.57	9	0.3	515.287	2	32.6701	0.7856-0.8082			1514811	20043	210719_PC3_Growing_1_Slot1-14_1_1834.d	1	Q00341|VIGLN_HUMAN			FALSE
SVLDQKILL	35.16	1027.63	9	5.3	514.82	2	31.1008	0.8120-0.8346	710	10200	1439539	18973	210719_PC3_Growing_1_Slot1-14_1_1834.d	1	O60287|NPA1P_HUMAN			FALSE
SVLEALSGV	36.55	873.481	9	7.2	874.489	1	36.0293	1.3144-1.3364			1671305	22769	210719_PC3_Growing_1_Slot1-14_1_1834.d	1	P20592|MX2_HUMAN;P20591|MX1_HUMAN			FALSE
SVLGAITSV	32.2	845.486	9	7.2	846.494	1	33.1955	1.2969-1.3190			1539401	20495	210719_PC3_Growing_1_Slot1-14_1_1834.d	3	P62495|ERF1_HUMAN			FALSE
SVLGSLSSV	42.44	847.465	9	6.1	848.472	1	28.955	1.2997-1.3217			1342607	17699	210719_PC3_Growing_1_Slot1-14_1_1834.d	3	Q9UKX7|NUP50_HUMAN			FALSE
SVLVSPPAV	32.92	867.506	9	-0.5	868.508	1	26.7648	1.3116-1.3337			1241192	16412	210719_PC3_Growing_1_Slot1-14_1_1834.d	1	Q13118|KLF10_HUMAN			FALSE
SVLVSVSEV	38	917.507	9	8.5	918.516	1	27.4489	1.3474-1.3695			1272899	16829	210719_PC3_Growing_1_Slot1-14_1_1834.d	1	O95361|TRI16_HUMAN			FALSE
SVMGNIIHV	30.65	968.511	9	-4.4	485.258	2	25.0104	0.7847-0.8073			1159853	15533	210719_PC3_Growing_1_Slot1-14_1_1834.d	1	Q9UPS6|SET1B_HUMAN			FALSE
SVSGGQRPVVVV	21.43	1182.67	12	19.8	592.351	2	11.0513	0.8383-0.8609			512916	6912	210719_PC3_Growing_1_Slot1-14_1_1834.d	1	Q15517|CDSN_HUMAN			FALSE
SVTSHIYQV	35.11	1032.52	9	-8.9	517.261	2	10.3516	0.7969-0.8195			480277	6457	210719_PC3_Growing_1_Slot1-14_1_1834.d	2	O94953|KDM4B_HUMAN			FALSE
SVWFGPKEV	29.18	1047.54	9	11.9	524.779	2	22.8008	0.7941-0.8167			1057433	14135	210719_PC3_Growing_1_Slot1-14_1_1834.d	1	Q9Y5Y0|FLVC1_HUMAN			FALSE
T(+42.01)DLLRSVVT	26.83	1044.58	9	-0.2	523.294	2	42.4812	0.8063-0.8289			1973148	29592	210719_PC3_Growing_1_Slot1-14_1_1834.d	1	Q5D862|FILA2_HUMAN	Acetylation (N-term)	T1:Acetylation (N-term):1001.00	FALSE
T(+42.01)M(+15.99)FENVTRAL	47.9	1238.6	10	-1.2	620.301	2	35.6766	0.8637-0.8863			1654941	22497	210719_PC3_Growing_1_Slot1-14_1_1834.d	1	Q96QA5|GSDMA_HUMAN	Acetylation (N-term); Oxidation (M)	T1:Acetylation (N-term):1001.00;M2:Oxidation (M):1001.00	FALSE
TAM(+15.99)DVVYAL	23.56	997.479	9	-9	998.471	1	27.2934	1.3850-1.4070			1265647	16729	210719_PC3_Growing_1_Slot1-14_1_1834.d	1	P62805|H4_HUMAN	Oxidation (M)	M3:Oxidation (M):1001.00	FALSE
TAMDVVYAL	20.95	981.484	9	3.6	982.488	1	38.8	1.4006-1.4226			1801273	25789	210719_PC3_Growing_1_Slot1-14_1_1834.d	2	P62805|H4_HUMAN			FALSE
TIAQLVHAV	26.25	950.555	9	1.8	476.282	2	22.2566	0.7686-0.7913			1032079	13813	210719_PC3_Growing_1_Slot1-14_1_1834.d	1	Q14684|RRP1B_HUMAN			FALSE
TIDDGIFEV	37.88	1007.48	9	2.4	1008.48	1	39.3099	1.3933-1.4152			1825014	26286	210719_PC3_Growing_1_Slot1-14_1_1834.d	1	P34931|HS71L_HUMAN;P0DMV9|HS71B_HUMAN;P0DMV8|HS71A_HUMAN			FALSE
TIDPSNPMV	34.58	972.459	9	-3.2	973.456	1	18.9686	1.3658-1.3878			879957	11883	210719_PC3_Growing_1_Slot1-14_1_1834.d	2	Q6PD62|CTR9_HUMAN			FALSE
TIEDGIFEV	35.07	1021.5	9	1	1022.5	1	39.0961	1.4015-1.4235			1814982	26088	210719_PC3_Growing_1_Slot1-14_1_1834.d	1	P54652|HSP72_HUMAN;P11142|HSP7C_HUMAN			FALSE
TIFAGTLITA	35.78	1006.57	10	9.3	1007.58	1	40.112	1.4171-1.4390			1862541	27159	210719_PC3_Growing_1_Slot1-14_1_1834.d	2	P03891|NU2M_HUMAN			FALSE
TIIDLPGITRV	25.23	1196.71	11	8.3	599.365	2	39.49	0.8581-0.8806			1833280	26506	210719_PC3_Growing_1_Slot1-14_1_1834.d	3	P20592|MX2_HUMAN			FALSE
TIMPKDIQL	30.26	1057.58	9	6.5	529.799	2	25.0882	0.7875-0.8101	1710	46100	1163458	15562	210719_PC3_Growing_1_Slot1-14_1_1834.d	3	Q16695|H31T_HUMAN;P68431|H31_HUMAN;Q6NXT2|H3C_HUMAN;P84243|H33_HUMAN;Q71DI3|H32_HUMAN			FALSE
TIPEAFRGV	21.41	988.534	9	-0.5	495.271	2	17.9483	0.7762-0.7988	4450	36600	828281	11165	210719_PC3_Growing_1_Slot1-14_1_1834.d	1	O00299|CLIC1_HUMAN			FALSE
TIPITVKDR	21.09	1041.62	9	-2.2	521.812	2	6.6342	0.8082-0.8308			307897	3937	210719_PC3_Growing_1_Slot1-14_1_1834.d	1	Q14574|DSC3_HUMAN			FALSE
TLADLVHHV	34.17	1003.54	9	-0.3	502.776	2	17.4823	0.8186-0.8412			811038	10908	210719_PC3_Growing_1_Slot1-14_1_1834.d	2	Q9Y4A5|TRRAP_HUMAN			FALSE
TLAEEVVAL	24.65	943.523	9	8.4	944.531	1	35.4822	1.3759-1.3979			1645864	22360	210719_PC3_Growing_1_Slot1-14_1_1834.d	2	O95714|HERC2_HUMAN;Q9BVR0|HRC23_HUMAN			FALSE
TLAEIAKAEL	22.01	1057.6	10	13.8	529.812	2	23.8166	0.8063-0.8289			1104595	14809	210719_PC3_Growing_1_Slot1-14_1_1834.d	1	Q8WXF1|PSPC1_HUMAN			FALSE
TLAEIAKVEL	41.31	1085.63	10	-1.9	543.819	2	29.5431	0.8148-0.8374	178	7190	1368907	18073	210719_PC3_Growing_1_Slot1-14_1_1834.d	1	Q15233|NONO_HUMAN			FALSE
TLAEIYVAA	25.92	949.512	9	-3.8	950.509	1	29.2077	1.3667-1.3887			1354384	17854	210719_PC3_Growing_1_Slot1-14_1_1834.d	2	P36956|SRBP1_HUMAN			FALSE
TLAETIQGL	34.7	944.518	9	-1.3	945.518	1	30.1456	1.3695-1.3914			1397887	18445	210719_PC3_Growing_1_Slot1-14_1_1834.d	1	Q8TEX9|IPO4_HUMAN			FALSE
TLAETLVNL	26.51	972.549	9	-10.6	973.54	1	39.9176	1.4152-1.4372			1853407	26965	210719_PC3_Growing_1_Slot1-14_1_1834.d	2	Q8NB46|ANR52_HUMAN			FALSE
TLAFVSPSL	30.93	933.517	9	0.8	934.519	1	38.7222	1.3750-1.3969			1797616	25708	210719_PC3_Growing_1_Slot1-14_1_1834.d	3	Q86YP4|P66A_HUMAN			FALSE
TLAGDVHIV	23.63	923.508	9	8.5	924.516	1	17.9728	1.3502-1.3722			833718	11238	210719_PC3_Growing_1_Slot1-14_1_1834.d	2	Q9UBQ0|VPS29_HUMAN			FALSE
TLAKYLM(+15.99)EL	24.34	1096.58	9	3.2	549.297	2	29.5381	0.8214-0.8440			1369812	18084	210719_PC3_Growing_1_Slot1-14_1_1834.d	1	P14635|CCNB1_HUMAN;O95067|CCNB2_HUMAN	Oxidation (M)	M7:Oxidation (M):1001.00	FALSE
TLDAGNIKL	30.27	943.534	9	4.6	472.773	2	18.6071	0.7630-0.7856	1430	20600	860945	11645	210719_PC3_Growing_1_Slot1-14_1_1834.d	1	O75400|PR40A_HUMAN			FALSE
TLDDIM(+15.99)AAV	25.24	963.458	9	-0.2	964.459	1	23.9916	1.3695-1.3914			1112771	14939	210719_PC3_Growing_1_Slot1-14_1_1834.d	1	O75179|ANR17_HUMAN	Oxidation (M)	M6:Oxidation (M):1001.00	FALSE
TLDDIMAAV	29.91	947.463	9	0.1	948.464	1	39.6261	1.3621-1.3841			1839697	26665	210719_PC3_Growing_1_Slot1-14_1_1834.d	1	O75179|ANR17_HUMAN			FALSE
TLDDKKVYL	40.6	1093.6	9	-3.3	547.803	2	9.1769	0.8271-0.8496	370	12800	424942	5656	210719_PC3_Growing_1_Slot1-14_1_1834.d	2	Q567U6|CCD93_HUMAN			FALSE
TLDDLIAAV	20.83	929.507	9	9.7	930.517	1	44.1999	1.3676-1.3896			2053192	30964	210719_PC3_Growing_1_Slot1-14_1_1834.d	1				FALSE
TLDDVQAFL	37.07	1020.51	9	-11.5	1021.5	1	41.8159	1.4299-1.4518			1942144	28984	210719_PC3_Growing_1_Slot1-14_1_1834.d	1	Q96EN8|MOCOS_HUMAN			FALSE
TLDEKIEKV	28.62	1073.6	9	0.5	537.802	2	6.729	0.8111-0.8336	627	20900	311531	3995	210719_PC3_Growing_1_Slot1-14_1_1834.d	1	Q96GQ7|DDX27_HUMAN			FALSE
TLDTDLDGV	32.79	947.445	9	6.8	948.452	1	22.9563	1.3695-1.3914			1064671	14221	210719_PC3_Growing_1_Slot1-14_1_1834.d	1	P07384|CAN1_HUMAN			FALSE
TLFPGKVHSL	30.37	1097.62	10	-4.3	549.813	2	13.4362	0.8496-0.8722			623461	8389	210719_PC3_Growing_1_Slot1-14_1_1834.d	1	Q9NNW5|WDR6_HUMAN			FALSE
TLFPSKIGV	28.6	960.564	9	-1.1	481.286	2	25.975	0.7573-0.7800	1090	14100	1201374	15930	210719_PC3_Growing_1_Slot1-14_1_1834.d	1	Q9H8S9|MOB1A_HUMAN;Q7L9L4|MOB1B_HUMAN			FALSE
TLFSEPKFAQV	23.83	1265.67	11	11.6	633.843	2	29.6597	0.8571-0.8797			1375250	18158	210719_PC3_Growing_1_Slot1-14_1_1834.d	1	Q9H425|CA198_HUMAN			FALSE
TLFTKELVL	32.47	1062.63	9	-1.4	532.319	2	33.9553	0.8148-0.8374	549	8940	1573047	21063	210719_PC3_Growing_1_Slot1-14_1_1834.d	1	Q7KZF4|SND1_HUMAN			FALSE
TLGNVLVTV	20.84	914.544	9	-0.3	915.545	1	34.5451	1.3438-1.3658			1602269	21677	210719_PC3_Growing_1_Slot1-14_1_1834.d	2	Q9NV70|EXOC1_HUMAN			FALSE
TLGPVPEI	33.28	824.464	8	-2.5	825.464	1	31.164	1.2582-1.2804			1444969	19039	210719_PC3_Growing_1_Slot1-14_1_1834.d	2	Q99848|EBP2_HUMAN			FALSE
TLGQIWDV	32.26	930.481	8	-5.2	931.477	1	38.9406	1.3410-1.3630			1807669	25927	210719_PC3_Growing_1_Slot1-14_1_1834.d	2	Q14204|DYHC1_HUMAN			FALSE
TLGVIPESV	29.94	913.512	9	1.2	914.514	1	30.3789	1.3282-1.3502			1408748	18578	210719_PC3_Growing_1_Slot1-14_1_1834.d	1	Q86UV5|UBP48_HUMAN			FALSE
TLHSRFLEGV	30.15	1157.62	10	3.5	579.815	2	13.0475	0.8383-0.8609			605330	8138	210719_PC3_Growing_1_Slot1-14_1_1834.d	2	P05388|RLA0_HUMAN;Q8NHW5|RLA0L_HUMAN			FALSE
TLIDLPGITKV	45.4	1168.71	11	2.1	585.358	2	38.9989	0.8487-0.8712			1810413	25989	210719_PC3_Growing_1_Slot1-14_1_1834.d	4	P50570|DYN2_HUMAN;Q9UQ16|DYN3_HUMAN			FALSE
TLIDLPGITRV	25.23	1196.71	11	8.3	599.365	2	39.49	0.8581-0.8806			1833280	26506	210719_PC3_Growing_1_Slot1-14_1_1834.d	3	P20591|MX1_HUMAN			FALSE
TLIEDILGV	27.45	971.554	9	-3.2	972.552	1	54.5914	1.4180-1.4399			2535895	38059	210719_PC3_Growing_1_Slot1-14_1_1834.d	1	Q8TEL6|TP4AP_HUMAN			FALSE
TLILTQAPL	22.13	968.591	9	2.8	969.594	1	38.2721	1.3951-1.4171			1776464	25118	210719_PC3_Growing_1_Slot1-14_1_1834.d	1	Q5VZR2|NTM2G_HUMAN;A1L443|NTM2F_HUMAN			FALSE
TLITDGMRSV	22.19	1091.56	10	-5.9	546.783	2	19.1435	0.8054-0.8280			888095	11975	210719_PC3_Growing_1_Slot1-14_1_1834.d	1	Q10570|CPSF1_HUMAN			FALSE
TLKDTITSV	37.08	976.544	9	1.1	489.277	2	12.8844	0.7724-0.7950	216	5550	596258	8006	210719_PC3_Growing_1_Slot1-14_1_1834.d	2	Q9UP83|COG5_HUMAN			FALSE
TLLDFINAV	29.97	1004.55	9	-2.4	1005.55	1	54.2027	1.4180-1.4399			2517650	37694	210719_PC3_Growing_1_Slot1-14_1_1834.d	1	A0AVT1|UBA6_HUMAN			FALSE
TLLEDGTFKV	21.47	1121.6	10	-0.5	561.802	2	27.5073	0.8205-0.8430			1275628	16876	210719_PC3_Growing_1_Slot1-14_1_1834.d	1				FALSE
TLLLLLSEA	23.8	971.59	9	0.2	972.591	1	51.9324	1.4408-1.4628			2412267	36015	210719_PC3_Growing_1_Slot1-14_1_1834.d	1	P13747|HLAE_HUMAN			FALSE
TLLNVIKSV	34.19	985.617	9	17.9	493.821	2	29.8541	0.7884-0.8111			1384311	18279	210719_PC3_Growing_1_Slot1-14_1_1834.d	1	Q14643|ITPR1_HUMAN;Q14571|ITPR2_HUMAN			FALSE
TLLPALLGA	25.42	867.543	9	10.9	868.554	1	48.2631	1.3273-1.3493			2241894	33714	210719_PC3_Growing_1_Slot1-14_1_1834.d	1	A6NGR9|MROH6_HUMAN			FALSE
TLLTDPPTA	34.83	927.491	9	-4.1	928.489	1	20.1388	1.3300-1.3520			934287	12573	210719_PC3_Growing_1_Slot1-14_1_1834.d	2	Q9H270|VPS11_HUMAN			FALSE
TLNDIMTRV	23.83	1061.55	9	-5.2	531.778	2	21.7613	0.8082-0.8308			1009433	13517	210719_PC3_Growing_1_Slot1-14_1_1834.d	2	Q6P4R8|NFRKB_HUMAN			FALSE
TLNEKLTAL	33.99	1001.58	9	-7.9	501.788	2	15.9421	0.7752-0.7979	1450	21100	739401	9897	210719_PC3_Growing_1_Slot1-14_1_1834.d	3	Q8WUW1|BRK1_HUMAN			FALSE
TLNEKLTALE	30.08	1130.62	10	-2.6	566.311	2	16.1365	0.8195-0.8421			748485	10041	210719_PC3_Growing_1_Slot1-14_1_1834.d	2	Q8WUW1|BRK1_HUMAN			FALSE
TLNSAAVTV	24.51	874.476	9	1.4	875.479	1	14.3392	1.3089-1.3309			665140	8944	210719_PC3_Growing_1_Slot1-14_1_1834.d	1	Q9UHY1|NRBP_HUMAN			FALSE
TLQDIVYKL	28.7	1091.62	9	1.1	546.816	2	32.884	0.8224-0.8449			1524804	20202	210719_PC3_Growing_1_Slot1-14_1_1834.d	1	P35226|BMI1_HUMAN;P35227|PCGF2_HUMAN			FALSE
TLQEFLKLA	26.92	1061.61	9	-12.2	531.803	2	35.7738	0.8148-0.8374			1659494	22580	210719_PC3_Growing_1_Slot1-14_1_1834.d	2	Q9H299|SH3L3_HUMAN			FALSE
TLQEQLEKA	23.07	1058.56	9	5.1	530.287	2	9.0798	0.7884-0.8111			421315	5605	210719_PC3_Growing_1_Slot1-14_1_1834.d	2	Q9H307|PININ_HUMAN			FALSE
TLQEVVTGV	39.62	944.518	9	-2.2	945.517	1	23.4279	1.3621-1.3841			1086411	14505	210719_PC3_Growing_1_Slot1-14_1_1834.d	1	Q53H12|AGK_HUMAN			FALSE
TLQGLEIEL	33.81	1014.56	9	11.4	1015.57	1	43.3992	1.4198-1.4418			2015893	30319	210719_PC3_Growing_1_Slot1-14_1_1834.d	2	P08727|K1C19_HUMAN;P13646|K1C13_HUMAN			FALSE
TLSDGVVVQV	29.16	1015.55	10	5.5	1016.56	1	27.3517	1.4152-1.4372			1268360	16760	210719_PC3_Growing_1_Slot1-14_1_1834.d	1	Q9UN86|G3BP2_HUMAN			FALSE
TLSDIKALI	28.41	972.586	9	-6.6	487.294	2	30.9113	0.7809-0.8035			1433208	18900	210719_PC3_Growing_1_Slot1-14_1_1834.d	1	O43707|ACTN4_HUMAN			FALSE
TLSDIM(+15.99)VSL	24.82	993.505	9	-0.8	994.505	1	34.7201	1.4143-1.4363			1610458	21820	210719_PC3_Growing_1_Slot1-14_1_1834.d	1	Q9NXF1|TEX10_HUMAN	Oxidation (M)	M6:Oxidation (M):1001.00	FALSE
TLSDLRVYL	39.78	1078.6	9	-1.7	540.304	2	33.8801	0.8430-0.8656			1571208	21012	210719_PC3_Growing_1_Slot1-14_1_1834.d	1	Q9BYN0|SRXN1_HUMAN			FALSE
TLSEDM(+15.99)ILL	24.21	1049.53	9	-8.4	1050.52	1	36.2042	1.4418-1.4637			1679543	22961	210719_PC3_Growing_1_Slot1-14_1_1834.d	1	O60287|NPA1P_HUMAN	Oxidation (M)	M6:Oxidation (M):1001.00	FALSE
TLSEVTNQL	46.47	1003.52	9	0.2	1004.52	1	19.4391	1.3933-1.4152			901667	12137	210719_PC3_Growing_1_Slot1-14_1_1834.d	3	Q9H0K1|SIK2_HUMAN			FALSE
TLSPRPPLI	22.49	992.602	9	0.8	497.305	2	21.7613	0.7724-0.7950			1009428	13512	210719_PC3_Growing_1_Slot1-14_1_1834.d	1	Q9H0R1|AP5M1_HUMAN			FALSE
TLTDYTNQL	43.78	1067.51	9	6.8	1068.52	1	22.7036	1.4518-1.4737			1052897	14069	210719_PC3_Growing_1_Slot1-14_1_1834.d	2	Q8NEU8|DP13B_HUMAN			FALSE
TLTEEGVIKV	40.76	1087.61	10	-7.6	544.806	2	18.5989	0.8111-0.8336			862758	11670	210719_PC3_Growing_1_Slot1-14_1_1834.d	1	Q9BZE4|NOG1_HUMAN			FALSE
TLTGKTITL	35.22	946.57	9	-1.1	474.288	2	14.9029	0.7790-0.8016	234	5700	689595	9261	210719_PC3_Growing_1_Slot1-14_1_1834.d	1	P0CG48|UBC_HUMAN;P62979|RS27A_HUMAN;P0CG47|UBB_HUMAN;P62987|RL40_HUMAN			FALSE
TLTNVIHNL	35.81	1023.57	9	-1.9	512.788	2	21.7811	0.7922-0.8148	471	8390	1008524	13502	210719_PC3_Growing_1_Slot1-14_1_1834.d	1	Q53FV1|ORML2_HUMAN			FALSE
TLTSKLYSL	27.51	1024.58	9	2	513.295	2	21.0588	0.7884-0.8111	1570	19500	974135	13085	210719_PC3_Growing_1_Slot1-14_1_1834.d	1	Q9UDW1|QCR9_HUMAN			FALSE
TLVDEVFRI	25.48	1090.6	9	0.6	546.305	2	42.5784	0.8280-0.8506			1977694	29668	210719_PC3_Growing_1_Slot1-14_1_1834.d	1	P15927|RFA2_HUMAN			FALSE
TLVYHVVGV	46.53	985.56	9	1.7	493.785	2	20.6827	0.7762-0.7988	1010	14900	956929	12865	210719_PC3_Growing_1_Slot1-14_1_1834.d	2	Q15393|SF3B3_HUMAN			FALSE
TLWGIQKEL	43.57	1086.61	9	0.7	544.308	2	27.2022	0.8224-0.8449	5690	126000	1259318	16658	210719_PC3_Growing_1_Slot1-14_1_1834.d	2	P00338|LDHA_HUMAN			FALSE
TLWPEVQKL	23.03	1112.62	9	-1.1	557.314	2	29.8347	0.8129-0.8355			1383406	18268	210719_PC3_Growing_1_Slot1-14_1_1834.d	1	Q6IA86|ELP2_HUMAN			FALSE
TLWYRAPEV	32.29	1133.59	9	-1.9	567.796	2	23.6223	0.8167-0.8393			1095505	14659	210719_PC3_Growing_1_Slot1-14_1_1834.d	1	Q00534|CDK6_HUMAN;P11802|CDK4_HUMAN			FALSE
TLYEAVREV	37.38	1078.57	9	1.4	540.287	2	16.4351	0.8318-0.8543	589	10700	760275	10209	210719_PC3_Growing_1_Slot1-14_1_1834.d	1	P62906|RL10A_HUMAN			FALSE
TLYSGLDEV	43.08	995.481	9	4.1	996.486	1	26.9825	1.3768-1.3988			1251157	16543	210719_PC3_Growing_1_Slot1-14_1_1834.d	1	Q99941|ATF6B_HUMAN			FALSE
TMDGRILQV	32.39	1031.54	9	-1.8	516.774	2	18.4781	0.7922-0.8148			857320	11596	210719_PC3_Growing_1_Slot1-14_1_1834.d	1	Q04912|RON_HUMAN			FALSE
TMIKGLYGI	33.81	994.552	9	3.5	498.282	2	25.8073	0.7884-0.8111			1196861	15887	210719_PC3_Growing_1_Slot1-14_1_1834.d	1	P00338|LDHA_HUMAN			FALSE
TNAENEFVTIK	48.49	1264.63	11	9.7	633.324	2	13.7278	0.8590-0.8816			637062	8580	210719_PC3_Growing_1_Slot1-14_1_1834.d	1	P04264|K2C1_HUMAN			FALSE
TPSAPPYG	26.25	788.37	8	3	789.375	1	8.8271	1.1992-1.2213			409495	5407	210719_PC3_Growing_1_Slot1-14_1_1834.d	1	Q86T03|PP4P1_HUMAN			FALSE
TQLALAIA	20.82	799.48	8	-0.1	800.482	1	26.4344	1.2638-1.2859			1225795	16213	210719_PC3_Growing_1_Slot1-14_1_1834.d	1	Q9Y5L0|TNPO3_HUMAN			FALSE
TQLGPPYHIL	26.07	1137.62	10	7.9	569.817	2	27.2157	0.8365-0.8590			1262028	16686	210719_PC3_Growing_1_Slot1-14_1_1834.d	2	Q9Y324|FCF1_HUMAN			FALSE
TQLLNNMRSQY	35.71	1366.67	11	-0.6	684.335	2	13.6978	0.9031-0.9256	1050	31300	636153	8565	210719_PC3_Growing_1_Slot1-14_1_1834.d	2	P13645|K1C10_HUMAN			FALSE
TTDNANIL	20.7	860.424	8	2.9	861.428	1	12.8677	1.2905-1.3125			597155	8009	210719_PC3_Growing_1_Slot1-14_1_1834.d	1	P13645|K1C10_HUMAN			FALSE
TTFPRPVTV	29.51	1016.57	9	3.8	509.288	2	16.3697	0.7781-0.8007			759373	10201	210719_PC3_Growing_1_Slot1-14_1_1834.d	1	Q15233|NONO_HUMAN			FALSE
TVADKIHSV	40.84	968.529	9	-5.1	485.266	2	5.5715	0.7828-0.8054			259018	3334	210719_PC3_Growing_1_Slot1-14_1_1834.d	1	O95147|DUS14_HUMAN			FALSE
TVAPFNPTV	27.69	944.497	9	-4.6	945.493	1	24.8318	1.3410-1.3630			1151727	15453	210719_PC3_Growing_1_Slot1-14_1_1834.d	1	Q96BU1|S1PBP_HUMAN			FALSE
TVFAEIQGV	36.47	962.507	9	8.5	963.516	1	32.1794	1.3887-1.4107			1492129	19711	210719_PC3_Growing_1_Slot1-14_1_1834.d	1	Q9Y2T2|AP3M1_HUMAN			FALSE
TVFEHTFHV	26.77	1115.54	9	-16.2	558.764	2	15.0051	0.8402-0.8628			695944	9352	210719_PC3_Growing_1_Slot1-14_1_1834.d	2	P41250|GARS_HUMAN			FALSE
TVLDAIYEV	32.24	1021.53	9	-8.1	1022.53	1	41.9325	1.4436-1.4655			1947619	29095	210719_PC3_Growing_1_Slot1-14_1_1834.d	2	Q4W5G0|TIGD2_HUMAN			FALSE
TVLERVEGA	26.11	972.524	9	-0.3	487.266	2	8.9243	0.7564-0.7790			414047	5489	210719_PC3_Growing_1_Slot1-14_1_1834.d	1	Q9P0T7|TMEM9_HUMAN			FALSE
TVLGYISAV	25.19	921.517	9	-0.1	922.518	1	36.9075	1.3474-1.3695			1712413	23647	210719_PC3_Growing_1_Slot1-14_1_1834.d	2	Q9H583|HEAT1_HUMAN			FALSE
TVMDSKIVQV	22.54	1118.6	10	-2.2	560.303	2	17.7395	0.8054-0.8280			822838	11086	210719_PC3_Growing_1_Slot1-14_1_1834.d	1	O15131|IMA6_HUMAN;P52294|IMA5_HUMAN;O60684|IMA7_HUMAN			FALSE
TVMGAEIRHV	27.29	1111.58	10	13.1	556.801	2	7.2367	0.8468-0.8694			335971	4297	210719_PC3_Growing_1_Slot1-14_1_1834.d	1	P60660|MYL6_HUMAN			FALSE
TVMGAELRHV	27.29	1111.58	10	13.1	556.801	2	7.2367	0.8468-0.8694			335971	4297	210719_PC3_Growing_1_Slot1-14_1_1834.d	1	P08590|MYL3_HUMAN;P05976|MYL1_HUMAN;P12829|MYL4_HUMAN			FALSE
TVSDVLNSV	26.23	932.481	9	4.8	933.487	1	25.6713	1.3171-1.3392			1190528	15812	210719_PC3_Growing_1_Slot1-14_1_1834.d	1	Q14746|COG2_HUMAN			FALSE
TVTNAVVTV	21.78	902.507	9	3.4	903.511	1	17.0353	1.3153-1.3374			790192	10624	210719_PC3_Growing_1_Slot1-14_1_1834.d	2	P11142|HSP7C_HUMAN			FALSE
TVTTVILEV	20.54	973.569	9	2.7	974.573	1	38.447	1.3924-1.4143			1784745	25353	210719_PC3_Growing_1_Slot1-14_1_1834.d	1				FALSE
TVYGGLM(+15.99)YI	37.62	1031.5	9	10.3	1032.51	1	33.5108	1.4344-1.4564			1553948	20738	210719_PC3_Growing_1_Slot1-14_1_1834.d	3	Q9P2J3|KLHL9_HUMAN	Oxidation (M)	M7:Oxidation (M):1001.00	FALSE
TVYGGVM(+15.99)YI	35.63	1017.48	9	-8.5	1018.48	1	26.3566	1.4079-1.4299			1222165	16159	210719_PC3_Growing_1_Slot1-14_1_1834.d	1	Q9P2N7|KLH13_HUMAN	Oxidation (M)	M7:Oxidation (M):1001.00	FALSE
TVYGGVMYI	29.78	1001.49	9	3	1002.49	1	35.5988	1.4125-1.4344			1651304	22436	210719_PC3_Growing_1_Slot1-14_1_1834.d	1	Q9P2N7|KLH13_HUMAN			FALSE
VAYEEFEKV	35.75	1112.54	9	-6.6	557.269	2	16.9381	0.8129-0.8355			785674	10576	210719_PC3_Growing_1_Slot1-14_1_1834.d	2	Q14204|DYHC1_HUMAN			FALSE
VFKLAQAY	41.94	938.523	8	0.8	470.266	2	16.0587	0.7564-0.7790			744849	9981	210719_PC3_Growing_1_Slot1-14_1_1834.d	4	P20930|FILA_HUMAN			FALSE
VGLAVVGSV	23.32	799.48	9	-1	800.481	1	31.4407	1.2619-1.2840			1457678	19232	210719_PC3_Growing_1_Slot1-14_1_1834.d	1	Q9NX61|T161A_HUMAN			FALSE
VGVAVTVEV	21.4	871.501	9	2	872.505	1	26.9241	1.3236-1.3456			1248437	16505	210719_PC3_Growing_1_Slot1-14_1_1834.d	1				FALSE
VHGYPGNSAGSF	29.38	1191.53	12	14.5	596.777	2	7.9412	0.8158-0.8383			368600	4742	210719_PC3_Growing_1_Slot1-14_1_1834.d	1	Q6E0U4|DMKN_HUMAN			FALSE
VIDGHIYAV	22.7	985.523	9	-0.2	493.765	2	16.0198	0.7856-0.8082			743031	9951	210719_PC3_Growing_1_Slot1-14_1_1834.d	1	Q14145|KEAP1_HUMAN			FALSE
VIDQKVYEI	30.26	1105.6	9	1.3	553.805	2	16.1948	0.8158-0.8383			751201	10075	210719_PC3_Growing_1_Slot1-14_1_1834.d	1	Q9Y262|EIF3L_HUMAN			FALSE
VIFDLPTTV	25.23	1003.56	9	6	1004.57	1	46.269	1.4134-1.4354			2149435	32443	210719_PC3_Growing_1_Slot1-14_1_1834.d	1	O60303|KATIP_HUMAN			FALSE
VINDVRDIFL	37.33	1202.67	10	0.1	602.336	2	37.3157	0.8637-0.8863			1731634	24094	210719_PC3_Growing_1_Slot1-14_1_1834.d	2	P52655|TF2AA_HUMAN			FALSE
VIWGTDVNV	30.61	1001.52	9	-4.4	1002.51	1	32.9623	1.4043-1.4262			1528430	20252	210719_PC3_Growing_1_Slot1-14_1_1834.d	1	P33991|MCM4_HUMAN			FALSE
VLAEIPQQV	35.51	995.565	9	1.2	996.567	1	25.0104	1.4006-1.4226			1159845	15525	210719_PC3_Growing_1_Slot1-14_1_1834.d	2	O75131|CPNE3_HUMAN			FALSE
VLAELPQQV	35.51	995.565	9	1.2	996.567	1	25.0104	1.4006-1.4226			1159845	15525	210719_PC3_Growing_1_Slot1-14_1_1834.d	2	Q96FN4|CPNE2_HUMAN			FALSE
VLAEVPTQL	36.96	968.554	9	-2.5	969.553	1	29.7958	1.4006-1.4226			1381586	18236	210719_PC3_Growing_1_Slot1-14_1_1834.d	2	Q99829|CPNE1_HUMAN			FALSE
VLAGFVNGL	26.46	888.507	9	4.1	889.512	1	38.1555	1.3410-1.3630			1770914	24932	210719_PC3_Growing_1_Slot1-14_1_1834.d	1	Q8NEW0|ZNT7_HUMAN			FALSE
VLAQQIATL	20.63	955.57	9	-14	956.558	1	28.3877	1.3896-1.4116			1316392	17410	210719_PC3_Growing_1_Slot1-14_1_1834.d	1	Q15833|STXB2_HUMAN			FALSE
VLDDKDYFL	22.1	1126.55	9	2.5	564.282	2	28.7412	0.8261-0.8487			1332660	17586	210719_PC3_Growing_1_Slot1-14_1_1834.d	1	P61604|CH10_HUMAN			FALSE
VLDDKLVFV	29.82	1046.6	9	5.1	524.307	2	33.8412	0.8129-0.8355			1569378	20970	210719_PC3_Growing_1_Slot1-14_1_1834.d	2	Q4KMQ2|ANO6_HUMAN			FALSE
VLDDKLYVV	40.31	1062.6	9	3.2	532.303	2	25.6324	0.8045-0.8271			1188729	15801	210719_PC3_Growing_1_Slot1-14_1_1834.d	1	Q96PQ7|KLHL5_HUMAN			FALSE
VLDDNKLLTL	29.33	1142.65	10	4	572.333	2	31.1446	0.8440-0.8665			1444065	19029	210719_PC3_Growing_1_Slot1-14_1_1834.d	1	Q14204|DYHC1_HUMAN			FALSE
VLDEAGSTV	28.09	889.439	9	16.3	890.455	1	10.3905	1.3034-1.3254			482085	6477	210719_PC3_Growing_1_Slot1-14_1_1834.d	1	Q9Y4B6|DCAF1_HUMAN			FALSE
VLDEFYSSL	37.93	1071.51	9	0.4	1072.51	1	38.8389	1.4564-1.4783			1803101	25829	210719_PC3_Growing_1_Slot1-14_1_1834.d	1	Q9HCN4|GPN1_HUMAN			FALSE
VLDEGKMKL	22.96	1031.57	9	-5.4	516.785	2	9.1964	0.8063-0.8289			426758	5684	210719_PC3_Growing_1_Slot1-14_1_1834.d	1	P46781|RS9_HUMAN			FALSE
VLDLAETMV	32.81	989.51	9	-4.3	990.507	1	38.7417	1.4162-1.4381			1798532	25730	210719_PC3_Growing_1_Slot1-14_1_1834.d	1	Q96RQ1|ERGI2_HUMAN			FALSE
VLDLEPKAV	23.86	982.57	9	2.6	492.29	2	18.9103	0.7630-0.7856			877246	11854	210719_PC3_Growing_1_Slot1-14_1_1834.d	1	P38432|COIL_HUMAN			FALSE
VLDSVDVRL	21.3	1014.57	9	4.2	508.291	2	23.9527	0.7809-0.8035			1110963	14919	210719_PC3_Growing_1_Slot1-14_1_1834.d	1				FALSE
VLDVDLQGV	36.78	956.518	9	0.2	957.519	1	33.297	1.3832-1.4052			1543966	20590	210719_PC3_Growing_1_Slot1-14_1_1834.d	1	Q16774|KGUA_HUMAN			FALSE
VLEDKVLSV	20.62	1000.58	9	8.1	501.298	2	19.4391	0.7875-0.8101			901675	12145	210719_PC3_Growing_1_Slot1-14_1_1834.d	1	Q86VI3|IQGA3_HUMAN			FALSE
VLEDPVHAV	27.63	977.518	9	2.6	489.764	2	15.0051	0.7677-0.7903			695946	9354	210719_PC3_Growing_1_Slot1-14_1_1834.d	1	P61619|S61A1_HUMAN			FALSE
VLFDKATYDKL	28.74	1311.71	11	-1	656.856	2	19.8862	0.9050-0.9275			922504	12412	210719_PC3_Growing_1_Slot1-14_1_1834.d	1	P62851|RS25_HUMAN			FALSE
VLFDVTGQV	30.87	976.523	9	4.2	977.528	1	35.8515	1.3905-1.4125			1663118	22628	210719_PC3_Growing_1_Slot1-14_1_1834.d	1	Q14764|MVP_HUMAN			FALSE
VLFEHAVGYA	46.35	1104.56	10	-4.7	553.281	2	20.2555	0.8224-0.8449			939735	12657	210719_PC3_Growing_1_Slot1-14_1_1834.d	2	O00567|NOP56_HUMAN			FALSE
VLGNALEGV	31.16	870.481	9	8.1	871.49	1	23.8944	1.3089-1.3309			1108231	14869	210719_PC3_Growing_1_Slot1-14_1_1834.d	1	P49321|NASP_HUMAN			FALSE
VLGPAAYNV	33.31	902.486	9	8.5	903.495	1	21.1157	1.3309-1.3530			979547	13133	210719_PC3_Growing_1_Slot1-14_1_1834.d	2	Q16891|MIC60_HUMAN			FALSE
VLGPKIEAV	21.67	924.564	9	-8.3	463.283	2	15.4327	0.7460-0.7686			715854	9594	210719_PC3_Growing_1_Slot1-14_1_1834.d	1				FALSE
VLGPPVPEI	40.91	919.538	9	-9.8	920.53	1	36.8298	1.3392-1.3612			1708754	23564	210719_PC3_Growing_1_Slot1-14_1_1834.d	1	Q9H0E3|SP130_HUMAN			FALSE
VLGYISAV	20.71	820.469	8	-3.4	821.468	1	29.4215	1.2813-1.3034			1364374	18010	210719_PC3_Growing_1_Slot1-14_1_1834.d	1	Q9H583|HEAT1_HUMAN			FALSE
VLIDYQRNV	33.43	1118.61	9	4.1	560.31	2	14.6308	0.8271-0.8496			678730	9124	210719_PC3_Growing_1_Slot1-14_1_1834.d	3	O14980|XPO1_HUMAN			FALSE
VLIEGSINSV	31.26	1029.57	10	-6.8	1030.56	1	26.9241	1.4363-1.4582			1248436	16504	210719_PC3_Growing_1_Slot1-14_1_1834.d	1	P59998|ARPC4_HUMAN			FALSE
VLIENVASL	29.72	956.554	9	6.5	957.561	1	35.3073	1.4006-1.4226			1637679	22221	210719_PC3_Growing_1_Slot1-14_1_1834.d	1	P18283|GPX2_HUMAN			FALSE
VLIPKLPQL	36.24	1019.67	9	-6.3	510.838	2	38.96	0.8035-0.8261			1808591	25955	210719_PC3_Growing_1_Slot1-14_1_1834.d	1	Q8N138|ORML3_HUMAN			FALSE
VLKEIVERV	31.1	1083.67	9	5.8	542.839	2	12.5179	0.8205-0.8430			580855	7801	210719_PC3_Growing_1_Slot1-14_1_1834.d	1	Q14444|CAPR1_HUMAN			FALSE
VLKVFLENV	34.63	1059.63	9	-0.6	530.82	2	30.7364	0.8045-0.8271			1425071	18809	210719_PC3_Growing_1_Slot1-14_1_1834.d	1	P62805|H4_HUMAN			FALSE
VLLAAGPSAA	45.91	868.502	10	11.2	869.513	1	17.5212	1.2969-1.3190			812843	10925	210719_PC3_Growing_1_Slot1-14_1_1834.d	2	Q8TEM1|PO210_HUMAN			FALSE
VLLEQEKTFFT	36.33	1353.72	11	1	677.862	2	29.8347	0.9088-0.9312			1383404	18266	210719_PC3_Growing_1_Slot1-14_1_1834.d	1	Q9NS68|TNR19_HUMAN			FALSE
VLLGATTLV	26.73	885.553	9	3.7	886.558	1	37.2768	1.3630-1.3850			1729802	24050	210719_PC3_Growing_1_Slot1-14_1_1834.d	2	P17181|INAR1_HUMAN			FALSE
VLLGSVITA	34.03	871.538	9	5.7	872.544	1	34.1952	1.3309-1.3530			1585832	21332	210719_PC3_Growing_1_Slot1-14_1_1834.d	1	O15439|MRP4_HUMAN			FALSE
VLLKARLVPA	40.94	1078.72	10	-2.4	540.364	2	13.7444	0.8618-0.8844	481	12200	636154	8566	210719_PC3_Growing_1_Slot1-14_1_1834.d	2	Q6P995|F171B_HUMAN			FALSE
VLLQVVPSSA	30.07	1011.6	10	-1	1012.6	1	30.2428	1.4253-1.4472			1402412	18500	210719_PC3_Growing_1_Slot1-14_1_1834.d	1	O00220|TR10A_HUMAN			FALSE
VLM(+15.99)QDSRLYL	33.74	1252.65	10	-12	627.32	2	19.8473	0.8722-0.8947			920688	12384	210719_PC3_Growing_1_Slot1-14_1_1834.d	1	P06493|CDK1_HUMAN	Oxidation (M)	M3:Oxidation (M):1001.00	FALSE
VLM(+15.99)TEDIKL	29.13	1076.58	9	-1.9	539.292	2	20.7074	0.8120-0.8346			960550	12910	210719_PC3_Growing_1_Slot1-14_1_1834.d	1	Q04637|IF4G1_HUMAN	Oxidation (M)	M3:Oxidation (M):1001.00	FALSE
VLM(+15.99)TQQPRPVL	43.02	1296.72	11	0	649.364	2	13.6112	0.8750-0.8975			631618	8500	210719_PC3_Growing_1_Slot1-14_1_1834.d	1	Q9NPE3|NOP10_HUMAN	Oxidation (M)	M3:Oxidation (M):1001.00	FALSE
VLMQDSRLYL	36.6	1236.65	10	-2.1	619.329	2	28.0767	0.9013-0.9238			1301903	17225	210719_PC3_Growing_1_Slot1-14_1_1834.d	1	P06493|CDK1_HUMAN			FALSE
VLMTEDIKL	31.11	1060.58	9	3.5	531.298	2	28.1739	0.8092-0.8318			1306435	17287	210719_PC3_Growing_1_Slot1-14_1_1834.d	1	Q04637|IF4G1_HUMAN			FALSE
VLMTQQPRPVL	41.72	1280.73	11	-9.2	641.361	2	19.3573	0.8694-0.8919			898049	12095	210719_PC3_Growing_1_Slot1-14_1_1834.d	1	Q9NPE3|NOP10_HUMAN			FALSE
VLNEYFHNV	28.77	1133.55	9	15.5	567.788	2	19.3573	0.7998-0.8224			898050	12096	210719_PC3_Growing_1_Slot1-14_1_1834.d	1	P53680|AP2S1_HUMAN			FALSE
VLNPETTVV	36.95	970.534	9	-4.7	971.53	1	20.7658	1.3704-1.3924			963259	12937	210719_PC3_Growing_1_Slot1-14_1_1834.d	3	O43252|PAPS1_HUMAN			FALSE
VLPAVSLEV	27.75	925.548	9	-0.6	926.549	1	38.5278	1.3722-1.3942			1788414	25446	210719_PC3_Growing_1_Slot1-14_1_1834.d	1	Q9UIF9|BAZ2A_HUMAN			FALSE
VLPDDLSGV	21.67	913.476	9	4.5	914.481	1	27.0213	1.3190-1.3410			1252971	16569	210719_PC3_Growing_1_Slot1-14_1_1834.d	1				FALSE
VLPGLIHKV	29.98	974.628	9	11.2	488.323	2	12.3624	0.8129-0.8355			573614	7712	210719_PC3_Growing_1_Slot1-14_1_1834.d	1	Q13630|FCL_HUMAN			FALSE
VLPSIVNEV	20.68	968.554	9	4.9	969.56	1	33.8218	1.3832-1.4052			1568461	20947	210719_PC3_Growing_1_Slot1-14_1_1834.d	1				FALSE
VLPVPPLSV	42.22	919.574	9	1.6	920.577	1	43.2048	1.3530-1.3750			2006817	30183	210719_PC3_Growing_1_Slot1-14_1_1834.d	4	P24928|RPB1_HUMAN			FALSE
VLQEKVPEI	27.3	1053.61	9	-2	527.806	2	17.5018	0.7903-0.8129			811945	10921	210719_PC3_Growing_1_Slot1-14_1_1834.d	1	Q8NDA8|MROH1_HUMAN			FALSE
VLQGAVPTV	28.35	882.518	9	3.4	883.522	1	21.2517	1.3052-1.3273			985896	13224	210719_PC3_Growing_1_Slot1-14_1_1834.d	2	Q5VZL5|ZMYM4_HUMAN			FALSE
VLSEKVSQL	27.52	1001.58	9	-13.2	501.785	2	10.6237	0.7705-0.7932			492981	6645	210719_PC3_Growing_1_Slot1-14_1_1834.d	1	Q9H0U3|MAGT1_HUMAN			FALSE
VLSNVEVTL	34.6	972.549	9	-14.6	973.536	1	30.34	1.3924-1.4143			1406933	18551	210719_PC3_Growing_1_Slot1-14_1_1834.d	2	Q14204|DYHC1_HUMAN			FALSE
VLSSIETGV	39.16	903.491	9	0.7	904.493	1	19.2213	1.3190-1.3410			891707	12011	210719_PC3_Growing_1_Slot1-14_1_1834.d	1	Q07157|ZO1_HUMAN			FALSE
VLTTTTTTV	28.39	935.518	9	2.9	936.521	1	11.6002	1.3539-1.3759			538264	7228	210719_PC3_Growing_1_Slot1-14_1_1834.d	1	Q9HC84|MUC5B_HUMAN			FALSE
VLVADLVNA	35.52	912.528	9	7.2	913.536	1	33.0789	1.3419-1.3640			1533909	20367	210719_PC3_Growing_1_Slot1-14_1_1834.d	2	P98170|XIAP_HUMAN			FALSE
VLVDQTTGL	39.75	944.518	9	1.2	945.52	1	21.4698	1.3548-1.3768			995853	13347	210719_PC3_Growing_1_Slot1-14_1_1834.d	1	Q15717|ELAV1_HUMAN			FALSE
VLVDRTIYI	28.18	1090.64	9	4.9	546.326	2	26.9825	0.8327-0.8553			1251163	16549	210719_PC3_Growing_1_Slot1-14_1_1834.d	2	P52758|RIDA_HUMAN			FALSE
VLVPGGFGV	26	843.485	9	-2	844.485	1	36.927	1.2951-1.3171			1713320	23660	210719_PC3_Growing_1_Slot1-14_1_1834.d	1	P17812|PYRG1_HUMAN			FALSE
VLWHLPAVPA	21.39	1101.63	10	-2.2	551.819	2	37.1116	0.8233-0.8459	754	7220	1719731	23813	210719_PC3_Growing_1_Slot1-14_1_1834.d	1				FALSE
VLYGDVEEL	38.23	1035.51	9	3.4	1036.52	1	30.4994	1.4427-1.4646			1414193	18659	210719_PC3_Growing_1_Slot1-14_1_1834.d	2	Q07065|CKAP4_HUMAN			FALSE
VLYSIAEKV	35.26	1020.59	9	-13.3	511.29	2	18.6378	0.7875-0.8101			864569	11693	210719_PC3_Growing_1_Slot1-14_1_1834.d	2	P83876|TXN4A_HUMAN			FALSE
VM(+15.99)DSKIVQV	38.01	1033.55	9	-1.1	517.777	2	8.7603	0.7998-0.8224	623	11200	404062	5338	210719_PC3_Growing_1_Slot1-14_1_1834.d	1	O15131|IMA6_HUMAN;P52294|IMA5_HUMAN;O60684|IMA7_HUMAN	Oxidation (M)	M2:Oxidation (M):1001.00	FALSE
VM(+15.99)GNNPADL	30.99	945.423	9	10.5	946.433	1	8.5498	1.3355-1.3575			396755	5183	210719_PC3_Growing_1_Slot1-14_1_1834.d	3	Q02413|DSG1_HUMAN	Oxidation (M)	M2:Oxidation (M):1001.00	FALSE
VMAGDIYSV	20.67	953.453	9	7.4	954.461	1	24.5985	1.3263-1.3484			1140890	15344	210719_PC3_Growing_1_Slot1-14_1_1834.d	1	Q99541|PLIN2_HUMAN			FALSE
VMDDEVFMA	29.45	1055.43	9	-5.3	1056.42	1	31.2029	1.4390-1.4609			1446784	19066	210719_PC3_Growing_1_Slot1-14_1_1834.d	2	P10620|MGST1_HUMAN			FALSE
VMDSKIVQV	45.1	1017.55	9	-0.9	509.78	2	13.8015	0.8026-0.8252	3360	99200	639788	8624	210719_PC3_Growing_1_Slot1-14_1_1834.d	4	O15131|IMA6_HUMAN;P52294|IMA5_HUMAN;O60684|IMA7_HUMAN			FALSE
VMFKEPVEV	32.31	1076.56	9	8.4	539.287	2	22.0918	0.8073-0.8299			1024836	13722	210719_PC3_Growing_1_Slot1-14_1_1834.d	1	Q9BX70|BTBD2_HUMAN			FALSE
VMGDIPAAV	24.93	871.447	9	4.6	872.453	1	24.5208	1.2868-1.3089			1137273	15303	210719_PC3_Growing_1_Slot1-14_1_1834.d	1	P49321|NASP_HUMAN			FALSE
VMGIVSEV	35.16	832.436	8	1.9	833.44	1	26.4927	1.2675-1.2896			1228512	16248	210719_PC3_Growing_1_Slot1-14_1_1834.d	1	Q14204|DYHC1_HUMAN			FALSE
VMGNNPADL	39.12	929.428	9	2	930.431	1	13.3196	1.3089-1.3309			618022	8314	210719_PC3_Growing_1_Slot1-14_1_1834.d	2	Q02413|DSG1_HUMAN			FALSE
VMGNNPADLL	41.13	1042.51	10	1.7	1043.51	1	30.6198	1.4271-1.4491			1419628	18730	210719_PC3_Growing_1_Slot1-14_1_1834.d	1	Q02413|DSG1_HUMAN			FALSE
VMLEYVERA	31.95	1108.56	9	4	555.285	2	18.0506	0.8186-0.8412	380	7230	835542	11274	210719_PC3_Growing_1_Slot1-14_1_1834.d	2	Q13617|CUL2_HUMAN			FALSE
VMLGGRNIKV	34.02	1085.64	10	11.8	543.829	2	10.993	0.8430-0.8656			510190	6868	210719_PC3_Growing_1_Slot1-14_1_1834.d	1	Q9UHX1|PUF60_HUMAN			FALSE
VMVDGKPVNL	39.33	1070.58	10	13.1	536.3	2	17.2491	0.8045-0.8271			800162	10760	210719_PC3_Growing_1_Slot1-14_1_1834.d	1	P63000|RAC1_HUMAN;P60763|RAC3_HUMAN			FALSE
VMVGELVGA	33.91	873.463	9	-1.1	874.463	1	27.0796	1.3006-1.3227			1255692	16608	210719_PC3_Growing_1_Slot1-14_1_1834.d	1	Q9Y2X3|NOP58_HUMAN			FALSE
VNLGGSKSISIS	45.63	1160.64	12	3.6	581.326	2	13.2706	0.8440-0.8665	553	19700	614404	8272	210719_PC3_Growing_1_Slot1-14_1_1834.d	2	P04264|K2C1_HUMAN			FALSE
VQIGDIVTV	42.16	942.539	9	-0.9	943.539	1	36.5152	1.3575-1.3795			1694185	23299	210719_PC3_Growing_1_Slot1-14_1_1834.d	5	P62280|RS11_HUMAN			FALSE
VTEVEENRIDVE	39.24	1430.69	12	-5.1	716.343	2	11.0125	0.9022-0.9247			511098	6882	210719_PC3_Growing_1_Slot1-14_1_1834.d	1	Q08554|DSC1_HUMAN			FALSE
VTIKKDVDGAY	29.08	1207.64	11	0.7	604.826	2	5.9108	0.8665-0.8891			274422	3540	210719_PC3_Growing_1_Slot1-14_1_1834.d	1	P04264|K2C1_HUMAN			FALSE
VTQSNFAVGYK	30.85	1212.61	11	-4.4	607.308	2	9.3364	0.8412-0.8637			433104	5772	210719_PC3_Growing_1_Slot1-14_1_1834.d	2	P21796|VDAC1_HUMAN			FALSE
VTTDIQVKV	29.89	1001.58	9	0.2	501.792	2	14.5336	0.7752-0.7979			674207	9071	210719_PC3_Growing_1_Slot1-14_1_1834.d	1	O00267|SPT5H_HUMAN			FALSE
VVAEELENV	29.8	1000.51	9	9.4	1001.52	1	20.6103	1.3630-1.3850			956013	12843	210719_PC3_Growing_1_Slot1-14_1_1834.d	2	Q8NEZ5|FBX22_HUMAN			FALSE
VVDPNQVNV	21.32	982.508	9	-13.8	983.495	1	13.1447	1.3566-1.3786			609858	8196	210719_PC3_Growing_1_Slot1-14_1_1834.d	1				FALSE
VVESTGVF	34.08	836.428	8	5	837.434	1	17.3851	1.2573-1.2794			806498	10838	210719_PC3_Growing_1_Slot1-14_1_1834.d	2	P04406|G3P_HUMAN			FALSE
VVFNDPEKV	31.01	1045.54	9	-4.4	523.774	2	12.4596	0.7809-0.8035			578142	7770	210719_PC3_Growing_1_Slot1-14_1_1834.d	1	Q9H3M7|TXNIP_HUMAN			FALSE
VVGGSSDSYL	42.52	982.461	10	7.2	983.468	1	14.6502	1.3630-1.3850			679625	9125	210719_PC3_Growing_1_Slot1-14_1_1834.d	3	Q15517|CDSN_HUMAN			FALSE
VVLPAPPAV	42.6	861.532	9	6.7	862.54	1	31.6934	1.3043-1.3263			1469436	19368	210719_PC3_Growing_1_Slot1-14_1_1834.d	2	Q96S59|RANB9_HUMAN			FALSE
VVLPTETEV	28.63	985.533	9	-1.9	986.532	1	24.3264	1.3740-1.3960			1128252	15222	210719_PC3_Growing_1_Slot1-14_1_1834.d	2	P27816|MAP4_HUMAN			FALSE
VVLVGPVGV	24.59	837.532	9	0.9	838.535	1	36.7096	1.2804-1.3024			1703295	23469	210719_PC3_Growing_1_Slot1-14_1_1834.d	1	Q5T2T1|MPP7_HUMAN			FALSE
VVVDPIQSV	43.99	954.539	9	-4.6	955.535	1	27.6433	1.3557-1.3777			1281960	16950	210719_PC3_Growing_1_Slot1-14_1_1834.d	2	O00487|PSDE_HUMAN			FALSE
VVVDRKHVPEEV	21.19	1404.77	12	-9.1	703.382	2	5.9691	0.9219-0.9444			277134	3570	210719_PC3_Growing_1_Slot1-14_1_1834.d	1	Q13867|BLMH_HUMAN			FALSE
VVVGDLVEV	25.45	927.528	9	3.9	928.532	1	35.4628	1.3594-1.3814			1644955	22345	210719_PC3_Growing_1_Slot1-14_1_1834.d	1	P50993|AT1A2_HUMAN;P05023|AT1A1_HUMAN			FALSE
VWKHGSYGPAEY	41.7	1392.65	12	-3.2	697.323	2	7.6885	0.9228-0.9453			356816	4580	210719_PC3_Growing_1_Slot1-14_1_1834.d	2	Q5D862|FILA2_HUMAN			FALSE
VWRHGSYGSAD	40.79	1233.55	11	-18.8	617.768	2	4.536	0.8562-0.8787			210855	2553	210719_PC3_Growing_1_Slot1-14_1_1834.d	1	P20930|FILA_HUMAN			FALSE
WIDDTSAFV	42.17	1052.48	9	0.8	1053.48	1	37.6695	1.4125-1.4344			1748102	24470	210719_PC3_Growing_1_Slot1-14_1_1834.d	2	O95453|PARN_HUMAN			FALSE
WLEENVHEV	27.15	1153.54	9	6.9	577.778	2	16.6224	0.8365-0.8590			771151	10357	210719_PC3_Growing_1_Slot1-14_1_1834.d	1	Q9BQ70|TCF25_HUMAN			FALSE
WLIEDGKVV	24.05	1057.58	9	8.5	529.799	2	26.6288	0.7932-0.8158			1234861	16339	210719_PC3_Growing_1_Slot1-14_1_1834.d	1	Q9Y266|NUDC_HUMAN			FALSE
WLIEDGKVVTV	30.78	1257.7	11	-2.4	629.85	2	31.3001	0.8656-0.8881			1451339	19151	210719_PC3_Growing_1_Slot1-14_1_1834.d	1	Q9Y266|NUDC_HUMAN			FALSE
WRPSFSEGTDL	34.67	1293.6	11	-9.4	647.796	2	24.0543	0.8618-0.8844			1115516	15002	210719_PC3_Growing_1_Slot1-14_1_1834.d	1	A8K2U0|A2ML1_HUMAN			FALSE
WVDETLSSV	40.2	1034.49	9	9.2	1035.5	1	27.7657	1.4152-1.4372			1287398	17024	210719_PC3_Growing_1_Slot1-14_1_1834.d	1	O95071|UBR5_HUMAN			FALSE
YALAEYTEV	33.32	1057.5	9	-5.2	1058.49	1	27.274	1.4418-1.4637			1264733	16709	210719_PC3_Growing_1_Slot1-14_1_1834.d	2	P47895|AL1A3_HUMAN			FALSE
YAYDGKDYI	43.54	1106.49	9	0.1	554.25	2	14.0669	0.7903-0.8129	2090	96700	651572	8786	210719_PC3_Growing_1_Slot1-14_1_1834.d	4	P01889|HLAB_HUMAN			FALSE
YAYDGKDYIA	40.09	1177.53	10	-0.9	589.767	2	12.479	0.8233-0.8459			579047	7781	210719_PC3_Growing_1_Slot1-14_1_1834.d	1	P01889|HLAB_HUMAN			FALSE
YAYDGKDYL	43.54	1106.49	9	0.1	554.25	2	14.0669	0.7903-0.8129	2090	96700	651572	8786	210719_PC3_Growing_1_Slot1-14_1_1834.d	4	P17693|HLAG_HUMAN			FALSE
YAYDGKDYLA	40.09	1177.53	10	-0.9	589.767	2	12.479	0.8233-0.8459			579047	7781	210719_PC3_Growing_1_Slot1-14_1_1834.d	1	P17693|HLAG_HUMAN			FALSE
YDNEFGYSNRVV	57.66	1461.65	12	-0.2	731.828	2	17.7201	0.9312-0.9537			821928	11070	210719_PC3_Growing_1_Slot1-14_1_1834.d	2	P04406|G3P_HUMAN			FALSE
YGGLGGFGGGS	50.92	927.409	11	5.3	928.415	1	18.5406	1.3153-1.3374			860030	11624	210719_PC3_Growing_1_Slot1-14_1_1834.d	1	P13645|K1C10_HUMAN			FALSE
YGLPVVVKL	27.32	986.616	9	-15.9	494.304	2	36.2819	0.7998-0.8224			1683208	23050	210719_PC3_Growing_1_Slot1-14_1_1834.d	1	P35222|CTNB1_HUMAN			FALSE
YGPEGPYGV	21.27	937.418	9	-15.3	938.405	1	18.3227	1.3263-1.3484			850065	11493	210719_PC3_Growing_1_Slot1-14_1_1834.d	1				FALSE
YGQPEPVKPFL	43	1273.67	11	0.2	637.838	2	23.4085	0.8543-0.8769			1085511	14499	210719_PC3_Growing_1_Slot1-14_1_1834.d	1	Q9NZH8|IL36G_HUMAN			FALSE
YHSKYEEL	30.29	1067.49	8	4	534.752	2	5.4354	0.8035-0.8261			252674	3248	210719_PC3_Growing_1_Slot1-14_1_1834.d	1	P35908|K22E_HUMAN			FALSE
YICEAAFD	27.87	930.379	8	-4.3	931.376	1	31.5379	1.3254-1.3474			1462197	19281	210719_PC3_Growing_1_Slot1-14_1_1834.d	1	P42166|LAP2A_HUMAN			FALSE
YIDDTLTMV	32.15	1069.5	9	-2.2	1070.5	1	35.2101	1.4628-1.4846			1633150	22162	210719_PC3_Growing_1_Slot1-14_1_1834.d	2	Q9H3C7|GGNB2_HUMAN			FALSE
YIDKDLEYV	35.42	1156.57	9	3.8	579.288	2	19.7307	0.8430-0.8656			915263	12323	210719_PC3_Growing_1_Slot1-14_1_1834.d	3	Q9NRR4|RNC_HUMAN			FALSE
YIEKDTGDIF	38.99	1199.57	10	-2	600.788	2	18.4115	0.8365-0.8590	1200	19300	852792	11538	210719_PC3_Growing_1_Slot1-14_1_1834.d	2	Q08554|DSC1_HUMAN			FALSE
YIERDTGNLF	20.39	1226.59	10	7.1	614.304	2	18.3032	0.8618-0.8844			849162	11484	210719_PC3_Growing_1_Slot1-14_1_1834.d	1	Q14574|DSC3_HUMAN			FALSE
YIQPQPLGV	31.63	1013.55	9	3.5	1014.56	1	24.618	1.4207-1.4427			1141798	15358	210719_PC3_Growing_1_Slot1-14_1_1834.d	1	P51648|AL3A2_HUMAN			FALSE
YIYKDTIQV	21.42	1141.6	9	-10.7	571.798	2	17.5841	0.8534-0.8759			815564	10964	210719_PC3_Growing_1_Slot1-14_1_1834.d	1				FALSE
YLADIFTKL	26.73	1082.6	9	4.8	542.307	2	42.0341	0.8365-0.8590			1952186	29192	210719_PC3_Growing_1_Slot1-14_1_1834.d	2	Q49AG3|ZBED5_HUMAN			FALSE
YLADPLGVGA	36.61	974.507	10	-12.5	975.496	1	32.1405	1.3905-1.4125			1490317	19687	210719_PC3_Growing_1_Slot1-14_1_1834.d	3	Q9BRQ3|NUD22_HUMAN			FALSE
YLAGEAPTL	27.62	933.481	9	7.6	934.489	1	22.6648	1.3484-1.3704			1051082	14042	210719_PC3_Growing_1_Slot1-14_1_1834.d	1	P26640|SYVC_HUMAN			FALSE
YLDAM(+15.99)MNEA	26.48	1072.42	9	-2.3	1073.42	1	13.3974	1.3988-1.4207			621645	8361	210719_PC3_Growing_1_Slot1-14_1_1834.d	1	O14950|ML12B_HUMAN;P19105|ML12A_HUMAN	Oxidation (M)	M5:Oxidation (M):33.98	FALSE
YLDAMMNEA	38.67	1056.43	9	1.9	1057.43	1	23.389	1.4253-1.4472			1084598	14480	210719_PC3_Growing_1_Slot1-14_1_1834.d	1	O14950|ML12B_HUMAN;P19105|ML12A_HUMAN			FALSE
YLDDLNEGV	30.23	1036.47	9	2.9	1037.47	1	23.9138	1.4134-1.4354			1109135	14879	210719_PC3_Growing_1_Slot1-14_1_1834.d	1	Q12768|WASC5_HUMAN			FALSE
YLDDSSPTGL	25.69	1066.48	10	9.9	1067.49	1	20.6103	1.4381-1.4600			956012	12842	210719_PC3_Growing_1_Slot1-14_1_1834.d	1	Q8WYA1|BMAL2_HUMAN			FALSE
YLDEYIARM	29.4	1172.55	9	-5.4	587.277	2	26.7842	0.8571-0.8797			1242105	16431	210719_PC3_Growing_1_Slot1-14_1_1834.d	2	P49815|TSC2_HUMAN			FALSE
YLDGEVELV	31.19	1035.51	9	-6.4	1036.51	1	34.2924	1.4317-1.4536			1590374	21404	210719_PC3_Growing_1_Slot1-14_1_1834.d	1	Q99536|VAT1_HUMAN			FALSE
YLDGHLITTV	24.06	1130.6	10	-8.5	566.297	2	25.2631	0.8393-0.8618			1171586	15644	210719_PC3_Growing_1_Slot1-14_1_1834.d	1	O95544|NADK_HUMAN			FALSE
YLDKVRALE	45.08	1105.61	9	0.8	553.811	2	9.682	0.8412-0.8637	1710	33000	447610	5974	210719_PC3_Growing_1_Slot1-14_1_1834.d	2	P02533|K1C14_HUMAN;P08727|K1C19_HUMAN;P13645|K1C10_HUMAN;Q04695|K1C17_HUMAN;P08779|K1C16_HUMAN;P19012|K1C15_HUMAN			FALSE
YLDLSENRL	27.27	1121.57	9	-1.4	561.789	2	20.5249	0.8318-0.8543	771	12000	950589	12783	210719_PC3_Growing_1_Slot1-14_1_1834.d	2	Q13045|FLII_HUMAN			FALSE
YLDNGVVFV	27.09	1024.52	9	3.1	1025.53	1	38.3499	1.4162-1.4381			1780136	25214	210719_PC3_Growing_1_Slot1-14_1_1834.d	1	Q16531|DDB1_HUMAN			FALSE
YLDPRITVA	21.27	1046.58	9	-0.2	524.292	2	19.527	0.8167-0.8393	335	5790	905307	12201	210719_PC3_Growing_1_Slot1-14_1_1834.d	1				FALSE
YLDVVQSNV	45.97	1035.52	9	-12.2	1036.51	1	22.6259	1.4372-1.4591			1049264	14012	210719_PC3_Growing_1_Slot1-14_1_1834.d	2	Q8IX04|UEVLD_HUMAN			FALSE
YLEDGFAYV	38.51	1075.49	9	5.8	1076.49	1	36.6512	1.4673-1.4892			1700561	23417	210719_PC3_Growing_1_Slot1-14_1_1834.d	1	P49643|PRI2_HUMAN			FALSE
YLENGKETL	24.11	1065.53	9	4.2	533.773	2	7.8245	0.8045-0.8271			363162	4668	210719_PC3_Growing_1_Slot1-14_1_1834.d	1	P04439|HLAA_HUMAN;P10321|HLAC_HUMAN;P30511|HLAF_HUMAN;P01893|HLAH_HUMAN			FALSE
YLEPKLTQV	35.89	1089.61	9	0.4	545.807	2	17.9728	0.8205-0.8430			833725	11245	210719_PC3_Growing_1_Slot1-14_1_1834.d	2	Q14997|PSME4_HUMAN			FALSE
YLFGEDPDI	23.41	1067.48	9	3.3	1068.48	1	37.5489	1.4436-1.4655			1742623	24355	210719_PC3_Growing_1_Slot1-14_1_1834.d	1	Q8IWV7|UBR1_HUMAN			FALSE
YLFSGFQEA	44.29	1060.49	9	9.8	1061.5	1	35.5794	1.4381-1.4600			1650393	22419	210719_PC3_Growing_1_Slot1-14_1_1834.d	1	Q96IF1|AJUBA_HUMAN			FALSE
YLFYDGESV	45.15	1091.48	9	-1.1	1092.48	1	34.1564	1.4381-1.4600			1584005	21293	210719_PC3_Growing_1_Slot1-14_1_1834.d	2	O75436|VP26A_HUMAN			FALSE
YLGDVSERV	20.72	1036.52	9	-3.5	519.261	2	11.7946	0.8092-0.8318			547331	7355	210719_PC3_Growing_1_Slot1-14_1_1834.d	1	P53621|COPA_HUMAN			FALSE
YLGEQIQKL	40.21	1090.6	9	-1.4	546.304	2	17.6229	0.8205-0.8430			817382	10994	210719_PC3_Growing_1_Slot1-14_1_1834.d	2	Q14746|COG2_HUMAN			FALSE
YLGPHIASV	30.85	955.513	9	8	478.764	2	16.3308	0.7837-0.8063			757562	10178	210719_PC3_Growing_1_Slot1-14_1_1834.d	1	Q96GC9|VMP1_HUMAN			FALSE
YLGQVTTI	25.93	893.486	8	5.7	894.492	1	23.4473	1.3392-1.3612			1087317	14517	210719_PC3_Growing_1_Slot1-14_1_1834.d	1	Q9UBT2|SAE2_HUMAN			FALSE
YLGRLAHEV	43.81	1056.57	9	-5.5	529.287	2	7.7662	0.8205-0.8430	672	22400	360450	4638	210719_PC3_Growing_1_Slot1-14_1_1834.d	2	P40429|RL13A_HUMAN			FALSE
YLGSAIQLV	32.12	962.544	9	-0.3	963.544	1	37.5295	1.3960-1.4180			1741704	24330	210719_PC3_Growing_1_Slot1-14_1_1834.d	1	Q9Y3T9|NOC2L_HUMAN			FALSE
YLHDQNPDAAL	27.39	1255.58	11	3.4	628.797	2	9.9584	0.8534-0.8759			462126	6186	210719_PC3_Growing_1_Slot1-14_1_1834.d	1	O14579|COPE_HUMAN			FALSE
YLHEFRDKL	32.88	1219.63	9	-13	610.813	2	7.669	0.8797-0.9022			355912	4570	210719_PC3_Growing_1_Slot1-14_1_1834.d	1	Q16667|CDKN3_HUMAN			FALSE
YLHNQGIGV	21.54	999.514	9	-3.5	500.759	2	8.8854	0.8035-0.8261			412233	5463	210719_PC3_Growing_1_Slot1-14_1_1834.d	1				FALSE
YLIIGDATL	31.17	977.543	9	8	978.552	1	43.0299	1.4207-1.4427			1998653	30065	210719_PC3_Growing_1_Slot1-14_1_1834.d	1	P04844|RPN2_HUMAN			FALSE
YLIKDGKLI	33.05	1061.65	9	-4.2	531.826	2	15.3488	0.8327-0.8553	269	6480	710412	9516	210719_PC3_Growing_1_Slot1-14_1_1834.d	1	P39023|RL3_HUMAN			FALSE
YLKESEIQL	22.33	1121.6	9	12.9	561.809	2	18.2255	0.8271-0.8496			845539	11437	210719_PC3_Growing_1_Slot1-14_1_1834.d	1	Q8N0Z3|SPICE_HUMAN			FALSE
YLLPAIVHI	31.22	1037.63	9	2.8	519.819	2	43.2691	0.8271-0.8496	1760	20800	2006828	30194	210719_PC3_Growing_1_Slot1-14_1_1834.d	2	Q92841|DDX17_HUMAN;P17844|DDX5_HUMAN			FALSE
YLLPKDIKL	36.28	1101.68	9	0.5	551.844	2	25.9892	0.8656-0.8881	199	5530	1204087	15961	210719_PC3_Growing_1_Slot1-14_1_1834.d	1	Q6T310|RSLBA_HUMAN			FALSE
YLNVQVKEL	41.7	1104.62	9	-10	553.307	2	20.6491	0.8308-0.8534			957833	12875	210719_PC3_Growing_1_Slot1-14_1_1834.d	1	Q9NTJ3|SMC4_HUMAN			FALSE
YLPDIIKDQKA	44.66	1302.72	11	-2.3	652.361	2	15.2189	0.9322-0.9546			705887	9461	210719_PC3_Growing_1_Slot1-14_1_1834.d	1	O15355|PPM1G_HUMAN			FALSE
YLPPATQVV	31.75	986.544	9	4.8	987.549	1	23.389	1.3795-1.4015			1084599	14481	210719_PC3_Growing_1_Slot1-14_1_1834.d	2	P38919|IF4A3_HUMAN			FALSE
YLPPGFLSA	24.23	963.506	9	-2.8	964.505	1	36.5152	1.3823-1.4043			1694199	23313	210719_PC3_Growing_1_Slot1-14_1_1834.d	3	P36956|SRBP1_HUMAN			FALSE
YLSPDLSKV	25	1020.55	9	-1.9	511.277	2	18.4393	0.7894-0.8120			855508	11572	210719_PC3_Growing_1_Slot1-14_1_1834.d	1	P15056|BRAF_HUMAN			FALSE
YLSQDTVSV	30.63	1010.49	9	3.5	1011.5	1	17.2685	1.3914-1.4134			801061	10765	210719_PC3_Growing_1_Slot1-14_1_1834.d	2	P07339|CATD_HUMAN			FALSE
YLTPGDIYV	25.97	1039.52	9	-3.2	1040.52	1	36.0487	1.4445-1.4664			1672216	22786	210719_PC3_Growing_1_Slot1-14_1_1834.d	2	O60524|NEMF_HUMAN			FALSE
YLVPELDGV	35.48	1003.52	9	1.6	1004.52	1	40.9717	1.4143-1.4363			1902893	28175	210719_PC3_Growing_1_Slot1-14_1_1834.d	2	Q9H269|VPS16_HUMAN			FALSE
YLYPDITRL	20.67	1152.62	9	-0.9	577.312	2	33.3942	0.8571-0.8797			1548522	20676	210719_PC3_Growing_1_Slot1-14_1_1834.d	1				FALSE
YM(+15.99)IAHITGL	21.75	1033.53	9	-8.3	517.763	2	22.5482	0.7960-0.8186			1045649	13973	210719_PC3_Growing_1_Slot1-14_1_1834.d	1	P04818|TYSY_HUMAN	Oxidation (M)	M2:Oxidation (M):1001.00	FALSE
YMMPVNSEV	29.87	1068.46	9	-8.9	1069.45	1	23.8749	1.4335-1.4554			1107320	14852	210719_PC3_Growing_1_Slot1-14_1_1834.d	1	Q9BZD4|NUF2_HUMAN			FALSE
YQDPLDPTRSV	37.93	1289.63	11	4.3	645.818	2	18.6183	0.8834-0.9060			863662	11680	210719_PC3_Growing_1_Slot1-14_1_1834.d	2	Q8NI35|INADL_HUMAN			FALSE
YQKLGDEDNW	48.38	1266.55	10	2.8	634.281	2	11.9112	0.8553-0.8778			552768	7428	210719_PC3_Growing_1_Slot1-14_1_1834.d	1	Q08554|DSC1_HUMAN			FALSE
YQSKYEEL	34.95	1058.49	8	1.6	530.251	2	7.4119	0.7969-0.8195	423	12700	343222	4396	210719_PC3_Growing_1_Slot1-14_1_1834.d	1	P04264|K2C1_HUMAN			FALSE
YQTEIGQTL	45.43	1051.52	9	2.1	1052.52	1	18.7155	1.4299-1.4518			868189	11737	210719_PC3_Growing_1_Slot1-14_1_1834.d	3	P14324|FPPS_HUMAN			FALSE
YSDDDVPSV	26.96	995.408	9	0.2	996.409	1	15.6076	1.3419-1.3640			724007	9701	210719_PC3_Growing_1_Slot1-14_1_1834.d	4	Q6PL18|ATAD2_HUMAN			FALSE
YTFDPVTKV	45.39	1068.55	9	-1.1	535.278	2	20.3351	0.8073-0.8299	2390	64100	942444	12684	210719_PC3_Growing_1_Slot1-14_1_1834.d	3	Q9Y2T2|AP3M1_HUMAN			FALSE
YTSPVNPAV	25.32	946.476	9	0.9	947.478	1	15.355	1.3135-1.3355			712216	9532	210719_PC3_Growing_1_Slot1-14_1_1834.d	1	P61165|TM258_HUMAN			FALSE
YVDDFGVSV	31.93	999.455	9	-8.6	1000.45	1	31.674	1.3905-1.4125			1468523	19349	210719_PC3_Growing_1_Slot1-14_1_1834.d	1	Q93063|EXT2_HUMAN			FALSE
YVDPVITSI	43.06	1005.54	9	4	1006.54	1	35.6377	1.4454-1.4673			1653115	22459	210719_PC3_Growing_1_Slot1-14_1_1834.d	4	P08581|MET_HUMAN			FALSE
YVIDPIKGL	29.78	1016.59	9	-12.4	509.293	2	30.7558	0.7866-0.8092			1425979	18823	210719_PC3_Growing_1_Slot1-14_1_1834.d	1	Q15149|PLEC_HUMAN			FALSE
YVVESTGVF	37.69	999.491	9	-3.6	1000.49	1	27.274	1.3878-1.4098			1264734	16710	210719_PC3_Growing_1_Slot1-14_1_1834.d	2	P04406|G3P_HUMAN			FALSE

## Sheet: Growing Rep 2
Peptide	-10LgP	Mass	Length	ppm	m/z	z	RT	1/k0 Range	Area PC3 Growing 2	Intensity PC3 Growing 2	Scan	Precursor Id	Source File	#Spec	Accession	PTM	AScore	Decoy
A(+42.01)EEQPQVELFVK	28.13	1457.74	12	-3.9	729.87	2	35.1959	0.9369-0.9593			1636392	26298	210719_PC3_Growing_2_Slot1-15_1_1839.d	3	O00299|CLIC1_HUMAN	Acetylation (N-term)	A1:Acetylation (N-term):1001.00	FALSE
A(+42.01)SGVAVSDGVIK	33.78	1143.61	12	4.5	572.813	2	20.6531	0.8637-0.8863			959524	14566	210719_PC3_Growing_2_Slot1-15_1_1839.d	1	P23528|COF1_HUMAN	Acetylation (N-term)	A1:Acetylation (N-term):1001.00	FALSE
A(+42.01)SLSLAPVNIFK	31.01	1300.74	12	-2.5	651.371	2	52.3004	0.9584-0.9808			2434477	42133	210719_PC3_Growing_2_Slot1-15_1_1839.d	1	P78371|TCPB_HUMAN	Acetylation (N-term)	A1:Acetylation (N-term):1001.00	FALSE
A(+42.01)TVQQLEGRW	44.15	1228.62	10	-10.8	615.307	2	33.3611	0.8637-0.8863			1550475	24417	210719_PC3_Growing_2_Slot1-15_1_1839.d	3	Q01469|FABP5_HUMAN	Acetylation (N-term)	A1:Acetylation (N-term):1001.00	FALSE
AAFDGGFTV	39.25	883.408	9	1.3	884.41	1	30.0343	1.3125-1.3346			1395558	21480	210719_PC3_Growing_2_Slot1-15_1_1839.d	2	Q86WA8|LONP2_HUMAN			FALSE
AAGPPISEGK	34.33	925.487	10	11.7	463.753	2	4.2809	0.7299-0.7526			198928	2248	210719_PC3_Growing_2_Slot1-15_1_1839.d	1	Q15517|CDSN_HUMAN			FALSE
AAGPPISEGKY	46.31	1088.55	11	1.4	545.28	2	7.472	0.7875-0.8101			346703	4301	210719_PC3_Growing_2_Slot1-15_1_1839.d	1	Q15517|CDSN_HUMAN			FALSE
AAGPPISEGKYF	42.64	1235.62	12	-2.8	618.811	2	19.1514	0.8496-0.8722			889495	13375	210719_PC3_Growing_2_Slot1-15_1_1839.d	1	Q15517|CDSN_HUMAN			FALSE
AALEEADKM(+15.99)FL	45.54	1252.6	11	-3	627.302	2	21.8664	0.8703-0.8928			1015889	15503	210719_PC3_Growing_2_Slot1-15_1_1839.d	3	Q9Y6B2|EID1_HUMAN	Oxidation (M)	M9:Oxidation (M):1001.00	FALSE
AALPNVYEV	25.32	974.507	9	8.2	975.516	1	29.1945	1.3951-1.4171			1356591	20955	210719_PC3_Growing_2_Slot1-15_1_1839.d	2	P33992|MCM5_HUMAN			FALSE
AAPGVDLTQL	34.21	983.529	10	1.3	984.531	1	30.1315	1.3850-1.4070			1400090	21542	210719_PC3_Growing_2_Slot1-15_1_1839.d	1	P13645|K1C10_HUMAN			FALSE
AATEIVERV	27.37	986.54	9	-18.1	494.265	2	9.5812	0.7649-0.7875			444931	5977	210719_PC3_Growing_2_Slot1-15_1_1839.d	1	Q9UID3|VPS51_HUMAN			FALSE
ADDGRPFPQVIK	22.24	1341.7	12	-1.1	671.854	2	12.2011	0.8956-0.9181			566855	8105	210719_PC3_Growing_2_Slot1-15_1_1839.d	1	P04075|ALDOA_HUMAN			FALSE
ADLINNLGTIAK	38.01	1241.7	12	8.9	621.858	2	25.5016	0.8722-0.8947			1184891	18221	210719_PC3_Growing_2_Slot1-15_1_1839.d	2	P07900|HS90A_HUMAN;Q14568|HS902_HUMAN;P08238|HS90B_HUMAN;Q58FF8|H90B2_HUMAN			FALSE
AEVNADRITWL	36.84	1286.66	11	3.2	644.336	2	29.1415	0.8731-0.8956	468	6850	1351144	20872	210719_PC3_Growing_2_Slot1-15_1_1839.d	1	Q08188|TGM3_HUMAN			FALSE
AFITNIPFDVK	37.99	1263.69	11	-3.7	632.844	2	37.3227	0.8694-0.8919			1735886	28346	210719_PC3_Growing_2_Slot1-15_1_1839.d	3	P52272|HNRPM_HUMAN			FALSE
AGFAGDDAPR	32.25	975.441	10	-4.2	488.723	2	4.7709	0.7790-0.8016			221639	2609	210719_PC3_Growing_2_Slot1-15_1_1839.d	2	P60709|ACTB_HUMAN;Q6S8J3|POTEE_HUMAN;P63267|ACTH_HUMAN;P68133|ACTS_HUMAN;P62736|ACTA_HUMAN;A5A3E0|POTEF_HUMAN;P63261|ACTG_HUMAN;P68032|ACTC_HUMAN			FALSE
AGLQFPVGR	32.01	943.524	9	-6.5	472.763	2	17.4512	0.7450-0.7677	620	9040	810373	12031	210719_PC3_Growing_2_Slot1-15_1_1839.d	2	Q7L7L0|H2A3_HUMAN;Q96QV6|H2A1A_HUMAN;P0C0S8|H2A1_HUMAN;Q99878|H2A1J_HUMAN;Q8IUE6|H2A2B_HUMAN;P04908|H2A1B_HUMAN;P0C0S5|H2AZ_HUMAN;P16104|H2AX_HUMAN;Q93077|H2A1C_HUMAN;Q96KK5|H2A1H_HUMAN;Q9BTM1|H2AJ_HUMAN;Q71UI9|H2AV_HUMAN;Q16777|H2A2C_HUMAN;Q6FI13|H2A2A_HUMAN;P20671|H2A1D_HUMAN			FALSE
AGPPESLGV	36.59	825.423	9	4.2	826.429	1	16.6689	1.2315-1.2536			774057	11475	210719_PC3_Growing_2_Slot1-15_1_1839.d	2	Q9Y618|NCOR2_HUMAN			FALSE
AGPPISEGKY	28.18	1017.51	10	-5.1	509.758	2	6.9239	0.7715-0.7941			321297	3927	210719_PC3_Growing_2_Slot1-15_1_1839.d	2	Q15517|CDSN_HUMAN			FALSE
AGPPISEGKYF	31.5	1164.58	11	-2.7	583.293	2	18.2526	0.8318-0.8543			847653	12657	210719_PC3_Growing_2_Slot1-15_1_1839.d	1	Q15517|CDSN_HUMAN			FALSE
AIAPIIAAV	31.74	837.532	9	1.4	838.536	1	38.3759	1.2905-1.3125			1785339	29523	210719_PC3_Growing_2_Slot1-15_1_1839.d	4	Q9BQ52|RNZ2_HUMAN			FALSE
AIATELAQA	34.59	886.476	9	-5.5	887.473	1	15.4342	1.3135-1.3355			716756	10496	210719_PC3_Growing_2_Slot1-15_1_1839.d	1	Q86Y56|DAAF5_HUMAN			FALSE
AIGIVPSSV	27.09	841.491	9	3.1	842.495	1	27.0852	1.2610-1.2831			1258479	19395	210719_PC3_Growing_2_Slot1-15_1_1839.d	1	Q6Y1H2|HACD2_HUMAN			FALSE
AIHHFIEGV	41.51	1021.53	9	-4.7	511.769	2	9.1076	0.7969-0.8195	315	7570	421218	5508	210719_PC3_Growing_2_Slot1-15_1_1839.d	1	P09913|IFIT2_HUMAN			FALSE
AIIDKYIKL	31.08	1075.66	9	-5.2	538.833	2	24.8762	0.8271-0.8496			1155857	17795	210719_PC3_Growing_2_Slot1-15_1_1839.d	1	Q6NUM9|RETST_HUMAN			FALSE
AIIGGM(+15.99)FTV	27.54	923.479	9	2.8	924.483	1	33.3222	1.3695-1.3914			1548647	24377	210719_PC3_Growing_2_Slot1-15_1_1839.d	2	Q9Y282|ERGI3_HUMAN	Oxidation (M)	M6:Oxidation (M):1001.00	FALSE
AIIGGMFTV	33.17	907.484	9	1.3	908.486	1	43.7979	1.3594-1.3814			2039165	35711	210719_PC3_Growing_2_Slot1-15_1_1839.d	2	Q9Y282|ERGI3_HUMAN			FALSE
AIIGGTFTV	29.73	877.491	9	3.3	878.496	1	34.6863	1.3309-1.3530			1612650	25800	210719_PC3_Growing_2_Slot1-15_1_1839.d	2	Q969X5|ERGI1_HUMAN			FALSE
AIIPYIPTL	25.03	999.601	9	-1.3	1000.6	1	53.1209	1.4162-1.4381			2472633	42741	210719_PC3_Growing_2_Slot1-15_1_1839.d	1	P55060|XPO2_HUMAN			FALSE
AILEKVFTA	27.31	990.575	9	-2	496.291	2	23.8812	0.7639-0.7866			1109558	17090	210719_PC3_Growing_2_Slot1-15_1_1839.d	1	Q6ZMG9|CERS6_HUMAN			FALSE
AILGIHNEV	28.57	964.534	9	2.4	483.272	2	15.451	0.7715-0.7941	592	10100	715853	10487	210719_PC3_Growing_2_Slot1-15_1_1839.d	1	P12814|ACTN1_HUMAN			FALSE
AIM(+15.99)GSGILGL	24.99	946.516	10	-0.4	947.517	1	36.619	1.3887-1.4107			1703039	27683	210719_PC3_Growing_2_Slot1-15_1_1839.d	1	Q9H2H9|S38A1_HUMAN;Q8WUX1|S38A5_HUMAN;Q969I6|S38A4_HUMAN;Q8IZM9|S38A6_HUMAN;Q99624|S38A3_HUMAN	Oxidation (M)	M3:Oxidation (M):1001.00	FALSE
AIQAVPSL	27.1	797.465	8	0.3	798.467	1	18.7968	1.2352-1.2573			873120	13092	210719_PC3_Growing_2_Slot1-15_1_1839.d	1	Q6S8J3|POTEE_HUMAN			FALSE
AIQDEIRSV	22.36	1029.55	9	-15.5	515.769	2	14.0242	0.7866-0.8092			651420	9528	210719_PC3_Growing_2_Slot1-15_1_1839.d	1				FALSE
AISESNINL	27.64	959.492	9	-3.6	960.49	1	19.8317	1.3548-1.3768			921306	13896	210719_PC3_Growing_2_Slot1-15_1_1839.d	1	P29401|TKT_HUMAN			FALSE
AISEVIGKITA	36.91	1100.64	11	2	551.327	2	23.2547	0.8120-0.8346			1080411	16551	210719_PC3_Growing_2_Slot1-15_1_1839.d	1	O43264|ZW10_HUMAN			FALSE
ALADFLPVM(+15.99)	21.97	991.505	9	12.9	992.519	1	42.6226	1.4043-1.4262			1984287	34473	210719_PC3_Growing_2_Slot1-15_1_1839.d	1		Oxidation (M)	M9:Oxidation (M):1001.00	FALSE
ALADGVVSQA	40.75	929.482	10	2.6	930.486	1	13.6495	1.3484-1.3704			634139	9233	210719_PC3_Growing_2_Slot1-15_1_1839.d	1	Q92917|GPKOW_HUMAN			FALSE
ALADIAQSQL	45.39	1028.55	10	3.7	1029.55	1	26.0847	1.4253-1.4472			1212100	18610	210719_PC3_Growing_2_Slot1-15_1_1839.d	2	Q13503|MED21_HUMAN			FALSE
ALADLQEAV	22.32	928.486	9	3.7	929.491	1	24.8762	1.3484-1.3704			1155848	17786	210719_PC3_Growing_2_Slot1-15_1_1839.d	1				FALSE
ALADVPELA	23.68	897.481	9	2.3	898.485	1	28.9807	1.3263-1.3484			1346578	20776	210719_PC3_Growing_2_Slot1-15_1_1839.d	1	Q04446|GLGB_HUMAN			FALSE
ALAEDPQEL	36.6	984.476	9	0.5	985.478	1	16.319	1.3750-1.3969			757670	11180	210719_PC3_Growing_2_Slot1-15_1_1839.d	2	Q8IX12|CCAR1_HUMAN			FALSE
ALAEKFKEL	32.22	1047.6	9	-3	524.801	2	10.2475	0.8252-0.8477			475895	6545	210719_PC3_Growing_2_Slot1-15_1_1839.d	1	Q96EU6|RRP36_HUMAN			FALSE
ALAELSESL	31.69	931.486	9	1.6	932.489	1	28.47	1.3511-1.3731			1322992	20434	210719_PC3_Growing_2_Slot1-15_1_1839.d	2	Q9H1B7|I2BPL_HUMAN			FALSE
ALAELTKRL	29.11	1013.62	9	-5.2	507.813	2	11.2639	0.8063-0.8289			523194	7356	210719_PC3_Growing_2_Slot1-15_1_1839.d	1	Q15477|SKIV2_HUMAN			FALSE
ALAGGITM(+15.99)V	30.03	847.447	9	6	848.455	1	18.5053	1.3061-1.3282			859461	12843	210719_PC3_Growing_2_Slot1-15_1_1839.d	1	P27708|PYR1_HUMAN	Oxidation (M)	M8:Oxidation (M):1001.00	FALSE
ALAGGITMV	24.72	831.452	9	-2.1	832.453	1	28.159	1.3006-1.3227			1308509	20255	210719_PC3_Growing_2_Slot1-15_1_1839.d	1	P27708|PYR1_HUMAN			FALSE
ALALIYNEA	26.38	976.523	9	11.1	977.535	1	29.3112	1.4006-1.4226			1362037	21037	210719_PC3_Growing_2_Slot1-15_1_1839.d	1	P06703|S10A6_HUMAN			FALSE
ALANHLIKV	39.2	977.602	9	-1.6	489.805	2	9.914	0.8035-0.8261	299	9180	459505	6247	210719_PC3_Growing_2_Slot1-15_1_1839.d	1	Q9H4M9|EHD1_HUMAN;Q9NZN3|EHD3_HUMAN			FALSE
ALAPGLPTA	36.16	809.465	9	4.3	810.471	1	22.5744	1.2481-1.2702			1048582	16012	210719_PC3_Growing_2_Slot1-15_1_1839.d	4	Q9UMX5|NENF_HUMAN			FALSE
ALAPSTMKI	28.59	930.521	9	1.8	466.266	2	14.8454	0.7582-0.7809			689522	10082	210719_PC3_Growing_2_Slot1-15_1_1839.d	1	P60709|ACTB_HUMAN;P63267|ACTH_HUMAN;P68133|ACTS_HUMAN;P62736|ACTA_HUMAN;P63261|ACTG_HUMAN;P68032|ACTC_HUMAN			FALSE
ALASEPLKV	33.04	926.544	9	-2.7	464.275	2	13.5428	0.7564-0.7790	367	7170	627786	9138	210719_PC3_Growing_2_Slot1-15_1_1839.d	2	Q8N573|OXR1_HUMAN			FALSE
ALASHILTA	27.68	895.513	9	1.8	448.762	2	12.6341	0.7365-0.7592			586838	8420	210719_PC3_Growing_2_Slot1-15_1_1839.d	2	O00273|DFFA_HUMAN			FALSE
ALASLENHV	22.86	952.498	9	-8.3	477.249	2	9.9948	0.7705-0.7932			464066	6338	210719_PC3_Growing_2_Slot1-15_1_1839.d	1	Q9UPN9|TRI33_HUMAN			FALSE
ALASVIM(+15.99)GL	30.79	889.494	9	5.3	890.501	1	36.5024	1.3374-1.3594			1697550	27558	210719_PC3_Growing_2_Slot1-15_1_1839.d	2	P30153|2AAA_HUMAN;P30154|2AAB_HUMAN	Oxidation (M)	M7:Oxidation (M):1001.00	FALSE
ALASVIMGL	32.8	873.499	9	-4.3	874.497	1	45.6151	1.3456-1.3676			2123891	37295	210719_PC3_Growing_2_Slot1-15_1_1839.d	1	P30153|2AAA_HUMAN;P30154|2AAB_HUMAN			FALSE
ALATLIHQV	34.49	964.571	9	-2.8	483.288	2	20.5906	0.7800-0.8026	2450	72700	957708	14538	210719_PC3_Growing_2_Slot1-15_1_1839.d	3	Q9UBW8|CSN7A_HUMAN			FALSE
ALAVNISAA	34.79	828.471	9	6.9	829.478	1	21.0259	1.2684-1.2905			976790	14846	210719_PC3_Growing_2_Slot1-15_1_1839.d	2	P40227|TCPZ_HUMAN			FALSE
ALDDM(+15.99)ISTL	23.17	993.469	9	4	994.474	1	25.7154	1.3969-1.4189			1194868	18364	210719_PC3_Growing_2_Slot1-15_1_1839.d	1	P49368|TCPG_HUMAN	Oxidation (M)	M5:Oxidation (M):1001.00	FALSE
ALDDMISTL	23.36	977.474	9	3.1	978.478	1	40.0996	1.4034-1.4253			1866003	31515	210719_PC3_Growing_2_Slot1-15_1_1839.d	1	P49368|TCPG_HUMAN			FALSE
ALDEKLLNI	31.64	1027.59	9	1.1	514.8	2	28.3922	0.7913-0.8139			1319380	20398	210719_PC3_Growing_2_Slot1-15_1_1839.d	1	Q10570|CPSF1_HUMAN			FALSE
ALDEMPTTL	31.46	989.474	9	3.1	990.478	1	28.9807	1.4061-1.4280			1346577	20775	210719_PC3_Growing_2_Slot1-15_1_1839.d	1	Q6WCQ1|MPRIP_HUMAN			FALSE
ALDESPYGV	37.76	949.439	9	2.3	950.443	1	18.0583	1.3795-1.4015			838564	12508	210719_PC3_Growing_2_Slot1-15_1_1839.d	1	Q9BPX1|DHB14_HUMAN			FALSE
ALDEVFTKV	37.74	1020.55	9	-2.3	511.277	2	23.6674	0.7847-0.8073			1099514	16880	210719_PC3_Growing_2_Slot1-15_1_1839.d	1	Q9UMX5|NENF_HUMAN			FALSE
ALDKALTSV	40.74	916.523	9	-0.5	459.266	2	12.3955	0.7545-0.7771	1320	21800	575937	8247	210719_PC3_Growing_2_Slot1-15_1_1839.d	3	Q13617|CUL2_HUMAN			FALSE
ALDKATVLL	30.03	942.575	9	8.4	943.584	1	20.7114	1.4271-1.4491	1540	40700	962241	14601	210719_PC3_Growing_2_Slot1-15_1_1839.d	3	Q53EL6|PDCD4_HUMAN			FALSE
ALDNGLFTL	26.55	962.507	9	1.3	963.51	1	45.0476	1.4015-1.4235			2097518	36848	210719_PC3_Growing_2_Slot1-15_1_1839.d	1	Q14331|FRG1_HUMAN			FALSE
ALDNNPLLL	21.73	981.549	9	2.2	982.553	1	38.867	1.4335-1.4554			1808240	30074	210719_PC3_Growing_2_Slot1-15_1_1839.d	1				FALSE
ALDNSHPIEV	24.27	1093.54	10	4.3	547.776	2	11.5166	0.7998-0.8224			535008	7548	210719_PC3_Growing_2_Slot1-15_1_1839.d	1	A6NEC2|PSAL_HUMAN;P55786|PSA_HUMAN			FALSE
ALDPASISV	32.13	871.465	9	-0.1	872.467	1	26.7115	1.3015-1.3236			1241230	19132	210719_PC3_Growing_2_Slot1-15_1_1839.d	1	Q96GG9|DCNL1_HUMAN			FALSE
ALDPEISSGEG	45.58	1073.49	11	-10	1074.48	1	12.7701	1.4271-1.4491			593190	8514	210719_PC3_Growing_2_Slot1-15_1_1839.d	2	Q08554|DSC1_HUMAN			FALSE
ALDSGAFQSV	30.39	993.477	10	7.7	994.486	1	21.1036	1.3942-1.4162			980422	14902	210719_PC3_Growing_2_Slot1-15_1_1839.d	2	Q8NFW8|NEUA_HUMAN			FALSE
ALDSTNVEA	40.74	918.429	9	-0.1	919.431	1	7.9385	1.3291-1.3511			368439	4581	210719_PC3_Growing_2_Slot1-15_1_1839.d	1	P62491|RB11A_HUMAN			FALSE
ALDSTNVEL	25.07	960.476	9	17	961.494	1	20.8509	1.3832-1.4052			968609	14711	210719_PC3_Growing_2_Slot1-15_1_1839.d	2	P57735|RAB25_HUMAN			FALSE
ALDTGWNEL	25.88	1017.48	9	12.8	1018.49	1	31.7581	1.4344-1.4564			1475587	22837	210719_PC3_Growing_2_Slot1-15_1_1839.d	1	Q01082|SPTB2_HUMAN			FALSE
ALDTSNVM(+15.99)V	39.6	964.454	9	2.8	965.457	1	14.8454	1.3832-1.4052			689514	10074	210719_PC3_Growing_2_Slot1-15_1_1839.d	1	Q27J81|INF2_HUMAN	Oxidation (M)	M8:Oxidation (M):1001.00	FALSE
ALEEQLQQIR	50.93	1226.66	10	-3.8	614.332	2	14.4372	0.8543-0.8769			670465	9799	210719_PC3_Growing_2_Slot1-15_1_1839.d	1	P13645|K1C10_HUMAN			FALSE
ALEEQLQQIRAE	52.58	1426.74	12	-2.5	714.372	2	18.136	0.9247-0.9472			842202	12570	210719_PC3_Growing_2_Slot1-15_1_1839.d	1	P13645|K1C10_HUMAN			FALSE
ALEPIDITV	36.23	969.538	9	0.8	970.54	1	39.6331	1.3722-1.3942			1843947	30915	210719_PC3_Growing_2_Slot1-15_1_1839.d	6	O60216|RAD21_HUMAN			FALSE
ALFGAGPASI	48.02	902.486	10	2.4	903.49	1	33.8081	1.3337-1.3557			1571441	24821	210719_PC3_Growing_2_Slot1-15_1_1839.d	1	Q12882|DPYD_HUMAN			FALSE
ALFGIPM(+15.99)AL	28.97	947.515	9	1.2	948.518	1	48.4524	1.4024-1.4244			2255629	39403	210719_PC3_Growing_2_Slot1-15_1_1839.d	1	Q03135|CAV1_HUMAN	Oxidation (M)	M7:Oxidation (M):1001.00	FALSE
ALFGIPMAL	25.83	931.52	9	1.1	932.523	1	56.2472	1.3933-1.4152			2618169	45237	210719_PC3_Growing_2_Slot1-15_1_1839.d	1	Q03135|CAV1_HUMAN			FALSE
ALFISPALI	32.07	943.574	9	7.1	944.582	1	52.3976	1.3969-1.4189			2439000	42186	210719_PC3_Growing_2_Slot1-15_1_1839.d	1	P05496|AT5G1_HUMAN			FALSE
ALFPGVALL	27.54	899.548	9	2	900.552	1	54.468	1.3530-1.3750			2535417	43839	210719_PC3_Growing_2_Slot1-15_1_1839.d	1	P30101|PDIA3_HUMAN			FALSE
ALFQRPPLI	36.07	1053.63	9	7.6	527.825	2	31.4612	0.8111-0.8336			1461939	22599	210719_PC3_Growing_2_Slot1-15_1_1839.d	2	O60832|DKC1_HUMAN			FALSE
ALFSGDTGEI	32.06	1008.48	10	6.7	1009.48	1	28.606	1.3951-1.4171			1329337	20521	210719_PC3_Growing_2_Slot1-15_1_1839.d	1	Q9Y230|RUVB2_HUMAN			FALSE
ALFSQDISV	28.51	978.502	9	9.9	979.513	1	34.2198	1.3951-1.4171			1590647	25253	210719_PC3_Growing_2_Slot1-15_1_1839.d	1	Q17R98|ZN827_HUMAN			FALSE
ALGDIREV	22.8	871.476	8	-7	436.74	2	11.9678	0.7450-0.7677			555959	7937	210719_PC3_Growing_2_Slot1-15_1_1839.d	1	Q6AI12|ANR40_HUMAN			FALSE
ALGEPLYRV	23.95	1016.57	9	-2.9	509.285	2	18.4275	0.7922-0.8148			855832	12790	210719_PC3_Growing_2_Slot1-15_1_1839.d	1	Q9NRD5|PICK1_HUMAN			FALSE
ALGGHPLLGV	45.74	932.544	10	-1.3	467.276	2	19.7608	0.7705-0.7932	2410	52800	914944	13792	210719_PC3_Growing_2_Slot1-15_1_1839.d	3	O94907|DKK1_HUMAN			FALSE
ALGKILSV	23.37	799.517	8	1.7	400.764	2	18.8163	0.7280-0.7507			874042	13120	210719_PC3_Growing_2_Slot1-15_1_1839.d	1	O60427|FADS1_HUMAN			FALSE
ALGPGVPHI	23.14	859.492	9	-3	430.749	2	18.1943	0.7375-0.7601			844925	12611	210719_PC3_Growing_2_Slot1-15_1_1839.d	1	Q9GZS1|RPA49_HUMAN			FALSE
ALGPTSLRV	27.11	912.539	9	-9.4	457.27	2	16.4356	0.7781-0.8007			763143	11289	210719_PC3_Growing_2_Slot1-15_1_1839.d	1	P16144|ITB4_HUMAN			FALSE
ALIAEGIAL	26.52	869.522	9	2.8	870.527	1	39.6137	1.3530-1.3750			1843016	30878	210719_PC3_Growing_2_Slot1-15_1_1839.d	1	Q14204|DYHC1_HUMAN			FALSE
ALIDLHNHDL	21.58	1159.6	10	2.6	580.804	2	17.8788	0.8609-0.8834			830384	12374	210719_PC3_Growing_2_Slot1-15_1_1839.d	1	P26599|PTBP1_HUMAN			FALSE
ALIDSM(+15.99)SLA	33.42	935.463	9	1	936.466	1	21.3758	1.3740-1.3960			993165	15129	210719_PC3_Growing_2_Slot1-15_1_1839.d	1	P13010|XRCC5_HUMAN	Oxidation (M)	M6:Oxidation (M):1001.00	FALSE
ALIDSMSLA	23.91	919.468	9	-6.5	920.464	1	33.6526	1.3649-1.3869			1564124	24656	210719_PC3_Growing_2_Slot1-15_1_1839.d	1	P13010|XRCC5_HUMAN			FALSE
ALIPETTTL	34.89	957.538	9	-4.9	958.535	1	31.5584	1.3805-1.4024			1466495	22685	210719_PC3_Growing_2_Slot1-15_1_1839.d	1	Q9UBR5|CKLF_HUMAN			FALSE
ALLAENSEL	36.92	958.497	9	8	959.506	1	23.0603	1.3768-1.3988			1071314	16394	210719_PC3_Growing_2_Slot1-15_1_1839.d	1	Q99941|ATF6B_HUMAN			FALSE
ALLAGSEYL	40.66	935.496	9	3.8	936.501	1	32.6566	1.3969-1.4189			1517491	23617	210719_PC3_Growing_2_Slot1-15_1_1839.d	3	O15371|EIF3D_HUMAN			FALSE
ALLDGRVQL	26.03	983.576	9	11.8	492.798	2	25.2878	0.7932-0.8158			1174896	18060	210719_PC3_Growing_2_Slot1-15_1_1839.d	1	O00468|AGRIN_HUMAN			FALSE
ALLDRIVSV	33.72	984.597	9	-2.8	493.301	2	31.364	0.7979-0.8205			1457400	22530	210719_PC3_Growing_2_Slot1-15_1_1839.d	1	Q92621|NU205_HUMAN			FALSE
ALLDVTPNAV	38.73	1011.56	10	-2.1	1012.56	1	32.2055	1.4253-1.4472			1496503	23191	210719_PC3_Growing_2_Slot1-15_1_1839.d	1	Q07157|ZO1_HUMAN			FALSE
ALLEGLTVV	30.23	913.548	9	-4.1	914.546	1	43.9923	1.3869-1.4088			2048287	35893	210719_PC3_Growing_2_Slot1-15_1_1839.d	1	P61923|COPZ1_HUMAN			FALSE
ALLERGYSL	37.87	1020.56	9	-0.3	511.284	2	18.6219	0.8111-0.8336			864928	12946	210719_PC3_Growing_2_Slot1-15_1_1839.d	1	P34897|GLYM_HUMAN			FALSE
ALLGDLTKA	33.29	900.528	9	-4.3	901.526	1	19.3457	1.3640-1.3860	1210	14600	898573	13513	210719_PC3_Growing_2_Slot1-15_1_1839.d	3	Q92973|TNPO1_HUMAN;O14787|TNPO2_HUMAN			FALSE
ALLGGGPYM(+15.99)L	38.63	1006.52	10	-2.1	1007.51	1	35.9388	1.4436-1.4655			1671087	27021	210719_PC3_Growing_2_Slot1-15_1_1839.d	2	Q9H6T0|ESRP2_HUMAN	Oxidation (M)	M9:Oxidation (M):1001.00	FALSE
ALLGKIEKV	30.62	969.622	9	0.5	485.816	2	10.102	0.7922-0.8148	822	18200	467708	6404	210719_PC3_Growing_2_Slot1-15_1_1839.d	1	Q10471|GALT2_HUMAN			FALSE
ALLGPDPAAA	32.03	894.481	10	-3	895.48	1	20.2643	1.3254-1.3474			941349	14271	210719_PC3_Growing_2_Slot1-15_1_1839.d	1	Q9C0J9|BHE41_HUMAN			FALSE
ALLGVWTSV	29.73	944.533	9	-2.3	945.532	1	45.5373	1.3860-1.4079			2120245	37225	210719_PC3_Growing_2_Slot1-15_1_1839.d	2	Q12797|ASPH_HUMAN			FALSE
ALLKVNQEL	29.18	1026.61	9	5.5	514.311	2	17.4123	0.8205-0.8430			808546	11992	210719_PC3_Growing_2_Slot1-15_1_1839.d	1	Q9Y512|SAM50_HUMAN			FALSE
ALLPASAGV	35.85	797.465	9	3.7	798.47	1	23.9978	1.2463-1.2684			1115005	17173	210719_PC3_Growing_2_Slot1-15_1_1839.d	2	Q9NX20|RM16_HUMAN			FALSE
ALLPIFFGA	32.69	947.548	9	-5.4	948.544	1	57.3204	1.3997-1.4216			2668231	46129	210719_PC3_Growing_2_Slot1-15_1_1839.d	2	Q8TCT9|HM13_HUMAN			FALSE
ALLPQASNV	31.26	911.508	9	-4.4	912.505	1	21.0064	1.3456-1.3676			975879	14829	210719_PC3_Growing_2_Slot1-15_1_1839.d	2	Q9H0K1|SIK2_HUMAN			FALSE
ALLTGIISKA	37.99	985.617	10	-4.6	493.81	2	26.3033	0.7884-0.8111			1222087	18763	210719_PC3_Growing_2_Slot1-15_1_1839.d	1	Q92621|NU205_HUMAN			FALSE
ALM(+15.99)PVLNQV	31.21	999.542	9	2.1	1000.55	1	24.0561	1.4207-1.4427			1117732	17218	210719_PC3_Growing_2_Slot1-15_1_1839.d	1	Q5RKV6|EXOS6_HUMAN	Oxidation (M)	M3:Oxidation (M):1001.00	FALSE
ALMDEVVKA	35.04	974.511	9	1.7	488.26	2	17.976	0.7667-0.7894			834936	12456	210719_PC3_Growing_2_Slot1-15_1_1839.d	1	P00558|PGK1_HUMAN			FALSE
ALMGSPQLV	30.61	914.49	9	2.3	915.493	1	27.7461	1.3585-1.3805			1289473	19993	210719_PC3_Growing_2_Slot1-15_1_1839.d	1	P14923|PLAK_HUMAN			FALSE
ALMKEEGVKL	28.54	1116.62	10	16.4	559.324	2	9.484	0.8421-0.8647			440359	5875	210719_PC3_Growing_2_Slot1-15_1_1839.d	1	O95433|AHSA1_HUMAN			FALSE
ALMPVLNQV	43.45	983.547	9	5.2	984.554	1	37.6761	1.4271-1.4491	401	5600	1752365	28733	210719_PC3_Growing_2_Slot1-15_1_1839.d	4	Q5RKV6|EXOS6_HUMAN			FALSE
ALNDEINFL	26.09	1047.52	9	-6.7	1048.52	1	41.9228	1.4591-1.4810			1951252	33622	210719_PC3_Growing_2_Slot1-15_1_1839.d	3	P08729|K2C7_HUMAN			FALSE
ALNDHFVKL	38.63	1055.58	9	7.4	528.796	2	14.1408	0.8214-0.8440			656864	9608	210719_PC3_Growing_2_Slot1-15_1_1839.d	1	P04406|G3P_HUMAN			FALSE
ALNEKLVNL	41.57	1012.59	9	1.5	507.301	2	19.6994	0.7903-0.8129	7630	194000	913116	13752	210719_PC3_Growing_2_Slot1-15_1_1839.d	3	O00303|EIF3F_HUMAN			FALSE
ALNELLQHV	32.7	1035.57	9	3.9	518.792	2	26.0581	0.8054-0.8280	454	7580	1209368	18560	210719_PC3_Growing_2_Slot1-15_1_1839.d	2	Q9Y490|TLN1_HUMAN			FALSE
ALNEQIARL	26.31	1026.58	9	-1.8	514.294	2	15.6869	0.8007-0.8233			728581	10699	210719_PC3_Growing_2_Slot1-15_1_1839.d	1	O14777|NDC80_HUMAN			FALSE
ALNIATHVL	30.65	950.555	9	-4.4	476.28	2	21.847	0.7752-0.7979			1014982	15490	210719_PC3_Growing_2_Slot1-15_1_1839.d	1	Q9UET6|TRM7_HUMAN			FALSE
ALNPELVQA	39.59	953.518	9	4.6	954.524	1	20.1671	1.3823-1.4043			936791	14183	210719_PC3_Growing_2_Slot1-15_1_1839.d	1	P08581|MET_HUMAN			FALSE
ALPDDLVEV	21.4	969.502	9	0.6	970.504	1	35.5652	1.3997-1.4216			1653760	26680	210719_PC3_Growing_2_Slot1-15_1_1839.d	1				FALSE
ALPDIQSSA	35.35	900.455	9	3.1	901.46	1	15.3313	1.2951-1.3171			712208	10418	210719_PC3_Growing_2_Slot1-15_1_1839.d	2	Q9C010|IPKB_HUMAN			FALSE
ALPEAIAAL	24.34	867.506	9	2.1	868.51	1	37.7733	1.3135-1.3355			1756932	28830	210719_PC3_Growing_2_Slot1-15_1_1839.d	1	Q86SX3|TEDC1_HUMAN			FALSE
ALPEDLVEV	27.87	983.518	9	-4.6	984.514	1	36.7978	1.4107-1.4326			1711239	27837	210719_PC3_Growing_2_Slot1-15_1_1839.d	6	P13797|PLST_HUMAN;P13796|PLSL_HUMAN			FALSE
ALPEIFTEL	42.34	1031.55	9	5.1	1032.56	1	51.6178	1.4454-1.4673			2402607	41553	210719_PC3_Growing_2_Slot1-15_1_1839.d	2	Q2VIR3|IF2GL_HUMAN;P41091|IF2G_HUMAN			FALSE
ALPENPPAI	28.63	920.497	9	-2.3	921.496	1	22.2163	1.3318-1.3539			1032209	15731	210719_PC3_Growing_2_Slot1-15_1_1839.d	2	O75947|ATP5H_HUMAN			FALSE
ALPPVLTTV	36.97	909.553	9	-1.2	910.554	1	37.0894	1.3116-1.3337			1724931	28119	210719_PC3_Growing_2_Slot1-15_1_1839.d	5	Q6PKG0|LARP1_HUMAN			FALSE
ALPTVLVGV	24.12	867.543	9	-1	868.544	1	40.6681	1.3227-1.3447			1892667	32253	210719_PC3_Growing_2_Slot1-15_1_1839.d	1	Q02809|PLOD1_HUMAN			FALSE
ALQALVVTL	22.1	926.58	9	4.8	927.586	1	43.9534	1.4043-1.4262			2046477	35871	210719_PC3_Growing_2_Slot1-15_1_1839.d	1	Q04637|IF4G1_HUMAN			FALSE
ALQPEPIKV	34.09	993.586	9	-1.3	497.796	2	15.0397	0.7696-0.7922			698597	10217	210719_PC3_Growing_2_Slot1-15_1_1839.d	2	Q92673|SORL_HUMAN			FALSE
ALSALTARL	25.77	914.555	9	-0.4	458.282	2	20.3809	0.7800-0.8026			946794	14352	210719_PC3_Growing_2_Slot1-15_1_1839.d	1	P04844|RPN2_HUMAN			FALSE
ALSDHHIYL	42.65	1067.54	9	0.6	534.774	2	11.2934	0.8289-0.8515	1140	34900	524100	7368	210719_PC3_Growing_2_Slot1-15_1_1839.d	2	P04075|ALDOA_HUMAN			FALSE
ALSEELVQL	23.64	1000.54	9	5.3	1001.55	1	35.5652	1.4427-1.4646			1653759	26679	210719_PC3_Growing_2_Slot1-15_1_1839.d	1	P33176|KINH_HUMAN			FALSE
ALSELATAV	23.36	873.481	9	4.5	874.487	1	24.7402	1.3245-1.3465			1149501	17697	210719_PC3_Growing_2_Slot1-15_1_1839.d	1	Q9BWL3|CA043_HUMAN			FALSE
ALSEQILM(+15.99)V	24.21	1018.54	9	5.4	1019.54	1	32.5983	1.4253-1.4472			1514763	23571	210719_PC3_Growing_2_Slot1-15_1_1839.d	1	P48552|NRIP1_HUMAN	Oxidation (M)	M8:Oxidation (M):1001.00	FALSE
ALSGHLETV	46.87	925.487	9	4.4	463.75	2	8.5074	0.7564-0.7790			394829	5045	210719_PC3_Growing_2_Slot1-15_1_1839.d	1	A6NMY6|AXA2L_HUMAN;P07355|ANXA2_HUMAN			FALSE
ALSSLIHAL	21.25	923.544	9	4.1	462.778	2	30.3064	0.7790-0.8016			1408288	21694	210719_PC3_Growing_2_Slot1-15_1_1839.d	1	P13010|XRCC5_HUMAN			FALSE
ALTAVSSQL	36.83	888.492	9	-6.1	889.488	1	18.5247	1.3300-1.3520			860368	12856	210719_PC3_Growing_2_Slot1-15_1_1839.d	2	Q7Z6Z7|HUWE1_HUMAN			FALSE
ALTDIVSQV	25.03	944.518	9	5.6	945.524	1	32.9092	1.3786-1.4006			1529414	23918	210719_PC3_Growing_2_Slot1-15_1_1839.d	1	Q9NQU5|PAK6_HUMAN			FALSE
ALTPVVVTL	27.1	911.569	9	2.4	912.573	1	40.8819	1.3594-1.3814			1902774	32526	210719_PC3_Growing_2_Slot1-15_1_1839.d	1	P11802|CDK4_HUMAN			FALSE
ALVDQRELYL	27.08	1218.66	10	-16.6	610.324	2	27.9646	0.8703-0.8928			1299465	20151	210719_PC3_Growing_2_Slot1-15_1_1839.d	1	Q9UL33|TPC2L_HUMAN			FALSE
ALVQDLAKA	26.93	927.539	9	2.6	464.775	2	13.1783	0.7601-0.7828			612298	8848	210719_PC3_Growing_2_Slot1-15_1_1839.d	1	P14635|CCNB1_HUMAN			FALSE
ALVVQVAEA	35.32	898.512	9	0.6	899.515	1	21.7692	1.3291-1.3511			1011340	15424	210719_PC3_Growing_2_Slot1-15_1_1839.d	3	P07686|HEXB_HUMAN			FALSE
ALWDIETGQQT	23.83	1260.6	11	2.8	631.304	2	31.8164	0.8618-0.8844			1478316	22884	210719_PC3_Growing_2_Slot1-15_1_1839.d	1	P62873|GBB1_HUMAN;P62879|GBB2_HUMAN			FALSE
ALWDIETGQQTT	33.71	1361.65	12	1.8	681.827	2	31.9525	0.8750-0.8975			1484677	22987	210719_PC3_Growing_2_Slot1-15_1_1839.d	1	P62873|GBB1_HUMAN			FALSE
ALWDIETGQQTV	27.56	1359.67	12	1.5	680.838	2	37.6051	0.8928-0.9153	564	7320	1746873	28605	210719_PC3_Growing_2_Slot1-15_1_1839.d	1	P62879|GBB2_HUMAN			FALSE
ALWEDEGVRA	23.72	1144.55	10	-8.4	573.274	2	16.4745	0.8233-0.8459			764963	11321	210719_PC3_Growing_2_Slot1-15_1_1839.d	1	Q5JWF2|GNAS1_HUMAN;P63092|GNAS2_HUMAN			FALSE
ALYDASFET	38.99	1015.45	9	4.9	1016.46	1	24.0755	1.3914-1.4134			1118641	17233	210719_PC3_Growing_2_Slot1-15_1_1839.d	1	P60981|DEST_HUMAN			FALSE
ALYDATYET	48.56	1045.46	9	3.2	1046.46	1	16.455	1.4162-1.4381			764042	11294	210719_PC3_Growing_2_Slot1-15_1_1839.d	3	P23528|COF1_HUMAN;Q9Y281|COF2_HUMAN			FALSE
ALYPNVVQV	32.19	1001.55	9	7.8	1002.56	1	31.5584	1.4207-1.4427			1466506	22696	210719_PC3_Growing_2_Slot1-15_1_1839.d	3	Q6P158|DHX57_HUMAN			FALSE
ALYPSSALL	27.62	933.517	9	4.2	934.523	1	35.0598	1.3621-1.3841			1629981	26145	210719_PC3_Growing_2_Slot1-15_1_1839.d	2	Q9H6T0|ESRP2_HUMAN			FALSE
ALYVAVVNV	21.69	946.549	9	3.5	947.553	1	36.483	1.4070-1.4290			1696632	27534	210719_PC3_Growing_2_Slot1-15_1_1839.d	1				FALSE
AM(+15.99)ASLGALA	29.61	819.416	9	-4.9	820.414	1	16.2995	1.2629-1.2850			756763	11167	210719_PC3_Growing_2_Slot1-15_1_1839.d	2	P51571|SSRD_HUMAN	Oxidation (M)	M2:Oxidation (M):1001.00	FALSE
AM(+15.99)GIAPPKV	27.23	898.495	9	-3.1	450.25	2	9.2896	0.7318-0.7545			431250	5706	210719_PC3_Growing_2_Slot1-15_1_1839.d	1	O43395|PRPF3_HUMAN	Oxidation (M)	M2:Oxidation (M):1001.00	FALSE
AM(+15.99)SSKFFLV	25.45	1044.53	9	4.5	523.272	2	25.6377	0.7960-0.8186			1191244	18316	210719_PC3_Growing_2_Slot1-15_1_1839.d	1	P41221|WNT5A_HUMAN	Oxidation (M)	M2:Oxidation (M):1001.00	FALSE
AMASLGALA	25.54	803.421	9	1.7	804.425	1	24.3903	1.2656-1.2877			1133171	17459	210719_PC3_Growing_2_Slot1-15_1_1839.d	1	P51571|SSRD_HUMAN			FALSE
AMFDKKVQL	41.09	1078.58	9	-0.1	540.296	2	12.4343	0.8101-0.8327			577760	8282	210719_PC3_Growing_2_Slot1-15_1_1839.d	3	O15061|SYNEM_HUMAN			FALSE
AMGIAPPKV	31.14	882.5	9	-4.1	442.253	2	15.2536	0.7299-0.7526			708583	10369	210719_PC3_Growing_2_Slot1-15_1_1839.d	1	O43395|PRPF3_HUMAN			FALSE
AMSSKFFLV	37.83	1028.54	9	0.3	515.273	2	31.3601	0.7828-0.8054	349	5460	1455584	22502	210719_PC3_Growing_2_Slot1-15_1_1839.d	1	P41221|WNT5A_HUMAN			FALSE
AMWEHPITA	42.71	1054.49	9	9.5	528.254	2	15.9201	0.8054-0.8280			739487	10877	210719_PC3_Growing_2_Slot1-15_1_1839.d	2	Q96CD2|COAC_HUMAN			FALSE
AQAPGVITGV	23.7	911.508	10	1.4	912.511	1	18.4081	1.3254-1.3474			854915	12767	210719_PC3_Growing_2_Slot1-15_1_1839.d	2	Q9UHX1|PUF60_HUMAN			FALSE
AQFEGIVTDLIR	47.33	1360.73	12	1.7	681.372	2	39.9441	0.9312-0.9537			1858658	31322	210719_PC3_Growing_2_Slot1-15_1_1839.d	2	P38646|GRP75_HUMAN			FALSE
AQLPSLLSV	30.65	926.544	9	-4.1	927.541	1	42.0589	1.3768-1.3988			1957657	33769	210719_PC3_Growing_2_Slot1-15_1_1839.d	2	Q2KHR3|QSER1_HUMAN			FALSE
AQNVGTTHDLLD	35.65	1282.62	12	-1.1	642.31	2	10.1114	0.8647-0.8872			469531	6439	210719_PC3_Growing_2_Slot1-15_1_1839.d	1	Q13867|BLMH_HUMAN			FALSE
AQYEDIAQK	37.17	1064.51	9	-2	533.26	2	4.7904	0.7969-0.8195			222547	2623	210719_PC3_Growing_2_Slot1-15_1_1839.d	1	P04264|K2C1_HUMAN			FALSE
AQYEEIAQR	30.59	1106.54	9	9.9	554.277	2	5.1597	0.8063-0.8289			239780	2870	210719_PC3_Growing_2_Slot1-15_1_1839.d	1	P04259|K2C6B_HUMAN;P48668|K2C6C_HUMAN;P35908|K22E_HUMAN;P02538|K2C6A_HUMAN			FALSE
AQYEHDLEVA	29.34	1173.53	10	-19.4	587.757	2	9.5617	0.8430-0.8656			444016	5956	210719_PC3_Growing_2_Slot1-15_1_1839.d	1	P62826|RAN_HUMAN			FALSE
ASYTSGLETL	43.67	1040.5	10	-4.2	1041.5	1	24.1922	1.4143-1.4363			1124085	17313	210719_PC3_Growing_2_Slot1-15_1_1839.d	1	P15924|DESP_HUMAN			FALSE
ATDLDEPDTLH	27.66	1225.55	11	8.8	613.782	2	9.3285	0.8647-0.8872			433069	5737	210719_PC3_Growing_2_Slot1-15_1_1839.d	1	Q08554|DSC1_HUMAN			FALSE
ATDPTIHTV	27.79	953.482	9	6.1	477.748	2	6.2969	0.7620-0.7847			292289	3527	210719_PC3_Growing_2_Slot1-15_1_1839.d	1	Q9H6U8|ALG9_HUMAN			FALSE
ATIGELAQV	35.46	900.492	9	5.5	901.498	1	24.6235	1.3318-1.3539			1144064	17624	210719_PC3_Growing_2_Slot1-15_1_1839.d	1	P42345|MTOR_HUMAN			FALSE
ATLPAVVTV	22.65	869.522	9	-0.7	870.524	1	31.3835	1.3116-1.3337			1458298	22534	210719_PC3_Growing_2_Slot1-15_1_1839.d	1				FALSE
ATLSKIIQV	21.37	971.601	9	0.1	486.805	2	21.2008	0.7715-0.7941			984974	14984	210719_PC3_Growing_2_Slot1-15_1_1839.d	1				FALSE
ATWKSNYFL	28.44	1128.56	9	14.1	565.292	2	25.1095	0.8271-0.8496			1166747	17957	210719_PC3_Growing_2_Slot1-15_1_1839.d	1	P05388|RLA0_HUMAN;Q8NHW5|RLA0L_HUMAN			FALSE
ATYVFLHTV	39.17	1049.55	9	-5.4	525.779	2	24.7596	0.8063-0.8289			1150415	17717	210719_PC3_Growing_2_Slot1-15_1_1839.d	2	Q53FV1|ORML2_HUMAN			FALSE
AVAELNYGL	30.36	948.492	9	-2.4	949.491	1	27.9452	1.3630-1.3850			1298555	20135	210719_PC3_Growing_2_Slot1-15_1_1839.d	2	Q2TAL8|QRIC1_HUMAN			FALSE
AVANIVNSV	35.23	885.492	9	10.3	886.503	1	20.1477	1.3098-1.3318			935882	14168	210719_PC3_Growing_2_Slot1-15_1_1839.d	2	Q9BRQ8|FSP1_HUMAN			FALSE
AVAQALEVIPR	36.82	1165.68	11	-7.8	583.84	2	22.294	0.8731-0.8956			1035847	15793	210719_PC3_Growing_2_Slot1-15_1_1839.d	1	P49368|TCPG_HUMAN			FALSE
AVATFLQSV	34.73	934.512	9	6.1	935.52	1	34.0802	1.3630-1.3850			1584270	25134	210719_PC3_Growing_2_Slot1-15_1_1839.d	2	P22314|UBA1_HUMAN			FALSE
AVDEDRKMYL	38.99	1238.6	10	-3.4	620.3	2	7.588	0.8665-0.8891	149	4820	351241	4369	210719_PC3_Growing_2_Slot1-15_1_1839.d	2	Q13617|CUL2_HUMAN			FALSE
AVFDKTLAEL	26.43	1105.6	10	-3.3	553.803	2	29.7816	0.8205-0.8430			1383789	21333	210719_PC3_Growing_2_Slot1-15_1_1839.d	1	Q6VMQ6|MCAF1_HUMAN			FALSE
AVFPSIVGR	30.6	944.544	9	3.4	473.278	2	21.3758	0.7582-0.7809			993177	15141	210719_PC3_Growing_2_Slot1-15_1_1839.d	1	P60709|ACTB_HUMAN;Q6S8J3|POTEE_HUMAN;P63267|ACTH_HUMAN;P68133|ACTS_HUMAN;P62736|ACTA_HUMAN;A5A3E0|POTEF_HUMAN;P63261|ACTG_HUMAN;P68032|ACTC_HUMAN			FALSE
AVGGLGKLGKDA	47.19	1084.62	12	0.3	543.316	2	5.6121	0.8496-0.8722			260572	3100	210719_PC3_Growing_2_Slot1-15_1_1839.d	1	P81605|DCD_HUMAN			FALSE
AVIDVGINRV	26.25	1054.61	10	-1.2	528.31	2	21.0146	0.7988-0.8214	717	12900	974064	14802	210719_PC3_Growing_2_Slot1-15_1_1839.d	1	P13995|MTDC_HUMAN			FALSE
AVIEHLERL	26.01	1078.61	9	-10.2	540.305	2	12.5509	0.8299-0.8524			583204	8362	210719_PC3_Growing_2_Slot1-15_1_1839.d	1	O43716|GATC_HUMAN			FALSE
AVIGDVIRV	22.73	940.571	9	0.9	471.29	2	25.832	0.7667-0.7894			1200312	18444	210719_PC3_Growing_2_Slot1-15_1_1839.d	1	Q9NR30|DDX21_HUMAN			FALSE
AVLAAVTEV	21.74	871.501	9	-3.3	872.5	1	26.6143	1.3245-1.3465			1236688	19060	210719_PC3_Growing_2_Slot1-15_1_1839.d	1	Q5JTH9|RRP12_HUMAN			FALSE
AVLPFSPAL	22.79	913.527	9	1	914.53	1	45.7511	1.3474-1.3695			2130263	37409	210719_PC3_Growing_2_Slot1-15_1_1839.d	1	Q99638|RAD9A_HUMAN			FALSE
AVMGIVSEV	36.24	903.473	9	3.2	904.478	1	30.423	1.3511-1.3731			1413733	21775	210719_PC3_Growing_2_Slot1-15_1_1839.d	2	Q14204|DYHC1_HUMAN			FALSE
DAGAGIALNDH	36.76	1052.49	11	-0.3	527.248	2	8.935	0.7856-0.8082			414844	5392	210719_PC3_Growing_2_Slot1-15_1_1839.d	1	P04406|G3P_HUMAN			FALSE
DAGTIAGLNVLR	40.31	1198.67	12	0.2	600.337	2	28.8642	0.8618-0.8844			1341120	20682	210719_PC3_Growing_2_Slot1-15_1_1839.d	2	P11142|HSP7C_HUMAN			FALSE
DAGVIAGLNVLR	36.88	1196.69	12	8.8	599.353	2	34.4142	0.8694-0.8919			1599872	25538	210719_PC3_Growing_2_Slot1-15_1_1839.d	2	P34931|HS71L_HUMAN;P0DMV9|HS71B_HUMAN;P0DMV8|HS71A_HUMAN			FALSE
DAVEDLESVGK	34.33	1160.56	11	7.6	581.286	2	17.8011	0.8327-0.8553			826727	12293	210719_PC3_Growing_2_Slot1-15_1_1839.d	2	P81605|DCD_HUMAN			FALSE
DENDNPPSFTET	37.31	1364.54	12	-4.7	683.268	2	15.7841	0.8759-0.8985			733126	10774	210719_PC3_Growing_2_Slot1-15_1_1839.d	1	Q08554|DSC1_HUMAN			FALSE
DGNGYISAAELR	31.85	1264.6	12	3.1	633.308	2	16.8244	0.8712-0.8938			781316	11582	210719_PC3_Growing_2_Slot1-15_1_1839.d	2	P0DP23|CALM1_HUMAN;P0DP25|CALM3_HUMAN;P0DP24|CALM2_HUMAN			FALSE
DIDEVSSLLR	24.82	1145.59	10	7.8	573.805	2	30.7032	0.8167-0.8393			1426472	21998	210719_PC3_Growing_2_Slot1-15_1_1839.d	2	P50990|TCPQ_HUMAN			FALSE
DIDNTRM(+15.99)TLDDF	49.23	1470.63	12	10	736.325	2	22.5123	0.9031-0.9256			1045845	15957	210719_PC3_Growing_2_Slot1-15_1_1839.d	1	P35527|K1C9_HUMAN	Oxidation (M)	M7:Oxidation (M):1001.00	FALSE
DIKIRLENE	30.05	1128.61	9	0.5	565.311	2	11.6444	0.8562-0.8787	183	3560	539571	7641	210719_PC3_Growing_2_Slot1-15_1_1839.d	1	P13645|K1C10_HUMAN			FALSE
DINTDGAVN	35.86	917.409	9	0.9	918.412	1	6.8267	1.3181-1.3401			316759	3859	210719_PC3_Growing_2_Slot1-15_1_1839.d	2	P05109|S10A8_HUMAN			FALSE
DINTDGAVNF	48.2	1064.48	10	-0.7	1065.48	1	25.4044	1.4034-1.4253	945	20700	1180327	18127	210719_PC3_Growing_2_Slot1-15_1_1839.d	9	P05109|S10A8_HUMAN			FALSE
DINTDGAVNFQE	22.22	1321.58	12	-7.7	661.787	2	23.5119	0.8647-0.8872			1092223	16741	210719_PC3_Growing_2_Slot1-15_1_1839.d	2	P05109|S10A8_HUMAN			FALSE
DLDTNADKQLSF	28.65	1365.64	12	6.5	683.828	2	22.3762	0.9050-0.9275			1039482	15852	210719_PC3_Growing_2_Slot1-15_1_1839.d	1	P06702|S10A9_HUMAN			FALSE
DLSPDDPQVQ	37.29	1112.5	10	-3.2	1113.5	1	12.8479	1.4500-1.4719			596828	8576	210719_PC3_Growing_2_Slot1-15_1_1839.d	1	Q15828|CYTM_HUMAN			FALSE
DNEFGYSNRVV	34.05	1298.59	11	1.4	650.299	2	16.5328	0.8703-0.8928			767696	11372	210719_PC3_Growing_2_Slot1-15_1_1839.d	1	P04406|G3P_HUMAN			FALSE
DNEFGYSNRVVD	59.54	1413.62	12	7.7	707.816	2	14.9814	0.9069-0.9294			695875	10177	210719_PC3_Growing_2_Slot1-15_1_1839.d	2	P04406|G3P_HUMAN			FALSE
DQLIYNLLK	23.9	1118.63	9	0.2	560.321	2	36.1137	0.8430-0.8656			1679292	27180	210719_PC3_Growing_2_Slot1-15_1_1839.d	1	P00338|LDHA_HUMAN			FALSE
DSTLIM(+15.99)QLLR	34.75	1204.65	10	-10.4	603.322	2	39.361	0.8374-0.8600			1831047	30531	210719_PC3_Growing_2_Slot1-15_1_1839.d	2	Q04917|1433F_HUMAN;P61981|1433G_HUMAN;P62258|1433E_HUMAN;P63104|1433Z_HUMAN;P31947|1433S_HUMAN;P27348|1433T_HUMAN;P31946|1433B_HUMAN	Oxidation (M)	M6:Oxidation (M):1001.00	FALSE
DSTLIMQLLR	30.11	1188.65	10	2	595.332	2	45.3391	0.8336-0.8562			2111155	37075	210719_PC3_Growing_2_Slot1-15_1_1839.d	1	Q04917|1433F_HUMAN;P61981|1433G_HUMAN;P62258|1433E_HUMAN;P63104|1433Z_HUMAN;P31947|1433S_HUMAN;P27348|1433T_HUMAN;P31946|1433B_HUMAN			FALSE
DSVVAGFQWATK	27.13	1307.65	12	-2.1	654.827	2	28.9224	0.8750-0.8975			1343853	20733	210719_PC3_Growing_2_Slot1-15_1_1839.d	1	P13639|EF2_HUMAN			FALSE
DTGRPSTTVR	30.89	1088.56	10	-1.8	545.282	2	2.8394	0.8167-0.8393			131850	1326	210719_PC3_Growing_2_Slot1-15_1_1839.d	1	Q02413|DSG1_HUMAN			FALSE
DTNADKQL	31.82	903.43	8	0.7	452.72	2	3.8145	0.7280-0.7507			177108	1884	210719_PC3_Growing_2_Slot1-15_1_1839.d	1	P06702|S10A9_HUMAN			FALSE
DTNADKQLS	33.56	990.462	9	-1.3	496.235	2	2.82	0.7649-0.7875			130944	1314	210719_PC3_Growing_2_Slot1-15_1_1839.d	1	P06702|S10A9_HUMAN			FALSE
DTNADKQLSF	51.8	1137.53	10	0.9	569.769	2	12.5342	0.8120-0.8346	3520	99300	581387	8333	210719_PC3_Growing_2_Slot1-15_1_1839.d	2	P06702|S10A9_HUMAN			FALSE
DTNADKQLSFE	40.34	1266.57	11	-2.2	634.288	2	11.8707	0.8543-0.8769			551409	7857	210719_PC3_Growing_2_Slot1-15_1_1839.d	1	P06702|S10A9_HUMAN			FALSE
DTNADKQLSFEE	51.69	1395.62	12	1	698.811	2	12.7858	0.8797-0.9022	1890	83100	591380	8492	210719_PC3_Growing_2_Slot1-15_1_1839.d	4	P06702|S10A9_HUMAN			FALSE
DVNAAIATIK	37.23	1014.57	10	-5	508.287	2	15.4925	0.7950-0.8176			719497	10555	210719_PC3_Growing_2_Slot1-15_1_1839.d	1	Q6PEY2|TBA3E_HUMAN;Q71U36|TBA1A_HUMAN;P68363|TBA1B_HUMAN;P0DPH8|TBA3D_HUMAN;Q9BQE3|TBA1C_HUMAN;P0DPH7|TBA3C_HUMAN			FALSE
EAQAATGF	27.61	793.361	8	-1.2	794.362	1	7.5109	1.2056-1.2278			348513	4323	210719_PC3_Growing_2_Slot1-15_1_1839.d	1	P15924|DESP_HUMAN;Q15149|PLEC_HUMAN			FALSE
EDLYLKPIQR	30.85	1273.7	10	8.6	637.86	2	12.1428	0.8891-0.9116			564135	8067	210719_PC3_Growing_2_Slot1-15_1_1839.d	1	P13639|EF2_HUMAN			FALSE
EDQTEYLEER	44.42	1310.56	10	-8.6	656.279	2	7.4331	0.8637-0.8863			344895	4281	210719_PC3_Growing_2_Slot1-15_1_1839.d	1	Q58FF6|H90B4_HUMAN;P07900|HS90A_HUMAN;Q58FF7|H90B3_HUMAN;P08238|HS90B_HUMAN			FALSE
EDVFVHQTAIK	34.84	1285.67	11	-15.3	643.827	2	8.6823	0.8853-0.9078			403022	5192	210719_PC3_Growing_2_Slot1-15_1_1839.d	1	Q9Y2T7|YBOX2_HUMAN;P67809|YBOX1_HUMAN			FALSE
EEANNDLENK	30.36	1174.51	10	-3.6	588.257	2	3.3059	0.8233-0.8459			153524	1544	210719_PC3_Growing_2_Slot1-15_1_1839.d	1	P35527|K1C9_HUMAN			FALSE
EEANNDLENKIQ	47.02	1415.65	12	-1.8	708.828	2	6.8072	0.8956-0.9181			315855	3849	210719_PC3_Growing_2_Slot1-15_1_1839.d	1	P35527|K1C9_HUMAN			FALSE
EESNYELEGKIK	57.89	1437.7	12	-2.1	719.851	2	6.4562	0.9369-0.9593	542	14200	297718	3592	210719_PC3_Growing_2_Slot1-15_1_1839.d	2	P13645|K1C10_HUMAN			FALSE
EFTPEVQASWQK	30.1	1448.69	12	1.2	725.351	2	18.5441	0.9247-0.9472			861287	12881	210719_PC3_Growing_2_Slot1-15_1_1839.d	2	P69891|HBG1_HUMAN;P69892|HBG2_HUMAN			FALSE
EGDVLTLLESER	44.19	1359.69	12	-14.8	680.837	2	35.468	0.9106-0.9331			1649200	26590	210719_PC3_Growing_2_Slot1-15_1_1839.d	2	P62857|RS28_HUMAN			FALSE
EGMNIVEAMER	30.84	1277.57	11	5.9	639.794	2	23.8423	0.8609-0.8834			1107732	17052	210719_PC3_Growing_2_Slot1-15_1_1839.d	2	P62937|PPIA_HUMAN			FALSE
EHALLAYTLGVK	49.94	1313.73	12	-1.8	657.869	2	21.272	0.9247-0.9472	806	19100	987695	15023	210719_PC3_Growing_2_Slot1-15_1_1839.d	5	Q5VTE0|EF1A3_HUMAN;Q05639|EF1A2_HUMAN;P68104|EF1A1_HUMAN			FALSE
EIIDLVLDR	26.51	1084.61	9	0	543.31	2	35.6664	0.8289-0.8515	823	17100	1653775	26695	210719_PC3_Growing_2_Slot1-15_1_1839.d	3	Q71U36|TBA1A_HUMAN;P68363|TBA1B_HUMAN;Q9BQE3|TBA1C_HUMAN			FALSE
EITALAPSTMK	25.44	1160.61	11	6.5	581.313	2	14.0631	0.8459-0.8684			653237	9557	210719_PC3_Growing_2_Slot1-15_1_1839.d	3	P60709|ACTB_HUMAN;P63267|ACTH_HUMAN;P68133|ACTS_HUMAN;P62736|ACTA_HUMAN;P63261|ACTG_HUMAN;P68032|ACTC_HUMAN			FALSE
EKGLDGAKKAV	30.11	1114.63	11	-6.6	558.317	2	3.5002	0.8016-0.8242			162551	1631	210719_PC3_Growing_2_Slot1-15_1_1839.d	1	P81605|DCD_HUMAN			FALSE
ELADIKQAYL	24.18	1162.62	10	-3.6	582.313	2	22.9631	0.8430-0.8656			1066776	16326	210719_PC3_Growing_2_Slot1-15_1_1839.d	1	Q8WXX5|DNJC9_HUMAN			FALSE
ELAQQIQKV	30.55	1055.6	9	-3.5	528.801	2	8.9739	0.8026-0.8252			416656	5416	210719_PC3_Growing_2_Slot1-15_1_1839.d	1	P60842|IF4A1_HUMAN;Q14240|IF4A2_HUMAN			FALSE
ELDEHISYV	25.07	1103.51	9	9.3	552.766	2	17.1159	0.8139-0.8365			794924	11780	210719_PC3_Growing_2_Slot1-15_1_1839.d	1	O00471|EXOC5_HUMAN			FALSE
ELFSSPPAV	26.78	945.481	9	4.9	946.487	1	29.4861	1.3594-1.3814			1370193	21147	210719_PC3_Growing_2_Slot1-15_1_1839.d	1	O94916|NFAT5_HUMAN			FALSE
ELGIWEPLAVK	31.92	1253.7	11	14.7	627.864	2	38.2787	0.8891-0.9116			1780779	29433	210719_PC3_Growing_2_Slot1-15_1_1839.d	1	P49368|TCPG_HUMAN			FALSE
ELIDQDARDL	27.62	1186.58	10	-13.4	594.287	2	16.4939	0.8327-0.8553			765874	11338	210719_PC3_Growing_2_Slot1-15_1_1839.d	1	P07355|ANXA2_HUMAN			FALSE
ELIDQDARDLY	45.69	1349.65	11	6	675.83	2	22.6133	0.8750-0.8975			1050394	16036	210719_PC3_Growing_2_Slot1-15_1_1839.d	1	P07355|ANXA2_HUMAN			FALSE
ELISNASDALDK	37.75	1274.64	12	3.6	638.323	2	13.9379	0.8741-0.8966	481	8980	646869	9447	210719_PC3_Growing_2_Slot1-15_1_1839.d	2	Q58FF6|H90B4_HUMAN;Q58FF7|H90B3_HUMAN;P14625|ENPL_HUMAN;P08238|HS90B_HUMAN;Q58FF8|H90B2_HUMAN			FALSE
ELISNSSDALDK	35.09	1290.63	12	5.5	646.322	2	10.0531	0.8825-0.9050			466795	6385	210719_PC3_Growing_2_Slot1-15_1_1839.d	1	P07900|HS90A_HUMAN;Q14568|HS902_HUMAN			FALSE
ELMEQVPHI	28.6	1094.54	9	-9.3	548.27	2	24.1727	0.8524-0.8750			1123185	17307	210719_PC3_Growing_2_Slot1-15_1_1839.d	2	Q8TF05|PP4R1_HUMAN			FALSE
ELPLPAFE	21.46	914.475	8	-0.2	915.476	1	38.2787	1.3300-1.3520			1780759	29413	210719_PC3_Growing_2_Slot1-15_1_1839.d	1				FALSE
ENAGEDPGLA	32.65	971.42	10	0.7	972.422	1	7.1182	1.3328-1.3548			330361	4051	210719_PC3_Growing_2_Slot1-15_1_1839.d	2	P81605|DCD_HUMAN			FALSE
EQVANSAFVER	24.84	1248.61	11	8.6	625.314	2	7.472	0.8581-0.8806			346707	4305	210719_PC3_Growing_2_Slot1-15_1_1839.d	1	Q58FF7|H90B3_HUMAN;P08238|HS90B_HUMAN			FALSE
ESPEPLSQ	21.85	885.408	8	-0.2	886.409	1	8.3908	1.2629-1.2850			389316	4896	210719_PC3_Growing_2_Slot1-15_1_1839.d	2				FALSE
ESTLHLVLR	23.3	1066.61	9	-5.8	534.308	2	13.0617	0.8252-0.8477			606848	8762	210719_PC3_Growing_2_Slot1-15_1_1839.d	1	P0CG48|UBC_HUMAN;P62979|RS27A_HUMAN;P0CG47|UBB_HUMAN;P62987|RL40_HUMAN			FALSE
ESVGKGAVHD	35.28	997.483	10	-2.4	499.744	2	2.019	0.7696-0.7922			93923	947	210719_PC3_Growing_2_Slot1-15_1_1839.d	2	P81605|DCD_HUMAN			FALSE
ESVGKGAVHDVK	45.85	1224.65	12	-16.1	613.317	2	2.8588	0.8665-0.8891			132758	1340	210719_PC3_Growing_2_Slot1-15_1_1839.d	1	P81605|DCD_HUMAN			FALSE
ESYSIYVYK	32.62	1150.55	9	-3.3	576.279	2	16.095	0.8562-0.8787			747690	11034	210719_PC3_Growing_2_Slot1-15_1_1839.d	2	P33778|H2B1B_HUMAN;P23527|H2B1O_HUMAN;Q6DRA6|H2B2D_HUMAN;P06899|H2B1J_HUMAN;Q6DN03|H2B2C_HUMAN;Q16778|H2B2E_HUMAN;Q8N257|H2B3B_HUMAN			FALSE
ESYSVYVYK	41.57	1136.54	9	-11.1	569.267	2	12.5704	0.8468-0.8694			584116	8380	210719_PC3_Growing_2_Slot1-15_1_1839.d	2	Q93079|H2B1H_HUMAN;P57053|H2BFS_HUMAN;Q99879|H2B1M_HUMAN;P62807|H2B1C_HUMAN;O60814|H2B1K_HUMAN;P58876|H2B1D_HUMAN;Q99877|H2B1N_HUMAN;Q5QNW6|H2B2F_HUMAN;Q99880|H2B1L_HUMAN			FALSE
EVISKLYAV	35.86	1020.59	9	-2.6	1021.58	1	20.2643	1.4381-1.4600	1330	17200	941335	14257	210719_PC3_Growing_2_Slot1-15_1_1839.d	3	P50990|TCPQ_HUMAN			FALSE
EVNADRITWL	39.53	1215.62	10	5.9	608.819	2	28.9613	0.8449-0.8675			1345671	20763	210719_PC3_Growing_2_Slot1-15_1_1839.d	1	Q08188|TGM3_HUMAN			FALSE
EVVGGSSDSY	50.46	998.419	10	4.3	999.425	1	7.0793	1.3511-1.3731			328550	4028	210719_PC3_Growing_2_Slot1-15_1_1839.d	1	Q15517|CDSN_HUMAN			FALSE
FAM(+15.99)EIDPSL	28.17	1037.47	9	4.4	1038.48	1	27.163	1.4143-1.4363			1262113	19453	210719_PC3_Growing_2_Slot1-15_1_1839.d	2	O43681|GET3_HUMAN	Oxidation (M)	M3:Oxidation (M):1001.00	FALSE
FAMEIDPSL	38.75	1021.48	9	0.6	1022.48	1	40.5709	1.4043-1.4262			1888061	32117	210719_PC3_Growing_2_Slot1-15_1_1839.d	2	O43681|GET3_HUMAN			FALSE
FAPDYIAGV	34.36	951.47	9	10.5	952.482	1	31.0142	1.3575-1.3795			1441024	22246	210719_PC3_Growing_2_Slot1-15_1_1839.d	1	Q9ULX3|NOB1_HUMAN			FALSE
FASENDLPEWK	41.43	1334.61	11	-3.3	668.308	2	20.4198	0.8778-0.9003			948616	14386	210719_PC3_Growing_2_Slot1-15_1_1839.d	1	P43487|RANG_HUMAN			FALSE
FASGLIHRV	27.7	998.566	9	2.9	500.289	2	8.6823	0.8271-0.8496			403023	5193	210719_PC3_Growing_2_Slot1-15_1_1839.d	1	Q8N6L1|KTAP2_HUMAN			FALSE
FATEAAITILR	45.69	1204.68	11	-2	603.343	2	28.8393	0.8506-0.8731			1340211	20667	210719_PC3_Growing_2_Slot1-15_1_1839.d	1	P17987|TCPA_HUMAN			FALSE
FAYDGKDYL	29.95	1090.5	9	-2	546.251	2	20.5122	0.8082-0.8308	824	11600	950434	14416	210719_PC3_Growing_2_Slot1-15_1_1839.d	1	P13747|HLAE_HUMAN			FALSE
FDDAVVQSDMK	28.07	1253.56	11	8.9	627.789	2	12.2983	0.8675-0.8900			571394	8174	210719_PC3_Growing_2_Slot1-15_1_1839.d	1	P11142|HSP7C_HUMAN			FALSE
FDPNTEEN	28.67	964.377	8	-10.2	965.369	1	5.2374	1.3125-1.3346			243399	2913	210719_PC3_Growing_2_Slot1-15_1_1839.d	1	P15924|DESP_HUMAN;Q15149|PLEC_HUMAN			FALSE
FEDENFILK	38.75	1153.57	9	16	577.796	2	23.3324	0.8515-0.8741			1084042	16606	210719_PC3_Growing_2_Slot1-15_1_1839.d	4	P62937|PPIA_HUMAN			FALSE
FEELNADLFR	39.18	1252.61	10	-6.8	627.303	2	30.5202	0.8684-0.8909			1418297	21869	210719_PC3_Growing_2_Slot1-15_1_1839.d	2	P54652|HSP72_HUMAN;P11142|HSP7C_HUMAN			FALSE
FFADLLDYIK	31.96	1243.65	10	6.6	622.832	2	51.3651	0.8985-0.9209			2390827	41395	210719_PC3_Growing_2_Slot1-15_1_1839.d	2	P00492|HPRT_HUMAN			FALSE
FFEVILIDPFHK	57.22	1503.81	12	19.3	752.923	2	49.1434	1.0135-1.0359			2287342	39826	210719_PC3_Growing_2_Slot1-15_1_1839.d	3	P61313|RL15_HUMAN			FALSE
FFTKTEEL	21.53	1013.51	8	-4.8	507.755	2	14.6121	0.7988-0.8214			678638	9926	210719_PC3_Growing_2_Slot1-15_1_1839.d	1	P02533|K1C14_HUMAN			FALSE
FGGHIRSV	24.47	871.466	8	4.4	436.74	2	10.092	0.7611-0.7837			468624	6426	210719_PC3_Growing_2_Slot1-15_1_1839.d	1	Q14694|UBP10_HUMAN			FALSE
FGPPIPKGV	35.83	910.528	9	-10.1	456.264	2	20.6725	0.7422-0.7649			960432	14580	210719_PC3_Growing_2_Slot1-15_1_1839.d	1	O43166|SI1L1_HUMAN;Q9P2F8|SI1L2_HUMAN			FALSE
FIASKGVKLV	47.38	1060.66	10	1	531.337	2	11.4588	0.8449-0.8675	628	12700	530459	7469	210719_PC3_Growing_2_Slot1-15_1_1839.d	1	P12814|ACTN1_HUMAN;O43707|ACTN4_HUMAN			FALSE
FIDDANYSV	39.06	1042.46	9	3.7	1043.47	1	22.8659	1.4207-1.4427			1062215	16235	210719_PC3_Growing_2_Slot1-15_1_1839.d	4	O14977|AZIN1_HUMAN			FALSE
FIDKHIAEL	29.71	1084.59	9	-1.8	543.299	2	13.6331	0.8242-0.8468	331	5850	631426	9202	210719_PC3_Growing_2_Slot1-15_1_1839.d	1	Q9Y2A7|NCKP1_HUMAN			FALSE
FIFSDTHEL	26.81	1107.52	9	4.6	554.768	2	27.2018	0.8336-0.8562			1263946	19498	210719_PC3_Growing_2_Slot1-15_1_1839.d	1	Q9UKK3|PARP4_HUMAN			FALSE
FIGEHYVHV	47.02	1099.55	9	0.3	550.777	2	13.5713	0.8571-0.8797	93	2510	629604	9168	210719_PC3_Growing_2_Slot1-15_1_1839.d	1	P08581|MET_HUMAN			FALSE
FIHQHFVEV	37.47	1154.59	9	13.8	578.305	2	13.1783	0.8421-0.8647			612296	8846	210719_PC3_Growing_2_Slot1-15_1_1839.d	2	O94889|KLH18_HUMAN			FALSE
FISEFEHRV	29.52	1162.58	9	-15.9	582.283	2	12.0067	0.8430-0.8656			557778	7968	210719_PC3_Growing_2_Slot1-15_1_1839.d	1	Q9UNM6|PSD13_HUMAN			FALSE
FLADPSAFV	43.4	965.486	9	5.3	966.492	1	41.1404	1.3704-1.3924			1914702	32832	210719_PC3_Growing_2_Slot1-15_1_1839.d	1	P05388|RLA0_HUMAN;Q8NHW5|RLA0L_HUMAN			FALSE
FLADPSAFVA	40.19	1036.52	10	5.6	1037.53	1	38.9836	1.4216-1.4436			1813702	30172	210719_PC3_Growing_2_Slot1-15_1_1839.d	1	P05388|RLA0_HUMAN;Q8NHW5|RLA0L_HUMAN			FALSE
FLADPSAFVAA	51.13	1107.56	11	2.2	1108.56	1	39.9441	1.4664-1.4883			1858648	31312	210719_PC3_Growing_2_Slot1-15_1_1839.d	3	P05388|RLA0_HUMAN;Q8NHW5|RLA0L_HUMAN			FALSE
FLAEEGFYKF	44.01	1249.6	10	2.6	625.806	2	34.1204	0.8647-0.8872	311	5270	1584266	25130	210719_PC3_Growing_2_Slot1-15_1_1839.d	2	P46977|STT3A_HUMAN			FALSE
FLAGAVTSV	25.21	863.475	9	10.6	864.486	1	25.4627	1.2942-1.3162			1183058	18176	210719_PC3_Growing_2_Slot1-15_1_1839.d	1	A8MPS7|YDJC_HUMAN			FALSE
FLANIGTSV	23.28	920.497	9	0.9	921.499	1	29.1945	1.3410-1.3630			1356592	20956	210719_PC3_Growing_2_Slot1-15_1_1839.d	1	Q9UKG1|DP13A_HUMAN			FALSE
FLAPWATIA	33.84	988.538	9	-1	989.538	1	48.3163	1.3914-1.4134			2249286	39318	210719_PC3_Growing_2_Slot1-15_1_1839.d	2	P42785|PCP_HUMAN			FALSE
FLASESLIKQI	53.81	1247.71	11	2.3	624.861	2	32.3999	0.8778-0.9003			1505649	23397	210719_PC3_Growing_2_Slot1-15_1_1839.d	1	P62906|RL10A_HUMAN			FALSE
FLDATLTSV	26.39	965.507	9	6.9	966.515	1	34.8613	1.4015-1.4235			1620875	25979	210719_PC3_Growing_2_Slot1-15_1_1839.d	1	O43462|MBTP2_HUMAN			FALSE
FLDDNQIVT	34.32	1063.52	9	0.8	1064.52	1	24.8762	1.4399-1.4618			1155847	17785	210719_PC3_Growing_2_Slot1-15_1_1839.d	1	P62873|GBB1_HUMAN			FALSE
FLDEDDM(+15.99)SL	36.04	1099.44	9	3	1100.44	1	24.2505	1.4500-1.4719			1126805	17351	210719_PC3_Growing_2_Slot1-15_1_1839.d	1	Q86XL3|ANKL2_HUMAN	Oxidation (M)	M7:Oxidation (M):1001.00	FALSE
FLDEDDMSL	35.47	1083.44	9	2.8	1084.45	1	35.3708	1.4527-1.4746			1644630	26490	210719_PC3_Growing_2_Slot1-15_1_1839.d	2	Q86XL3|ANKL2_HUMAN			FALSE
FLDEKSGSFV	29.15	1127.55	10	-1.7	564.778	2	20.5102	0.8054-0.8280	355	5770	951343	14431	210719_PC3_Growing_2_Slot1-15_1_1839.d	1	Q969P5|FBX32_HUMAN			FALSE
FLDEKTHEL	23.47	1130.56	9	7.2	566.288	2	8.2936	0.8459-0.8684			384778	4828	210719_PC3_Growing_2_Slot1-15_1_1839.d	2	Q9H0K6|PUS7L_HUMAN			FALSE
FLDENVHFF	30.25	1166.54	9	-5.9	584.27	2	37.3615	0.8252-0.8477			1737724	28396	210719_PC3_Growing_2_Slot1-15_1_1839.d	1	Q86TI2|DPP9_HUMAN			FALSE
FLDEPTNHL	33.27	1084.52	9	3.6	543.265	2	16.3231	0.7960-0.8186	619	9860	755860	11158	210719_PC3_Growing_2_Slot1-15_1_1839.d	1	Q9UG63|ABCF2_HUMAN			FALSE
FLDGNELTL	28.21	1020.51	9	-2.9	1021.51	1	39.0647	1.4308-1.4527			1817350	30244	210719_PC3_Growing_2_Slot1-15_1_1839.d	2	O00299|CLIC1_HUMAN			FALSE
FLDGNEM(+15.99)TL	33.89	1054.46	9	1.3	1055.47	1	22.7493	1.4253-1.4472			1056763	16147	210719_PC3_Growing_2_Slot1-15_1_1839.d	3	Q9Y696|CLIC4_HUMAN	Oxidation (M)	M7:Oxidation (M):1001.00	FALSE
FLDGNEMTL	22.26	1038.47	9	7.5	1039.48	1	34.0997	1.4262-1.4481			1585172	25142	210719_PC3_Growing_2_Slot1-15_1_1839.d	2	Q9Y696|CLIC4_HUMAN			FALSE
FLDGRPLTL	30.89	1030.58	9	-7	516.291	2	29.5055	0.8054-0.8280			1371105	21165	210719_PC3_Growing_2_Slot1-15_1_1839.d	3	Q9H0Y0|ATG10_HUMAN			FALSE
FLDGYVSQL	34.3	1040.52	9	0.6	1041.52	1	38.4977	1.4335-1.4554			1790850	29670	210719_PC3_Growing_2_Slot1-15_1_1839.d	2	Q8WUM0|NU133_HUMAN			FALSE
FLDLGPPGI	31.56	927.506	9	-0.5	928.508	1	45.5568	1.3539-1.3759			2121156	37242	210719_PC3_Growing_2_Slot1-15_1_1839.d	3	Q9NWF9|RN216_HUMAN			FALSE
FLDNERHEV	46.08	1157.55	9	-0.5	579.777	2	5.8499	0.8647-0.8872	1170	33500	271452	3252	210719_PC3_Growing_2_Slot1-15_1_1839.d	2	Q16512|PKN1_HUMAN			FALSE
FLDNGPKTI	41.85	1003.53	9	-2.8	502.77	2	13.5718	0.7762-0.7988			630516	9186	210719_PC3_Growing_2_Slot1-15_1_1839.d	1	P78344|IF4G2_HUMAN			FALSE
FLDPDRHFL	31.37	1158.58	9	2.5	580.296	2	20.9676	0.8496-0.8722			974069	14807	210719_PC3_Growing_2_Slot1-15_1_1839.d	2	Q6ZRV2|FA83H_HUMAN			FALSE
FLDPNNIPKA	41.26	1127.6	10	1.7	564.803	2	18.6443	0.8120-0.8346	2930	61300	864925	12943	210719_PC3_Growing_2_Slot1-15_1_1839.d	2	Q9BVK2|ALG8_HUMAN			FALSE
FLDPRPLTV	38.81	1056.6	9	10.4	529.308	2	25.9486	0.8007-0.8233	1260	19400	1205739	18507	210719_PC3_Growing_2_Slot1-15_1_1839.d	3	Q16678|CP1B1_HUMAN			FALSE
FLDRESIKL	23.24	1119.63	9	5.5	560.821	2	17.8414	0.8271-0.8496	303	4830	826721	12287	210719_PC3_Growing_2_Slot1-15_1_1839.d	1	P21333|FLNA_HUMAN;O75369|FLNB_HUMAN			FALSE
FLDSEVSEL	36.09	1037.49	9	0.9	1038.49	1	32.361	1.4226-1.4445			1503814	23350	210719_PC3_Growing_2_Slot1-15_1_1839.d	3	Q9BPX3|CND3_HUMAN			FALSE
FLDSLIYGA	29.21	997.512	9	0.8	998.514	1	43.7201	1.4463-1.4682			2035507	35629	210719_PC3_Growing_2_Slot1-15_1_1839.d	1	Q9BRV3|SWET1_HUMAN			FALSE
FLDSTSPLL	36.3	991.523	9	3.2	992.527	1	39.5165	1.4134-1.4354			1838404	30736	210719_PC3_Growing_2_Slot1-15_1_1839.d	1	Q5VYK3|ECM29_HUMAN			FALSE
FLEENSFSV	30.87	1070.49	9	-5.8	1071.49	1	31.8747	1.4436-1.4655			1481035	22921	210719_PC3_Growing_2_Slot1-15_1_1839.d	1	Q9UPP1|PHF8_HUMAN			FALSE
FLEKLLPPV	30.58	1054.64	9	-7.2	528.322	2	39.7965	0.8195-0.8421	207	6000	1850380	31090	210719_PC3_Growing_2_Slot1-15_1_1839.d	2	O95372|LYPA2_HUMAN			FALSE
FLFGEEPSKL	34.95	1165.6	10	10.8	583.811	2	29.5444	0.8524-0.8750			1372916	21188	210719_PC3_Growing_2_Slot1-15_1_1839.d	1	Q86XL3|ANKL2_HUMAN			FALSE
FLGEFATDI	39.11	1011.49	9	1.1	1012.49	1	41.568	1.4107-1.4326			1934809	33271	210719_PC3_Growing_2_Slot1-15_1_1839.d	1	Q6NXG1|ESRP1_HUMAN			FALSE
FLGEKIASV	31.55	962.544	9	0.5	482.276	2	18.9571	0.7601-0.7828			880401	13221	210719_PC3_Growing_2_Slot1-15_1_1839.d	1	Q8N128|F177A_HUMAN			FALSE
FLGPNPFVA	34.79	960.507	9	7	961.515	1	38.8281	1.3722-1.3942			1806399	30021	210719_PC3_Growing_2_Slot1-15_1_1839.d	2	O14684|PTGES_HUMAN			FALSE
FLGPWPAAS	36.61	944.476	9	-2.6	945.475	1	35.0404	1.3309-1.3530			1629067	26125	210719_PC3_Growing_2_Slot1-15_1_1839.d	1	P30533|AMRP_HUMAN			FALSE
FLGTTPTL	25.74	848.464	8	12.6	849.477	1	28.9613	1.2988-1.3208			1345664	20756	210719_PC3_Growing_2_Slot1-15_1_1839.d	1	Q15393|SF3B3_HUMAN			FALSE
FLIRESETL	26.84	1106.6	9	17.2	554.312	2	21.1036	0.8355-0.8581			980428	14908	210719_PC3_Growing_2_Slot1-15_1_1839.d	1	P07948|LYN_HUMAN			FALSE
FLKNELDNV	31.4	1090.57	9	3.6	546.289	2	15.7257	0.8280-0.8506			730401	10731	210719_PC3_Growing_2_Slot1-15_1_1839.d	1	Q9BWF2|TRAIP_HUMAN			FALSE
FLLDKKIGV	40.39	1031.64	9	0.3	516.823	2	20.7327	0.8026-0.8252	2090	64700	960431	14579	210719_PC3_Growing_2_Slot1-15_1_1839.d	2	P78371|TCPB_HUMAN			FALSE
FLLDPVKGERL	36.57	1285.74	11	-3.5	643.871	2	24.9734	0.9060-0.9284	341	8370	1160390	17858	210719_PC3_Growing_2_Slot1-15_1_1839.d	3	Q15149|PLEC_HUMAN			FALSE
FLLEKGYEV	35.15	1096.58	9	-17.4	549.284	2	24.3088	0.8176-0.8402	619	9920	1129541	17405	210719_PC3_Growing_2_Slot1-15_1_1839.d	2	O60547|GMDS_HUMAN			FALSE
FLLGPRLVLA	49.58	1097.7	10	-4.8	549.849	2	42.0006	0.8327-0.8553	793	12400	1954915	33709	210719_PC3_Growing_2_Slot1-15_1_1839.d	3	P49755|TMEDA_HUMAN			FALSE
FLLPHPGLQV	32.05	1119.64	10	8.5	560.831	2	34.2198	0.8506-0.8731			1590658	25264	210719_PC3_Growing_2_Slot1-15_1_1839.d	2	Q6DD88|ATLA3_HUMAN			FALSE
FLMSLVNQVPK	38.63	1274.71	11	-4.2	638.354	2	32.3805	0.8872-0.9097			1504738	23380	210719_PC3_Growing_2_Slot1-15_1_1839.d	2	O00303|EIF3F_HUMAN			FALSE
FLPAGIVAV	30.52	885.532	9	3.5	886.537	1	41.4514	1.3318-1.3539			1929336	33162	210719_PC3_Growing_2_Slot1-15_1_1839.d	1	O95905|ECD_HUMAN			FALSE
FLPDANSSV	33.38	948.455	9	-2.9	949.454	1	17.1791	1.3282-1.3502			797639	11813	210719_PC3_Growing_2_Slot1-15_1_1839.d	1	Q96ST3|SIN3A_HUMAN			FALSE
FLPEPMGTA	28.97	961.458	9	11.8	962.471	1	25.1095	1.3676-1.3896			1166735	17945	210719_PC3_Growing_2_Slot1-15_1_1839.d	2	P35613|BASI_HUMAN			FALSE
FLPESVAVV	22.36	959.533	9	-1.8	960.532	1	35.5069	1.3676-1.3896			1651018	26620	210719_PC3_Growing_2_Slot1-15_1_1839.d	1				FALSE
FLQEGDLISA	36.13	1091.55	10	5.9	1092.56	1	32.225	1.4628-1.4846			1497419	23213	210719_PC3_Growing_2_Slot1-15_1_1839.d	2	Q13868|EXOS2_HUMAN			FALSE
FLQENTHVRL	35.44	1255.67	10	8.4	628.842	2	11.1668	0.9116-0.9341			518645	7277	210719_PC3_Growing_2_Slot1-15_1_1839.d	1	P31941|ABC3A_HUMAN;Q9UH17|ABC3B_HUMAN			FALSE
FLQPELVKL	34.11	1085.65	9	7.6	543.832	2	33.6718	0.8280-0.8506	112	3200	1564132	24664	210719_PC3_Growing_2_Slot1-15_1_1839.d	2	Q14997|PSME4_HUMAN			FALSE
FLSDGTIISV	26.48	1050.56	10	-6.7	1051.55	1	40.8235	1.4445-1.4664			1900006	32440	210719_PC3_Growing_2_Slot1-15_1_1839.d	1	Q969X6|UTP4_HUMAN			FALSE
FLSEHPNVTL	48.08	1155.59	10	1.1	578.801	2	21.1189	0.8336-0.8562	2670	34200	978614	14882	210719_PC3_Growing_2_Slot1-15_1_1839.d	1	Q9UH17|ABC3B_HUMAN			FALSE
FLSEKDSLL	32.56	1050.56	9	-0.8	526.283	2	23.4484	0.7960-0.8186	677	10800	1091317	16729	210719_PC3_Growing_2_Slot1-15_1_1839.d	1	Q15149|PLEC_HUMAN			FALSE
FLSKQQASQVL	33.98	1247.69	11	-11.7	624.84	2	13.295	0.8694-0.8919			617760	8946	210719_PC3_Growing_2_Slot1-15_1_1839.d	1	P07225|PROS_HUMAN			FALSE
FLSKQQASQVLV	32.1	1346.76	12	1.3	674.382	2	17.4318	0.8966-0.9191			809461	12013	210719_PC3_Growing_2_Slot1-15_1_1839.d	1	P07225|PROS_HUMAN			FALSE
FLSQLEITFR	30.07	1252.68	10	-8.3	627.339	2	36.6385	0.8600-0.8825			1703961	27711	210719_PC3_Growing_2_Slot1-15_1_1839.d	1	P61221|ABCE1_HUMAN			FALSE
FLSSEAANV	30.35	936.455	9	7.5	937.464	1	15.7063	1.3355-1.3575			729482	10706	210719_PC3_Growing_2_Slot1-15_1_1839.d	2	Q03169|TNAP2_HUMAN			FALSE
FLSVVSSVLTEK	45.32	1307.73	12	-0.3	654.87	2	34.5493	0.9078-0.9303	5970	77700	1598948	25508	210719_PC3_Growing_2_Slot1-15_1_1839.d	12	P02008|HBAZ_HUMAN			FALSE
FLTEINSTV	41.33	1022.53	9	5.5	1023.53	1	27.6683	1.4088-1.4308			1285816	19912	210719_PC3_Growing_2_Slot1-15_1_1839.d	2	Q49AG3|ZBED5_HUMAN			FALSE
FLTPPLLSV	22.12	985.585	9	-0.5	986.585	1	51.6956	1.4143-1.4363			2406277	41647	210719_PC3_Growing_2_Slot1-15_1_1839.d	1				FALSE
FLVGERVTL	28.91	1032.6	9	-4.1	517.3	2	26.7309	0.7979-0.8205			1242146	19154	210719_PC3_Growing_2_Slot1-15_1_1839.d	1	P26641|EF1G_HUMAN			FALSE
FLYTGEGDTV	52.19	1100.5	10	-1.9	1101.5	1	23.784	1.4180-1.4399			1104993	16995	210719_PC3_Growing_2_Slot1-15_1_1839.d	2	P98170|XIAP_HUMAN			FALSE
FM(+15.99)ATIAEGL	30.08	967.468	9	4.8	968.474	1	28.5283	1.3740-1.3960			1325717	20477	210719_PC3_Growing_2_Slot1-15_1_1839.d	1	Q49A26|GLYR1_HUMAN	Oxidation (M)	M2:Oxidation (M):1001.00	FALSE
FMDDTSRSI	29.18	1070.47	9	18.3	536.249	2	10.4224	0.7932-0.8158			484090	6694	210719_PC3_Growing_2_Slot1-15_1_1839.d	1	P62857|RS28_HUMAN			FALSE
FNEKSKEL	28.36	993.513	8	15.3	497.768	2	3.8339	0.7932-0.8158			178012	1894	210719_PC3_Growing_2_Slot1-15_1_1839.d	1	P13645|K1C10_HUMAN			FALSE
FPGQLNADLR	24.86	1129.59	10	19.4	565.809	2	17.2763	0.8524-0.8750			802187	11891	210719_PC3_Growing_2_Slot1-15_1_1839.d	1	P68371|TBB4B_HUMAN;P07437|TBB5_HUMAN			FALSE
FQDENHLYL	33.22	1177.54	9	6	589.777	2	19.1514	0.8506-0.8731			889492	13372	210719_PC3_Growing_2_Slot1-15_1_1839.d	2	Q9Y5S2|MRCKB_HUMAN			FALSE
FQDPNAFAV	23.17	1007.47	9	0	1008.47	1	26.6532	1.3960-1.4180			1238510	19094	210719_PC3_Growing_2_Slot1-15_1_1839.d	1	Q14207|NPAT_HUMAN			FALSE
FQDPSFPAI	36.79	1020.49	9	-6.9	1021.49	1	37.9483	1.4116-1.4335			1765169	29021	210719_PC3_Growing_2_Slot1-15_1_1839.d	2	P17655|CAN2_HUMAN			FALSE
FQDPVPLTV	40.84	1014.54	9	7.6	1015.55	1	38.1232	1.4363-1.4582			1773416	29222	210719_PC3_Growing_2_Slot1-15_1_1839.d	6	O15164|TIF1A_HUMAN			FALSE
FQTIGLSAA	30.37	906.481	9	1.5	907.484	1	26.7892	1.3153-1.3374			1244868	19194	210719_PC3_Growing_2_Slot1-15_1_1839.d	1	P10696|PPBN_HUMAN;P09923|PPBI_HUMAN;P05187|PPB1_HUMAN			FALSE
FRSGKYDLD	28.59	1099.53	9	-13.2	550.761	2	5.1402	0.8101-0.8327			238874	2858	210719_PC3_Growing_2_Slot1-15_1_1839.d	1	P06733|ENOA_HUMAN			FALSE
FRVPTANV	21.32	902.497	8	-8.5	452.249	2	14.4955	0.7403-0.7630			673187	9839	210719_PC3_Growing_2_Slot1-15_1_1839.d	1	P04406|G3P_HUMAN			FALSE
FRVPTANVS	35.56	989.529	9	12.7	495.775	2	11.9873	0.7667-0.7894			556867	7951	210719_PC3_Growing_2_Slot1-15_1_1839.d	2	P04406|G3P_HUMAN			FALSE
FRVPTANVSVVD	23.4	1302.69	12	-9.2	652.344	2	23.784	0.8816-0.9041			1105000	17002	210719_PC3_Growing_2_Slot1-15_1_1839.d	2	P04406|G3P_HUMAN			FALSE
FSFPVSVGV	29.91	937.491	9	6.6	938.499	1	45.0087	1.3429-1.3649			2095688	36806	210719_PC3_Growing_2_Slot1-15_1_1839.d	2	Q13115|DUS4_HUMAN			FALSE
FSTTVIQNV	25.39	1007.53	9	-1.2	1008.53	1	24.7985	1.3988-1.4207			1152232	17746	210719_PC3_Growing_2_Slot1-15_1_1839.d	1	Q9Y5K8|VATD_HUMAN			FALSE
FTVLLMPNGPMR	26.61	1374.72	12	15.9	688.371	2	36.8756	0.8891-0.9116			1714900	27922	210719_PC3_Growing_2_Slot1-15_1_1839.d	1	Q9UQ80|PA2G4_HUMAN			FALSE
FVDDYTVRV	44.08	1112.55	9	-1.5	557.278	2	20.1425	0.8205-0.8430	12500	594000	935891	14177	210719_PC3_Growing_2_Slot1-15_1_1839.d	5	O00487|PSDE_HUMAN			FALSE
FVDGSAIQV	41.25	934.476	9	4.5	935.482	1	23.5119	1.3456-1.3676			1092217	16735	210719_PC3_Growing_2_Slot1-15_1_1839.d	2	Q9NUQ6|SPS2L_HUMAN			FALSE
FVDPAQITM	37.94	1020.5	9	4.7	1021.5	1	33.3805	1.4079-1.4299			1551380	24428	210719_PC3_Growing_2_Slot1-15_1_1839.d	1	P23921|RIR1_HUMAN			FALSE
FVFEPPPGV	29.14	987.506	9	11.9	988.519	1	38.9448	1.3658-1.3878			1811885	30143	210719_PC3_Growing_2_Slot1-15_1_1839.d	2	Q14204|DYHC1_HUMAN			FALSE
FVFSLVDAMNGK	48.31	1326.66	12	2	664.337	2	40.5593	0.8938-0.9163	509	15500	1883442	31968	210719_PC3_Growing_2_Slot1-15_1_1839.d	4	P40926|MDHM_HUMAN			FALSE
FVLPELPSV	33.54	999.564	9	1.4	1000.57	1	50.7979	1.4006-1.4226			2364500	40994	210719_PC3_Growing_2_Slot1-15_1_1839.d	2	P53990|IST1_HUMAN			FALSE
FVNDIFERI	41.2	1151.6	9	-2.9	576.801	2	35.8373	0.8318-0.8543			1666538	26942	210719_PC3_Growing_2_Slot1-15_1_1839.d	1	P23527|H2B1O_HUMAN;Q99879|H2B1M_HUMAN;O60814|H2B1K_HUMAN;P58876|H2B1D_HUMAN;Q93079|H2B1H_HUMAN;P57053|H2BFS_HUMAN;P33778|H2B1B_HUMAN;P62807|H2B1C_HUMAN;Q99877|H2B1N_HUMAN;P06899|H2B1J_HUMAN;Q5QNW6|H2B2F_HUMAN;Q16778|H2B2E_HUMAN;Q99880|H2B1L_HUMAN;Q8N257|H2B3B_HUMAN			FALSE
FVWSGTAEA	42.15	966.445	9	1.3	967.447	1	22.8854	1.3346-1.3566			1063130	16256	210719_PC3_Growing_2_Slot1-15_1_1839.d	3	Q9UPT9|UBP22_HUMAN			FALSE
FWEVISDEHGID	34.52	1445.65	12	4.2	723.829	2	32.0108	0.9350-0.9575			1487405	23033	210719_PC3_Growing_2_Slot1-15_1_1839.d	1	P68371|TBB4B_HUMAN;P07437|TBB5_HUMAN			FALSE
FYNELTEILVR	45.63	1395.74	11	2.3	698.875	2	40.6875	0.9284-0.9509			1893596	32288	210719_PC3_Growing_2_Slot1-15_1_1839.d	4	Q8WUM4|PDC6I_HUMAN			FALSE
G(+42.01)EYKFQNALLVR	24.78	1478.79	12	-1.3	740.396	2	31.8553	0.9518-0.9743			1480139	22919	210719_PC3_Growing_2_Slot1-15_1_1839.d	1	P02768|ALBU_HUMAN	Acetylation (N-term)	G1:Acetylation (N-term):1001.00	FALSE
G(+42.01)GGGSGCY	24.51	698.233	8	1	699.237	1	32.4816	1.0619-1.0842			1509293	23465	210719_PC3_Growing_2_Slot1-15_1_1839.d	1	Q9ULT6|ZNRF3_HUMAN	Acetylation (N-term)	G1:Acetylation (N-term):1001.00	FALSE
GAVHDVKDVLD	40.17	1166.59	11	-6.2	584.297	2	8.0745	0.8562-0.8787			374789	4673	210719_PC3_Growing_2_Slot1-15_1_1839.d	1	P81605|DCD_HUMAN			FALSE
GAVHDVKDVLDS	53.18	1253.63	12	-11.2	627.809	2	9.5229	0.9031-0.9256	765	15500	442187	5915	210719_PC3_Growing_2_Slot1-15_1_1839.d	2	P81605|DCD_HUMAN			FALSE
GEVPLTPT	22.89	812.428	8	6.7	813.436	1	14.9231	1.2269-1.2490			693149	10133	210719_PC3_Growing_2_Slot1-15_1_1839.d	3	Q6ZNJ1|NBEL2_HUMAN			FALSE
GGGAGGGDGGIL	31.09	886.414	12	2.3	887.418	1	11.8124	1.2914-1.3135			548665	7795	210719_PC3_Growing_2_Slot1-15_1_1839.d	1	P35527|K1C9_HUMAN			FALSE
GGLGKLGKDA	44.54	914.519	10	-0.4	458.264	2	4.0283	0.7611-0.7837			187107	2049	210719_PC3_Growing_2_Slot1-15_1_1839.d	1	P81605|DCD_HUMAN			FALSE
GIDSSSPEV	41.04	889.403	9	3.4	890.408	1	8.8767	1.3024-1.3245			412106	5336	210719_PC3_Growing_2_Slot1-15_1_1839.d	2	Q15365|PCBP1_HUMAN			FALSE
GIFDDPPAL	30.67	943.465	9	-0.7	944.466	1	40.9013	1.3768-1.3988			1903695	32553	210719_PC3_Growing_2_Slot1-15_1_1839.d	2	O60216|RAD21_HUMAN			FALSE
GIFGGHIRSV	32.35	1041.57	10	-2.8	521.789	2	10.1073	0.8430-0.8656	901	16800	467705	6401	210719_PC3_Growing_2_Slot1-15_1_1839.d	1	Q14694|UBP10_HUMAN			FALSE
GIIGGLTSV	35.93	815.475	9	4.9	816.481	1	31.2085	1.2896-1.3116			1450147	22429	210719_PC3_Growing_2_Slot1-15_1_1839.d	1	Q5THJ4|VP13D_HUMAN			FALSE
GIPEFWLTVFK	30.01	1335.72	11	1.9	668.866	2	53.6484	0.9228-0.9453			2497204	43174	210719_PC3_Growing_2_Slot1-15_1_1839.d	1	P55209|NP1L1_HUMAN			FALSE
GIVEGLM(+15.99)TTV	37.98	1034.53	10	-5.6	1035.53	1	27.6294	1.4363-1.4582			1283996	19880	210719_PC3_Growing_2_Slot1-15_1_1839.d	1	O14556|G3PT_HUMAN;P04406|G3P_HUMAN	Oxidation (M)	M7:Oxidation (M):1001.00	FALSE
GIVGGLSTV	34.31	801.46	9	-2.3	802.46	1	23.9784	1.2730-1.2951			1114096	17158	210719_PC3_Growing_2_Slot1-15_1_1839.d	2	Q9H3K2|GHITM_HUMAN			FALSE
GLADASLLKKV	40.52	1113.68	11	4.4	557.844	2	18.0776	0.8553-0.8778			839482	12532	210719_PC3_Growing_2_Slot1-15_1_1839.d	1	Q9UBB4|ATX10_HUMAN			FALSE
GLADGLVQA	24.48	842.45	9	7.1	843.458	1	23.0603	1.3080-1.3300			1071315	16395	210719_PC3_Growing_2_Slot1-15_1_1839.d	1	O95382|M3K6_HUMAN			FALSE
GLADITQQL	25.94	957.513	9	13	958.527	1	31.7192	1.3823-1.4043			1473770	22808	210719_PC3_Growing_2_Slot1-15_1_1839.d	1	Q9NYV4|CDK12_HUMAN			FALSE
GLADKVYFL	23.07	1024.56	9	-2.3	513.283	2	33.9615	0.8026-0.8252	806	11200	1576024	24934	210719_PC3_Growing_2_Slot1-15_1_1839.d	1	P27708|PYR1_HUMAN			FALSE
GLADNTVIAKV	25.08	1099.62	11	-10.6	550.81	2	19.3846	0.8261-0.8487			900398	13550	210719_PC3_Growing_2_Slot1-15_1_1839.d	1	P26639|SYTC_HUMAN			FALSE
GLADPSALTQA	44.42	1042.53	11	6.7	1043.54	1	21.0453	1.4463-1.4682			977697	14859	210719_PC3_Growing_2_Slot1-15_1_1839.d	2	Q96S55|WRIP1_HUMAN			FALSE
GLAEFQENV	33	1005.48	9	-1.1	1006.48	1	22.3957	1.3933-1.4152			1040382	15858	210719_PC3_Growing_2_Slot1-15_1_1839.d	1	Q9HBM1|SPC25_HUMAN			FALSE
GLAESVSTL	36.65	875.46	9	-3.1	876.459	1	21.9053	1.3190-1.3410			1017696	15522	210719_PC3_Growing_2_Slot1-15_1_1839.d	1	P53990|IST1_HUMAN			FALSE
GLAFSLNGV	37.26	876.471	9	-0.4	877.472	1	38.5172	1.3273-1.3493			1791774	29700	210719_PC3_Growing_2_Slot1-15_1_1839.d	2	Q8TCT9|HM13_HUMAN			FALSE
GLAGAVSEL	29.2	815.439	9	3.8	816.444	1	23.9201	1.2647-1.2868			1111365	17109	210719_PC3_Growing_2_Slot1-15_1_1839.d	1	Q9Y490|TLN1_HUMAN			FALSE
GLAGLLGEGV	22.13	884.497	10	1.8	885.5	1	38.2593	1.3181-1.3401			1779842	29390	210719_PC3_Growing_2_Slot1-15_1_1839.d	1	Q9UNM6|PSD13_HUMAN			FALSE
GLAKSIHHA	45.32	932.519	9	-3.6	467.262	2	0.7891	0.7781-0.8007			37043	389	210719_PC3_Growing_2_Slot1-15_1_1839.d	1	P46781|RS9_HUMAN			FALSE
GLALKVQEV	29.77	955.57	9	-1.4	478.789	2	17.3929	0.7545-0.7771	229	4130	807639	11979	210719_PC3_Growing_2_Slot1-15_1_1839.d	2	Q8IZW8|TENS4_HUMAN			FALSE
GLALLYSGV	36.23	891.506	9	-1.4	892.507	1	39.8858	1.3346-1.3566			1855885	31231	210719_PC3_Growing_2_Slot1-15_1_1839.d	3	Q99437|VATO_HUMAN			FALSE
GLAPGGLAVV	35.18	852.507	10	-6.1	853.504	1	31.7775	1.3144-1.3364			1476496	22852	210719_PC3_Growing_2_Slot1-15_1_1839.d	1	O95785|WIZ_HUMAN			FALSE
GLAPGTAYL	28.57	861.46	9	9.3	862.47	1	25.7349	1.3116-1.3337			1195778	18380	210719_PC3_Growing_2_Slot1-15_1_1839.d	1	Q6PCB0|VWA1_HUMAN			FALSE
GLAPLEVRV	21.49	952.571	9	9.3	477.294	2	24.9734	0.7894-0.8120			1160392	17860	210719_PC3_Growing_2_Slot1-15_1_1839.d	2	O75369|FLNB_HUMAN			FALSE
GLAPQIHDL	25.59	962.519	9	1.1	482.264	2	17.9974	0.7847-0.8073	650	25000	834027	12441	210719_PC3_Growing_2_Slot1-15_1_1839.d	2	Q86VI3|IQGA3_HUMAN			FALSE
GLASRILDA	31.11	914.519	9	-0.5	458.264	2	16.941	0.7545-0.7771			786764	11666	210719_PC3_Growing_2_Slot1-15_1_1839.d	2	Q13751|LAMB3_HUMAN			FALSE
GLATDVQTV	36.11	902.471	9	2.2	903.475	1	15.4536	1.3401-1.3621			717664	10510	210719_PC3_Growing_2_Slot1-15_1_1839.d	5	P49720|PSB3_HUMAN			FALSE
GLDALKVTV	26.52	914.544	9	1.5	458.277	2	24.3708	0.7535-0.7762			1132270	17452	210719_PC3_Growing_2_Slot1-15_1_1839.d	1	P52789|HXK2_HUMAN			FALSE
GLDDIKDLKV	37.65	1114.62	10	-16.6	558.306	2	20.8315	0.8618-0.8844	2080	27500	967698	14694	210719_PC3_Growing_2_Slot1-15_1_1839.d	2	Q9HCE1|MOV10_HUMAN			FALSE
GLDELFVQV	27.11	1018.53	9	4.3	1019.54	1	47.3738	1.4573-1.4792			2205687	38631	210719_PC3_Growing_2_Slot1-15_1_1839.d	1	Q9HCN4|GPN1_HUMAN			FALSE
GLDGPPPTV	29.27	851.439	9	-2.7	852.438	1	15.1369	1.2794-1.3015			703128	10278	210719_PC3_Growing_2_Slot1-15_1_1839.d	6	Q03169|TNAP2_HUMAN			FALSE
GLDHYVYKV	34.32	1092.56	9	4.4	547.287	2	10.9335	0.8016-0.8242			507750	7110	210719_PC3_Growing_2_Slot1-15_1_1839.d	1	P42694|HELZ_HUMAN			FALSE
GLDIDGIYRV	35.82	1119.59	10	1.5	560.801	2	31.2535	0.8224-0.8449	1120	16600	1449244	22420	210719_PC3_Growing_2_Slot1-15_1_1839.d	1	Q8IWW6|RHG12_HUMAN			FALSE
GLDIPTVQV	33.42	940.523	9	2.8	941.527	1	37.4198	1.3658-1.3878			1740487	28477	210719_PC3_Growing_2_Slot1-15_1_1839.d	3	Q9Y6V7|DDX49_HUMAN			FALSE
GLDKQIKEI	37.74	1042.6	9	1.1	522.306	2	7.5306	0.7922-0.8148	208	7390	348525	4335	210719_PC3_Growing_2_Slot1-15_1_1839.d	1	P62195|PRS8_HUMAN			FALSE
GLDLGTESV	40.24	889.439	9	14.4	890.454	1	22.6133	1.3208-1.3429			1050387	16029	210719_PC3_Growing_2_Slot1-15_1_1839.d	2	Q6ZVM7|TM1L2_HUMAN			FALSE
GLDPGKQIKL	35.32	1067.63	10	-2.9	534.819	2	11.9697	0.8167-0.8393	137	4500	555052	7924	210719_PC3_Growing_2_Slot1-15_1_1839.d	1	P43246|MSH2_HUMAN			FALSE
GLDPNKPPEL	27.63	1078.57	10	-17.5	540.277	2	14.6121	0.8073-0.8299			678635	9923	210719_PC3_Growing_2_Slot1-15_1_1839.d	1	Q9ULL5|PRR12_HUMAN			FALSE
GLDSGFHSV	36.35	917.424	9	0.2	918.426	1	10.6945	1.3236-1.3456			496817	6905	210719_PC3_Growing_2_Slot1-15_1_1839.d	2	O75427|LRCH4_HUMAN			FALSE
GLDSGKLYTL	29.9	1065.57	10	-11	533.783	2	21.4729	0.8167-0.8393			997724	15218	210719_PC3_Growing_2_Slot1-15_1_1839.d	1	P30086|PEBP1_HUMAN			FALSE
GLDSSLVAA	21.37	831.434	9	3.2	832.438	1	19.579	1.2831-1.3052			909478	13690	210719_PC3_Growing_2_Slot1-15_1_1839.d	1				FALSE
GLEDEMYEV	23.48	1083.44	9	4.2	1084.45	1	29.1557	1.4280-1.4500			1354773	20925	210719_PC3_Growing_2_Slot1-15_1_1839.d	1	Q96HW7|INT4_HUMAN			FALSE
GLFAPVHKV	26.25	966.565	9	-4.5	484.285	2	9.2119	0.8073-0.8299			427603	5635	210719_PC3_Growing_2_Slot1-15_1_1839.d	1	P30622|CLIP1_HUMAN			FALSE
GLFQGKTPL	40.03	959.544	9	0.3	960.546	1	19.5401	1.3841-1.4061	6590	235000	907653	13653	210719_PC3_Growing_2_Slot1-15_1_1839.d	5	Q9ULW0|TPX2_HUMAN			FALSE
GLGDAKDITV	22.87	987.524	10	6.8	494.769	2	14.1408	0.7771-0.7998			656861	9605	210719_PC3_Growing_2_Slot1-15_1_1839.d	1	Q9H2P9|DPH5_HUMAN			FALSE
GLGEGFQTV	28.08	906.445	9	10.2	907.456	1	21.5507	1.3456-1.3676			1001356	15274	210719_PC3_Growing_2_Slot1-15_1_1839.d	2	O75143|ATG13_HUMAN			FALSE
GLGEGFQTVRV	30.37	1161.61	11	-4.2	581.808	2	21.3174	0.8440-0.8665			990438	15084	210719_PC3_Growing_2_Slot1-15_1_1839.d	2	O75143|ATG13_HUMAN			FALSE
GLGELAGLTV	29.64	928.523	10	4.8	929.529	1	40.5709	1.3768-1.3988			1888040	32096	210719_PC3_Growing_2_Slot1-15_1_1839.d	1	O43815|STRN_HUMAN			FALSE
GLGKLGKDAVED	21.57	1200.63	12	-8.1	601.316	2	5.6704	0.8741-0.8966			263291	3137	210719_PC3_Growing_2_Slot1-15_1_1839.d	1	P81605|DCD_HUMAN			FALSE
GLGPNLVGV	23.02	824.476	9	3.3	825.481	1	30.1509	1.2757-1.2978			1400999	21557	210719_PC3_Growing_2_Slot1-15_1_1839.d	1	Q96CQ1|S2536_HUMAN;Q9BSK2|S2533_HUMAN			FALSE
GLGPVPVSV	35.26	823.48	9	4.6	824.486	1	31.3251	1.2564-1.2785			1455577	22495	210719_PC3_Growing_2_Slot1-15_1_1839.d	2	O75051|PLXA2_HUMAN			FALSE
GLHSVAEGV	30.12	867.445	9	3	434.728	2	6.4185	0.7488-0.7715			297721	3595	210719_PC3_Growing_2_Slot1-15_1_1839.d	1	Q9NWK9|BCD1_HUMAN			FALSE
GLIAGVVSI	25.49	827.512	9	3.8	828.517	1	40.843	1.3089-1.3309			1900943	32483	210719_PC3_Growing_2_Slot1-15_1_1839.d	1	P08581|MET_HUMAN			FALSE
GLIDDYSM(+15.99)V	26.81	1027.45	9	-2.5	1028.45	1	27.4934	1.4207-1.4427			1277650	19792	210719_PC3_Growing_2_Slot1-15_1_1839.d	1	Q9UHW5|GPN3_HUMAN	Oxidation (M)	M8:Oxidation (M):1001.00	FALSE
GLIDDYSMV	21.3	1011.46	9	4.4	1012.46	1	36.7162	1.4271-1.4491			1707599	27773	210719_PC3_Growing_2_Slot1-15_1_1839.d	1	Q9UHW5|GPN3_HUMAN			FALSE
GLIDGVVEA	27.36	871.465	9	-2.8	872.465	1	29.1168	1.3227-1.3447			1352955	20895	210719_PC3_Growing_2_Slot1-15_1_1839.d	2	P14866|HNRPL_HUMAN			FALSE
GLIDHQTYL	38.62	1058.54	9	6.5	1059.55	1	19.9144	1.4500-1.4719	986	14600	924961	13975	210719_PC3_Growing_2_Slot1-15_1_1839.d	3	Q15149|PLEC_HUMAN			FALSE
GLIDIENPNRV	32.57	1238.66	11	7.7	620.339	2	22.5938	0.8609-0.8834			1049485	16021	210719_PC3_Growing_2_Slot1-15_1_1839.d	1	Q13442|HAP28_HUMAN			FALSE
GLIEILKKV	37.07	1011.67	9	2.8	506.84	2	29.3306	0.8045-0.8271			1362948	21054	210719_PC3_Growing_2_Slot1-15_1_1839.d	2	O14737|PDCD5_HUMAN			FALSE
GLIEKNIEL	28.05	1027.59	9	1	514.8	2	22.2734	0.7903-0.8129	3010	38800	1034937	15777	210719_PC3_Growing_2_Slot1-15_1_1839.d	1	P26358|DNMT1_HUMAN			FALSE
GLIGQLDEV	27.16	942.502	9	-1.9	943.502	1	33.1231	1.3731-1.3951			1539515	24185	210719_PC3_Growing_2_Slot1-15_1_1839.d	1	Q9UL15|BAG5_HUMAN			FALSE
GLIPIHADPRL	31.86	1200.7	11	11.6	601.359	2	23.4296	0.8553-0.8778			1088589	16683	210719_PC3_Growing_2_Slot1-15_1_1839.d	1	O15160|RPAC1_HUMAN			FALSE
GLKELSEYV	24.86	1036.54	9	2.9	519.278	2	23.2222	0.7941-0.8167	236	4880	1077689	16511	210719_PC3_Growing_2_Slot1-15_1_1839.d	1	Q7L1Q6|BZW1_HUMAN			FALSE
GLKGRVFEV	40.52	1003.58	9	-9.8	502.79	2	8.8378	0.8101-0.8327			410299	5317	210719_PC3_Growing_2_Slot1-15_1_1839.d	1	P61247|RS3A_HUMAN			FALSE
GLKNGVPAV	26.1	853.502	9	6.4	854.51	1	7.8607	1.2978-1.3199			364816	4534	210719_PC3_Growing_2_Slot1-15_1_1839.d	2	P53621|COPA_HUMAN			FALSE
GLLAGNEKLTM	32.94	1145.61	11	14.1	573.817	2	21.7109	0.8421-0.8647			1008623	15389	210719_PC3_Growing_2_Slot1-15_1_1839.d	1	P08727|K1C19_HUMAN			FALSE
GLLDLPDASV	31.35	998.528	10	6.4	999.536	1	43.4631	1.4070-1.4290			2023609	35353	210719_PC3_Growing_2_Slot1-15_1_1839.d	2	Q13488|VPP3_HUMAN			FALSE
GLLERVKEL	22.17	1055.63	9	7.9	528.825	2	18.4653	0.8412-0.8637	171	4740	856742	12806	210719_PC3_Growing_2_Slot1-15_1_1839.d	2				FALSE
GLLGAGGTVSV	27.53	929.518	11	2.1	930.522	1	28.6643	1.3621-1.3841			1332057	20559	210719_PC3_Growing_2_Slot1-15_1_1839.d	1	Q3ZCQ8|TIM50_HUMAN			FALSE
GLLGFQAEA	31.04	904.465	9	17	905.482	1	31.1891	1.3410-1.3630			1449235	22411	210719_PC3_Growing_2_Slot1-15_1_1839.d	2	Q9Y5V3|MAGD1_HUMAN			FALSE
GLLGNVAEV	34.2	870.481	9	-2.8	871.481	1	30.6174	1.3089-1.3309			1422822	21924	210719_PC3_Growing_2_Slot1-15_1_1839.d	1	Q7Z7L7|ZER1_HUMAN			FALSE
GLLGTLVQL	24.81	912.564	9	-1.1	913.565	1	51.4623	1.3768-1.3988			2395353	41451	210719_PC3_Growing_2_Slot1-15_1_1839.d	1	P35222|CTNB1_HUMAN			FALSE
GLLGVTQQL	32	927.539	9	-5.6	928.535	1	32.6177	1.3722-1.3942			1515664	23578	210719_PC3_Growing_2_Slot1-15_1_1839.d	1	Q9H6K1|ILRUN_HUMAN			FALSE
GLLIGTTGV	30.99	829.491	9	2	830.495	1	30.8781	1.3061-1.3282			1434638	22118	210719_PC3_Growing_2_Slot1-15_1_1839.d	2	O14544|SOCS6_HUMAN			FALSE
GLLPDVPSL	24.07	909.517	9	4.7	910.523	1	47.3738	1.3713-1.3933			2205688	38632	210719_PC3_Growing_2_Slot1-15_1_1839.d	1	Q96N66|MBOA7_HUMAN			FALSE
GLLSRLGAA	23.71	856.513	9	-1.8	429.26	2	17.1353	0.7394-0.7620			795832	11794	210719_PC3_Growing_2_Slot1-15_1_1839.d	1	P23229|ITA6_HUMAN			FALSE
GLLTGDVQL	36.21	914.507	9	2.2	915.511	1	36.2692	1.3896-1.4116			1686617	27353	210719_PC3_Growing_2_Slot1-15_1_1839.d	1	Q15477|SKIV2_HUMAN			FALSE
GLNDGQWHSV	24.2	1111.5	10	-13.5	556.749	2	11.4	0.8101-0.8327			529553	7457	210719_PC3_Growing_2_Slot1-15_1_1839.d	1	Q9BZ76|CNTP3_HUMAN;Q96NU0|CNT3B_HUMAN			FALSE
GLQKEIAEL	27.58	999.56	9	0.9	500.785	2	17.2794	0.8073-0.8299	848	15500	801273	11871	210719_PC3_Growing_2_Slot1-15_1_1839.d	1	P15408|FOSL2_HUMAN			FALSE
GLSEFTEYL	26.5	1057.5	9	-4.7	1058.49	1	43.5215	1.4500-1.4719			2026351	35413	210719_PC3_Growing_2_Slot1-15_1_1839.d	1	P46821|MAP1B_HUMAN			FALSE
GLSEPIFQL	29.8	1002.54	9	-0.4	1003.54	1	45.0865	1.4326-1.4545			2099337	36879	210719_PC3_Growing_2_Slot1-15_1_1839.d	2	Q8IWA4|MFN1_HUMAN			FALSE
GLSERDINL	26.54	1015.53	9	2.5	508.77	2	14.7287	0.7847-0.8073			684077	10001	210719_PC3_Growing_2_Slot1-15_1_1839.d	1	P61457|PHS_HUMAN			FALSE
GLSGNTMLGV	31.5	947.475	10	1.1	948.477	1	25.8515	1.3740-1.3960			1201209	18447	210719_PC3_Growing_2_Slot1-15_1_1839.d	1	O96019|ACL6A_HUMAN;O94805|ACL6B_HUMAN			FALSE
GLSNHIAAL	25.82	894.492	9	-5.6	448.248	2	13.0423	0.7554-0.7781			605937	8745	210719_PC3_Growing_2_Slot1-15_1_1839.d	2	Q6PL18|ATAD2_HUMAN			FALSE
GLSPEIHTL	23.57	965.518	9	6.8	966.526	1	16.9215	1.3896-1.4116			785846	11642	210719_PC3_Growing_2_Slot1-15_1_1839.d	1	P16298|PP2BB_HUMAN			FALSE
GLSQVAVTV	23.94	872.497	9	2.2	873.5	1	22.7299	1.3144-1.3364			1055854	16132	210719_PC3_Growing_2_Slot1-15_1_1839.d	1	Q96II8|LRCH3_HUMAN			FALSE
GLSSDLQQV	36.4	945.477	9	-6.1	946.472	1	17.7039	1.3685-1.3905			822162	12198	210719_PC3_Growing_2_Slot1-15_1_1839.d	2	O00303|EIF3F_HUMAN			FALSE
GLSTEGIYRV	28.43	1093.58	10	2.7	547.794	2	16.6121	0.8186-0.8412	1630	51900	771336	11436	210719_PC3_Growing_2_Slot1-15_1_1839.d	3	Q9NRY4|RHG35_HUMAN			FALSE
GLSVYQIKV	27.31	1005.59	9	-5	503.795	2	24.9142	0.7884-0.8111	394	6300	1155858	17796	210719_PC3_Growing_2_Slot1-15_1_1839.d	1	Q14204|DYHC1_HUMAN			FALSE
GLTPSQIGVILR	25.39	1252.75	12	-19	627.367	2	31.2474	0.8778-0.9003			1451963	22457	210719_PC3_Growing_2_Slot1-15_1_1839.d	1	P62277|RS13_HUMAN			FALSE
GLTSAIQAV	26.17	858.481	9	5.2	859.487	1	23.6674	1.2914-1.3135			1099506	16872	210719_PC3_Growing_2_Slot1-15_1_1839.d	2	Q9Y692|GMEB1_HUMAN			FALSE
GLVAGGIIGA	25.02	826.491	10	-8.8	827.486	1	28.8198	1.2942-1.3162			1339298	20648	210719_PC3_Growing_2_Slot1-15_1_1839.d	1	Q9NPL8|TIDC1_HUMAN			FALSE
GLVGKAIQKV	29.78	1011.64	10	-7.1	506.823	2	6.7684	0.8148-0.8374			314045	3827	210719_PC3_Growing_2_Slot1-15_1_1839.d	1	Q13630|FCL_HUMAN			FALSE
GLWGPVHEL	25.53	1006.52	9	0.5	504.266	2	27.532	0.7743-0.7969	166	4240	1277661	19803	210719_PC3_Growing_2_Slot1-15_1_1839.d	1	Q9Y4C2|TCAF1_HUMAN			FALSE
GLYGTSDRLTL	21.78	1194.62	11	7.2	598.32	2	23.2936	0.8515-0.8741			1082221	16573	210719_PC3_Growing_2_Slot1-15_1_1839.d	1				FALSE
GLYQDPVTL	40.09	1004.52	9	-3.7	1005.52	1	31.1308	1.4308-1.4527			1446508	22366	210719_PC3_Growing_2_Slot1-15_1_1839.d	1	Q6PJ69|TRI65_HUMAN			FALSE
GLYSGVTTV	37.81	895.465	9	3.2	896.47	1	20.2838	1.3245-1.3465			942245	14273	210719_PC3_Growing_2_Slot1-15_1_1839.d	2	P23921|RIR1_HUMAN			FALSE
GM(+15.99)FAGQLTKV	40.58	1066.55	10	0.4	534.278	2	12.1233	0.8045-0.8271			563229	8055	210719_PC3_Growing_2_Slot1-15_1_1839.d	1	Q9NPH0|PPA6_HUMAN	Oxidation (M)	M2:Oxidation (M):1001.00	FALSE
GM(+15.99)GPLLATV	27.89	873.463	9	0.9	874.466	1	25.09	1.2942-1.3162			1165830	17934	210719_PC3_Growing_2_Slot1-15_1_1839.d	3	O15119|TBX3_HUMAN	Oxidation (M)	M2:Oxidation (M):1001.00	FALSE
GM(+15.99)LDLVKKV	32.72	1017.59	9	-10.1	509.794	2	10.1503	0.7969-0.8195			471354	6474	210719_PC3_Growing_2_Slot1-15_1_1839.d	1	Q9UKD1|GMEB2_HUMAN	Oxidation (M)	M2:Oxidation (M):1001.00	FALSE
GMFAGQLTKV	43.65	1050.55	10	-7.3	526.277	2	19.5596	0.8111-0.8336			908568	13674	210719_PC3_Growing_2_Slot1-15_1_1839.d	1	Q9NPH0|PPA6_HUMAN			FALSE
GMGPLLATV	36.11	857.468	9	3.5	858.473	1	35.5263	1.3015-1.3236			1651938	26646	210719_PC3_Growing_2_Slot1-15_1_1839.d	2	O15119|TBX3_HUMAN			FALSE
GMLDLVKKV	32.59	1001.59	9	-5.7	501.798	2	23.5702	0.7998-0.8224			1094958	16794	210719_PC3_Growing_2_Slot1-15_1_1839.d	2	Q9UKD1|GMEB2_HUMAN			FALSE
GMQGAGIQGV	38.36	916.444	10	11.1	917.455	1	12.7701	1.3098-1.3318			593191	8515	210719_PC3_Growing_2_Slot1-15_1_1839.d	1	Q9H0L4|CSTFT_HUMAN			FALSE
GMSAVISSV	26.81	849.427	9	-2.8	850.426	1	22.8465	1.2748-1.2969			1061306	16220	210719_PC3_Growing_2_Slot1-15_1_1839.d	2	Q8WU17|RN139_HUMAN			FALSE
GPSSVEDIK	26.49	930.466	9	2.4	466.238	2	4.7515	0.7422-0.7649			220734	2598	210719_PC3_Growing_2_Slot1-15_1_1839.d	1	P06748|NPM_HUMAN			FALSE
GQGVHHAASQF	46.34	1137.53	11	1.5	569.77	2	3.6201	0.8139-0.8365			167984	1700	210719_PC3_Growing_2_Slot1-15_1_1839.d	1	Q6UWP8|SBSN_HUMAN			FALSE
GSGAAPSE	21.35	674.287	8	-12.2	675.282	1	4.4988	1.0889-1.1112			208932	2418	210719_PC3_Growing_2_Slot1-15_1_1839.d	1				FALSE
GSGSGWSSSRGP	22.53	1120.49	12	12.6	561.256	2	4.2809	0.8007-0.8233			198929	2249	210719_PC3_Growing_2_Slot1-15_1_1839.d	1				FALSE
GSNDKVGDF	35.73	937.414	9	-5.1	469.709	2	5.6121	0.7365-0.7592			260574	3102	210719_PC3_Growing_2_Slot1-15_1_1839.d	1	Q02413|DSG1_HUMAN			FALSE
GVDDAANFRTV	41.62	1163.56	11	4.4	582.785	2	12.673	0.8271-0.8496			588653	8447	210719_PC3_Growing_2_Slot1-15_1_1839.d	2	O43795|MYO1B_HUMAN			FALSE
GVDVTLPRV	26.45	954.55	9	-2.1	478.278	2	23.473	0.7715-0.7941			1090408	16714	210719_PC3_Growing_2_Slot1-15_1_1839.d	1	Q09666|AHNK_HUMAN			FALSE
GVIDGHIYAV	36.53	1042.54	10	0.3	522.277	2	21.7887	0.8045-0.8271			1012257	15447	210719_PC3_Growing_2_Slot1-15_1_1839.d	1	Q14145|KEAP1_HUMAN			FALSE
GVLDTLTKV	27.62	944.554	9	6.7	945.562	1	28.8642	1.4107-1.4326	1230	18100	1341111	20673	210719_PC3_Growing_2_Slot1-15_1_1839.d	4	Q99417|MYCBP_HUMAN			FALSE
GVLGVVTGV	29.46	799.48	9	-2.7	800.481	1	31.6609	1.2592-1.2813			1471046	22766	210719_PC3_Growing_2_Slot1-15_1_1839.d	1	O95396|MOCS3_HUMAN			FALSE
GVLPNIQAV	35.45	909.528	9	-2.6	910.528	1	33.1425	1.3484-1.3704			1540428	24204	210719_PC3_Growing_2_Slot1-15_1_1839.d	8	Q7L7L0|H2A3_HUMAN;Q96QV6|H2A1A_HUMAN;P0C0S8|H2A1_HUMAN;Q99878|H2A1J_HUMAN;Q8IUE6|H2A2B_HUMAN;P04908|H2A1B_HUMAN;P16104|H2AX_HUMAN;Q93077|H2A1C_HUMAN;Q96KK5|H2A1H_HUMAN;Q9BTM1|H2AJ_HUMAN;Q16777|H2A2C_HUMAN;Q6FI13|H2A2A_HUMAN;P20671|H2A1D_HUMAN			FALSE
GVSGRIFTI	28.48	948.539	9	6.5	475.277	2	22.4929	0.7743-0.7969			1044942	15948	210719_PC3_Growing_2_Slot1-15_1_1839.d	1	Q14204|DYHC1_HUMAN			FALSE
GVTFNVTTVDTK	35.07	1280.66	12	-2.4	641.332	2	17.2374	0.8816-0.9041			800364	11856	210719_PC3_Growing_2_Slot1-15_1_1839.d	1	O00299|CLIC1_HUMAN			FALSE
GVYDIDNKTIEL	34.36	1378.7	12	-6.7	690.347	2	29.0973	0.9172-0.9397			1352049	20883	210719_PC3_Growing_2_Slot1-15_1_1839.d	1	O75131|CPNE3_HUMAN			FALSE
GVYGDVHRV	26.74	1000.51	9	6.1	501.262	2	4.4988	0.8063-0.8289			208937	2423	210719_PC3_Growing_2_Slot1-15_1_1839.d	1	O95758|PTBP3_HUMAN			FALSE
GVYGDVQRV	37.37	991.509	9	-2.6	496.757	2	7.4914	0.7762-0.7988	306	9270	347611	4315	210719_PC3_Growing_2_Slot1-15_1_1839.d	2	Q9UKA9|PTBP2_HUMAN;P26599|PTBP1_HUMAN			FALSE
GWLVEKVEV	26.11	1057.58	9	-11.7	529.788	2	20.8492	0.8026-0.8252	399	6330	966792	14682	210719_PC3_Growing_2_Slot1-15_1_1839.d	1	Q8IVV2|LOXH1_HUMAN			FALSE
HALIIYDDLSK	41.96	1286.69	11	-1	644.346	2	18.0971	0.8844-0.9069			840392	12548	210719_PC3_Growing_2_Slot1-15_1_1839.d	2	P25705|ATPA_HUMAN			FALSE
HAVYRDDLKKL	37.95	1356.75	11	-17.1	679.367	2	4.417	0.9266-0.9490			205313	2375	210719_PC3_Growing_2_Slot1-15_1_1839.d	2	P05109|S10A8_HUMAN			FALSE
HFSGLEEAVYR	39.54	1306.63	11	8.1	654.324	2	12.0845	0.8759-0.8985			561415	8029	210719_PC3_Growing_2_Slot1-15_1_1839.d	3	P50990|TCPQ_HUMAN			FALSE
HFSVEGQLEFR	51.75	1347.66	11	1	674.832	2	17.805	0.9172-0.9397	4720	43100	819446	12164	210719_PC3_Growing_2_Slot1-15_1_1839.d	17	P07900|HS90A_HUMAN;Q58FF7|H90B3_HUMAN;Q14568|HS902_HUMAN;P08238|HS90B_HUMAN			FALSE
HIFKDKVVL	44.2	1097.66	9	-5.2	549.831	2	9.4257	0.8365-0.8590			437623	5821	210719_PC3_Growing_2_Slot1-15_1_1839.d	1	O60678|ANM3_HUMAN			FALSE
HIIENIVAV	34.79	1006.58	9	3.9	1007.59	1	23.9978	1.4079-1.4299			1115004	17172	210719_PC3_Growing_2_Slot1-15_1_1839.d	1	O76021|RL1D1_HUMAN			FALSE
HIMGQNVADYMR	22.42	1433.65	12	7	717.835	2	12.7118	0.9247-0.9472			590469	8475	210719_PC3_Growing_2_Slot1-15_1_1839.d	1	P46777|RL5_HUMAN			FALSE
HIYYITGETK	38.3	1223.62	10	1.6	612.814	2	6.574	0.8741-0.8966			304978	3700	210719_PC3_Growing_2_Slot1-15_1_1839.d	1	P07900|HS90A_HUMAN;Q58FG0|HS905_HUMAN			FALSE
HLAEALHQA	34.83	988.509	9	-18.7	495.25	2	4.2226	0.7837-0.8063			196193	2195	210719_PC3_Growing_2_Slot1-15_1_1839.d	1	Q9BWS9|CHID1_HUMAN			FALSE
HLAEVSAEV	23.44	953.482	9	-8.3	477.741	2	8.9545	0.7630-0.7856			415751	5405	210719_PC3_Growing_2_Slot1-15_1_1839.d	1	O95229|ZWINT_HUMAN			FALSE
HLAIKLEQV	35.9	1049.62	9	0	525.816	2	13.1006	0.8120-0.8346			608661	8787	210719_PC3_Growing_2_Slot1-15_1_1839.d	1	Q9Y4B6|DCAF1_HUMAN			FALSE
HLAVVAPRL	28.35	974.602	9	-8	488.302	2	13.0811	0.7932-0.8158			607753	8773	210719_PC3_Growing_2_Slot1-15_1_1839.d	2	O00159|MYO1C_HUMAN			FALSE
HLDATKLLL	24.19	1022.61	9	-7.7	512.306	2	22.454	0.7979-0.8205			1043126	15920	210719_PC3_Growing_2_Slot1-15_1_1839.d	1	Q96AE7|TTC17_HUMAN			FALSE
HLDEAIHVL	33.46	1045.56	9	6.6	523.785	2	15.648	0.8026-0.8252			726765	10671	210719_PC3_Growing_2_Slot1-15_1_1839.d	1	P15923|TFE2_HUMAN			FALSE
HLDEHVPVV	29.61	1043.54	9	-2.7	522.773	2	10.3058	0.8007-0.8233			478628	6596	210719_PC3_Growing_2_Slot1-15_1_1839.d	1	O14544|SOCS6_HUMAN			FALSE
HLDVKPANI	25.32	1005.56	9	-11.1	503.779	2	7.2776	0.7800-0.8026			337632	4170	210719_PC3_Growing_2_Slot1-15_1_1839.d	1	Q99640|PMYT1_HUMAN			FALSE
HLFETISQA	24.24	1044.52	9	0.7	523.266	2	15.7334	0.7969-0.8195	590	10600	729490	10714	210719_PC3_Growing_2_Slot1-15_1_1839.d	1	P49720|PSB3_HUMAN			FALSE
HLFKDKVVL	44.2	1097.66	9	-5.2	549.831	2	9.4257	0.8365-0.8590			437623	5821	210719_PC3_Growing_2_Slot1-15_1_1839.d	1	Q99873|ANM1_HUMAN			FALSE
HLFSGHLSTL	24.12	1110.58	10	-5.6	556.292	2	15.6674	0.8308-0.8534			727677	10689	210719_PC3_Growing_2_Slot1-15_1_1839.d	1	O43299|AP5Z1_HUMAN			FALSE
HLGVKVFSV	39.88	984.576	9	1.6	493.293	2	16.3579	0.7950-0.8176			759498	11220	210719_PC3_Growing_2_Slot1-15_1_1839.d	1	P12109|CO6A1_HUMAN			FALSE
HLIEPLANA	30.19	976.534	9	2.8	489.273	2	15.5897	0.7818-0.8045			724039	10627	210719_PC3_Growing_2_Slot1-15_1_1839.d	1	Q9Y490|TLN1_HUMAN			FALSE
HLIGDFSKV	41.87	1014.55	9	11.2	508.285	2	13.1978	0.7903-0.8129			613207	8863	210719_PC3_Growing_2_Slot1-15_1_1839.d	2	P30307|MPIP3_HUMAN			FALSE
HLIHEVTKV	29.29	1074.62	9	1.4	538.314	2	4.4988	0.8176-0.8402			208941	2427	210719_PC3_Growing_2_Slot1-15_1_1839.d	1	Q14697|GANAB_HUMAN			FALSE
HLLNESPML	26.48	1052.53	9	-6.3	527.267	2	21.162	0.7941-0.8167			983158	14956	210719_PC3_Growing_2_Slot1-15_1_1839.d	1	Q92621|NU205_HUMAN			FALSE
HLTDITLKV	39.58	1038.61	9	5.7	520.311	2	17.3735	0.8016-0.8242			806727	11961	210719_PC3_Growing_2_Slot1-15_1_1839.d	1	Q15046|SYK_HUMAN			FALSE
HLVPEVPTV	33.81	989.555	9	-5	495.779	2	22.4566	0.7667-0.7894	1090	9410	1039477	15847	210719_PC3_Growing_2_Slot1-15_1_1839.d	6	O15156|ZBT7B_HUMAN			FALSE
HLYEDLFRA	25.97	1162.58	9	14.4	582.301	2	20.8315	0.8402-0.8628			967704	14700	210719_PC3_Growing_2_Slot1-15_1_1839.d	2	Q96HA7|TONSL_HUMAN			FALSE
HVADFAPEV	21.94	983.471	9	-5.7	492.737	2	15.5119	0.7677-0.7903			720410	10574	210719_PC3_Growing_2_Slot1-15_1_1839.d	1				FALSE
HVLDVIHEV	37.82	1059.57	9	-3.7	530.788	2	18.6692	0.8101-0.8327	228	4580	865835	12959	210719_PC3_Growing_2_Slot1-15_1_1839.d	1	O75962|TRIO_HUMAN			FALSE
HVLEEVQQV	21.46	1079.56	9	1.6	540.785	2	10.9724	0.8016-0.8242			509568	7140	210719_PC3_Growing_2_Slot1-15_1_1839.d	1	Q07065|CKAP4_HUMAN			FALSE
IAGYVTHLMK	29.73	1131.61	10	12.9	566.817	2	10.7723	0.8684-0.8909			500462	6974	210719_PC3_Growing_2_Slot1-15_1_1839.d	1	P08708|RS17_HUMAN			FALSE
IAPPVPLKA	33.85	904.574	9	1.9	453.293	2	17.8357	0.7403-0.7630	2220	22800	825808	12268	210719_PC3_Growing_2_Slot1-15_1_1839.d	3	O43683|BUB1_HUMAN			FALSE
IATYRTLL	22.41	949.56	8	16.6	475.792	2	18.1943	0.7696-0.7922			844929	12615	210719_PC3_Growing_2_Slot1-15_1_1839.d	1	P04264|K2C1_HUMAN			FALSE
IDIIPNPQER	25.01	1193.64	10	-7.1	597.82	2	18.5053	0.8412-0.8637			859467	12849	210719_PC3_Growing_2_Slot1-15_1_1839.d	1	Q58FF7|H90B3_HUMAN;P08238|HS90B_HUMAN			FALSE
IDKVRFLEQQ	44	1274.7	10	1.6	638.354	2	10.8946	0.8891-0.9116			505924	7072	210719_PC3_Growing_2_Slot1-15_1_1839.d	2	Q14533|KRT81_HUMAN;Q3SY84|K2C71_HUMAN;O95678|K2C75_HUMAN;P12035|K2C3_HUMAN;O43790|KRT86_HUMAN;P04259|K2C6B_HUMAN;P13647|K2C5_HUMAN;P78385|KRT83_HUMAN;Q5XKE5|K2C79_HUMAN;Q7Z794|K2C1B_HUMAN;P08670|VIME_HUMAN;P02538|K2C6A_HUMAN;Q86Y46|K2C73_HUMAN;P48668|K2C6C_HUMAN;P08729|K2C7_HUMAN;P35908|K22E_HUMAN;Q7RTS7|K2C74_HUMAN;P78386|KRT85_HUMAN;P04264|K2C1_HUMAN			FALSE
IDKVRFLEQQN	47.53	1388.74	11	-3.8	695.371	2	10.2669	0.9125-0.9350			476805	6561	210719_PC3_Growing_2_Slot1-15_1_1839.d	2	Q14533|KRT81_HUMAN;Q3SY84|K2C71_HUMAN;O95678|K2C75_HUMAN;P12035|K2C3_HUMAN;O43790|KRT86_HUMAN;P04259|K2C6B_HUMAN;P13647|K2C5_HUMAN;P78385|KRT83_HUMAN;Q5XKE5|K2C79_HUMAN;Q7Z794|K2C1B_HUMAN;P08670|VIME_HUMAN;P02538|K2C6A_HUMAN;Q86Y46|K2C73_HUMAN;P48668|K2C6C_HUMAN;P08729|K2C7_HUMAN;P35908|K22E_HUMAN;Q7RTS7|K2C74_HUMAN;P78386|KRT85_HUMAN;P04264|K2C1_HUMAN			FALSE
IDQDARDL	32.26	944.456	8	-5	473.23	2	5.3735	0.7696-0.7922			249731	2987	210719_PC3_Growing_2_Slot1-15_1_1839.d	2	P07355|ANXA2_HUMAN			FALSE
IDQDARDLY	37.17	1107.52	9	-1.1	554.763	2	9.62	0.8035-0.8261			446762	6020	210719_PC3_Growing_2_Slot1-15_1_1839.d	2	P07355|ANXA2_HUMAN			FALSE
IDTIEIITDR	32.07	1187.64	10	5.1	594.827	2	24.9928	0.8515-0.8741			1161299	17873	210719_PC3_Growing_2_Slot1-15_1_1839.d	1	P22626|ROA2_HUMAN			FALSE
IEVIEIM(+15.99)TDR	22.27	1233.63	10	-0.1	617.817	2	18.9134	0.8656-0.8881			878583	13191	210719_PC3_Growing_2_Slot1-15_1_1839.d	1		Oxidation (M)	M7:Oxidation (M):1001.00	FALSE
IFDSEEILAGYK	30.72	1383.69	12	-13.2	692.84	2	31.1891	0.9097-0.9322			1449242	22418	210719_PC3_Growing_2_Slot1-15_1_1839.d	1	O43776|SYNC_HUMAN			FALSE
IFGGLDMLAEK	37.94	1192.62	11	6.3	597.315	2	33.8664	0.8524-0.8750			1574190	24888	210719_PC3_Growing_2_Slot1-15_1_1839.d	3	Q92688|AN32B_HUMAN			FALSE
IFGVTTLDIVR	37.27	1232.71	11	11.1	617.367	2	38.3953	0.8694-0.8919			1786272	29562	210719_PC3_Growing_2_Slot1-15_1_1839.d	3	P40926|MDHM_HUMAN			FALSE
IFQLLQEAGIK	32.65	1258.73	11	-3	630.366	2	35.6041	0.8694-0.8919			1655592	26724	210719_PC3_Growing_2_Slot1-15_1_1839.d	2	P22234|PUR6_HUMAN			FALSE
IGAEVYHNLK	40.64	1142.61	10	3.8	572.31	2	6.1803	0.8571-0.8797			286863	3465	210719_PC3_Growing_2_Slot1-15_1_1839.d	2	P06733|ENOA_HUMAN			FALSE
IGGIGTVPVGR	36.64	1024.6	11	5.2	513.308	2	13.5932	0.7866-0.8092	281	6140	629610	9174	210719_PC3_Growing_2_Slot1-15_1_1839.d	2	Q5VTE0|EF1A3_HUMAN;Q05639|EF1A2_HUMAN;P68104|EF1A1_HUMAN			FALSE
IIDDTIFNL	23.14	1062.56	9	-2.1	1063.56	1	48.8023	1.4618-1.4837			2271930	39612	210719_PC3_Growing_2_Slot1-15_1_1839.d	1	O15118|NPC1_HUMAN			FALSE
IIDENGVHEL	26.19	1137.57	10	-1.5	569.786	2	12.9535	0.8224-0.8449	162	7370	600480	8652	210719_PC3_Growing_2_Slot1-15_1_1839.d	2	Q16222|UAP1_HUMAN			FALSE
IIDPGSTVTV	28.88	1000.54	10	-3.4	1001.54	1	23.0798	1.3750-1.3969			1072227	16413	210719_PC3_Growing_2_Slot1-15_1_1839.d	1	Q9P0L0|VAPA_HUMAN			FALSE
IIIPEIQKV	25.75	1051.66	9	-0.1	526.836	2	28.4655	0.8016-0.8242	4380	63900	1319378	20396	210719_PC3_Growing_2_Slot1-15_1_1839.d	3	P55060|XPO2_HUMAN			FALSE
IILDLISESPIK	40.77	1339.8	12	2.3	670.903	2	43.3713	0.9378-0.9603	2080	28300	2013580	35158	210719_PC3_Growing_2_Slot1-15_1_1839.d	4	P61978|HNRPK_HUMAN			FALSE
IILGGVKAV	26.31	868.574	9	-4.5	435.29	2	17.7428	0.7337-0.7564			823988	12236	210719_PC3_Growing_2_Slot1-15_1_1839.d	1	P22314|UBA1_HUMAN			FALSE
IILGKSHYV	29.52	1028.6	9	5.8	515.308	2	7.4526	0.8336-0.8562			345801	4293	210719_PC3_Growing_2_Slot1-15_1_1839.d	2	Q13200|PSMD2_HUMAN			FALSE
IILLILIL	35.07	922.683	8	-10.6	462.341	2	30.1898	0.8214-0.8440			1402826	21596	210719_PC3_Growing_2_Slot1-15_1_1839.d	1				FALSE
IILLLLLI	35.07	922.683	8	-10.6	462.341	2	30.1898	0.8214-0.8440			1402826	21596	210719_PC3_Growing_2_Slot1-15_1_1839.d	1				FALSE
IINDLLQSLR	35.35	1183.69	10	-1.9	592.849	2	33.0842	0.8844-0.9069			1537693	24151	210719_PC3_Growing_2_Slot1-15_1_1839.d	2	Q92945|FUBP2_HUMAN			FALSE
IINSLVTTV	34.4	958.57	9	-12.1	959.56	1	29.1362	1.3914-1.4134			1353865	20911	210719_PC3_Growing_2_Slot1-15_1_1839.d	1	Q9UBR5|CKLF_HUMAN			FALSE
IIQLLDDYPK	27.94	1216.67	10	-7	609.334	2	28.159	0.8834-0.9060			1308515	20261	210719_PC3_Growing_2_Slot1-15_1_1839.d	1	P05388|RLA0_HUMAN;Q8NHW5|RLA0L_HUMAN			FALSE
IISAISELLER	34.02	1242.72	11	3.1	622.365	2	38.8476	0.8853-0.9078			1807322	30050	210719_PC3_Growing_2_Slot1-15_1_1839.d	1	Q9NU22|MDN1_HUMAN			FALSE
IISTDPNTNEGV	39.31	1258.6	12	12.9	630.313	2	12.6093	0.8430-0.8656			585926	8402	210719_PC3_Growing_2_Slot1-15_1_1839.d	1	Q08554|DSC1_HUMAN			FALSE
IITKDLFQV	33.87	1075.63	9	-3.5	538.816	2	29.1178	0.8224-0.8449	244	6050	1352051	20885	210719_PC3_Growing_2_Slot1-15_1_1839.d	1	Q14204|DYHC1_HUMAN			FALSE
ILADTFIGV	29.3	947.533	9	-3.6	948.531	1	42.5643	1.3905-1.4125			1981531	34399	210719_PC3_Growing_2_Slot1-15_1_1839.d	1	A8MWY0|ELAP2_HUMAN			FALSE
ILAEGITIV	22.03	927.564	9	-3.1	928.563	1	38.9642	1.3603-1.3823			1812794	30158	210719_PC3_Growing_2_Slot1-15_1_1839.d	1	Q15833|STXB2_HUMAN			FALSE
ILAHEIHVL	35.14	1043.61	9	2.2	522.812	2	15.1564	0.8402-0.8628			704046	10302	210719_PC3_Growing_2_Slot1-15_1_1839.d	2	Q15165|PON2_HUMAN			FALSE
ILAQEIVKA	33.73	983.601	9	-2.5	492.804	2	15.4279	0.7734-0.7960	1130	18100	714036	10458	210719_PC3_Growing_2_Slot1-15_1_1839.d	1	Q9UBE0|SAE1_HUMAN			FALSE
ILASEETYL	38.12	1037.53	9	-4.4	1038.52	1	25.9292	1.4280-1.4500			1204831	18493	210719_PC3_Growing_2_Slot1-15_1_1839.d	3	P11274|BCR_HUMAN			FALSE
ILDAGGHNV	38.48	894.456	9	-2.1	448.231	2	6.1025	0.7422-0.7649			283246	3424	210719_PC3_Growing_2_Slot1-15_1_1839.d	2	Q99460|PSMD1_HUMAN			FALSE
ILDAGGHNVTI	41.1	1108.59	11	-2.2	555.296	2	15.8766	0.8195-0.8421	691	12400	735853	10819	210719_PC3_Growing_2_Slot1-15_1_1839.d	1	Q99460|PSMD1_HUMAN			FALSE
ILDDIGHGV	32.39	937.487	9	6.2	469.751	2	16.9604	0.7630-0.7856			787674	11682	210719_PC3_Growing_2_Slot1-15_1_1839.d	2	Q9NYB9|ABI2_HUMAN			FALSE
ILDDSHLLV	29.52	1023.56	9	-7.2	512.78	2	28.159	0.8186-0.8412			1308516	20262	210719_PC3_Growing_2_Slot1-15_1_1839.d	1	O60306|AQR_HUMAN			FALSE
ILDDTAKNLRV	28.71	1256.71	11	13.3	629.366	2	13.3727	0.9003-0.9228			621406	9016	210719_PC3_Growing_2_Slot1-15_1_1839.d	2	Q5JRA6|TGO1_HUMAN			FALSE
ILDEAIYKV	39.14	1062.6	9	2.9	532.304	2	23.1768	0.7950-0.8176	269	4340	1074971	16475	210719_PC3_Growing_2_Slot1-15_1_1839.d	1	Q96DY2|DRC10_HUMAN			FALSE
ILDEPTNHL	38.37	1050.53	9	0	526.271	2	13.4109	0.7875-0.8101	905	27800	620496	9000	210719_PC3_Growing_2_Slot1-15_1_1839.d	3	Q9NUQ8|ABCF3_HUMAN			FALSE
ILDEPTNNL	28.14	1027.52	9	-8.6	1028.51	1	19.4818	1.3869-1.4088			904940	13622	210719_PC3_Growing_2_Slot1-15_1_1839.d	2	Q8NE71|ABCF1_HUMAN			FALSE
ILDETVNSV	35.91	988.508	9	3	989.512	1	18.4275	1.3914-1.4134			855824	12782	210719_PC3_Growing_2_Slot1-15_1_1839.d	1	O60518|RNBP6_HUMAN			FALSE
ILDGNQLHI	23.58	1021.56	9	-0.8	511.781	2	21.3564	0.8139-0.8365	91.6	2420	991354	15106	210719_PC3_Growing_2_Slot1-15_1_1839.d	1	O75534|CSDE1_HUMAN			FALSE
ILDHEVPSL	25.81	1021.54	9	10.2	511.781	2	21.3564	0.8007-0.8233	91.6	2420	993176	15140	210719_PC3_Growing_2_Slot1-15_1_1839.d	1	Q6NZ36|FAP20_HUMAN			FALSE
ILDIEPQTL	26.42	1040.58	9	2	1041.58	1	36.3081	1.4509-1.4728			1688428	27376	210719_PC3_Growing_2_Slot1-15_1_1839.d	2	Q00013|EM55_HUMAN			FALSE
ILDKKVEKV	49.42	1070.67	9	-4.7	536.336	2	3.9699	0.8242-0.8468			184370	1994	210719_PC3_Growing_2_Slot1-15_1_1839.d	1	Q58FF7|H90B3_HUMAN;P08238|HS90B_HUMAN			FALSE
ILDQKINEV	30.42	1070.6	9	0.7	536.303	2	12.0301	0.8148-0.8374	4810	78100	557775	7965	210719_PC3_Growing_2_Slot1-15_1_1839.d	2	P11926|DCOR_HUMAN			FALSE
ILDSGIYRI	25.04	1048.59	9	-2.7	525.298	2	24.9151	0.8035-0.8261			1157673	17823	210719_PC3_Growing_2_Slot1-15_1_1839.d	1	Q9UPZ3|HPS5_HUMAN			FALSE
ILEKKVEKV	43.13	1084.69	9	4	543.349	2	3.8339	0.8318-0.8543			178011	1893	210719_PC3_Growing_2_Slot1-15_1_1839.d	1	P07900|HS90A_HUMAN			FALSE
ILENPPEEMKL	22.71	1311.67	11	4.4	656.843	2	23.1964	0.8750-0.8975			1077687	16509	210719_PC3_Growing_2_Slot1-15_1_1839.d	1	O43432|IF4G3_HUMAN			FALSE
ILEPSLYTV	40.51	1033.57	9	1.3	1034.57	1	36.1526	1.4618-1.4837			1681114	27214	210719_PC3_Growing_2_Slot1-15_1_1839.d	1	P61923|COPZ1_HUMAN			FALSE
ILFPGGSVDL	38.34	1016.55	10	1	1017.56	1	44.0312	1.4171-1.4390			2050113	35931	210719_PC3_Growing_2_Slot1-15_1_1839.d	1	Q92820|GGH_HUMAN			FALSE
ILGIQPPSV	30.15	922.549	9	0.9	923.551	1	36.2109	1.3465-1.3685			1683867	27285	210719_PC3_Growing_2_Slot1-15_1_1839.d	2	Q9UPN6|SCAF8_HUMAN			FALSE
ILGLLDAYLK	28.35	1117.67	10	-2.6	559.84	2	44.7083	0.8581-0.8806	344	4260	2079322	36532	210719_PC3_Growing_2_Slot1-15_1_1839.d	1	P26641|EF1G_HUMAN			FALSE
ILGPKPQGV	29.45	907.549	9	-8.6	454.775	2	7.6469	0.7375-0.7601			354857	4409	210719_PC3_Growing_2_Slot1-15_1_1839.d	1	Q8NHS3|MFSD8_HUMAN			FALSE
ILGPQGNTI	33.2	911.508	9	0.9	912.51	1	17.1596	1.3383-1.3603			796730	11798	210719_PC3_Growing_2_Slot1-15_1_1839.d	2	Q07666|KHDR1_HUMAN			FALSE
ILGTGELYL	28.64	977.543	9	-3.2	978.541	1	40.4931	1.4143-1.4363			1884352	31984	210719_PC3_Growing_2_Slot1-15_1_1839.d	2	Q15029|U5S1_HUMAN			FALSE
ILIDPFHKA	37.36	1052.6	9	-1.3	527.304	2	18.9854	0.8280-0.8506	2030	74000	878584	13192	210719_PC3_Growing_2_Slot1-15_1_1839.d	3	P61313|RL15_HUMAN			FALSE
ILIILIII	35.07	922.683	8	-10.6	462.341	2	30.1898	0.8214-0.8440			1402826	21596	210719_PC3_Growing_2_Slot1-15_1_1839.d	1				FALSE
ILILLLLL	35.07	922.683	8	-10.6	462.341	2	30.1898	0.8214-0.8440			1402826	21596	210719_PC3_Growing_2_Slot1-15_1_1839.d	1				FALSE
ILLAELEQLK	26.85	1168.71	10	3.3	585.359	2	35.4291	0.8816-0.9041			1647380	26558	210719_PC3_Growing_2_Slot1-15_1_1839.d	4	P08670|VIME_HUMAN			FALSE
ILLDNDHYAM	35.22	1203.56	10	2.4	602.785	2	22.1774	0.8675-0.8900	342	6430	1030404	15714	210719_PC3_Growing_2_Slot1-15_1_1839.d	3	Q86WA8|LONP2_HUMAN			FALSE
ILLDNDHYAM(+15.99)	30.9	1219.55	10	-5.7	610.777	2	13.5088	0.8534-0.8759			627788	9140	210719_PC3_Growing_2_Slot1-15_1_1839.d	1	Q86WA8|LONP2_HUMAN	Oxidation (M)	M10:Oxidation (M):1001.00	FALSE
ILLGKVQQL	26.65	1010.65	9	-1	506.328	2	20.8704	0.7922-0.8148	255	5720	969521	14729	210719_PC3_Growing_2_Slot1-15_1_1839.d	2	Q9UNS2|CSN3_HUMAN			FALSE
ILLHLESEL	37.73	1065.61	9	9.6	533.813	2	31.2863	0.8242-0.8468			1453775	22481	210719_PC3_Growing_2_Slot1-15_1_1839.d	1	P05783|K1C18_HUMAN			FALSE
ILLIGDPSV	37.83	925.548	9	9.6	926.559	1	39.9246	1.3557-1.3777			1857725	31283	210719_PC3_Growing_2_Slot1-15_1_1839.d	1	P25205|MCM3_HUMAN			FALSE
ILLLIILL	35.07	922.683	8	-10.6	462.341	2	30.1898	0.8214-0.8440			1402826	21596	210719_PC3_Growing_2_Slot1-15_1_1839.d	1				FALSE
ILLLLLLL	35.07	922.683	8	-10.6	462.341	2	30.1898	0.8214-0.8440			1402826	21596	210719_PC3_Growing_2_Slot1-15_1_1839.d	1				FALSE
ILM(+15.99)EHIHKL	31.35	1148.64	9	1.1	575.323	2	4.9652	0.8600-0.8825	478	17300	229796	2720	210719_PC3_Growing_2_Slot1-15_1_1839.d	1	P84098|RL19_HUMAN	Oxidation (M)	M3:Oxidation (M):1001.00	FALSE
ILMEHIHKL	45.88	1132.64	9	-1.4	567.324	2	7.76	0.8459-0.8684	713	37500	358482	4458	210719_PC3_Growing_2_Slot1-15_1_1839.d	2	P84098|RL19_HUMAN			FALSE
ILMGVLKEV	22.45	1000.6	9	2.2	501.305	2	30.3453	0.7988-0.8214			1410109	21727	210719_PC3_Growing_2_Slot1-15_1_1839.d	1				FALSE
ILNPDGYTL	23.18	1004.52	9	-3.5	1005.52	1	28.6643	1.4079-1.4299			1332056	20558	210719_PC3_Growing_2_Slot1-15_1_1839.d	1	Q9UGN5|PARP2_HUMAN			FALSE
ILNPEVVTV	28.78	982.57	9	-2	983.569	1	30.4036	1.3988-1.4207			1412822	21758	210719_PC3_Growing_2_Slot1-15_1_1839.d	1	Q9UK61|TASOR_HUMAN			FALSE
ILSESLHSL	27.26	997.544	9	8.3	499.781	2	17.7428	0.8045-0.8271			823992	12240	210719_PC3_Growing_2_Slot1-15_1_1839.d	2	O43156|TTI1_HUMAN			FALSE
ILSEVQQAV	45.69	985.544	9	-1.2	986.544	1	19.2291	1.3832-1.4052			893115	13419	210719_PC3_Growing_2_Slot1-15_1_1839.d	2	P09874|PARP1_HUMAN			FALSE
ILSGIGVSQV	47.26	971.565	10	-5	972.562	1	27.2213	1.3896-1.4116			1264845	19503	210719_PC3_Growing_2_Slot1-15_1_1839.d	1	P46977|STT3A_HUMAN			FALSE
ILSGVVTKM(+15.99)	24.94	962.547	9	5.8	482.281	2	7.8607	0.7667-0.7894			364823	4541	210719_PC3_Growing_2_Slot1-15_1_1839.d	1	P62280|RS11_HUMAN	Oxidation (M)	M9:Oxidation (M):1001.00	FALSE
ILSPWGAEV	39.03	970.512	9	7.6	971.521	1	36.9534	1.3530-1.3750			1718534	27980	210719_PC3_Growing_2_Slot1-15_1_1839.d	2	P09874|PARP1_HUMAN			FALSE
ILSQPTPSL	39.68	954.539	9	1.9	955.542	1	21.9442	1.3841-1.4061			1019509	15547	210719_PC3_Growing_2_Slot1-15_1_1839.d	2	Q6PL18|ATAD2_HUMAN			FALSE
ILTDITKGV	40.12	958.57	9	1	480.29	2	18.7844	0.7762-0.7988	6570	159000	869481	13029	210719_PC3_Growing_2_Slot1-15_1_1839.d	3	P13639|EF2_HUMAN			FALSE
ILVDISNNL	27.09	999.56	9	-0.7	1000.56	1	35.332	1.4235-1.4454			1642810	26458	210719_PC3_Growing_2_Slot1-15_1_1839.d	2	Q687X5|STEA4_HUMAN			FALSE
ILVDPIQVV	28.35	994.606	9	0.3	995.608	1	44.6783	1.4116-1.4335			2080222	36538	210719_PC3_Growing_2_Slot1-15_1_1839.d	1	O75907|DGAT1_HUMAN			FALSE
ILVTLLHTLER	39.65	1306.8	11	-2.3	654.4	2	29.9371	0.9415-0.9640			1391025	21417	210719_PC3_Growing_2_Slot1-15_1_1839.d	2	Q9BWD1|THIC_HUMAN			FALSE
IMLEALERV	26.97	1072.6	9	-3.8	537.299	2	30.6792	0.8167-0.8393	846	13900	1425559	21979	210719_PC3_Growing_2_Slot1-15_1_1839.d	2	A8MWD9|RUXGL_HUMAN;P62308|RUXG_HUMAN			FALSE
IMNTFSVVPSPK	30.59	1318.7	12	-0.8	660.35	2	23.609	0.8975-0.9200			1096773	16821	210719_PC3_Growing_2_Slot1-15_1_1839.d	1	P68371|TBB4B_HUMAN;P07437|TBB5_HUMAN			FALSE
IMNVIGEPIDER	34.01	1384.7	12	5.8	693.358	2	22.4929	0.9125-0.9350			1044939	15945	210719_PC3_Growing_2_Slot1-15_1_1839.d	1	P06576|ATPB_HUMAN			FALSE
INDPFIDL	37.08	945.481	8	3.4	946.485	1	45.378	1.3594-1.3814			2112964	37096	210719_PC3_Growing_2_Slot1-15_1_1839.d	2	P04406|G3P_HUMAN			FALSE
INVYYNEATGGK	22.26	1327.64	12	5.4	664.827	2	9.4257	0.8891-0.9116			437630	5828	210719_PC3_Growing_2_Slot1-15_1_1839.d	1	P68371|TBB4B_HUMAN			FALSE
IQALISGIEA	41.68	1013.58	10	-0.6	1014.58	1	32.7343	1.4226-1.4445			1521144	23694	210719_PC3_Growing_2_Slot1-15_1_1839.d	3	P08727|K1C19_HUMAN			FALSE
IQVTKVTQV	26.38	1014.61	9	-5.2	508.305	2	9.6978	0.7800-0.8026			450409	6091	210719_PC3_Growing_2_Slot1-15_1_1839.d	1	P48444|COPD_HUMAN			FALSE
IRLENEIQTY	26.76	1277.66	10	0	639.834	2	17.665	0.8703-0.8928			820354	12178	210719_PC3_Growing_2_Slot1-15_1_1839.d	2	P13645|K1C10_HUMAN			FALSE
ISEQFTAM(+15.99)FR	28.48	1244.59	10	-1	623.296	2	17.4547	0.8496-0.8722	156	3270	811278	12042	210719_PC3_Growing_2_Slot1-15_1_1839.d	2	P68371|TBB4B_HUMAN;P07437|TBB5_HUMAN	Oxidation (M)	M8:Oxidation (M):1001.00	FALSE
ISEQFTAMFR	41.2	1228.59	10	-11.9	615.292	2	27.1824	0.8459-0.8684			1263033	19479	210719_PC3_Growing_2_Slot1-15_1_1839.d	3	P68371|TBB4B_HUMAN;P07437|TBB5_HUMAN			FALSE
ISGNEGNW	29.26	875.377	8	-0.8	876.379	1	8.7406	1.2555-1.2776			405743	5231	210719_PC3_Growing_2_Slot1-15_1_1839.d	2	Q02413|DSG1_HUMAN			FALSE
ISVYYNEATGGK	46.43	1300.63	12	2.4	651.32	2	9.5812	0.8712-0.8938			444929	5975	210719_PC3_Growing_2_Slot1-15_1_1839.d	2	P07437|TBB5_HUMAN			FALSE
ITADVNHNL	23.14	995.504	9	-0.2	498.756	2	7.4137	0.7752-0.7979			343986	4266	210719_PC3_Growing_2_Slot1-15_1_1839.d	1	Q16222|UAP1_HUMAN			FALSE
ITLPVDFVTADK	38.15	1317.72	12	10.4	659.869	2	36.9145	0.8816-0.9041	222	9690	1716714	27948	210719_PC3_Growing_2_Slot1-15_1_1839.d	4	P00558|PGK1_HUMAN			FALSE
ITQIEHEVS	38.13	1054.53	9	-6.6	528.265	2	5.5732	0.7903-0.8129			258765	3081	210719_PC3_Growing_2_Slot1-15_1_1839.d	1	P35527|K1C9_HUMAN			FALSE
ITQIEHEVSSS	48.04	1228.59	11	-6.1	615.297	2	5.8887	0.8430-0.8656			273266	3278	210719_PC3_Growing_2_Slot1-15_1_1839.d	1	P35527|K1C9_HUMAN			FALSE
ITSGPFEPDLYK	27.76	1365.68	12	-6.7	683.839	2	22.7882	0.9209-0.9434			1058586	16182	210719_PC3_Growing_2_Slot1-15_1_1839.d	1	Q9UQ80|PA2G4_HUMAN			FALSE
ITTDVLYTI	32.85	1037.56	9	8.8	1038.57	1	39.0842	1.4481-1.4700			1818263	30263	210719_PC3_Growing_2_Slot1-15_1_1839.d	3	P14866|HNRPL_HUMAN			FALSE
IVAPGTFEV	34.13	931.501	9	1.7	932.505	1	30.0732	1.3530-1.3750			1397370	21504	210719_PC3_Growing_2_Slot1-15_1_1839.d	3	Q12905|ILF2_HUMAN			FALSE
IVDGRVYYI	25.73	1096.59	9	-0.6	549.299	2	20.5753	0.8120-0.8346			955889	14507	210719_PC3_Growing_2_Slot1-15_1_1839.d	1	Q86T24|KAISO_HUMAN			FALSE
IVDPFQILV	21.33	1042.61	9	-3.2	1043.6	1	56.9276	1.4491-1.4710			2650020	45798	210719_PC3_Growing_2_Slot1-15_1_1839.d	1				FALSE
IVDPVSNLRL	25.27	1124.66	10	-5.3	563.328	2	32.0108	0.8581-0.8806			1487407	23035	210719_PC3_Growing_2_Slot1-15_1_1839.d	1	P15924|DESP_HUMAN			FALSE
IVLELFADIVPK	32.82	1355.81	12	-0.5	678.906	2	52.9265	0.9603-0.9827			2463574	42622	210719_PC3_Growing_2_Slot1-15_1_1839.d	1	Q08752|PPID_HUMAN			FALSE
IVM(+15.99)QEVETV	23.51	1062.53	9	5.1	1063.53	1	12.0261	1.4280-1.4500			558676	7972	210719_PC3_Growing_2_Slot1-15_1_1839.d	1	Q14204|DYHC1_HUMAN	Oxidation (M)	M3:Oxidation (M):1001.00	FALSE
IVMQEVETV	44.54	1046.53	9	6.3	1047.54	1	22.6327	1.4216-1.4436			1051300	16048	210719_PC3_Growing_2_Slot1-15_1_1839.d	1	Q14204|DYHC1_HUMAN			FALSE
IVWNGPVGV	43.5	939.518	9	-6.8	940.513	1	32.7926	1.3392-1.3612			1523896	23764	210719_PC3_Growing_2_Slot1-15_1_1839.d	1	P00558|PGK1_HUMAN			FALSE
IWHHTFYNEL	34.68	1358.64	10	12.4	680.332	2	16.9021	0.9209-0.9434			784944	11634	210719_PC3_Growing_2_Slot1-15_1_1839.d	1	P60709|ACTB_HUMAN;Q6S8J3|POTEE_HUMAN;P68133|ACTS_HUMAN;A5A3E0|POTEF_HUMAN;P63261|ACTG_HUMAN;P68032|ACTC_HUMAN			FALSE
IWHHTFYNELR	52.36	1514.74	11	1.5	505.919	3	9.7958	0.7705-0.7932	1610	31900	452226	6120	210719_PC3_Growing_2_Slot1-15_1_1839.d	4	P60709|ACTB_HUMAN;Q6S8J3|POTEE_HUMAN;P68133|ACTS_HUMAN;A5A3E0|POTEF_HUMAN;P63261|ACTG_HUMAN;P68032|ACTC_HUMAN			FALSE
IYDALDVSLIER	49.73	1405.75	12	-14.4	703.865	2	35.8999	0.9378-0.9603			1669263	26985	210719_PC3_Growing_2_Slot1-15_1_1839.d	1	P54136|SYRC_HUMAN			FALSE
KAALLKKT	30.19	871.585	8	-6.7	872.582	1	67.5575	1.3658-1.3878			3145150	54592	210719_PC3_Growing_2_Slot1-15_1_1839.d	3	Q5VYK3|ECM29_HUMAN			FALSE
KGKIPDVPGFS	36.93	1143.63	11	-0.2	572.818	2	14.9231	0.8280-0.8506			693155	10139	210719_PC3_Growing_2_Slot1-15_1_1839.d	2	P05089|ARGI1_HUMAN			FALSE
KGYSPTHREEEY	28.02	1494.67	12	-2	499.228	3	3.6784	0.7450-0.7677			170725	1759	210719_PC3_Growing_2_Slot1-15_1_1839.d	1	P20930|FILA_HUMAN			FALSE
KIAPNTPQL	42.4	980.565	9	2.4	491.288	2	9.8646	0.7828-0.8054	824	13100	457682	6212	210719_PC3_Growing_2_Slot1-15_1_1839.d	2	Q15155|NOMO1_HUMAN;P69849|NOMO3_HUMAN;Q5JPE7|NOMO2_HUMAN			FALSE
KIDDKPVKI	23.14	1054.64	9	-7.3	528.319	2	4.417	0.8139-0.8365			205308	2370	210719_PC3_Growing_2_Slot1-15_1_1839.d	1	Q15005|SPCS2_HUMAN			FALSE
KIDDTIRYL	36.64	1135.62	9	1.1	568.816	2	16.3384	0.8449-0.8675			758587	11203	210719_PC3_Growing_2_Slot1-15_1_1839.d	1	Q6UXN9|WDR82_HUMAN			FALSE
KIDEKNFVV	21.75	1090.6	9	-2.7	546.303	2	9.8727	0.8016-0.8242			458598	6234	210719_PC3_Growing_2_Slot1-15_1_1839.d	1				FALSE
KIFEM(+15.99)GPVFTL	22.51	1296.68	11	5.6	649.346	2	36.5996	0.8722-0.8947			1702131	27669	210719_PC3_Growing_2_Slot1-15_1_1839.d	1		Oxidation (M)	M5:Oxidation (M):1001.00	FALSE
KIGDFGLATV	21.58	1019.57	10	-1.6	510.786	2	27.2229	0.7941-0.8167	144	4170	1263947	19499	210719_PC3_Growing_2_Slot1-15_1_1839.d	1	P15056|BRAF_HUMAN			FALSE
KIGEGTYGV	44.64	922.476	9	-3.8	923.474	1	7.5303	1.3217-1.3438	363	11000	349425	4341	210719_PC3_Growing_2_Slot1-15_1_1839.d	2	P24941|CDK2_HUMAN;Q00526|CDK3_HUMAN;P06493|CDK1_HUMAN			FALSE
KIIYIVHDEV	47.67	1227.69	10	-13.6	614.838	2	13.6106	0.8722-0.8947	106	2940	632336	9218	210719_PC3_Growing_2_Slot1-15_1_1839.d	2	P25788|PSA3_HUMAN			FALSE
KILDLETEL	23.27	1072.6	9	-3.1	537.303	2	30.4813	0.8167-0.8393			1416477	21837	210719_PC3_Growing_2_Slot1-15_1_1839.d	1	Q9ULJ1|ODF2L_HUMAN			FALSE
KILEELQKV	29.02	1098.66	9	0.8	550.337	2	12.6924	0.8205-0.8430			589566	8466	210719_PC3_Growing_2_Slot1-15_1_1839.d	2	O75179|ANR17_HUMAN			FALSE
KILPTLEAV	37.72	982.606	9	1.5	492.308	2	24.7013	0.7818-0.8045	1320	19500	1147695	17679	210719_PC3_Growing_2_Slot1-15_1_1839.d	3	Q12905|ILF2_HUMAN			FALSE
KILQGNENGNF	43.01	1232.61	11	-4.8	617.308	2	7.9579	0.8590-0.8816			369354	4602	210719_PC3_Growing_2_Slot1-15_1_1839.d	1	Q08554|DSC1_HUMAN			FALSE
KIPTPIVGV	30.64	922.585	9	-1	462.296	2	21.7109	0.7592-0.7818			1008622	15388	210719_PC3_Growing_2_Slot1-15_1_1839.d	1	P51003|PAPOA_HUMAN			FALSE
KIYEGQVEV	26.42	1063.55	9	-0.4	532.781	2	10.1139	0.7828-0.8054	5820	195000	467706	6402	210719_PC3_Growing_2_Slot1-15_1_1839.d	3	P46777|RL5_HUMAN			FALSE
KLAELEGALQKA	31.52	1269.73	12	15.3	635.878	2	13.12	0.8966-0.9191			609568	8800	210719_PC3_Growing_2_Slot1-15_1_1839.d	1	A6NCN2|KR87P_HUMAN;Q14533|KRT81_HUMAN;O43790|KRT86_HUMAN;P78385|KRT83_HUMAN;P78386|KRT85_HUMAN			FALSE
KLDAFVEGV	32.3	976.523	9	8.9	977.533	1	21.2786	1.4006-1.4226	2710	73200	988599	15033	210719_PC3_Growing_2_Slot1-15_1_1839.d	4	P21283|VATC1_HUMAN			FALSE
KLDEDVKMI	37.11	1089.57	9	2.2	545.792	2	11.2834	0.8205-0.8430			524103	7371	210719_PC3_Growing_2_Slot1-15_1_1839.d	2	Q13952|NFYC_HUMAN			FALSE
KLDEHIAYL	28.96	1100.59	9	-0.1	551.297	2	15.2147	0.8327-0.8553			706768	10342	210719_PC3_Growing_2_Slot1-15_1_1839.d	1	Q2NKX8|ERC6L_HUMAN			FALSE
KLDEILKEI	29.53	1099.65	9	6.3	550.832	2	25.0706	0.8054-0.8280			1164927	17925	210719_PC3_Growing_2_Slot1-15_1_1839.d	1	Q9ULV4|COR1C_HUMAN			FALSE
KLDGSRLIKV	30.61	1127.7	10	-8.3	564.85	2	7.4526	0.8459-0.8684			345795	4287	210719_PC3_Growing_2_Slot1-15_1_1839.d	1	P62081|RS7_HUMAN			FALSE
KLDHVVTII	31.9	1036.63	9	0.7	519.318	2	16.8676	0.8129-0.8355	2090	29000	781317	11583	210719_PC3_Growing_2_Slot1-15_1_1839.d	1	Q99873|ANM1_HUMAN			FALSE
KLDPTKTTL	29.37	1015.59	9	-5.4	508.797	2	6.1609	0.7818-0.8045			285961	3457	210719_PC3_Growing_2_Slot1-15_1_1839.d	1	Q92597|NDRG1_HUMAN			FALSE
KLDPYVQRL	30.9	1130.64	9	-0.7	566.326	2	9.9599	0.8459-0.8684	182	6500	461322	6276	210719_PC3_Growing_2_Slot1-15_1_1839.d	1	Q14204|DYHC1_HUMAN			FALSE
KLDVGNAEV	37.83	943.497	9	5.3	944.504	1	8.624	1.3493-1.3713	2810	56300	400280	5132	210719_PC3_Growing_2_Slot1-15_1_1839.d	3	P51572|BAP31_HUMAN			FALSE
KLEEIIHQI	36.4	1121.64	9	2.3	561.827	2	16.455	0.8261-0.8487			764051	11303	210719_PC3_Growing_2_Slot1-15_1_1839.d	1	Q15042|RB3GP_HUMAN			FALSE
KLFEFM(+15.99)HET	38.27	1196.55	9	-7.6	599.276	2	10.5196	0.8421-0.8647			488645	6779	210719_PC3_Growing_2_Slot1-15_1_1839.d	1	O14980|XPO1_HUMAN	Oxidation (M)	M6:Oxidation (M):1001.00	FALSE
KLFEFMHET	45.13	1180.56	9	-1.9	591.282	2	18.0971	0.8524-0.8750			840389	12545	210719_PC3_Growing_2_Slot1-15_1_1839.d	1	O14980|XPO1_HUMAN			FALSE
KLFIGGLNV	25.73	959.58	9	1.1	480.795	2	31.0725	0.7856-0.8082			1443777	22317	210719_PC3_Growing_2_Slot1-15_1_1839.d	1	Q13151|ROA0_HUMAN			FALSE
KLGDFGLATV	21.58	1019.57	10	-1.6	510.786	2	27.2229	0.7941-0.8167	144	4170	1263947	19499	210719_PC3_Growing_2_Slot1-15_1_1839.d	1				FALSE
KLGEIVTTI	33.61	972.586	9	1.3	973.588	1	20.8898	1.4070-1.4290	31100	1050000	970416	14730	210719_PC3_Growing_2_Slot1-15_1_1839.d	4	P84077|ARF1_HUMAN;P84085|ARF5_HUMAN;P61204|ARF3_HUMAN;P18085|ARF4_HUMAN			FALSE
KLGLKPLEV	26.01	995.638	9	-0.8	498.823	2	14.9814	0.7866-0.8092			695882	10184	210719_PC3_Growing_2_Slot1-15_1_1839.d	1	O43290|SNUT1_HUMAN			FALSE
KLGPAPKTL	24.06	923.58	9	-15.4	462.788	2	4.7321	0.7752-0.7979			219823	2581	210719_PC3_Growing_2_Slot1-15_1_1839.d	1	Q14527|HLTF_HUMAN			FALSE
KLGSVPVTV	33.98	898.549	9	0.1	450.279	2	14.837	0.7309-0.7535	3410	98900	687709	10057	210719_PC3_Growing_2_Slot1-15_1_1839.d	4	Q9Y4C2|TCAF1_HUMAN			FALSE
KLIGDPNLEFV	25.69	1243.68	11	8.5	622.849	2	33.1619	0.8665-0.8891			1541350	24232	210719_PC3_Growing_2_Slot1-15_1_1839.d	1	P62826|RAN_HUMAN			FALSE
KLISELQKL	35.03	1070.67	9	-4.7	536.336	2	14.5149	0.8252-0.8477			674097	9855	210719_PC3_Growing_2_Slot1-15_1_1839.d	2	Q5UIP0|RIF1_HUMAN			FALSE
KLKASAISVTVL	40.26	1228.78	12	4	615.394	2	17.9177	0.8816-0.9041			832202	12404	210719_PC3_Growing_2_Slot1-15_1_1839.d	1	Q02413|DSG1_HUMAN			FALSE
KLLDFILKT	27.37	1089.68	9	-0.3	545.844	2	33.4582	0.8449-0.8675			1555036	24508	210719_PC3_Growing_2_Slot1-15_1_1839.d	1	Q92621|NU205_HUMAN			FALSE
KLLEGEESRI	36.28	1172.64	10	-2.2	587.322	2	7.3934	0.8600-0.8825	484	18100	342168	4236	210719_PC3_Growing_2_Slot1-15_1_1839.d	1	P08670|VIME_HUMAN			FALSE
KLLEGEESRISL	29.12	1372.76	12	8.8	458.594	3	16.4745	0.7469-0.7696	280	5520	764965	11323	210719_PC3_Growing_2_Slot1-15_1_1839.d	2	P08670|VIME_HUMAN			FALSE
KLLEGEESRL	36.28	1172.64	10	-2.2	587.322	2	7.3934	0.8600-0.8825	484	18100	342168	4236	210719_PC3_Growing_2_Slot1-15_1_1839.d	1	P08729|K2C7_HUMAN			FALSE
KLLEGEETRL	22.33	1186.66	10	-3.6	594.329	2	8.313	0.8637-0.8863			385690	4846	210719_PC3_Growing_2_Slot1-15_1_1839.d	1				FALSE
KLLEPVLLL	25	1036.69	9	-1.9	519.348	2	44.0409	0.8205-0.8430	2420	51000	2046473	35867	210719_PC3_Growing_2_Slot1-15_1_1839.d	2	P62249|RS16_HUMAN			FALSE
KLLETKWTL	38.21	1130.67	9	-9.8	566.333	2	20.8509	0.8374-0.8600			968610	14712	210719_PC3_Growing_2_Slot1-15_1_1839.d	3	P08729|K2C7_HUMAN			FALSE
KLLGKVTIA	29.15	941.627	9	-2.8	471.817	2	8.7018	0.7818-0.8045			403933	5209	210719_PC3_Growing_2_Slot1-15_1_1839.d	1	Q96KK5|H2A1H_HUMAN;Q9BTM1|H2AJ_HUMAN;P0C0S8|H2A1_HUMAN;Q99878|H2A1J_HUMAN;Q16777|H2A2C_HUMAN;Q6FI13|H2A2A_HUMAN;P20671|H2A1D_HUMAN			FALSE
KLLSDPNYGV	21.36	1104.58	10	-3.7	553.293	2	14.9814	0.8205-0.8430			695877	10179	210719_PC3_Growing_2_Slot1-15_1_1839.d	1				FALSE
KLLSKFYEL	27.8	1139.66	9	-4.6	570.831	2	20.2254	0.8562-0.8787			939529	14239	210719_PC3_Growing_2_Slot1-15_1_1839.d	1	Q86UV5|UBP48_HUMAN			FALSE
KLLTEVHAA	23.8	980.565	9	1.5	491.288	2	5.2763	0.8111-0.8336			245214	2940	210719_PC3_Growing_2_Slot1-15_1_1839.d	1	P78325|ADAM8_HUMAN			FALSE
KLNAKLAEL	33.29	998.612	9	1.7	500.311	2	8.624	0.7950-0.8176			400287	5139	210719_PC3_Growing_2_Slot1-15_1_1839.d	1	P31153|METK2_HUMAN			FALSE
KLNDLIQRL	28.75	1111.67	9	1.4	556.84	2	20.3571	0.8336-0.8562	970	13900	943160	14294	210719_PC3_Growing_2_Slot1-15_1_1839.d	1	P53621|COPA_HUMAN			FALSE
KLNPQQFEV	38.97	1101.58	9	-4.6	551.792	2	15.8035	0.8101-0.8327			734035	10789	210719_PC3_Growing_2_Slot1-15_1_1839.d	2	P46977|STT3A_HUMAN			FALSE
KLQEVGQVSV	25.7	1085.61	10	-0.4	543.808	2	10.4613	0.8101-0.8327			485914	6730	210719_PC3_Growing_2_Slot1-15_1_1839.d	2	P06756|ITAV_HUMAN			FALSE
KLSLVAAM(+15.99)L	28.97	960.568	9	-5.8	481.285	2	23.2936	0.7818-0.8045			1082222	16574	210719_PC3_Growing_2_Slot1-15_1_1839.d	1	P11021|BIP_HUMAN	Oxidation (M)	M8:Oxidation (M):1001.00	FALSE
KLSLVAAML	30.48	944.573	9	-5.4	473.288	2	33.7692	0.7884-0.8111			1569629	24797	210719_PC3_Growing_2_Slot1-15_1_1839.d	2	P11021|BIP_HUMAN			FALSE
KLTELLVKA	29.66	1013.65	9	2.6	507.83	2	12.4538	0.7998-0.8224			578667	8295	210719_PC3_Growing_2_Slot1-15_1_1839.d	1	O95470|SGPL1_HUMAN			FALSE
KLVDPERDMSL	25.46	1301.66	11	-1.5	651.835	2	15.0009	0.9088-0.9312			696781	10189	210719_PC3_Growing_2_Slot1-15_1_1839.d	1	Q14444|CAPR1_HUMAN			FALSE
KLVKEVIAV	33.55	997.654	9	-6.2	499.828	2	9.8533	0.8158-0.8383			457685	6215	210719_PC3_Growing_2_Slot1-15_1_1839.d	2	P38117|ETFB_HUMAN			FALSE
KLWEAESKL	39.64	1102.6	9	0.5	552.305	2	9.8823	0.8195-0.8421	302	6890	457680	6210	210719_PC3_Growing_2_Slot1-15_1_1839.d	1	Q9NYP9|MS18A_HUMAN			FALSE
KLYEIGAGTSEV	24.78	1265.65	12	3.5	633.831	2	15.7646	0.8712-0.8938			732220	10762	210719_PC3_Growing_2_Slot1-15_1_1839.d	1	P26440|IVD_HUMAN			FALSE
KM(+15.99)ADIEYRL	24.86	1153.58	9	11	577.8	2	8.4685	0.8346-0.8571			392990	4994	210719_PC3_Growing_2_Slot1-15_1_1839.d	1	P40937|RFC5_HUMAN	Oxidation (M)	M2:Oxidation (M):1001.00	FALSE
KM(+15.99)DRALLEL	22.35	1103.6	9	-2.3	552.803	2	13.8245	0.8214-0.8440			642324	9372	210719_PC3_Growing_2_Slot1-15_1_1839.d	1	P13639|EF2_HUMAN	Oxidation (M)	M2:Oxidation (M):1001.00	FALSE
KM(+15.99)YEEFLSKV	26.11	1288.64	10	-0.4	645.322	2	14.4955	0.8722-0.8947			673183	9835	210719_PC3_Growing_2_Slot1-15_1_1839.d	1	P10644|KAP0_HUMAN;P31321|KAP1_HUMAN	Oxidation (M)	M2:Oxidation (M):1001.00	FALSE
KMADIEYRL	23.8	1137.59	9	2.1	569.798	2	13.5912	0.8412-0.8637			631422	9198	210719_PC3_Growing_2_Slot1-15_1_1839.d	1	P40937|RFC5_HUMAN			FALSE
KMDEVLYSI	23.03	1096.55	9	-2.8	549.276	2	25.7605	0.8158-0.8383	238	9980	1194879	18375	210719_PC3_Growing_2_Slot1-15_1_1839.d	2	P83876|TXN4A_HUMAN			FALSE
KMPEINAKV	32.46	1028.57	9	-11.9	515.282	2	7.4331	0.7809-0.8035			344890	4276	210719_PC3_Growing_2_Slot1-15_1_1839.d	1	Q15011|HERP1_HUMAN			FALSE
KMYEEFLSKV	46.98	1272.64	10	1.1	637.325	2	20.7114	0.8703-0.8928			962249	14609	210719_PC3_Growing_2_Slot1-15_1_1839.d	1	P10644|KAP0_HUMAN;P31321|KAP1_HUMAN			FALSE
KQFEKQVEL	40.16	1147.62	9	-3.5	574.814	2	5.947	0.8383-0.8609			275982	3312	210719_PC3_Growing_2_Slot1-15_1_1839.d	1	Q14204|DYHC1_HUMAN			FALSE
KQMEQISQFL	29.98	1250.63	10	-15.5	626.31	2	25.521	0.8665-0.8891			1185798	18234	210719_PC3_Growing_2_Slot1-15_1_1839.d	1	P37802|TAGL2_HUMAN;Q9UI15|TAGL3_HUMAN			FALSE
KQYGNEVFL	27.76	1096.56	9	-1.2	549.281	2	15.979	0.8063-0.8289	149	4090	743127	10941	210719_PC3_Growing_2_Slot1-15_1_1839.d	1	P50990|TCPQ_HUMAN			FALSE
KSLPGQNEDL	29.49	1099.55	10	-5.5	550.776	2	6.2775	0.8035-0.8261			291383	3515	210719_PC3_Growing_2_Slot1-15_1_1839.d	1	P01040|CYTA_HUMAN			FALSE
KTDKTLVLL	24.52	1029.64	9	0.8	515.826	2	14.6704	0.8271-0.8496			681355	9961	210719_PC3_Growing_2_Slot1-15_1_1839.d	1	P07737|PROF1_HUMAN			FALSE
KTLERSYLL	27.27	1121.64	9	2.6	561.827	2	9.4645	0.8412-0.8637			439448	5858	210719_PC3_Growing_2_Slot1-15_1_1839.d	1	P23921|RIR1_HUMAN			FALSE
KVFDPVPVGV	27.72	1055.6	10	-7.3	528.801	2	26.245	0.7969-0.8195	508	9330	1219360	18718	210719_PC3_Growing_2_Slot1-15_1_1839.d	2	Q08211|DHX9_HUMAN			FALSE
KVFGNEIKL	42.82	1046.61	9	-6.9	524.307	2	13.1589	0.8120-0.8346			611388	8832	210719_PC3_Growing_2_Slot1-15_1_1839.d	1	P19338|NUCL_HUMAN			FALSE
KVGKFVPKI	34.57	1014.66	9	0	508.334	2	5.8304	0.7866-0.8092			270550	3244	210719_PC3_Growing_2_Slot1-15_1_1839.d	1	Q6ZRV2|FA83H_HUMAN			FALSE
KVLDFEHFL	41.82	1146.61	9	0	574.307	2	33.6936	0.8383-0.8609	2310	48600	1562311	24631	210719_PC3_Growing_2_Slot1-15_1_1839.d	2	P60660|MYL6_HUMAN			FALSE
KVLDILQHI	39.68	1077.65	9	0.4	539.832	2	28.5866	0.8393-0.8618			1328440	20518	210719_PC3_Growing_2_Slot1-15_1_1839.d	1	O94952|FBX21_HUMAN			FALSE
KVLEILHRV	36.87	1105.7	9	-12.2	553.846	2	8.8572	0.8421-0.8647			411207	5331	210719_PC3_Growing_2_Slot1-15_1_1839.d	2	Q5GLZ8|HERC4_HUMAN			FALSE
LAVNMVPFPR	40.2	1142.63	10	0.3	572.317	2	30.4036	0.8148-0.8374			1412832	21768	210719_PC3_Growing_2_Slot1-15_1_1839.d	2	P68371|TBB4B_HUMAN;P07437|TBB5_HUMAN			FALSE
LDAVAIEA	22.18	800.428	8	0.3	801.431	1	19.2097	1.2481-1.2702			892209	13407	210719_PC3_Growing_2_Slot1-15_1_1839.d	1				FALSE
LDIDNTRM(+15.99)TLDD	51.14	1436.65	12	-5.2	719.322	2	13.8828	0.9125-0.9350			645044	9410	210719_PC3_Growing_2_Slot1-15_1_1839.d	1	P35527|K1C9_HUMAN	Oxidation (M)	M8:Oxidation (M):1001.00	FALSE
LDTNADKQL	40.77	1016.51	9	-1.1	509.26	2	5.6315	0.7696-0.7922			261480	3114	210719_PC3_Growing_2_Slot1-15_1_1839.d	1	P06702|S10A9_HUMAN			FALSE
LDTNADKQLS	45.33	1103.55	10	13.7	552.784	2	4.8876	0.8045-0.8271			227077	2683	210719_PC3_Growing_2_Slot1-15_1_1839.d	2	P06702|S10A9_HUMAN			FALSE
LDTNADKQLSF	49.39	1250.61	11	-5.3	626.307	2	16.7512	0.8609-0.8834	446	19900	776779	11515	210719_PC3_Growing_2_Slot1-15_1_1839.d	3	P06702|S10A9_HUMAN			FALSE
LDTNADKQLSFE	38.63	1379.66	12	5.3	690.835	2	15.9395	0.8985-0.9209			740395	10891	210719_PC3_Growing_2_Slot1-15_1_1839.d	1	P06702|S10A9_HUMAN			FALSE
LEAQAATGF	43.04	906.445	9	2.2	907.448	1	14.8065	1.3273-1.3493			687702	10050	210719_PC3_Growing_2_Slot1-15_1_1839.d	3	P15924|DESP_HUMAN;Q15149|PLEC_HUMAN			FALSE
LEATINELV	33.57	1000.54	9	-7.1	1001.54	1	33.536	1.4107-1.4326			1558665	24561	210719_PC3_Growing_2_Slot1-15_1_1839.d	1	P10599|THIO_HUMAN			FALSE
LEGGQEDFESS	36.82	1196.48	11	6.6	1197.49	1	8.7795	1.4454-1.4673			407565	5265	210719_PC3_Growing_2_Slot1-15_1_1839.d	2	P35527|K1C9_HUMAN			FALSE
LEKGLDGAKK	30.09	1057.61	10	-18.7	529.801	2	0.416	0.8035-0.8261			19883	215	210719_PC3_Growing_2_Slot1-15_1_1839.d	2	P81605|DCD_HUMAN			FALSE
LEKGLDGAKKAV	21.88	1227.72	12	0.6	614.863	2	4.0088	0.8581-0.8806			186193	2029	210719_PC3_Growing_2_Slot1-15_1_1839.d	1	P81605|DCD_HUMAN			FALSE
LFVLFGAEILK	36.04	1248.75	11	7.5	625.382	2	50.9764	0.8919-0.9144			2372682	41130	210719_PC3_Growing_2_Slot1-15_1_1839.d	1	P37837|TALDO_HUMAN			FALSE
LFVTNDAATILR	45.34	1332.74	12	-4.9	667.37	2	30.2481	0.8994-0.9219			1405559	21647	210719_PC3_Growing_2_Slot1-15_1_1839.d	2	P50990|TCPQ_HUMAN			FALSE
LGVQVVITDPEK	28.8	1296.73	12	6	649.372	2	22.0219	0.8947-0.9172			1023142	15604	210719_PC3_Growing_2_Slot1-15_1_1839.d	1	P17987|TCPA_HUMAN			FALSE
LHFFMPGFAPL	31.44	1275.65	11	-6.3	638.823	2	51.1319	0.8900-0.9125			2379929	41225	210719_PC3_Growing_2_Slot1-15_1_1839.d	1	P68371|TBB4B_HUMAN;P07437|TBB5_HUMAN			FALSE
LIDEPSAYL	23.5	1019.52	9	-1.8	1020.52	1	31.6415	1.4271-1.4491			1470134	22748	210719_PC3_Growing_2_Slot1-15_1_1839.d	1	P61221|ABCE1_HUMAN			FALSE
LIDPNTLQV	30.01	1011.56	9	5	1012.57	1	30.1704	1.4216-1.4436			1401905	21569	210719_PC3_Growing_2_Slot1-15_1_1839.d	2	Q96D46|NMD3_HUMAN			FALSE
LIGPESPSV	34.82	897.481	9	-3.4	898.479	1	18.447	1.2997-1.3217			856733	12797	210719_PC3_Growing_2_Slot1-15_1_1839.d	2	Q96DB2|HDA11_HUMAN			FALSE
LINPNIATV	37.44	953.555	9	4.1	954.56	1	26.245	1.3685-1.3905			1219349	18707	210719_PC3_Growing_2_Slot1-15_1_1839.d	1	P27708|PYR1_HUMAN			FALSE
LIQLMEEIMAEK	46.42	1446.75	12	11.2	724.384	2	43.9145	0.9528-0.9752			2044643	35825	210719_PC3_Growing_2_Slot1-15_1_1839.d	3	Q92841|DDX17_HUMAN			FALSE
LISPLLLPV	27.04	963.637	9	-4.7	964.634	1	56.4027	1.4189-1.4408			2625503	45419	210719_PC3_Growing_2_Slot1-15_1_1839.d	4	Q96M86|DNHD1_HUMAN			FALSE
LISQIVSSITAS	24.81	1217.69	12	5.5	609.85	2	39.5165	0.8496-0.8722			1838414	30746	210719_PC3_Growing_2_Slot1-15_1_1839.d	1	P68363|TBA1B_HUMAN;Q9H853|TBA4B_HUMAN;Q9BQE3|TBA1C_HUMAN;P68366|TBA4A_HUMAN;Q9NY65|TBA8_HUMAN			FALSE
LIWAAPRLQ	32.96	1066.63	9	-6.8	534.315	2	26.8864	0.7998-0.8224			1249425	19281	210719_PC3_Growing_2_Slot1-15_1_1839.d	1	P53990|IST1_HUMAN			FALSE
LLAEENQRL	23.25	1084.59	9	0.2	543.298	2	9.1517	0.8111-0.8336	175	5000	423951	5559	210719_PC3_Growing_2_Slot1-15_1_1839.d	1	Q15149|PLEC_HUMAN			FALSE
LLAEGITWV	27.72	1000.56	9	1.3	1001.56	1	45.2614	1.4317-1.4536			2107512	37008	210719_PC3_Growing_2_Slot1-15_1_1839.d	1	Q9UM00|TMCO1_HUMAN			FALSE
LLAEHIKSL	42.31	1022.61	9	3.3	512.312	2	10.7528	0.8224-0.8449			499558	6964	210719_PC3_Growing_2_Slot1-15_1_1839.d	2	Q68E01|INT3_HUMAN			FALSE
LLAEIGAVTL	33.27	998.601	10	6	999.608	1	44.7949	1.4235-1.4454			2085678	36630	210719_PC3_Growing_2_Slot1-15_1_1839.d	1	Q9BSV6|SEN34_HUMAN			FALSE
LLAEPVPGI	35.9	907.538	9	-2.2	908.538	1	34.6086	1.3309-1.3530			1608998	25724	210719_PC3_Growing_2_Slot1-15_1_1839.d	1	P61088|UBE2N_HUMAN;Q5JXB2|UE2NL_HUMAN			FALSE
LLAEQGYEV	49.49	1020.51	9	5.5	1021.52	1	21.1814	1.4152-1.4372			984056	14960	210719_PC3_Growing_2_Slot1-15_1_1839.d	1	Q9UBV2|SE1L1_HUMAN			FALSE
LLAESVTEV	32.59	959.518	9	6.4	960.525	1	23.8423	1.3768-1.3988			1107725	17045	210719_PC3_Growing_2_Slot1-15_1_1839.d	1	Q14204|DYHC1_HUMAN			FALSE
LLAETHYQL	24.77	1086.57	9	-7.9	544.285	2	17.6456	0.8252-0.8477			819451	12169	210719_PC3_Growing_2_Slot1-15_1_1839.d	2	P49321|NASP_HUMAN			FALSE
LLDEPTNHL	38.37	1050.53	9	0	526.271	2	13.4109	0.7875-0.8101	905	27800	620496	9000	210719_PC3_Growing_2_Slot1-15_1_1839.d	3	Q9UG63|ABCF2_HUMAN			FALSE
LLDEPTNML	34.99	1044.52	9	4.8	1045.52	1	33.0259	1.4180-1.4399			1534924	24064	210719_PC3_Growing_2_Slot1-15_1_1839.d	1	Q9NUQ8|ABCF3_HUMAN			FALSE
LLDGGVINL	31.3	912.528	9	5.8	913.535	1	40.2016	1.3594-1.3814			1870567	31609	210719_PC3_Growing_2_Slot1-15_1_1839.d	1	O43252|PAPS1_HUMAN			FALSE
LLDNTDIHL	32.59	1052.55	9	-16.3	527.271	2	25.5599	0.8111-0.8336			1187616	18264	210719_PC3_Growing_2_Slot1-15_1_1839.d	2	Q86WA8|LONP2_HUMAN			FALSE
LLDPRIYYI	36.85	1164.65	9	-0.6	583.33	2	37.6956	0.8656-0.8881	170	2270	1753284	28758	210719_PC3_Growing_2_Slot1-15_1_1839.d	3	Q13021|MALL_HUMAN			FALSE
LLDPSIIEA	24.94	969.538	9	5.6	970.545	1	35.3125	1.3951-1.4171			1641880	26422	210719_PC3_Growing_2_Slot1-15_1_1839.d	1	Q07617|SPAG1_HUMAN			FALSE
LLDPSVFHV	27.16	1025.55	9	-2.4	513.78	2	34.4427	0.8026-0.8252	224	4030	1599866	25532	210719_PC3_Growing_2_Slot1-15_1_1839.d	3	Q9BVI4|NOC4L_HUMAN			FALSE
LLDRFLATV	34.29	1046.61	9	0.1	524.31	2	35.1566	0.8111-0.8336	142	5890	1633650	26238	210719_PC3_Growing_2_Slot1-15_1_1839.d	2	Q14094|CCNI_HUMAN			FALSE
LLDVAPLSL	25.85	939.564	9	6.1	940.571	1	48.0587	1.4015-1.4235			2237486	39140	210719_PC3_Growing_2_Slot1-15_1_1839.d	1	P17066|HSP76_HUMAN;P34931|HS71L_HUMAN;P0DMV9|HS71B_HUMAN;P0DMV8|HS71A_HUMAN			FALSE
LLDVPTAAV	48.04	897.517	9	3.4	898.522	1	31.4807	1.3410-1.3630			1462841	22607	210719_PC3_Growing_2_Slot1-15_1_1839.d	6	P13284|GILT_HUMAN			FALSE
LLDVQPHTV	22.71	1020.56	9	-0.3	511.284	2	14.2963	0.8440-0.8665			664119	9711	210719_PC3_Growing_2_Slot1-15_1_1839.d	1	Q5T2T1|MPP7_HUMAN			FALSE
LLDVTPLSL	41.62	969.575	9	-2.9	970.573	1	47.9421	1.4235-1.4454			2232044	39062	210719_PC3_Growing_2_Slot1-15_1_1839.d	2	P54652|HSP72_HUMAN;P38646|GRP75_HUMAN;P11142|HSP7C_HUMAN			FALSE
LLFEGEKITI	38.45	1161.66	10	1.8	581.837	2	36.5024	0.8402-0.8628			1697560	27568	210719_PC3_Growing_2_Slot1-15_1_1839.d	1	Q9H1A7|RPB1C_HUMAN;Q9GZM3|RPB1B_HUMAN			FALSE
LLGDKLYAV	27.11	990.575	9	-2.1	496.291	2	24.3282	0.7771-0.7998			1130447	17417	210719_PC3_Growing_2_Slot1-15_1_1839.d	1	Q96PQ7|KLHL5_HUMAN			FALSE
LLGDPM(+15.99)ANV	24.49	944.464	9	-0.9	945.464	1	18.3109	1.3456-1.3676			850376	12698	210719_PC3_Growing_2_Slot1-15_1_1839.d	1	O95070|YIF1A_HUMAN	Oxidation (M)	M6:Oxidation (M):1001.00	FALSE
LLGDPMANV	34.57	928.469	9	-6.5	929.464	1	30.1898	1.3465-1.3685			1402816	21586	210719_PC3_Growing_2_Slot1-15_1_1839.d	2	O95070|YIF1A_HUMAN			FALSE
LLGELLQDNAK	39.23	1212.67	11	-3.1	607.337	2	22.5202	0.8750-0.8975	109	6600	1045853	15965	210719_PC3_Growing_2_Slot1-15_1_1839.d	3	P37837|TALDO_HUMAN			FALSE
LLGGDVVSV	29.97	857.486	9	6.7	858.494	1	28.9224	1.2785-1.3006			1343842	20722	210719_PC3_Growing_2_Slot1-15_1_1839.d	1	Q99576|T22D3_HUMAN			FALSE
LLGNVAEV	28.88	813.46	8	5.9	814.467	1	22.6521	1.2684-1.2905			1052215	16069	210719_PC3_Growing_2_Slot1-15_1_1839.d	1	Q7Z7L7|ZER1_HUMAN			FALSE
LLGPDPAAA	34.88	823.444	9	4	824.449	1	16.0173	1.2518-1.2739			744029	10949	210719_PC3_Growing_2_Slot1-15_1_1839.d	2	Q9C0J9|BHE41_HUMAN			FALSE
LLGPPPVGV	40.01	847.517	9	1.5	848.52	1	30.5397	1.2942-1.3162			1419199	21877	210719_PC3_Growing_2_Slot1-15_1_1839.d	2	Q9ULV3|CIZ1_HUMAN			FALSE
LLGPRLVLA	34.77	950.628	9	-2.3	476.317	2	29.076	0.7809-0.8035	78900	3140000	1347497	20801	210719_PC3_Growing_2_Slot1-15_1_1839.d	15	P49755|TMEDA_HUMAN			FALSE
LLGSAHEV	22.36	824.439	8	-1.1	413.224	2	6.1997	0.7204-0.7431			287771	3479	210719_PC3_Growing_2_Slot1-15_1_1839.d	1	Q13813|SPTN1_HUMAN			FALSE
LLIENVASL	37.89	970.57	9	3.9	971.575	1	41.0179	1.4143-1.4363			1909199	32693	210719_PC3_Growing_2_Slot1-15_1_1839.d	2	P07203|GPX1_HUMAN			FALSE
LLIIILII	35.07	922.683	8	-10.6	462.341	2	30.1898	0.8214-0.8440			1402826	21596	210719_PC3_Growing_2_Slot1-15_1_1839.d	1				FALSE
LLIILILL	35.07	922.683	8	-10.6	462.341	2	30.1898	0.8214-0.8440			1402826	21596	210719_PC3_Growing_2_Slot1-15_1_1839.d	1				FALSE
LLILILLI	35.07	922.683	8	-10.6	462.341	2	30.1898	0.8214-0.8440			1402826	21596	210719_PC3_Growing_2_Slot1-15_1_1839.d	1				FALSE
LLILILLL	35.07	922.683	8	-10.6	462.341	2	30.1898	0.8214-0.8440			1402826	21596	210719_PC3_Growing_2_Slot1-15_1_1839.d	1				FALSE
LLILLLLL	35.07	922.683	8	-10.6	462.341	2	30.1898	0.8214-0.8440			1402826	21596	210719_PC3_Growing_2_Slot1-15_1_1839.d	1				FALSE
LLIPGLATA	28.58	867.543	9	0.7	868.545	1	41.5874	1.3190-1.3410			1935726	33294	210719_PC3_Growing_2_Slot1-15_1_1839.d	3	O15239|NDUA1_HUMAN			FALSE
LLLAAARLAAA	29.2	1052.67	11	-1	527.339	2	26.3811	0.8129-0.8355			1225739	18839	210719_PC3_Growing_2_Slot1-15_1_1839.d	1	P30101|PDIA3_HUMAN			FALSE
LLLAAPAQA	46.08	866.523	9	6	867.53	1	23.7257	1.3208-1.3429			1102247	16931	210719_PC3_Growing_2_Slot1-15_1_1839.d	4	P17900|SAP3_HUMAN			FALSE
LLLAQLSDA	41.85	942.539	9	2	943.542	1	34.5891	1.3896-1.4116			1608084	25704	210719_PC3_Growing_2_Slot1-15_1_1839.d	4	Q9NQ34|TMM9B_HUMAN			FALSE
LLLDVPTAA	34.61	911.533	9	-0.2	912.534	1	35.4486	1.3557-1.3777			1648283	26567	210719_PC3_Growing_2_Slot1-15_1_1839.d	1	P13284|GILT_HUMAN			FALSE
LLLDVPTAAV	42.61	1010.6	10	-5.4	1011.6	1	42.7829	1.4244-1.4463			1991610	34644	210719_PC3_Growing_2_Slot1-15_1_1839.d	2	P13284|GILT_HUMAN			FALSE
LLLDVPTAAVQA	48.53	1209.7	12	2.1	605.853	2	40.7804	0.8637-0.8863	1980	43600	1894512	32310	210719_PC3_Growing_2_Slot1-15_1_1839.d	3	P13284|GILT_HUMAN			FALSE
LLLEGLEGV	25.24	941.543	9	-6.5	942.539	1	43.5992	1.3933-1.4152			2030028	35514	210719_PC3_Growing_2_Slot1-15_1_1839.d	1	P57764|GSDMD_HUMAN			FALSE
LLLLILLL	35.07	922.683	8	-10.6	462.341	2	30.1898	0.8214-0.8440			1402826	21596	210719_PC3_Growing_2_Slot1-15_1_1839.d	1				FALSE
LLLLLIIL	35.07	922.683	8	-10.6	462.341	2	30.1898	0.8214-0.8440			1402826	21596	210719_PC3_Growing_2_Slot1-15_1_1839.d	1				FALSE
LLLLLILL	35.07	922.683	8	-10.6	462.341	2	30.1898	0.8214-0.8440			1402826	21596	210719_PC3_Growing_2_Slot1-15_1_1839.d	1				FALSE
LLLLLLII	35.07	922.683	8	-10.6	462.341	2	30.1898	0.8214-0.8440			1402826	21596	210719_PC3_Growing_2_Slot1-15_1_1839.d	1				FALSE
LLLLLLKVSAS	28.19	1168.78	11	5.7	585.397	2	27.7188	0.8459-0.8684	1200	17600	1285828	19924	210719_PC3_Growing_2_Slot1-15_1_1839.d	1	O15354|GPR37_HUMAN			FALSE
LLLLLLLL	35.07	922.683	8	-10.6	462.341	2	30.1898	0.8214-0.8440			1402826	21596	210719_PC3_Growing_2_Slot1-15_1_1839.d	1	P10619|PPGB_HUMAN;Q9NS15|LTBP3_HUMAN			FALSE
LLLPGELAK	23.02	952.596	9	-1.4	477.301	2	22.9745	0.7856-0.8082	1450	14700	1065868	16312	210719_PC3_Growing_2_Slot1-15_1_1839.d	1	P23527|H2B1O_HUMAN;Q99879|H2B1M_HUMAN;O60814|H2B1K_HUMAN;P58876|H2B1D_HUMAN;Q93079|H2B1H_HUMAN;P57053|H2BFS_HUMAN;P33778|H2B1B_HUMAN;P62807|H2B1C_HUMAN;Q99877|H2B1N_HUMAN;P06899|H2B1J_HUMAN;Q5QNW6|H2B2F_HUMAN;Q16778|H2B2E_HUMAN;Q99880|H2B1L_HUMAN;Q8N257|H2B3B_HUMAN			FALSE
LLLPGPSAA	35.12	837.496	9	1.8	838.5	1	26.5949	1.2665-1.2886			1235781	19047	210719_PC3_Growing_2_Slot1-15_1_1839.d	2	P23284|PPIB_HUMAN			FALSE
LLLPTQIYS	34.03	1046.6	9	-0.5	1047.6	1	40.0218	1.4418-1.4637			1862320	31408	210719_PC3_Growing_2_Slot1-15_1_1839.d	4	P25063|CD24_HUMAN			FALSE
LLMDRVDEM	21.74	1120.53	9	-4.7	561.264	2	21.8081	0.7894-0.8120			1013166	15462	210719_PC3_Growing_2_Slot1-15_1_1839.d	1	O15372|EIF3H_HUMAN			FALSE
LLPDLIQKV	25.73	1037.65	9	2.7	519.83	2	32.1754	0.8167-0.8393	451	7770	1492873	23137	210719_PC3_Growing_2_Slot1-15_1_1839.d	1	P55786|PSA_HUMAN			FALSE
LLPDTINSI	22.2	984.549	9	-2.2	985.548	1	32.7149	1.3860-1.4079			1520230	23674	210719_PC3_Growing_2_Slot1-15_1_1839.d	1				FALSE
LLPEGPPAI	46.15	905.522	9	4.2	906.528	1	30.8004	1.3346-1.3566			1431005	22061	210719_PC3_Growing_2_Slot1-15_1_1839.d	4	Q15011|HERP1_HUMAN			FALSE
LLPHPGLQV	30.79	972.576	9	-5.3	487.289	2	19.9405	0.7743-0.7969	470	6920	924060	13968	210719_PC3_Growing_2_Slot1-15_1_1839.d	1	Q6DD88|ATLA3_HUMAN			FALSE
LLPPPPRVGG	28.56	1001.6	10	-0.8	501.805	2	13.9448	0.7564-0.7790	1120	11900	645959	9431	210719_PC3_Growing_2_Slot1-15_1_1839.d	1	P08648|ITA5_HUMAN			FALSE
LLPPQPALA	39.73	918.554	9	-0.4	919.555	1	25.1289	1.3557-1.3777			1167645	17961	210719_PC3_Growing_2_Slot1-15_1_1839.d	2	P12821|ACE_HUMAN			FALSE
LLPTAPTTV	26.5	911.533	9	5.2	912.539	1	23.5508	1.3429-1.3649			1094033	16763	210719_PC3_Growing_2_Slot1-15_1_1839.d	1	Q6VMQ6|MCAF1_HUMAN			FALSE
LLQDFFNGR	26.26	1108.57	9	11.3	555.293	2	27.003	0.8167-0.8393			1254857	19349	210719_PC3_Growing_2_Slot1-15_1_1839.d	1	P0DMV9|HS71B_HUMAN;P0DMV8|HS71A_HUMAN			FALSE
LLQEVEHQL	22.01	1107.59	9	0	554.8	2	17.6262	0.8186-0.8412			818542	12154	210719_PC3_Growing_2_Slot1-15_1_1839.d	1	O94972|TRI37_HUMAN			FALSE
LLSEELTSL	29.32	1003.54	9	3.7	1004.55	1	36.172	1.4280-1.4500			1682034	27240	210719_PC3_Growing_2_Slot1-15_1_1839.d	4	P38435|VKGC_HUMAN			FALSE
LLVVYPWTQR	32.02	1273.72	10	-2.7	637.861	2	33.8859	0.8900-0.9125			1575104	24908	210719_PC3_Growing_2_Slot1-15_1_1839.d	3	P02100|HBE_HUMAN;P69891|HBG1_HUMAN;P69892|HBG2_HUMAN			FALSE
LLWAPAAVRA	31.63	1066.63	10	6.8	534.322	2	26.867	0.8035-0.8261			1248517	19267	210719_PC3_Growing_2_Slot1-15_1_1839.d	1	Q9HC07|TM165_HUMAN			FALSE
LLYQEGAKM(+15.99)AV	33.53	1237.64	11	-6.9	619.818	2	10.2864	0.8496-0.8722			477719	6581	210719_PC3_Growing_2_Slot1-15_1_1839.d	1	P14923|PLAK_HUMAN	Oxidation (M)	M9:Oxidation (M):1001.00	FALSE
LLYQEGAKMAV	43.75	1221.64	11	-7.3	611.82	2	18.5053	0.8440-0.8665			859472	12854	210719_PC3_Growing_2_Slot1-15_1_1839.d	1	P14923|PLAK_HUMAN			FALSE
LM(+15.99)M(+15.99)DPLTGL	30.04	1021.48	9	-6.1	1022.48	1	29.3889	1.4198-1.4418			1365659	21083	210719_PC3_Growing_2_Slot1-15_1_1839.d	2	O60506|HNRPQ_HUMAN	Oxidation (M); Oxidation (M)	M2:Oxidation (M):1001.00;M3:Oxidation (M):1001.00	FALSE
LM(+15.99)MDPLTGL	33.51	1005.49	9	2.2	1006.49	1	41.3153	1.4180-1.4399			1922940	33024	210719_PC3_Growing_2_Slot1-15_1_1839.d	1	O60506|HNRPQ_HUMAN	Oxidation (M)	M2:Oxidation (M):7.65	FALSE
LMAPAPSTV	25.18	885.463	9	-3.8	886.461	1	17.5095	1.3052-1.3273			813086	12062	210719_PC3_Growing_2_Slot1-15_1_1839.d	1	Q13118|KLF10_HUMAN			FALSE
LMIEMDGTENK	39.07	1279.58	11	-4.1	640.79	2	14.7871	0.8778-0.9003			686802	10044	210719_PC3_Growing_2_Slot1-15_1_1839.d	4	P06733|ENOA_HUMAN			FALSE
LMPDIAVGV	33.69	913.494	9	-0.1	914.496	1	37.1283	1.3346-1.3566			1726755	28155	210719_PC3_Growing_2_Slot1-15_1_1839.d	1	Q9P203|BTBD7_HUMAN			FALSE
LNEQASEEILK	26.24	1272.66	11	-5.9	637.328	2	10.9918	0.8684-0.8909			510475	7153	210719_PC3_Growing_2_Slot1-15_1_1839.d	1	Q01105|SET_HUMAN			FALSE
LNETGDEPFQYK	60.43	1439.66	12	2.6	720.833	2	12.4732	0.9621-0.9846			579573	8307	210719_PC3_Growing_2_Slot1-15_1_1839.d	1	P15104|GLNA_HUMAN			FALSE
LNNMRSQY	27.39	1024.48	8	-10.2	513.237	2	4.3004	0.7903-0.8129			199838	2264	210719_PC3_Growing_2_Slot1-15_1_1839.d	1	P13645|K1C10_HUMAN			FALSE
LNNMRSQYEQL	36.94	1394.66	11	11.8	698.342	2	10.092	0.9125-0.9350			468621	6423	210719_PC3_Growing_2_Slot1-15_1_1839.d	1	P13645|K1C10_HUMAN			FALSE
LNVTEQEK	23.09	959.492	8	-0.7	480.75	2	4.106	0.7545-0.7771			190738	2104	210719_PC3_Growing_2_Slot1-15_1_1839.d	1	P06733|ENOA_HUMAN			FALSE
LPFPIIDDR	33.42	1084.59	9	-4.2	543.298	2	32.7343	0.8224-0.8449			1521156	23706	210719_PC3_Growing_2_Slot1-15_1_1839.d	1	P30041|PRDX6_HUMAN			FALSE
LPLQDVYK	28.63	974.544	8	-4.7	488.274	2	15.0009	0.7969-0.8195			696783	10191	210719_PC3_Growing_2_Slot1-15_1_1839.d	2	Q5VTE0|EF1A3_HUMAN;Q05639|EF1A2_HUMAN;P68104|EF1A1_HUMAN			FALSE
LQCNPPPGL	27.87	937.469	9	-13.1	938.458	1	17.9566	1.3291-1.3511			834020	12434	210719_PC3_Growing_2_Slot1-15_1_1839.d	2	O94856|NFASC_HUMAN			FALSE
LQIDNARLA	27.41	1012.57	9	2.2	507.288	2	13.0228	0.7903-0.8129			605029	8731	210719_PC3_Growing_2_Slot1-15_1_1839.d	2	P02533|K1C14_HUMAN;P08727|K1C19_HUMAN;Q7Z3Y7|K1C28_HUMAN;P13645|K1C10_HUMAN;Q04695|K1C17_HUMAN;P05783|K1C18_HUMAN			FALSE
LQIDNARLAADD	30.75	1313.66	12	7	657.837	2	14.3157	0.8816-0.9041			665030	9728	210719_PC3_Growing_2_Slot1-15_1_1839.d	1	P02533|K1C14_HUMAN;P08727|K1C19_HUMAN;Q7Z3Y7|K1C28_HUMAN;P13645|K1C10_HUMAN;Q04695|K1C17_HUMAN;P05783|K1C18_HUMAN			FALSE
LSEALVSQV	26.36	944.518	9	7.6	945.527	1	32.8898	1.3768-1.3988			1528498	23896	210719_PC3_Growing_2_Slot1-15_1_1839.d	3	Q9UBI4|STML1_HUMAN			FALSE
LSLENLEKI	25.46	1057.6	9	-1.9	529.804	2	35.1688	0.8007-0.8233	327	6190	1633646	26234	210719_PC3_Growing_2_Slot1-15_1_1839.d	1	Q9Y2H2|SAC2_HUMAN			FALSE
LTAPALALA	37.72	839.512	9	-0.6	840.513	1	32.8898	1.2905-1.3125			1528500	23898	210719_PC3_Growing_2_Slot1-15_1_1839.d	3	Q06481|APLP2_HUMAN			FALSE
LTLNLTGV	29.95	829.491	8	-1	830.492	1	32.5788	1.2896-1.3116			1513839	23541	210719_PC3_Growing_2_Slot1-15_1_1839.d	1	P20396|TRH_HUMAN			FALSE
LTVGNNKTL	24.42	958.545	9	-5.8	480.274	2	6.8072	0.7715-0.7941			315859	3853	210719_PC3_Growing_2_Slot1-15_1_1839.d	1	P35527|K1C9_HUMAN			FALSE
LTVSSVKTL	21.44	946.57	9	-7.7	474.286	2	15.5314	0.7677-0.7903			721319	10589	210719_PC3_Growing_2_Slot1-15_1_1839.d	1				FALSE
LTYGTM(+15.99)VFV	31.75	1045.52	9	3.6	1046.52	1	31.797	1.4418-1.4637			1477412	22874	210719_PC3_Growing_2_Slot1-15_1_1839.d	2	Q15067|ACOX1_HUMAN	Oxidation (M)	M6:Oxidation (M):1001.00	FALSE
LTYGTMVFV	22.8	1029.52	9	-8.6	1030.51	1	42.8023	1.4363-1.4582			1992519	34659	210719_PC3_Growing_2_Slot1-15_1_1839.d	1	Q15067|ACOX1_HUMAN			FALSE
LVFGSVSEA	25.15	907.465	9	14.1	908.48	1	23.2936	1.3346-1.3566			1082214	16566	210719_PC3_Growing_2_Slot1-15_1_1839.d	1	Q96A33|CCD47_HUMAN			FALSE
LVNHFVEEFK	55.08	1260.65	10	-6.8	631.324	2	14.2186	0.8956-0.9181			660484	9652	210719_PC3_Growing_2_Slot1-15_1_1839.d	2	P0DMV9|HS71B_HUMAN;P0DMV8|HS71A_HUMAN			FALSE
LVQAFQFTDK	37.47	1195.62	10	1.4	598.816	2	20.3032	0.8562-0.8787			943166	14300	210719_PC3_Growing_2_Slot1-15_1_1839.d	2	Q06830|PRDX1_HUMAN			FALSE
LVSAVAIALAHK	38.01	1191.73	12	-8.8	596.865	2	18.6608	0.9228-0.9453			866742	12972	210719_PC3_Growing_2_Slot1-15_1_1839.d	2	P02100|HBE_HUMAN			FALSE
M(+15.99)LANDIARL	23.83	1031.54	9	-1	516.775	2	17.4707	0.7979-0.8205			811279	12043	210719_PC3_Growing_2_Slot1-15_1_1839.d	1	Q9H4M9|EHD1_HUMAN	Oxidation (M)	M1:Oxidation (M):1001.00	FALSE
M(+15.99)LFPGSIAL	21.93	963.51	9	15.7	964.526	1	44.9893	1.3960-1.4180			2094778	36790	210719_PC3_Growing_2_Slot1-15_1_1839.d	2		Oxidation (M)	M1:Oxidation (M):1001.00	FALSE
M(+15.99)LRSPISPLSD	21.38	1230.63	11	-8.1	616.312	2	23.1186	0.8609-0.8834			1074055	16453	210719_PC3_Growing_2_Slot1-15_1_1839.d	1		Oxidation (M)	M1:Oxidation (M):1001.00	FALSE
M(+15.99)LSIDVAE	27.18	892.421	8	2.9	893.426	1	21.162	1.3070-1.3291			983148	14946	210719_PC3_Growing_2_Slot1-15_1_1839.d	1	Q08188|TGM3_HUMAN	Oxidation (M)	M1:Oxidation (M):1001.00	FALSE
M(+15.99)LTELEKAL	25.57	1062.56	9	4.5	532.288	2	20.3032	0.8016-0.8242			943163	14297	210719_PC3_Growing_2_Slot1-15_1_1839.d	1	P05109|S10A8_HUMAN	Oxidation (M)	M1:Oxidation (M):1001.00	FALSE
M(+15.99)VAPAVASV	26.14	859.447	9	-8.9	860.442	1	13.9411	1.2665-1.2886			647775	9459	210719_PC3_Growing_2_Slot1-15_1_1839.d	2	P05412|JUN_HUMAN	Oxidation (M)	M1:Oxidation (M):1001.00	FALSE
M(+15.99)VNHFIAEFK	27.49	1250.61	10	-4.8	626.306	2	12.2011	0.8853-0.9078			566850	8100	210719_PC3_Growing_2_Slot1-15_1_1839.d	1	P11142|HSP7C_HUMAN	Oxidation (M)	M1:Oxidation (M):1001.00	FALSE
MFIGGLSWDTTK	42.85	1354.66	12	1.2	678.333	2	34.7058	0.9069-0.9294			1613569	25825	210719_PC3_Growing_2_Slot1-15_1_1839.d	1	Q14103|HNRPD_HUMAN			FALSE
MIAGKVAVV	22.91	886.531	9	9.4	444.274	2	12.7118	0.7356-0.7582			590472	8478	210719_PC3_Growing_2_Slot1-15_1_1839.d	1	P23526|SAHH_HUMAN			FALSE
MLANDIARL	26.26	1015.55	9	1.2	508.779	2	22.6716	0.8054-0.8280			1053133	16093	210719_PC3_Growing_2_Slot1-15_1_1839.d	1	Q9H4M9|EHD1_HUMAN			FALSE
MLDMGFEPQIR	39.04	1335.63	11	-9	668.813	2	30.598	0.8787-0.9013			1421922	21918	210719_PC3_Growing_2_Slot1-15_1_1839.d	2	O15523|DDX3Y_HUMAN;Q92841|DDX17_HUMAN;P17844|DDX5_HUMAN;O00571|DDX3X_HUMAN			FALSE
MLLEGGPTTA	21.29	988.49	10	1.8	989.493	1	20.1282	1.3823-1.4043			934980	14160	210719_PC3_Growing_2_Slot1-15_1_1839.d	1	O94972|TRI37_HUMAN			FALSE
MLSIDVAE	24.94	876.426	8	-4.4	877.424	1	27.0852	1.3034-1.3254			1258478	19394	210719_PC3_Growing_2_Slot1-15_1_1839.d	2	Q08188|TGM3_HUMAN			FALSE
MLTELEKAL	23.28	1046.57	9	7	524.292	2	27.0225	0.8007-0.8233			1255764	19362	210719_PC3_Growing_2_Slot1-15_1_1839.d	2	P05109|S10A8_HUMAN			FALSE
MVAPAVASV	34.96	843.452	9	-9.5	844.447	1	20.1282	1.2638-1.2859			934982	14162	210719_PC3_Growing_2_Slot1-15_1_1839.d	2	P05412|JUN_HUMAN			FALSE
MVFKLAQA	38.11	906.5	8	-6.3	454.252	2	17.5678	0.7526-0.7752			815819	12113	210719_PC3_Growing_2_Slot1-15_1_1839.d	1	P20930|FILA_HUMAN			FALSE
MVNHFIAEFK	53.56	1234.62	10	0.4	618.312	2	15.6592	0.8872-0.9097	2110	20500	723130	10612	210719_PC3_Growing_2_Slot1-15_1_1839.d	8	P11142|HSP7C_HUMAN			FALSE
MVTAVASALSSR	50.04	1191.63	12	-4	596.815	2	15.1369	0.8628-0.8853			703134	10284	210719_PC3_Growing_2_Slot1-15_1_1839.d	1	P69891|HBG1_HUMAN			FALSE
MVVESAYEVIK	41.51	1266.65	11	-5.6	634.326	2	21.983	0.8928-0.9153			1021331	15581	210719_PC3_Growing_2_Slot1-15_1_1839.d	4	P07195|LDHB_HUMAN			FALSE
NAAPGVDL	25.66	755.381	8	12.5	756.393	1	14.3935	1.1733-1.1955			668645	9767	210719_PC3_Growing_2_Slot1-15_1_1839.d	1	Q7Z3Y8|K1C27_HUMAN;Q7Z3Y7|K1C28_HUMAN;P13645|K1C10_HUMAN;Q7Z3Z0|K1C25_HUMAN			FALSE
NAGEDPGL	29.68	771.34	8	15.4	772.354	1	6.9044	1.1862-1.2084			320385	3909	210719_PC3_Growing_2_Slot1-15_1_1839.d	1	P81605|DCD_HUMAN			FALSE
NAGEDPGLA	36.83	842.377	9	-3.4	843.376	1	6.3796	1.2398-1.2619			295905	3567	210719_PC3_Growing_2_Slot1-15_1_1839.d	1	P81605|DCD_HUMAN			FALSE
NAGVEGSLIVEK	38.97	1214.65	12	5.5	608.332	2	12.2205	0.8590-0.8816			567763	8119	210719_PC3_Growing_2_Slot1-15_1_1839.d	1	P10809|CH60_HUMAN			FALSE
NDM(+15.99)RQEYEQL	23.8	1340.57	10	0.2	671.287	2	7.2776	0.8665-0.8891			337630	4168	210719_PC3_Growing_2_Slot1-15_1_1839.d	1	P35527|K1C9_HUMAN	Oxidation (M)	M3:Oxidation (M):1001.00	FALSE
NIANHFFTV	21.3	1061.53	9	3.1	531.77	2	26.1497	0.8082-0.8308	1330	20300	1213008	18624	210719_PC3_Growing_2_Slot1-15_1_1839.d	1	Q16222|UAP1_HUMAN			FALSE
NIEDVIAQGIGK	36.93	1255.68	12	19.4	628.854	2	29.4667	0.8694-0.8919			1369293	21141	210719_PC3_Growing_2_Slot1-15_1_1839.d	1	P05387|RLA2_HUMAN			FALSE
NIFPYPVGV	27.16	1004.53	9	1.5	1005.54	1	44.931	1.4198-1.4418			2092049	36743	210719_PC3_Growing_2_Slot1-15_1_1839.d	1	Q99590|SCAFB_HUMAN			FALSE
NIIPYITNV	34.65	1045.58	9	1.8	1046.58	1	42.3893	1.4509-1.4728			1973288	34202	210719_PC3_Growing_2_Slot1-15_1_1839.d	2	Q00610|CLH1_HUMAN			FALSE
NKAERLTFGES	22.56	1250.63	11	-3.2	626.314	2	5.4177	0.8383-0.8609			251535	3003	210719_PC3_Growing_2_Slot1-15_1_1839.d	1	Q13867|BLMH_HUMAN			FALSE
NLAEDIMRL	32.39	1073.55	9	4.3	537.783	2	37.646	0.8224-0.8449	195	3650	1749627	28677	210719_PC3_Growing_2_Slot1-15_1_1839.d	1	P08670|VIME_HUMAN			FALSE
NLAEKLIGV	28.76	955.57	9	4.1	478.791	2	25.4627	0.7696-0.7922			1183067	18185	210719_PC3_Growing_2_Slot1-15_1_1839.d	3	Q86X10|RLGPB_HUMAN			FALSE
NLAENISRV	33.82	1014.55	9	0.3	508.277	2	11.8868	0.7828-0.8054	10800	418000	548676	7806	210719_PC3_Growing_2_Slot1-15_1_1839.d	4	P11217|PYGM_HUMAN;P11216|PYGB_HUMAN;P06737|PYGL_HUMAN			FALSE
NLAGVYSEV	35.79	950.471	9	-5	951.468	1	22.3762	1.3658-1.3878			1039467	15837	210719_PC3_Growing_2_Slot1-15_1_1839.d	1	Q9Y295|DRG1_HUMAN			FALSE
NLAKKLEEI	22.06	1056.62	9	10.9	529.319	2	10.0726	0.8289-0.8515			467710	6406	210719_PC3_Growing_2_Slot1-15_1_1839.d	1				FALSE
NLAPAPLNA	39.3	879.481	9	0.5	880.484	1	18.2915	1.3070-1.3291			849464	12680	210719_PC3_Growing_2_Slot1-15_1_1839.d	1	P10646|TFPI1_HUMAN			FALSE
NLASFIEQV	41.4	1019.53	9	-4.9	1020.52	1	43.1716	1.4317-1.4536			2009910	35064	210719_PC3_Growing_2_Slot1-15_1_1839.d	2	P61457|PHS_HUMAN			FALSE
NLDAATYQV	27.4	993.477	9	-7.9	994.47	1	17.4123	1.3960-1.4180			808538	11984	210719_PC3_Growing_2_Slot1-15_1_1839.d	3	Q9Y2D2|S35A3_HUMAN			FALSE
NLDAAVYQV	34.63	991.497	9	6.5	992.505	1	23.8229	1.3933-1.4152			1106814	17028	210719_PC3_Growing_2_Slot1-15_1_1839.d	2	P78382|S35A1_HUMAN			FALSE
NLDNPIQTV	33.89	1012.52	9	-9.3	1013.51	1	22.7299	1.4280-1.4500			1055852	16130	210719_PC3_Growing_2_Slot1-15_1_1839.d	1	Q15155|NOMO1_HUMAN;P69849|NOMO3_HUMAN;Q5JPE7|NOMO2_HUMAN			FALSE
NLDPAVHEV	41.53	992.493	9	-0.6	993.493	1	9.5034	1.4509-1.4728	1080	34200	441262	5884	210719_PC3_Growing_2_Slot1-15_1_1839.d	3	Q9HCN4|GPN1_HUMAN			FALSE
NLDSTTVAV	24.42	918.466	9	-6.5	919.462	1	15.8618	1.3447-1.3667			736754	10826	210719_PC3_Growing_2_Slot1-15_1_1839.d	1	P21291|CSRP1_HUMAN			FALSE
NLFEPVINA	28.43	1015.53	9	5.3	1016.54	1	37.4587	1.4372-1.4591			1742305	28507	210719_PC3_Growing_2_Slot1-15_1_1839.d	1	Q5MIZ7|P4R3B_HUMAN			FALSE
NLGGSKSISIS	26.41	1061.57	11	4.1	531.792	2	8.1134	0.7932-0.8158			376602	4698	210719_PC3_Growing_2_Slot1-15_1_1839.d	1	P04264|K2C1_HUMAN			FALSE
NLIEVNEEV	34.29	1057.53	9	3.5	1058.53	1	26.0458	1.4299-1.4518			1210270	18568	210719_PC3_Growing_2_Slot1-15_1_1839.d	2	P86791|CCZ1_HUMAN;P86790|CCZ1B_HUMAN			FALSE
NLIPYSPDV	26.7	1016.52	9	3.3	1017.52	1	34.6086	1.3805-1.4024			1608997	25723	210719_PC3_Growing_2_Slot1-15_1_1839.d	1	Q8N766|EMC1_HUMAN			FALSE
NLISALEEA	27.23	958.497	9	7.9	959.506	1	37.4393	1.3474-1.3695			1741403	28499	210719_PC3_Growing_2_Slot1-15_1_1839.d	1	P22102|PUR2_HUMAN			FALSE
NLLEIAPHL	24.21	1018.58	9	14.5	510.302	2	35.0793	0.8336-0.8562			1630899	26169	210719_PC3_Growing_2_Slot1-15_1_1839.d	1	P43304|GPDM_HUMAN			FALSE
NLLPKLHIV	44.12	1045.66	9	3.1	523.838	2	25.3072	0.8045-0.8271	2590	24200	1175802	18072	210719_PC3_Growing_2_Slot1-15_1_1839.d	4	Q9Y696|CLIC4_HUMAN;O00299|CLIC1_HUMAN			FALSE
NLLQVLEKV	23.54	1054.64	9	6.4	528.327	2	41.8012	0.8120-0.8346			1945783	33517	210719_PC3_Growing_2_Slot1-15_1_1839.d	1	Q6KB66|K2C80_HUMAN			FALSE
NLLSVAYK	30.96	906.518	8	-2.7	907.517	1	15.8812	1.3988-1.4207			737663	10841	210719_PC3_Growing_2_Slot1-15_1_1839.d	1	Q04917|1433F_HUMAN;P61981|1433G_HUMAN;P62258|1433E_HUMAN;P63104|1433Z_HUMAN;P31947|1433S_HUMAN;P27348|1433T_HUMAN;P31946|1433B_HUMAN			FALSE
NLLTHIENV	36.06	1051.57	9	3	526.789	2	22.3366	0.8167-0.8393	390	6100	1035843	15789	210719_PC3_Growing_2_Slot1-15_1_1839.d	1	A8MW92|P20L1_HUMAN			FALSE
NLM(+15.99)EQPIKV	47.07	1086.57	9	0.7	544.291	2	11.7292	0.7941-0.8167	3300	93400	541405	7687	210719_PC3_Growing_2_Slot1-15_1_1839.d	4	P14923|PLAK_HUMAN	Oxidation (M)	M3:Oxidation (M):1001.00	FALSE
NLMEQPIKV	46.79	1070.58	9	2.1	536.295	2	19.7663	0.8045-0.8271	5760	80200	916764	13824	210719_PC3_Growing_2_Slot1-15_1_1839.d	3	P14923|PLAK_HUMAN			FALSE
NLNDRLASY	39.87	1064.53	9	15.1	533.274	2	10.5002	0.7837-0.8063			487731	6759	210719_PC3_Growing_2_Slot1-15_1_1839.d	1	P02533|K1C14_HUMAN;Q9C075|K1C23_HUMAN;P13645|K1C10_HUMAN;Q04695|K1C17_HUMAN;Q7Z3Z0|K1C25_HUMAN;P13646|K1C13_HUMAN;P08727|K1C19_HUMAN;Q7Z3Y8|K1C27_HUMAN;Q7Z3Y7|K1C28_HUMAN;P35900|K1C20_HUMAN			FALSE
NLPPDLVNV	24.84	979.534	9	2.5	980.538	1	32.5205	1.3704-1.3924			1511108	23492	210719_PC3_Growing_2_Slot1-15_1_1839.d	2	Q9P2K6|KLH42_HUMAN			FALSE
NLPSPSPTV	23.67	910.476	9	-9.4	911.469	1	16.0562	1.3116-1.3337			745850	10982	210719_PC3_Growing_2_Slot1-15_1_1839.d	1	Q9NR48|ASH1L_HUMAN			FALSE
NLVAIPVYV	33.24	986.58	9	-1.4	987.58	1	46.7273	1.4308-1.4527			2175790	38236	210719_PC3_Growing_2_Slot1-15_1_1839.d	1	Q9Y2T2|AP3M1_HUMAN;P53677|AP3M2_HUMAN			FALSE
NLYGQPVAA	30.17	931.476	9	8.7	932.486	1	13.5912	1.3511-1.3731			631415	9191	210719_PC3_Growing_2_Slot1-15_1_1839.d	1	Q5JTH9|RRP12_HUMAN			FALSE
NLYKAPILL	23.57	1043.64	9	-1.2	522.822	2	30.9364	0.8186-0.8412			1437375	22173	210719_PC3_Growing_2_Slot1-15_1_1839.d	1	O60341|KDM1A_HUMAN			FALSE
NLYPFVKTV	30.9	1079.6	9	5	540.807	2	25.8739	0.8111-0.8336	515	7770	1200311	18443	210719_PC3_Growing_2_Slot1-15_1_1839.d	1	P31939|PUR9_HUMAN			FALSE
NM(+15.99)AELFAVV	32.41	1008.5	9	6.5	1009.5	1	38.6338	1.4098-1.4317			1797276	29838	210719_PC3_Growing_2_Slot1-15_1_1839.d	3	Q9UK41|VPS28_HUMAN	Oxidation (M)	M2:Oxidation (M):1001.00	FALSE
NM(+15.99)LGGKYQGTIL	43.19	1309.67	12	0.3	655.838	2	16.0367	0.8872-0.9097			744944	10970	210719_PC3_Growing_2_Slot1-15_1_1839.d	1	Q02413|DSG1_HUMAN	Oxidation (M)	M2:Oxidation (M):1001.00	FALSE
NM(+15.99)MSGISSV	22.81	940.399	9	2.5	941.403	1	12.3371	1.3447-1.3667			573200	8192	210719_PC3_Growing_2_Slot1-15_1_1839.d	1	P68400|CSK21_HUMAN	Oxidation (M)	M2:Oxidation (M):30.46	FALSE
NM(+15.99)VAKVDEV	27.59	1019.5	9	1.8	510.753	2	5.3152	0.7715-0.7941			247018	2956	210719_PC3_Growing_2_Slot1-15_1_1839.d	1	P62906|RL10A_HUMAN	Oxidation (M)	M2:Oxidation (M):1001.00	FALSE
NM(+15.99)VDIIHSV	27.01	1042.51	9	-4.8	522.257	2	16.5134	0.7913-0.8139			766785	11355	210719_PC3_Growing_2_Slot1-15_1_1839.d	1	P05166|PCCB_HUMAN	Oxidation (M)	M2:Oxidation (M):1001.00	FALSE
NM(+15.99)YGKVVTV	31.63	1025.52	9	10.5	513.77	2	7.9774	0.7866-0.8092			370262	4616	210719_PC3_Growing_2_Slot1-15_1_1839.d	1	O00267|SPT5H_HUMAN	Oxidation (M)	M2:Oxidation (M):1001.00	FALSE
NMAELFAVV	31.6	992.5	9	-2.9	993.498	1	49.8236	1.3860-1.4079			2319111	40305	210719_PC3_Growing_2_Slot1-15_1_1839.d	2	Q9UK41|VPS28_HUMAN			FALSE
NMARAVFGV	29.46	963.496	9	-9.9	482.748	2	18.1554	0.7667-0.7894			843113	12587	210719_PC3_Growing_2_Slot1-15_1_1839.d	1	Q9BUB7|TMM70_HUMAN			FALSE
NMMSGISSV	43.53	924.404	9	2.1	925.408	1	21.7498	1.3603-1.3823			1010435	15413	210719_PC3_Growing_2_Slot1-15_1_1839.d	1	P68400|CSK21_HUMAN			FALSE
NMVAKVDEV	40.18	1003.5	9	-0.4	502.754	2	9.1912	0.7771-0.7998	504	11700	424864	5578	210719_PC3_Growing_2_Slot1-15_1_1839.d	3	P62906|RL10A_HUMAN			FALSE
[truncated: 688 more rows]

## Sheet: Growing Rep 3
Peptide	-10LgP	Mass	Length	ppm	m/z	z	RT	1/k0 Range	Area PC3 Growing 3	Intensity PC3 Growing 3	Scan	Precursor Id	Source File	#Spec	Accession	PTM	AScore	Decoy
[truncated: 5,351 more rows]

[truncated: 5 more sheets: Growing Rep 4, Senescence Rep 1, Senescence Rep 2, Senescence Rep 3, Senescence Rep 4]
